# Supplementary material for: Wide-range IR spectra of diarylethene derivatives and their simulation using the density functional theory
Source: Sci Rep. 2022 Oct 7;12:16834. doi: 10.1038/s41598-022-20264-x (PMC9546887; doi:10.1038/s41598-022-20264-x)
Supplement: Supplementary file 1 — Supplementary Information 1. [file 41598_2022_20264_MOESM1_ESM.zip › IR_files/1_0018/open/open_cam-b3lyp_air_D3.log]

 Entering Gaussian System, Link 0=g09
 Input=open_cam-b3lyp_air_D3.gjf
 Output=open_cam-b3lyp_air_D3.log
 AtFile(1): /pbs_home/ewapastorczak/DAE/0068/Def2SVP.gbs
            H     0
            S   3   1.00
                 13.0107010              0.19682158E-01
                  1.9622572              0.13796524
                  0.44453796             0.47831935
            S   1   1.00
                  0.12194962             1.0000000
            P   1   1.00
                  0.8000000              1.0000000
            ****
            C     0
            S   5   1.00
               1238.4016938              0.54568832082E-02
                186.29004992             0.40638409211E-01
                 42.251176346            0.18025593888
                 11.676557932            0.46315121755
                  3.5930506482           0.44087173314
            S   1   1.00
                  0.40245147363          1.0000000
            S   1   1.00
                  0.13090182668          1.0000000
            P   3   1.00
                  9.4680970621           0.38387871728E-01
                  2.0103545142           0.21117025112
                  0.54771004707          0.51328172114
            P   1   1.00
                  0.15268613795          1.0000000
            D   1   1.00
                  0.8000000              1.0000000
            ****
            F     0
            S   5   1.00
               2894.8325990             -0.53408255515E-02
                435.41939120            -0.39904258866E-01
                 98.843328866           -0.17912768038
                 27.485198001           -0.46758090825
                  8.5405498171          -0.44653131020
            S   1   1.00
                  1.0654578038           1.0000000
            S   1   1.00
                  0.33247346748          1.0000000
            P   3   1.00
                 22.696633924           -0.45212874436E-01
                  4.9872339257          -0.23754317067
                  1.3491613954          -0.51287353587
            P   1   1.00
                  0.34829881977          1.0000000
            D   1   1.00
                  1.4000000              1.0000000
            ****
            S     0
            S   5   1.00
               9184.9303010             -0.22294387756E-02
               1381.5105503             -0.16683029937E-01
                313.87147580            -0.75262436116E-01
                 88.053870623           -0.19376827038
                 27.039914905           -0.17718020803
            S   3   1.00
                 45.648731303           -0.10736062573
                  4.9664522326           0.65066293018
                  2.0116242047           0.59712155354
            S   1   1.00
                  0.35661077013          1.0000000
            S   1   1.00
                  0.13507221477          1.0000000
            P   5   1.00
                261.98233439            -0.92729929822E-02
                 61.306894736           -0.66547669241E-01
                 19.103729887           -0.24828595903
                  6.6567720378          -0.48703847402
                  2.3959635161          -0.39337850312
            P   1   1.00
                  0.61776161679          1.0000000
            P   1   1.00
                  0.16993376871          1.0000000
            D   1   1.00
                  0.5500000              1.0000000
            ****
 Initial command:
 /pbs_home/pkowalski/g09d01/g09/l1.exe "/pbs_home/daria/obliczenia/0018/open/CAMB3LYP/Gau-667.inp" -scrdir="/pbs_home/daria/obliczenia/0018/open/CAMB3LYP/"
 Entering Link 1 = /pbs_home/pkowalski/g09d01/g09/l1.exe PID=       668.
  
 Copyright (c) 1988,1990,1992,1993,1995,1998,2003,2009,2013,
            Gaussian, Inc.  All Rights Reserved.
  
 This is part of the Gaussian(R) 09 program.  It is based on
 the Gaussian(R) 03 system (copyright 2003, Gaussian, Inc.),
 the Gaussian(R) 98 system (copyright 1998, Gaussian, Inc.),
 the Gaussian(R) 94 system (copyright 1995, Gaussian, Inc.),
 the Gaussian 92(TM) system (copyright 1992, Gaussian, Inc.),
 the Gaussian 90(TM) system (copyright 1990, Gaussian, Inc.),
 the Gaussian 88(TM) system (copyright 1988, Gaussian, Inc.),
 the Gaussian 86(TM) system (copyright 1986, Carnegie Mellon
 University), and the Gaussian 82(TM) system (copyright 1983,
 Carnegie Mellon University). Gaussian is a federally registered
 trademark of Gaussian, Inc.
  
 This software contains proprietary and confidential information,
 including trade secrets, belonging to Gaussian, Inc.
  
 This software is provided under written license and may be
 used, copied, transmitted, or stored only in accord with that
 written license.
  
 The following legend is applicable only to US Government
 contracts under FAR:
  
                    RESTRICTED RIGHTS LEGEND
  
 Use, reproduction and disclosure by the US Government is
 subject to restrictions as set forth in subparagraphs (a)
 and (c) of the Commercial Computer Software - Restricted
 Rights clause in FAR 52.227-19.
  
 Gaussian, Inc.
 340 Quinnipiac St., Bldg. 40, Wallingford CT 06492
  
  
 ---------------------------------------------------------------
 Warning -- This program may not be used in any manner that
 competes with the business of Gaussian, Inc. or will provide
 assistance to any competitor of Gaussian, Inc.  The licensee
 of this program is prohibited from giving any competitor of
 Gaussian, Inc. access to this program.  By using this program,
 the user acknowledges that Gaussian, Inc. is engaged in the
 business of creating and licensing software in the field of
 computational chemistry and represents and warrants to the
 licensee that it is not a competitor of Gaussian, Inc. and that
 it will not use this program in any manner prohibited above.
 ---------------------------------------------------------------
  

 Cite this work as:
 Gaussian 09, Revision D.01,
 M. J. Frisch, G. W. Trucks, H. B. Schlegel, G. E. Scuseria, 
 M. A. Robb, J. R. Cheeseman, G. Scalmani, V. Barone, B. Mennucci, 
 G. A. Petersson, H. Nakatsuji, M. Caricato, X. Li, H. P. Hratchian, 
 A. F. Izmaylov, J. Bloino, G. Zheng, J. L. Sonnenberg, M. Hada, 
 M. Ehara, K. Toyota, R. Fukuda, J. Hasegawa, M. Ishida, T. Nakajima, 
 Y. Honda, O. Kitao, H. Nakai, T. Vreven, J. A. Montgomery, Jr., 
 J. E. Peralta, F. Ogliaro, M. Bearpark, J. J. Heyd, E. Brothers, 
 K. N. Kudin, V. N. Staroverov, T. Keith, R. Kobayashi, J. Normand, 
 K. Raghavachari, A. Rendell, J. C. Burant, S. S. Iyengar, J. Tomasi, 
 M. Cossi, N. Rega, J. M. Millam, M. Klene, J. E. Knox, J. B. Cross, 
 V. Bakken, C. Adamo, J. Jaramillo, R. Gomperts, R. E. Stratmann, 
 O. Yazyev, A. J. Austin, R. Cammi, C. Pomelli, J. W. Ochterski, 
 R. L. Martin, K. Morokuma, V. G. Zakrzewski, G. A. Voth, 
 P. Salvador, J. J. Dannenberg, S. Dapprich, A. D. Daniels, 
 O. Farkas, J. B. Foresman, J. V. Ortiz, J. Cioslowski, 
 and D. J. Fox, Gaussian, Inc., Wallingford CT, 2013.
 
 ******************************************
 Gaussian 09:  ES64L-G09RevD.01 24-Apr-2013
                 5-Dec-2018 
 ******************************************
 %chk=dae0068freq_open_cam-b3lyp_air_D3.chk
 %NProcShared=8
 Will use up to    8 processors via shared memory.
 %Mem=4GB
 -------------------------------------------------------
 #P opt freq=Raman CAM-B3LYP/Gen EmpiricalDispersion=GD3
 -------------------------------------------------------
 1/14=-1,18=20,19=15,26=3,38=1/1,3;
 2/9=110,12=2,17=6,18=5,40=1/2;
 3/5=7,11=2,16=1,25=1,30=1,71=1,74=-40,124=31/1,2,3;
 4//1;
 5/5=2,38=5/2;
 6/7=2,8=2,9=2,10=2,28=1/1;
 7//1,2,3,16;
 1/14=-1,18=20,19=15,26=3/3(2);
 2/9=110/2;
 99//99;
 2/9=110/2;
 3/5=7,6=1,11=2,16=1,25=1,30=1,71=1,74=-40,82=7,124=31/1,2,3;
 4/5=5,16=3,69=1/1;
 5/5=2,38=5/2;
 7//1,2,3,16;
 1/14=-1,18=20,19=15,26=3/3(-5);
 2/9=110/2;
 6/7=2,8=2,9=2,10=2,19=2,28=1/1;
 99/9=1/99;
 Leave Link    1 at Wed Dec  5 17:28:04 2018, MaxMem=   536870912 cpu:         2.2
 (Enter /pbs_home/pkowalski/g09d01/g09/l101.exe)
 -------------------
 Title Card Required
 -------------------
 Symbolic Z-matrix:
 Charge =  0 Multiplicity = 1
 S1                    1.99062  -2.18701   1.44623 
 S2                   -1.49883  -1.95076  -0.28828 
 F3                   -2.43817   3.31493  -0.00919 
 F4                   -0.64095   3.76781  -1.31656 
 F5                   -0.23505   4.98433   1.13158 
 F6                   -1.13007   3.19521   2.17979 
 F7                    1.8307    3.4464    0.24342 
 F8                    1.42817   2.75012   2.36925 
 C9                   -1.28177   0.5992   -1.17052 
 C10                  -0.57639  -0.70681  -1.16138 
 C11                   0.88506  -0.79594   1.61942 
 C12                  -0.6438    1.66289  -0.2425 
 C13                  -1.08463   3.11245  -0.18033 
 C14                   0.48261   1.52957   0.51554 
 C15                  -0.38768   3.60973   1.07953 
 C16                   0.91299   2.84734   1.08756 
 C17                   1.32045   0.29016   0.71196 
 C18                   0.48104  -0.43798   3.01189 
 C19                   0.13134  -1.12317  -2.40639 
 C20                   3.10997  -1.22625   0.39159 
 C21                  -3.00187  -0.97476  -0.47678 
 C22                  -4.33954  -1.63648  -0.17246 
 C23                  -5.59487  -0.97704  -0.20535 
 C24                  -4.35524  -3.01098   0.18068 
 C25                  -6.78208  -1.65481   0.09134 
 C26                  -5.54578  -3.68041   0.47459 
 C27                  -6.75883  -3.00346   0.42949 
 C28                  -2.74197   0.28133  -0.93308 
 C29                  -3.77259   1.30337  -1.31819 
 C30                   4.41722  -1.8446   -0.01566 
 C31                   5.57562  -1.08179  -0.28411 
 C32                   4.52322  -3.25058  -0.0854 
 C33                   6.7774   -1.70282  -0.63826 
 C34                   5.72629  -3.86542  -0.44363 
 C35                   6.85155  -3.09221  -0.72406 
 C36                   2.63283  -0.00165   0.06269 
 C37                   3.23781   0.9883   -0.90056 
 H38                   1.36057  -0.06325   3.57647 
 H39                   0.07115  -1.33326   3.52385 
 H40                  -0.30382   0.34682   2.9921 
 H41                   0.75256  -2.01985  -2.20139 
 H42                   0.79394  -0.30477  -2.75703 
 H43                  -0.60843  -1.36099  -3.19933 
 H44                  -5.71879   0.05472  -0.44413 
 H45                  -3.4514   -3.59835   0.23435 
 H46                  -7.72724  -1.12736   0.05998 
 H47                  -5.52483  -4.73011   0.7388 
 H48                  -7.68041  -3.52304   0.65828 
 H49                  -4.45895   0.87431  -2.07775 
 H50                  -4.31929   1.66733  -0.42454 
 H51                  -3.29964   2.17026  -1.82088 
 H52                   5.5862   -0.00791  -0.1908 
 H53                   3.67274  -3.88594   0.12194 
 H54                   7.65682  -1.10374  -0.83722 
 H55                   5.78541  -4.94469  -0.50174 
 H56                   7.7836   -3.56997  -0.99716 
 H57                   2.46513   1.27679  -1.64317 
 H58                   3.57915   1.89083  -0.3576 
 H59                   4.06084   0.58098  -1.50939 
 
 NAtoms=     59 NQM=       59 NQMF=       0 NMMI=      0 NMMIF=      0
                NMic=       0 NMicF=      0.
                    Isotopes and Nuclear Properties:
 (Nuclear quadrupole moments (NQMom) in fm**2, nuclear magnetic moments (NMagM)
  in nuclear magnetons)

  Atom         1           2           3           4           5           6           7           8           9          10
 IAtWgt=          32          32          19          19          19          19          19          19          12          12
 AtmWgt=  31.9720718  31.9720718  18.9984033  18.9984033  18.9984033  18.9984033  18.9984033  18.9984033  12.0000000  12.0000000
 NucSpn=           0           0           1           1           1           1           1           1           0           0
 AtZEff=   0.0000000   0.0000000   0.0000000   0.0000000   0.0000000   0.0000000   0.0000000   0.0000000   0.0000000   0.0000000
 NQMom=    0.0000000   0.0000000   0.0000000   0.0000000   0.0000000   0.0000000   0.0000000   0.0000000   0.0000000   0.0000000
 NMagM=    0.0000000   0.0000000   2.6288670   2.6288670   2.6288670   2.6288670   2.6288670   2.6288670   0.0000000   0.0000000
 AtZNuc=  16.0000000  16.0000000   9.0000000   9.0000000   9.0000000   9.0000000   9.0000000   9.0000000   6.0000000   6.0000000

  Atom        11          12          13          14          15          16          17          18          19          20
 IAtWgt=          12          12          12          12          12          12          12          12          12          12
 AtmWgt=  12.0000000  12.0000000  12.0000000  12.0000000  12.0000000  12.0000000  12.0000000  12.0000000  12.0000000  12.0000000
 NucSpn=           0           0           0           0           0           0           0           0           0           0
 AtZEff=   0.0000000   0.0000000   0.0000000   0.0000000   0.0000000   0.0000000   0.0000000   0.0000000   0.0000000   0.0000000
 NQMom=    0.0000000   0.0000000   0.0000000   0.0000000   0.0000000   0.0000000   0.0000000   0.0000000   0.0000000   0.0000000
 NMagM=    0.0000000   0.0000000   0.0000000   0.0000000   0.0000000   0.0000000   0.0000000   0.0000000   0.0000000   0.0000000
 AtZNuc=   6.0000000   6.0000000   6.0000000   6.0000000   6.0000000   6.0000000   6.0000000   6.0000000   6.0000000   6.0000000

  Atom        21          22          23          24          25          26          27          28          29          30
 IAtWgt=          12          12          12          12          12          12          12          12          12          12
 AtmWgt=  12.0000000  12.0000000  12.0000000  12.0000000  12.0000000  12.0000000  12.0000000  12.0000000  12.0000000  12.0000000
 NucSpn=           0           0           0           0           0           0           0           0           0           0
 AtZEff=   0.0000000   0.0000000   0.0000000   0.0000000   0.0000000   0.0000000   0.0000000   0.0000000   0.0000000   0.0000000
 NQMom=    0.0000000   0.0000000   0.0000000   0.0000000   0.0000000   0.0000000   0.0000000   0.0000000   0.0000000   0.0000000
 NMagM=    0.0000000   0.0000000   0.0000000   0.0000000   0.0000000   0.0000000   0.0000000   0.0000000   0.0000000   0.0000000
 AtZNuc=   6.0000000   6.0000000   6.0000000   6.0000000   6.0000000   6.0000000   6.0000000   6.0000000   6.0000000   6.0000000

  Atom        31          32          33          34          35          36          37          38          39          40
 IAtWgt=          12          12          12          12          12          12          12           1           1           1
 AtmWgt=  12.0000000  12.0000000  12.0000000  12.0000000  12.0000000  12.0000000  12.0000000   1.0078250   1.0078250   1.0078250
 NucSpn=           0           0           0           0           0           0           0           1           1           1
 AtZEff=   0.0000000   0.0000000   0.0000000   0.0000000   0.0000000   0.0000000   0.0000000   0.0000000   0.0000000   0.0000000
 NQMom=    0.0000000   0.0000000   0.0000000   0.0000000   0.0000000   0.0000000   0.0000000   0.0000000   0.0000000   0.0000000
 NMagM=    0.0000000   0.0000000   0.0000000   0.0000000   0.0000000   0.0000000   0.0000000   2.7928460   2.7928460   2.7928460
 AtZNuc=   6.0000000   6.0000000   6.0000000   6.0000000   6.0000000   6.0000000   6.0000000   1.0000000   1.0000000   1.0000000

  Atom        41          42          43          44          45          46          47          48          49          50
 IAtWgt=           1           1           1           1           1           1           1           1           1           1
 AtmWgt=   1.0078250   1.0078250   1.0078250   1.0078250   1.0078250   1.0078250   1.0078250   1.0078250   1.0078250   1.0078250
 NucSpn=           1           1           1           1           1           1           1           1           1           1
 AtZEff=   0.0000000   0.0000000   0.0000000   0.0000000   0.0000000   0.0000000   0.0000000   0.0000000   0.0000000   0.0000000
 NQMom=    0.0000000   0.0000000   0.0000000   0.0000000   0.0000000   0.0000000   0.0000000   0.0000000   0.0000000   0.0000000
 NMagM=    2.7928460   2.7928460   2.7928460   2.7928460   2.7928460   2.7928460   2.7928460   2.7928460   2.7928460   2.7928460
 AtZNuc=   1.0000000   1.0000000   1.0000000   1.0000000   1.0000000   1.0000000   1.0000000   1.0000000   1.0000000   1.0000000

  Atom        51          52          53          54          55          56          57          58          59
 IAtWgt=           1           1           1           1           1           1           1           1           1
 AtmWgt=   1.0078250   1.0078250   1.0078250   1.0078250   1.0078250   1.0078250   1.0078250   1.0078250   1.0078250
 NucSpn=           1           1           1           1           1           1           1           1           1
 AtZEff=   0.0000000   0.0000000   0.0000000   0.0000000   0.0000000   0.0000000   0.0000000   0.0000000   0.0000000
 NQMom=    0.0000000   0.0000000   0.0000000   0.0000000   0.0000000   0.0000000   0.0000000   0.0000000   0.0000000
 NMagM=    2.7928460   2.7928460   2.7928460   2.7928460   2.7928460   2.7928460   2.7928460   2.7928460   2.7928460
 AtZNuc=   1.0000000   1.0000000   1.0000000   1.0000000   1.0000000   1.0000000   1.0000000   1.0000000   1.0000000
 Leave Link  101 at Wed Dec  5 17:28:05 2018, MaxMem=   536870912 cpu:         2.7
 (Enter /pbs_home/pkowalski/g09d01/g09/l103.exe)

 GradGradGradGradGradGradGradGradGradGradGradGradGradGradGradGradGradGrad
 Berny optimization.
 Initialization pass.
                           ----------------------------
                           !    Initial Parameters    !
                           ! (Angstroms and Degrees)  !
 --------------------------                            --------------------------
 ! Name  Definition              Value          Derivative Info.                !
 --------------------------------------------------------------------------------
 ! R1    R(1,11)                 1.7853         estimate D2E/DX2                !
 ! R2    R(1,20)                 1.8134         estimate D2E/DX2                !
 ! R3    R(2,10)                 1.7778         estimate D2E/DX2                !
 ! R4    R(2,21)                 1.802          estimate D2E/DX2                !
 ! R5    R(3,13)                 1.3793         estimate D2E/DX2                !
 ! R6    R(4,13)                 1.3847         estimate D2E/DX2                !
 ! R7    R(5,15)                 1.384          estimate D2E/DX2                !
 ! R8    R(6,15)                 1.3905         estimate D2E/DX2                !
 ! R9    R(7,16)                 1.3833         estimate D2E/DX2                !
 ! R10   R(8,16)                 1.3848         estimate D2E/DX2                !
 ! R11   R(9,10)                 1.4843         estimate D2E/DX2                !
 ! R12   R(9,12)                 1.5491         estimate D2E/DX2                !
 ! R13   R(9,28)                 1.5131         estimate D2E/DX2                !
 ! R14   R(10,19)                1.4914         estimate D2E/DX2                !
 ! R15   R(11,17)                1.4808         estimate D2E/DX2                !
 ! R16   R(11,18)                1.4934         estimate D2E/DX2                !
 ! R17   R(12,13)                1.5164         estimate D2E/DX2                !
 ! R18   R(12,14)                1.3643         estimate D2E/DX2                !
 ! R19   R(13,15)                1.5232         estimate D2E/DX2                !
 ! R20   R(14,16)                1.4997         estimate D2E/DX2                !
 ! R21   R(14,17)                1.5089         estimate D2E/DX2                !
 ! R22   R(15,16)                1.5077         estimate D2E/DX2                !
 ! R23   R(17,36)                1.493          estimate D2E/DX2                !
 ! R24   R(18,38)                1.1103         estimate D2E/DX2                !
 ! R25   R(18,39)                1.1098         estimate D2E/DX2                !
 ! R26   R(18,40)                1.1101         estimate D2E/DX2                !
 ! R27   R(19,41)                1.1099         estimate D2E/DX2                !
 ! R28   R(19,42)                1.1098         estimate D2E/DX2                !
 ! R29   R(19,43)                1.1102         estimate D2E/DX2                !
 ! R30   R(20,30)                1.5024         estimate D2E/DX2                !
 ! R31   R(20,36)                1.3548         estimate D2E/DX2                !
 ! R32   R(21,22)                1.5231         estimate D2E/DX2                !
 ! R33   R(21,28)                1.3614         estimate D2E/DX2                !
 ! R34   R(22,23)                1.4184         estimate D2E/DX2                !
 ! R35   R(22,24)                1.4192         estimate D2E/DX2                !
 ! R36   R(23,25)                1.3989         estimate D2E/DX2                !
 ! R37   R(23,44)                1.0662         estimate D2E/DX2                !
 ! R38   R(24,26)                1.3971         estimate D2E/DX2                !
 ! R39   R(24,45)                1.0793         estimate D2E/DX2                !
 ! R40   R(25,27)                1.3906         estimate D2E/DX2                !
 ! R41   R(25,46)                1.0828         estimate D2E/DX2                !
 ! R42   R(26,27)                1.3899         estimate D2E/DX2                !
 ! R43   R(26,47)                1.0826         estimate D2E/DX2                !
 ! R44   R(27,48)                1.0824         estimate D2E/DX2                !
 ! R45   R(28,29)                1.5017         estimate D2E/DX2                !
 ! R46   R(29,49)                1.11           estimate D2E/DX2                !
 ! R47   R(29,50)                1.109          estimate D2E/DX2                !
 ! R48   R(29,51)                1.1081         estimate D2E/DX2                !
 ! R49   R(30,31)                1.4127         estimate D2E/DX2                !
 ! R50   R(30,32)                1.4117         estimate D2E/DX2                !
 ! R51   R(31,33)                1.3984         estimate D2E/DX2                !
 ! R52   R(31,52)                1.078          estimate D2E/DX2                !
 ! R53   R(32,34)                1.3978         estimate D2E/DX2                !
 ! R54   R(32,53)                1.0817         estimate D2E/DX2                !
 ! R55   R(33,35)                1.394          estimate D2E/DX2                !
 ! R56   R(33,54)                1.0825         estimate D2E/DX2                !
 ! R57   R(34,35)                1.3938         estimate D2E/DX2                !
 ! R58   R(34,55)                1.0825         estimate D2E/DX2                !
 ! R59   R(35,56)                1.0824         estimate D2E/DX2                !
 ! R60   R(36,37)                1.5079         estimate D2E/DX2                !
 ! R61   R(37,57)                1.1098         estimate D2E/DX2                !
 ! R62   R(37,58)                1.1072         estimate D2E/DX2                !
 ! R63   R(37,59)                1.1018         estimate D2E/DX2                !
 ! A1    A(11,1,20)             91.4809         estimate D2E/DX2                !
 ! A2    A(10,2,21)             90.1389         estimate D2E/DX2                !
 ! A3    A(10,9,12)            113.8759         estimate D2E/DX2                !
 ! A4    A(10,9,28)            105.8301         estimate D2E/DX2                !
 ! A5    A(12,9,28)            116.5937         estimate D2E/DX2                !
 ! A6    A(2,10,9)             111.8452         estimate D2E/DX2                !
 ! A7    A(2,10,19)            117.4425         estimate D2E/DX2                !
 ! A8    A(9,10,19)            117.7746         estimate D2E/DX2                !
 ! A9    A(1,11,17)            109.2674         estimate D2E/DX2                !
 ! A10   A(1,11,18)            116.4068         estimate D2E/DX2                !
 ! A11   A(17,11,18)           118.3685         estimate D2E/DX2                !
 ! A12   A(9,12,13)            124.141          estimate D2E/DX2                !
 ! A13   A(9,12,14)            127.2869         estimate D2E/DX2                !
 ! A14   A(13,12,14)           108.0994         estimate D2E/DX2                !
 ! A15   A(3,13,4)             110.2907         estimate D2E/DX2                !
 ! A16   A(3,13,12)            115.5124         estimate D2E/DX2                !
 ! A17   A(3,13,15)            107.3649         estimate D2E/DX2                !
 ! A18   A(4,13,12)            109.0046         estimate D2E/DX2                !
 ! A19   A(4,13,15)            112.183          estimate D2E/DX2                !
 ! A20   A(12,13,15)           102.2965         estimate D2E/DX2                !
 ! A21   A(12,14,16)           111.2859         estimate D2E/DX2                !
 ! A22   A(12,14,17)           127.667          estimate D2E/DX2                !
 ! A23   A(16,14,17)           120.8494         estimate D2E/DX2                !
 ! A24   A(5,15,6)             108.9778         estimate D2E/DX2                !
 ! A25   A(5,15,13)            113.941          estimate D2E/DX2                !
 ! A26   A(5,15,16)            114.0096         estimate D2E/DX2                !
 ! A27   A(6,15,13)            108.2308         estimate D2E/DX2                !
 ! A28   A(6,15,16)            107.7965         estimate D2E/DX2                !
 ! A29   A(13,15,16)           103.5352         estimate D2E/DX2                !
 ! A30   A(7,16,8)             110.3888         estimate D2E/DX2                !
 ! A31   A(7,16,14)            109.7645         estimate D2E/DX2                !
 ! A32   A(7,16,15)            110.493          estimate D2E/DX2                !
 ! A33   A(8,16,14)            113.4604         estimate D2E/DX2                !
 ! A34   A(8,16,15)            111.1854         estimate D2E/DX2                !
 ! A35   A(14,16,15)           101.229          estimate D2E/DX2                !
 ! A36   A(11,17,14)           121.2646         estimate D2E/DX2                !
 ! A37   A(11,17,36)           112.4332         estimate D2E/DX2                !
 ! A38   A(14,17,36)           126.3019         estimate D2E/DX2                !
 ! A39   A(11,18,38)           109.9205         estimate D2E/DX2                !
 ! A40   A(11,18,39)           109.6747         estimate D2E/DX2                !
 ! A41   A(11,18,40)           110.1273         estimate D2E/DX2                !
 ! A42   A(38,18,39)           109.285          estimate D2E/DX2                !
 ! A43   A(38,18,40)           109.3014         estimate D2E/DX2                !
 ! A44   A(39,18,40)           108.5061         estimate D2E/DX2                !
 ! A45   A(10,19,41)           109.6906         estimate D2E/DX2                !
 ! A46   A(10,19,42)           109.9492         estimate D2E/DX2                !
 ! A47   A(10,19,43)           109.8661         estimate D2E/DX2                !
 ! A48   A(41,19,42)           108.6591         estimate D2E/DX2                !
 ! A49   A(41,19,43)           109.3776         estimate D2E/DX2                !
 ! A50   A(42,19,43)           109.2763         estimate D2E/DX2                !
 ! A51   A(1,20,30)            118.4702         estimate D2E/DX2                !
 ! A52   A(1,20,36)            113.7473         estimate D2E/DX2                !
 ! A53   A(30,20,36)           127.7823         estimate D2E/DX2                !
 ! A54   A(2,21,22)            118.4463         estimate D2E/DX2                !
 ! A55   A(2,21,28)            112.0578         estimate D2E/DX2                !
 ! A56   A(22,21,28)           129.4539         estimate D2E/DX2                !
 ! A57   A(21,22,23)           124.7973         estimate D2E/DX2                !
 ! A58   A(21,22,24)           118.6979         estimate D2E/DX2                !
 ! A59   A(23,22,24)           116.5035         estimate D2E/DX2                !
 ! A60   A(22,23,25)           121.3957         estimate D2E/DX2                !
 ! A61   A(22,23,44)           123.9131         estimate D2E/DX2                !
 ! A62   A(25,23,44)           114.6894         estimate D2E/DX2                !
 ! A63   A(22,24,26)           121.7238         estimate D2E/DX2                !
 ! A64   A(22,24,45)           122.0179         estimate D2E/DX2                !
 ! A65   A(26,24,45)           116.258          estimate D2E/DX2                !
 ! A66   A(23,25,27)           120.4829         estimate D2E/DX2                !
 ! A67   A(23,25,46)           119.9096         estimate D2E/DX2                !
 ! A68   A(27,25,46)           119.6075         estimate D2E/DX2                !
 ! A69   A(24,26,27)           120.2337         estimate D2E/DX2                !
 ! A70   A(24,26,47)           119.962          estimate D2E/DX2                !
 ! A71   A(27,26,47)           119.8044         estimate D2E/DX2                !
 ! A72   A(25,27,26)           119.6598         estimate D2E/DX2                !
 ! A73   A(25,27,48)           120.1792         estimate D2E/DX2                !
 ! A74   A(26,27,48)           120.1609         estimate D2E/DX2                !
 ! A75   A(9,28,21)            115.5073         estimate D2E/DX2                !
 ! A76   A(9,28,29)            118.6258         estimate D2E/DX2                !
 ! A77   A(21,28,29)           125.6522         estimate D2E/DX2                !
 ! A78   A(28,29,49)           109.6812         estimate D2E/DX2                !
 ! A79   A(28,29,50)           110.7956         estimate D2E/DX2                !
 ! A80   A(28,29,51)           110.8458         estimate D2E/DX2                !
 ! A81   A(49,29,50)           111.9276         estimate D2E/DX2                !
 ! A82   A(49,29,51)           104.8255         estimate D2E/DX2                !
 ! A83   A(50,29,51)           108.6149         estimate D2E/DX2                !
 ! A84   A(20,30,31)           122.8712         estimate D2E/DX2                !
 ! A85   A(20,30,32)           119.2517         estimate D2E/DX2                !
 ! A86   A(31,30,32)           117.827          estimate D2E/DX2                !
 ! A87   A(30,31,33)           120.8656         estimate D2E/DX2                !
 ! A88   A(30,31,52)           121.9718         estimate D2E/DX2                !
 ! A89   A(33,31,52)           117.1237         estimate D2E/DX2                !
 ! A90   A(30,32,34)           121.0234         estimate D2E/DX2                !
 ! A91   A(30,32,53)           121.0976         estimate D2E/DX2                !
 ! A92   A(34,32,53)           117.8727         estimate D2E/DX2                !
 ! A93   A(31,33,35)           120.2616         estimate D2E/DX2                !
 ! A94   A(31,33,54)           119.9304         estimate D2E/DX2                !
 ! A95   A(35,33,54)           119.8052         estimate D2E/DX2                !
 ! A96   A(32,34,35)           120.1606         estimate D2E/DX2                !
 ! A97   A(32,34,55)           119.957          estimate D2E/DX2                !
 ! A98   A(35,34,55)           119.8823         estimate D2E/DX2                !
 ! A99   A(33,35,34)           119.84           estimate D2E/DX2                !
 ! A100  A(33,35,56)           120.0841         estimate D2E/DX2                !
 ! A101  A(34,35,56)           120.0725         estimate D2E/DX2                !
 ! A102  A(17,36,20)           112.3753         estimate D2E/DX2                !
 ! A103  A(17,36,37)           120.1419         estimate D2E/DX2                !
 ! A104  A(20,36,37)           127.3864         estimate D2E/DX2                !
 ! A105  A(36,37,57)           108.5878         estimate D2E/DX2                !
 ! A106  A(36,37,58)           110.2171         estimate D2E/DX2                !
 ! A107  A(36,37,59)           114.2035         estimate D2E/DX2                !
 ! A108  A(57,37,58)           109.3217         estimate D2E/DX2                !
 ! A109  A(57,37,59)           104.2656         estimate D2E/DX2                !
 ! A110  A(58,37,59)           110.0008         estimate D2E/DX2                !
 ! D1    D(20,1,11,17)           7.7484         estimate D2E/DX2                !
 ! D2    D(20,1,11,18)        -129.6046         estimate D2E/DX2                !
 ! D3    D(11,1,20,30)         173.7198         estimate D2E/DX2                !
 ! D4    D(11,1,20,36)          -6.4446         estimate D2E/DX2                !
 ! D5    D(21,2,10,9)           19.5911         estimate D2E/DX2                !
 ! D6    D(21,2,10,19)        -121.1124         estimate D2E/DX2                !
 ! D7    D(10,2,21,22)         166.9784         estimate D2E/DX2                !
 ! D8    D(10,2,21,28)         -10.8858         estimate D2E/DX2                !
 ! D9    D(12,9,10,2)          107.0822         estimate D2E/DX2                !
 ! D10   D(12,9,10,19)        -112.3568         estimate D2E/DX2                !
 ! D11   D(28,9,10,2)          -22.2902         estimate D2E/DX2                !
 ! D12   D(28,9,10,19)         118.2708         estimate D2E/DX2                !
 ! D13   D(10,9,12,13)         173.3976         estimate D2E/DX2                !
 ! D14   D(10,9,12,14)           2.2434         estimate D2E/DX2                !
 ! D15   D(28,9,12,13)         -62.8776         estimate D2E/DX2                !
 ! D16   D(28,9,12,14)         125.9682         estimate D2E/DX2                !
 ! D17   D(10,9,28,21)          14.5153         estimate D2E/DX2                !
 ! D18   D(10,9,28,29)        -160.4622         estimate D2E/DX2                !
 ! D19   D(12,9,28,21)        -113.2505         estimate D2E/DX2                !
 ! D20   D(12,9,28,29)          71.7719         estimate D2E/DX2                !
 ! D21   D(2,10,19,41)         -51.4382         estimate D2E/DX2                !
 ! D22   D(2,10,19,42)        -170.8703         estimate D2E/DX2                !
 ! D23   D(2,10,19,43)          68.827          estimate D2E/DX2                !
 ! D24   D(9,10,19,41)         170.1984         estimate D2E/DX2                !
 ! D25   D(9,10,19,42)          50.7663         estimate D2E/DX2                !
 ! D26   D(9,10,19,43)         -69.5364         estimate D2E/DX2                !
 ! D27   D(1,11,17,14)         172.5007         estimate D2E/DX2                !
 ! D28   D(1,11,17,36)          -7.675          estimate D2E/DX2                !
 ! D29   D(18,11,17,14)        -51.0982         estimate D2E/DX2                !
 ! D30   D(18,11,17,36)        128.7261         estimate D2E/DX2                !
 ! D31   D(1,11,18,38)          66.9447         estimate D2E/DX2                !
 ! D32   D(1,11,18,39)         -53.2303         estimate D2E/DX2                !
 ! D33   D(1,11,18,40)        -172.5741         estimate D2E/DX2                !
 ! D34   D(17,11,18,38)        -66.4351         estimate D2E/DX2                !
 ! D35   D(17,11,18,39)        173.3898         estimate D2E/DX2                !
 ! D36   D(17,11,18,40)         54.046          estimate D2E/DX2                !
 ! D37   D(9,12,13,3)           50.9336         estimate D2E/DX2                !
 ! D38   D(9,12,13,4)          -73.8707         estimate D2E/DX2                !
 ! D39   D(9,12,13,15)         167.1966         estimate D2E/DX2                !
 ! D40   D(14,12,13,3)        -136.4618         estimate D2E/DX2                !
 ! D41   D(14,12,13,4)          98.734          estimate D2E/DX2                !
 ! D42   D(14,12,13,15)        -20.1988         estimate D2E/DX2                !
 ! D43   D(9,12,14,16)         170.0372         estimate D2E/DX2                !
 ! D44   D(9,12,14,17)          -4.8283         estimate D2E/DX2                !
 ! D45   D(13,12,14,16)         -2.2678         estimate D2E/DX2                !
 ! D46   D(13,12,14,17)       -177.1333         estimate D2E/DX2                !
 ! D47   D(3,13,15,5)          -79.2068         estimate D2E/DX2                !
 ! D48   D(3,13,15,6)           42.1832         estimate D2E/DX2                !
 ! D49   D(3,13,15,16)         156.4053         estimate D2E/DX2                !
 ! D50   D(4,13,15,5)           42.1183         estimate D2E/DX2                !
 ! D51   D(4,13,15,6)          163.5084         estimate D2E/DX2                !
 ! D52   D(4,13,15,16)         -82.2696         estimate D2E/DX2                !
 ! D53   D(12,13,15,5)         158.7856         estimate D2E/DX2                !
 ! D54   D(12,13,15,6)         -79.8244         estimate D2E/DX2                !
 ! D55   D(12,13,15,16)         34.3977         estimate D2E/DX2                !
 ! D56   D(12,14,16,7)         -92.8504         estimate D2E/DX2                !
 ! D57   D(12,14,16,8)         143.1284         estimate D2E/DX2                !
 ! D58   D(12,14,16,15)         23.9321         estimate D2E/DX2                !
 ! D59   D(17,14,16,7)          82.4164         estimate D2E/DX2                !
 ! D60   D(17,14,16,8)         -41.6048         estimate D2E/DX2                !
 ! D61   D(17,14,16,15)       -160.801          estimate D2E/DX2                !
 ! D62   D(12,14,17,11)        -77.3899         estimate D2E/DX2                !
 ! D63   D(12,14,17,36)        102.8116         estimate D2E/DX2                !
 ! D64   D(16,14,17,11)        108.184          estimate D2E/DX2                !
 ! D65   D(16,14,17,36)        -71.6145         estimate D2E/DX2                !
 ! D66   D(5,15,16,7)          -43.2969         estimate D2E/DX2                !
 ! D67   D(5,15,16,8)           79.6417         estimate D2E/DX2                !
 ! D68   D(5,15,16,14)        -159.5443         estimate D2E/DX2                !
 ! D69   D(6,15,16,7)         -164.42           estimate D2E/DX2                !
 ! D70   D(6,15,16,8)          -41.4813         estimate D2E/DX2                !
 ! D71   D(6,15,16,14)          79.3327         estimate D2E/DX2                !
 ! D72   D(13,15,16,7)          81.0463         estimate D2E/DX2                !
 ! D73   D(13,15,16,8)        -156.015          estimate D2E/DX2                !
 ! D74   D(13,15,16,14)        -35.201          estimate D2E/DX2                !
 ! D75   D(11,17,36,20)          3.1085         estimate D2E/DX2                !
 ! D76   D(11,17,36,37)        179.7972         estimate D2E/DX2                !
 ! D77   D(14,17,36,20)       -177.0778         estimate D2E/DX2                !
 ! D78   D(14,17,36,37)         -0.3891         estimate D2E/DX2                !
 ! D79   D(1,20,30,31)        -150.7234         estimate D2E/DX2                !
 ! D80   D(1,20,30,32)          26.6425         estimate D2E/DX2                !
 ! D81   D(36,20,30,31)         29.4671         estimate D2E/DX2                !
 ! D82   D(36,20,30,32)       -153.167          estimate D2E/DX2                !
 ! D83   D(1,20,36,17)           2.9851         estimate D2E/DX2                !
 ! D84   D(1,20,36,37)        -173.4106         estimate D2E/DX2                !
 ! D85   D(30,20,36,17)       -177.1978         estimate D2E/DX2                !
 ! D86   D(30,20,36,37)          6.4065         estimate D2E/DX2                !
 ! D87   D(2,21,22,23)         176.4101         estimate D2E/DX2                !
 ! D88   D(2,21,22,24)          -3.1623         estimate D2E/DX2                !
 ! D89   D(28,21,22,23)         -6.1538         estimate D2E/DX2                !
 ! D90   D(28,21,22,24)        174.2739         estimate D2E/DX2                !
 ! D91   D(2,21,28,9)           -0.5459         estimate D2E/DX2                !
 ! D92   D(2,21,28,29)         174.0275         estimate D2E/DX2                !
 ! D93   D(22,21,28,9)        -178.1137         estimate D2E/DX2                !
 ! D94   D(22,21,28,29)         -3.5403         estimate D2E/DX2                !
 ! D95   D(21,22,23,25)       -179.8105         estimate D2E/DX2                !
 ! D96   D(21,22,23,44)         -0.3065         estimate D2E/DX2                !
 ! D97   D(24,22,23,25)         -0.2297         estimate D2E/DX2                !
 ! D98   D(24,22,23,44)        179.2743         estimate D2E/DX2                !
 ! D99   D(21,22,24,26)        179.8852         estimate D2E/DX2                !
 ! D100  D(21,22,24,45)         -0.32           estimate D2E/DX2                !
 ! D101  D(23,22,24,26)          0.2777         estimate D2E/DX2                !
 ! D102  D(23,22,24,45)       -179.9276         estimate D2E/DX2                !
 ! D103  D(22,23,25,27)          0.0429         estimate D2E/DX2                !
 ! D104  D(22,23,25,46)        179.9296         estimate D2E/DX2                !
 ! D105  D(44,23,25,27)       -179.5041         estimate D2E/DX2                !
 ! D106  D(44,23,25,46)          0.3826         estimate D2E/DX2                !
 ! D107  D(22,24,26,27)         -0.1383         estimate D2E/DX2                !
 ! D108  D(22,24,26,47)        179.877          estimate D2E/DX2                !
 ! D109  D(45,24,26,27)       -179.9442         estimate D2E/DX2                !
 ! D110  D(45,24,26,47)          0.071          estimate D2E/DX2                !
 ! D111  D(23,25,27,26)          0.1089         estimate D2E/DX2                !
 ! D112  D(23,25,27,48)        179.992          estimate D2E/DX2                !
 ! D113  D(46,25,27,26)       -179.7782         estimate D2E/DX2                !
 ! D114  D(46,25,27,48)          0.1049         estimate D2E/DX2                !
 ! D115  D(24,26,27,25)         -0.062          estimate D2E/DX2                !
 ! D116  D(24,26,27,48)       -179.9451         estimate D2E/DX2                !
 ! D117  D(47,26,27,25)        179.9228         estimate D2E/DX2                !
 ! D118  D(47,26,27,48)          0.0397         estimate D2E/DX2                !
 ! D119  D(9,28,29,49)         119.6742         estimate D2E/DX2                !
 ! D120  D(9,28,29,50)        -116.2644         estimate D2E/DX2                !
 ! D121  D(9,28,29,51)           4.3979         estimate D2E/DX2                !
 ! D122  D(21,28,29,49)        -54.7457         estimate D2E/DX2                !
 ! D123  D(21,28,29,50)         69.3158         estimate D2E/DX2                !
 ! D124  D(21,28,29,51)       -170.0219         estimate D2E/DX2                !
 ! D125  D(20,30,31,33)        178.9009         estimate D2E/DX2                !
 ! D126  D(20,30,31,52)          1.2362         estimate D2E/DX2                !
 ! D127  D(32,30,31,33)          1.4996         estimate D2E/DX2                !
 ! D128  D(32,30,31,52)       -176.1651         estimate D2E/DX2                !
 ! D129  D(20,30,32,34)       -179.1837         estimate D2E/DX2                !
 ! D130  D(20,30,32,53)          1.7487         estimate D2E/DX2                !
 ! D131  D(31,30,32,34)         -1.6853         estimate D2E/DX2                !
 ! D132  D(31,30,32,53)        179.2471         estimate D2E/DX2                !
 ! D133  D(30,31,33,35)         -0.3865         estimate D2E/DX2                !
 ! D134  D(30,31,33,54)       -179.7775         estimate D2E/DX2                !
 ! D135  D(52,31,33,35)        177.3877         estimate D2E/DX2                !
 ! D136  D(52,31,33,54)         -2.0033         estimate D2E/DX2                !
 ! D137  D(30,32,34,35)          0.7565         estimate D2E/DX2                !
 ! D138  D(30,32,34,55)       -179.3604         estimate D2E/DX2                !
 ! D139  D(53,32,34,35)        179.8533         estimate D2E/DX2                !
 ! D140  D(53,32,34,55)         -0.2636         estimate D2E/DX2                !
 ! D141  D(31,33,35,34)         -0.5916         estimate D2E/DX2                !
 ! D142  D(31,33,35,56)       -179.9187         estimate D2E/DX2                !
 ! D143  D(54,33,35,34)        178.8002         estimate D2E/DX2                !
 ! D144  D(54,33,35,56)         -0.5269         estimate D2E/DX2                !
 ! D145  D(32,34,35,33)          0.4089         estimate D2E/DX2                !
 ! D146  D(32,34,35,56)        179.7361         estimate D2E/DX2                !
 ! D147  D(55,34,35,33)       -179.4743         estimate D2E/DX2                !
 ! D148  D(55,34,35,56)         -0.1471         estimate D2E/DX2                !
 ! D149  D(17,36,37,57)        -49.5429         estimate D2E/DX2                !
 ! D150  D(17,36,37,58)         70.1828         estimate D2E/DX2                !
 ! D151  D(17,36,37,59)       -165.4044         estimate D2E/DX2                !
 ! D152  D(20,36,37,57)        126.6027         estimate D2E/DX2                !
 ! D153  D(20,36,37,58)       -113.6717         estimate D2E/DX2                !
 ! D154  D(20,36,37,59)         10.7411         estimate D2E/DX2                !
 --------------------------------------------------------------------------------
 Trust Radius=3.00D-01 FncErr=1.00D-07 GrdErr=1.00D-06
 Number of steps in this run=    337 maximum allowed number of steps=    354.
 GradGradGradGradGradGradGradGradGradGradGradGradGradGradGradGradGradGrad

 Leave Link  103 at Wed Dec  5 17:28:05 2018, MaxMem=   536870912 cpu:         0.2
 (Enter /pbs_home/pkowalski/g09d01/g09/l202.exe)
 Stoichiometry    C29H22F6S2
 Framework group  C1[X(C29H22F6S2)]
 Deg. of freedom   171
 Full point group                 C1      NOp   1
 Largest Abelian subgroup         C1      NOp   1
 Largest concise Abelian subgroup C1      NOp   1
                         Standard orientation:                         
 ---------------------------------------------------------------------
 Center     Atomic      Atomic             Coordinates (Angstroms)
 Number     Number       Type             X           Y           Z
 ---------------------------------------------------------------------
      1         16           0        2.192999   -1.847338    1.474042
      2         16           0       -1.310956   -2.103134   -0.228143
      3          9           0       -2.731737    3.056272   -0.450887
      4          9           0       -0.989843    3.541121   -1.820217
      5          9           0       -0.687347    5.024352    0.492043
      6          9           0       -1.408539    3.272508    1.721545
      7          9           0        1.507782    3.602196   -0.269726
      8          9           0        1.180697    3.084277    1.919052
      9          6           0       -1.334402    0.356893   -1.357511
     10          6           0       -0.511303   -0.871803   -1.230636
     11          6           0        0.964376   -0.553061    1.525710
     12          6           0       -0.793396    1.560551   -0.546214
     13          6           0       -1.366043    2.962733   -0.619672
     14          6           0        0.343843    1.606055    0.205987
     15          6           0       -0.712500    3.643118    0.576252
     16          6           0        0.653094    3.007505    0.641037
     17          6           0        1.293512    0.473884    0.510956
     18          6           0        0.535135   -0.098492    2.881975
     19          6           0        0.226398   -1.341939   -2.438553
     20          6           0        3.214101   -0.896440    0.315849
     21          6           0       -2.898586   -1.292106   -0.490629
     22          6           0       -4.168019   -2.040387   -0.105311
     23          6           0       -5.479062   -1.505079   -0.185417
     24          6           0       -4.055051   -3.369172    0.380269
     25          6           0       -6.597225   -2.256245    0.191846
     26          6           0       -5.177311   -4.112647    0.753994
     27          6           0       -6.447928   -3.557318    0.659461
     28          6           0       -2.757912   -0.068438   -1.070604
     29          6           0       -3.880275    0.812136   -1.539575
     30          6           0        4.571095   -1.429522   -0.046756
     31          6           0        5.652839   -0.593951   -0.403817
     32          6           0        4.806294   -2.819920    0.019417
     33          6           0        6.905309   -1.134137   -0.711898
     34          6           0        6.059450   -3.354244   -0.293336
     35          6           0        7.107182   -2.512581   -0.662885
     36          6           0        2.624368    0.241064   -0.124377
     37          6           0        3.131006    1.182769   -1.187550
     38          1           0        1.378743    0.408845    3.395480
     39          1           0        0.212004   -0.972884    3.484208
     40          1           0       -0.318988    0.605395    2.796363
     41          1           0        0.928728   -2.153481   -2.155520
     42          1           0        0.808958   -0.504751   -2.876149
     43          1           0       -0.491712   -1.723258   -3.194526
     44          1           0       -5.698863   -0.517484   -0.521911
     45          1           0       -3.100560   -3.863194    0.478751
     46          1           0       -7.587212   -1.823185    0.121950
     47          1           0       -5.058267   -5.124952    1.118927
     48          1           0       -7.316525   -4.134083    0.950168
     49          1           0       -4.527375    0.249490   -2.244418
     50          1           0       -4.454335    1.210571   -0.678381
     51          1           0       -3.491691    1.665071   -2.130667
     52          1           0        5.564533    0.480331   -0.415748
     53          1           0        4.019099   -3.507006    0.299106
     54          1           0        7.724702   -0.479528   -0.980090
     55          1           0        6.217813   -4.424036   -0.246798
     56          1           0        8.078181   -2.927524   -0.900640
     57          1           0        2.331707    1.324931   -1.944278
     58          1           0        3.389853    2.161733   -0.739766
     59          1           0        3.985473    0.794666   -1.764806
 ---------------------------------------------------------------------
 Rotational constants (GHZ):      0.1231490      0.0711140      0.0515132
 Leave Link  202 at Wed Dec  5 17:28:05 2018, MaxMem=   536870912 cpu:         0.1
 (Enter /pbs_home/pkowalski/g09d01/g09/l301.exe)
 General basis read from cards:  (5D, 7F)
 Centers:      38     39     40     41     42     43     44     45     46     47
 Centers:      48     49     50     51     52     53     54     55     56     57
 Centers:      58     59
 S 3 1.00
     Exponent=  1.3010701000D+01 Coefficients=  1.9682158000D-02
     Exponent=  1.9622572000D+00 Coefficients=  1.3796524000D-01
     Exponent=  4.4453796000D-01 Coefficients=  4.7831935000D-01
 S 1 1.00
     Exponent=  1.2194962000D-01 Coefficients=  1.0000000000D+00
 P 1 1.00
     Exponent=  8.0000000000D-01 Coefficients=  1.0000000000D+00
 ****
 Centers:       9     10     11     12     13     14     15     16     17     18
 Centers:      19     20     21     22     23     24     25     26     27     28
 Centers:      29     30     31     32     33     34     35     36     37
 S 5 1.00
     Exponent=  1.2384016938D+03 Coefficients=  5.4568832082D-03
     Exponent=  1.8629004992D+02 Coefficients=  4.0638409211D-02
     Exponent=  4.2251176346D+01 Coefficients=  1.8025593888D-01
     Exponent=  1.1676557932D+01 Coefficients=  4.6315121755D-01
     Exponent=  3.5930506482D+00 Coefficients=  4.4087173314D-01
 S 1 1.00
     Exponent=  4.0245147363D-01 Coefficients=  1.0000000000D+00
 S 1 1.00
     Exponent=  1.3090182668D-01 Coefficients=  1.0000000000D+00
 P 3 1.00
     Exponent=  9.4680970621D+00 Coefficients=  3.8387871728D-02
     Exponent=  2.0103545142D+00 Coefficients=  2.1117025112D-01
     Exponent=  5.4771004707D-01 Coefficients=  5.1328172114D-01
 P 1 1.00
     Exponent=  1.5268613795D-01 Coefficients=  1.0000000000D+00
 D 1 1.00
     Exponent=  8.0000000000D-01 Coefficients=  1.0000000000D+00
 ****
 Centers:       3      4      5      6      7      8
 S 5 1.00
     Exponent=  2.8948325990D+03 Coefficients= -5.3408255515D-03
     Exponent=  4.3541939120D+02 Coefficients= -3.9904258866D-02
     Exponent=  9.8843328866D+01 Coefficients= -1.7912768038D-01
     Exponent=  2.7485198001D+01 Coefficients= -4.6758090825D-01
     Exponent=  8.5405498171D+00 Coefficients= -4.4653131020D-01
 S 1 1.00
     Exponent=  1.0654578038D+00 Coefficients=  1.0000000000D+00
 S 1 1.00
     Exponent=  3.3247346748D-01 Coefficients=  1.0000000000D+00
 P 3 1.00
     Exponent=  2.2696633924D+01 Coefficients= -4.5212874436D-02
     Exponent=  4.9872339257D+00 Coefficients= -2.3754317067D-01
     Exponent=  1.3491613954D+00 Coefficients= -5.1287353587D-01
 P 1 1.00
     Exponent=  3.4829881977D-01 Coefficients=  1.0000000000D+00
 D 1 1.00
     Exponent=  1.4000000000D+00 Coefficients=  1.0000000000D+00
 ****
 Centers:       1      2
 S 5 1.00
     Exponent=  9.1849303010D+03 Coefficients= -2.2294387756D-03
     Exponent=  1.3815105503D+03 Coefficients= -1.6683029937D-02
     Exponent=  3.1387147580D+02 Coefficients= -7.5262436116D-02
     Exponent=  8.8053870623D+01 Coefficients= -1.9376827038D-01
     Exponent=  2.7039914905D+01 Coefficients= -1.7718020803D-01
 S 3 1.00
     Exponent=  4.5648731303D+01 Coefficients= -1.0736062573D-01
     Exponent=  4.9664522326D+00 Coefficients=  6.5066293018D-01
     Exponent=  2.0116242047D+00 Coefficients=  5.9712155354D-01
 S 1 1.00
     Exponent=  3.5661077013D-01 Coefficients=  1.0000000000D+00
 S 1 1.00
     Exponent=  1.3507221477D-01 Coefficients=  1.0000000000D+00
 P 5 1.00
     Exponent=  2.6198233439D+02 Coefficients= -9.2729929822D-03
     Exponent=  6.1306894736D+01 Coefficients= -6.6547669241D-02
     Exponent=  1.9103729887D+01 Coefficients= -2.4828595903D-01
     Exponent=  6.6567720378D+00 Coefficients= -4.8703847402D-01
     Exponent=  2.3959635161D+00 Coefficients= -3.9337850312D-01
 P 1 1.00
     Exponent=  6.1776161679D-01 Coefficients=  1.0000000000D+00
 P 1 1.00
     Exponent=  1.6993376871D-01 Coefficients=  1.0000000000D+00
 D 1 1.00
     Exponent=  5.5000000000D-01 Coefficients=  1.0000000000D+00
 ****
 Ernie: Thresh=  0.10000D-02 Tol=  0.10000D-05 Strict=F.
 There are   673 symmetry adapted cartesian basis functions of A   symmetry.
 There are   636 symmetry adapted basis functions of A   symmetry.
   636 basis functions,  1103 primitive gaussians,   673 cartesian basis functions
   141 alpha electrons      141 beta electrons
       nuclear repulsion energy      4636.7104385458 Hartrees.
 IExCor=20419 DFT=T Ex+Corr=CAM-B3LYP ExCW=0 ScaHFX=  1.000000
 ScaDFX=  1.000000  1.000000  1.000000  0.810000 ScalE2=  1.000000  1.000000
 IRadAn=      0 IRanWt=     -1 IRanGd=            0 ICorTp=0 IEmpDi=131
  HFx wShort=  0.000000 wLong=  0.330000 cFull=  0.190000 cShort=  0.000000 cLong=  0.460000
  DFx wShort=  0.000000 wLong=  0.330000 cFull=  0.190000 cShort=  0.000000 cLong=  0.460000
 NAtoms=   59 NActive=   59 NUniq=   59 SFac= 1.00D+00 NAtFMM=   60 NAOKFM=F Big=F
 Integral buffers will be    131072 words long.
 Raffenetti 2 integral format.
 Two-electron integral symmetry is turned on.
 R6Disp:  Grimme-D3 Dispersion energy=       -0.0539769104 Hartrees.
 Nuclear repulsion after empirical dispersion term =     4636.6564616354 Hartrees.
 Leave Link  301 at Wed Dec  5 17:28:06 2018, MaxMem=   536870912 cpu:         1.7
 (Enter /pbs_home/pkowalski/g09d01/g09/l302.exe)
 NPDir=0 NMtPBC=     1 NCelOv=     1 NCel=       1 NClECP=     1 NCelD=      1
         NCelK=      1 NCelE2=     1 NClLst=     1 CellRange=     0.0.
 One-electron integrals computed using PRISM.
 NBasis=   636 RedAO= T EigKep=  3.02D-04  NBF=   636
 NBsUse=   636 1.00D-06 EigRej= -1.00D+00 NBFU=   636
 Precomputing XC quadrature grid using
 IXCGrd= 4 IRadAn=           0 IRanWt=          -1 IRanGd=           0 AccXCQ= 0.00D+00.
 Generated NRdTot=       0 NPtTot=           0 NUsed=           0 NTot=          32
 NSgBfM=   614   620   623   623   623 MxSgAt=    59 MxSgA2=    59.
 Leave Link  302 at Wed Dec  5 17:28:08 2018, MaxMem=   536870912 cpu:        14.9
 (Enter /pbs_home/pkowalski/g09d01/g09/l303.exe)
 DipDrv:  MaxL=1.
 Leave Link  303 at Wed Dec  5 17:28:09 2018, MaxMem=   536870912 cpu:         2.1
 (Enter /pbs_home/pkowalski/g09d01/g09/l401.exe)
 ExpMin= 1.22D-01 ExpMax= 9.18D+03 ExpMxC= 1.38D+03 IAcc=1 IRadAn=         1 AccDes= 0.00D+00
 Harris functional with IExCor=20419 and IRadAn=       1 diagonalized for initial guess.
 HarFok:  IExCor=20419 AccDes= 0.00D+00 IRadAn=         1 IDoV= 1 UseB2=F ITyADJ=14
 ICtDFT=  3500011 ScaDFX=  1.000000  1.000000  1.000000  1.000000
 FoFCou: FMM=F IPFlag=           0 FMFlag=      100000 FMFlg1=           0
         NFxFlg=           0 DoJE=T BraDBF=F KetDBF=T FulRan=T
         wScrn=  0.000000 ICntrl=     500 IOpCl=  0 I1Cent=   200000004 NGrid=           0
         NMat0=    1 NMatS0=      1 NMatT0=    0 NMatD0=    1 NMtDS0=    0 NMtDT0=    0
 Petite list used in FoFCou.
 Harris En= -2437.27137495835    
 JPrj=0 DoOrth=F DoCkMO=F.
 Leave Link  401 at Wed Dec  5 17:28:12 2018, MaxMem=   536870912 cpu:        25.8
 (Enter /pbs_home/pkowalski/g09d01/g09/l502.exe)
 Closed shell SCF:
 Using DIIS extrapolation, IDIIS=  1040.
 Integral symmetry usage will be decided dynamically.
 IVT=     1387805 IEndB=     1387805 NGot=   536870912 MDV=   535953350
 LenX=   535953350 LenY=   535499748
 Requested convergence on RMS density matrix=1.00D-08 within 128 cycles.
 Requested convergence on MAX density matrix=1.00D-06.
 Requested convergence on             energy=1.00D-06.
 No special actions if energy rises.
 Fock matrices will be formed incrementally for  20 cycles.
 Integral accuracy reduced to 1.0D-05 until final iterations.

 Cycle   1  Pass 0  IDiag  1:
 FoFJK:  IHMeth= 1 ICntrl=       0 DoSepK=T KAlg= 0 I1Cent=   0 FoldK=F
 IRaf=         1 NMat=   1 IRICut=       1 DoRegI=T DoRafI=F ISym2E= 0.
 FoFCou: FMM=F IPFlag=           0 FMFlag=      100000 FMFlg1=           0
         NFxFlg=           0 DoJE=T BraDBF=F KetDBF=F FulRan=T
         wScrn=  0.000000 ICntrl=     500 IOpCl=  0 I1Cent=           0 NGrid=           0
         NMat0=    1 NMatS0=      1 NMatT0=    0 NMatD0=    1 NMtDS0=    0 NMtDT0=    0
 Symmetry not used in FoFCou.
 E= -2510.62861448072    
 DIIS: error= 2.84D-02 at cycle   1 NSaved=   1.
 NSaved= 1 IEnMin= 1 EnMin= -2510.62861448072     IErMin= 1 ErrMin= 2.84D-02
 ErrMax= 2.84D-02  0.00D+00 EMaxC= 1.00D-01 BMatC= 1.30D+00 BMatP= 1.30D+00
 IDIUse=3 WtCom= 7.16D-01 WtEn= 2.84D-01
 Coeff-Com:  0.100D+01
 Coeff-En:   0.100D+01
 Coeff:      0.100D+01
 Gap=     0.150 Goal=   None    Shift=    0.000
 GapD=    0.150 DampG=1.000 DampE=0.500 DampFc=0.5000 IDamp=-1.
 Damping current iteration by 5.00D-01
 RMSDP=4.49D-03 MaxDP=3.23D-01              OVMax= 2.46D-01

 Cycle   2  Pass 0  IDiag  1:
 RMSU=  2.15D-03    CP:  9.59D-01
 E= -2510.95769388436     Delta-E=       -0.329079403647 Rises=F Damp=T
 DIIS: error= 7.86D-03 at cycle   2 NSaved=   2.
 NSaved= 2 IEnMin= 2 EnMin= -2510.95769388436     IErMin= 2 ErrMin= 7.86D-03
 ErrMax= 7.86D-03  0.00D+00 EMaxC= 1.00D-01 BMatC= 1.54D-01 BMatP= 1.30D+00
 IDIUse=3 WtCom= 9.21D-01 WtEn= 7.86D-02
 Coeff-Com: -0.839D-01 0.108D+01
 Coeff-En:   0.595D-01 0.940D+00
 Coeff:     -0.726D-01 0.107D+01
 Gap=     0.185 Goal=   None    Shift=    0.000
 RMSDP=1.72D-03 MaxDP=8.69D-02 DE=-3.29D-01 OVMax= 2.36D-01

 Cycle   3  Pass 0  IDiag  1:
 RMSU=  1.69D-03    CP:  9.38D-01  1.07D+00
 E= -2511.25894652359     Delta-E=       -0.301252639223 Rises=F Damp=F
 DIIS: error= 8.65D-03 at cycle   3 NSaved=   3.
 NSaved= 3 IEnMin= 3 EnMin= -2511.25894652359     IErMin= 2 ErrMin= 7.86D-03
 ErrMax= 8.65D-03  0.00D+00 EMaxC= 1.00D-01 BMatC= 1.10D-01 BMatP= 1.54D-01
 IDIUse=3 WtCom= 9.13D-01 WtEn= 8.65D-02
 Coeff-Com: -0.154D+00 0.546D+00 0.609D+00
 Coeff-En:   0.000D+00 0.000D+00 0.100D+01
 Coeff:     -0.141D+00 0.498D+00 0.643D+00
 Gap=     0.189 Goal=   None    Shift=    0.000
 RMSDP=1.13D-03 MaxDP=5.52D-02 DE=-3.01D-01 OVMax= 1.41D-01

 Cycle   4  Pass 0  IDiag  1:
 RMSU=  6.34D-04    CP:  9.31D-01  1.32D+00  5.58D-01
 E= -2511.35063976958     Delta-E=       -0.091693245990 Rises=F Damp=F
 DIIS: error= 3.86D-03 at cycle   4 NSaved=   4.
 NSaved= 4 IEnMin= 4 EnMin= -2511.35063976958     IErMin= 4 ErrMin= 3.86D-03
 ErrMax= 3.86D-03  0.00D+00 EMaxC= 1.00D-01 BMatC= 2.39D-02 BMatP= 1.10D-01
 IDIUse=3 WtCom= 9.61D-01 WtEn= 3.86D-02
 Coeff-Com: -0.586D-01 0.136D+00 0.370D+00 0.552D+00
 Coeff-En:   0.000D+00 0.000D+00 0.193D+00 0.807D+00
 Coeff:     -0.564D-01 0.131D+00 0.363D+00 0.562D+00
 Gap=     0.176 Goal=   None    Shift=    0.000
 RMSDP=3.82D-04 MaxDP=2.05D-02 DE=-9.17D-02 OVMax= 5.58D-02

 Cycle   5  Pass 0  IDiag  1:
 RMSU=  1.57D-04    CP:  9.30D-01  1.28D+00  7.26D-01  7.12D-01
 E= -2511.37549420561     Delta-E=       -0.024854436034 Rises=F Damp=F
 DIIS: error= 6.78D-04 at cycle   5 NSaved=   5.
 NSaved= 5 IEnMin= 5 EnMin= -2511.37549420561     IErMin= 5 ErrMin= 6.78D-04
 ErrMax= 6.78D-04  0.00D+00 EMaxC= 1.00D-01 BMatC= 1.17D-03 BMatP= 2.39D-02
 IDIUse=3 WtCom= 9.93D-01 WtEn= 6.78D-03
 Coeff-Com: -0.166D-01 0.280D-01 0.149D+00 0.292D+00 0.548D+00
 Coeff-En:   0.000D+00 0.000D+00 0.000D+00 0.000D+00 0.100D+01
 Coeff:     -0.165D-01 0.278D-01 0.148D+00 0.290D+00 0.551D+00
 Gap=     0.174 Goal=   None    Shift=    0.000
 RMSDP=8.87D-05 MaxDP=6.44D-03 DE=-2.49D-02 OVMax= 9.51D-03

 Cycle   6  Pass 0  IDiag  1:
 RMSU=  7.11D-05    CP:  9.30D-01  1.28D+00  7.30D-01  7.28D-01  6.76D-01
 E= -2511.37661750759     Delta-E=       -0.001123301980 Rises=F Damp=F
 DIIS: error= 2.06D-04 at cycle   6 NSaved=   6.
 NSaved= 6 IEnMin= 6 EnMin= -2511.37661750759     IErMin= 6 ErrMin= 2.06D-04
 ErrMax= 2.06D-04  0.00D+00 EMaxC= 1.00D-01 BMatC= 9.29D-05 BMatP= 1.17D-03
 IDIUse=3 WtCom= 9.98D-01 WtEn= 2.06D-03
 Coeff-Com:  0.295D-02-0.102D-01 0.503D-02 0.280D-01 0.216D+00 0.758D+00
 Coeff-En:   0.000D+00 0.000D+00 0.000D+00 0.000D+00 0.000D+00 0.100D+01
 Coeff:      0.294D-02-0.102D-01 0.502D-02 0.280D-01 0.215D+00 0.759D+00
 Gap=     0.175 Goal=   None    Shift=    0.000
 RMSDP=3.95D-05 MaxDP=1.60D-03 DE=-1.12D-03 OVMax= 5.12D-03

 Cycle   7  Pass 0  IDiag  1:
 RMSU=  2.90D-05    CP:  9.30D-01  1.28D+00  7.37D-01  7.45D-01  8.07D-01
                    CP:  9.34D-01
 E= -2511.37676895961     Delta-E=       -0.000151452016 Rises=F Damp=F
 DIIS: error= 1.04D-04 at cycle   7 NSaved=   7.
 NSaved= 7 IEnMin= 7 EnMin= -2511.37676895961     IErMin= 7 ErrMin= 1.04D-04
 ErrMax= 1.04D-04  0.00D+00 EMaxC= 1.00D-01 BMatC= 2.49D-05 BMatP= 9.29D-05
 IDIUse=3 WtCom= 9.99D-01 WtEn= 1.04D-03
 Coeff-Com:  0.424D-02-0.937D-02-0.201D-01-0.334D-01 0.185D-01 0.390D+00
 Coeff-Com:  0.650D+00
 Coeff-En:   0.000D+00 0.000D+00 0.000D+00 0.000D+00 0.000D+00 0.000D+00
 Coeff-En:   0.100D+01
 Coeff:      0.424D-02-0.936D-02-0.201D-01-0.334D-01 0.185D-01 0.389D+00
 Coeff:      0.651D+00
 Gap=     0.175 Goal=   None    Shift=    0.000
 RMSDP=1.79D-05 MaxDP=8.98D-04 DE=-1.51D-04 OVMax= 3.10D-03

 Cycle   8  Pass 0  IDiag  1:
 RMSU=  1.35D-05    CP:  9.30D-01  1.28D+00  7.38D-01  7.51D-01  8.30D-01
                    CP:  1.07D+00  9.50D-01
 E= -2511.37681381685     Delta-E=       -0.000044857237 Rises=F Damp=F
 DIIS: error= 4.49D-05 at cycle   8 NSaved=   8.
 NSaved= 8 IEnMin= 8 EnMin= -2511.37681381685     IErMin= 8 ErrMin= 4.49D-05
 ErrMax= 4.49D-05  0.00D+00 EMaxC= 1.00D-01 BMatC= 3.60D-06 BMatP= 2.49D-05
 IDIUse=1 WtCom= 1.00D+00 WtEn= 0.00D+00
 Coeff-Com:  0.153D-02-0.270D-02-0.951D-02-0.205D-01-0.298D-01 0.381D-01
 Coeff-Com:  0.273D+00 0.750D+00
 Coeff:      0.153D-02-0.270D-02-0.951D-02-0.205D-01-0.298D-01 0.381D-01
 Coeff:      0.273D+00 0.750D+00
 Gap=     0.175 Goal=   None    Shift=    0.000
 RMSDP=9.30D-06 MaxDP=5.78D-04 DE=-4.49D-05 OVMax= 2.11D-03

 Initial convergence to 1.0D-05 achieved.  Increase integral accuracy.
 Cycle   9  Pass 1  IDiag  1:
 E= -2511.37677016760     Delta-E=        0.000043649242 Rises=F Damp=F
 DIIS: error= 1.99D-04 at cycle   1 NSaved=   1.
 NSaved= 1 IEnMin= 1 EnMin= -2511.37677016760     IErMin= 1 ErrMin= 1.99D-04
 ErrMax= 1.99D-04  0.00D+00 EMaxC= 1.00D-01 BMatC= 1.65D-05 BMatP= 1.65D-05
 IDIUse=3 WtCom= 9.98D-01 WtEn= 1.99D-03
 Coeff-Com:  0.100D+01
 Coeff-En:   0.100D+01
 Coeff:      0.100D+01
 Gap=     0.175 Goal=   None    Shift=    0.000
 RMSDP=9.30D-06 MaxDP=5.78D-04 DE= 4.36D-05 OVMax= 9.45D-04

 Cycle  10  Pass 1  IDiag  1:
 RMSU=  1.74D-04    CP:  1.00D+00
 E= -2511.37678837581     Delta-E=       -0.000018208209 Rises=F Damp=F
 DIIS: error= 2.52D-05 at cycle   2 NSaved=   2.
 NSaved= 2 IEnMin= 2 EnMin= -2511.37678837581     IErMin= 2 ErrMin= 2.52D-05
 ErrMax= 2.52D-05  0.00D+00 EMaxC= 1.00D-01 BMatC= 1.30D-06 BMatP= 1.65D-05
 IDIUse=1 WtCom= 1.00D+00 WtEn= 0.00D+00
 Coeff-Com:  0.886D-01 0.911D+00
 Coeff:      0.886D-01 0.911D+00
 Gap=     0.175 Goal=   None    Shift=    0.000
 RMSDP=7.97D-06 MaxDP=3.24D-04 DE=-1.82D-05 OVMax= 9.01D-04

 Cycle  11  Pass 1  IDiag  1:
 RMSU=  6.03D-06    CP:  1.00D+00  1.03D+00
 E= -2511.37678781301     Delta-E=        0.000000562803 Rises=F Damp=F
 DIIS: error= 3.47D-05 at cycle   3 NSaved=   3.
 NSaved= 3 IEnMin= 2 EnMin= -2511.37678837581     IErMin= 2 ErrMin= 2.52D-05
 ErrMax= 3.47D-05  0.00D+00 EMaxC= 1.00D-01 BMatC= 2.40D-06 BMatP= 1.30D-06
 IDIUse=1 WtCom= 1.00D+00 WtEn= 0.00D+00
 Coeff-Com: -0.200D-01 0.585D+00 0.435D+00
 Coeff:     -0.200D-01 0.585D+00 0.435D+00
 Gap=     0.175 Goal=   None    Shift=    0.000
 RMSDP=3.45D-06 MaxDP=1.72D-04 DE= 5.63D-07 OVMax= 4.31D-04

 Cycle  12  Pass 1  IDiag  1:
 RMSU=  2.03D-06    CP:  1.00D+00  1.03D+00  5.60D-01
 E= -2511.37679038675     Delta-E=       -0.000002573742 Rises=F Damp=F
 DIIS: error= 4.07D-06 at cycle   4 NSaved=   4.
 NSaved= 4 IEnMin= 4 EnMin= -2511.37679038675     IErMin= 4 ErrMin= 4.07D-06
 ErrMax= 4.07D-06  0.00D+00 EMaxC= 1.00D-01 BMatC= 3.01D-08 BMatP= 1.30D-06
 IDIUse=1 WtCom= 1.00D+00 WtEn= 0.00D+00
 Coeff-Com: -0.102D-01 0.191D+00 0.141D+00 0.679D+00
 Coeff:     -0.102D-01 0.191D+00 0.141D+00 0.679D+00
 Gap=     0.175 Goal=   None    Shift=    0.000
 RMSDP=7.57D-07 MaxDP=4.31D-05 DE=-2.57D-06 OVMax= 1.87D-04

 Cycle  13  Pass 1  IDiag  1:
 RMSU=  6.00D-07    CP:  1.00D+00  1.04D+00  6.02D-01  1.19D+00
 E= -2511.37679047541     Delta-E=       -0.000000088660 Rises=F Damp=F
 DIIS: error= 2.58D-06 at cycle   5 NSaved=   5.
 NSaved= 5 IEnMin= 5 EnMin= -2511.37679047541     IErMin= 5 ErrMin= 2.58D-06
 ErrMax= 2.58D-06  0.00D+00 EMaxC= 1.00D-01 BMatC= 1.21D-08 BMatP= 3.01D-08
 IDIUse=1 WtCom= 1.00D+00 WtEn= 0.00D+00
 Coeff-Com:  0.632D-02-0.221D+00-0.190D+00 0.255D+00 0.115D+01
 Coeff:      0.632D-02-0.221D+00-0.190D+00 0.255D+00 0.115D+01
 Gap=     0.175 Goal=   None    Shift=    0.000
 RMSDP=1.06D-06 MaxDP=6.70D-05 DE=-8.87D-08 OVMax= 2.98D-04

 Cycle  14  Pass 1  IDiag  1:
 RMSU=  5.08D-07    CP:  1.00D+00  1.04D+00  6.37D-01  1.61D+00  1.48D+00
 E= -2511.37679054190     Delta-E=       -0.000000066490 Rises=F Damp=F
 DIIS: error= 1.78D-06 at cycle   6 NSaved=   6.
 NSaved= 6 IEnMin= 6 EnMin= -2511.37679054190     IErMin= 6 ErrMin= 1.78D-06
 ErrMax= 1.78D-06  0.00D+00 EMaxC= 1.00D-01 BMatC= 4.06D-09 BMatP= 1.21D-08
 IDIUse=1 WtCom= 1.00D+00 WtEn= 0.00D+00
 Coeff-Com:  0.541D-02-0.163D+00-0.140D+00 0.439D-01 0.703D+00 0.551D+00
 Coeff:      0.541D-02-0.163D+00-0.140D+00 0.439D-01 0.703D+00 0.551D+00
 Gap=     0.175 Goal=   None    Shift=    0.000
 RMSDP=2.92D-07 MaxDP=1.67D-05 DE=-6.65D-08 OVMax= 6.94D-05

 Cycle  15  Pass 1  IDiag  1:
 RMSU=  1.67D-07    CP:  1.00D+00  1.04D+00  6.46D-01  1.70D+00  1.72D+00
                    CP:  1.04D+00
 E= -2511.37679054924     Delta-E=       -0.000000007341 Rises=F Damp=F
 DIIS: error= 4.09D-07 at cycle   7 NSaved=   7.
 NSaved= 7 IEnMin= 7 EnMin= -2511.37679054924     IErMin= 7 ErrMin= 4.09D-07
 ErrMax= 4.09D-07  0.00D+00 EMaxC= 1.00D-01 BMatC= 2.24D-10 BMatP= 4.06D-09
 IDIUse=1 WtCom= 1.00D+00 WtEn= 0.00D+00
 Coeff-Com:  0.143D-02-0.393D-01-0.344D-01-0.145D-01 0.151D+00 0.225D+00
 Coeff-Com:  0.711D+00
 Coeff:      0.143D-02-0.393D-01-0.344D-01-0.145D-01 0.151D+00 0.225D+00
 Coeff:      0.711D+00
 Gap=     0.175 Goal=   None    Shift=    0.000
 RMSDP=7.97D-08 MaxDP=4.83D-06 DE=-7.34D-09 OVMax= 1.91D-05

 Cycle  16  Pass 1  IDiag  1:
 RMSU=  5.13D-08    CP:  1.00D+00  1.04D+00  6.46D-01  1.71D+00  1.77D+00
                    CP:  1.13D+00  9.14D-01
 E= -2511.37679054953     Delta-E=       -0.000000000289 Rises=F Damp=F
 DIIS: error= 1.66D-07 at cycle   8 NSaved=   8.
 NSaved= 8 IEnMin= 8 EnMin= -2511.37679054953     IErMin= 8 ErrMin= 1.66D-07
 ErrMax= 1.66D-07  0.00D+00 EMaxC= 1.00D-01 BMatC= 7.32D-11 BMatP= 2.24D-10
 IDIUse=1 WtCom= 1.00D+00 WtEn= 0.00D+00
 Coeff-Com: -0.247D-03 0.960D-02 0.794D-02-0.182D-01-0.560D-01 0.168D-01
 Coeff-Com:  0.412D+00 0.628D+00
 Coeff:     -0.247D-03 0.960D-02 0.794D-02-0.182D-01-0.560D-01 0.168D-01
 Coeff:      0.412D+00 0.628D+00
 Gap=     0.175 Goal=   None    Shift=    0.000
 RMSDP=3.63D-08 MaxDP=1.58D-06 DE=-2.89D-10 OVMax= 6.79D-06

 Cycle  17  Pass 1  IDiag  1:
 RMSU=  2.00D-08    CP:  1.00D+00  1.04D+00  6.46D-01  1.72D+00  1.80D+00
                    CP:  1.16D+00  1.01D+00  8.46D-01
 E= -2511.37679054948     Delta-E=        0.000000000057 Rises=F Damp=F
 DIIS: error= 4.77D-08 at cycle   9 NSaved=   9.
 NSaved= 9 IEnMin= 8 EnMin= -2511.37679054953     IErMin= 9 ErrMin= 4.77D-08
 ErrMax= 4.77D-08  0.00D+00 EMaxC= 1.00D-01 BMatC= 4.41D-12 BMatP= 7.32D-11
 IDIUse=1 WtCom= 1.00D+00 WtEn= 0.00D+00
 Coeff-Com: -0.255D-03 0.807D-02 0.698D-02-0.475D-02-0.364D-01-0.183D-01
 Coeff-Com:  0.831D-01 0.228D+00 0.733D+00
 Coeff:     -0.255D-03 0.807D-02 0.698D-02-0.475D-02-0.364D-01-0.183D-01
 Coeff:      0.831D-01 0.228D+00 0.733D+00
 Gap=     0.175 Goal=   None    Shift=    0.000
 RMSDP=9.40D-09 MaxDP=5.35D-07 DE= 5.73D-11 OVMax= 2.12D-06

 SCF Done:  E(RCAM-B3LYP) =  -2511.37679055     A.U. after   17 cycles
            NFock= 17  Conv=0.94D-08     -V/T= 2.0076
 KE= 2.492548781978D+03 PE=-1.517381930981D+04 EE= 5.533237275643D+03
 Leave Link  502 at Wed Dec  5 17:36:21 2018, MaxMem=   536870912 cpu:      3898.0
 (Enter /pbs_home/pkowalski/g09d01/g09/l601.exe)
 Copying SCF densities to generalized density rwf, IOpCl= 0 IROHF=0.

 **********************************************************************

            Population analysis using the SCF density.

 **********************************************************************

 Orbital symmetries:
       Occupied  (A) (A) (A) (A) (A) (A) (A) (A) (A) (A) (A) (A)
                 (A) (A) (A) (A) (A) (A) (A) (A) (A) (A) (A) (A)
                 (A) (A) (A) (A) (A) (A) (A) (A) (A) (A) (A) (A)
                 (A) (A) (A) (A) (A) (A) (A) (A) (A) (A) (A) (A)
                 (A) (A) (A) (A) (A) (A) (A) (A) (A) (A) (A) (A)
                 (A) (A) (A) (A) (A) (A) (A) (A) (A) (A) (A) (A)
                 (A) (A) (A) (A) (A) (A) (A) (A) (A) (A) (A) (A)
                 (A) (A) (A) (A) (A) (A) (A) (A) (A) (A) (A) (A)
                 (A) (A) (A) (A) (A) (A) (A) (A) (A) (A) (A) (A)
                 (A) (A) (A) (A) (A) (A) (A) (A) (A) (A) (A) (A)
                 (A) (A) (A) (A) (A) (A) (A) (A) (A) (A) (A) (A)
                 (A) (A) (A) (A) (A) (A) (A) (A) (A)
       Virtual   (A) (A) (A) (A) (A) (A) (A) (A) (A) (A) (A) (A)
                 (A) (A) (A) (A) (A) (A) (A) (A) (A) (A) (A) (A)
                 (A) (A) (A) (A) (A) (A) (A) (A) (A) (A) (A) (A)
                 (A) (A) (A) (A) (A) (A) (A) (A) (A) (A) (A) (A)
                 (A) (A) (A) (A) (A) (A) (A) (A) (A) (A) (A) (A)
                 (A) (A) (A) (A) (A) (A) (A) (A) (A) (A) (A) (A)
                 (A) (A) (A) (A) (A) (A) (A) (A) (A) (A) (A) (A)
                 (A) (A) (A) (A) (A) (A) (A) (A) (A) (A) (A) (A)
                 (A) (A) (A) (A) (A) (A) (A) (A) (A) (A) (A) (A)
                 (A) (A) (A) (A) (A) (A) (A) (A) (A) (A) (A) (A)
                 (A) (A) (A) (A) (A) (A) (A) (A) (A) (A) (A) (A)
                 (A) (A) (A) (A) (A) (A) (A) (A) (A) (A) (A) (A)
                 (A) (A) (A) (A) (A) (A) (A) (A) (A) (A) (A) (A)
                 (A) (A) (A) (A) (A) (A) (A) (A) (A) (A) (A) (A)
                 (A) (A) (A) (A) (A) (A) (A) (A) (A) (A) (A) (A)
                 (A) (A) (A) (A) (A) (A) (A) (A) (A) (A) (A) (A)
                 (A) (A) (A) (A) (A) (A) (A) (A) (A) (A) (A) (A)
                 (A) (A) (A) (A) (A) (A) (A) (A) (A) (A) (A) (A)
                 (A) (A) (A) (A) (A) (A) (A) (A) (A) (A) (A) (A)
                 (A) (A) (A) (A) (A) (A) (A) (A) (A) (A) (A) (A)
                 (A) (A) (A) (A) (A) (A) (A) (A) (A) (A) (A) (A)
                 (A) (A) (A) (A) (A) (A) (A) (A) (A) (A) (A) (A)
                 (A) (A) (A) (A) (A) (A) (A) (A) (A) (A) (A) (A)
                 (A) (A) (A) (A) (A) (A) (A) (A) (A) (A) (A) (A)
                 (A) (A) (A) (A) (A) (A) (A) (A) (A) (A) (A) (A)
                 (A) (A) (A) (A) (A) (A) (A) (A) (A) (A) (A) (A)
                 (A) (A) (A) (A) (A) (A) (A) (A) (A) (A) (A) (A)
                 (A) (A) (A) (A) (A) (A) (A) (A) (A) (A) (A) (A)
                 (A) (A) (A) (A) (A) (A) (A) (A) (A) (A) (A) (A)
                 (A) (A) (A) (A) (A) (A) (A) (A) (A) (A) (A) (A)
                 (A) (A) (A) (A) (A) (A) (A) (A) (A) (A) (A) (A)
                 (A) (A) (A) (A) (A) (A) (A) (A) (A) (A) (A) (A)
                 (A) (A) (A) (A) (A) (A) (A) (A) (A) (A) (A) (A)
                 (A) (A) (A) (A) (A) (A) (A) (A) (A) (A) (A) (A)
                 (A) (A) (A) (A) (A) (A) (A) (A) (A) (A) (A) (A)
                 (A) (A) (A) (A) (A) (A) (A) (A) (A) (A) (A) (A)
                 (A) (A) (A) (A) (A) (A) (A) (A) (A) (A) (A) (A)
                 (A) (A) (A) (A) (A) (A) (A) (A) (A) (A) (A) (A)
                 (A) (A) (A) (A) (A) (A) (A) (A) (A) (A) (A) (A)
                 (A) (A) (A) (A) (A) (A) (A) (A) (A) (A) (A) (A)
                 (A) (A) (A) (A) (A) (A) (A) (A) (A) (A) (A) (A)
                 (A) (A) (A)
 The electronic state is 1-A.
 Alpha  occ. eigenvalues --  -88.95283 -88.94860 -24.79514 -24.79451 -24.79346
 Alpha  occ. eigenvalues --  -24.79326 -24.79261 -24.79080 -10.45597 -10.45325
 Alpha  occ. eigenvalues --  -10.45102 -10.33620 -10.33044 -10.30985 -10.30819
 Alpha  occ. eigenvalues --  -10.30374 -10.30368 -10.29976 -10.29617 -10.29341
 Alpha  occ. eigenvalues --  -10.29150 -10.29015 -10.28885 -10.28788 -10.27430
 Alpha  occ. eigenvalues --  -10.27313 -10.27232 -10.27227 -10.27153 -10.27127
 Alpha  occ. eigenvalues --  -10.27097 -10.26970 -10.26966 -10.26953 -10.26854
 Alpha  occ. eigenvalues --  -10.26722 -10.26720  -8.04746  -8.04290  -6.01688
 Alpha  occ. eigenvalues --   -6.01312  -6.01242  -6.00898  -6.00847  -6.00455
 Alpha  occ. eigenvalues --   -1.34543  -1.32661  -1.31371  -1.28038  -1.27214
 Alpha  occ. eigenvalues --   -1.26612  -0.98910  -0.96532  -0.96056  -0.93704
 Alpha  occ. eigenvalues --   -0.93523  -0.87219  -0.86724  -0.86194  -0.85161
 Alpha  occ. eigenvalues --   -0.83117  -0.82750  -0.82545  -0.82179  -0.81429
 Alpha  occ. eigenvalues --   -0.80443  -0.77051  -0.76093  -0.74283  -0.74138
 Alpha  occ. eigenvalues --   -0.71252  -0.70510  -0.68774  -0.68315  -0.68071
 Alpha  occ. eigenvalues --   -0.67489  -0.66701  -0.65958  -0.65065  -0.63013
 Alpha  occ. eigenvalues --   -0.62496  -0.62102  -0.61685  -0.60991  -0.60472
 Alpha  occ. eigenvalues --   -0.60253  -0.57404  -0.57236  -0.55249  -0.55034
 Alpha  occ. eigenvalues --   -0.54496  -0.53948  -0.53869  -0.52868  -0.52547
 Alpha  occ. eigenvalues --   -0.52524  -0.52494  -0.51815  -0.51664  -0.51432
 Alpha  occ. eigenvalues --   -0.51087  -0.50905  -0.50578  -0.50150  -0.49926
 Alpha  occ. eigenvalues --   -0.49685  -0.49384  -0.49205  -0.48992  -0.48860
 Alpha  occ. eigenvalues --   -0.48621  -0.48362  -0.48111  -0.47752  -0.47416
 Alpha  occ. eigenvalues --   -0.46542  -0.45864  -0.45365  -0.44958  -0.44538
 Alpha  occ. eigenvalues --   -0.44288  -0.43411  -0.43214  -0.42927  -0.42154
 Alpha  occ. eigenvalues --   -0.41293  -0.40984  -0.40727  -0.40567  -0.40400
 Alpha  occ. eigenvalues --   -0.39819  -0.38951  -0.37042  -0.33873  -0.32340
 Alpha  occ. eigenvalues --   -0.31803  -0.31689  -0.30723  -0.29000  -0.26876
 Alpha  occ. eigenvalues --   -0.24439
 Alpha virt. eigenvalues --   -0.06910  -0.02329   0.00076   0.01125   0.02786
 Alpha virt. eigenvalues --    0.03015   0.03416   0.06451   0.07535   0.08827
 Alpha virt. eigenvalues --    0.09230   0.09436   0.09910   0.10615   0.10837
 Alpha virt. eigenvalues --    0.11310   0.12900   0.13071   0.13633   0.14472
 Alpha virt. eigenvalues --    0.14664   0.14802   0.15267   0.15381   0.16592
 Alpha virt. eigenvalues --    0.16803   0.17195   0.17646   0.17840   0.18123
 Alpha virt. eigenvalues --    0.18329   0.18823   0.18918   0.20334   0.20491
 Alpha virt. eigenvalues --    0.20905   0.21471   0.21672   0.22636   0.22763
 Alpha virt. eigenvalues --    0.23911   0.24070   0.24788   0.25400   0.26391
 Alpha virt. eigenvalues --    0.27304   0.27706   0.27909   0.29343   0.29932
 Alpha virt. eigenvalues --    0.30676   0.31455   0.31823   0.32377   0.33622
 Alpha virt. eigenvalues --    0.33928   0.34028   0.34146   0.34595   0.34659
 Alpha virt. eigenvalues --    0.34821   0.35241   0.35730   0.36198   0.36956
 Alpha virt. eigenvalues --    0.37550   0.38371   0.39045   0.39693   0.40527
 Alpha virt. eigenvalues --    0.41296   0.42465   0.42701   0.43161   0.43684
 Alpha virt. eigenvalues --    0.44173   0.44648   0.46063   0.46287   0.46708
 Alpha virt. eigenvalues --    0.46944   0.47160   0.47269   0.47827   0.48728
 Alpha virt. eigenvalues --    0.49422   0.49788   0.50748   0.50749   0.51066
 Alpha virt. eigenvalues --    0.51654   0.51862   0.51927   0.52171   0.52880
 Alpha virt. eigenvalues --    0.53518   0.53781   0.54184   0.54538   0.54791
 Alpha virt. eigenvalues --    0.54958   0.55372   0.55825   0.55956   0.56825
 Alpha virt. eigenvalues --    0.57172   0.57916   0.58069   0.58471   0.59075
 Alpha virt. eigenvalues --    0.59328   0.60282   0.60430   0.60728   0.61174
 Alpha virt. eigenvalues --    0.62166   0.62718   0.63239   0.63867   0.64018
 Alpha virt. eigenvalues --    0.64286   0.65170   0.65496   0.66004   0.66179
 Alpha virt. eigenvalues --    0.66451   0.67180   0.67795   0.68539   0.68651
 Alpha virt. eigenvalues --    0.69013   0.69311   0.69548   0.69822   0.70206
 Alpha virt. eigenvalues --    0.70399   0.70847   0.70937   0.71197   0.71478
 Alpha virt. eigenvalues --    0.71631   0.71802   0.72175   0.72590   0.72760
 Alpha virt. eigenvalues --    0.72890   0.73219   0.73550   0.74109   0.74332
 Alpha virt. eigenvalues --    0.74594   0.74878   0.75072   0.75320   0.75980
 Alpha virt. eigenvalues --    0.76285   0.76409   0.76585   0.77491   0.77869
 Alpha virt. eigenvalues --    0.78051   0.78556   0.78852   0.79126   0.79479
 Alpha virt. eigenvalues --    0.79781   0.80234   0.80669   0.81072   0.81178
 Alpha virt. eigenvalues --    0.81922   0.81993   0.82687   0.83333   0.83592
 Alpha virt. eigenvalues --    0.84403   0.84776   0.85324   0.86597   0.86873
 Alpha virt. eigenvalues --    0.87742   0.88472   0.89161   0.89574   0.90270
 Alpha virt. eigenvalues --    0.90815   0.91853   0.92169   0.93002   0.94949
 Alpha virt. eigenvalues --    0.95200   0.96075   0.97690   0.98513   0.99848
 Alpha virt. eigenvalues --    1.00075   1.00977   1.01658   1.03123   1.03420
 Alpha virt. eigenvalues --    1.03894   1.04630   1.05195   1.07065   1.09010
 Alpha virt. eigenvalues --    1.09376   1.09824   1.11391   1.12710   1.13908
 Alpha virt. eigenvalues --    1.14201   1.15371   1.16199   1.16702   1.18325
 Alpha virt. eigenvalues --    1.19227   1.19884   1.21035   1.21561   1.22731
 Alpha virt. eigenvalues --    1.24072   1.24606   1.26408   1.26423   1.26935
 Alpha virt. eigenvalues --    1.27225   1.28557   1.30092   1.30710   1.30934
 Alpha virt. eigenvalues --    1.31593   1.32080   1.32396   1.32820   1.33729
 Alpha virt. eigenvalues --    1.33839   1.34415   1.34824   1.35587   1.35985
 Alpha virt. eigenvalues --    1.36235   1.36787   1.37084   1.37732   1.38473
 Alpha virt. eigenvalues --    1.38775   1.39732   1.40603   1.40902   1.42869
 Alpha virt. eigenvalues --    1.43553   1.44095   1.44889   1.47120   1.47811
 Alpha virt. eigenvalues --    1.49016   1.50323   1.51238   1.52651   1.53299
 Alpha virt. eigenvalues --    1.53440   1.54310   1.55449   1.56209   1.57099
 Alpha virt. eigenvalues --    1.58223   1.58338   1.58782   1.59897   1.60126
 Alpha virt. eigenvalues --    1.61194   1.61533   1.62212   1.63861   1.65242
 Alpha virt. eigenvalues --    1.65773   1.66264   1.67061   1.67882   1.69047
 Alpha virt. eigenvalues --    1.70756   1.72864   1.73088   1.73179   1.73611
 Alpha virt. eigenvalues --    1.74148   1.75135   1.75525   1.76068   1.76428
 Alpha virt. eigenvalues --    1.78312   1.78422   1.78511   1.79172   1.79466
 Alpha virt. eigenvalues --    1.79898   1.80936   1.81763   1.82141   1.82189
 Alpha virt. eigenvalues --    1.82340   1.82733   1.82990   1.83317   1.83433
 Alpha virt. eigenvalues --    1.83767   1.84162   1.84437   1.84784   1.84890
 Alpha virt. eigenvalues --    1.85665   1.86050   1.86563   1.86836   1.87199
 Alpha virt. eigenvalues --    1.87830   1.88193   1.88946   1.89288   1.89650
 Alpha virt. eigenvalues --    1.90196   1.90778   1.91241   1.91710   1.92214
 Alpha virt. eigenvalues --    1.93007   1.93302   1.94236   1.94643   1.96185
 Alpha virt. eigenvalues --    1.96939   1.98152   1.99013   2.00346   2.00557
 Alpha virt. eigenvalues --    2.01154   2.01887   2.01964   2.02839   2.03139
 Alpha virt. eigenvalues --    2.04719   2.05119   2.05558   2.05943   2.06057
 Alpha virt. eigenvalues --    2.06472   2.06705   2.07222   2.08558   2.09700
 Alpha virt. eigenvalues --    2.10049   2.11323   2.11511   2.12783   2.13435
 Alpha virt. eigenvalues --    2.13958   2.15130   2.15680   2.16044   2.17194
 Alpha virt. eigenvalues --    2.17285   2.18102   2.19023   2.20083   2.20427
 Alpha virt. eigenvalues --    2.20577   2.21040   2.22040   2.22300   2.22552
 Alpha virt. eigenvalues --    2.23656   2.23755   2.25535   2.25691   2.26488
 Alpha virt. eigenvalues --    2.27282   2.28518   2.28894   2.29605   2.30430
 Alpha virt. eigenvalues --    2.32350   2.32971   2.33689   2.35367   2.36374
 Alpha virt. eigenvalues --    2.36808   2.36974   2.37367   2.38600   2.38840
 Alpha virt. eigenvalues --    2.39320   2.40555   2.41534   2.41763   2.42424
 Alpha virt. eigenvalues --    2.42693   2.43461   2.44547   2.45623   2.47359
 Alpha virt. eigenvalues --    2.47620   2.48640   2.49891   2.50963   2.51379
 Alpha virt. eigenvalues --    2.52110   2.53985   2.55704   2.57369   2.58663
 Alpha virt. eigenvalues --    2.61269   2.61424   2.62153   2.62721   2.63586
 Alpha virt. eigenvalues --    2.64483   2.65988   2.66214   2.67264   2.67998
 Alpha virt. eigenvalues --    2.69070   2.69455   2.69864   2.70906   2.71434
 Alpha virt. eigenvalues --    2.72537   2.73918   2.76676   2.78626   2.81166
 Alpha virt. eigenvalues --    2.81190   2.81784   2.82119   2.83427   2.84300
 Alpha virt. eigenvalues --    2.85827   2.86711   2.89786   2.93578   2.93950
 Alpha virt. eigenvalues --    2.94363   2.95480   2.95844   2.96411   2.97315
 Alpha virt. eigenvalues --    2.97764   2.98488   2.98961   2.99450   3.01002
 Alpha virt. eigenvalues --    3.02051   3.03281   3.04230   3.06169   3.12070
 Alpha virt. eigenvalues --    3.12215   3.12722   3.13036   3.13233   3.13377
 Alpha virt. eigenvalues --    3.14182   3.14345   3.15166   3.15978   3.17440
 Alpha virt. eigenvalues --    3.17923   3.18562   3.19324   3.20272   3.20962
 Alpha virt. eigenvalues --    3.21691   3.22010   3.23071   3.25552   3.25953
 Alpha virt. eigenvalues --    3.28304   3.33391   3.33873   3.33930   3.37827
 Alpha virt. eigenvalues --    3.41184   3.41749   3.42273   3.47722   3.51336
 Alpha virt. eigenvalues --    3.58315   3.59588   3.69474   3.69670   3.72483
 Alpha virt. eigenvalues --    3.77267   3.78238   3.90859   3.92055   3.93251
          Condensed to atoms (all electrons):
 Mulliken charges:
               1
     1  S    0.085986
     2  S    0.113367
     3  F   -0.196268
     4  F   -0.196335
     5  F   -0.187545
     6  F   -0.195708
     7  F   -0.194746
     8  F   -0.196039
     9  C   -0.012318
    10  C   -0.189845
    11  C   -0.187829
    12  C    0.001988
    13  C    0.394473
    14  C   -0.197909
    15  C    0.337126
    16  C    0.448021
    17  C   -0.051686
    18  C    0.063756
    19  C    0.099704
    20  C   -0.153165
    21  C   -0.084087
    22  C    0.133433
    23  C   -0.038553
    24  C   -0.056205
    25  C    0.013266
    26  C    0.021003
    27  C    0.015039
    28  C   -0.152290
    29  C    0.089241
    30  C    0.095696
    31  C   -0.026694
    32  C   -0.041533
    33  C    0.012972
    34  C    0.021326
    35  C    0.014413
    36  C   -0.030703
    37  C    0.089603
    38  H    0.054738
    39  H    0.026748
    40  H    0.042844
    41  H    0.037566
    42  H    0.038003
    43  H    0.065744
    44  H   -0.036062
    45  H   -0.010283
    46  H   -0.011755
    47  H   -0.012027
    48  H   -0.012023
    49  H    0.039033
    50  H    0.051527
    51  H    0.024706
    52  H   -0.013475
    53  H   -0.013174
    54  H   -0.009993
    55  H   -0.011054
    56  H   -0.010873
    57  H    0.028177
    58  H    0.046056
    59  H    0.024621
 Sum of Mulliken charges =   0.00000
 Mulliken charges with hydrogens summed into heavy atoms:
               1
     1  S    0.085986
     2  S    0.113367
     3  F   -0.196268
     4  F   -0.196335
     5  F   -0.187545
     6  F   -0.195708
     7  F   -0.194746
     8  F   -0.196039
     9  C   -0.012318
    10  C   -0.189845
    11  C   -0.187829
    12  C    0.001988
    13  C    0.394473
    14  C   -0.197909
    15  C    0.337126
    16  C    0.448021
    17  C   -0.051686
    18  C    0.188086
    19  C    0.241018
    20  C   -0.153165
    21  C   -0.084087
    22  C    0.133433
    23  C   -0.074615
    24  C   -0.066488
    25  C    0.001511
    26  C    0.008976
    27  C    0.003016
    28  C   -0.152290
    29  C    0.204507
    30  C    0.095696
    31  C   -0.040169
    32  C   -0.054707
    33  C    0.002980
    34  C    0.010272
    35  C    0.003540
    36  C   -0.030703
    37  C    0.188458
 Electronic spatial extent (au):  <R**2>=          20282.5115
 Charge=              0.0000 electrons
 Dipole moment (field-independent basis, Debye):
    X=              0.3680    Y=             -3.9301    Z=             -1.3621  Tot=              4.1757
 Quadrupole moment (field-independent basis, Debye-Ang):
   XX=           -203.5762   YY=           -231.8447   ZZ=           -227.4924
   XY=              2.5003   XZ=             -4.7400   YZ=             -2.7173
 Traceless Quadrupole moment (field-independent basis, Debye-Ang):
   XX=             17.3949   YY=            -10.8736   ZZ=             -6.5213
   XY=              2.5003   XZ=             -4.7400   YZ=             -2.7173
 Octapole moment (field-independent basis, Debye-Ang**2):
  XXX=            -20.0675  YYY=             27.4102  ZZZ=             11.8726  XYY=              5.6732
  XXY=              2.5738  XXZ=            -26.0826  XZZ=             -9.4135  YZZ=             43.2377
  YYZ=             17.7371  XYZ=             17.9428
 Hexadecapole moment (field-independent basis, Debye-Ang**3):
 XXXX=         -15522.8920 YYYY=          -7751.0989 ZZZZ=          -1941.2891 XXXY=            -37.4094
 XXXZ=           -287.2872 YYYX=            -51.6004 YYYZ=            -54.2097 ZZZX=             51.6002
 ZZZY=             43.6687 XXYY=          -3890.2480 XXZZ=          -3379.2192 YYZZ=          -1680.2325
 XXYZ=            -66.6235 YYXZ=            -92.5699 ZZXY=            -10.0500
 N-N= 4.636656461635D+03 E-N=-1.517381934986D+04  KE= 2.492548781978D+03
 No NMR shielding tensors so no spin-rotation constants.
 Leave Link  601 at Wed Dec  5 17:36:22 2018, MaxMem=   536870912 cpu:         6.2
 (Enter /pbs_home/pkowalski/g09d01/g09/l701.exe)
 Compute integral first derivatives.
 ... and contract with generalized density number  0.
 R6Disp: Adding Grimme-D3 dispersion energy 1st derivatives to the gradient.
 Leave Link  701 at Wed Dec  5 17:36:24 2018, MaxMem=   536870912 cpu:         6.7
 (Enter /pbs_home/pkowalski/g09d01/g09/l702.exe)
 L702 exits ... SP integral derivatives will be done elsewhere.
 Leave Link  702 at Wed Dec  5 17:36:24 2018, MaxMem=   536870912 cpu:         0.4
 (Enter /pbs_home/pkowalski/g09d01/g09/l703.exe)
 Compute integral first derivatives, UseDBF=F ICtDFT=           0.
 Integral derivatives from FoFJK, PRISM(SPDF).
 Calling FoFJK, ICntrl=      2127 FMM=F ISym2X=0 I1Cent= 0 IOpClX= 0 NMat=1 NMatS=1 NMatT=0.
 FoFJK:  IHMeth= 1 ICntrl=    2127 DoSepK=T KAlg= 0 I1Cent=   0 FoldK=F
 IRaf=         1 NMat=   1 IRICut=       1 DoRegI=T DoRafI=F ISym2E= 0.
 FoFCou: FMM=F IPFlag=           0 FMFlag=      100000 FMFlg1=         800
         NFxFlg=           0 DoJE=F BraDBF=F KetDBF=F FulRan=T
         wScrn=  0.000000 ICntrl=    2527 IOpCl=  0 I1Cent=           0 NGrid=           0
         NMat0=    1 NMatS0=      1 NMatT0=    0 NMatD0=    1 NMtDS0=    0 NMtDT0=    0
 Symmetry not used in FoFCou.
 Leave Link  703 at Wed Dec  5 17:38:35 2018, MaxMem=   536870912 cpu:      1040.3
 (Enter /pbs_home/pkowalski/g09d01/g09/l716.exe)
 Dipole        = 1.44779739D-01-1.54621270D+00-5.35900354D-01
 ***** Axes restored to original set *****
 -------------------------------------------------------------------
 Center     Atomic                   Forces (Hartrees/Bohr)
 Number     Number              X              Y              Z
 -------------------------------------------------------------------
      1       16           0.005844201    0.041406586   -0.010227036
      2       16          -0.010087035    0.019072378   -0.031693384
      3        9           0.026620595   -0.000575649   -0.012679233
      4        9          -0.017442389   -0.007984781    0.027796050
      5        9          -0.006098013   -0.039113808   -0.001399461
      6        9           0.017782024    0.015180499   -0.027001520
      7        9          -0.010944589   -0.004428580    0.024043956
      8        9          -0.004266651    0.004540167   -0.033825644
      9        6           0.002444547   -0.030588256    0.067407139
     10        6          -0.046809000    0.023562334   -0.012059502
     11        6           0.066847602    0.053427187   -0.039342487
     12        6          -0.004987575   -0.014768657   -0.046998378
     13        6          -0.015825312    0.001443165   -0.010208792
     14        6           0.015772641   -0.024496580   -0.002163662
     15        6          -0.009365322    0.040070444    0.026316425
     16        6           0.014927642   -0.008777506    0.012337957
     17        6          -0.004155254   -0.050257524    0.021460848
     18        6          -0.029987427   -0.010323820    0.003243471
     19        6           0.040111596   -0.003996407    0.019169954
     20        6           0.013058418   -0.031526379    0.006771897
     21        6          -0.017776150   -0.013856304    0.007831687
     22        6           0.014755632   -0.000213326    0.002777956
     23        6           0.000938762   -0.017407470    0.004704858
     24        6          -0.015004337    0.007629290   -0.000554552
     25        6           0.014135816   -0.006597575   -0.000426802
     26        6           0.004682534    0.012328728   -0.002973157
     27        6           0.002105583    0.002644432   -0.000989007
     28        6           0.020545603    0.015569163   -0.001938768
     29        6           0.000073300    0.006202883   -0.003736664
     30        6          -0.010889410   -0.004032570    0.002462063
     31        6           0.001752805   -0.013100886    0.000814746
     32        6           0.014192751    0.005697865   -0.006151057
     33        6          -0.012630720   -0.007201097    0.002860002
     34        6          -0.003918010    0.012860481    0.002064732
     35        6          -0.005197870    0.003359917    0.001429659
     36        6          -0.043946374    0.018492918    0.003690747
     37        6          -0.004029219   -0.000961868   -0.005068430
     38        1          -0.005648932   -0.002644346   -0.003983488
     39        1           0.000837692    0.007615252    0.002571825
     40        1           0.005310384   -0.003495272    0.002597941
     41        1          -0.002126709    0.002591002   -0.007035721
     42        1          -0.004451184   -0.004596315   -0.001113572
     43        1           0.001803850    0.002529690    0.007331192
     44        1           0.006075289    0.014941624   -0.003768759
     45        1           0.009901212   -0.000737667   -0.001495804
     46        1          -0.004660282    0.004575713   -0.000622197
     47        1           0.001428644   -0.006339164    0.001487348
     48        1          -0.005970914   -0.003398283    0.001412160
     49        1          -0.000171794    0.000813681    0.008918905
     50        1          -0.000555982   -0.000533001   -0.009196101
     51        1          -0.002545023   -0.006054139    0.006400453
     52        1          -0.004043100    0.007659271    0.002086919
     53        1          -0.007544203   -0.001720203    0.001600868
     54        1           0.004789755    0.004570353   -0.000904608
     55        1          -0.000383462   -0.006749174   -0.000079916
     56        1           0.005949413   -0.003055336   -0.001862299
     57        1           0.001987742    0.004432684    0.007648161
     58        1          -0.001724192   -0.003117072   -0.006532150
     59        1          -0.001489600   -0.000568687    0.006792231
 -------------------------------------------------------------------
 Cartesian Forces:  Max     0.067407139 RMS     0.016559702
 Leave Link  716 at Wed Dec  5 17:38:35 2018, MaxMem=   536870912 cpu:         0.4
 (Enter /pbs_home/pkowalski/g09d01/g09/l103.exe)

 GradGradGradGradGradGradGradGradGradGradGradGradGradGradGradGradGradGrad
 Berny optimization.
 FormGI is forming the generalized inverse of G from B-inverse, IUseBI=4.
 GSVD:  received Info=                   1 from GESDD.
 Internal  Forces:  Max     0.070127576 RMS     0.009610629
 Search for a local minimum.
 Step number   1 out of a maximum of  337
 All quantities printed in internal units (Hartrees-Bohrs-Radians)
 RMS Force = .96106D-02 SwitMx=.10000D-02 MixMth= 1
 Mixed Optimization -- RFO/linear search
 Second derivative matrix not updated -- first step.
 ITU=  0
     Eigenvalues ---    0.00230   0.00460   0.00649   0.00661   0.00734
     Eigenvalues ---    0.00735   0.00744   0.00760   0.00853   0.00880
     Eigenvalues ---    0.00884   0.00889   0.00948   0.01067   0.01165
     Eigenvalues ---    0.01211   0.01215   0.01325   0.01408   0.01475
     Eigenvalues ---    0.01562   0.01730   0.01880   0.01886   0.01953
     Eigenvalues ---    0.01955   0.01980   0.02010   0.02028   0.02081
     Eigenvalues ---    0.02089   0.02137   0.02144   0.02154   0.02156
     Eigenvalues ---    0.02169   0.02173   0.02192   0.02218   0.02346
     Eigenvalues ---    0.02684   0.04142   0.05097   0.05175   0.06816
     Eigenvalues ---    0.07151   0.07468   0.07491   0.07496   0.07507
     Eigenvalues ---    0.07532   0.07551   0.07959   0.08226   0.09383
     Eigenvalues ---    0.09880   0.10463   0.11174   0.11820   0.11994
     Eigenvalues ---    0.13801   0.15368   0.15988   0.15998   0.15999
     Eigenvalues ---    0.15999   0.15999   0.16000   0.16000   0.16000
     Eigenvalues ---    0.16000   0.16000   0.16000   0.16000   0.16000
     Eigenvalues ---    0.16000   0.16000   0.16000   0.16000   0.16000
     Eigenvalues ---    0.16000   0.16000   0.16000   0.16000   0.16843
     Eigenvalues ---    0.19278   0.20147   0.21012   0.21998   0.22000
     Eigenvalues ---    0.22000   0.22000   0.22676   0.23451   0.23456
     Eigenvalues ---    0.23985   0.24277   0.24290   0.24619   0.24881
     Eigenvalues ---    0.24882   0.24930   0.24960   0.24972   0.24981
     Eigenvalues ---    0.24999   0.25000   0.25000   0.25069   0.25691
     Eigenvalues ---    0.27050   0.27545   0.27729   0.28952   0.29539
     Eigenvalues ---    0.30069   0.30526   0.30572   0.31464   0.31560
     Eigenvalues ---    0.31774   0.32131   0.32202   0.32558   0.32569
     Eigenvalues ---    0.32577   0.32590   0.32599   0.32606   0.32617
     Eigenvalues ---    0.32618   0.32621   0.32703   0.32802   0.32874
     Eigenvalues ---    0.32899   0.33076   0.33296   0.33484   0.33610
     Eigenvalues ---    0.35656   0.35677   0.35692   0.35700   0.35704
     Eigenvalues ---    0.35708   0.35794   0.36083   0.36241   0.37708
     Eigenvalues ---    0.40290   0.40691   0.40900   0.41171   0.43836
     Eigenvalues ---    0.44307   0.45571   0.45882   0.45945   0.45959
     Eigenvalues ---    0.46526   0.47077   0.47230   0.48241   0.48255
     Eigenvalues ---    0.48373   0.48496   0.49238   0.49540   0.50327
     Eigenvalues ---    0.51715
 RFO step:  Lambda=-9.99556344D-02 EMin= 2.30000000D-03
 Linear search not attempted -- first point.
 Maximum step size (   0.300) exceeded in Quadratic search.
    -- Step size scaled by   0.755
 Iteration  1 RMS(Cart)=  0.11230699 RMS(Int)=  0.00301252
 Iteration  2 RMS(Cart)=  0.00702955 RMS(Int)=  0.00026210
 Iteration  3 RMS(Cart)=  0.00001926 RMS(Int)=  0.00026197
 Iteration  4 RMS(Cart)=  0.00000001 RMS(Int)=  0.00026197
 ITry= 1 IFail=0 DXMaxC= 6.30D-01 DCOld= 1.00D+10 DXMaxT= 3.00D-01 DXLimC= 3.00D+00 Rises=F
 Variable       Old X    -DE/DX   Delta X   Delta X   Delta X     New X
                                 (Linear)    (Quad)   (Total)
    R1        3.37375  -0.02004   0.00000  -0.04307  -0.04281   3.33094
    R2        3.42675  -0.03380   0.00000  -0.06806  -0.06833   3.35842
    R3        3.35958  -0.01846   0.00000  -0.03615  -0.03605   3.32352
    R4        3.40530  -0.02058   0.00000  -0.03896  -0.03924   3.36607
    R5        2.60642  -0.02778   0.00000  -0.03543  -0.03543   2.57100
    R6        2.61669  -0.03218   0.00000  -0.04172  -0.04172   2.57496
    R7        2.61543  -0.03957   0.00000  -0.05121  -0.05121   2.56422
    R8        2.62768  -0.03538   0.00000  -0.04670  -0.04670   2.58098
    R9        2.61414  -0.02385   0.00000  -0.03080  -0.03080   2.58334
   R10        2.61683  -0.03321   0.00000  -0.04308  -0.04308   2.57375
   R11        2.80501  -0.02829   0.00000  -0.05150  -0.05121   2.75380
   R12        2.92736  -0.04595   0.00000  -0.09200  -0.09200   2.83536
   R13        2.85943  -0.01609   0.00000  -0.03245  -0.03233   2.82709
   R14        2.81835   0.00242   0.00000   0.00422   0.00422   2.82257
   R15        2.79824  -0.07013   0.00000  -0.12336  -0.12301   2.67524
   R16        2.82218   0.00999   0.00000   0.01751   0.01751   2.83969
   R17        2.86556   0.00082   0.00000   0.00148   0.00147   2.86703
   R18        2.57807  -0.00300   0.00000  -0.00398  -0.00402   2.57405
   R19        2.87852   0.00187   0.00000   0.00381   0.00385   2.88236
   R20        2.83394   0.00135   0.00000   0.00211   0.00209   2.83602
   R21        2.85135  -0.02618   0.00000  -0.04770  -0.04770   2.80365
   R22        2.84907   0.00529   0.00000   0.01012   0.01015   2.85922
   R23        2.82135  -0.03474   0.00000  -0.06186  -0.06185   2.75950
   R24        2.09815  -0.00739   0.00000  -0.01312  -0.01312   2.08503
   R25        2.09722  -0.00527   0.00000  -0.00933  -0.00933   2.08789
   R26        2.09778  -0.00627   0.00000  -0.01112  -0.01112   2.08665
   R27        2.09749  -0.00458   0.00000  -0.00813  -0.00813   2.08936
   R28        2.09730  -0.00569   0.00000  -0.01009  -0.01009   2.08721
   R29        2.09801  -0.00698   0.00000  -0.01238  -0.01238   2.08562
   R30        2.83905  -0.01606   0.00000  -0.02880  -0.02880   2.81025
   R31        2.56021   0.01052   0.00000   0.01486   0.01451   2.57472
   R32        2.87826  -0.02825   0.00000  -0.05326  -0.05326   2.82499
   R33        2.57275  -0.00425   0.00000  -0.00446  -0.00466   2.56809
   R34        2.68035  -0.01454   0.00000  -0.02147  -0.02147   2.65889
   R35        2.68196  -0.01241   0.00000  -0.01845  -0.01844   2.66352
   R36        2.64350  -0.00534   0.00000  -0.00724  -0.00724   2.63626
   R37        2.01492   0.01460   0.00000   0.02311   0.02311   2.03803
   R38        2.64014  -0.00660   0.00000  -0.00888  -0.00887   2.63127
   R39        2.03951   0.00862   0.00000   0.01413   0.01413   2.05364
   R40        2.62784  -0.00015   0.00000   0.00039   0.00038   2.62821
   R41        2.04624   0.00631   0.00000   0.01045   0.01045   2.05668
   R42        2.62651   0.00089   0.00000   0.00176   0.00175   2.62826
   R43        2.04589   0.00654   0.00000   0.01081   0.01081   2.05670
   R44        2.04547   0.00701   0.00000   0.01159   0.01159   2.05706
   R45        2.83776   0.00188   0.00000   0.00336   0.00336   2.84112
   R46        2.09761  -0.00631   0.00000  -0.01119  -0.01119   2.08641
   R47        2.09576  -0.00731   0.00000  -0.01293  -0.01293   2.08283
   R48        2.09401  -0.00873   0.00000  -0.01540  -0.01540   2.07861
   R49        2.66970  -0.01061   0.00000  -0.01530  -0.01530   2.65440
   R50        2.66773  -0.00748   0.00000  -0.01083  -0.01083   2.65690
   R51        2.64251  -0.00561   0.00000  -0.00760  -0.00760   2.63491
   R52        2.03707   0.00777   0.00000   0.01270   0.01270   2.04977
   R53        2.64137  -0.00675   0.00000  -0.00909  -0.00909   2.63229
   R54        2.04404   0.00725   0.00000   0.01196   0.01196   2.05600
   R55        2.63430  -0.00253   0.00000  -0.00307  -0.00307   2.63123
   R56        2.04566   0.00659   0.00000   0.01089   0.01089   2.05655
   R57        2.63392  -0.00214   0.00000  -0.00252  -0.00252   2.63139
   R58        2.04553   0.00671   0.00000   0.01110   0.01110   2.05663
   R59        2.04540   0.00694   0.00000   0.01147   0.01147   2.05687
   R60        2.84956  -0.00407   0.00000  -0.00739  -0.00739   2.84217
   R61        2.09728  -0.00535   0.00000  -0.00948  -0.00948   2.08780
   R62        2.09230  -0.00627   0.00000  -0.01105  -0.01105   2.08125
   R63        2.08210  -0.00466   0.00000  -0.00809  -0.00809   2.07401
    A1        1.59664   0.00761   0.00000   0.01751   0.01779   1.61443
    A2        1.57322   0.01031   0.00000   0.02931   0.02871   1.60193
    A3        1.98751  -0.00354   0.00000   0.00519   0.00323   1.99074
    A4        1.84708   0.01215   0.00000   0.03759   0.03698   1.88406
    A5        2.03494   0.00470   0.00000   0.02800   0.02692   2.06186
    A6        1.95207  -0.00788   0.00000  -0.01519  -0.01629   1.93577
    A7        2.04976  -0.00426   0.00000   0.00054  -0.00032   2.04944
    A8        2.05555   0.01982   0.00000   0.05819   0.05791   2.11347
    A9        1.90708  -0.00383   0.00000  -0.00652  -0.00744   1.89963
   A10        2.03168   0.00225   0.00000   0.02047   0.01901   2.05069
   A11        2.06592   0.01198   0.00000   0.04422   0.04298   2.10890
   A12        2.16667  -0.00154   0.00000  -0.00291  -0.00293   2.16374
   A13        2.22158  -0.00110   0.00000  -0.00145  -0.00146   2.22012
   A14        1.88669   0.00244   0.00000   0.00355   0.00355   1.89024
   A15        1.92494  -0.00690   0.00000  -0.02686  -0.02681   1.89813
   A16        2.01607   0.00084   0.00000   0.00469   0.00446   2.02054
   A17        1.87387   0.00434   0.00000   0.01547   0.01540   1.88927
   A18        1.90249   0.00387   0.00000   0.01237   0.01245   1.91494
   A19        1.95796  -0.00286   0.00000  -0.01173  -0.01182   1.94614
   A20        1.78541   0.00118   0.00000   0.00810   0.00807   1.79348
   A21        1.94230  -0.00169   0.00000  -0.00514  -0.00513   1.93718
   A22        2.22821   0.00742   0.00000   0.01698   0.01698   2.24519
   A23        2.10922  -0.00577   0.00000  -0.01181  -0.01182   2.09740
   A24        1.90202  -0.00258   0.00000  -0.00838  -0.00840   1.89362
   A25        1.98864   0.00145   0.00000   0.00416   0.00416   1.99280
   A26        1.98984   0.00335   0.00000   0.01020   0.01016   2.00000
   A27        1.88898  -0.00011   0.00000  -0.00060  -0.00056   1.88842
   A28        1.88140   0.00109   0.00000   0.00464   0.00466   1.88606
   A29        1.80703  -0.00325   0.00000  -0.01005  -0.01003   1.79700
   A30        1.92665  -0.00727   0.00000  -0.02869  -0.02865   1.89800
   A31        1.91575   0.00445   0.00000   0.01555   0.01559   1.93135
   A32        1.92847  -0.00177   0.00000  -0.00745  -0.00764   1.92083
   A33        1.98026  -0.00004   0.00000   0.00212   0.00195   1.98221
   A34        1.94055   0.00309   0.00000   0.01067   0.01062   1.95117
   A35        1.76678   0.00244   0.00000   0.01139   0.01134   1.77812
   A36        2.11647  -0.00903   0.00000  -0.01552  -0.01581   2.10065
   A37        1.96233   0.01788   0.00000   0.03068   0.03123   1.99356
   A38        2.20438  -0.00885   0.00000  -0.01513  -0.01542   2.18896
   A39        1.91847  -0.00308   0.00000  -0.01007  -0.01005   1.90842
   A40        1.91419   0.00934   0.00000   0.02836   0.02828   1.94247
   A41        1.92208   0.00231   0.00000   0.00660   0.00650   1.92858
   A42        1.90738  -0.00301   0.00000  -0.00855  -0.00851   1.89887
   A43        1.90767  -0.00172   0.00000  -0.00737  -0.00738   1.90029
   A44        1.89379  -0.00391   0.00000  -0.00916  -0.00935   1.88444
   A45        1.91446   0.01047   0.00000   0.03226   0.03216   1.94662
   A46        1.91898   0.00316   0.00000   0.00975   0.00952   1.92850
   A47        1.91752  -0.00904   0.00000  -0.02868  -0.02859   1.88893
   A48        1.89646  -0.00256   0.00000  -0.00265  -0.00304   1.89341
   A49        1.90900  -0.00178   0.00000  -0.00630  -0.00609   1.90291
   A50        1.90723  -0.00022   0.00000  -0.00425  -0.00429   1.90294
   A51        2.06770   0.00183   0.00000   0.00019   0.00040   2.06809
   A52        1.98526  -0.01896   0.00000  -0.03341  -0.03381   1.95145
   A53        2.23022   0.01713   0.00000   0.03322   0.03342   2.26364
   A54        2.06728  -0.00124   0.00000  -0.00508  -0.00483   2.06245
   A55        1.95578  -0.00848   0.00000  -0.01381  -0.01434   1.94144
   A56        2.25940   0.00971   0.00000   0.01859   0.01883   2.27822
   A57        2.17812  -0.00742   0.00000  -0.01508  -0.01508   2.16304
   A58        2.07167   0.00198   0.00000   0.00519   0.00518   2.07685
   A59        2.03337   0.00544   0.00000   0.00988   0.00990   2.04327
   A60        2.11876  -0.00155   0.00000  -0.00458  -0.00457   2.11418
   A61        2.16269  -0.00710   0.00000  -0.02059  -0.02059   2.14210
   A62        2.00171   0.00865   0.00000   0.02516   0.02516   2.02687
   A63        2.12448  -0.00002   0.00000  -0.00093  -0.00092   2.12356
   A64        2.12961  -0.00520   0.00000  -0.01469  -0.01470   2.11492
   A65        2.02908   0.00523   0.00000   0.01562   0.01561   2.04470
   A66        2.10282   0.00104   0.00000   0.00366   0.00365   2.10647
   A67        2.09282  -0.00234   0.00000  -0.00712  -0.00712   2.08570
   A68        2.08754   0.00130   0.00000   0.00346   0.00346   2.09101
   A69        2.09847  -0.00064   0.00000  -0.00026  -0.00026   2.09821
   A70        2.09373  -0.00102   0.00000  -0.00375  -0.00375   2.08998
   A71        2.09098   0.00166   0.00000   0.00401   0.00401   2.09499
   A72        2.08846  -0.00427   0.00000  -0.00778  -0.00779   2.08066
   A73        2.09752   0.00215   0.00000   0.00393   0.00394   2.10146
   A74        2.09720   0.00212   0.00000   0.00384   0.00385   2.10106
   A75        2.01598  -0.00265   0.00000  -0.00861  -0.00874   2.00725
   A76        2.07041   0.00450   0.00000   0.01116   0.01123   2.08164
   A77        2.19304  -0.00196   0.00000  -0.00338  -0.00338   2.18966
   A78        1.91430  -0.00043   0.00000  -0.00145  -0.00143   1.91287
   A79        1.93375   0.00671   0.00000   0.01820   0.01821   1.95196
   A80        1.93462  -0.00174   0.00000  -0.00360  -0.00360   1.93103
   A81        1.95351  -0.00581   0.00000  -0.01962  -0.01960   1.93391
   A82        1.82955   0.00336   0.00000   0.01246   0.01246   1.84201
   A83        1.89569  -0.00244   0.00000  -0.00676  -0.00676   1.88893
   A84        2.14451  -0.00478   0.00000  -0.00981  -0.00981   2.13469
   A85        2.08133   0.00360   0.00000   0.00829   0.00829   2.08962
   A86        2.05647   0.00117   0.00000   0.00150   0.00150   2.05797
   A87        2.10950   0.00000   0.00000  -0.00060  -0.00060   2.10890
   A88        2.12881  -0.00443   0.00000  -0.01258  -0.01258   2.11623
   A89        2.04419   0.00442   0.00000   0.01314   0.01314   2.05734
   A90        2.11226   0.00097   0.00000   0.00181   0.00181   2.11407
   A91        2.11355  -0.00368   0.00000  -0.01018  -0.01018   2.10337
   A92        2.05727   0.00270   0.00000   0.00837   0.00836   2.06563
   A93        2.09896   0.00114   0.00000   0.00323   0.00323   2.10219
   A94        2.09318  -0.00171   0.00000  -0.00494  -0.00494   2.08824
   A95        2.09100   0.00057   0.00000   0.00171   0.00171   2.09270
   A96        2.09720  -0.00013   0.00000   0.00035   0.00035   2.09754
   A97        2.09364  -0.00075   0.00000  -0.00255  -0.00255   2.09110
   A98        2.09234   0.00088   0.00000   0.00220   0.00220   2.09454
   A99        2.09160  -0.00315   0.00000  -0.00629  -0.00629   2.08531
   A100       2.09586   0.00157   0.00000   0.00313   0.00313   2.09899
   A101       2.09566   0.00158   0.00000   0.00315   0.00316   2.09882
   A102       1.96132  -0.00208   0.00000  -0.00257  -0.00272   1.95860
   A103       2.09687  -0.00161   0.00000  -0.00466  -0.00460   2.09227
   A104       2.22331   0.00363   0.00000   0.00685   0.00691   2.23023
   A105       1.89521   0.00139   0.00000   0.00495   0.00497   1.90018
   A106       1.92365   0.00498   0.00000   0.01255   0.01257   1.93622
   A107       1.99323  -0.00580   0.00000  -0.01584  -0.01580   1.97742
   A108       1.90802  -0.00510   0.00000  -0.01701  -0.01701   1.89101
   A109       1.81978   0.00525   0.00000   0.01906   0.01911   1.83888
   A110       1.91988  -0.00093   0.00000  -0.00412  -0.00409   1.91579
    D1        0.13524  -0.00289   0.00000  -0.03057  -0.03104   0.10419
    D2       -2.26203  -0.01941   0.00000  -0.11284  -0.11226  -2.37429
    D3        3.03198   0.00409   0.00000   0.02776   0.02758   3.05956
    D4       -0.11248   0.00381   0.00000   0.02831   0.02814  -0.08434
    D5        0.34193  -0.00840   0.00000  -0.06936  -0.06926   0.27267
    D6       -2.11381  -0.02630   0.00000  -0.14883  -0.14764  -2.26145
    D7        2.91432   0.00588   0.00000   0.04267   0.04301   2.95734
    D8       -0.18999   0.00593   0.00000   0.04981   0.05030  -0.13969
    D9        1.86894   0.02134   0.00000   0.13648   0.13625   2.00518
   D10       -1.96100   0.02892   0.00000   0.19139   0.19148  -1.76951
   D11       -0.38904   0.00796   0.00000   0.06561   0.06539  -0.32365
   D12        2.06421   0.01554   0.00000   0.12052   0.12062   2.18484
   D13        3.02636  -0.00507   0.00000  -0.00920  -0.00914   3.01722
   D14        0.03915  -0.00340   0.00000  -0.00186  -0.00186   0.03729
   D15       -1.09742   0.01302   0.00000   0.07289   0.07290  -1.02453
   D16        2.19856   0.01469   0.00000   0.08023   0.08018   2.27874
   D17        0.25334  -0.00196   0.00000  -0.02474  -0.02480   0.22854
   D18       -2.80059  -0.00049   0.00000  -0.01480  -0.01478  -2.81537
   D19       -1.97659  -0.01107   0.00000  -0.08468  -0.08545  -2.06205
   D20        1.25266  -0.00960   0.00000  -0.07474  -0.07543   1.17723
   D21       -0.89777   0.00578   0.00000   0.03572   0.03641  -0.86136
   D22       -2.98225   0.00051   0.00000   0.01302   0.01333  -2.96892
   D23        1.20126   0.00451   0.00000   0.03025   0.03059   1.23185
   D24        2.97052  -0.00157   0.00000  -0.01795  -0.01816   2.95236
   D25        0.88604  -0.00684   0.00000  -0.04065  -0.04124   0.84480
   D26       -1.21364  -0.00284   0.00000  -0.02343  -0.02398  -1.23762
   D27        3.01070   0.00273   0.00000   0.02406   0.02414   3.03485
   D28       -0.13395   0.00320   0.00000   0.03071   0.03089  -0.10306
   D29       -0.89183   0.01470   0.00000   0.09606   0.09591  -0.79592
   D30        2.24669   0.01517   0.00000   0.10271   0.10266   2.34935
   D31        1.16841   0.00577   0.00000   0.03381   0.03437   1.20278
   D32       -0.92904   0.00555   0.00000   0.03286   0.03353  -0.89551
   D33       -3.01199   0.00314   0.00000   0.02244   0.02294  -2.98904
   D34       -1.15951  -0.00494   0.00000  -0.03303  -0.03363  -1.19314
   D35        3.02622  -0.00515   0.00000  -0.03398  -0.03447   2.99175
   D36        0.94328  -0.00757   0.00000  -0.04441  -0.04506   0.89822
   D37        0.88896  -0.00451   0.00000  -0.01629  -0.01631   0.87265
   D38       -1.28929   0.00091   0.00000   0.00599   0.00605  -1.28323
   D39        2.91813   0.00188   0.00000   0.00982   0.00986   2.92799
   D40       -2.38171  -0.00612   0.00000  -0.02270  -0.02269  -2.40440
   D41        1.72323  -0.00069   0.00000  -0.00042  -0.00033   1.72291
   D42       -0.35254   0.00027   0.00000   0.00340   0.00348  -0.34905
   D43        2.96771  -0.00184   0.00000  -0.00600  -0.00597   2.96174
   D44       -0.08427  -0.00086   0.00000  -0.00558  -0.00559  -0.08986
   D45       -0.03958  -0.00014   0.00000   0.00080   0.00079  -0.03879
   D46       -3.09156   0.00084   0.00000   0.00122   0.00118  -3.09038
   D47       -1.38242   0.00385   0.00000   0.01252   0.01258  -1.36984
   D48        0.73624   0.00143   0.00000   0.00412   0.00418   0.74042
   D49        2.72979   0.00109   0.00000   0.00441   0.00452   2.73431
   D50        0.73510  -0.00358   0.00000  -0.01772  -0.01771   0.71739
   D51        2.85376  -0.00600   0.00000  -0.02612  -0.02611   2.82765
   D52       -1.43587  -0.00634   0.00000  -0.02584  -0.02577  -1.46164
   D53        2.77133   0.00034   0.00000  -0.00393  -0.00398   2.76736
   D54       -1.39320  -0.00208   0.00000  -0.01233  -0.01237  -1.40557
   D55        0.60035  -0.00242   0.00000  -0.01205  -0.01203   0.58832
   D56       -1.62055  -0.00140   0.00000  -0.00861  -0.00874  -1.62928
   D57        2.49806   0.00474   0.00000   0.01551   0.01550   2.51356
   D58        0.41769  -0.00039   0.00000  -0.00508  -0.00513   0.41256
   D59        1.43844  -0.00154   0.00000  -0.00733  -0.00742   1.43102
   D60       -0.72614   0.00460   0.00000   0.01680   0.01682  -0.70932
   D61       -2.80651  -0.00053   0.00000  -0.00379  -0.00381  -2.81032
   D62       -1.35071  -0.00357   0.00000  -0.02074  -0.02076  -1.37147
   D63        1.79440  -0.00416   0.00000  -0.02845  -0.02840   1.76600
   D64        1.88817  -0.00278   0.00000  -0.02078  -0.02083   1.86734
   D65       -1.24991  -0.00337   0.00000  -0.02849  -0.02847  -1.27838
   D66       -0.75567   0.00573   0.00000   0.02708   0.02708  -0.72860
   D67        1.39001  -0.00266   0.00000  -0.00742  -0.00745   1.38256
   D68       -2.78457   0.00011   0.00000   0.00648   0.00654  -2.77803
   D69       -2.86967   0.00607   0.00000   0.02785   0.02782  -2.84185
   D70       -0.72399  -0.00232   0.00000  -0.00665  -0.00671  -0.73069
   D71        1.38462   0.00045   0.00000   0.00725   0.00728   1.39190
   D72        1.41453   0.00725   0.00000   0.03126   0.03120   1.44573
   D73       -2.72298  -0.00114   0.00000  -0.00324  -0.00332  -2.72630
   D74       -0.61437   0.00163   0.00000   0.01066   0.01067  -0.60371
   D75        0.05425  -0.00095   0.00000  -0.01121  -0.01130   0.04295
   D76        3.13805  -0.00170   0.00000  -0.01754  -0.01763   3.12043
   D77       -3.09059  -0.00045   0.00000  -0.00415  -0.00415  -3.09474
   D78       -0.00679  -0.00120   0.00000  -0.01048  -0.01047  -0.01726
   D79       -2.63062   0.00280   0.00000   0.02142   0.02144  -2.60918
   D80        0.46500   0.00272   0.00000   0.02076   0.02078   0.48578
   D81        0.51430   0.00320   0.00000   0.02092   0.02090   0.53519
   D82       -2.67327   0.00312   0.00000   0.02026   0.02024  -2.65303
   D83        0.05210  -0.00122   0.00000  -0.01283  -0.01299   0.03911
   D84       -3.02659  -0.00018   0.00000  -0.00545  -0.00555  -3.03213
   D85       -3.09268  -0.00158   0.00000  -0.01230  -0.01243  -3.10512
   D86        0.11182  -0.00053   0.00000  -0.00492  -0.00499   0.10683
   D87        3.07894  -0.00059   0.00000  -0.00162  -0.00142   3.07751
   D88       -0.05519  -0.00060   0.00000  -0.00158  -0.00138  -0.05658
   D89       -0.10740  -0.00116   0.00000  -0.01113  -0.01133  -0.11874
   D90        3.04165  -0.00117   0.00000  -0.01109  -0.01129   3.03036
   D91       -0.00953  -0.00202   0.00000  -0.01971  -0.02012  -0.02965
   D92        3.03735  -0.00324   0.00000  -0.02965  -0.03004   3.00731
   D93       -3.10867  -0.00159   0.00000  -0.01081  -0.01088  -3.11955
   D94       -0.06179  -0.00281   0.00000  -0.02075  -0.02080  -0.08259
   D95       -3.13828  -0.00018   0.00000  -0.00107  -0.00107  -3.13936
   D96       -0.00535  -0.00021   0.00000  -0.00141  -0.00140  -0.00675
   D97       -0.00401  -0.00018   0.00000  -0.00113  -0.00113  -0.00513
   D98        3.12893  -0.00022   0.00000  -0.00146  -0.00146   3.12747
   D99        3.13959  -0.00007   0.00000  -0.00036  -0.00036   3.13923
   D100      -0.00559  -0.00026   0.00000  -0.00163  -0.00162  -0.00721
   D101       0.00485  -0.00002   0.00000  -0.00022  -0.00022   0.00463
   D102      -3.14033  -0.00022   0.00000  -0.00149  -0.00148   3.14138
   D103       0.00075   0.00021   0.00000   0.00138   0.00138   0.00213
   D104       3.14036   0.00005   0.00000   0.00034   0.00034   3.14070
   D105      -3.13294   0.00031   0.00000   0.00189   0.00189  -3.13104
   D106       0.00668   0.00015   0.00000   0.00084   0.00085   0.00753
   D107      -0.00241   0.00022   0.00000   0.00134   0.00134  -0.00107
   D108       3.13945  -0.00001   0.00000  -0.00009  -0.00008   3.13936
   D109      -3.14062   0.00042   0.00000   0.00260   0.00261  -3.13800
   D110       0.00124   0.00019   0.00000   0.00118   0.00119   0.00243
   D111       0.00190  -0.00004   0.00000  -0.00029  -0.00029   0.00162
   D112       3.14145  -0.00006   0.00000  -0.00037  -0.00037   3.14109
   D113      -3.13772   0.00013   0.00000   0.00077   0.00077  -3.13695
   D114       0.00183   0.00011   0.00000   0.00069   0.00069   0.00252
   D115      -0.00108  -0.00017   0.00000  -0.00105  -0.00105  -0.00213
   D116      -3.14063  -0.00015   0.00000  -0.00097  -0.00097   3.14158
   D117       3.14024   0.00006   0.00000   0.00037   0.00038   3.14062
   D118       0.00069   0.00007   0.00000   0.00045   0.00046   0.00115
   D119       2.08871   0.00178   0.00000   0.00729   0.00724   2.09595
   D120      -2.02920  -0.00130   0.00000  -0.00615  -0.00622  -2.03542
   D121       0.07676  -0.00105   0.00000  -0.00492  -0.00498   0.07178
   D122      -0.95549   0.00340   0.00000   0.01851   0.01857  -0.93692
   D123       1.20979   0.00032   0.00000   0.00506   0.00511   1.21490
   D124      -2.96744   0.00057   0.00000   0.00629   0.00635  -2.96109
   D125       3.12241   0.00001   0.00000  -0.00039  -0.00038   3.12202
   D126       0.02158   0.00007   0.00000   0.00037   0.00036   0.02194
   D127       0.02617   0.00001   0.00000   0.00008   0.00008   0.02626
   D128      -3.07466   0.00007   0.00000   0.00084   0.00083  -3.07383
   D129      -3.12735   0.00025   0.00000   0.00125   0.00125  -3.12610
   D130       0.03052   0.00028   0.00000   0.00155   0.00155   0.03207
   D131      -0.02941   0.00002   0.00000   0.00031   0.00031  -0.02910
   D132       3.12845   0.00005   0.00000   0.00062   0.00062   3.12907
   D133      -0.00675   0.00002   0.00000  -0.00006  -0.00006  -0.00680
   D134      -3.13771   0.00009   0.00000   0.00045   0.00045  -3.13726
   D135       3.09600  -0.00024   0.00000  -0.00135  -0.00135   3.09465
   D136      -0.03496  -0.00016   0.00000  -0.00083  -0.00084  -0.03580
   D137       0.01320  -0.00013   0.00000  -0.00081  -0.00081   0.01240
   D138      -3.13043  -0.00003   0.00000  -0.00016  -0.00016  -3.13059
   D139       3.13903  -0.00021   0.00000  -0.00127  -0.00127   3.13776
   D140      -0.00460  -0.00011   0.00000  -0.00063  -0.00063  -0.00523
   D141      -0.01032  -0.00006   0.00000  -0.00033  -0.00034  -0.01066
   D142      -3.14017  -0.00002   0.00000  -0.00011  -0.00011  -3.14028
   D143       3.12065  -0.00015   0.00000  -0.00088  -0.00089   3.11976
   D144      -0.00920  -0.00011   0.00000  -0.00066  -0.00066  -0.00986
   D145       0.00714   0.00011   0.00000   0.00075   0.00075   0.00789
   D146       3.13699   0.00007   0.00000   0.00053   0.00053   3.13751
   D147      -3.13242   0.00001   0.00000   0.00012   0.00012  -3.13230
   D148      -0.00257  -0.00002   0.00000  -0.00011  -0.00011  -0.00268
   D149      -0.86469   0.00361   0.00000   0.01963   0.01964  -0.84505
   D150       1.22492   0.00121   0.00000   0.00939   0.00943   1.23435
   D151      -2.88685  -0.00042   0.00000   0.00197   0.00200  -2.88485
   D152       2.20963   0.00249   0.00000   0.01184   0.01179   2.22142
   D153      -1.98394   0.00009   0.00000   0.00160   0.00159  -1.98236
   D154       0.18747  -0.00154   0.00000  -0.00582  -0.00584   0.18162
         Item               Value     Threshold  Converged?
 Maximum Force            0.070128     0.000450     NO 
 RMS     Force            0.009611     0.000300     NO 
 Maximum Displacement     0.630005     0.001800     NO 
 RMS     Displacement     0.112812     0.001200     NO 
 Predicted change in Energy=-6.112737D-02
 Lowest energy point so far.  Saving SCF results.
 GradGradGradGradGradGradGradGradGradGradGradGradGradGradGradGradGradGrad

 Leave Link  103 at Wed Dec  5 17:38:36 2018, MaxMem=   536870912 cpu:         6.7
 (Enter /pbs_home/pkowalski/g09d01/g09/l202.exe)
 Stoichiometry    C29H22F6S2
 Framework group  C1[X(C29H22F6S2)]
 Deg. of freedom   171
 Full point group                 C1      NOp   1
 RotChk:  IX=0 Diff= 2.14D-02
 Largest Abelian subgroup         C1      NOp   1
 Largest concise Abelian subgroup C1      NOp   1
                         Standard orientation:                         
 ---------------------------------------------------------------------
 Center     Atomic      Atomic             Coordinates (Angstroms)
 Number     Number       Type             X           Y           Z
 ---------------------------------------------------------------------
      1         16           0        2.276034   -1.697135    1.580782
      2         16           0       -1.396092   -2.144697   -0.230592
      3          9           0       -2.699763    3.006588   -0.438909
      4          9           0       -1.027669    3.438055   -1.823732
      5          9           0       -0.639744    4.987742    0.385779
      6          9           0       -1.321929    3.338067    1.687988
      7          9           0        1.524812    3.551195   -0.351010
      8          9           0        1.273684    3.109787    1.808309
      9          6           0       -1.330488    0.311252   -1.235710
     10          6           0       -0.520770   -0.892979   -1.102460
     11          6           0        1.042844   -0.437707    1.574286
     12          6           0       -0.782335    1.501038   -0.504163
     13          6           0       -1.354715    2.901748   -0.614547
     14          6           0        0.376218    1.567345    0.209102
     15          6           0       -0.664871    3.638623    0.528963
     16          6           0        0.698910    2.985334    0.579849
     17          6           0        1.328892    0.476862    0.532234
     18          6           0        0.536326    0.044173    2.904450
     19          6           0        0.397009   -1.330369   -2.196687
     20          6           0        3.231000   -0.877035    0.326225
     21          6           0       -2.946519   -1.298371   -0.460250
     22          6           0       -4.205510   -2.024481   -0.110248
     23          6           0       -5.487733   -1.448569   -0.173025
     24          6           0       -4.124557   -3.364565    0.318974
     25          6           0       -6.624742   -2.180427    0.170135
     26          6           0       -5.261077   -4.092447    0.661468
     27          6           0       -6.518596   -3.502955    0.587212
     28          6           0       -2.759018   -0.065287   -0.999839
     29          6           0       -3.849649    0.852879   -1.477208
     30          6           0        4.547725   -1.454357   -0.053858
     31          6           0        5.615025   -0.658818   -0.502209
     32          6           0        4.769536   -2.835753    0.085066
     33          6           0        6.844311   -1.230222   -0.828593
     34          6           0        5.997504   -3.404628   -0.244742
     35          6           0        7.038326   -2.603701   -0.707547
     36          6           0        2.596275    0.230533   -0.149993
     37          6           0        3.013432    1.110239   -1.296355
     38          1           0        1.336699    0.601714    3.420138
     39          1           0        0.221751   -0.800181    3.543850
     40          1           0       -0.333219    0.711041    2.768600
     41          1           0        1.070311   -2.140942   -1.861898
     42          1           0        1.014645   -0.483540   -2.545013
     43          1           0       -0.217597   -1.697066   -3.036845
     44          1           0       -5.654011   -0.427103   -0.476462
     45          1           0       -3.167983   -3.875095    0.391978
     46          1           0       -7.603630   -1.708217    0.112655
     47          1           0       -5.162448   -5.126281    0.987022
     48          1           0       -7.408868   -4.069536    0.854319
     49          1           0       -4.493988    0.319332   -2.197730
     50          1           0       -4.445338    1.251900   -0.640098
     51          1           0       -3.425866    1.701975   -2.033387
     52          1           0        5.523326    0.419895   -0.569442
     53          1           0        3.975878   -3.489725    0.440239
     54          1           0        7.659414   -0.595173   -1.170167
     55          1           0        6.142497   -4.478010   -0.138567
     56          1           0        7.999550   -3.046449   -0.961995
     57          1           0        2.166219    1.207676   -1.998743
     58          1           0        3.286777    2.116282   -0.941206
     59          1           0        3.835756    0.689791   -1.889275
 ---------------------------------------------------------------------
 Rotational constants (GHZ):      0.1252344      0.0713186      0.0517364
 Leave Link  202 at Wed Dec  5 17:38:37 2018, MaxMem=   536870912 cpu:         0.0
 (Enter /pbs_home/pkowalski/g09d01/g09/l301.exe)
 Basis read from rwf:  (5D, 7F)
 No pseudopotential information found on rwf file.
 There are   673 symmetry adapted cartesian basis functions of A   symmetry.
 There are   636 symmetry adapted basis functions of A   symmetry.
   636 basis functions,  1103 primitive gaussians,   673 cartesian basis functions
   141 alpha electrons      141 beta electrons
       nuclear repulsion energy      4668.0999496120 Hartrees.
 IExCor=20419 DFT=T Ex+Corr=CAM-B3LYP ExCW=0 ScaHFX=  1.000000
 ScaDFX=  1.000000  1.000000  1.000000  0.810000 ScalE2=  1.000000  1.000000
 IRadAn=      0 IRanWt=     -1 IRanGd=            0 ICorTp=0 IEmpDi=131
  HFx wShort=  0.000000 wLong=  0.330000 cFull=  0.190000 cShort=  0.000000 cLong=  0.460000
  DFx wShort=  0.000000 wLong=  0.330000 cFull=  0.190000 cShort=  0.000000 cLong=  0.460000
 NAtoms=   59 NActive=   59 NUniq=   59 SFac= 1.00D+00 NAtFMM=   60 NAOKFM=F Big=F
 Integral buffers will be    131072 words long.
 Raffenetti 2 integral format.
 Two-electron integral symmetry is turned on.
 R6Disp:  Grimme-D3 Dispersion energy=       -0.0547583266 Hartrees.
 Nuclear repulsion after empirical dispersion term =     4668.0451912854 Hartrees.
 No density basis found on file   724.
 Leave Link  301 at Wed Dec  5 17:38:37 2018, MaxMem=   536870912 cpu:         0.9
 (Enter /pbs_home/pkowalski/g09d01/g09/l302.exe)
 NPDir=0 NMtPBC=     1 NCelOv=     1 NCel=       1 NClECP=     1 NCelD=      1
         NCelK=      1 NCelE2=     1 NClLst=     1 CellRange=     0.0.
 One-electron integrals computed using PRISM.
 NBasis=   636 RedAO= T EigKep=  2.91D-04  NBF=   636
 NBsUse=   636 1.00D-06 EigRej= -1.00D+00 NBFU=   636
 Precomputing XC quadrature grid using
 IXCGrd= 4 IRadAn=           0 IRanWt=          -1 IRanGd=           0 AccXCQ= 0.00D+00.
 Generated NRdTot=       0 NPtTot=           0 NUsed=           0 NTot=          32
 NSgBfM=   614   615   615   621   632 MxSgAt=    59 MxSgA2=    59.
 Leave Link  302 at Wed Dec  5 17:38:39 2018, MaxMem=   536870912 cpu:        13.5
 (Enter /pbs_home/pkowalski/g09d01/g09/l303.exe)
 DipDrv:  MaxL=1.
 Leave Link  303 at Wed Dec  5 17:38:39 2018, MaxMem=   536870912 cpu:         2.1
 (Enter /pbs_home/pkowalski/g09d01/g09/l401.exe)
 Initial guess from the checkpoint file:  "dae0068freq_open_cam-b3lyp_air_D3.chk"
 B after Tr=     0.000000    0.000000    0.000000
         Rot=    0.999968    0.007091   -0.001055    0.003667 Ang=   0.92 deg.
 Guess basis will be translated and rotated to current coordinates.
 JPrj=2 DoOrth=T DoCkMO=T.
 Generating alternative initial guess.
 ExpMin= 1.22D-01 ExpMax= 9.18D+03 ExpMxC= 1.38D+03 IAcc=1 IRadAn=         1 AccDes= 0.00D+00
 Harris functional with IExCor=20419 and IRadAn=       1 diagonalized for initial guess.
 HarFok:  IExCor=20419 AccDes= 0.00D+00 IRadAn=         1 IDoV= 1 UseB2=F ITyADJ=14
 ICtDFT=  3500011 ScaDFX=  1.000000  1.000000  1.000000  1.000000
 FoFCou: FMM=F IPFlag=           0 FMFlag=      100000 FMFlg1=           0
         NFxFlg=           0 DoJE=T BraDBF=F KetDBF=T FulRan=T
         wScrn=  0.000000 ICntrl=     500 IOpCl=  0 I1Cent=   200000004 NGrid=           0
         NMat0=    1 NMatS0=      1 NMatT0=    0 NMatD0=    1 NMtDS0=    0 NMtDT0=    0
 Petite list used in FoFCou.
 Harris En= -2437.27318249951    
 Leave Link  401 at Wed Dec  5 17:38:44 2018, MaxMem=   536870912 cpu:        33.9
 (Enter /pbs_home/pkowalski/g09d01/g09/l502.exe)
 Closed shell SCF:
 Using DIIS extrapolation, IDIIS=  1040.
 Integral symmetry usage will be decided dynamically.
 IVT=     1387805 IEndB=     1387805 NGot=   536870912 MDV=   535953350
 LenX=   535953350 LenY=   535499748
 Requested convergence on RMS density matrix=1.00D-08 within 128 cycles.
 Requested convergence on MAX density matrix=1.00D-06.
 Requested convergence on             energy=1.00D-06.
 No special actions if energy rises.
 Fock matrices will be formed incrementally for  20 cycles.
 Integral accuracy reduced to 1.0D-05 until final iterations.

 Cycle   1  Pass 0  IDiag  1:
 FoFJK:  IHMeth= 1 ICntrl=       0 DoSepK=T KAlg= 0 I1Cent=   0 FoldK=F
 IRaf=         1 NMat=   1 IRICut=       1 DoRegI=T DoRafI=F ISym2E= 0.
 FoFCou: FMM=F IPFlag=           0 FMFlag=      100000 FMFlg1=           0
         NFxFlg=           0 DoJE=T BraDBF=F KetDBF=F FulRan=T
         wScrn=  0.000000 ICntrl=     500 IOpCl=  0 I1Cent=           0 NGrid=           0
         NMat0=    1 NMatS0=      1 NMatT0=    0 NMatD0=    1 NMtDS0=    0 NMtDT0=    0
 Symmetry not used in FoFCou.
 E= -2511.38964342479    
 DIIS: error= 4.15D-03 at cycle   1 NSaved=   1.
 NSaved= 1 IEnMin= 1 EnMin= -2511.38964342479     IErMin= 1 ErrMin= 4.15D-03
 ErrMax= 4.15D-03  0.00D+00 EMaxC= 1.00D-01 BMatC= 2.93D-02 BMatP= 2.93D-02
 IDIUse=3 WtCom= 9.58D-01 WtEn= 4.15D-02
 Coeff-Com:  0.100D+01
 Coeff-En:   0.100D+01
 Coeff:      0.100D+01
 Gap=     0.580 Goal=   None    Shift=    0.000
 GapD=    0.580 DampG=2.000 DampE=1.000 DampFc=2.0000 IDamp=-1.
 RMSDP=6.15D-04 MaxDP=2.98D-02              OVMax= 2.95D-02

 Cycle   2  Pass 0  IDiag  1:
 RMSU=  6.14D-04    CP:  1.00D+00
 E= -2511.43423126064     Delta-E=       -0.044587835844 Rises=F Damp=F
 DIIS: error= 1.04D-03 at cycle   2 NSaved=   2.
 NSaved= 2 IEnMin= 2 EnMin= -2511.43423126064     IErMin= 2 ErrMin= 1.04D-03
 ErrMax= 1.04D-03  0.00D+00 EMaxC= 1.00D-01 BMatC= 1.62D-03 BMatP= 2.93D-02
 IDIUse=3 WtCom= 9.90D-01 WtEn= 1.04D-02
 Coeff-Com: -0.549D-01 0.105D+01
 Coeff-En:   0.000D+00 0.100D+01
 Coeff:     -0.543D-01 0.105D+01
 Gap=     0.194 Goal=   None    Shift=    0.000
 RMSDP=2.01D-04 MaxDP=1.20D-02 DE=-4.46D-02 OVMax= 1.81D-02

 Cycle   3  Pass 0  IDiag  1:
 RMSU=  1.95D-04    CP:  1.00D+00  1.08D+00
 E= -2511.43579823527     Delta-E=       -0.001566974634 Rises=F Damp=F
 DIIS: error= 1.16D-03 at cycle   3 NSaved=   3.
 NSaved= 3 IEnMin= 3 EnMin= -2511.43579823527     IErMin= 2 ErrMin= 1.04D-03
 ErrMax= 1.16D-03  0.00D+00 EMaxC= 1.00D-01 BMatC= 1.60D-03 BMatP= 1.62D-03
 IDIUse=3 WtCom= 9.88D-01 WtEn= 1.16D-02
 Coeff-Com: -0.771D-01 0.559D+00 0.518D+00
 Coeff-En:   0.000D+00 0.128D+00 0.872D+00
 Coeff:     -0.763D-01 0.554D+00 0.522D+00
 Gap=     0.193 Goal=   None    Shift=    0.000
 RMSDP=1.25D-04 MaxDP=6.76D-03 DE=-1.57D-03 OVMax= 1.25D-02

 Cycle   4  Pass 0  IDiag  1:
 RMSU=  6.90D-05    CP:  1.00D+00  1.13D+00  4.88D-01
 E= -2511.43748815776     Delta-E=       -0.001689922485 Rises=F Damp=F
 DIIS: error= 3.40D-04 at cycle   4 NSaved=   4.
 NSaved= 4 IEnMin= 4 EnMin= -2511.43748815776     IErMin= 4 ErrMin= 3.40D-04
 ErrMax= 3.40D-04  0.00D+00 EMaxC= 1.00D-01 BMatC= 1.03D-04 BMatP= 1.60D-03
 IDIUse=3 WtCom= 9.97D-01 WtEn= 3.40D-03
 Coeff-Com: -0.224D-01 0.825D-01 0.213D+00 0.727D+00
 Coeff-En:   0.000D+00 0.000D+00 0.000D+00 0.100D+01
 Coeff:     -0.223D-01 0.822D-01 0.212D+00 0.728D+00
 Gap=     0.193 Goal=   None    Shift=    0.000
 RMSDP=3.77D-05 MaxDP=1.94D-03 DE=-1.69D-03 OVMax= 2.95D-03

 Cycle   5  Pass 0  IDiag  1:
 RMSU=  2.72D-05    CP:  1.00D+00  1.13D+00  6.17D-01  9.00D-01
 E= -2511.43759415471     Delta-E=       -0.000105996955 Rises=F Damp=F
 DIIS: error= 1.16D-04 at cycle   5 NSaved=   5.
 NSaved= 5 IEnMin= 5 EnMin= -2511.43759415471     IErMin= 5 ErrMin= 1.16D-04
 ErrMax= 1.16D-04  0.00D+00 EMaxC= 1.00D-01 BMatC= 2.77D-05 BMatP= 1.03D-04
 IDIUse=3 WtCom= 9.99D-01 WtEn= 1.16D-03
 Coeff-Com:  0.121D-02-0.558D-01 0.314D-01 0.408D+00 0.615D+00
 Coeff-En:   0.000D+00 0.000D+00 0.000D+00 0.116D-01 0.988D+00
 Coeff:      0.121D-02-0.557D-01 0.314D-01 0.408D+00 0.615D+00
 Gap=     0.193 Goal=   None    Shift=    0.000
 RMSDP=1.44D-05 MaxDP=9.29D-04 DE=-1.06D-04 OVMax= 2.29D-03

 Cycle   6  Pass 0  IDiag  1:
 RMSU=  9.27D-06    CP:  1.00D+00  1.13D+00  6.24D-01  1.02D+00  7.31D-01
 E= -2511.43762572799     Delta-E=       -0.000031573281 Rises=F Damp=F
 DIIS: error= 5.32D-05 at cycle   6 NSaved=   6.
 NSaved= 6 IEnMin= 6 EnMin= -2511.43762572799     IErMin= 6 ErrMin= 5.32D-05
 ErrMax= 5.32D-05  0.00D+00 EMaxC= 1.00D-01 BMatC= 2.60D-06 BMatP= 2.77D-05
 IDIUse=1 WtCom= 1.00D+00 WtEn= 0.00D+00
 Coeff-Com:  0.288D-02-0.350D-01-0.610D-02 0.111D+00 0.301D+00 0.626D+00
 Coeff:      0.288D-02-0.350D-01-0.610D-02 0.111D+00 0.301D+00 0.626D+00
 Gap=     0.193 Goal=   None    Shift=    0.000
 RMSDP=4.68D-06 MaxDP=2.36D-04 DE=-3.16D-05 OVMax= 4.12D-04

 Initial convergence to 1.0D-05 achieved.  Increase integral accuracy.
 Cycle   7  Pass 1  IDiag  1:
 E= -2511.43765143343     Delta-E=       -0.000025705436 Rises=F Damp=F
 DIIS: error= 1.71D-04 at cycle   1 NSaved=   1.
 NSaved= 1 IEnMin= 1 EnMin= -2511.43765143343     IErMin= 1 ErrMin= 1.71D-04
 ErrMax= 1.71D-04  0.00D+00 EMaxC= 1.00D-01 BMatC= 1.65D-05 BMatP= 1.65D-05
 IDIUse=3 WtCom= 9.98D-01 WtEn= 1.71D-03
 Coeff-Com:  0.100D+01
 Coeff-En:   0.100D+01
 Coeff:      0.100D+01
 Gap=     0.193 Goal=   None    Shift=    0.000
 RMSDP=4.68D-06 MaxDP=2.36D-04 DE=-2.57D-05 OVMax= 6.36D-04

 Cycle   8  Pass 1  IDiag  1:
 RMSU=  1.93D-04    CP:  1.00D+00
 E= -2511.43766937975     Delta-E=       -0.000017946317 Rises=F Damp=F
 DIIS: error= 2.65D-05 at cycle   2 NSaved=   2.
 NSaved= 2 IEnMin= 2 EnMin= -2511.43766937975     IErMin= 2 ErrMin= 2.65D-05
 ErrMax= 2.65D-05  0.00D+00 EMaxC= 1.00D-01 BMatC= 3.78D-07 BMatP= 1.65D-05
 IDIUse=1 WtCom= 1.00D+00 WtEn= 0.00D+00
 Coeff-Com:  0.648D-02 0.994D+00
 Coeff:      0.648D-02 0.994D+00
 Gap=     0.193 Goal=   None    Shift=    0.000
 RMSDP=7.35D-06 MaxDP=2.46D-04 DE=-1.79D-05 OVMax= 4.22D-04

 Cycle   9  Pass 1  IDiag  1:
 RMSU=  3.94D-06    CP:  1.00D+00  1.03D+00
 E= -2511.43766901744     Delta-E=        0.000000362307 Rises=F Damp=F
 DIIS: error= 3.67D-05 at cycle   3 NSaved=   3.
 NSaved= 3 IEnMin= 2 EnMin= -2511.43766937975     IErMin= 2 ErrMin= 2.65D-05
 ErrMax= 3.67D-05  0.00D+00 EMaxC= 1.00D-01 BMatC= 7.47D-07 BMatP= 3.78D-07
 IDIUse=1 WtCom= 1.00D+00 WtEn= 0.00D+00
 Coeff-Com: -0.183D-01 0.597D+00 0.421D+00
 Coeff:     -0.183D-01 0.597D+00 0.421D+00
 Gap=     0.193 Goal=   None    Shift=    0.000
 RMSDP=2.18D-06 MaxDP=1.20D-04 DE= 3.62D-07 OVMax= 3.00D-04

 Cycle  10  Pass 1  IDiag  1:
 RMSU=  1.28D-06    CP:  1.00D+00  1.03D+00  5.60D-01
 E= -2511.43766984420     Delta-E=       -0.000000826764 Rises=F Damp=F
 DIIS: error= 2.01D-06 at cycle   4 NSaved=   4.
 NSaved= 4 IEnMin= 4 EnMin= -2511.43766984420     IErMin= 4 ErrMin= 2.01D-06
 ErrMax= 2.01D-06  0.00D+00 EMaxC= 1.00D-01 BMatC= 9.53D-09 BMatP= 3.78D-07
 IDIUse=1 WtCom= 1.00D+00 WtEn= 0.00D+00
 Coeff-Com: -0.861D-02 0.252D+00 0.201D+00 0.556D+00
 Coeff:     -0.861D-02 0.252D+00 0.201D+00 0.556D+00
 Gap=     0.193 Goal=   None    Shift=    0.000
 RMSDP=2.84D-07 MaxDP=2.24D-05 DE=-8.27D-07 OVMax= 2.62D-05

 Cycle  11  Pass 1  IDiag  1:
 RMSU=  2.59D-07    CP:  1.00D+00  1.03D+00  5.89D-01  1.01D+00
 E= -2511.43766985596     Delta-E=       -0.000000011761 Rises=F Damp=F
 DIIS: error= 1.17D-06 at cycle   5 NSaved=   5.
 NSaved= 5 IEnMin= 5 EnMin= -2511.43766985596     IErMin= 5 ErrMin= 1.17D-06
 ErrMax= 1.17D-06  0.00D+00 EMaxC= 1.00D-01 BMatC= 1.16D-09 BMatP= 9.53D-09
 IDIUse=1 WtCom= 1.00D+00 WtEn= 0.00D+00
 Coeff-Com:  0.233D-02-0.876D-01-0.427D-01 0.174D+00 0.954D+00
 Coeff:      0.233D-02-0.876D-01-0.427D-01 0.174D+00 0.954D+00
 Gap=     0.193 Goal=   None    Shift=    0.000
 RMSDP=2.40D-07 MaxDP=1.57D-05 DE=-1.18D-08 OVMax= 6.73D-05

 Cycle  12  Pass 1  IDiag  1:
 RMSU=  1.85D-07    CP:  1.00D+00  1.03D+00  6.05D-01  1.11D+00  1.15D+00
 E= -2511.43766986017     Delta-E=       -0.000000004204 Rises=F Damp=F
 DIIS: error= 5.49D-07 at cycle   6 NSaved=   6.
 NSaved= 6 IEnMin= 6 EnMin= -2511.43766986017     IErMin= 6 ErrMin= 5.49D-07
 ErrMax= 5.49D-07  0.00D+00 EMaxC= 1.00D-01 BMatC= 6.59D-10 BMatP= 1.16D-09
 IDIUse=1 WtCom= 1.00D+00 WtEn= 0.00D+00
 Coeff-Com:  0.266D-02-0.889D-01-0.534D-01-0.222D-01 0.564D+00 0.598D+00
 Coeff:      0.266D-02-0.889D-01-0.534D-01-0.222D-01 0.564D+00 0.598D+00
 Gap=     0.193 Goal=   None    Shift=    0.000
 RMSDP=1.01D-07 MaxDP=6.41D-06 DE=-4.20D-09 OVMax= 1.81D-05

 Cycle  13  Pass 1  IDiag  1:
 RMSU=  6.32D-08    CP:  1.00D+00  1.03D+00  6.10D-01  1.13D+00  1.40D+00
                    CP:  1.17D+00
 E= -2511.43766986161     Delta-E=       -0.000000001438 Rises=F Damp=F
 DIIS: error= 1.81D-07 at cycle   7 NSaved=   7.
 NSaved= 7 IEnMin= 7 EnMin= -2511.43766986161     IErMin= 7 ErrMin= 1.81D-07
 ErrMax= 1.81D-07  0.00D+00 EMaxC= 1.00D-01 BMatC= 5.41D-11 BMatP= 6.59D-10
 IDIUse=1 WtCom= 1.00D+00 WtEn= 0.00D+00
 Coeff-Com:  0.281D-03-0.693D-02-0.479D-02-0.716D-01-0.105D-01 0.120D+00
 Coeff-Com:  0.974D+00
 Coeff:      0.281D-03-0.693D-02-0.479D-02-0.716D-01-0.105D-01 0.120D+00
 Coeff:      0.974D+00
 Gap=     0.193 Goal=   None    Shift=    0.000
 RMSDP=5.89D-08 MaxDP=3.00D-06 DE=-1.44D-09 OVMax= 1.58D-05

 Cycle  14  Pass 1  IDiag  1:
 RMSU=  2.59D-08    CP:  1.00D+00  1.03D+00  6.12D-01  1.13D+00  1.51D+00
                    CP:  1.40D+00  1.16D+00
 E= -2511.43766986163     Delta-E=       -0.000000000022 Rises=F Damp=F
 DIIS: error= 1.59D-07 at cycle   8 NSaved=   8.
 NSaved= 8 IEnMin= 8 EnMin= -2511.43766986163     IErMin= 8 ErrMin= 1.59D-07
 ErrMax= 1.59D-07  0.00D+00 EMaxC= 1.00D-01 BMatC= 2.27D-11 BMatP= 5.41D-11
 IDIUse=1 WtCom= 1.00D+00 WtEn= 0.00D+00
 Coeff-Com: -0.252D-03 0.971D-02 0.599D-02-0.385D-01-0.791D-01-0.465D-01
 Coeff-Com:  0.547D+00 0.602D+00
 Coeff:     -0.252D-03 0.971D-02 0.599D-02-0.385D-01-0.791D-01-0.465D-01
 Coeff:      0.547D+00 0.602D+00
 Gap=     0.193 Goal=   None    Shift=    0.000
 RMSDP=2.01D-08 MaxDP=9.19D-07 DE=-2.18D-11 OVMax= 4.86D-06

 Cycle  15  Pass 1  IDiag  1:
 RMSU=  1.19D-08    CP:  1.00D+00  1.03D+00  6.12D-01  1.13D+00  1.54D+00
                    CP:  1.45D+00  1.31D+00  9.20D-01
 E= -2511.43766986168     Delta-E=       -0.000000000054 Rises=F Damp=F
 DIIS: error= 4.54D-08 at cycle   9 NSaved=   9.
 NSaved= 9 IEnMin= 9 EnMin= -2511.43766986168     IErMin= 9 ErrMin= 4.54D-08
 ErrMax= 4.54D-08  0.00D+00 EMaxC= 1.00D-01 BMatC= 2.28D-12 BMatP= 2.27D-11
 IDIUse=1 WtCom= 1.00D+00 WtEn= 0.00D+00
 Coeff-Com: -0.142D-03 0.487D-02 0.327D-02-0.600D-02-0.263D-01-0.479D-01
 Coeff-Com:  0.635D-01 0.242D+00 0.767D+00
 Coeff:     -0.142D-03 0.487D-02 0.327D-02-0.600D-02-0.263D-01-0.479D-01
 Coeff:      0.635D-01 0.242D+00 0.767D+00
 Gap=     0.193 Goal=   None    Shift=    0.000
 RMSDP=8.34D-09 MaxDP=3.47D-07 DE=-5.37D-11 OVMax= 2.11D-06

 SCF Done:  E(RCAM-B3LYP) =  -2511.43766986     A.U. after   15 cycles
            NFock= 15  Conv=0.83D-08     -V/T= 2.0072
 KE= 2.493486259064D+03 PE=-1.523733419858D+04 EE= 5.564365078373D+03
 Leave Link  502 at Wed Dec  5 17:46:08 2018, MaxMem=   536870912 cpu:      3548.4
 (Enter /pbs_home/pkowalski/g09d01/g09/l701.exe)
 Compute integral first derivatives.
 ... and contract with generalized density number  0.
 R6Disp: Adding Grimme-D3 dispersion energy 1st derivatives to the gradient.
 Leave Link  701 at Wed Dec  5 17:46:11 2018, MaxMem=   536870912 cpu:         5.1
 (Enter /pbs_home/pkowalski/g09d01/g09/l702.exe)
 L702 exits ... SP integral derivatives will be done elsewhere.
 Leave Link  702 at Wed Dec  5 17:46:12 2018, MaxMem=   536870912 cpu:         0.4
 (Enter /pbs_home/pkowalski/g09d01/g09/l703.exe)
 Compute integral first derivatives, UseDBF=F ICtDFT=           0.
 Integral derivatives from FoFJK, PRISM(SPDF).
 Calling FoFJK, ICntrl=      2127 FMM=F ISym2X=0 I1Cent= 0 IOpClX= 0 NMat=1 NMatS=1 NMatT=0.
 FoFJK:  IHMeth= 1 ICntrl=    2127 DoSepK=T KAlg= 0 I1Cent=   0 FoldK=F
 IRaf=         1 NMat=   1 IRICut=       1 DoRegI=T DoRafI=F ISym2E= 0.
 FoFCou: FMM=F IPFlag=           0 FMFlag=      100000 FMFlg1=         800
         NFxFlg=           0 DoJE=F BraDBF=F KetDBF=F FulRan=T
         wScrn=  0.000000 ICntrl=    2527 IOpCl=  0 I1Cent=           0 NGrid=           0
         NMat0=    1 NMatS0=      1 NMatT0=    0 NMatD0=    1 NMtDS0=    0 NMtDT0=    0
 Symmetry not used in FoFCou.
 Leave Link  703 at Wed Dec  5 17:48:25 2018, MaxMem=   536870912 cpu:      1065.9
 (Enter /pbs_home/pkowalski/g09d01/g09/l716.exe)
 Dipole        = 9.84626950D-02-1.47945575D+00-4.58151380D-01
 ***** Axes restored to original set *****
 -------------------------------------------------------------------
 Center     Atomic                   Forces (Hartrees/Bohr)
 Number     Number              X              Y              Z
 -------------------------------------------------------------------
      1       16           0.001710230    0.021932283   -0.003052920
      2       16          -0.000926457    0.013422171   -0.024093227
      3        9           0.013684836    0.001629538   -0.003869289
      4        9          -0.008231453   -0.002030373    0.012330739
      5        9          -0.001998248   -0.019778251   -0.002088084
      6        9           0.007385782    0.007134864   -0.012000862
      7        9          -0.003524428    0.000667875    0.011888126
      8        9          -0.002123875    0.001568669   -0.015639278
      9        6          -0.000928235   -0.032484055    0.052363545
     10        6          -0.041718265    0.012074025   -0.015363095
     11        6           0.047979495    0.026758395   -0.012527074
     12        6           0.001989132   -0.000980344   -0.039149527
     13        6          -0.008516704   -0.000858747   -0.002332984
     14        6           0.009356949   -0.004946074   -0.002417923
     15        6          -0.004862307    0.023677004    0.014811832
     16        6           0.006306105   -0.007288376    0.007627961
     17        6          -0.005763004   -0.026048057    0.009171364
     18        6          -0.024525150   -0.011185459   -0.002775604
     19        6           0.029321211   -0.000229239    0.020154613
     20        6           0.005373161   -0.018458186    0.005839597
     21        6          -0.006827183   -0.012348196    0.005056005
     22        6           0.010818474    0.000295178    0.002175247
     23        6          -0.004074827   -0.005376741    0.001862252
     24        6          -0.007950154   -0.000136424    0.000591960
     25        6           0.005590301   -0.003497003   -0.000291419
     26        6           0.002249303    0.005107080   -0.000697037
     27        6           0.000068839    0.001252361   -0.000343969
     28        6           0.014579524    0.018071165   -0.003062432
     29        6           0.001175433    0.002390875   -0.003866462
     30        6          -0.008230184   -0.001825975    0.001689761
     31        6           0.002903222   -0.004092002    0.000530903
     32        6           0.005983921   -0.000101900   -0.004511349
     33        6          -0.004773503   -0.002994022    0.001242690
     34        6          -0.001666636    0.005154373    0.001017827
     35        6          -0.001195793    0.001349044    0.000331144
     36        6          -0.024327614    0.010591699   -0.002287799
     37        6          -0.001119746   -0.003202125   -0.003795924
     38        1          -0.001957529   -0.001177144   -0.001958222
     39        1           0.000237920    0.003836169    0.000938740
     40        1           0.002916616   -0.000991046    0.001459883
     41        1          -0.000823078    0.001995184   -0.003432334
     42        1          -0.003145579   -0.003418174   -0.001568796
     43        1           0.000242547    0.001051893    0.003090212
     44        1           0.004282555    0.004868896   -0.000781882
     45        1           0.003925340    0.000459109   -0.001023496
     46        1          -0.001734581    0.002022238   -0.000189558
     47        1           0.000684161   -0.002472682    0.000465270
     48        1          -0.002120345   -0.001138819    0.000364214
     49        1          -0.001628706   -0.000906645    0.005334096
     50        1          -0.000837822    0.000500429   -0.004767334
     51        1          -0.002413009   -0.003901059    0.002296479
     52        1          -0.002903689    0.003334669    0.001044848
     53        1          -0.003322591   -0.000002793    0.000608515
     54        1           0.001798130    0.001914368   -0.000471832
     55        1          -0.000314394   -0.002593490    0.000186522
     56        1           0.002095739   -0.001082799   -0.000781368
     57        1           0.001331873    0.004579979    0.004669836
     58        1          -0.000379641   -0.001444372   -0.003497292
     59        1           0.000873934   -0.000648962    0.003494189
 -------------------------------------------------------------------
 Cartesian Forces:  Max     0.052363545 RMS     0.010672250
 Leave Link  716 at Wed Dec  5 17:48:25 2018, MaxMem=   536870912 cpu:         0.3
 (Enter /pbs_home/pkowalski/g09d01/g09/l103.exe)

 GradGradGradGradGradGradGradGradGradGradGradGradGradGradGradGradGradGrad
 Berny optimization.
 Using GEDIIS/GDIIS optimizer.
 FormGI is forming the generalized inverse of G from B-inverse, IUseBI=4.
 GSVD:  received Info=                   1 from GESDD.
 Internal  Forces:  Max     0.028966147 RMS     0.005340195
 Search for a local minimum.
 Step number   2 out of a maximum of  337
 All quantities printed in internal units (Hartrees-Bohrs-Radians)
 RMS Force = .53402D-02 SwitMx=.10000D-02 MixMth= 1
 Mixed Optimization -- RFO/linear search
 Update second derivatives using D2CorX and points    1    2
 DE= -6.09D-02 DEPred=-6.11D-02 R= 9.96D-01
 TightC=F SS=  1.41D+00  RLast= 5.31D-01 DXNew= 5.0454D-01 1.5938D+00
 Trust test= 9.96D-01 RLast= 5.31D-01 DXMaxT set to 5.05D-01
 ITU=  1  0
 Use linear search instead of GDIIS.
     Eigenvalues ---    0.00232   0.00460   0.00648   0.00661   0.00729
     Eigenvalues ---    0.00735   0.00741   0.00756   0.00853   0.00879
     Eigenvalues ---    0.00884   0.00943   0.01044   0.01066   0.01141
     Eigenvalues ---    0.01208   0.01226   0.01314   0.01412   0.01484
     Eigenvalues ---    0.01563   0.01687   0.01878   0.01879   0.01953
     Eigenvalues ---    0.01959   0.01983   0.02011   0.02030   0.02042
     Eigenvalues ---    0.02081   0.02088   0.02137   0.02144   0.02155
     Eigenvalues ---    0.02155   0.02169   0.02173   0.02192   0.02218
     Eigenvalues ---    0.02243   0.03383   0.04995   0.05169   0.06851
     Eigenvalues ---    0.07056   0.07323   0.07327   0.07438   0.07483
     Eigenvalues ---    0.07488   0.07638   0.07813   0.08211   0.09357
     Eigenvalues ---    0.09896   0.10380   0.11144   0.11929   0.12111
     Eigenvalues ---    0.14084   0.15076   0.15989   0.15998   0.15999
     Eigenvalues ---    0.15999   0.16000   0.16000   0.16000   0.16000
     Eigenvalues ---    0.16000   0.16000   0.16000   0.16000   0.16000
     Eigenvalues ---    0.16000   0.16000   0.16000   0.16000   0.16000
     Eigenvalues ---    0.16000   0.16000   0.16032   0.16462   0.16907
     Eigenvalues ---    0.19311   0.20152   0.21433   0.21995   0.22000
     Eigenvalues ---    0.22000   0.22011   0.22451   0.23459   0.23472
     Eigenvalues ---    0.23584   0.24007   0.24336   0.24472   0.24755
     Eigenvalues ---    0.24875   0.24905   0.24958   0.24971   0.24982
     Eigenvalues ---    0.24991   0.25000   0.25018   0.25347   0.25792
     Eigenvalues ---    0.26878   0.27256   0.28476   0.28949   0.29530
     Eigenvalues ---    0.30287   0.30381   0.30609   0.31555   0.31563
     Eigenvalues ---    0.31711   0.32114   0.32196   0.32354   0.32568
     Eigenvalues ---    0.32576   0.32590   0.32598   0.32608   0.32617
     Eigenvalues ---    0.32620   0.32657   0.32699   0.32806   0.32884
     Eigenvalues ---    0.32950   0.33127   0.33294   0.33484   0.35327
     Eigenvalues ---    0.35660   0.35681   0.35694   0.35701   0.35707
     Eigenvalues ---    0.35778   0.35987   0.36214   0.36501   0.37969
     Eigenvalues ---    0.40624   0.40724   0.41124   0.41166   0.43822
     Eigenvalues ---    0.44304   0.45625   0.45873   0.45952   0.46001
     Eigenvalues ---    0.46430   0.46562   0.47085   0.47578   0.48253
     Eigenvalues ---    0.48342   0.48545   0.49136   0.49596   0.50988
     Eigenvalues ---    0.51747
 RFO step:  Lambda=-3.57180885D-02 EMin= 2.32321426D-03
 Quartic linear search produced a step of  1.14219.
 Iteration  1 RMS(Cart)=  0.18790210 RMS(Int)=  0.01952603
 Iteration  2 RMS(Cart)=  0.10989569 RMS(Int)=  0.00282918
 Iteration  3 RMS(Cart)=  0.00522346 RMS(Int)=  0.00184373
 Iteration  4 RMS(Cart)=  0.00002247 RMS(Int)=  0.00184371
 Iteration  5 RMS(Cart)=  0.00000009 RMS(Int)=  0.00184371
 ITry= 1 IFail=0 DXMaxC= 1.63D+00 DCOld= 1.00D+10 DXMaxT= 5.05D-01 DXLimC= 3.00D+00 Rises=F
 Variable       Old X    -DE/DX   Delta X   Delta X   Delta X     New X
                                 (Linear)    (Quad)   (Total)
    R1        3.33094  -0.01188  -0.04890  -0.01181  -0.05909   3.27185
    R2        3.35842  -0.01794  -0.07805   0.00173  -0.07782   3.28060
    R3        3.32352  -0.01580  -0.04118  -0.03953  -0.07997   3.24355
    R4        3.36607  -0.01294  -0.04482  -0.00723  -0.05441   3.31166
    R5        2.57100  -0.01369  -0.04046   0.00213  -0.03833   2.53266
    R6        2.57496  -0.01362  -0.04766   0.01071  -0.03695   2.53801
    R7        2.56422  -0.01989  -0.05849   0.00171  -0.05678   2.50745
    R8        2.58098  -0.01549  -0.05334   0.01013  -0.04321   2.53777
    R9        2.58334  -0.00945  -0.03518   0.01024  -0.02494   2.55840
   R10        2.57375  -0.01517  -0.04920   0.00701  -0.04219   2.53157
   R11        2.75380  -0.01947  -0.05849  -0.03035  -0.08632   2.66748
   R12        2.83536  -0.01708  -0.10508   0.04268  -0.06240   2.77296
   R13        2.82709  -0.00847  -0.03693  -0.00113  -0.03700   2.79009
   R14        2.82257   0.00169   0.00482   0.00221   0.00704   2.82961
   R15        2.67524  -0.02897  -0.14050   0.03482  -0.10363   2.57161
   R16        2.83969   0.00303   0.02000  -0.01122   0.00878   2.84847
   R17        2.86703   0.00502   0.00168   0.02459   0.02630   2.89333
   R18        2.57405   0.00045  -0.00459   0.00647   0.00204   2.57609
   R19        2.88236   0.00337   0.00440   0.01585   0.02045   2.90282
   R20        2.83602   0.00133   0.00238   0.00389   0.00639   2.84241
   R21        2.80365  -0.00757  -0.05448   0.03300  -0.02148   2.78217
   R22        2.85922   0.00365   0.01159   0.00282   0.01390   2.87312
   R23        2.75950  -0.01465  -0.07065   0.01869  -0.05199   2.70751
   R24        2.08503  -0.00297  -0.01499   0.00466  -0.01032   2.07471
   R25        2.08789  -0.00268  -0.01066   0.00036  -0.01030   2.07759
   R26        2.08665  -0.00290  -0.01271   0.00197  -0.01074   2.07591
   R27        2.08936  -0.00283  -0.00928  -0.00229  -0.01157   2.07780
   R28        2.08721  -0.00417  -0.01153  -0.00623  -0.01776   2.06945
   R29        2.08562  -0.00281  -0.01415   0.00436  -0.00978   2.07584
   R30        2.81025  -0.00807  -0.03290   0.00169  -0.03121   2.77904
   R31        2.57472   0.00710   0.01658   0.00793   0.02238   2.59710
   R32        2.82499  -0.01060  -0.06083   0.02359  -0.03725   2.78775
   R33        2.56809   0.00437  -0.00533   0.02530   0.01833   2.58642
   R34        2.65889  -0.00355  -0.02452   0.01668  -0.00783   2.65105
   R35        2.66352  -0.00273  -0.02107   0.01560  -0.00546   2.65805
   R36        2.63626  -0.00208  -0.00827   0.00253  -0.00573   2.63053
   R37        2.03803   0.00461   0.02640  -0.01355   0.01284   2.05087
   R38        2.63127  -0.00272  -0.01014   0.00261  -0.00752   2.62374
   R39        2.05364   0.00301   0.01614  -0.00699   0.00915   2.06279
   R40        2.62821  -0.00034   0.00043  -0.00147  -0.00105   2.62717
   R41        2.05668   0.00253   0.01193  -0.00365   0.00828   2.06496
   R42        2.62826   0.00087   0.00200   0.00107   0.00305   2.63131
   R43        2.05670   0.00252   0.01235  -0.00423   0.00811   2.06482
   R44        2.05706   0.00243   0.01324  -0.00584   0.00740   2.06446
   R45        2.84112   0.00138   0.00384   0.00213   0.00597   2.84709
   R46        2.08641  -0.00244  -0.01278   0.00445  -0.00834   2.07808
   R47        2.08283  -0.00318  -0.01477   0.00334  -0.01144   2.07140
   R48        2.07861  -0.00512  -0.01759  -0.00296  -0.02055   2.05806
   R49        2.65440  -0.00314  -0.01748   0.00957  -0.00790   2.64649
   R50        2.65690  -0.00191  -0.01237   0.00802  -0.00435   2.65255
   R51        2.63491  -0.00208  -0.00868   0.00306  -0.00562   2.62929
   R52        2.04977   0.00338   0.01450  -0.00311   0.01139   2.06115
   R53        2.63229  -0.00257  -0.01038   0.00351  -0.00687   2.62541
   R54        2.05600   0.00275   0.01366  -0.00488   0.00877   2.06478
   R55        2.63123  -0.00067  -0.00351   0.00217  -0.00134   2.62989
   R56        2.05655   0.00260   0.01244  -0.00395   0.00848   2.06504
   R57        2.63139   0.00015  -0.00288   0.00450   0.00162   2.63301
   R58        2.05663   0.00257   0.01267  -0.00442   0.00825   2.06488
   R59        2.05687   0.00248   0.01310  -0.00543   0.00768   2.06455
   R60        2.84217  -0.00082  -0.00844   0.00701  -0.00143   2.84073
   R61        2.08780  -0.00291  -0.01083  -0.00060  -0.01143   2.07636
   R62        2.08125  -0.00283  -0.01262   0.00233  -0.01029   2.07096
   R63        2.07401  -0.00113  -0.00924   0.00663  -0.00261   2.07140
    A1        1.61443   0.00384   0.02032  -0.00969   0.01224   1.62667
    A2        1.60193   0.00594   0.03280   0.00218   0.03245   1.63438
    A3        1.99074  -0.00718   0.00369  -0.02239  -0.03179   1.95895
    A4        1.88406   0.00629   0.04224   0.00214   0.04097   1.92503
    A5        2.06186   0.01093   0.03074   0.09600   0.12150   2.18336
    A6        1.93577  -0.00111  -0.01861   0.02589   0.00139   1.93716
    A7        2.04944  -0.00551  -0.00037   0.00618  -0.00399   2.04545
    A8        2.11347   0.01265   0.06615   0.03925   0.09860   2.21207
    A9        1.89963  -0.00088  -0.00850   0.02300   0.00735   1.90698
   A10        2.05069   0.00001   0.02171   0.01703   0.02602   2.07671
   A11        2.10890   0.00884   0.04909   0.04564   0.08450   2.19340
   A12        2.16374   0.01182  -0.00335   0.08655   0.08299   2.24672
   A13        2.22012  -0.00984  -0.00167  -0.06124  -0.06375   2.15637
   A14        1.89024  -0.00186   0.00406  -0.01763  -0.01377   1.87647
   A15        1.89813  -0.00299  -0.03062   0.00775  -0.02343   1.87470
   A16        2.02054   0.00228   0.00510   0.02158   0.02682   2.04735
   A17        1.88927  -0.00095   0.01759  -0.04177  -0.02520   1.86407
   A18        1.91494   0.00195   0.01422   0.00073   0.01495   1.92989
   A19        1.94614  -0.00169  -0.01350   0.00282  -0.01045   1.93569
   A20        1.79348   0.00147   0.00922   0.00776   0.01676   1.81024
   A21        1.93718   0.00205  -0.00586   0.02247   0.01664   1.95381
   A22        2.24519  -0.00089   0.01940  -0.03171  -0.01269   2.23250
   A23        2.09740  -0.00108  -0.01350   0.01251  -0.00145   2.09595
   A24        1.89362  -0.00075  -0.00959   0.00868  -0.00097   1.89265
   A25        1.99280   0.00068   0.00475  -0.00595  -0.00119   1.99161
   A26        2.00000   0.00109   0.01160  -0.00496   0.00679   2.00679
   A27        1.88842  -0.00049  -0.00064  -0.00269  -0.00325   1.88518
   A28        1.88606   0.00084   0.00532  -0.00298   0.00219   1.88825
   A29        1.79700  -0.00141  -0.01146   0.00760  -0.00393   1.79307
   A30        1.89800  -0.00404  -0.03273   0.00056  -0.03219   1.86581
   A31        1.93135   0.00310   0.01781   0.00867   0.02668   1.95802
   A32        1.92083  -0.00170  -0.00872  -0.00924  -0.01869   1.90214
   A33        1.98221   0.00050   0.00222   0.00344   0.00530   1.98751
   A34        1.95117   0.00168   0.01213  -0.00120   0.01105   1.96222
   A35        1.77812   0.00081   0.01296  -0.00273   0.01006   1.78819
   A36        2.10065  -0.00469  -0.01806   0.00328  -0.01651   2.08414
   A37        1.99356   0.00736   0.03567  -0.01942   0.01879   2.01235
   A38        2.18896  -0.00267  -0.01761   0.01601  -0.00342   2.18554
   A39        1.90842  -0.00212  -0.01148  -0.00490  -0.01631   1.89211
   A40        1.94247   0.00458   0.03230  -0.00388   0.02825   1.97071
   A41        1.92858   0.00122   0.00742   0.00017   0.00732   1.93590
   A42        1.89887  -0.00117  -0.00972   0.00403  -0.00554   1.89333
   A43        1.90029  -0.00092  -0.00843  -0.00059  -0.00903   1.89126
   A44        1.88444  -0.00171  -0.01068   0.00540  -0.00575   1.87868
   A45        1.94662   0.00474   0.03673  -0.00897   0.02744   1.97406
   A46        1.92850   0.00250   0.01087   0.00823   0.01858   1.94708
   A47        1.88893  -0.00431  -0.03266   0.00576  -0.02665   1.86229
   A48        1.89341  -0.00146  -0.00348  -0.00055  -0.00498   1.88843
   A49        1.90291  -0.00076  -0.00695   0.00136  -0.00516   1.89775
   A50        1.90294  -0.00083  -0.00490  -0.00593  -0.01078   1.89216
   A51        2.06809   0.00308   0.00045   0.01223   0.01396   2.08206
   A52        1.95145  -0.00724  -0.03862   0.02184  -0.01948   1.93197
   A53        2.26364   0.00416   0.03817  -0.03404   0.00542   2.26906
   A54        2.06245  -0.00009  -0.00552  -0.00096  -0.00495   2.05750
   A55        1.94144  -0.00569  -0.01637  -0.00005  -0.02025   1.92119
   A56        2.27822   0.00574   0.02150  -0.00047   0.02237   2.30060
   A57        2.16304  -0.00409  -0.01723  -0.00199  -0.01923   2.14381
   A58        2.07685   0.00346   0.00592   0.01515   0.02106   2.09791
   A59        2.04327   0.00064   0.01131  -0.01318  -0.00186   2.04141
   A60        2.11418   0.00006  -0.00523   0.00722   0.00199   2.11618
   A61        2.14210  -0.00471  -0.02352  -0.00771  -0.03123   2.11087
   A62        2.02687   0.00464   0.02874   0.00047   0.02920   2.05607
   A63        2.12356   0.00033  -0.00105   0.00335   0.00231   2.12587
   A64        2.11492  -0.00294  -0.01679  -0.00130  -0.01809   2.09683
   A65        2.04470   0.00261   0.01783  -0.00205   0.01577   2.06047
   A66        2.10647   0.00054   0.00417  -0.00146   0.00270   2.10917
   A67        2.08570  -0.00116  -0.00813   0.00162  -0.00651   2.07919
   A68        2.09101   0.00062   0.00396  -0.00016   0.00380   2.09481
   A69        2.09821   0.00010  -0.00030   0.00203   0.00172   2.09994
   A70        2.08998  -0.00074  -0.00429  -0.00065  -0.00494   2.08504
   A71        2.09499   0.00063   0.00458  -0.00138   0.00320   2.09820
   A72        2.08066  -0.00167  -0.00890   0.00203  -0.00689   2.07378
   A73        2.10146   0.00080   0.00450  -0.00142   0.00309   2.10455
   A74        2.10106   0.00087   0.00440  -0.00061   0.00380   2.10485
   A75        2.00725  -0.00356  -0.00998  -0.01396  -0.02426   1.98298
   A76        2.08164   0.00801   0.01283   0.03606   0.04827   2.12991
   A77        2.18966  -0.00463  -0.00386  -0.02639  -0.03096   2.15871
   A78        1.91287  -0.00141  -0.00164  -0.01428  -0.01581   1.89706
   A79        1.95196   0.00450   0.02080   0.00862   0.02930   1.98126
   A80        1.93103   0.00027  -0.00411   0.01429   0.01000   1.94103
   A81        1.93391  -0.00384  -0.02238  -0.01161  -0.03384   1.90007
   A82        1.84201   0.00185   0.01424  -0.00016   0.01412   1.85613
   A83        1.88893  -0.00156  -0.00772   0.00298  -0.00508   1.88385
   A84        2.13469  -0.00469  -0.01121  -0.01454  -0.02578   2.10891
   A85        2.08962   0.00421   0.00947   0.01501   0.02445   2.11407
   A86        2.05797   0.00050   0.00171   0.00009   0.00178   2.05975
   A87        2.10890   0.00016  -0.00069   0.00152   0.00084   2.10974
   A88        2.11623  -0.00318  -0.01437  -0.00762  -0.02198   2.09425
   A89        2.05734   0.00303   0.01501   0.00621   0.02122   2.07855
   A90        2.11407  -0.00002   0.00207  -0.00345  -0.00138   2.11269
   A91        2.10337  -0.00195  -0.01163  -0.00057  -0.01220   2.09117
   A92        2.06563   0.00197   0.00955   0.00403   0.01358   2.07922
   A93        2.10219   0.00030   0.00369  -0.00280   0.00089   2.10308
   A94        2.08824  -0.00074  -0.00565   0.00161  -0.00403   2.08421
   A95        2.09270   0.00045   0.00195   0.00119   0.00314   2.09584
   A96        2.09754   0.00023   0.00039   0.00184   0.00223   2.09977
   A97        2.09110  -0.00061  -0.00291  -0.00149  -0.00440   2.08669
   A98        2.09454   0.00039   0.00252  -0.00035   0.00217   2.09672
   A99        2.08531  -0.00115  -0.00718   0.00303  -0.00416   2.08116
   A100       2.09899   0.00053   0.00358  -0.00190   0.00167   2.10067
   A101       2.09882   0.00062   0.00360  -0.00110   0.00251   2.10133
   A102       1.95860  -0.00261  -0.00311  -0.00753  -0.01190   1.94670
   A103       2.09227   0.00499  -0.00526   0.03768   0.03303   2.12530
   A104       2.23023  -0.00239   0.00790  -0.02943  -0.02093   2.20930
   A105       1.90018   0.00223   0.00568   0.01673   0.02244   1.92263
   A106       1.93622   0.00278   0.01435  -0.00231   0.01202   1.94824
   A107       1.97742  -0.00361  -0.01805  -0.00424  -0.02225   1.95518
   A108       1.89101  -0.00391  -0.01943  -0.01250  -0.03196   1.85905
   A109       1.83888   0.00346   0.02182   0.01194   0.03386   1.87274
   A110       1.91579  -0.00099  -0.00467  -0.00911  -0.01379   1.90199
    D1        0.10419  -0.00315  -0.03545  -0.05971  -0.09754   0.00666
    D2       -2.37429  -0.01671  -0.12822  -0.18584  -0.30913  -2.68342
    D3        3.05956   0.00308   0.03150   0.03925   0.07014   3.12970
    D4       -0.08434   0.00323   0.03215   0.05433   0.08590   0.00156
    D5        0.27267  -0.00554  -0.07910  -0.05723  -0.13824   0.13443
    D6       -2.26145  -0.01901  -0.16863  -0.17477  -0.33673  -2.59818
    D7        2.95734   0.00464   0.04913   0.03595   0.08745   3.04478
    D8       -0.13969   0.00524   0.05745   0.06662   0.12643  -0.01326
    D9        2.00518   0.01947   0.15562   0.15352   0.30386   2.30905
   D10       -1.76951   0.02599   0.21871   0.26258   0.47980  -1.28971
   D11       -0.32365   0.00464   0.07468   0.03680   0.11172  -0.21194
   D12        2.18484   0.01117   0.13778   0.14587   0.28765   2.47249
   D13        3.01722  -0.00272  -0.01044   0.01237   0.00119   3.01841
   D14        0.03729  -0.00363  -0.00213  -0.05465  -0.05735  -0.02005
   D15       -1.02453   0.01018   0.08326   0.08782   0.17165  -0.85287
   D16        2.27874   0.00927   0.09158   0.02080   0.11311   2.39185
   D17        0.22854  -0.00099  -0.02833   0.00735  -0.01936   0.20917
   D18       -2.81537   0.00114  -0.01688   0.05406   0.04033  -2.77505
   D19       -2.06205  -0.00668  -0.09760  -0.04872  -0.15235  -2.21440
   D20        1.17723  -0.00456  -0.08615  -0.00202  -0.09266   1.08456
   D21       -0.86136   0.00546   0.04159   0.04894   0.09329  -0.76806
   D22       -2.96892   0.00243   0.01523   0.05004   0.06712  -2.90180
   D23        1.23185   0.00462   0.03494   0.04889   0.08591   1.31776
   D24        2.95236  -0.00356  -0.02074  -0.07464  -0.09708   2.85529
   D25        0.84480  -0.00659  -0.04710  -0.07354  -0.12325   0.72155
   D26       -1.23762  -0.00439  -0.02739  -0.07469  -0.10446  -1.34208
   D27        3.03485   0.00196   0.02757   0.01652   0.04458   3.07942
   D28       -0.10306   0.00304   0.03529   0.05350   0.08974  -0.01332
   D29       -0.79592   0.01193   0.10954   0.13442   0.24466  -0.55127
   D30        2.34935   0.01300   0.11726   0.17140   0.28982   2.63918
   D31        1.20278   0.00558   0.03926   0.06120   0.10291   1.30570
   D32       -0.89551   0.00553   0.03830   0.06185   0.10290  -0.79261
   D33       -2.98904   0.00386   0.02620   0.05749   0.08603  -2.90301
   D34       -1.19314  -0.00530  -0.03841  -0.07002  -0.11101  -1.30415
   D35        2.99175  -0.00535  -0.03937  -0.06937  -0.11102   2.88073
   D36        0.89822  -0.00702  -0.05147  -0.07373  -0.12789   0.77033
   D37        0.87265  -0.00041  -0.01863   0.00070  -0.01942   0.85323
   D38       -1.28323   0.00029   0.00691  -0.02645  -0.02088  -1.30411
   D39        2.92799   0.00057   0.01127  -0.03417  -0.02494   2.90306
   D40       -2.40440  -0.00059  -0.02591   0.05116   0.02594  -2.37845
   D41        1.72291   0.00011  -0.00037   0.02401   0.02448   1.74739
   D42       -0.34905   0.00039   0.00398   0.01629   0.02043  -0.32862
   D43        2.96174   0.00214  -0.00682   0.06503   0.05556   3.01730
   D44       -0.08986   0.00109  -0.00638   0.02087   0.01217  -0.07769
   D45       -0.03879   0.00013   0.00091  -0.00243  -0.00119  -0.03998
   D46       -3.09038  -0.00091   0.00135  -0.04659  -0.04458  -3.13496
   D47       -1.36984   0.00232   0.01437  -0.01535  -0.00127  -1.37111
   D48        0.74042   0.00146   0.00478  -0.01010  -0.00560   0.73481
   D49        2.73431   0.00156   0.00517  -0.01101  -0.00624   2.72807
   D50        0.71739  -0.00299  -0.02023  -0.03085  -0.05096   0.66643
   D51        2.82765  -0.00385  -0.02982  -0.02560  -0.05529   2.77236
   D52       -1.46164  -0.00375  -0.02943  -0.02651  -0.05593  -1.51758
   D53        2.76736  -0.00066  -0.00454  -0.02434  -0.02891   2.73845
   D54       -1.40557  -0.00152  -0.01413  -0.01910  -0.03324  -1.43881
   D55        0.58832  -0.00142  -0.01374  -0.02000  -0.03388   0.55444
   D56       -1.62928  -0.00047  -0.00998  -0.00332  -0.01374  -1.64302
   D57        2.51356   0.00211   0.01770  -0.01313   0.00438   2.51794
   D58        0.41256  -0.00067  -0.00586  -0.01170  -0.01817   0.39440
   D59        1.43102   0.00046  -0.00848   0.03390   0.02506   1.45608
   D60       -0.70932   0.00304   0.01921   0.02408   0.04318  -0.66614
   D61       -2.81032   0.00027  -0.00436   0.02552   0.02063  -2.78969
   D62       -1.37147   0.00045  -0.02371   0.10421   0.08003  -1.29144
   D63        1.76600  -0.00073  -0.03244   0.06274   0.03009   1.79609
   D64        1.86734  -0.00082  -0.02379   0.05635   0.03277   1.90011
   D65       -1.27838  -0.00200  -0.03252   0.01488  -0.01717  -1.29554
   D66       -0.72860   0.00451   0.03093   0.03311   0.06390  -0.66470
   D67        1.38256  -0.00064  -0.00851   0.02669   0.01807   1.40063
   D68       -2.77803   0.00126   0.00747   0.02853   0.03622  -2.74181
   D69       -2.84185   0.00414   0.03178   0.02744   0.05903  -2.78282
   D70       -0.73069  -0.00101  -0.00766   0.02101   0.01320  -0.71749
   D71        1.39190   0.00089   0.00832   0.02286   0.03135   1.42325
   D72        1.44573   0.00500   0.03564   0.02815   0.06362   1.50935
   D73       -2.72630  -0.00015  -0.00380   0.02172   0.01779  -2.70850
   D74       -0.60371   0.00175   0.01218   0.02357   0.03595  -0.56776
   D75        0.04295  -0.00086  -0.01291  -0.01506  -0.02803   0.01492
   D76        3.12043  -0.00121  -0.02013  -0.00544  -0.02585   3.09457
   D77       -3.09474   0.00027  -0.00474   0.02414   0.02015  -3.07459
   D78       -0.01726  -0.00007  -0.01196   0.03375   0.02234   0.00507
   D79       -2.60918   0.00218   0.02449   0.02282   0.04747  -2.56171
   D80        0.48578   0.00252   0.02374   0.03716   0.06103   0.54681
   D81        0.53519   0.00202   0.02387   0.00452   0.02825   0.56345
   D82       -2.65303   0.00236   0.02312   0.01886   0.04182  -2.61121
   D83        0.03911  -0.00162  -0.01484  -0.03271  -0.04816  -0.00905
   D84       -3.03213  -0.00158  -0.00634  -0.04639  -0.05294  -3.08507
   D85       -3.10512  -0.00146  -0.01420  -0.01539  -0.03021  -3.13533
   D86        0.10683  -0.00141  -0.00570  -0.02908  -0.03498   0.07184
   D87        3.07751  -0.00041  -0.00162  -0.00137  -0.00212   3.07540
   D88       -0.05658  -0.00034  -0.00158   0.00146   0.00076  -0.05582
   D89       -0.11874  -0.00154  -0.01294  -0.03899  -0.05282  -0.17155
   D90        3.03036  -0.00146  -0.01290  -0.03616  -0.04994   2.98042
   D91       -0.02965  -0.00269  -0.02298  -0.05364  -0.07857  -0.10821
   D92        3.00731  -0.00415  -0.03431  -0.09960  -0.13428   2.87303
   D93       -3.11955  -0.00174  -0.01242  -0.01804  -0.03113   3.13251
   D94       -0.08259  -0.00320  -0.02376  -0.06400  -0.08685  -0.16944
   D95       -3.13936  -0.00009  -0.00122   0.00101  -0.00024  -3.13960
   D96       -0.00675  -0.00021  -0.00160  -0.00251  -0.00408  -0.01083
   D97       -0.00513  -0.00015  -0.00129  -0.00165  -0.00294  -0.00807
   D98        3.12747  -0.00027  -0.00166  -0.00518  -0.00677   3.12070
   D99        3.13923  -0.00011  -0.00041  -0.00231  -0.00274   3.13649
   D100      -0.00721  -0.00026  -0.00185  -0.00371  -0.00555  -0.01276
   D101       0.00463  -0.00001  -0.00025   0.00028   0.00005   0.00468
   D102       3.14138  -0.00017  -0.00169  -0.00111  -0.00275   3.13862
   D103       0.00213   0.00016   0.00158   0.00130   0.00285   0.00498
   D104       3.14070   0.00002   0.00038  -0.00022   0.00015   3.14085
   D105      -3.13104   0.00032   0.00216   0.00465   0.00686  -3.12418
   D106       0.00753   0.00018   0.00097   0.00313   0.00416   0.01169
   D107      -0.00107   0.00017   0.00153   0.00145   0.00297   0.00190
   D108       3.13936   0.00000  -0.00010   0.00010   0.00000   3.13936
   D109      -3.13800   0.00033   0.00299   0.00280   0.00581  -3.13219
   D110       0.00243   0.00016   0.00136   0.00144   0.00284   0.00527
   D111       0.00162  -0.00001  -0.00033   0.00053   0.00022   0.00184
   D112       3.14109  -0.00004  -0.00042  -0.00029  -0.00069   3.14039
   D113      -3.13695   0.00014   0.00088   0.00205   0.00296  -3.13399
   D114       0.00252   0.00010   0.00079   0.00123   0.00205   0.00457
   D115      -0.00213  -0.00016  -0.00120  -0.00188  -0.00307  -0.00521
   D116       3.14158  -0.00012  -0.00111  -0.00106  -0.00216   3.13942
   D117       3.14062   0.00002   0.00043  -0.00052  -0.00007   3.14055
   D118       0.00115   0.00005   0.00052   0.00030   0.00084   0.00199
   D119       2.09595   0.00165   0.00827   0.02068   0.02845   2.12441
   D120      -2.03542  -0.00116  -0.00711   0.00158  -0.00626  -2.04168
   D121       0.07178   0.00008  -0.00569   0.02106   0.01498   0.08675
   D122      -0.93692   0.00384   0.02121   0.07137   0.09317  -0.84375
   D123       1.21490   0.00103   0.00583   0.05226   0.05845   1.27335
   D124      -2.96109   0.00227   0.00725   0.07174   0.07969  -2.88140
   D125       3.12202   0.00026  -0.00044   0.00761   0.00699   3.12902
   D126       0.02194   0.00017   0.00041   0.00419   0.00447   0.02641
   D127       0.02626  -0.00018   0.00009  -0.00687  -0.00677   0.01949
   D128      -3.07383  -0.00027   0.00095  -0.01030  -0.00929  -3.08312
   D129      -3.12610   0.00010   0.00143  -0.00351  -0.00227  -3.12837
   D130       0.03207   0.00010   0.00177  -0.00413  -0.00251   0.02956
   D131      -0.02910   0.00029   0.00036   0.00979   0.01017  -0.01894
   D132       3.12907   0.00028   0.00070   0.00917   0.00993   3.13900
   D133      -0.00680   0.00002  -0.00007   0.00043   0.00033  -0.00647
   D134      -3.13726   0.00006   0.00052   0.00035   0.00086  -3.13640
   D135       3.09465  -0.00004  -0.00154   0.00343   0.00183   3.09648
   D136      -0.03580   0.00000  -0.00096   0.00335   0.00236  -0.03344
   D137       0.01240  -0.00024  -0.00092  -0.00614  -0.00709   0.00531
   D138      -3.13059  -0.00010  -0.00019  -0.00301  -0.00320  -3.13380
   D139       3.13776  -0.00027  -0.00145  -0.00558  -0.00709   3.13067
   D140      -0.00523  -0.00013  -0.00072  -0.00245  -0.00320  -0.00843
   D141      -0.01066   0.00005  -0.00038   0.00339   0.00303  -0.00763
   D142      -3.14028  -0.00002  -0.00012   0.00000  -0.00010  -3.14039
   D143       3.11976   0.00001  -0.00101   0.00348   0.00245   3.12221
   D144      -0.00986  -0.00006  -0.00075   0.00009  -0.00068  -0.01054
   D145       0.00789   0.00005   0.00086  -0.00057   0.00031   0.00820
   D146       3.13751   0.00012   0.00060   0.00281   0.00344   3.14095
   D147      -3.13230  -0.00009   0.00013  -0.00371  -0.00360  -3.13590
   D148      -0.00268  -0.00002  -0.00013  -0.00032  -0.00047  -0.00315
   D149      -0.84505   0.00302   0.02243   0.02680   0.04939  -0.79566
   D150       1.23435   0.00129   0.01078   0.02055   0.03155   1.26590
   D151      -2.88485  -0.00057   0.00229   0.00352   0.00606  -2.87879
   D152       2.22142   0.00267   0.01347   0.03955   0.05275   2.27418
   D153      -1.98236   0.00095   0.00181   0.03331   0.03491  -1.94745
   D154       0.18162  -0.00092  -0.00668   0.01627   0.00942   0.19105
         Item               Value     Threshold  Converged?
 Maximum Force            0.028966     0.000450     NO 
 RMS     Force            0.005340     0.000300     NO 
 Maximum Displacement     1.632715     0.001800     NO 
 RMS     Displacement     0.283291     0.001200     NO 
 Predicted change in Energy=-6.565711D-02
 Lowest energy point so far.  Saving SCF results.
 GradGradGradGradGradGradGradGradGradGradGradGradGradGradGradGradGradGrad

 Leave Link  103 at Wed Dec  5 17:48:25 2018, MaxMem=   536870912 cpu:         2.3
 (Enter /pbs_home/pkowalski/g09d01/g09/l202.exe)
 Stoichiometry    C29H22F6S2
 Framework group  C1[X(C29H22F6S2)]
 Deg. of freedom   171
 Full point group                 C1      NOp   1
 RotChk:  IX=0 Diff= 2.96D-02
 Largest Abelian subgroup         C1      NOp   1
 Largest concise Abelian subgroup C1      NOp   1
                         Standard orientation:                         
 ---------------------------------------------------------------------
 Center     Atomic      Atomic             Coordinates (Angstroms)
 Number     Number       Type             X           Y           Z
 ---------------------------------------------------------------------
      1         16           0        2.145554   -1.570555    1.664963
      2         16           0       -1.362456   -2.084098   -0.220333
      3          9           0       -2.585323    3.245020   -0.331901
      4          9           0       -1.042108    3.524305   -1.821123
      5          9           0       -0.403250    5.111008    0.244494
      6          9           0       -1.094222    3.620423    1.655921
      7          9           0        1.647407    3.588486   -0.458835
      8          9           0        1.476948    3.201844    1.663349
      9          6           0       -1.333155    0.369370   -1.029086
     10          6           0       -0.485811   -0.742911   -0.835794
     11          6           0        0.974995   -0.300207    1.547845
     12          6           0       -0.767071    1.602521   -0.470412
     13          6           0       -1.287478    3.037153   -0.593817
     14          6           0        0.429178    1.654689    0.181200
     15          6           0       -0.490862    3.806484    0.470681
     16          6           0        0.837999    3.068111    0.493514
     17          6           0        1.319014    0.534781    0.529845
     18          6           0        0.192347    0.087455    2.776371
     19          6           0        0.789276   -1.034933   -1.564474
     20          6           0        3.090949   -0.953128    0.346338
     21          6           0       -2.917367   -1.299581   -0.414954
     22          6           0       -4.129746   -2.091179   -0.132535
     23          6           0       -5.421746   -1.546567   -0.179408
     24          6           0       -4.022675   -3.450289    0.213627
     25          6           0       -6.543392   -2.323751    0.095558
     26          6           0       -5.140921   -4.224779    0.491865
     27          6           0       -6.415164   -3.666601    0.431817
     28          6           0       -2.747759   -0.039786   -0.922311
     29          6           0       -3.863372    0.777474   -1.520128
     30          6           0        4.320278   -1.656765   -0.049046
     31          6           0        5.423476   -0.950835   -0.544947
     32          6           0        4.438443   -3.047984    0.095308
     33          6           0        6.592329   -1.613996   -0.905349
     34          6           0        5.606302   -3.709056   -0.264230
     35          6           0        6.690160   -2.995818   -0.772078
     36          6           0        2.525092    0.191061   -0.162986
     37          6           0        3.008728    0.978625   -1.348568
     38          1           0        0.852014    0.660223    3.441303
     39          1           0       -0.192336   -0.780718    3.330452
     40          1           0       -0.665727    0.720091    2.511343
     41          1           0        1.412912   -1.786139   -1.058789
     42          1           0        1.389593   -0.129677   -1.703710
     43          1           0        0.506524   -1.419343   -2.553893
     44          1           0       -5.577767   -0.499958   -0.420426
     45          1           0       -3.042276   -3.927710    0.263001
     46          1           0       -7.533521   -1.863755    0.049601
     47          1           0       -5.013593   -5.277658    0.754785
     48          1           0       -7.298328   -4.272260    0.647873
     49          1           0       -4.415648    0.150397   -2.234998
     50          1           0       -4.566076    1.169175   -0.775622
     51          1           0       -3.473295    1.620185   -2.089134
     52          1           0        5.386503    0.136753   -0.618724
     53          1           0        3.596658   -3.627497    0.481840
     54          1           0        7.440417   -1.038913   -1.285050
     55          1           0        5.669199   -4.793768   -0.148428
     56          1           0        7.609441   -3.514111   -1.054705
     57          1           0        2.176120    1.174359   -2.038303
     58          1           0        3.402646    1.956792   -1.050204
     59          1           0        3.779633    0.440845   -1.912499
 ---------------------------------------------------------------------
 Rotational constants (GHZ):      0.1193226      0.0761341      0.0523309
 Leave Link  202 at Wed Dec  5 17:48:26 2018, MaxMem=   536870912 cpu:         0.0
 (Enter /pbs_home/pkowalski/g09d01/g09/l301.exe)
 Basis read from rwf:  (5D, 7F)
 No pseudopotential information found on rwf file.
 There are   673 symmetry adapted cartesian basis functions of A   symmetry.
 There are   636 symmetry adapted basis functions of A   symmetry.
   636 basis functions,  1103 primitive gaussians,   673 cartesian basis functions
   141 alpha electrons      141 beta electrons
       nuclear repulsion energy      4719.6311100579 Hartrees.
 IExCor=20419 DFT=T Ex+Corr=CAM-B3LYP ExCW=0 ScaHFX=  1.000000
 ScaDFX=  1.000000  1.000000  1.000000  0.810000 ScalE2=  1.000000  1.000000
 IRadAn=      0 IRanWt=     -1 IRanGd=            0 ICorTp=0 IEmpDi=131
  HFx wShort=  0.000000 wLong=  0.330000 cFull=  0.190000 cShort=  0.000000 cLong=  0.460000
  DFx wShort=  0.000000 wLong=  0.330000 cFull=  0.190000 cShort=  0.000000 cLong=  0.460000
 NAtoms=   59 NActive=   59 NUniq=   59 SFac= 1.00D+00 NAtFMM=   60 NAOKFM=F Big=F
 Integral buffers will be    131072 words long.
 Raffenetti 2 integral format.
 Two-electron integral symmetry is turned on.
 R6Disp:  Grimme-D3 Dispersion energy=       -0.0562995107 Hartrees.
 Nuclear repulsion after empirical dispersion term =     4719.5748105472 Hartrees.
 No density basis found on file   724.
 Leave Link  301 at Wed Dec  5 17:48:26 2018, MaxMem=   536870912 cpu:         0.8
 (Enter /pbs_home/pkowalski/g09d01/g09/l302.exe)
 NPDir=0 NMtPBC=     1 NCelOv=     1 NCel=       1 NClECP=     1 NCelD=      1
         NCelK=      1 NCelE2=     1 NClLst=     1 CellRange=     0.0.
 One-electron integrals computed using PRISM.
 NBasis=   636 RedAO= T EigKep=  2.86D-04  NBF=   636
 NBsUse=   636 1.00D-06 EigRej= -1.00D+00 NBFU=   636
 Precomputing XC quadrature grid using
 IXCGrd= 4 IRadAn=           0 IRanWt=          -1 IRanGd=           0 AccXCQ= 0.00D+00.
 Generated NRdTot=       0 NPtTot=           0 NUsed=           0 NTot=          32
 NSgBfM=   625   625   626   626   631 MxSgAt=    59 MxSgA2=    59.
 Leave Link  302 at Wed Dec  5 17:48:28 2018, MaxMem=   536870912 cpu:        13.2
 (Enter /pbs_home/pkowalski/g09d01/g09/l303.exe)
 DipDrv:  MaxL=1.
 Leave Link  303 at Wed Dec  5 17:48:28 2018, MaxMem=   536870912 cpu:         1.7
 (Enter /pbs_home/pkowalski/g09d01/g09/l401.exe)
 Initial guess from the checkpoint file:  "dae0068freq_open_cam-b3lyp_air_D3.chk"
 B after Tr=     0.000000    0.000000    0.000000
         Rot=    0.999928    0.004874    0.002467    0.010701 Ang=   1.38 deg.
 Guess basis will be translated and rotated to current coordinates.
 JPrj=2 DoOrth=T DoCkMO=T.
 Generating alternative initial guess.
 ExpMin= 1.22D-01 ExpMax= 9.18D+03 ExpMxC= 1.38D+03 IAcc=1 IRadAn=         1 AccDes= 0.00D+00
 Harris functional with IExCor=20419 and IRadAn=       1 diagonalized for initial guess.
 HarFok:  IExCor=20419 AccDes= 0.00D+00 IRadAn=         1 IDoV= 1 UseB2=F ITyADJ=14
 ICtDFT=  3500011 ScaDFX=  1.000000  1.000000  1.000000  1.000000
 FoFCou: FMM=F IPFlag=           0 FMFlag=      100000 FMFlg1=           0
         NFxFlg=           0 DoJE=T BraDBF=F KetDBF=T FulRan=T
         wScrn=  0.000000 ICntrl=     500 IOpCl=  0 I1Cent=   200000004 NGrid=           0
         NMat0=    1 NMatS0=      1 NMatT0=    0 NMatD0=    1 NMtDS0=    0 NMtDT0=    0
 Petite list used in FoFCou.
 Harris En= -2437.23000227154    
 Leave Link  401 at Wed Dec  5 17:48:32 2018, MaxMem=   536870912 cpu:        33.8
 (Enter /pbs_home/pkowalski/g09d01/g09/l502.exe)
 Closed shell SCF:
 Using DIIS extrapolation, IDIIS=  1040.
 Integral symmetry usage will be decided dynamically.
 IVT=     1387805 IEndB=     1387805 NGot=   536870912 MDV=   535953350
 LenX=   535953350 LenY=   535499748
 Requested convergence on RMS density matrix=1.00D-08 within 128 cycles.
 Requested convergence on MAX density matrix=1.00D-06.
 Requested convergence on             energy=1.00D-06.
 No special actions if energy rises.
 Fock matrices will be formed incrementally for  20 cycles.
 Integral accuracy reduced to 1.0D-05 until final iterations.

 Cycle   1  Pass 0  IDiag  1:
 FoFJK:  IHMeth= 1 ICntrl=       0 DoSepK=T KAlg= 0 I1Cent=   0 FoldK=F
 IRaf=         1 NMat=   1 IRICut=       1 DoRegI=T DoRafI=F ISym2E= 0.
 FoFCou: FMM=F IPFlag=           0 FMFlag=      100000 FMFlg1=           0
         NFxFlg=           0 DoJE=T BraDBF=F KetDBF=F FulRan=T
         wScrn=  0.000000 ICntrl=     500 IOpCl=  0 I1Cent=           0 NGrid=           0
         NMat0=    1 NMatS0=      1 NMatT0=    0 NMatD0=    1 NMtDS0=    0 NMtDT0=    0
 Symmetry not used in FoFCou.
 E= -2511.29453461330    
 DIIS: error= 7.03D-03 at cycle   1 NSaved=   1.
 NSaved= 1 IEnMin= 1 EnMin= -2511.29453461330     IErMin= 1 ErrMin= 7.03D-03
 ErrMax= 7.03D-03  0.00D+00 EMaxC= 1.00D-01 BMatC= 1.07D-01 BMatP= 1.07D-01
 IDIUse=3 WtCom= 9.30D-01 WtEn= 7.03D-02
 Coeff-Com:  0.100D+01
 Coeff-En:   0.100D+01
 Coeff:      0.100D+01
 Gap=     0.648 Goal=   None    Shift=    0.000
 GapD=    0.648 DampG=2.000 DampE=1.000 DampFc=2.0000 IDamp=-1.
 RMSDP=1.32D-03 MaxDP=9.25D-02              OVMax= 4.69D-02

 Cycle   2  Pass 0  IDiag  1:
 RMSU=  1.32D-03    CP:  1.00D+00
 E= -2511.45008531254     Delta-E=       -0.155550699234 Rises=F Damp=F
 DIIS: error= 1.40D-03 at cycle   2 NSaved=   2.
 NSaved= 2 IEnMin= 2 EnMin= -2511.45008531254     IErMin= 2 ErrMin= 1.40D-03
 ErrMax= 1.40D-03  0.00D+00 EMaxC= 1.00D-01 BMatC= 5.16D-03 BMatP= 1.07D-01
 IDIUse=3 WtCom= 9.86D-01 WtEn= 1.40D-02
 Coeff-Com: -0.684D-01 0.107D+01
 Coeff-En:   0.000D+00 0.100D+01
 Coeff:     -0.674D-01 0.107D+01
 Gap=     0.219 Goal=   None    Shift=    0.000
 RMSDP=4.22D-04 MaxDP=2.73D-02 DE=-1.56D-01 OVMax= 3.54D-02

 Cycle   3  Pass 0  IDiag  1:
 RMSU=  4.21D-04    CP:  9.99D-01  1.02D+00
 E= -2511.45377159237     Delta-E=       -0.003686279834 Rises=F Damp=F
 DIIS: error= 1.62D-03 at cycle   3 NSaved=   3.
 NSaved= 3 IEnMin= 3 EnMin= -2511.45377159237     IErMin= 2 ErrMin= 1.40D-03
 ErrMax= 1.62D-03  0.00D+00 EMaxC= 1.00D-01 BMatC= 6.09D-03 BMatP= 5.16D-03
 IDIUse=3 WtCom= 1.99D-01 WtEn= 8.01D-01
 Coeff-Com: -0.784D-01 0.596D+00 0.482D+00
 Coeff-En:   0.000D+00 0.264D+00 0.736D+00
 Coeff:     -0.156D-01 0.330D+00 0.685D+00
 Gap=     0.215 Goal=   None    Shift=    0.000
 RMSDP=4.02D-04 MaxDP=3.61D-02 DE=-3.69D-03 OVMax= 3.21D-02

 Cycle   4  Pass 0  IDiag  1:
 RMSU=  1.87D-04    CP:  1.00D+00  1.12D+00  2.18D-01
 E= -2511.45650559430     Delta-E=       -0.002734001924 Rises=F Damp=F
 DIIS: error= 1.24D-03 at cycle   4 NSaved=   4.
 NSaved= 4 IEnMin= 4 EnMin= -2511.45650559430     IErMin= 4 ErrMin= 1.24D-03
 ErrMax= 1.24D-03  0.00D+00 EMaxC= 1.00D-01 BMatC= 3.62D-03 BMatP= 5.16D-03
 IDIUse=3 WtCom= 9.88D-01 WtEn= 1.24D-02
 Coeff-Com: -0.209D-01 0.605D-01 0.443D+00 0.518D+00
 Coeff-En:   0.000D+00 0.000D+00 0.382D+00 0.618D+00
 Coeff:     -0.206D-01 0.597D-01 0.442D+00 0.519D+00
 Gap=     0.216 Goal=   None    Shift=    0.000
 RMSDP=1.78D-04 MaxDP=1.66D-02 DE=-2.73D-03 OVMax= 1.64D-02

 Cycle   5  Pass 0  IDiag  1:
 RMSU=  4.74D-05    CP:  9.99D-01  1.09D+00  5.86D-01  6.82D-01
 E= -2511.46019436906     Delta-E=       -0.003688774769 Rises=F Damp=F
 DIIS: error= 1.67D-04 at cycle   5 NSaved=   5.
 NSaved= 5 IEnMin= 5 EnMin= -2511.46019436906     IErMin= 5 ErrMin= 1.67D-04
 ErrMax= 1.67D-04  0.00D+00 EMaxC= 1.00D-01 BMatC= 7.62D-05 BMatP= 3.62D-03
 IDIUse=3 WtCom= 9.98D-01 WtEn= 1.67D-03
 Coeff-Com:  0.218D-02-0.724D-01 0.157D+00 0.281D+00 0.633D+00
 Coeff-En:   0.000D+00 0.000D+00 0.000D+00 0.000D+00 0.100D+01
 Coeff:      0.217D-02-0.722D-01 0.156D+00 0.280D+00 0.633D+00
 Gap=     0.215 Goal=   None    Shift=    0.000
 RMSDP=2.44D-05 MaxDP=1.23D-03 DE=-3.69D-03 OVMax= 2.29D-03

 Cycle   6  Pass 0  IDiag  1:
 RMSU=  1.51D-05    CP:  9.99D-01  1.09D+00  5.96D-01  7.52D-01  7.20D-01
 E= -2511.46028128516     Delta-E=       -0.000086916095 Rises=F Damp=F
 DIIS: error= 5.87D-05 at cycle   6 NSaved=   6.
 NSaved= 6 IEnMin= 6 EnMin= -2511.46028128516     IErMin= 6 ErrMin= 5.87D-05
 ErrMax= 5.87D-05  0.00D+00 EMaxC= 1.00D-01 BMatC= 4.77D-06 BMatP= 7.62D-05
 IDIUse=1 WtCom= 1.00D+00 WtEn= 0.00D+00
 Coeff-Com:  0.254D-02-0.362D-01 0.339D-01 0.808D-01 0.277D+00 0.642D+00
 Coeff:      0.254D-02-0.362D-01 0.339D-01 0.808D-01 0.277D+00 0.642D+00
 Gap=     0.215 Goal=   None    Shift=    0.000
 RMSDP=6.81D-06 MaxDP=2.69D-04 DE=-8.69D-05 OVMax= 6.35D-04

 Initial convergence to 1.0D-05 achieved.  Increase integral accuracy.
 Cycle   7  Pass 1  IDiag  1:
 E= -2511.46051508151     Delta-E=       -0.000233796354 Rises=F Damp=F
 DIIS: error= 1.73D-04 at cycle   1 NSaved=   1.
 NSaved= 1 IEnMin= 1 EnMin= -2511.46051508151     IErMin= 1 ErrMin= 1.73D-04
 ErrMax= 1.73D-04  0.00D+00 EMaxC= 1.00D-01 BMatC= 1.90D-05 BMatP= 1.90D-05
 IDIUse=3 WtCom= 9.98D-01 WtEn= 1.73D-03
 Coeff-Com:  0.100D+01
 Coeff-En:   0.100D+01
 Coeff:      0.100D+01
 Gap=     0.215 Goal=   None    Shift=    0.000
 RMSDP=6.81D-06 MaxDP=2.69D-04 DE=-2.34D-04 OVMax= 5.52D-04

 Cycle   8  Pass 1  IDiag  1:
 RMSU=  2.22D-04    CP:  1.00D+00
 E= -2511.46053521922     Delta-E=       -0.000020137708 Rises=F Damp=F
 DIIS: error= 2.18D-05 at cycle   2 NSaved=   2.
 NSaved= 2 IEnMin= 2 EnMin= -2511.46053521922     IErMin= 2 ErrMin= 2.18D-05
 ErrMax= 2.18D-05  0.00D+00 EMaxC= 1.00D-01 BMatC= 7.97D-07 BMatP= 1.90D-05
 IDIUse=1 WtCom= 1.00D+00 WtEn= 0.00D+00
 Coeff-Com:  0.391D-01 0.961D+00
 Coeff:      0.391D-01 0.961D+00
 Gap=     0.215 Goal=   None    Shift=    0.000
 RMSDP=8.48D-06 MaxDP=3.08D-04 DE=-2.01D-05 OVMax= 5.15D-04

 Cycle   9  Pass 1  IDiag  1:
 RMSU=  5.23D-06    CP:  1.00D+00  1.03D+00
 E= -2511.46053459282     Delta-E=        0.000000626400 Rises=F Damp=F
 DIIS: error= 2.80D-05 at cycle   3 NSaved=   3.
 NSaved= 3 IEnMin= 2 EnMin= -2511.46053521922     IErMin= 2 ErrMin= 2.18D-05
 ErrMax= 2.80D-05  0.00D+00 EMaxC= 1.00D-01 BMatC= 1.47D-06 BMatP= 7.97D-07
 IDIUse=1 WtCom= 1.00D+00 WtEn= 0.00D+00
 Coeff-Com: -0.177D-01 0.585D+00 0.433D+00
 Coeff:     -0.177D-01 0.585D+00 0.433D+00
 Gap=     0.215 Goal=   None    Shift=    0.000
 RMSDP=3.00D-06 MaxDP=1.46D-04 DE= 6.26D-07 OVMax= 2.93D-04

 Cycle  10  Pass 1  IDiag  1:
 RMSU=  1.52D-06    CP:  1.00D+00  1.03D+00  5.20D-01
 E= -2511.46053614631     Delta-E=       -0.000001553492 Rises=F Damp=F
 DIIS: error= 2.45D-06 at cycle   4 NSaved=   4.
 NSaved= 4 IEnMin= 4 EnMin= -2511.46053614631     IErMin= 4 ErrMin= 2.45D-06
 ErrMax= 2.45D-06  0.00D+00 EMaxC= 1.00D-01 BMatC= 1.47D-08 BMatP= 7.97D-07
 IDIUse=1 WtCom= 1.00D+00 WtEn= 0.00D+00
 Coeff-Com: -0.900D-02 0.256D+00 0.200D+00 0.553D+00
 Coeff:     -0.900D-02 0.256D+00 0.200D+00 0.553D+00
 Gap=     0.215 Goal=   None    Shift=    0.000
 RMSDP=3.73D-07 MaxDP=3.30D-05 DE=-1.55D-06 OVMax= 4.27D-05

 Cycle  11  Pass 1  IDiag  1:
 RMSU=  3.55D-07    CP:  1.00D+00  1.03D+00  5.40D-01  9.99D-01
 E= -2511.46053616329     Delta-E=       -0.000000016978 Rises=F Damp=F
 DIIS: error= 1.03D-06 at cycle   5 NSaved=   5.
 NSaved= 5 IEnMin= 5 EnMin= -2511.46053616329     IErMin= 5 ErrMin= 1.03D-06
 ErrMax= 1.03D-06  0.00D+00 EMaxC= 1.00D-01 BMatC= 2.04D-09 BMatP= 1.47D-08
 IDIUse=1 WtCom= 1.00D+00 WtEn= 0.00D+00
 Coeff-Com:  0.110D-02-0.498D-01-0.367D-01 0.206D+00 0.879D+00
 Coeff:      0.110D-02-0.498D-01-0.367D-01 0.206D+00 0.879D+00
 Gap=     0.215 Goal=   None    Shift=    0.000
 RMSDP=2.51D-07 MaxDP=9.39D-06 DE=-1.70D-08 OVMax= 4.92D-05

 Cycle  12  Pass 1  IDiag  1:
 RMSU=  1.96D-07    CP:  1.00D+00  1.03D+00  5.45D-01  1.10D+00  9.45D-01
 E= -2511.46053616777     Delta-E=       -0.000000004477 Rises=F Damp=F
 DIIS: error= 4.86D-07 at cycle   6 NSaved=   6.
 NSaved= 6 IEnMin= 6 EnMin= -2511.46053616777     IErMin= 6 ErrMin= 4.86D-07
 ErrMax= 4.86D-07  0.00D+00 EMaxC= 1.00D-01 BMatC= 6.47D-10 BMatP= 2.04D-09
 IDIUse=1 WtCom= 1.00D+00 WtEn= 0.00D+00
 Coeff-Com:  0.241D-02-0.791D-01-0.618D-01 0.132D-01 0.494D+00 0.631D+00
 Coeff:      0.241D-02-0.791D-01-0.618D-01 0.132D-01 0.494D+00 0.631D+00
 Gap=     0.215 Goal=   None    Shift=    0.000
 RMSDP=1.13D-07 MaxDP=8.39D-06 DE=-4.48D-09 OVMax= 1.76D-05

 Cycle  13  Pass 1  IDiag  1:
 RMSU=  7.97D-08    CP:  1.00D+00  1.03D+00  5.46D-01  1.13D+00  1.12D+00
                    CP:  1.08D+00
 E= -2511.46053616909     Delta-E=       -0.000000001321 Rises=F Damp=F
 DIIS: error= 1.65D-07 at cycle   7 NSaved=   7.
 NSaved= 7 IEnMin= 7 EnMin= -2511.46053616909     IErMin= 7 ErrMin= 1.65D-07
 ErrMax= 1.65D-07  0.00D+00 EMaxC= 1.00D-01 BMatC= 2.44D-11 BMatP= 6.47D-10
 IDIUse=1 WtCom= 1.00D+00 WtEn= 0.00D+00
 Coeff-Com:  0.355D-03-0.992D-02-0.892D-02-0.206D-01 0.259D-02 0.894D-01
 Coeff-Com:  0.947D+00
 Coeff:      0.355D-03-0.992D-02-0.892D-02-0.206D-01 0.259D-02 0.894D-01
 Coeff:      0.947D+00
 Gap=     0.215 Goal=   None    Shift=    0.000
 RMSDP=4.09D-08 MaxDP=1.41D-06 DE=-1.32D-09 OVMax= 1.10D-05

 Cycle  14  Pass 1  IDiag  1:
 RMSU=  2.41D-08    CP:  1.00D+00  1.03D+00  5.46D-01  1.13D+00  1.15D+00
                    CP:  1.22D+00  1.17D+00
 E= -2511.46053616890     Delta-E=        0.000000000188 Rises=F Damp=F
 DIIS: error= 1.47D-07 at cycle   8 NSaved=   8.
 NSaved= 8 IEnMin= 7 EnMin= -2511.46053616909     IErMin= 8 ErrMin= 1.47D-07
 ErrMax= 1.47D-07  0.00D+00 EMaxC= 1.00D-01 BMatC= 2.19D-11 BMatP= 2.44D-11
 IDIUse=1 WtCom= 1.00D+00 WtEn= 0.00D+00
 Coeff-Com: -0.202D-03 0.770D-02 0.510D-02-0.146D-01-0.818D-01-0.692D-01
 Coeff-Com:  0.592D+00 0.561D+00
 Coeff:     -0.202D-03 0.770D-02 0.510D-02-0.146D-01-0.818D-01-0.692D-01
 Coeff:      0.592D+00 0.561D+00
 Gap=     0.215 Goal=   None    Shift=    0.000
 RMSDP=1.75D-08 MaxDP=9.82D-07 DE= 1.88D-10 OVMax= 3.62D-06

 Cycle  15  Pass 1  IDiag  1:
 RMSU=  1.13D-08    CP:  1.00D+00  1.03D+00  5.45D-01  1.13D+00  1.17D+00
                    CP:  1.26D+00  1.28D+00  8.87D-01
 E= -2511.46053616911     Delta-E=       -0.000000000206 Rises=F Damp=F
 DIIS: error= 3.88D-08 at cycle   9 NSaved=   9.
 NSaved= 9 IEnMin= 9 EnMin= -2511.46053616911     IErMin= 9 ErrMin= 3.88D-08
 ErrMax= 3.88D-08  0.00D+00 EMaxC= 1.00D-01 BMatC= 1.32D-12 BMatP= 2.19D-11
 IDIUse=1 WtCom= 1.00D+00 WtEn= 0.00D+00
 Coeff-Com: -0.134D-03 0.454D-02 0.324D-02-0.221D-02-0.292D-01-0.477D-01
 Coeff-Com:  0.785D-01 0.183D+00 0.810D+00
 Coeff:     -0.134D-03 0.454D-02 0.324D-02-0.221D-02-0.292D-01-0.477D-01
 Coeff:      0.785D-01 0.183D+00 0.810D+00
 Gap=     0.215 Goal=   None    Shift=    0.000
 RMSDP=7.06D-09 MaxDP=2.51D-07 DE=-2.06D-10 OVMax= 1.84D-06

 SCF Done:  E(RCAM-B3LYP) =  -2511.46053617     A.U. after   15 cycles
            NFock= 15  Conv=0.71D-08     -V/T= 2.0068
 KE= 2.494515831122D+03 PE=-1.534096022491D+04 EE= 5.615409047075D+03
 Leave Link  502 at Wed Dec  5 17:56:25 2018, MaxMem=   536870912 cpu:      3776.4
 (Enter /pbs_home/pkowalski/g09d01/g09/l701.exe)
 Compute integral first derivatives.
 ... and contract with generalized density number  0.
 R6Disp: Adding Grimme-D3 dispersion energy 1st derivatives to the gradient.
 Leave Link  701 at Wed Dec  5 17:56:27 2018, MaxMem=   536870912 cpu:         5.5
 (Enter /pbs_home/pkowalski/g09d01/g09/l702.exe)
 L702 exits ... SP integral derivatives will be done elsewhere.
 Leave Link  702 at Wed Dec  5 17:56:27 2018, MaxMem=   536870912 cpu:         0.3
 (Enter /pbs_home/pkowalski/g09d01/g09/l703.exe)
 Compute integral first derivatives, UseDBF=F ICtDFT=           0.
 Integral derivatives from FoFJK, PRISM(SPDF).
 Calling FoFJK, ICntrl=      2127 FMM=F ISym2X=0 I1Cent= 0 IOpClX= 0 NMat=1 NMatS=1 NMatT=0.
 FoFJK:  IHMeth= 1 ICntrl=    2127 DoSepK=T KAlg= 0 I1Cent=   0 FoldK=F
 IRaf=         1 NMat=   1 IRICut=       1 DoRegI=T DoRafI=F ISym2E= 0.
 FoFCou: FMM=F IPFlag=           0 FMFlag=      100000 FMFlg1=         800
         NFxFlg=           0 DoJE=F BraDBF=F KetDBF=F FulRan=T
         wScrn=  0.000000 ICntrl=    2527 IOpCl=  0 I1Cent=           0 NGrid=           0
         NMat0=    1 NMatS0=      1 NMatT0=    0 NMatD0=    1 NMtDS0=    0 NMtDT0=    0
 Symmetry not used in FoFCou.
 Leave Link  703 at Wed Dec  5 17:58:47 2018, MaxMem=   536870912 cpu:      1118.2
 (Enter /pbs_home/pkowalski/g09d01/g09/l716.exe)
 Dipole        = 1.43510408D-01-1.46402270D+00-3.12795424D-01
 ***** Axes restored to original set *****
 -------------------------------------------------------------------
 Center     Atomic                   Forces (Hartrees/Bohr)
 Number     Number              X              Y              Z
 -------------------------------------------------------------------
      1       16          -0.002611626   -0.002679115    0.003547235
      2       16           0.001655730   -0.002821235   -0.007075421
      3        9          -0.011163136   -0.008095125   -0.005180304
      4        9           0.000686664    0.002692647   -0.004057303
      5        9           0.001517861    0.004428476   -0.004150952
      6        9          -0.002373877    0.000256041    0.004831752
      7        9           0.004276242    0.001959943   -0.003309468
      8        9           0.001152459   -0.002297315    0.004115337
      9        6          -0.003101208   -0.017546508    0.031652937
     10        6          -0.020034546   -0.009727435   -0.028708362
     11        6           0.023393991   -0.002246626    0.026753515
     12        6           0.007215583    0.014389782   -0.018934787
     13        6           0.000456419   -0.004017293    0.005159993
     14        6           0.005437526    0.008644456   -0.003779357
     15        6           0.001950706   -0.004177082    0.000224847
     16        6          -0.003413266   -0.004064034    0.000060517
     17        6          -0.002684083    0.014761171    0.002433345
     18        6          -0.011383204   -0.006323385   -0.010622687
     19        6          -0.007245044   -0.001856816   -0.003068728
     20        6           0.008044986    0.005156885    0.008049439
     21        6           0.002676198   -0.003805285   -0.002908390
     22        6           0.000476492    0.000245830    0.000145371
     23        6          -0.002748294    0.000824947    0.000753769
     24        6           0.000089527   -0.001631723   -0.000285111
     25        6          -0.000613373    0.000067963    0.000084116
     26        6          -0.000194791   -0.000116266    0.000258408
     27        6          -0.000302399   -0.000118287    0.000020126
     28        6           0.002984754    0.011518829    0.000535888
     29        6           0.003783276    0.000378465    0.003253492
     30        6          -0.001898448   -0.000389597   -0.000184766
     31        6           0.004156855    0.001038596    0.000367175
     32        6          -0.001434399   -0.000963005   -0.001583231
     33        6           0.000453524    0.000490363   -0.000565832
     34        6           0.000937778   -0.000394436   -0.000124513
     35        6          -0.000053419   -0.000584934   -0.000030564
     36        6           0.015351538    0.005015213    0.012277512
     37        6           0.005460994    0.001874801    0.002639721
     38        1           0.000253389    0.000747244    0.001126797
     39        1           0.000323332   -0.000503331   -0.000700248
     40        1           0.000529155    0.000812520    0.000101756
     41        1          -0.006174219    0.001234339   -0.004498621
     42        1          -0.019710327   -0.015890862   -0.012854105
     43        1          -0.002194513   -0.001821547   -0.001758362
     44        1           0.000765596   -0.000577974    0.000620551
     45        1          -0.000006444    0.000390798   -0.000221650
     46        1           0.000351704   -0.000098998   -0.000020340
     47        1           0.000099025    0.000408672   -0.000007652
     48        1           0.000410595    0.000212096   -0.000122573
     49        1          -0.002251080   -0.000225286    0.001697745
     50        1          -0.000691216    0.001913841    0.000947149
     51        1           0.003748432    0.005036669    0.000138048
     52        1           0.000191732   -0.001466086    0.000825093
     53        1          -0.000136285    0.000626110   -0.000080822
     54        1          -0.000285393   -0.000234054    0.000159851
     55        1           0.000015851    0.000409062    0.000053545
     56        1          -0.000411990    0.000186129    0.000139897
     57        1           0.003778513    0.007579035    0.000982881
     58        1           0.001746162    0.001144448    0.001008748
     59        1          -0.001256009    0.000228268   -0.000132405
 -------------------------------------------------------------------
 Cartesian Forces:  Max     0.031652937 RMS     0.006567753
 Leave Link  716 at Wed Dec  5 17:58:47 2018, MaxMem=   536870912 cpu:         0.4
 (Enter /pbs_home/pkowalski/g09d01/g09/l103.exe)

 GradGradGradGradGradGradGradGradGradGradGradGradGradGradGradGradGradGrad
 Berny optimization.
 Using GEDIIS/GDIIS optimizer.
 FormGI is forming the generalized inverse of G from B-inverse, IUseBI=4.
 GSVD:  received Info=                   1 from GESDD.
 Internal  Forces:  Max     0.219212140 RMS     0.025708258
 Search for a local minimum.
 Step number   3 out of a maximum of  337
 All quantities printed in internal units (Hartrees-Bohrs-Radians)
 RMS Force = .25708D-01 SwitMx=.10000D-02 MixMth= 1
 Mixed Optimization -- RFO/linear search
 Update second derivatives using D2CorX and points    2    3
 DE= -2.29D-02 DEPred=-6.57D-02 R= 3.48D-01
 Trust test= 3.48D-01 RLast= 1.15D+00 DXMaxT set to 5.05D-01
 ITU=  0  1  0
 Use linear search instead of GDIIS.
     Eigenvalues ---    0.00200   0.00423   0.00463   0.00662   0.00713
     Eigenvalues ---    0.00734   0.00743   0.00765   0.00801   0.00853
     Eigenvalues ---    0.00880   0.00884   0.01017   0.01022   0.01121
     Eigenvalues ---    0.01176   0.01244   0.01333   0.01389   0.01411
     Eigenvalues ---    0.01454   0.01562   0.01714   0.01846   0.01879
     Eigenvalues ---    0.01952   0.01962   0.01987   0.02007   0.02013
     Eigenvalues ---    0.02032   0.02081   0.02089   0.02137   0.02144
     Eigenvalues ---    0.02155   0.02155   0.02169   0.02173   0.02192
     Eigenvalues ---    0.02218   0.02516   0.04897   0.05188   0.06782
     Eigenvalues ---    0.06916   0.07021   0.07107   0.07244   0.07461
     Eigenvalues ---    0.07542   0.07611   0.07722   0.08072   0.09371
     Eigenvalues ---    0.09683   0.10341   0.11069   0.11900   0.12162
     Eigenvalues ---    0.13580   0.14378   0.15990   0.15998   0.15999
     Eigenvalues ---    0.15999   0.16000   0.16000   0.16000   0.16000
     Eigenvalues ---    0.16000   0.16000   0.16000   0.16000   0.16000
     Eigenvalues ---    0.16000   0.16000   0.16000   0.16000   0.16000
     Eigenvalues ---    0.16000   0.16003   0.16073   0.16982   0.17823
     Eigenvalues ---    0.20340   0.22000   0.22000   0.22001   0.22009
     Eigenvalues ---    0.22257   0.22787   0.23396   0.23465   0.23504
     Eigenvalues ---    0.24213   0.24396   0.24467   0.24628   0.24708
     Eigenvalues ---    0.24907   0.24920   0.24952   0.24975   0.24987
     Eigenvalues ---    0.24994   0.25019   0.25307   0.25691   0.26553
     Eigenvalues ---    0.27266   0.28474   0.28958   0.29443   0.30251
     Eigenvalues ---    0.30295   0.30613   0.31332   0.31554   0.31697
     Eigenvalues ---    0.32033   0.32188   0.32236   0.32567   0.32576
     Eigenvalues ---    0.32589   0.32598   0.32607   0.32615   0.32620
     Eigenvalues ---    0.32670   0.32699   0.32810   0.32887   0.32970
     Eigenvalues ---    0.33139   0.33286   0.33485   0.35069   0.35658
     Eigenvalues ---    0.35680   0.35693   0.35701   0.35707   0.35772
     Eigenvalues ---    0.35885   0.36163   0.36250   0.37840   0.40569
     Eigenvalues ---    0.40691   0.41002   0.41139   0.43818   0.44301
     Eigenvalues ---    0.45281   0.45626   0.45920   0.45952   0.46061
     Eigenvalues ---    0.46528   0.47077   0.47526   0.48251   0.48321
     Eigenvalues ---    0.48485   0.48661   0.49136   0.51019   0.51790
     Eigenvalues ---    1.67895
 RFO step:  Lambda=-1.08872243D-01 EMin= 2.00316148D-03
 Quartic linear search produced a step of -0.31869.
 Iteration  1 RMS(Cart)=  0.31868837 RMS(Int)=  0.01169973
 Iteration  2 RMS(Cart)=  0.12648328 RMS(Int)=  0.00161944
 Iteration  3 RMS(Cart)=  0.00381749 RMS(Int)=  0.00083934
 Iteration  4 RMS(Cart)=  0.00001336 RMS(Int)=  0.00083934
 Iteration  5 RMS(Cart)=  0.00000004 RMS(Int)=  0.00083934
 ITry= 1 IFail=0 DXMaxC= 1.52D+00 DCOld= 1.00D+10 DXMaxT= 5.05D-01 DXLimC= 3.00D+00 Rises=F
 Variable       Old X    -DE/DX   Delta X   Delta X   Delta X     New X
                                 (Linear)    (Quad)   (Total)
    R1        3.27185  -0.00072   0.01883  -0.05100  -0.03239   3.23946
    R2        3.28060   0.00271   0.02480  -0.06931  -0.04431   3.23629
    R3        3.24355  -0.00067   0.02549  -0.07162  -0.04645   3.19711
    R4        3.31166  -0.01079   0.01734  -0.05748  -0.03960   3.27206
    R5        2.53266   0.00799   0.01222  -0.03261  -0.02040   2.51226
    R6        2.53801   0.00488   0.01178  -0.03236  -0.02058   2.51743
    R7        2.50745   0.00482   0.01809  -0.05116  -0.03306   2.47438
    R8        2.53777   0.00521   0.01377  -0.03801  -0.02423   2.51353
    R9        2.55840   0.00567   0.00795  -0.02079  -0.01284   2.54556
   R10        2.53157   0.00424   0.01344  -0.03761  -0.02416   2.50740
   R11        2.66748   0.00230   0.02751  -0.07493  -0.04791   2.61957
   R12        2.77296   0.05727   0.01988  -0.01900   0.00089   2.77385
   R13        2.79009  -0.00260   0.01179  -0.03514  -0.02366   2.76643
   R14        2.82961  -0.01479  -0.00224  -0.00197  -0.00421   2.82540
   R15        2.57161   0.01438   0.03302  -0.08434  -0.05159   2.52002
   R16        2.84847  -0.00434  -0.00280   0.00549   0.00269   2.85117
   R17        2.89333   0.00377  -0.00838   0.02671   0.01837   2.91170
   R18        2.57609   0.08823  -0.00065   0.03895   0.03815   2.61423
   R19        2.90282  -0.01577  -0.00652   0.00530  -0.00138   2.90144
   R20        2.84241   0.00489  -0.00204   0.00963   0.00742   2.84983
   R21        2.78217   0.01030   0.00685  -0.01337  -0.00652   2.77565
   R22        2.87312  -0.02360  -0.00443  -0.00215  -0.00615   2.86697
   R23        2.70751   0.01067   0.01657  -0.04120  -0.02463   2.68288
   R24        2.07471   0.00121   0.00329  -0.00867  -0.00538   2.06933
   R25        2.07759  -0.00001   0.00328  -0.00935  -0.00607   2.07152
   R26        2.07591   0.00012   0.00342  -0.00968  -0.00626   2.06966
   R27        2.07780  -0.00585   0.00369  -0.01387  -0.01018   2.06761
   R28        2.06945  -0.02411   0.00566  -0.03000  -0.02434   2.04511
   R29        2.07584   0.00266   0.00312  -0.00734  -0.00423   2.07161
   R30        2.77904   0.00221   0.00995  -0.02701  -0.01707   2.76198
   R31        2.59710   0.00397  -0.00713   0.02165   0.01480   2.61190
   R32        2.78775   0.00179   0.01187  -0.03254  -0.02066   2.76708
   R33        2.58642  -0.00080  -0.00584   0.01715   0.01184   2.59825
   R34        2.65105   0.00187   0.00250  -0.00613  -0.00364   2.64742
   R35        2.65805   0.00080   0.00174  -0.00446  -0.00272   2.65534
   R36        2.63053   0.00000   0.00183  -0.00530  -0.00347   2.62706
   R37        2.05087  -0.00070  -0.00409   0.01133   0.00724   2.05811
   R38        2.62374   0.00006   0.00240  -0.00697  -0.00457   2.61918
   R39        2.06279  -0.00020  -0.00292   0.00823   0.00531   2.06811
   R40        2.62717   0.00000   0.00033  -0.00102  -0.00069   2.62648
   R41        2.06496  -0.00036  -0.00264   0.00736   0.00473   2.06969
   R42        2.63131   0.00020  -0.00097   0.00294   0.00197   2.63329
   R43        2.06482  -0.00040  -0.00259   0.00718   0.00460   2.06942
   R44        2.06446  -0.00047  -0.00236   0.00648   0.00412   2.06858
   R45        2.84709  -0.00072  -0.00190   0.00500   0.00309   2.85018
   R46        2.07808   0.00011   0.00266  -0.00750  -0.00485   2.07323
   R47        2.07140   0.00172   0.00364  -0.00940  -0.00575   2.06564
   R48        2.05806   0.00553   0.00655  -0.01551  -0.00896   2.04910
   R49        2.64649   0.00316   0.00252  -0.00570  -0.00318   2.64331
   R50        2.65255   0.00049   0.00139  -0.00367  -0.00228   2.65027
   R51        2.62929   0.00013   0.00179  -0.00511  -0.00332   2.62597
   R52        2.06115  -0.00142  -0.00363   0.00966   0.00603   2.06718
   R53        2.62541   0.00058   0.00219  -0.00613  -0.00393   2.62148
   R54        2.06478  -0.00024  -0.00280   0.00788   0.00508   2.06986
   R55        2.62989   0.00023   0.00043  -0.00114  -0.00071   2.62918
   R56        2.06504  -0.00040  -0.00270   0.00753   0.00482   2.06986
   R57        2.63301  -0.00038  -0.00051   0.00138   0.00087   2.63388
   R58        2.06488  -0.00041  -0.00263   0.00731   0.00468   2.06956
   R59        2.06455  -0.00047  -0.00245   0.00674   0.00429   2.06884
   R60        2.84073   0.00660   0.00046   0.00259   0.00305   2.84378
   R61        2.07636  -0.00113   0.00364  -0.01103  -0.00739   2.06897
   R62        2.07096   0.00205   0.00328  -0.00817  -0.00490   2.06606
   R63        2.07140  -0.00088   0.00083  -0.00285  -0.00202   2.06938
    A1        1.62667   0.00190  -0.00390   0.01506   0.01114   1.63782
    A2        1.63438  -0.00702  -0.01034   0.02031   0.01025   1.64464
    A3        1.95895   0.16604   0.01013   0.10286   0.11743   2.07638
    A4        1.92503  -0.03037  -0.01306   0.01041  -0.00248   1.92255
    A5        2.18336  -0.12903  -0.03872  -0.01877  -0.05986   2.12350
    A6        1.93716   0.01997  -0.00044   0.00600   0.00759   1.94475
    A7        2.04545  -0.02428   0.00127  -0.04498  -0.04186   2.00359
    A8        2.21207   0.00052  -0.03142   0.06859   0.03914   2.25121
    A9        1.90698   0.00126  -0.00234  -0.00132  -0.00221   1.90476
   A10        2.07671  -0.00055  -0.00829   0.00511  -0.00118   2.07552
   A11        2.19340   0.00340  -0.02693   0.05760   0.03242   2.22581
   A12        2.24672  -0.18639  -0.02645  -0.05999  -0.08700   2.15973
   A13        2.15637   0.21921   0.02032   0.09694   0.11713   2.27350
   A14        1.87647  -0.03114   0.00439  -0.03145  -0.02714   1.84933
   A15        1.87470   0.00368   0.00747  -0.01906  -0.01144   1.86326
   A16        2.04735  -0.01522  -0.00855   0.00689  -0.00211   2.04524
   A17        1.86407  -0.00958   0.00803  -0.02273  -0.01379   1.85028
   A18        1.92989  -0.00872  -0.00476   0.00670   0.00205   1.93194
   A19        1.93569   0.00114   0.00333  -0.00360  -0.00147   1.93423
   A20        1.81024   0.02965  -0.00534   0.03189   0.02693   1.83716
   A21        1.95381  -0.01482  -0.00530   0.00632   0.00106   1.95487
   A22        2.23250   0.14162   0.00404   0.08625   0.09021   2.32271
   A23        2.09595  -0.12632   0.00046  -0.09077  -0.09044   2.00552
   A24        1.89265   0.00052   0.00031  -0.00060  -0.00042   1.89224
   A25        1.99161  -0.00002   0.00038   0.00275   0.00318   1.99479
   A26        2.00679   0.00196  -0.00216   0.00955   0.00724   2.01403
   A27        1.88518  -0.00011   0.00103  -0.00304  -0.00166   1.88352
   A28        1.88825  -0.00098  -0.00070   0.00202   0.00181   1.89006
   A29        1.79307  -0.00159   0.00125  -0.01154  -0.01087   1.78220
   A30        1.86581   0.00338   0.01026  -0.02482  -0.01458   1.85123
   A31        1.95802  -0.00733  -0.00850   0.01583   0.00752   1.96554
   A32        1.90214  -0.00249   0.00596  -0.01256  -0.00671   1.89543
   A33        1.98751  -0.00647  -0.00169   0.00015  -0.00172   1.98579
   A34        1.96222  -0.00825  -0.00352   0.00269  -0.00076   1.96146
   A35        1.78819   0.02102  -0.00321   0.02026   0.01699   1.80518
   A36        2.08414   0.00229   0.00526  -0.01478  -0.00950   2.07464
   A37        2.01235  -0.00476  -0.00599   0.01845   0.01212   2.02448
   A38        2.18554   0.00335   0.00109  -0.00267  -0.00156   2.18398
   A39        1.89211   0.00105   0.00520  -0.01203  -0.00683   1.88528
   A40        1.97071  -0.00136  -0.00900   0.02207   0.01307   1.98379
   A41        1.93590  -0.00002  -0.00233   0.00604   0.00373   1.93963
   A42        1.89333   0.00021   0.00177  -0.00459  -0.00284   1.89050
   A43        1.89126  -0.00069   0.00288  -0.00727  -0.00439   1.88687
   A44        1.87868   0.00081   0.00183  -0.00539  -0.00353   1.87516
   A45        1.97406   0.00075  -0.00874   0.02459   0.01574   1.98980
   A46        1.94708   0.00531  -0.00592   0.02083   0.01481   1.96189
   A47        1.86229  -0.00616   0.00849  -0.02954  -0.02103   1.84126
   A48        1.88843   0.00574   0.00159   0.00288   0.00429   1.89272
   A49        1.89775  -0.00123   0.00165  -0.00673  -0.00508   1.89267
   A50        1.89216  -0.00507   0.00344  -0.01463  -0.01117   1.88099
   A51        2.08206  -0.00411  -0.00445   0.01119   0.00651   2.08857
   A52        1.93197   0.00203   0.00621  -0.01986  -0.01315   1.91883
   A53        2.26906   0.00205  -0.00173   0.00853   0.00656   2.27562
   A54        2.05750   0.00191   0.00158  -0.00073   0.00045   2.05795
   A55        1.92119  -0.00565   0.00645  -0.02553  -0.01804   1.90315
   A56        2.30060   0.00288  -0.00713   0.02400   0.01651   2.31711
   A57        2.14381   0.00076   0.00613  -0.01649  -0.01036   2.13345
   A58        2.09791  -0.00024  -0.00671   0.01822   0.01151   2.10942
   A59        2.04141  -0.00052   0.00059  -0.00175  -0.00115   2.04026
   A60        2.11618   0.00025  -0.00064   0.00185   0.00122   2.11739
   A61        2.11087  -0.00081   0.00995  -0.02677  -0.01682   2.09405
   A62        2.05607   0.00056  -0.00931   0.02489   0.01559   2.07166
   A63        2.12587  -0.00013  -0.00073   0.00187   0.00114   2.12700
   A64        2.09683  -0.00031   0.00577  -0.01552  -0.00976   2.08707
   A65        2.06047   0.00044  -0.00503   0.01364   0.00862   2.06908
   A66        2.10917  -0.00021  -0.00086   0.00223   0.00137   2.11054
   A67        2.07919   0.00002   0.00207  -0.00556  -0.00349   2.07570
   A68        2.09481   0.00019  -0.00121   0.00332   0.00211   2.09692
   A69        2.09994   0.00034  -0.00055   0.00168   0.00113   2.10107
   A70        2.08504  -0.00029   0.00157  -0.00439  -0.00281   2.08223
   A71        2.09820  -0.00005  -0.00102   0.00270   0.00168   2.09988
   A72        2.07378   0.00026   0.00219  -0.00590  -0.00371   2.07007
   A73        2.10455  -0.00010  -0.00098   0.00270   0.00171   2.10627
   A74        2.10485  -0.00016  -0.00121   0.00320   0.00199   2.10685
   A75        1.98298   0.02042   0.00773  -0.01001  -0.00247   1.98052
   A76        2.12991  -0.01851  -0.01538   0.03060   0.01541   2.14533
   A77        2.15871  -0.00206   0.00987  -0.02349  -0.01305   2.14565
   A78        1.89706   0.00220   0.00504  -0.00923  -0.00420   1.89285
   A79        1.98126   0.00048  -0.00934   0.02467   0.01537   1.99663
   A80        1.94103  -0.00268  -0.00319   0.00384   0.00069   1.94172
   A81        1.90007  -0.00133   0.01078  -0.02660  -0.01582   1.88424
   A82        1.85613   0.00219  -0.00450   0.01385   0.00934   1.86547
   A83        1.88385  -0.00074   0.00162  -0.00772  -0.00602   1.87783
   A84        2.10891   0.00419   0.00822  -0.01982  -0.01159   2.09732
   A85        2.11407  -0.00306  -0.00779   0.01916   0.01138   2.12545
   A86        2.05975  -0.00113  -0.00057   0.00081   0.00026   2.06000
   A87        2.10974   0.00019  -0.00027   0.00094   0.00067   2.11041
   A88        2.09425  -0.00019   0.00701  -0.01840  -0.01139   2.08285
   A89        2.07855   0.00000  -0.00676   0.01747   0.01071   2.08926
   A90        2.11269   0.00042   0.00044  -0.00082  -0.00038   2.11231
   A91        2.09117  -0.00082   0.00389  -0.01088  -0.00699   2.08417
   A92        2.07922   0.00039  -0.00433   0.01170   0.00737   2.08659
   A93        2.10308  -0.00003  -0.00028   0.00078   0.00050   2.10358
   A94        2.08421   0.00005   0.00129  -0.00338  -0.00209   2.08211
   A95        2.09584  -0.00002  -0.00100   0.00259   0.00159   2.09743
   A96        2.09977   0.00028  -0.00071   0.00198   0.00127   2.10104
   A97        2.08669  -0.00015   0.00140  -0.00373  -0.00233   2.08436
   A98        2.09672  -0.00013  -0.00069   0.00175   0.00106   2.09778
   A99        2.08116   0.00027   0.00132  -0.00363  -0.00231   2.07885
   A100       2.10067  -0.00008  -0.00053   0.00154   0.00101   2.10167
   A101       2.10133  -0.00019  -0.00080   0.00210   0.00130   2.10263
   A102       1.94670  -0.00056   0.00379  -0.01229  -0.00822   1.93848
   A103       2.12530   0.00144  -0.01053   0.03070   0.02000   2.14530
   A104       2.20930  -0.00047   0.00667  -0.01756  -0.01108   2.19822
   A105       1.92263   0.00906  -0.00715   0.02583   0.01867   1.94130
   A106       1.94824  -0.00280  -0.00383   0.00862   0.00478   1.95302
   A107       1.95518  -0.00045   0.00709  -0.01915  -0.01207   1.94311
   A108       1.85905  -0.00466   0.01019  -0.03001  -0.01983   1.83922
   A109       1.87274  -0.00128  -0.01079   0.02473   0.01393   1.88667
   A110       1.90199  -0.00006   0.00440  -0.01007  -0.00568   1.89632
    D1        0.00666   0.00605   0.03108  -0.03019   0.00124   0.00789
    D2       -2.68342  -0.00306   0.09852  -0.16735  -0.06940  -2.75282
    D3        3.12970  -0.00358  -0.02235   0.02481   0.00274   3.13244
    D4        0.00156  -0.00159  -0.02737   0.03444   0.00733   0.00889
    D5        0.13443   0.00176   0.04406  -0.05128  -0.00601   0.12842
    D6       -2.59818   0.00923   0.10731  -0.13407  -0.02724  -2.62542
    D7        3.04478   0.00024  -0.02787   0.04368   0.01505   3.05984
    D8       -0.01326   0.00926  -0.04029   0.06662   0.02499   0.01173
    D9        2.30905  -0.05297  -0.09684   0.13043   0.03898   2.34803
   D10       -1.28971  -0.06778  -0.15290   0.18784   0.03879  -1.25092
   D11       -0.21194  -0.00737  -0.03560   0.02389  -0.01249  -0.22443
   D12        2.47249  -0.02218  -0.09167   0.08130  -0.01269   2.45981
   D13        3.01841  -0.02072  -0.00038  -0.06313  -0.06244   2.95597
   D14       -0.02005  -0.04434   0.01828  -0.14002  -0.12177  -0.14183
   D15       -0.85287  -0.00672  -0.05470   0.08540   0.03073  -0.82215
   D16        2.39185  -0.03034  -0.03605   0.00851  -0.02861   2.36324
   D17        0.20917   0.01491   0.00617   0.02576   0.03148   0.24066
   D18       -2.77505   0.01585  -0.01285   0.04784   0.03361  -2.74144
   D19       -2.21440  -0.06787   0.04855  -0.15270  -0.09942  -2.31382
   D20        1.08456  -0.06694   0.02953  -0.13062  -0.09730   0.98727
   D21       -0.76806  -0.00052  -0.02973   0.04073   0.01017  -0.75790
   D22       -2.90180  -0.01261  -0.02139   0.00315  -0.01922  -2.92101
   D23        1.31776  -0.00566  -0.02738   0.02733  -0.00095   1.31681
   D24        2.85529   0.00469   0.03094  -0.03358  -0.00167   2.85362
   D25        0.72155  -0.00740   0.03928  -0.07116  -0.03105   0.69050
   D26       -1.34208  -0.00045   0.03329  -0.04698  -0.01278  -1.35486
   D27        3.07942   0.00976  -0.01421   0.04021   0.02592   3.10535
   D28       -0.01332  -0.00907  -0.02860   0.01905  -0.00975  -0.02307
   D29       -0.55127   0.01830  -0.07797   0.17024   0.09224  -0.45903
   D30        2.63918  -0.00053  -0.09236   0.14908   0.05656   2.69574
   D31        1.30570   0.00480  -0.03280   0.06974   0.03663   1.34232
   D32       -0.79261   0.00468  -0.03279   0.06979   0.03666  -0.75595
   D33       -2.90301   0.00460  -0.02742   0.05696   0.02923  -2.87378
   D34       -1.30415  -0.00507   0.03538  -0.07205  -0.03634  -1.34049
   D35        2.88073  -0.00520   0.03538  -0.07200  -0.03632   2.84442
   D36        0.77033  -0.00528   0.04076  -0.08483  -0.04374   0.72659
   D37        0.85323  -0.03370   0.00619  -0.06310  -0.05438   0.79885
   D38       -1.30411  -0.01910   0.00665  -0.04814  -0.03879  -1.34290
   D39        2.90306  -0.03293   0.00795  -0.06516  -0.05364   2.84941
   D40       -2.37845   0.00093  -0.00827   0.01072   0.00095  -2.37750
   D41        1.74739   0.01553  -0.00780   0.02568   0.01655   1.76393
   D42       -0.32862   0.00171  -0.00651   0.00866   0.00169  -0.32694
   D43        3.01730   0.00950  -0.01771   0.06277   0.04977   3.06707
   D44       -0.07769   0.00140  -0.00388   0.02015   0.01838  -0.05931
   D45       -0.03998   0.00201   0.00038   0.00321   0.00333  -0.03665
   D46       -3.13496  -0.00608   0.01421  -0.03941  -0.02806   3.12016
   D47       -1.37111  -0.00366   0.00040   0.00166   0.00218  -1.36893
   D48        0.73481  -0.00309   0.00179   0.00050   0.00251   0.73732
   D49        2.72807  -0.00497   0.00199  -0.00371  -0.00103   2.72704
   D50        0.66643  -0.00422   0.01624  -0.03621  -0.02001   0.64642
   D51        2.77236  -0.00365   0.01762  -0.03737  -0.01968   2.75268
   D52       -1.51758  -0.00553   0.01783  -0.04158  -0.02322  -1.54079
   D53        2.73845   0.00297   0.00921  -0.01193  -0.00268   2.73577
   D54       -1.43881   0.00353   0.01059  -0.01309  -0.00235  -1.44116
   D55        0.55444   0.00166   0.01080  -0.01730  -0.00588   0.54856
   D56       -1.64302  -0.00944   0.00438  -0.01700  -0.01204  -1.65506
   D57        2.51794  -0.00341  -0.00140   0.00362   0.00281   2.52075
   D58        0.39440  -0.00373   0.00579  -0.01303  -0.00661   0.38779
   D59        1.45608   0.00574  -0.00799   0.02695   0.01820   1.47428
   D60       -0.66614   0.01177  -0.01376   0.04756   0.03305  -0.63309
   D61       -2.78969   0.01145  -0.00658   0.03092   0.02364  -2.76605
   D62       -1.29144   0.03179  -0.02550   0.09793   0.07310  -1.21834
   D63        1.79609   0.05239  -0.00959   0.12193   0.11269   1.90877
   D64        1.90011   0.01975  -0.01044   0.04948   0.03869   1.93880
   D65       -1.29554   0.04035   0.00547   0.07347   0.07827  -1.21727
   D66       -0.66470   0.00325  -0.02036   0.04543   0.02520  -0.63950
   D67        1.40063   0.00076  -0.00576   0.00800   0.00238   1.40301
   D68       -2.74181   0.00191  -0.01154   0.02239   0.01076  -2.73105
   D69       -2.78282   0.00200  -0.01881   0.03831   0.01948  -2.76334
   D70       -0.71749  -0.00049  -0.00421   0.00087  -0.00334  -0.72083
   D71        1.42325   0.00066  -0.00999   0.01527   0.00505   1.42830
   D72        1.50935   0.00325  -0.02028   0.04625   0.02561   1.53497
   D73       -2.70850   0.00076  -0.00567   0.00881   0.00280  -2.70571
   D74       -0.56776   0.00191  -0.01146   0.02320   0.01118  -0.55658
   D75        0.01492   0.00812   0.00893   0.00652   0.01556   0.03047
   D76        3.09457   0.01480   0.00824   0.01949   0.02799   3.12256
   D77       -3.07459  -0.01191  -0.00642  -0.01571  -0.02243  -3.09701
   D78        0.00507  -0.00523  -0.00712  -0.00274  -0.01000  -0.00492
   D79       -2.56171   0.00414  -0.01513   0.03223   0.01708  -2.54463
   D80        0.54681   0.00403  -0.01945   0.03815   0.01869   0.56550
   D81        0.56345   0.00170  -0.00900   0.02023   0.01124   0.57469
   D82       -2.61121   0.00159  -0.01333   0.02615   0.01285  -2.59836
   D83       -0.00905  -0.00315   0.01535  -0.02887  -0.01343  -0.02248
   D84       -3.08507  -0.01031   0.01687  -0.04470  -0.02767  -3.11274
   D85       -3.13533  -0.00082   0.00963  -0.01789  -0.00816   3.13970
   D86        0.07184  -0.00798   0.01115  -0.03373  -0.02240   0.04944
   D87        3.07540   0.00451   0.00067   0.00054   0.00075   3.07614
   D88       -0.05582   0.00486  -0.00024   0.00256   0.00185  -0.05397
   D89       -0.17155  -0.00737   0.01683  -0.03168  -0.01438  -0.18593
   D90        2.98042  -0.00702   0.01592  -0.02966  -0.01327   2.96714
   D91       -0.10821  -0.01757   0.02504  -0.06139  -0.03533  -0.14354
   D92        2.87303  -0.02018   0.04279  -0.07827  -0.03451   2.83852
   D93        3.13251  -0.00670   0.00992  -0.03198  -0.02186   3.11065
   D94       -0.16944  -0.00931   0.02768  -0.04886  -0.02104  -0.19048
   D95       -3.13960   0.00020   0.00008  -0.00002   0.00006  -3.13954
   D96       -0.01083  -0.00008   0.00130  -0.00238  -0.00108  -0.01191
   D97       -0.00807  -0.00013   0.00094  -0.00187  -0.00093  -0.00900
   D98        3.12070  -0.00042   0.00216  -0.00422  -0.00207   3.11863
   D99        3.13649  -0.00022   0.00087  -0.00183  -0.00095   3.13554
   D100      -0.01276  -0.00026   0.00177  -0.00345  -0.00169  -0.01444
   D101       0.00468   0.00010  -0.00002   0.00017   0.00015   0.00484
   D102       3.13862   0.00006   0.00088  -0.00146  -0.00058   3.13804
   D103       0.00498   0.00005  -0.00091   0.00171   0.00080   0.00578
   D104       3.14085  -0.00002  -0.00005   0.00007   0.00002   3.14088
   D105      -3.12418   0.00033  -0.00219   0.00435   0.00216  -3.12203
   D106       0.01169   0.00026  -0.00133   0.00272   0.00138   0.01307
   D107       0.00190   0.00001  -0.00095   0.00172   0.00077   0.00267
   D108       3.13936  -0.00001   0.00000  -0.00003  -0.00003   3.13933
   D109      -3.13219   0.00006  -0.00185   0.00343   0.00158  -3.13062
   D110       0.00527   0.00003  -0.00091   0.00168   0.00077   0.00604
   D111       0.00184   0.00007  -0.00007   0.00021   0.00014   0.00198
   D112       3.14039   0.00000   0.00022  -0.00039  -0.00017   3.14022
   D113      -3.13399   0.00015  -0.00094   0.00189   0.00094  -3.13304
   D114       0.00457   0.00007  -0.00065   0.00129   0.00063   0.00520
   D115      -0.00521  -0.00011   0.00098  -0.00188  -0.00091  -0.00611
   D116       3.13942  -0.00003   0.00069  -0.00128  -0.00059   3.13883
   D117       3.14055  -0.00008   0.00002  -0.00010  -0.00008   3.14047
   D118       0.00199   0.00000  -0.00027   0.00050   0.00023   0.00222
   D119       2.12441   0.00161  -0.00907   0.02189   0.01320   2.13760
   D120      -2.04168   0.00179   0.00200  -0.00233   0.00008  -2.04160
   D121       0.08675  -0.00085  -0.00477   0.00842   0.00399   0.09075
   D122      -0.84375   0.00083  -0.02969   0.04429   0.01422  -0.82953
   D123       1.27335   0.00102  -0.01863   0.02007   0.00110   1.27445
   D124      -2.88140  -0.00162  -0.02540   0.03082   0.00501  -2.87639
   D125       3.12902   0.00006  -0.00223   0.00341   0.00123   3.13025
   D126       0.02641   0.00038  -0.00142   0.00279   0.00140   0.02781
   D127       0.01949   0.00020   0.00216  -0.00269  -0.00054   0.01895
   D128      -3.08312   0.00052   0.00296  -0.00331  -0.00037  -3.08349
   D129      -3.12837  -0.00009   0.00072  -0.00077   0.00000  -3.12837
   D130       0.02956  -0.00001   0.00080  -0.00067   0.00017   0.02973
   D131      -0.01894  -0.00009  -0.00324   0.00460   0.00135  -0.01759
   D132       3.13900  -0.00001  -0.00316   0.00470   0.00152   3.14052
   D133      -0.00647  -0.00015  -0.00010  -0.00018  -0.00027  -0.00675
   D134      -3.13640   0.00004  -0.00027   0.00055   0.00028  -3.13612
   D135       3.09648  -0.00047  -0.00058  -0.00036  -0.00093   3.09555
   D136      -0.03344  -0.00028  -0.00075   0.00037  -0.00038  -0.03382
   D137       0.00531  -0.00006   0.00226  -0.00361  -0.00134   0.00396
   D138      -3.13380   0.00001   0.00102  -0.00151  -0.00049  -3.13428
   D139       3.13067  -0.00016   0.00226  -0.00392  -0.00164   3.12902
   D140      -0.00843  -0.00008   0.00102  -0.00181  -0.00079  -0.00922
   D141      -0.00763  -0.00003  -0.00096   0.00129   0.00032  -0.00731
   D142      -3.14039   0.00008   0.00003   0.00007   0.00010  -3.14029
   D143       3.12221  -0.00022  -0.00078   0.00052  -0.00026   3.12195
   D144      -0.01054  -0.00012   0.00022  -0.00070  -0.00048  -0.01102
   D145       0.00820   0.00014  -0.00010   0.00058   0.00048   0.00868
   D146       3.14095   0.00004  -0.00109   0.00180   0.00070  -3.14154
   D147      -3.13590   0.00006   0.00115  -0.00154  -0.00039  -3.13629
   D148      -0.00315  -0.00004   0.00015  -0.00032  -0.00017  -0.00332
   D149      -0.79566   0.00070  -0.01574   0.02897   0.01317  -0.78249
   D150       1.26590  -0.00101  -0.01005   0.01368   0.00355   1.26946
   D151      -2.87879  -0.00347  -0.00193  -0.00706  -0.00906  -2.88785
   D152       2.27418   0.00846  -0.01681   0.04459   0.02786   2.30203
   D153      -1.94745   0.00675  -0.01112   0.02930   0.01824  -1.92921
   D154       0.19105   0.00429  -0.00300   0.00856   0.00563   0.19667
         Item               Value     Threshold  Converged?
 Maximum Force            0.219212     0.000450     NO 
 RMS     Force            0.025708     0.000300     NO 
 Maximum Displacement     1.517790     0.001800     NO 
 RMS     Displacement     0.439198     0.001200     NO 
 Predicted change in Energy=-8.507098D-02
 Lowest energy point so far.  Saving SCF results.
 GradGradGradGradGradGradGradGradGradGradGradGradGradGradGradGradGradGrad

 Leave Link  103 at Wed Dec  5 17:58:48 2018, MaxMem=   536870912 cpu:         2.0
 (Enter /pbs_home/pkowalski/g09d01/g09/l202.exe)
 Stoichiometry    C29H22F6S2
 Framework group  C1[X(C29H22F6S2)]
 Deg. of freedom   171
 Full point group                 C1      NOp   1
 RotChk:  IX=0 Diff= 5.47D-02
 Largest Abelian subgroup         C1      NOp   1
 Largest concise Abelian subgroup C1      NOp   1
                         Standard orientation:                         
 ---------------------------------------------------------------------
 Center     Atomic      Atomic             Coordinates (Angstroms)
 Number     Number       Type             X           Y           Z
 ---------------------------------------------------------------------
      1         16           0        2.439611   -1.633432    1.623350
      2         16           0       -1.869273   -2.226496   -0.641680
      3          9           0       -2.472563    3.072835   -0.221445
      4          9           0       -1.018123    3.363856   -1.758709
      5          9           0       -0.258402    4.868847    0.302974
      6          9           0       -0.913651    3.376721    1.691626
      7          9           0        1.732721    3.356743   -0.501004
      8          9           0        1.633016    2.899259    1.583523
      9          6           0       -1.475645    0.254954   -1.071557
     10          6           0       -0.857879   -0.981320   -1.179198
     11          6           0        1.175900   -0.487698    1.453114
     12          6           0       -0.721722    1.379430   -0.504315
     13          6           0       -1.204509    2.842016   -0.547258
     14          6           0        0.518322    1.406044    0.108349
     15          6           0       -0.357274    3.578210    0.500399
     16          6           0        0.950087    2.810155    0.449405
     17          6           0        1.482152    0.357808    0.468404
     18          6           0        0.250197   -0.243828    2.619302
     19          6           0        0.225582   -1.413158   -2.114646
     20          6           0        3.382694   -0.951516    0.366973
     21          6           0       -3.248140   -1.197024   -0.449306
     22          6           0       -4.519746   -1.817723   -0.072667
     23          6           0       -5.672818   -1.063906    0.181995
     24          6           0       -4.629077   -3.212067    0.062541
     25          6           0       -6.869804   -1.673131    0.540703
     26          6           0       -5.820290   -3.820967    0.424852
     27          6           0       -6.958988   -3.054546    0.665145
     28          6           0       -2.907036    0.083110   -0.817210
     29          6           0       -3.929754    1.144125   -1.138336
     30          6           0        4.677653   -1.541165    0.032917
     31          6           0        5.732304   -0.726539   -0.392149
     32          6           0        4.917626   -2.917069    0.160207
     33          6           0        6.973845   -1.269005   -0.700870
     34          6           0        6.157672   -3.457992   -0.146526
     35          6           0        7.195591   -2.637638   -0.585149
     36          6           0        2.735588    0.148112   -0.164470
     37          6           0        3.226079    0.994533   -1.307976
     38          1           0        0.778284    0.382755    3.345687
     39          1           0       -0.071223   -1.161607    3.125291
     40          1           0       -0.652332    0.289462    2.302218
     41          1           0        0.731118   -2.335951   -1.814617
     42          1           0        0.973749   -0.645205   -2.261985
     43          1           0       -0.270129   -1.586411   -3.076944
     44          1           0       -5.639040    0.022489    0.113045
     45          1           0       -3.756046   -3.843537   -0.129186
     46          1           0       -7.747141   -1.045920    0.731542
     47          1           0       -5.858736   -4.911587    0.515880
     48          1           0       -7.903239   -3.529967    0.949073
     49          1           0       -4.672487    0.714844   -1.822228
     50          1           0       -4.460909    1.537504   -0.267717
     51          1           0       -3.476405    1.984135   -1.652770
     52          1           0        5.585149    0.356074   -0.446243
     53          1           0        4.108063   -3.575855    0.492376
     54          1           0        7.782589   -0.605830   -1.026234
     55          1           0        6.314172   -4.537073   -0.044199
     56          1           0        8.174795   -3.062953   -0.827676
     57          1           0        2.435708    1.157864   -2.047801
     58          1           0        3.524714    1.992993   -0.977477
     59          1           0        4.075319    0.525037   -1.815466
 ---------------------------------------------------------------------
 Rotational constants (GHZ):      0.1339695      0.0663489      0.0496711
 Leave Link  202 at Wed Dec  5 17:58:48 2018, MaxMem=   536870912 cpu:         0.0
 (Enter /pbs_home/pkowalski/g09d01/g09/l301.exe)
 Basis read from rwf:  (5D, 7F)
 No pseudopotential information found on rwf file.
 There are   673 symmetry adapted cartesian basis functions of A   symmetry.
 There are   636 symmetry adapted basis functions of A   symmetry.
   636 basis functions,  1103 primitive gaussians,   673 cartesian basis functions
   141 alpha electrons      141 beta electrons
       nuclear repulsion energy      4662.4449574954 Hartrees.
 IExCor=20419 DFT=T Ex+Corr=CAM-B3LYP ExCW=0 ScaHFX=  1.000000
 ScaDFX=  1.000000  1.000000  1.000000  0.810000 ScalE2=  1.000000  1.000000
 IRadAn=      0 IRanWt=     -1 IRanGd=            0 ICorTp=0 IEmpDi=131
  HFx wShort=  0.000000 wLong=  0.330000 cFull=  0.190000 cShort=  0.000000 cLong=  0.460000
  DFx wShort=  0.000000 wLong=  0.330000 cFull=  0.190000 cShort=  0.000000 cLong=  0.460000
 NAtoms=   59 NActive=   59 NUniq=   59 SFac= 1.00D+00 NAtFMM=   60 NAOKFM=F Big=F
 Integral buffers will be    131072 words long.
 Raffenetti 2 integral format.
 Two-electron integral symmetry is turned on.
 R6Disp:  Grimme-D3 Dispersion energy=       -0.0531862120 Hartrees.
 Nuclear repulsion after empirical dispersion term =     4662.3917712834 Hartrees.
 No density basis found on file   724.
 Leave Link  301 at Wed Dec  5 17:58:48 2018, MaxMem=   536870912 cpu:         0.9
 (Enter /pbs_home/pkowalski/g09d01/g09/l302.exe)
 NPDir=0 NMtPBC=     1 NCelOv=     1 NCel=       1 NClECP=     1 NCelD=      1
         NCelK=      1 NCelE2=     1 NClLst=     1 CellRange=     0.0.
 One-electron integrals computed using PRISM.
 NBasis=   636 RedAO= T EigKep=  2.84D-04  NBF=   636
 NBsUse=   636 1.00D-06 EigRej= -1.00D+00 NBFU=   636
 Precomputing XC quadrature grid using
 IXCGrd= 4 IRadAn=           0 IRanWt=          -1 IRanGd=           0 AccXCQ= 0.00D+00.
 Generated NRdTot=       0 NPtTot=           0 NUsed=           0 NTot=          32
 NSgBfM=   606   610   611   613   616 MxSgAt=    59 MxSgA2=    59.
 Leave Link  302 at Wed Dec  5 17:58:50 2018, MaxMem=   536870912 cpu:        13.6
 (Enter /pbs_home/pkowalski/g09d01/g09/l303.exe)
 DipDrv:  MaxL=1.
 Leave Link  303 at Wed Dec  5 17:58:50 2018, MaxMem=   536870912 cpu:         1.7
 (Enter /pbs_home/pkowalski/g09d01/g09/l401.exe)
 Initial guess from the checkpoint file:  "dae0068freq_open_cam-b3lyp_air_D3.chk"
 B after Tr=     0.000000    0.000000    0.000000
         Rot=    0.999879   -0.006628   -0.005608    0.012945 Ang=  -1.79 deg.
 Guess basis will be translated and rotated to current coordinates.
 JPrj=2 DoOrth=T DoCkMO=T.
 Generating alternative initial guess.
 ExpMin= 1.22D-01 ExpMax= 9.18D+03 ExpMxC= 1.38D+03 IAcc=1 IRadAn=         1 AccDes= 0.00D+00
 Harris functional with IExCor=20419 and IRadAn=       1 diagonalized for initial guess.
 HarFok:  IExCor=20419 AccDes= 0.00D+00 IRadAn=         1 IDoV= 1 UseB2=F ITyADJ=14
 ICtDFT=  3500011 ScaDFX=  1.000000  1.000000  1.000000  1.000000
 FoFCou: FMM=F IPFlag=           0 FMFlag=      100000 FMFlg1=           0
         NFxFlg=           0 DoJE=T BraDBF=F KetDBF=T FulRan=T
         wScrn=  0.000000 ICntrl=     500 IOpCl=  0 I1Cent=   200000004 NGrid=           0
         NMat0=    1 NMatS0=      1 NMatT0=    0 NMatD0=    1 NMtDS0=    0 NMtDT0=    0
 Petite list used in FoFCou.
 Harris En= -2437.24011694568    
 Leave Link  401 at Wed Dec  5 17:58:55 2018, MaxMem=   536870912 cpu:        33.5
 (Enter /pbs_home/pkowalski/g09d01/g09/l502.exe)
 Closed shell SCF:
 Using DIIS extrapolation, IDIIS=  1040.
 Integral symmetry usage will be decided dynamically.
 IVT=     1387805 IEndB=     1387805 NGot=   536870912 MDV=   535953350
 LenX=   535953350 LenY=   535499748
 Requested convergence on RMS density matrix=1.00D-08 within 128 cycles.
 Requested convergence on MAX density matrix=1.00D-06.
 Requested convergence on             energy=1.00D-06.
 No special actions if energy rises.
 Fock matrices will be formed incrementally for  20 cycles.
 Integral accuracy reduced to 1.0D-05 until final iterations.

 Cycle   1  Pass 0  IDiag  1:
 FoFJK:  IHMeth= 1 ICntrl=       0 DoSepK=T KAlg= 0 I1Cent=   0 FoldK=F
 IRaf=         1 NMat=   1 IRICut=       1 DoRegI=T DoRafI=F ISym2E= 0.
 FoFCou: FMM=F IPFlag=           0 FMFlag=      100000 FMFlg1=           0
         NFxFlg=           0 DoJE=T BraDBF=F KetDBF=F FulRan=T
         wScrn=  0.000000 ICntrl=     500 IOpCl=  0 I1Cent=           0 NGrid=           0
         NMat0=    1 NMatS0=      1 NMatT0=    0 NMatD0=    1 NMtDS0=    0 NMtDT0=    0
 Symmetry not used in FoFCou.
 E= -2511.15400967014    
 DIIS: error= 1.58D-02 at cycle   1 NSaved=   1.
 NSaved= 1 IEnMin= 1 EnMin= -2511.15400967014     IErMin= 1 ErrMin= 1.58D-02
 ErrMax= 1.58D-02  0.00D+00 EMaxC= 1.00D-01 BMatC= 2.15D-01 BMatP= 2.15D-01
 IDIUse=3 WtCom= 8.42D-01 WtEn= 1.58D-01
 Coeff-Com:  0.100D+01
 Coeff-En:   0.100D+01
 Coeff:      0.100D+01
 Recover alternate guess density for next cycle.
 RMSDP=3.57D-03 MaxDP=2.39D-01              OVMax= 0.00D+00

 Cycle   2  Pass 0  IDiag  1:
 RMSU=  3.55D-03    CP:  1.02D+00
 E= -2510.77480321681     Delta-E=        0.379206453333 Rises=F Damp=F
 Switch densities from cycles 1 and 2 for lowest energy.
 DIIS: error= 2.42D-02 at cycle   2 NSaved=   2.
 NSaved= 2 IEnMin= 1 EnMin= -2511.15400967014     IErMin= 1 ErrMin= 1.58D-02
 ErrMax= 2.42D-02  0.00D+00 EMaxC= 1.00D+00 BMatC= 1.27D+00 BMatP= 2.15D-01
 IDIUse=1 WtCom= 1.00D+00 WtEn= 0.00D+00
 Coeff-Com:  0.859D+00 0.141D+00
 Coeff:      0.859D+00 0.141D+00
 Gap=     0.340 Goal=   None    Shift=    0.000
 RMSDP=1.55D-03 MaxDP=9.32D-02 DE= 3.79D-01 OVMax= 1.97D-01

 Cycle   3  Pass 0  IDiag  1:
 RMSU=  1.47D-03    CP:  9.86D-01  1.30D-01
 E= -2511.46116695597     Delta-E=       -0.686363739166 Rises=F Damp=F
 DIIS: error= 3.82D-03 at cycle   3 NSaved=   3.
 NSaved= 3 IEnMin= 3 EnMin= -2511.46116695597     IErMin= 3 ErrMin= 3.82D-03
 ErrMax= 3.82D-03  0.00D+00 EMaxC= 1.00D+00 BMatC= 2.47D-02 BMatP= 2.15D-01
 IDIUse=1 WtCom= 1.00D+00 WtEn= 0.00D+00
 Coeff-Com: -0.388D-01 0.950D-01 0.944D+00
 Coeff:     -0.388D-01 0.950D-01 0.944D+00
 Gap=     0.220 Goal=   None    Shift=    0.000
 RMSDP=5.86D-04 MaxDP=3.13D-02 DE=-6.86D-01 OVMax= 4.87D-02

 Cycle   4  Pass 0  IDiag  1:
 RMSU=  5.07D-04    CP:  9.87D-01  2.07D-01  9.28D-01
 E= -2511.48175761183     Delta-E=       -0.020590655854 Rises=F Damp=F
 DIIS: error= 2.41D-03 at cycle   4 NSaved=   4.
 NSaved= 4 IEnMin= 4 EnMin= -2511.48175761183     IErMin= 4 ErrMin= 2.41D-03
 ErrMax= 2.41D-03  0.00D+00 EMaxC= 1.00D+00 BMatC= 9.26D-03 BMatP= 2.47D-02
 IDIUse=1 WtCom= 1.00D+00 WtEn= 0.00D+00
 Coeff-Com: -0.507D-01 0.172D-01 0.439D+00 0.594D+00
 Coeff:     -0.507D-01 0.172D-01 0.439D+00 0.594D+00
 Gap=     0.228 Goal=   None    Shift=    0.000
 RMSDP=2.97D-04 MaxDP=1.45D-02 DE=-2.06D-02 OVMax= 2.58D-02

 Cycle   5  Pass 0  IDiag  1:
 RMSU=  1.57D-04    CP:  9.85D-01  1.91D-01  1.01D+00  5.85D-01
 E= -2511.49025528428     Delta-E=       -0.008497672448 Rises=F Damp=F
 DIIS: error= 6.31D-04 at cycle   5 NSaved=   5.
 NSaved= 5 IEnMin= 5 EnMin= -2511.49025528428     IErMin= 5 ErrMin= 6.31D-04
 ErrMax= 6.31D-04  0.00D+00 EMaxC= 1.00D+00 BMatC= 6.89D-04 BMatP= 9.26D-03
 IDIUse=1 WtCom= 1.00D+00 WtEn= 0.00D+00
 Coeff-Com: -0.174D-01-0.253D-02 0.900D-01 0.265D+00 0.665D+00
 Coeff:     -0.174D-01-0.253D-02 0.900D-01 0.265D+00 0.665D+00
 Gap=     0.224 Goal=   None    Shift=    0.000
 RMSDP=7.47D-05 MaxDP=2.97D-03 DE=-8.50D-03 OVMax= 6.76D-03

 Cycle   6  Pass 0  IDiag  1:
 RMSU=  4.73D-05    CP:  9.85D-01  1.90D-01  1.02D+00  6.81D-01  8.07D-01
 E= -2511.49100271096     Delta-E=       -0.000747426685 Rises=F Damp=F
 DIIS: error= 1.88D-04 at cycle   6 NSaved=   6.
 NSaved= 6 IEnMin= 6 EnMin= -2511.49100271096     IErMin= 6 ErrMin= 1.88D-04
 ErrMax= 1.88D-04  0.00D+00 EMaxC= 1.00D+00 BMatC= 5.70D-05 BMatP= 6.89D-04
 IDIUse=1 WtCom= 1.00D+00 WtEn= 0.00D+00
 Coeff-Com: -0.170D-02-0.206D-02-0.155D-01 0.361D-01 0.243D+00 0.740D+00
 Coeff:     -0.170D-02-0.206D-02-0.155D-01 0.361D-01 0.243D+00 0.740D+00
 Gap=     0.223 Goal=   None    Shift=    0.000
 RMSDP=2.47D-05 MaxDP=9.38D-04 DE=-7.47D-04 OVMax= 2.46D-03

 Cycle   7  Pass 0  IDiag  1:
 RMSU=  2.15D-05    CP:  9.85D-01  1.91D-01  1.02D+00  6.90D-01  8.70D-01
                    CP:  8.86D-01
 E= -2511.49106917072     Delta-E=       -0.000066459756 Rises=F Damp=F
 DIIS: error= 8.48D-05 at cycle   7 NSaved=   7.
 NSaved= 7 IEnMin= 7 EnMin= -2511.49106917072     IErMin= 7 ErrMin= 8.48D-05
 ErrMax= 8.48D-05  0.00D+00 EMaxC= 1.00D+00 BMatC= 1.29D-05 BMatP= 5.70D-05
 IDIUse=1 WtCom= 1.00D+00 WtEn= 0.00D+00
 Coeff-Com:  0.152D-02-0.272D-03-0.211D-01-0.231D-01 0.115D-01 0.364D+00
 Coeff-Com:  0.667D+00
 Coeff:      0.152D-02-0.272D-03-0.211D-01-0.231D-01 0.115D-01 0.364D+00
 Coeff:      0.667D+00
 Gap=     0.224 Goal=   None    Shift=    0.000
 RMSDP=1.12D-05 MaxDP=5.32D-04 DE=-6.65D-05 OVMax= 1.21D-03

 Cycle   8  Pass 0  IDiag  1:
 RMSU=  7.17D-06    CP:  9.85D-01  1.91D-01  1.02D+00  6.95D-01  8.96D-01
                    CP:  9.82D-01  7.64D-01
 E= -2511.49108477220     Delta-E=       -0.000015601484 Rises=F Damp=F
 DIIS: error= 2.21D-05 at cycle   8 NSaved=   8.
 NSaved= 8 IEnMin= 8 EnMin= -2511.49108477220     IErMin= 8 ErrMin= 2.21D-05
 ErrMax= 2.21D-05  0.00D+00 EMaxC= 1.00D+00 BMatC= 1.14D-06 BMatP= 1.29D-05
 IDIUse=1 WtCom= 1.00D+00 WtEn= 0.00D+00
 Coeff-Com:  0.829D-03 0.915D-04-0.795D-02-0.134D-01-0.181D-01 0.944D-01
 Coeff-Com:  0.293D+00 0.651D+00
 Coeff:      0.829D-03 0.915D-04-0.795D-02-0.134D-01-0.181D-01 0.944D-01
 Coeff:      0.293D+00 0.651D+00
 Gap=     0.224 Goal=   None    Shift=    0.000
 RMSDP=3.69D-06 MaxDP=2.06D-04 DE=-1.56D-05 OVMax= 3.62D-04

 Initial convergence to 1.0D-05 achieved.  Increase integral accuracy.
 Cycle   9  Pass 1  IDiag  1:
 E= -2511.49121458082     Delta-E=       -0.000129808613 Rises=F Damp=F
 DIIS: error= 1.44D-04 at cycle   1 NSaved=   1.
 NSaved= 1 IEnMin= 1 EnMin= -2511.49121458082     IErMin= 1 ErrMin= 1.44D-04
 ErrMax= 1.44D-04  0.00D+00 EMaxC= 1.00D+00 BMatC= 1.52D-05 BMatP= 1.52D-05
 IDIUse=1 WtCom= 1.00D+00 WtEn= 0.00D+00
 Coeff-Com:  0.100D+01
 Coeff:      0.100D+01
 Gap=     0.224 Goal=   None    Shift=    0.000
 RMSDP=3.69D-06 MaxDP=2.06D-04 DE=-1.30D-04 OVMax= 5.37D-04

 Cycle  10  Pass 1  IDiag  1:
 RMSU=  1.63D-04    CP:  1.00D+00
 E= -2511.49123065570     Delta-E=       -0.000016074880 Rises=F Damp=F
 DIIS: error= 1.49D-05 at cycle   2 NSaved=   2.
 NSaved= 2 IEnMin= 2 EnMin= -2511.49123065570     IErMin= 2 ErrMin= 1.49D-05
 ErrMax= 1.49D-05  0.00D+00 EMaxC= 1.00D+00 BMatC= 3.89D-07 BMatP= 1.52D-05
 IDIUse=1 WtCom= 1.00D+00 WtEn= 0.00D+00
 Coeff-Com:  0.101D-01 0.990D+00
 Coeff:      0.101D-01 0.990D+00
 Gap=     0.224 Goal=   None    Shift=    0.000
 RMSDP=6.73D-06 MaxDP=2.34D-04 DE=-1.61D-05 OVMax= 3.75D-04

 Cycle  11  Pass 1  IDiag  1:
 RMSU=  4.07D-06    CP:  1.00D+00  1.03D+00
 E= -2511.49123014313     Delta-E=        0.000000512570 Rises=F Damp=F
 DIIS: error= 2.49D-05 at cycle   3 NSaved=   3.
 NSaved= 3 IEnMin= 2 EnMin= -2511.49123065570     IErMin= 2 ErrMin= 1.49D-05
 ErrMax= 2.49D-05  0.00D+00 EMaxC= 1.00D+00 BMatC= 9.09D-07 BMatP= 3.89D-07
 IDIUse=1 WtCom= 1.00D+00 WtEn= 0.00D+00
 Coeff-Com: -0.190D-01 0.617D+00 0.402D+00
 Coeff:     -0.190D-01 0.617D+00 0.402D+00
 Gap=     0.224 Goal=   None    Shift=    0.000
 RMSDP=2.30D-06 MaxDP=1.34D-04 DE= 5.13D-07 OVMax= 2.67D-04

 Cycle  12  Pass 1  IDiag  1:
 RMSU=  1.16D-06    CP:  1.00D+00  1.03D+00  5.20D-01
 E= -2511.49123108736     Delta-E=       -0.000000944238 Rises=F Damp=F
 DIIS: error= 1.29D-06 at cycle   4 NSaved=   4.
 NSaved= 4 IEnMin= 4 EnMin= -2511.49123108736     IErMin= 4 ErrMin= 1.29D-06
 ErrMax= 1.29D-06  0.00D+00 EMaxC= 1.00D+00 BMatC= 3.05D-09 BMatP= 3.89D-07
 IDIUse=1 WtCom= 1.00D+00 WtEn= 0.00D+00
 Coeff-Com: -0.598D-02 0.175D+00 0.129D+00 0.701D+00
 Coeff:     -0.598D-02 0.175D+00 0.129D+00 0.701D+00
 Gap=     0.224 Goal=   None    Shift=    0.000
 RMSDP=2.32D-07 MaxDP=1.08D-05 DE=-9.44D-07 OVMax= 3.24D-05

 Cycle  13  Pass 1  IDiag  1:
 RMSU=  2.11D-07    CP:  1.00D+00  1.04D+00  5.37D-01  1.04D+00
 E= -2511.49123109131     Delta-E=       -0.000000003949 Rises=F Damp=F
 DIIS: error= 9.48D-07 at cycle   5 NSaved=   5.
 NSaved= 5 IEnMin= 5 EnMin= -2511.49123109131     IErMin= 5 ErrMin= 9.48D-07
 ErrMax= 9.48D-07  0.00D+00 EMaxC= 1.00D+00 BMatC= 9.96D-10 BMatP= 3.05D-09
 IDIUse=1 WtCom= 1.00D+00 WtEn= 0.00D+00
 Coeff-Com:  0.193D-02-0.725D-01-0.361D-01 0.334D+00 0.773D+00
 Coeff:      0.193D-02-0.725D-01-0.361D-01 0.334D+00 0.773D+00
 Gap=     0.224 Goal=   None    Shift=    0.000
 RMSDP=1.49D-07 MaxDP=7.72D-06 DE=-3.95D-09 OVMax= 2.43D-05

 Cycle  14  Pass 1  IDiag  1:
 RMSU=  1.20D-07    CP:  1.00D+00  1.04D+00  5.47D-01  1.11D+00  1.06D+00
 E= -2511.49123109317     Delta-E=       -0.000000001854 Rises=F Damp=F
 DIIS: error= 2.67D-07 at cycle   6 NSaved=   6.
 NSaved= 6 IEnMin= 6 EnMin= -2511.49123109317     IErMin= 6 ErrMin= 2.67D-07
 ErrMax= 2.67D-07  0.00D+00 EMaxC= 1.00D+00 BMatC= 1.17D-10 BMatP= 9.96D-10
 IDIUse=1 WtCom= 1.00D+00 WtEn= 0.00D+00
 Coeff-Com:  0.151D-02-0.507D-01-0.289D-01 0.520D-01 0.303D+00 0.723D+00
 Coeff:      0.151D-02-0.507D-01-0.289D-01 0.520D-01 0.303D+00 0.723D+00
 Gap=     0.224 Goal=   None    Shift=    0.000
 RMSDP=5.48D-08 MaxDP=3.05D-06 DE=-1.85D-09 OVMax= 1.28D-05

 Cycle  15  Pass 1  IDiag  1:
 RMSU=  4.66D-08    CP:  1.00D+00  1.04D+00  5.49D-01  1.12D+00  1.16D+00
                    CP:  1.10D+00
 E= -2511.49123109358     Delta-E=       -0.000000000416 Rises=F Damp=F
 DIIS: error= 1.58D-07 at cycle   7 NSaved=   7.
 NSaved= 7 IEnMin= 7 EnMin= -2511.49123109358     IErMin= 7 ErrMin= 1.58D-07
 ErrMax= 1.58D-07  0.00D+00 EMaxC= 1.00D+00 BMatC= 3.24D-11 BMatP= 1.17D-10
 IDIUse=1 WtCom= 1.00D+00 WtEn= 0.00D+00
 Coeff-Com:  0.141D-03-0.302D-02-0.215D-02-0.588D-01-0.845D-01 0.313D+00
 Coeff-Com:  0.835D+00
 Coeff:      0.141D-03-0.302D-02-0.215D-02-0.588D-01-0.845D-01 0.313D+00
 Coeff:      0.835D+00
 Gap=     0.224 Goal=   None    Shift=    0.000
 RMSDP=3.17D-08 MaxDP=1.27D-06 DE=-4.16D-10 OVMax= 6.25D-06

 Cycle  16  Pass 1  IDiag  1:
 RMSU=  1.43D-08    CP:  1.00D+00  1.04D+00  5.50D-01  1.12D+00  1.21D+00
                    CP:  1.32D+00  1.00D+00
 E= -2511.49123109361     Delta-E=       -0.000000000032 Rises=F Damp=F
 DIIS: error= 5.51D-08 at cycle   8 NSaved=   8.
 NSaved= 8 IEnMin= 8 EnMin= -2511.49123109361     IErMin= 8 ErrMin= 5.51D-08
 ErrMax= 5.51D-08  0.00D+00 EMaxC= 1.00D+00 BMatC= 4.37D-12 BMatP= 3.24D-11
 IDIUse=1 WtCom= 1.00D+00 WtEn= 0.00D+00
 Coeff-Com: -0.146D-03 0.575D-02 0.323D-02-0.368D-01-0.873D-01 0.713D-01
 Coeff-Com:  0.404D+00 0.640D+00
 Coeff:     -0.146D-03 0.575D-02 0.323D-02-0.368D-01-0.873D-01 0.713D-01
 Coeff:      0.404D+00 0.640D+00
 Gap=     0.224 Goal=   None    Shift=    0.000
 RMSDP=8.31D-09 MaxDP=3.68D-07 DE=-3.18D-11 OVMax= 1.72D-06

 SCF Done:  E(RCAM-B3LYP) =  -2511.49123109     A.U. after   16 cycles
            NFock= 16  Conv=0.83D-08     -V/T= 2.0067
 KE= 2.494882366112D+03 PE=-1.522709181104D+04 EE= 5.558326442549D+03
 Leave Link  502 at Wed Dec  5 18:06:27 2018, MaxMem=   536870912 cpu:      3615.9
 (Enter /pbs_home/pkowalski/g09d01/g09/l701.exe)
 Compute integral first derivatives.
 ... and contract with generalized density number  0.
 R6Disp: Adding Grimme-D3 dispersion energy 1st derivatives to the gradient.
 Leave Link  701 at Wed Dec  5 18:06:30 2018, MaxMem=   536870912 cpu:         5.7
 (Enter /pbs_home/pkowalski/g09d01/g09/l702.exe)
 L702 exits ... SP integral derivatives will be done elsewhere.
 Leave Link  702 at Wed Dec  5 18:06:31 2018, MaxMem=   536870912 cpu:         0.4
 (Enter /pbs_home/pkowalski/g09d01/g09/l703.exe)
 Compute integral first derivatives, UseDBF=F ICtDFT=           0.
 Integral derivatives from FoFJK, PRISM(SPDF).
 Calling FoFJK, ICntrl=      2127 FMM=F ISym2X=0 I1Cent= 0 IOpClX= 0 NMat=1 NMatS=1 NMatT=0.
 FoFJK:  IHMeth= 1 ICntrl=    2127 DoSepK=T KAlg= 0 I1Cent=   0 FoldK=F
 IRaf=         1 NMat=   1 IRICut=       1 DoRegI=T DoRafI=F ISym2E= 0.
 FoFCou: FMM=F IPFlag=           0 FMFlag=      100000 FMFlg1=         800
         NFxFlg=           0 DoJE=F BraDBF=F KetDBF=F FulRan=T
         wScrn=  0.000000 ICntrl=    2527 IOpCl=  0 I1Cent=           0 NGrid=           0
         NMat0=    1 NMatS0=      1 NMatT0=    0 NMatD0=    1 NMtDS0=    0 NMtDT0=    0
 Symmetry not used in FoFCou.
 Leave Link  703 at Wed Dec  5 18:08:43 2018, MaxMem=   536870912 cpu:      1057.8
 (Enter /pbs_home/pkowalski/g09d01/g09/l716.exe)
 Dipole        =-2.28027066D-01-1.35877801D+00-3.86794158D-01
 ***** Axes restored to original set *****
 -------------------------------------------------------------------
 Center     Atomic                   Forces (Hartrees/Bohr)
 Number     Number              X              Y              Z
 -------------------------------------------------------------------
      1       16          -0.001765827   -0.016140054    0.013231911
      2       16          -0.002294302   -0.015436126   -0.002421659
      3        9          -0.016667735    0.000403913    0.006532557
      4        9           0.004025985    0.007086919   -0.014720216
      5        9           0.003842826    0.021324754   -0.006516413
      6        9          -0.007800730   -0.003484681    0.016195714
      7        9           0.005644505    0.005416228   -0.010572823
      8        9           0.005597186   -0.004801136    0.015829935
      9        6          -0.003121009   -0.004496460    0.028911908
     10        6          -0.000616140   -0.009188753   -0.015519609
     11        6           0.001685989   -0.025334564    0.042319906
     12        6           0.023194476    0.025645035   -0.004079651
     13        6           0.008783138   -0.007804446    0.009858770
     14        6          -0.010452832    0.010231400   -0.014550267
     15        6           0.004438060   -0.020959591   -0.007870381
     16        6          -0.010985673    0.001339521   -0.004841357
     17        6          -0.018223879    0.025571818   -0.031023523
     18        6          -0.005488077   -0.004211182   -0.011845730
     19        6           0.007042568    0.003693440    0.010842563
     20        6          -0.003572356    0.009413440   -0.003188833
     21        6           0.006509434    0.001131629   -0.006653930
     22        6          -0.006562200    0.000387691    0.001391041
     23        6          -0.000804981    0.004674622    0.001157150
     24        6           0.004227395   -0.002263497   -0.001751396
     25        6          -0.003850750    0.002168494    0.001156483
     26        6          -0.002031984   -0.003099487    0.000531108
     27        6          -0.000413320   -0.000860619    0.000088462
     28        6          -0.008175381    0.008905197    0.005016375
     29        6           0.000617842   -0.004790608   -0.002134565
     30        6           0.004232190   -0.000844955   -0.002168636
     31        6           0.003165049    0.004160012    0.001588063
     32        6          -0.004796205   -0.001526897   -0.000279627
     33        6           0.003620356    0.001995254   -0.001378578
     34        6           0.002421624   -0.003176140   -0.000361633
     35        6           0.000920664   -0.001203167   -0.000297285
     36        6           0.012119670   -0.004258381   -0.012521662
     37        6          -0.000109083   -0.005716010   -0.000302961
     38        1           0.000480463    0.001881777    0.003211538
     39        1           0.000825869   -0.002771958   -0.000770484
     40        1          -0.001314859    0.001902024   -0.000789070
     41        1           0.000851983   -0.002849778    0.002442714
     42        1           0.007850494    0.007572897    0.000256450
     43        1           0.001058105   -0.001298893   -0.003635002
     44        1          -0.001279099   -0.003344802    0.000763197
     45        1          -0.002082437    0.000444454    0.000506465
     46        1           0.001370477   -0.001422724   -0.000412370
     47        1          -0.000015299    0.002042429    0.000123893
     48        1           0.001848240    0.000815792   -0.000486216
     49        1          -0.002707070   -0.002191351    0.000177481
     50        1           0.000531618    0.002297222    0.003118876
     51        1           0.000334302    0.001872880   -0.003958663
     52        1           0.002017279   -0.003773890    0.000461808
     53        1           0.001592550    0.001131748   -0.000676742
     54        1          -0.001351044   -0.001501211    0.000456333
     55        1           0.000049981    0.002031980   -0.000031930
     56        1          -0.001851713    0.000732448    0.000489973
     57        1          -0.003959698    0.000523027   -0.001713616
     58        1           0.002843141    0.001596225    0.002337028
     59        1          -0.001449782    0.000357091   -0.001522874
 -------------------------------------------------------------------
 Cartesian Forces:  Max     0.042319906 RMS     0.008381210
 Leave Link  716 at Wed Dec  5 18:08:43 2018, MaxMem=   536870912 cpu:         0.3
 (Enter /pbs_home/pkowalski/g09d01/g09/l103.exe)

 GradGradGradGradGradGradGradGradGradGradGradGradGradGradGradGradGradGrad
 Berny optimization.
 Using GEDIIS/GDIIS optimizer.
 FormGI is forming the generalized inverse of G from B-inverse, IUseBI=4.
 GSVD:  received Info=                   1 from GESDD.
 Internal  Forces:  Max     0.046170086 RMS     0.006569671
 Search for a local minimum.
 Step number   4 out of a maximum of  337
 All quantities printed in internal units (Hartrees-Bohrs-Radians)
 RMS Force = .65697D-02 SwitMx=.10000D-02 MixMth= 1
 Mixed Optimization -- RFO/linear search
 Update second derivatives using D2CorX and points    3    4
 DE= -3.07D-02 DEPred=-8.51D-02 R= 3.61D-01
 Trust test= 3.61D-01 RLast= 4.64D-01 DXMaxT set to 5.05D-01
 ITU=  0  0  1  0
 Use linear search instead of GDIIS.
     Eigenvalues ---    0.00216   0.00450   0.00470   0.00662   0.00706
     Eigenvalues ---    0.00733   0.00742   0.00763   0.00831   0.00853
     Eigenvalues ---    0.00880   0.00898   0.01003   0.01012   0.01095
     Eigenvalues ---    0.01160   0.01212   0.01308   0.01341   0.01410
     Eigenvalues ---    0.01536   0.01561   0.01642   0.01827   0.01863
     Eigenvalues ---    0.01879   0.01953   0.01965   0.01989   0.02015
     Eigenvalues ---    0.02033   0.02081   0.02088   0.02137   0.02144
     Eigenvalues ---    0.02155   0.02155   0.02169   0.02173   0.02191
     Eigenvalues ---    0.02218   0.02548   0.04816   0.05194   0.06725
     Eigenvalues ---    0.06835   0.06958   0.07004   0.07140   0.07402
     Eigenvalues ---    0.07457   0.07563   0.07815   0.08121   0.09274
     Eigenvalues ---    0.09739   0.10221   0.11077   0.12277   0.12370
     Eigenvalues ---    0.14282   0.14647   0.15990   0.15998   0.15999
     Eigenvalues ---    0.15999   0.15999   0.16000   0.16000   0.16000
     Eigenvalues ---    0.16000   0.16000   0.16000   0.16000   0.16000
     Eigenvalues ---    0.16000   0.16000   0.16000   0.16000   0.16000
     Eigenvalues ---    0.16000   0.16004   0.16074   0.17130   0.18352
     Eigenvalues ---    0.21297   0.22000   0.22000   0.22002   0.22009
     Eigenvalues ---    0.22784   0.23053   0.23465   0.23468   0.23694
     Eigenvalues ---    0.24212   0.24483   0.24521   0.24637   0.24717
     Eigenvalues ---    0.24884   0.24971   0.24981   0.24990   0.24996
     Eigenvalues ---    0.24997   0.25023   0.25335   0.25697   0.26612
     Eigenvalues ---    0.27273   0.28473   0.28964   0.29487   0.30289
     Eigenvalues ---    0.30315   0.30641   0.31384   0.31554   0.31700
     Eigenvalues ---    0.32046   0.32190   0.32245   0.32567   0.32576
     Eigenvalues ---    0.32589   0.32598   0.32606   0.32616   0.32620
     Eigenvalues ---    0.32677   0.32699   0.32810   0.32887   0.32973
     Eigenvalues ---    0.33141   0.33282   0.33484   0.35032   0.35658
     Eigenvalues ---    0.35680   0.35693   0.35701   0.35707   0.35772
     Eigenvalues ---    0.35885   0.36163   0.36252   0.37841   0.40563
     Eigenvalues ---    0.40682   0.40995   0.41133   0.43816   0.44300
     Eigenvalues ---    0.45420   0.45626   0.45919   0.45952   0.46081
     Eigenvalues ---    0.46527   0.47075   0.47532   0.48245   0.48313
     Eigenvalues ---    0.48439   0.48698   0.49135   0.50983   0.51727
     Eigenvalues ---    1.79455
 RFO step:  Lambda=-6.04766706D-02 EMin= 2.15847302D-03
 Quartic linear search produced a step of -0.37567.
 Maximum step size (   0.505) exceeded in Quadratic search.
    -- Step size scaled by   0.997
 Iteration  1 RMS(Cart)=  0.25154249 RMS(Int)=  0.00856360
 Iteration  2 RMS(Cart)=  0.03086364 RMS(Int)=  0.00119765
 Iteration  3 RMS(Cart)=  0.00043856 RMS(Int)=  0.00118864
 Iteration  4 RMS(Cart)=  0.00000177 RMS(Int)=  0.00118864
 Iteration  5 RMS(Cart)=  0.00000001 RMS(Int)=  0.00118864
 ITry= 1 IFail=0 DXMaxC= 1.13D+00 DCOld= 1.00D+10 DXMaxT= 5.05D-01 DXLimC= 3.00D+00 Rises=F
 Variable       Old X    -DE/DX   Delta X   Delta X   Delta X     New X
                                 (Linear)    (Quad)   (Total)
    R1        3.23946   0.00654   0.01217   0.07117   0.08407   3.32354
    R2        3.23629   0.01585   0.01665   0.11937   0.13520   3.37149
    R3        3.19711   0.01055   0.01745   0.10033   0.11808   3.31518
    R4        3.27206   0.00996   0.01487   0.07543   0.08930   3.36136
    R5        2.51226   0.01754   0.00766   0.06461   0.07227   2.58453
    R6        2.51743   0.01677   0.00773   0.06226   0.06999   2.58743
    R7        2.47438   0.02196   0.01242   0.08818   0.10060   2.57498
    R8        2.51353   0.01830   0.00910   0.07120   0.08031   2.59384
    R9        2.54556   0.01279   0.00482   0.04509   0.04992   2.59548
   R10        2.50740   0.01665   0.00908   0.06682   0.07590   2.58330
   R11        2.61957   0.01263   0.01800   0.10745   0.12637   2.74594
   R12        2.77385   0.00262  -0.00033   0.10122   0.10088   2.87473
   R13        2.76643   0.00595   0.00889   0.04919   0.05862   2.82505
   R14        2.82540   0.00400   0.00158  -0.00695  -0.00537   2.82003
   R15        2.52002   0.04617   0.01938   0.19529   0.21572   2.73575
   R16        2.85117  -0.00486  -0.00101  -0.02065  -0.02166   2.82950
   R17        2.91170  -0.00316  -0.00690  -0.03074  -0.03740   2.87430
   R18        2.61423  -0.02852  -0.01433  -0.00338  -0.01728   2.59695
   R19        2.90144   0.00334   0.00052  -0.01889  -0.01798   2.88346
   R20        2.84983   0.00017  -0.00279  -0.00481  -0.00747   2.84237
   R21        2.77565   0.00870   0.00245   0.04570   0.04815   2.82380
   R22        2.86697   0.00363   0.00231  -0.01673  -0.01558   2.85139
   R23        2.68288   0.01410   0.00925   0.08698   0.09628   2.77916
   R24        2.06933   0.00347   0.00202   0.01791   0.01993   2.08926
   R25        2.07152   0.00183   0.00228   0.01403   0.01631   2.08783
   R26        2.06966   0.00229   0.00235   0.01548   0.01783   2.08749
   R27        2.06761   0.00337   0.00382   0.01519   0.01902   2.08663
   R28        2.04511   0.01087   0.00914   0.02632   0.03546   2.08058
   R29        2.07161   0.00286   0.00159   0.01691   0.01850   2.09011
   R30        2.76198   0.01014   0.00641   0.05221   0.05862   2.82059
   R31        2.61190   0.00511  -0.00556  -0.01298  -0.01958   2.59232
   R32        2.76708   0.00934   0.00776   0.05926   0.06702   2.83410
   R33        2.59825   0.00519  -0.00445  -0.00842  -0.01352   2.58473
   R34        2.64742   0.00439   0.00137   0.01679   0.01816   2.66557
   R35        2.65534   0.00245   0.00102   0.01100   0.01202   2.66735
   R36        2.62706   0.00130   0.00130   0.00787   0.00918   2.63623
   R37        2.05811  -0.00340  -0.00272  -0.02007  -0.02279   2.03532
   R38        2.61918   0.00179   0.00172   0.01030   0.01202   2.63119
   R39        2.06811  -0.00199  -0.00200  -0.01339  -0.01539   2.05272
   R40        2.62648   0.00028   0.00026   0.00115   0.00141   2.62789
   R41        2.06969  -0.00199  -0.00178  -0.01234  -0.01412   2.05557
   R42        2.63329  -0.00024  -0.00074  -0.00341  -0.00415   2.62913
   R43        2.06942  -0.00204  -0.00173  -0.01231  -0.01404   2.05538
   R44        2.06858  -0.00208  -0.00155  -0.01179  -0.01333   2.05525
   R45        2.85018  -0.00087  -0.00116  -0.00799  -0.00915   2.84104
   R46        2.07323   0.00239   0.00182   0.01335   0.01517   2.08840
   R47        2.06564   0.00299   0.00216   0.01833   0.02049   2.08613
   R48        2.04910   0.00321   0.00337   0.02951   0.03288   2.08198
   R49        2.64331   0.00556   0.00120   0.01838   0.01958   2.66289
   R50        2.65027   0.00148   0.00086   0.00760   0.00846   2.65873
   R51        2.62597   0.00183   0.00125   0.00863   0.00988   2.63585
   R52        2.06718  -0.00393  -0.00227  -0.01917  -0.02143   2.04575
   R53        2.62148   0.00226   0.00148   0.01053   0.01200   2.63348
   R54        2.06986  -0.00206  -0.00191  -0.01299  -0.01490   2.05496
   R55        2.62918   0.00029   0.00027   0.00192   0.00219   2.63136
   R56        2.06986  -0.00204  -0.00181  -0.01268  -0.01449   2.05537
   R57        2.63388  -0.00054  -0.00033  -0.00233  -0.00266   2.63122
   R58        2.06956  -0.00202  -0.00176  -0.01243  -0.01419   2.05537
   R59        2.06884  -0.00205  -0.00161  -0.01200  -0.01361   2.05523
   R60        2.84378  -0.00212  -0.00114   0.00114   0.00000   2.84378
   R61        2.06897   0.00406   0.00278   0.01865   0.02143   2.09040
   R62        2.06606   0.00316   0.00184   0.01749   0.01933   2.08539
   R63        2.06938  -0.00051   0.00076   0.00184   0.00260   2.07199
    A1        1.63782  -0.00081  -0.00419  -0.02323  -0.02653   1.61128
    A2        1.64464  -0.00245  -0.00385  -0.04082  -0.04514   1.59950
    A3        2.07638  -0.02531  -0.04411   0.05972   0.00483   2.08121
    A4        1.92255   0.00286   0.00093  -0.03995  -0.04309   1.87946
    A5        2.12350   0.02503   0.02249  -0.10469  -0.08431   2.03919
    A6        1.94475  -0.00127  -0.00285   0.02930   0.02782   1.97257
    A7        2.00359   0.00859   0.01572   0.04750   0.06343   2.06703
    A8        2.25121  -0.00535  -0.01470  -0.08386  -0.09957   2.15164
    A9        1.90476   0.00130   0.00083   0.01281   0.01210   1.91686
   A10        2.07552   0.00125   0.00044   0.00305  -0.00148   2.07404
   A11        2.22581  -0.00056  -0.01218  -0.05931  -0.07460   2.15121
   A12        2.15973   0.03104   0.03268  -0.10448  -0.07275   2.08698
   A13        2.27350  -0.04181  -0.04400   0.07934   0.03240   2.30589
   A14        1.84933   0.01074   0.01019   0.02231   0.03204   1.88137
   A15        1.86326   0.00049   0.00430   0.03562   0.03906   1.90232
   A16        2.04524   0.00167   0.00079  -0.03236  -0.03095   2.01429
   A17        1.85028   0.00353   0.00518   0.02828   0.03138   1.88166
   A18        1.93194   0.00108  -0.00077  -0.02180  -0.02283   1.90910
   A19        1.93423   0.00203   0.00055   0.01205   0.01311   1.94734
   A20        1.83716  -0.00862  -0.01012  -0.01892  -0.02899   1.80817
   A21        1.95487   0.00214  -0.00040  -0.01895  -0.01899   1.93589
   A22        2.32271  -0.02384  -0.03389   0.02951  -0.00504   2.31767
   A23        2.00552   0.02171   0.03397  -0.01108   0.02202   2.02754
   A24        1.89224   0.00154   0.00016   0.00625   0.00644   1.89868
   A25        1.99479  -0.00162  -0.00120  -0.00934  -0.01054   1.98425
   A26        2.01403   0.00014  -0.00272  -0.01104  -0.01354   2.00049
   A27        1.88352   0.00015   0.00062   0.00484   0.00536   1.88888
   A28        1.89006  -0.00067  -0.00068  -0.00332  -0.00445   1.88561
   A29        1.78220   0.00037   0.00408   0.01353   0.01784   1.80004
   A30        1.85123   0.00209   0.00548   0.04776   0.05312   1.90435
   A31        1.96554  -0.00007  -0.00282  -0.03453  -0.03726   1.92828
   A32        1.89543   0.00108   0.00252   0.01750   0.01896   1.91439
   A33        1.98579  -0.00013   0.00065  -0.01311  -0.01273   1.97306
   A34        1.96146   0.00169   0.00028  -0.01098  -0.01055   1.95091
   A35        1.80518  -0.00465  -0.00638  -0.00832  -0.01472   1.79046
   A36        2.07464   0.00624   0.00357   0.03329   0.03542   2.11006
   A37        2.02448  -0.00996  -0.00455  -0.04891  -0.05223   1.97225
   A38        2.18398   0.00370   0.00059   0.01498   0.01405   2.19803
   A39        1.88528   0.00271   0.00257   0.02639   0.02907   1.91435
   A40        1.98379  -0.00371  -0.00491  -0.04212  -0.04718   1.93661
   A41        1.93963  -0.00028  -0.00140  -0.00847  -0.01020   1.92943
   A42        1.89050   0.00041   0.00107   0.00746   0.00881   1.89931
   A43        1.88687  -0.00082   0.00165   0.00679   0.00838   1.89525
   A44        1.87516   0.00176   0.00132   0.01212   0.01288   1.88804
   A45        1.98980  -0.00337  -0.00591  -0.04091  -0.04731   1.94249
   A46        1.96189  -0.00105  -0.00556  -0.02130  -0.02759   1.93430
   A47        1.84126   0.00506   0.00790   0.04476   0.05299   1.89425
   A48        1.89272   0.00083  -0.00161   0.00569   0.00266   1.89538
   A49        1.89267  -0.00060   0.00191   0.00559   0.00805   1.90072
   A50        1.88099  -0.00067   0.00420   0.01062   0.01492   1.89591
   A51        2.08857  -0.00788  -0.00245  -0.03486  -0.03678   2.05179
   A52        1.91883   0.00837   0.00494   0.04343   0.04715   1.96598
   A53        2.27562  -0.00047  -0.00246  -0.00826  -0.01020   2.26542
   A54        2.05795   0.00027  -0.00017   0.00236   0.00273   2.06068
   A55        1.90315   0.00545   0.00678   0.03767   0.04343   1.94658
   A56        2.31711  -0.00563  -0.00620  -0.03904  -0.04486   2.27225
   A57        2.13345   0.00247   0.00389   0.02571   0.02960   2.16306
   A58        2.10942  -0.00175  -0.00432  -0.02569  -0.03001   2.07941
   A59        2.04026  -0.00072   0.00043  -0.00003   0.00040   2.04066
   A60        2.11739   0.00012  -0.00046  -0.00102  -0.00148   2.11592
   A61        2.09405   0.00120   0.00632   0.03589   0.04221   2.13626
   A62        2.07166  -0.00132  -0.00586  -0.03487  -0.04072   2.03094
   A63        2.12700  -0.00051  -0.00043  -0.00341  -0.00384   2.12316
   A64        2.08707   0.00119   0.00367   0.02232   0.02598   2.11305
   A65        2.06908  -0.00068  -0.00324  -0.01889  -0.02213   2.04695
   A66        2.11054  -0.00063  -0.00052  -0.00478  -0.00529   2.10525
   A67        2.07570   0.00064   0.00131   0.00884   0.01015   2.08585
   A68        2.09692  -0.00002  -0.00079  -0.00405  -0.00485   2.09208
   A69        2.10107   0.00033  -0.00042  -0.00111  -0.00153   2.09953
   A70        2.08223   0.00003   0.00106   0.00540   0.00646   2.08869
   A71        2.09988  -0.00036  -0.00063  -0.00428  -0.00491   2.09496
   A72        2.07007   0.00140   0.00139   0.01036   0.01176   2.08183
   A73        2.10627  -0.00063  -0.00064  -0.00458  -0.00522   2.10105
   A74        2.10685  -0.00077  -0.00075  -0.00579  -0.00654   2.10031
   A75        1.98052  -0.00380   0.00093   0.03083   0.03250   2.01302
   A76        2.14533   0.00625  -0.00579  -0.04883  -0.05492   2.09041
   A77        2.14565  -0.00272   0.00490   0.01612   0.02040   2.16606
   A78        1.89285  -0.00121   0.00158   0.01229   0.01399   1.90684
   A79        1.99663  -0.00053  -0.00577  -0.03184  -0.03770   1.95893
   A80        1.94172   0.00134  -0.00026  -0.00600  -0.00644   1.93528
   A81        1.88424   0.00054   0.00594   0.03449   0.04063   1.92487
   A82        1.86547  -0.00011  -0.00351  -0.01443  -0.01791   1.84756
   A83        1.87783  -0.00001   0.00226   0.00739   0.00930   1.88713
   A84        2.09732   0.00780   0.00435   0.04585   0.05016   2.14748
   A85        2.12545  -0.00581  -0.00427  -0.03978  -0.04407   2.08138
   A86        2.06000  -0.00201  -0.00010  -0.00638  -0.00649   2.05351
   A87        2.11041   0.00032  -0.00025   0.00056   0.00031   2.11072
   A88        2.08285   0.00128   0.00428   0.02681   0.03108   2.11394
   A89        2.08926  -0.00162  -0.00402  -0.02750  -0.03153   2.05773
   A90        2.11231   0.00075   0.00014   0.00343   0.00357   2.11587
   A91        2.08417  -0.00026   0.00263   0.01189   0.01452   2.09869
   A92        2.08659  -0.00050  -0.00277  -0.01533  -0.01810   2.06849
   A93        2.10358  -0.00019  -0.00019  -0.00170  -0.00189   2.10169
   A94        2.08211   0.00046   0.00079   0.00578   0.00657   2.08868
   A95        2.09743  -0.00026  -0.00060  -0.00409  -0.00469   2.09274
   A96        2.10104   0.00030  -0.00048  -0.00201  -0.00250   2.09855
   A97        2.08436   0.00012   0.00088   0.00530   0.00618   2.09054
   A98        2.09778  -0.00042  -0.00040  -0.00328  -0.00368   2.09410
   A99        2.07885   0.00082   0.00087   0.00597   0.00682   2.08567
   A100       2.10167  -0.00031  -0.00038  -0.00222  -0.00259   2.09908
   A101       2.10263  -0.00051  -0.00049  -0.00377  -0.00426   2.09837
   A102       1.93848   0.00116   0.00309   0.01708   0.01968   1.95817
   A103       2.14530  -0.00274  -0.00751  -0.04010  -0.04746   2.09784
   A104       2.19822   0.00154   0.00416   0.02190   0.02602   2.22424
   A105       1.94130  -0.00222  -0.00701  -0.02629  -0.03329   1.90801
   A106       1.95302  -0.00099  -0.00180  -0.01689  -0.01875   1.93427
   A107       1.94311   0.00187   0.00453   0.02904   0.03362   1.97673
   A108       1.83922   0.00179   0.00745   0.03706   0.04442   1.88364
   A109       1.88667  -0.00019  -0.00523  -0.03691  -0.04202   1.84465
   A110       1.89632  -0.00024   0.00213   0.01389   0.01599   1.91231
    D1        0.00789  -0.00122  -0.00046   0.00004  -0.00192   0.00597
    D2       -2.75282  -0.00572   0.02607   0.11587   0.14497  -2.60785
    D3        3.13244   0.00066  -0.00103  -0.00784  -0.00788   3.12456
    D4        0.00889  -0.00009  -0.00275  -0.02350  -0.02553  -0.01664
    D5        0.12842  -0.00282   0.00226  -0.02148  -0.02048   0.10794
    D6       -2.62542  -0.00565   0.01023   0.01554   0.02402  -2.60139
    D7        3.05984   0.00131  -0.00566  -0.01392  -0.01788   3.04196
    D8        0.01173   0.00089  -0.00939  -0.02080  -0.02870  -0.01697
    D9        2.34803   0.01670  -0.01465  -0.11300  -0.13197   2.21606
   D10       -1.25092   0.02419  -0.01457  -0.11341  -0.13095  -1.38187
   D11       -0.22443   0.00313   0.00469   0.05991   0.06360  -0.16082
   D12        2.45981   0.01063   0.00477   0.05950   0.06462   2.52443
   D13        2.95597   0.00117   0.02346   0.13542   0.15818   3.11415
   D14       -0.14183   0.00158   0.04575   0.23300   0.27695   0.13512
   D15       -0.82215   0.00620  -0.01154  -0.02747  -0.03721  -0.85936
   D16        2.36324   0.00662   0.01075   0.07011   0.08155   2.44479
   D17        0.24066  -0.00304  -0.01183  -0.07844  -0.08824   0.15242
   D18       -2.74144  -0.00089  -0.01263  -0.06796  -0.07783  -2.81927
   D19       -2.31382   0.00245   0.03735   0.03643   0.06833  -2.24549
   D20        0.98727   0.00460   0.03655   0.04691   0.07873   1.06600
   D21       -0.75790   0.00153  -0.00382  -0.00802  -0.01068  -0.76858
   D22       -2.92101   0.00395   0.00722   0.03421   0.04120  -2.87981
   D23        1.31681   0.00224   0.00036   0.00547   0.00602   1.32283
   D24        2.85362  -0.00394   0.00063  -0.00229  -0.00125   2.85236
   D25        0.69050  -0.00152   0.01167   0.03994   0.05064   0.74113
   D26       -1.35486  -0.00323   0.00480   0.01120   0.01545  -1.33942
   D27        3.10535   0.00061  -0.00974  -0.02563  -0.03494   3.07041
   D28       -0.02307   0.00239   0.00366   0.02480   0.02821   0.00514
   D29       -0.45903   0.00616  -0.03465  -0.13451  -0.16789  -0.62692
   D30        2.69574   0.00795  -0.02125  -0.08408  -0.10474   2.59099
   D31        1.34232   0.00277  -0.01376  -0.06058  -0.07345   1.26888
   D32       -0.75595   0.00270  -0.01377  -0.06176  -0.07416  -0.83011
   D33       -2.87378   0.00328  -0.01098  -0.04097  -0.05111  -2.92489
   D34       -1.34049  -0.00322   0.01365   0.05759   0.07006  -1.27043
   D35        2.84442  -0.00328   0.01364   0.05641   0.06935   2.91377
   D36        0.72659  -0.00270   0.01643   0.07720   0.09240   0.81899
   D37        0.79885   0.00275   0.02043   0.06997   0.08724   0.88609
   D38       -1.34290  -0.00016   0.01457   0.06504   0.07687  -1.26604
   D39        2.84941   0.00195   0.02015   0.07343   0.08924   2.93865
   D40       -2.37750   0.00108  -0.00036  -0.00534  -0.00443  -2.38193
   D41        1.76393  -0.00182  -0.00622  -0.01026  -0.01480   1.74914
   D42       -0.32694   0.00028  -0.00063  -0.00188  -0.00243  -0.32936
   D43        3.06707   0.00006  -0.01870  -0.09240  -0.11640   2.95067
   D44       -0.05931  -0.00107  -0.00691  -0.04627  -0.05758  -0.11689
   D45       -0.03665  -0.00025  -0.00125  -0.00514  -0.00590  -0.04255
   D46        3.12016  -0.00138   0.01054   0.04099   0.05292  -3.11010
   D47       -1.36893  -0.00311  -0.00082  -0.03050  -0.03187  -1.40081
   D48        0.73732  -0.00208  -0.00094  -0.02510  -0.02667   0.71065
   D49        2.72704  -0.00261   0.00039  -0.02089  -0.02139   2.70565
   D50        0.64642   0.00045   0.00752   0.03334   0.04101   0.68743
   D51        2.75268   0.00148   0.00739   0.03875   0.04622   2.79889
   D52       -1.54079   0.00096   0.00872   0.04296   0.05149  -1.48930
   D53        2.73577  -0.00229   0.00101   0.00247   0.00367   2.73944
   D54       -1.44116  -0.00126   0.00088   0.00788   0.00888  -1.43228
   D55        0.54856  -0.00179   0.00221   0.01209   0.01415   0.56271
   D56       -1.65506   0.00178   0.00452   0.01146   0.01554  -1.63952
   D57        2.52075  -0.00084  -0.00105  -0.01570  -0.01683   2.50392
   D58        0.38779   0.00028   0.00248   0.01070   0.01232   0.40011
   D59        1.47428   0.00229  -0.00684  -0.02528  -0.03273   1.44155
   D60       -0.63309  -0.00033  -0.01242  -0.05244  -0.06509  -0.69819
   D61       -2.76605   0.00079  -0.00888  -0.02604  -0.03594  -2.80199
   D62       -1.21834   0.00069  -0.02746  -0.11138  -0.13878  -1.35712
   D63        1.90877  -0.00138  -0.04233  -0.16730  -0.21110   1.69768
   D64        1.93880  -0.00032  -0.01453  -0.06419  -0.07727   1.86154
   D65       -1.21727  -0.00239  -0.02941  -0.12011  -0.14959  -1.36686
   D66       -0.63950   0.00012  -0.00947  -0.04678  -0.05650  -0.69600
   D67        1.40301   0.00438  -0.00089   0.01665   0.01560   1.41861
   D68       -2.73105   0.00214  -0.00404  -0.01075  -0.01450  -2.74555
   D69       -2.76334  -0.00147  -0.00732  -0.04484  -0.05239  -2.81574
   D70       -0.72083   0.00278   0.00125   0.01858   0.01971  -0.70112
   D71        1.42830   0.00054  -0.00190  -0.00882  -0.01039   1.41790
   D72        1.53497  -0.00155  -0.00962  -0.05517  -0.06487   1.47010
   D73       -2.70571   0.00270  -0.00105   0.00826   0.00723  -2.69848
   D74       -0.55658   0.00046  -0.00420  -0.01914  -0.02287  -0.57945
   D75        0.03047  -0.00260  -0.00584  -0.04346  -0.04827  -0.01780
   D76        3.12256  -0.00333  -0.01051  -0.06616  -0.07513   3.04743
   D77       -3.09701  -0.00070   0.00843   0.01043   0.01852  -3.07849
   D78       -0.00492  -0.00143   0.00376  -0.01227  -0.00834  -0.01326
   D79       -2.54463   0.00300  -0.00642   0.00080  -0.00547  -2.55010
   D80        0.56550   0.00250  -0.00702  -0.01129  -0.01823   0.54727
   D81        0.57469   0.00401  -0.00422   0.02064   0.01633   0.59102
   D82       -2.59836   0.00351  -0.00483   0.00855   0.00357  -2.59479
   D83       -0.02248   0.00120   0.00504   0.03912   0.04465   0.02217
   D84       -3.11274   0.00210   0.01040   0.06482   0.07646  -3.03628
   D85        3.13970   0.00043   0.00307   0.02152   0.02452  -3.11897
   D86        0.04944   0.00133   0.00842   0.04722   0.05632   0.10576
   D87        3.07614  -0.00220  -0.00028  -0.00846  -0.00837   3.06777
   D88       -0.05397  -0.00181  -0.00070  -0.00714  -0.00746  -0.06143
   D89       -0.18593  -0.00080   0.00540   0.00636   0.01139  -0.17454
   D90        2.96714  -0.00041   0.00499   0.00768   0.01229   2.97944
   D91       -0.14354   0.00104   0.01327   0.05279   0.06648  -0.07706
   D92        2.83852  -0.00018   0.01296   0.03554   0.04781   2.88633
   D93        3.11065  -0.00008   0.00821   0.04028   0.04941  -3.12313
   D94       -0.19048  -0.00129   0.00790   0.02303   0.03074  -0.15973
   D95       -3.13954   0.00024  -0.00002   0.00227   0.00227  -3.13727
   D96       -0.01191  -0.00006   0.00041   0.00254   0.00298  -0.00893
   D97       -0.00900  -0.00014   0.00035   0.00084   0.00119  -0.00781
   D98        3.11863  -0.00044   0.00078   0.00111   0.00190   3.12053
   D99        3.13554  -0.00022   0.00036   0.00008   0.00046   3.13599
   D100      -0.01444  -0.00022   0.00063   0.00193   0.00260  -0.01184
   D101       0.00484   0.00013  -0.00006   0.00115   0.00109   0.00593
   D102       3.13804   0.00012   0.00022   0.00300   0.00324   3.14128
   D103       0.00578   0.00004  -0.00030  -0.00165  -0.00196   0.00382
   D104       3.14088  -0.00002  -0.00001  -0.00021  -0.00022   3.14066
   D105      -3.12203   0.00031  -0.00081  -0.00247  -0.00326  -3.12528
   D106       0.01307   0.00025  -0.00052  -0.00102  -0.00152   0.01155
   D107       0.00267  -0.00002  -0.00029  -0.00237  -0.00266   0.00001
   D108       3.13933  -0.00001   0.00001  -0.00012  -0.00010   3.13923
   D109      -3.13062  -0.00002  -0.00059  -0.00439  -0.00495  -3.13556
   D110       0.00604  -0.00001  -0.00029  -0.00214  -0.00239   0.00365
   D111       0.00198   0.00008  -0.00005   0.00047   0.00042   0.00239
   D112       3.14022   0.00000   0.00006   0.00046   0.00053   3.14075
   D113      -3.13304   0.00014  -0.00035  -0.00104  -0.00138  -3.13443
   D114       0.00520   0.00006  -0.00024  -0.00105  -0.00127   0.00393
   D115      -0.00611  -0.00009   0.00034   0.00148   0.00183  -0.00428
   D116       3.13883  -0.00001   0.00022   0.00149   0.00172   3.14054
   D117       3.14047  -0.00011   0.00003  -0.00082  -0.00077   3.13970
   D118       0.00222  -0.00002  -0.00009  -0.00081  -0.00088   0.00134
   D119       2.13760   0.00149  -0.00496  -0.01526  -0.02044   2.11716
   D120      -2.04160   0.00095  -0.00003   0.01687   0.01633  -2.02527
   D121       0.09075   0.00158  -0.00150  -0.00173  -0.00338   0.08737
   D122      -0.82953   0.00382  -0.00534  -0.00429  -0.00927  -0.83880
   D123       1.27445   0.00329  -0.00041   0.02784   0.02750   1.30195
   D124      -2.87639   0.00392  -0.00188   0.00924   0.00780  -2.86859
   D125       3.13025  -0.00018  -0.00046  -0.00523  -0.00601   3.12424
   D126       0.02781   0.00022  -0.00053  -0.00074  -0.00146   0.02635
   D127       0.01895   0.00038   0.00020   0.00706   0.00725   0.02620
   D128      -3.08349   0.00078   0.00014   0.01155   0.01180  -3.07168
   D129      -3.12837   0.00004   0.00000   0.00219   0.00186  -3.12650
   D130       0.02973   0.00021  -0.00006   0.00346   0.00314   0.03287
   D131      -0.01759  -0.00027  -0.00051  -0.00873  -0.00917  -0.02676
   D132       3.14052  -0.00011  -0.00057  -0.00746  -0.00790   3.13261
   D133      -0.00675  -0.00022   0.00010  -0.00154  -0.00151  -0.00826
   D134      -3.13612  -0.00001  -0.00010  -0.00059  -0.00071  -3.13683
   D135       3.09555  -0.00055   0.00035  -0.00484  -0.00455   3.09100
   D136      -0.03382  -0.00034   0.00014  -0.00389  -0.00375  -0.03757
   D137       0.00396   0.00001   0.00050   0.00487   0.00532   0.00929
   D138      -3.13428   0.00008   0.00018   0.00266   0.00284  -3.13144
   D139       3.12902  -0.00015   0.00062   0.00385   0.00437   3.13340
   D140      -0.00922  -0.00008   0.00030   0.00164   0.00189  -0.00733
   D141      -0.00731  -0.00008  -0.00012  -0.00264  -0.00273  -0.01004
   D142      -3.14029   0.00008  -0.00004   0.00054   0.00054  -3.13975
   D143       3.12195  -0.00029   0.00010  -0.00354  -0.00345   3.11850
   D144      -0.01102  -0.00013   0.00018  -0.00035  -0.00018  -0.01121
   D145       0.00868   0.00019  -0.00018   0.00101   0.00087   0.00955
   D146      -3.14154   0.00003  -0.00026  -0.00216  -0.00238   3.13926
   D147      -3.13629   0.00013   0.00015   0.00325   0.00338  -3.13292
   D148      -0.00332  -0.00004   0.00006   0.00008   0.00012  -0.00320
   D149      -0.78249   0.00171  -0.00495  -0.01255  -0.01769  -0.80018
   D150       1.26946   0.00186  -0.00133   0.00585   0.00443   1.27389
   D151      -2.88785   0.00219   0.00340   0.03256   0.03592  -2.85193
   D152       2.30203   0.00083  -0.01046  -0.03927  -0.04971   2.25233
   D153      -1.92921   0.00098  -0.00685  -0.02086  -0.02758  -1.95679
   D154       0.19667   0.00131  -0.00211   0.00585   0.00390   0.20058
         Item               Value     Threshold  Converged?
 Maximum Force            0.046170     0.000450     NO 
 RMS     Force            0.006570     0.000300     NO 
 Maximum Displacement     1.125493     0.001800     NO 
 RMS     Displacement     0.273790     0.001200     NO 
 Predicted change in Energy=-6.662744D-03
 Lowest energy point so far.  Saving SCF results.
 GradGradGradGradGradGradGradGradGradGradGradGradGradGradGradGradGradGrad

 Leave Link  103 at Wed Dec  5 18:08:43 2018, MaxMem=   536870912 cpu:         1.9
 (Enter /pbs_home/pkowalski/g09d01/g09/l202.exe)
 Stoichiometry    C29H22F6S2
 Framework group  C1[X(C29H22F6S2)]
 Deg. of freedom   171
 Full point group                 C1      NOp   1
 RotChk:  IX=0 Diff= 7.55D-02
 Largest Abelian subgroup         C1      NOp   1
 Largest concise Abelian subgroup C1      NOp   1
                         Standard orientation:                         
 ---------------------------------------------------------------------
 Center     Atomic      Atomic             Coordinates (Angstroms)
 Number     Number       Type             X           Y           Z
 ---------------------------------------------------------------------
      1         16           0        2.793045   -1.451547    1.850110
      2         16           0       -1.874160   -2.436150   -0.346589
      3          9           0       -2.678438    2.757582   -0.289981
      4          9           0       -1.156499    3.118721   -1.876662
      5          9           0       -0.601737    4.860838    0.128210
      6          9           0       -1.143911    3.333836    1.651272
      7          9           0        1.535674    3.419662   -0.613627
      8          9           0        1.443958    3.128913    1.598086
      9          6           0       -1.395350    0.093894   -1.089862
     10          6           0       -0.777195   -1.215327   -0.966182
     11          6           0        1.426047   -0.350775    1.737060
     12          6           0       -0.726459    1.295922   -0.440326
     13          6           0       -1.347819    2.675544   -0.595367
     14          6           0        0.491048    1.450729    0.177954
     15          6           0       -0.584013    3.528484    0.413267
     16          6           0        0.790046    2.905042    0.418662
     17          6           0        1.564200    0.484786    0.562935
     18          6           0        0.762630    0.108620    2.998317
     19          6           0        0.379737   -1.656608   -1.799084
     20          6           0        3.534940   -0.798131    0.364948
     21          6           0       -3.246654   -1.306222   -0.405639
     22          6           0       -4.612199   -1.837327   -0.085573
     23          6           0       -5.770987   -1.036501   -0.010949
     24          6           0       -4.770086   -3.215670    0.174394
     25          6           0       -7.014090   -1.589823    0.296705
     26          6           0       -6.012429   -3.763252    0.483307
     27          6           0       -7.141433   -2.952455    0.543370
     28          6           0       -2.862021   -0.072161   -0.852828
     29          6           0       -3.817762    0.993806   -1.311651
     30          6           0        4.840227   -1.378408   -0.067878
     31          6           0        5.843917   -0.621816   -0.704944
     32          6           0        5.118530   -2.729031    0.211123
     33          6           0        7.056594   -1.204696   -1.072675
     34          6           0        6.331063   -3.308161   -0.158247
     35          6           0        7.301915   -2.549289   -0.806544
     36          6           0        2.780650    0.192816   -0.210285
     37          6           0        3.024591    0.881135   -1.526082
     38          1           0        1.417298    0.829141    3.522330
     39          1           0        0.560035   -0.743771    3.671395
     40          1           0       -0.197903    0.605246    2.772490
     41          1           0        0.875981   -2.540030   -1.360267
     42          1           0        1.122047   -0.849409   -1.897026
     43          1           0        0.007556   -1.918530   -2.807151
     44          1           0       -5.748381    0.027882   -0.174052
     45          1           0       -3.922743   -3.894207    0.135135
     46          1           0       -7.889353   -0.945975    0.347699
     47          1           0       -6.097694   -4.830336    0.675822
     48          1           0       -8.112359   -3.379569    0.783640
     49          1           0       -4.545646    0.551947   -2.016112
     50          1           0       -4.344183    1.474001   -0.468464
     51          1           0       -3.289450    1.777988   -1.877129
     52          1           0        5.714806    0.437304   -0.888095
     53          1           0        4.377223   -3.349507    0.709114
     54          1           0        7.818776   -0.600397   -1.559393
     55          1           0        6.517646   -4.357072    0.060760
     56          1           0        8.249002   -3.000863   -1.092800
     57          1           0        2.097808    0.856252   -2.129505
     58          1           0        3.300388    1.938293   -1.370646
     59          1           0        3.789740    0.388064   -2.137333
 ---------------------------------------------------------------------
 Rotational constants (GHZ):      0.1343672      0.0629848      0.0485031
 Leave Link  202 at Wed Dec  5 18:08:44 2018, MaxMem=   536870912 cpu:         0.0
 (Enter /pbs_home/pkowalski/g09d01/g09/l301.exe)
 Basis read from rwf:  (5D, 7F)
 No pseudopotential information found on rwf file.
 There are   673 symmetry adapted cartesian basis functions of A   symmetry.
 There are   636 symmetry adapted basis functions of A   symmetry.
   636 basis functions,  1103 primitive gaussians,   673 cartesian basis functions
   141 alpha electrons      141 beta electrons
       nuclear repulsion energy      4599.3136961986 Hartrees.
 IExCor=20419 DFT=T Ex+Corr=CAM-B3LYP ExCW=0 ScaHFX=  1.000000
 ScaDFX=  1.000000  1.000000  1.000000  0.810000 ScalE2=  1.000000  1.000000
 IRadAn=      0 IRanWt=     -1 IRanGd=            0 ICorTp=0 IEmpDi=131
  HFx wShort=  0.000000 wLong=  0.330000 cFull=  0.190000 cShort=  0.000000 cLong=  0.460000
  DFx wShort=  0.000000 wLong=  0.330000 cFull=  0.190000 cShort=  0.000000 cLong=  0.460000
 NAtoms=   59 NActive=   59 NUniq=   59 SFac= 1.00D+00 NAtFMM=   60 NAOKFM=F Big=F
 Integral buffers will be    131072 words long.
 Raffenetti 2 integral format.
 Two-electron integral symmetry is turned on.
 R6Disp:  Grimme-D3 Dispersion energy=       -0.0526211649 Hartrees.
 Nuclear repulsion after empirical dispersion term =     4599.2610750338 Hartrees.
 No density basis found on file   724.
 Leave Link  301 at Wed Dec  5 18:08:44 2018, MaxMem=   536870912 cpu:         0.9
 (Enter /pbs_home/pkowalski/g09d01/g09/l302.exe)
 NPDir=0 NMtPBC=     1 NCelOv=     1 NCel=       1 NClECP=     1 NCelD=      1
         NCelK=      1 NCelE2=     1 NClLst=     1 CellRange=     0.0.
 One-electron integrals computed using PRISM.
 NBasis=   636 RedAO= T EigKep=  2.94D-04  NBF=   636
 NBsUse=   636 1.00D-06 EigRej= -1.00D+00 NBFU=   636
 Precomputing XC quadrature grid using
 IXCGrd= 4 IRadAn=           0 IRanWt=          -1 IRanGd=           0 AccXCQ= 0.00D+00.
 Generated NRdTot=       0 NPtTot=           0 NUsed=           0 NTot=          32
 NSgBfM=   626   627   636   636   636 MxSgAt=    59 MxSgA2=    59.
 Leave Link  302 at Wed Dec  5 18:08:46 2018, MaxMem=   536870912 cpu:        13.0
 (Enter /pbs_home/pkowalski/g09d01/g09/l303.exe)
 DipDrv:  MaxL=1.
 Leave Link  303 at Wed Dec  5 18:08:46 2018, MaxMem=   536870912 cpu:         1.9
 (Enter /pbs_home/pkowalski/g09d01/g09/l401.exe)
 Initial guess from the checkpoint file:  "dae0068freq_open_cam-b3lyp_air_D3.chk"
 B after Tr=     0.000000    0.000000    0.000000
         Rot=    0.999725    0.019909   -0.004154   -0.011699 Ang=   2.69 deg.
 Guess basis will be translated and rotated to current coordinates.
 JPrj=2 DoOrth=T DoCkMO=T.
 Generating alternative initial guess.
 ExpMin= 1.22D-01 ExpMax= 9.18D+03 ExpMxC= 1.38D+03 IAcc=1 IRadAn=         1 AccDes= 0.00D+00
 Harris functional with IExCor=20419 and IRadAn=       1 diagonalized for initial guess.
 HarFok:  IExCor=20419 AccDes= 0.00D+00 IRadAn=         1 IDoV= 1 UseB2=F ITyADJ=14
 ICtDFT=  3500011 ScaDFX=  1.000000  1.000000  1.000000  1.000000
 FoFCou: FMM=F IPFlag=           0 FMFlag=      100000 FMFlg1=           0
         NFxFlg=           0 DoJE=T BraDBF=F KetDBF=T FulRan=T
         wScrn=  0.000000 ICntrl=     500 IOpCl=  0 I1Cent=   200000004 NGrid=           0
         NMat0=    1 NMatS0=      1 NMatT0=    0 NMatD0=    1 NMtDS0=    0 NMtDT0=    0
 Petite list used in FoFCou.
 Harris En= -2437.30827464428    
 Leave Link  401 at Wed Dec  5 18:08:50 2018, MaxMem=   536870912 cpu:        33.0
 (Enter /pbs_home/pkowalski/g09d01/g09/l502.exe)
 Closed shell SCF:
 Using DIIS extrapolation, IDIIS=  1040.
 Integral symmetry usage will be decided dynamically.
 IVT=     1387805 IEndB=     1387805 NGot=   536870912 MDV=   535953350
 LenX=   535953350 LenY=   535499748
 Requested convergence on RMS density matrix=1.00D-08 within 128 cycles.
 Requested convergence on MAX density matrix=1.00D-06.
 Requested convergence on             energy=1.00D-06.
 No special actions if energy rises.
 Fock matrices will be formed incrementally for  20 cycles.
 Integral accuracy reduced to 1.0D-05 until final iterations.

 Cycle   1  Pass 0  IDiag  1:
 FoFJK:  IHMeth= 1 ICntrl=       0 DoSepK=T KAlg= 0 I1Cent=   0 FoldK=F
 IRaf=         1 NMat=   1 IRICut=       1 DoRegI=T DoRafI=F ISym2E= 0.
 FoFCou: FMM=F IPFlag=           0 FMFlag=      100000 FMFlg1=           0
         NFxFlg=           0 DoJE=T BraDBF=F KetDBF=F FulRan=T
         wScrn=  0.000000 ICntrl=     500 IOpCl=  0 I1Cent=           0 NGrid=           0
         NMat0=    1 NMatS0=      1 NMatT0=    0 NMatD0=    1 NMtDS0=    0 NMtDT0=    0
 Symmetry not used in FoFCou.
 E= -2511.27210731358    
 DIIS: error= 1.01D-02 at cycle   1 NSaved=   1.
 NSaved= 1 IEnMin= 1 EnMin= -2511.27210731358     IErMin= 1 ErrMin= 1.01D-02
 ErrMax= 1.01D-02  0.00D+00 EMaxC= 1.00D-01 BMatC= 1.24D-01 BMatP= 1.24D-01
 IDIUse=3 WtCom= 8.99D-01 WtEn= 1.01D-01
 Coeff-Com:  0.100D+01
 Coeff-En:   0.100D+01
 Coeff:      0.100D+01
 Recover alternate guess density for next cycle.
 RMSDP=3.37D-03 MaxDP=2.31D-01              OVMax= 0.00D+00

 Cycle   2  Pass 0  IDiag  1:
 RMSU=  3.35D-03    CP:  1.03D+00
 E= -2510.71923028464     Delta-E=        0.552877028933 Rises=F Damp=F
 Switch densities from cycles 1 and 2 for lowest energy.
 DIIS: error= 2.45D-02 at cycle   2 NSaved=   2.
 NSaved= 2 IEnMin= 1 EnMin= -2511.27210731358     IErMin= 1 ErrMin= 1.01D-02
 ErrMax= 2.45D-02  0.00D+00 EMaxC= 1.00D+00 BMatC= 1.29D+00 BMatP= 1.24D-01
 IDIUse=1 WtCom= 1.00D+00 WtEn= 0.00D+00
 Coeff-Com:  0.912D+00 0.881D-01
 Coeff:      0.912D+00 0.881D-01
 Gap=     0.275 Goal=   None    Shift=    0.000
 RMSDP=1.11D-03 MaxDP=4.25D-02 DE= 5.53D-01 OVMax= 1.77D-01

 Cycle   3  Pass 0  IDiag  1:
 RMSU=  1.08D-03    CP:  9.93D-01  7.80D-02
 E= -2511.44196421335     Delta-E=       -0.722733928710 Rises=F Damp=F
 DIIS: error= 2.39D-03 at cycle   3 NSaved=   3.
 NSaved= 3 IEnMin= 3 EnMin= -2511.44196421335     IErMin= 3 ErrMin= 2.39D-03
 ErrMax= 2.39D-03  0.00D+00 EMaxC= 1.00D+00 BMatC= 1.17D-02 BMatP= 1.24D-01
 IDIUse=1 WtCom= 1.00D+00 WtEn= 0.00D+00
 Coeff-Com: -0.312D-01 0.539D-01 0.977D+00
 Coeff:     -0.312D-01 0.539D-01 0.977D+00
 Gap=     0.213 Goal=   None    Shift=    0.000
 RMSDP=4.51D-04 MaxDP=2.20D-02 DE=-7.23D-01 OVMax= 4.00D-02

 Cycle   4  Pass 0  IDiag  1:
 RMSU=  4.16D-04    CP:  9.94D-01  1.30D-01  9.87D-01
 E= -2511.44897905254     Delta-E=       -0.007014839188 Rises=F Damp=F
 DIIS: error= 1.92D-03 at cycle   4 NSaved=   4.
 NSaved= 4 IEnMin= 4 EnMin= -2511.44897905254     IErMin= 4 ErrMin= 1.92D-03
 ErrMax= 1.92D-03  0.00D+00 EMaxC= 1.00D+00 BMatC= 8.33D-03 BMatP= 1.17D-02
 IDIUse=1 WtCom= 1.00D+00 WtEn= 0.00D+00
 Coeff-Com: -0.645D-01 0.127D-01 0.524D+00 0.528D+00
 Coeff:     -0.645D-01 0.127D-01 0.524D+00 0.528D+00
 Gap=     0.218 Goal=   None    Shift=    0.000
 RMSDP=2.62D-04 MaxDP=1.32D-02 DE=-7.01D-03 OVMax= 2.79D-02

 Cycle   5  Pass 0  IDiag  1:
 RMSU=  1.22D-04    CP:  9.93D-01  1.16D-01  1.07D+00  4.95D-01
 E= -2511.45785239237     Delta-E=       -0.008873339830 Rises=F Damp=F
 DIIS: error= 4.97D-04 at cycle   5 NSaved=   5.
 NSaved= 5 IEnMin= 5 EnMin= -2511.45785239237     IErMin= 5 ErrMin= 4.97D-04
 ErrMax= 4.97D-04  0.00D+00 EMaxC= 1.00D+00 BMatC= 3.89D-04 BMatP= 8.33D-03
 IDIUse=1 WtCom= 1.00D+00 WtEn= 0.00D+00
 Coeff-Com: -0.217D-01-0.614D-03 0.122D+00 0.221D+00 0.679D+00
 Coeff:     -0.217D-01-0.614D-03 0.122D+00 0.221D+00 0.679D+00
 Gap=     0.214 Goal=   None    Shift=    0.000
 RMSDP=6.05D-05 MaxDP=3.37D-03 DE=-8.87D-03 OVMax= 6.45D-03

 Cycle   6  Pass 0  IDiag  1:
 RMSU=  4.51D-05    CP:  9.92D-01  1.14D-01  1.07D+00  5.85D-01  8.84D-01
 E= -2511.45824862489     Delta-E=       -0.000396232517 Rises=F Damp=F
 DIIS: error= 2.45D-04 at cycle   6 NSaved=   6.
 NSaved= 6 IEnMin= 6 EnMin= -2511.45824862489     IErMin= 6 ErrMin= 2.45D-04
 ErrMax= 2.45D-04  0.00D+00 EMaxC= 1.00D+00 BMatC= 7.51D-05 BMatP= 3.89D-04
 IDIUse=1 WtCom= 1.00D+00 WtEn= 0.00D+00
 Coeff-Com: -0.720D-03-0.178D-02-0.269D-01 0.268D-01 0.335D+00 0.667D+00
 Coeff:     -0.720D-03-0.178D-02-0.269D-01 0.268D-01 0.335D+00 0.667D+00
 Gap=     0.215 Goal=   None    Shift=    0.000
 RMSDP=2.39D-05 MaxDP=1.38D-03 DE=-3.96D-04 OVMax= 2.98D-03

 Cycle   7  Pass 0  IDiag  1:
 RMSU=  1.63D-05    CP:  9.92D-01  1.14D-01  1.07D+00  5.96D-01  9.79D-01
                    CP:  7.43D-01
 E= -2511.45833404614     Delta-E=       -0.000085421249 Rises=F Damp=F
 DIIS: error= 9.26D-05 at cycle   7 NSaved=   7.
 NSaved= 7 IEnMin= 7 EnMin= -2511.45833404614     IErMin= 7 ErrMin= 9.26D-05
 ErrMax= 9.26D-05  0.00D+00 EMaxC= 1.00D+00 BMatC= 9.06D-06 BMatP= 7.51D-05
 IDIUse=1 WtCom= 1.00D+00 WtEn= 0.00D+00
 Coeff-Com:  0.196D-02-0.396D-03-0.282D-01-0.146D-01 0.664D-01 0.312D+00
 Coeff-Com:  0.663D+00
 Coeff:      0.196D-02-0.396D-03-0.282D-01-0.146D-01 0.664D-01 0.312D+00
 Coeff:      0.663D+00
 Gap=     0.215 Goal=   None    Shift=    0.000
 RMSDP=8.53D-06 MaxDP=3.41D-04 DE=-8.54D-05 OVMax= 7.73D-04

 Initial convergence to 1.0D-05 achieved.  Increase integral accuracy.
 Cycle   8  Pass 1  IDiag  1:
 E= -2511.45842711574     Delta-E=       -0.000093069605 Rises=F Damp=F
 DIIS: error= 1.81D-04 at cycle   1 NSaved=   1.
 NSaved= 1 IEnMin= 1 EnMin= -2511.45842711574     IErMin= 1 ErrMin= 1.81D-04
 ErrMax= 1.81D-04  0.00D+00 EMaxC= 1.00D+00 BMatC= 1.40D-05 BMatP= 1.40D-05
 IDIUse=1 WtCom= 1.00D+00 WtEn= 0.00D+00
 Coeff-Com:  0.100D+01
 Coeff:      0.100D+01
 Gap=     0.215 Goal=   None    Shift=    0.000
 RMSDP=8.53D-06 MaxDP=3.41D-04 DE=-9.31D-05 OVMax= 7.89D-04

 Cycle   9  Pass 1  IDiag  1:
 RMSU=  1.60D-04    CP:  1.00D+00
 E= -2511.45844094114     Delta-E=       -0.000013825395 Rises=F Damp=F
 DIIS: error= 3.92D-05 at cycle   2 NSaved=   2.
 NSaved= 2 IEnMin= 2 EnMin= -2511.45844094114     IErMin= 2 ErrMin= 3.92D-05
 ErrMax= 3.92D-05  0.00D+00 EMaxC= 1.00D+00 BMatC= 1.20D-06 BMatP= 1.40D-05
 IDIUse=1 WtCom= 1.00D+00 WtEn= 0.00D+00
 Coeff-Com:  0.991D-01 0.901D+00
 Coeff:      0.991D-01 0.901D+00
 Gap=     0.215 Goal=   None    Shift=    0.000
 RMSDP=7.19D-06 MaxDP=2.80D-04 DE=-1.38D-05 OVMax= 6.20D-04

 Cycle  10  Pass 1  IDiag  1:
 RMSU=  5.46D-06    CP:  1.00D+00  1.03D+00
 E= -2511.45844036834     Delta-E=        0.000000572793 Rises=F Damp=F
 DIIS: error= 4.57D-05 at cycle   3 NSaved=   3.
 NSaved= 3 IEnMin= 2 EnMin= -2511.45844094114     IErMin= 2 ErrMin= 3.92D-05
 ErrMax= 4.57D-05  0.00D+00 EMaxC= 1.00D+00 BMatC= 1.79D-06 BMatP= 1.20D-06
 IDIUse=1 WtCom= 1.00D+00 WtEn= 0.00D+00
 Coeff-Com: -0.164D-01 0.556D+00 0.461D+00
 Coeff:     -0.164D-01 0.556D+00 0.461D+00
 Gap=     0.215 Goal=   None    Shift=    0.000
 RMSDP=3.11D-06 MaxDP=1.87D-04 DE= 5.73D-07 OVMax= 4.04D-04

 Cycle  11  Pass 1  IDiag  1:
 RMSU=  1.33D-06    CP:  1.00D+00  1.03D+00  5.05D-01
 E= -2511.45844229036     Delta-E=       -0.000001922014 Rises=F Damp=F
 DIIS: error= 3.09D-06 at cycle   4 NSaved=   4.
 NSaved= 4 IEnMin= 4 EnMin= -2511.45844229036     IErMin= 4 ErrMin= 3.09D-06
 ErrMax= 3.09D-06  0.00D+00 EMaxC= 1.00D+00 BMatC= 2.31D-08 BMatP= 1.20D-06
 IDIUse=1 WtCom= 1.00D+00 WtEn= 0.00D+00
 Coeff-Com: -0.100D-01 0.252D+00 0.228D+00 0.530D+00
 Coeff:     -0.100D-01 0.252D+00 0.228D+00 0.530D+00
 Gap=     0.215 Goal=   None    Shift=    0.000
 RMSDP=4.18D-07 MaxDP=2.56D-05 DE=-1.92D-06 OVMax= 4.05D-05

 Cycle  12  Pass 1  IDiag  1:
 RMSU=  3.81D-07    CP:  1.00D+00  1.03D+00  5.34D-01  9.79D-01
 E= -2511.45844231712     Delta-E=       -0.000000026765 Rises=F Damp=F
 DIIS: error= 1.35D-06 at cycle   5 NSaved=   5.
 NSaved= 5 IEnMin= 5 EnMin= -2511.45844231712     IErMin= 5 ErrMin= 1.35D-06
 ErrMax= 1.35D-06  0.00D+00 EMaxC= 1.00D+00 BMatC= 1.94D-09 BMatP= 2.31D-08
 IDIUse=1 WtCom= 1.00D+00 WtEn= 0.00D+00
 Coeff-Com:  0.578D-03-0.456D-01-0.270D-01 0.132D+00 0.940D+00
 Coeff:      0.578D-03-0.456D-01-0.270D-01 0.132D+00 0.940D+00
 Gap=     0.215 Goal=   None    Shift=    0.000
 RMSDP=2.53D-07 MaxDP=1.85D-05 DE=-2.68D-08 OVMax= 5.59D-05

 Cycle  13  Pass 1  IDiag  1:
 RMSU=  1.98D-07    CP:  1.00D+00  1.03D+00  5.45D-01  1.09D+00  1.07D+00
 E= -2511.45844232373     Delta-E=       -0.000000006607 Rises=F Damp=F
 DIIS: error= 5.92D-07 at cycle   6 NSaved=   6.
 NSaved= 6 IEnMin= 6 EnMin= -2511.45844232373     IErMin= 6 ErrMin= 5.92D-07
 ErrMax= 5.92D-07  0.00D+00 EMaxC= 1.00D+00 BMatC= 9.35D-10 BMatP= 1.94D-09
 IDIUse=1 WtCom= 1.00D+00 WtEn= 0.00D+00
 Coeff-Com:  0.263D-02-0.836D-01-0.665D-01-0.667D-01 0.515D+00 0.699D+00
 Coeff:      0.263D-02-0.836D-01-0.665D-01-0.667D-01 0.515D+00 0.699D+00
 Gap=     0.215 Goal=   None    Shift=    0.000
 RMSDP=1.32D-07 MaxDP=6.34D-06 DE=-6.61D-09 OVMax= 2.52D-05

 Cycle  14  Pass 1  IDiag  1:
 RMSU=  8.57D-08    CP:  1.00D+00  1.03D+00  5.48D-01  1.13D+00  1.26D+00
                    CP:  1.14D+00
 E= -2511.45844232551     Delta-E=       -0.000000001776 Rises=F Damp=F
 DIIS: error= 1.61D-07 at cycle   7 NSaved=   7.
 NSaved= 7 IEnMin= 7 EnMin= -2511.45844232551     IErMin= 7 ErrMin= 1.61D-07
 ErrMax= 1.61D-07  0.00D+00 EMaxC= 1.00D+00 BMatC= 5.12D-11 BMatP= 9.35D-10
 IDIUse=1 WtCom= 1.00D+00 WtEn= 0.00D+00
 Coeff-Com:  0.864D-03-0.248D-01-0.201D-01-0.394D-01 0.104D+00 0.232D+00
 Coeff-Com:  0.748D+00
 Coeff:      0.864D-03-0.248D-01-0.201D-01-0.394D-01 0.104D+00 0.232D+00
 Coeff:      0.748D+00
 Gap=     0.215 Goal=   None    Shift=    0.000
 RMSDP=3.63D-08 MaxDP=1.87D-06 DE=-1.78D-09 OVMax= 6.23D-06

 Cycle  15  Pass 1  IDiag  1:
 RMSU=  2.43D-08    CP:  1.00D+00  1.03D+00  5.50D-01  1.13D+00  1.29D+00
                    CP:  1.26D+00  1.06D+00
 E= -2511.45844232535     Delta-E=        0.000000000158 Rises=F Damp=F
 DIIS: error= 1.43D-07 at cycle   8 NSaved=   8.
 NSaved= 8 IEnMin= 7 EnMin= -2511.45844232551     IErMin= 8 ErrMin= 1.43D-07
 ErrMax= 1.43D-07  0.00D+00 EMaxC= 1.00D+00 BMatC= 1.85D-11 BMatP= 5.12D-11
 IDIUse=1 WtCom= 1.00D+00 WtEn= 0.00D+00
 Coeff-Com: -0.107D-03 0.465D-02 0.373D-02-0.778D-02-0.479D-01-0.325D-01
 Coeff-Com:  0.392D+00 0.687D+00
 Coeff:     -0.107D-03 0.465D-02 0.373D-02-0.778D-02-0.479D-01-0.325D-01
 Coeff:      0.392D+00 0.687D+00
 Gap=     0.215 Goal=   None    Shift=    0.000
 RMSDP=1.72D-08 MaxDP=7.59D-07 DE= 1.58D-10 OVMax= 3.73D-06

 Cycle  16  Pass 1  IDiag  1:
 RMSU=  1.05D-08    CP:  1.00D+00  1.03D+00  5.50D-01  1.13D+00  1.30D+00
                    CP:  1.29D+00  1.17D+00  8.79D-01
 E= -2511.45844232536     Delta-E=       -0.000000000008 Rises=F Damp=F
 DIIS: error= 3.10D-08 at cycle   9 NSaved=   9.
 NSaved= 9 IEnMin= 7 EnMin= -2511.45844232551     IErMin= 9 ErrMin= 3.10D-08
 ErrMax= 3.10D-08  0.00D+00 EMaxC= 1.00D+00 BMatC= 2.42D-12 BMatP= 1.85D-11
 IDIUse=1 WtCom= 1.00D+00 WtEn= 0.00D+00
 Coeff-Com: -0.167D-03 0.561D-02 0.453D-02 0.681D-03-0.386D-01-0.524D-01
 Coeff-Com:  0.898D-01 0.335D+00 0.655D+00
 Coeff:     -0.167D-03 0.561D-02 0.453D-02 0.681D-03-0.386D-01-0.524D-01
 Coeff:      0.898D-01 0.335D+00 0.655D+00
 Gap=     0.215 Goal=   None    Shift=    0.000
 RMSDP=6.04D-09 MaxDP=3.22D-07 DE=-8.19D-12 OVMax= 9.56D-07

 SCF Done:  E(RCAM-B3LYP) =  -2511.45844233     A.U. after   16 cycles
            NFock= 16  Conv=0.60D-08     -V/T= 2.0073
 KE= 2.493154117707D+03 PE=-1.509938813490D+04 EE= 5.495514499832D+03
 Leave Link  502 at Wed Dec  5 18:16:29 2018, MaxMem=   536870912 cpu:      3667.4
 (Enter /pbs_home/pkowalski/g09d01/g09/l701.exe)
 Compute integral first derivatives.
 ... and contract with generalized density number  0.
 R6Disp: Adding Grimme-D3 dispersion energy 1st derivatives to the gradient.
 Leave Link  701 at Wed Dec  5 18:16:30 2018, MaxMem=   536870912 cpu:         5.4
 (Enter /pbs_home/pkowalski/g09d01/g09/l702.exe)
 L702 exits ... SP integral derivatives will be done elsewhere.
 Leave Link  702 at Wed Dec  5 18:16:31 2018, MaxMem=   536870912 cpu:         0.4
 (Enter /pbs_home/pkowalski/g09d01/g09/l703.exe)
 Compute integral first derivatives, UseDBF=F ICtDFT=           0.
 Integral derivatives from FoFJK, PRISM(SPDF).
 Calling FoFJK, ICntrl=      2127 FMM=F ISym2X=0 I1Cent= 0 IOpClX= 0 NMat=1 NMatS=1 NMatT=0.
 FoFJK:  IHMeth= 1 ICntrl=    2127 DoSepK=T KAlg= 0 I1Cent=   0 FoldK=F
 IRaf=         1 NMat=   1 IRICut=       1 DoRegI=T DoRafI=F ISym2E= 0.
 FoFCou: FMM=F IPFlag=           0 FMFlag=      100000 FMFlg1=         800
         NFxFlg=           0 DoJE=F BraDBF=F KetDBF=F FulRan=T
         wScrn=  0.000000 ICntrl=    2527 IOpCl=  0 I1Cent=           0 NGrid=           0
         NMat0=    1 NMatS0=      1 NMatT0=    0 NMatD0=    1 NMtDS0=    0 NMtDT0=    0
 Symmetry not used in FoFCou.
 Leave Link  703 at Wed Dec  5 18:18:38 2018, MaxMem=   536870912 cpu:      1019.4
 (Enter /pbs_home/pkowalski/g09d01/g09/l716.exe)
 Dipole        = 4.08993378D-02-1.48249113D+00-3.20102764D-01
 ***** Axes restored to original set *****
 -------------------------------------------------------------------
 Center     Atomic                   Forces (Hartrees/Bohr)
 Number     Number              X              Y              Z
 -------------------------------------------------------------------
      1       16          -0.004658658    0.026029218   -0.015046448
      2       16           0.006218173    0.030206404   -0.011851768
      3        9           0.033197749    0.016050101    0.009396404
      4        9          -0.009289477   -0.002989368    0.016806892
      5        9          -0.001535646   -0.024695359    0.000935180
      6        9           0.008602211    0.008622836   -0.018250646
      7        9          -0.004423257   -0.003063495    0.015421671
      8        9          -0.004633703    0.001997635   -0.020170278
      9        6          -0.003768284   -0.042369256    0.059922634
     10        6          -0.025113778    0.025729308   -0.015567205
     11        6           0.038355670    0.045306891   -0.030872161
     12        6           0.008670957   -0.005908201   -0.034535411
     13        6          -0.007212419   -0.000068298   -0.001283730
     14        6           0.004382568   -0.007202713   -0.005760527
     15        6          -0.008553882    0.026161015    0.016733573
     16        6           0.009461290   -0.004337810    0.007402890
     17        6          -0.009077794   -0.049848910    0.017528755
     18        6          -0.015108067   -0.010503740   -0.002692910
     19        6           0.013433861   -0.004115053    0.016352050
     20        6           0.007304768   -0.011286837    0.007238360
     21        6          -0.007852174   -0.010015469   -0.001192773
     22        6           0.008898547   -0.000944403    0.000295333
     23        6          -0.001503720   -0.007430629    0.000877063
     24        6          -0.007384739    0.003829087    0.000576966
     25        6           0.005932777   -0.004446204   -0.000935843
     26        6           0.002967191    0.005191752   -0.000240526
     27        6           0.000987737    0.001207263   -0.000228827
     28        6           0.013928776    0.008515601   -0.007380032
     29        6          -0.008844273   -0.001511815   -0.011252257
     30        6          -0.006059375   -0.000961617    0.002340204
     31        6          -0.000319648   -0.006504429    0.001833026
     32        6           0.005854712    0.001043666   -0.005093407
     33        6          -0.005685284   -0.003234542    0.002272844
     34        6          -0.002185006    0.005667941    0.000707213
     35        6          -0.001951993    0.001373767    0.000669308
     36        6          -0.025322417    0.002649833    0.008843702
     37        6          -0.001183106   -0.000416750   -0.000743335
     38        1          -0.002465940   -0.002068434   -0.002389492
     39        1          -0.000434374    0.004006900    0.000748320
     40        1           0.003177738   -0.000711519    0.001481196
     41        1           0.001191947    0.002284116   -0.002947672
     42        1          -0.003422323   -0.003945119   -0.001778103
     43        1           0.000794092    0.000029281    0.003960173
     44        1           0.004793111    0.005537002   -0.000176414
     45        1           0.004134431   -0.000630269   -0.000884440
     46        1          -0.001732784    0.002471128    0.000261191
     47        1           0.000160963   -0.003070927    0.000052110
     48        1          -0.002852216   -0.001167443    0.000377005
     49        1          -0.001066119   -0.002409498    0.005085977
     50        1          -0.001273546   -0.001976032   -0.008748670
     51        1          -0.008557221   -0.009978839   -0.001911293
     52        1          -0.003781788    0.005473387    0.000522195
     53        1          -0.003251100   -0.000652869    0.000851798
     54        1           0.001878462    0.002284743   -0.000946664
     55        1          -0.000079227   -0.003074811    0.000441319
     56        1           0.002651356   -0.001252988   -0.001034815
     57        1           0.002483477    0.004506360    0.004098339
     58        1          -0.001155349   -0.002545622   -0.002978104
     59        1           0.002276123   -0.000835967    0.002860062
 -------------------------------------------------------------------
 Cartesian Forces:  Max     0.059922634 RMS     0.012178229
 Leave Link  716 at Wed Dec  5 18:18:38 2018, MaxMem=   536870912 cpu:         0.4
 (Enter /pbs_home/pkowalski/g09d01/g09/l103.exe)

 GradGradGradGradGradGradGradGradGradGradGradGradGradGradGradGradGradGrad
 Berny optimization.
 Using GEDIIS/GDIIS optimizer.
 FormGI is forming the generalized inverse of G from B-inverse, IUseBI=4.
 Internal  Forces:  Max     0.090153330 RMS     0.011999083
 Search for a local minimum.
 Step number   5 out of a maximum of  337
 All quantities printed in internal units (Hartrees-Bohrs-Radians)
 RMS Force = .11999D-01 SwitMx=.10000D-02 MixMth= 1
 Mixed Optimization -- RFO/linear search
 Update second derivatives using D2CorX and points    3    5    4
 DE=  3.28D-02 DEPred=-6.66D-03 R=-4.92D+00
 Trust test=-4.92D+00 RLast= 8.80D-01 DXMaxT set to 2.52D-01
 ITU= -1  0  0  1  0
 Use linear search instead of GDIIS.
 Energy rises -- skip Quadratic/GDIIS search.
 Quartic linear search produced a step of -0.78721.
 Iteration  1 RMS(Cart)=  0.20530212 RMS(Int)=  0.00557929
 Iteration  2 RMS(Cart)=  0.02029168 RMS(Int)=  0.00018944
 Iteration  3 RMS(Cart)=  0.00010239 RMS(Int)=  0.00018453
 Iteration  4 RMS(Cart)=  0.00000006 RMS(Int)=  0.00018453
 ITry= 1 IFail=0 DXMaxC= 8.89D-01 DCOld= 1.00D+10 DXMaxT= 2.52D-01 DXLimC= 3.00D+00 Rises=T
 Variable       Old X    -DE/DX   Delta X   Delta X   Delta X     New X
                                 (Linear)    (Quad)   (Total)
    R1        3.32354  -0.01494  -0.06618   0.00000  -0.06632   3.25722
    R2        3.37149  -0.02321  -0.10643   0.00000  -0.10629   3.26520
    R3        3.31518  -0.02743  -0.09295   0.00000  -0.09300   3.22219
    R4        3.36136  -0.02002  -0.07030   0.00000  -0.07011   3.29125
    R5        2.58453  -0.02914  -0.05689   0.00000  -0.05689   2.52764
    R6        2.58743  -0.01776  -0.05510   0.00000  -0.05510   2.53233
    R7        2.57498  -0.02475  -0.07919   0.00000  -0.07919   2.49579
    R8        2.59384  -0.02167  -0.06322   0.00000  -0.06322   2.53062
    R9        2.59548  -0.01440  -0.03930   0.00000  -0.03930   2.55618
   R10        2.58330  -0.02001  -0.05975   0.00000  -0.05975   2.52355
   R11        2.74594  -0.02975  -0.09948   0.00000  -0.09966   2.64628
   R12        2.87473  -0.00147  -0.07942   0.00000  -0.07942   2.79532
   R13        2.82505   0.01005  -0.04615   0.00000  -0.04625   2.77880
   R14        2.82003   0.00177   0.00423   0.00000   0.00423   2.82426
   R15        2.73575  -0.05603  -0.16982   0.00000  -0.17001   2.56573
   R16        2.82950   0.00231   0.01705   0.00000   0.01705   2.84656
   R17        2.87430   0.01871   0.02944   0.00000   0.02940   2.90370
   R18        2.59695  -0.01533   0.01360   0.00000   0.01354   2.61049
   R19        2.88346   0.00100   0.01415   0.00000   0.01409   2.89755
   R20        2.84237  -0.00435   0.00588   0.00000   0.00587   2.84824
   R21        2.82380  -0.01754  -0.03791   0.00000  -0.03791   2.78590
   R22        2.85139  -0.00235   0.01227   0.00000   0.01244   2.86383
   R23        2.77916  -0.02240  -0.07579   0.00000  -0.07580   2.70336
   R24        2.08926  -0.00401  -0.01569   0.00000  -0.01569   2.07357
   R25        2.08783  -0.00290  -0.01284   0.00000  -0.01284   2.07499
   R26        2.08749  -0.00327  -0.01404   0.00000  -0.01404   2.07345
   R27        2.08663  -0.00237  -0.01497   0.00000  -0.01497   2.07166
   R28        2.08058  -0.00526  -0.02792   0.00000  -0.02792   2.05266
   R29        2.09011  -0.00399  -0.01456   0.00000  -0.01456   2.07555
   R30        2.82059  -0.01204  -0.04614   0.00000  -0.04614   2.77445
   R31        2.59232  -0.00579   0.01542   0.00000   0.01560   2.60792
   R32        2.83410  -0.01362  -0.05276   0.00000  -0.05276   2.78134
   R33        2.58473  -0.00233   0.01064   0.00000   0.01076   2.59549
   R34        2.66557  -0.00703  -0.01429   0.00000  -0.01429   2.65128
   R35        2.66735  -0.00472  -0.00946   0.00000  -0.00946   2.65789
   R36        2.63623  -0.00226  -0.00722   0.00000  -0.00722   2.62901
   R37        2.03532   0.00588   0.01794   0.00000   0.01794   2.05326
   R38        2.63119  -0.00291  -0.00946   0.00000  -0.00946   2.62173
   R39        2.05272   0.00360   0.01211   0.00000   0.01211   2.06483
   R40        2.62789  -0.00027  -0.00111   0.00000  -0.00111   2.62678
   R41        2.05557   0.00291   0.01111   0.00000   0.01111   2.06669
   R42        2.62913   0.00028   0.00327   0.00000   0.00327   2.63240
   R43        2.05538   0.00302   0.01105   0.00000   0.01105   2.06643
   R44        2.05525   0.00310   0.01050   0.00000   0.01050   2.06574
   R45        2.84104   0.00289   0.00720   0.00000   0.00720   2.84824
   R46        2.08840  -0.00222  -0.01194   0.00000  -0.01194   2.07646
   R47        2.08613  -0.00714  -0.01613   0.00000  -0.01613   2.07000
   R48        2.08198  -0.01127  -0.02588   0.00000  -0.02588   2.05609
   R49        2.66289  -0.00760  -0.01541   0.00000  -0.01541   2.64748
   R50        2.65873  -0.00274  -0.00666   0.00000  -0.00666   2.65207
   R51        2.63585  -0.00293  -0.00778   0.00000  -0.00778   2.62808
   R52        2.04575   0.00569   0.01687   0.00000   0.01687   2.06262
   R53        2.63348  -0.00305  -0.00945   0.00000  -0.00945   2.62403
   R54        2.05496   0.00304   0.01173   0.00000   0.01173   2.06669
   R55        2.63136  -0.00041  -0.00172   0.00000  -0.00172   2.62964
   R56        2.05537   0.00304   0.01141   0.00000   0.01141   2.06678
   R57        2.63122  -0.00002   0.00209   0.00000   0.00209   2.63331
   R58        2.05537   0.00307   0.01117   0.00000   0.01117   2.06654
   R59        2.05523   0.00311   0.01071   0.00000   0.01071   2.06595
   R60        2.84378  -0.00166   0.00000   0.00000   0.00000   2.84378
   R61        2.09040  -0.00389  -0.01687   0.00000  -0.01687   2.07353
   R62        2.08539  -0.00351  -0.01522   0.00000  -0.01522   2.07018
   R63        2.07199   0.00019  -0.00205   0.00000  -0.00205   2.06994
    A1        1.61128   0.00215   0.02089   0.00000   0.02072   1.63201
    A2        1.59950   0.00474   0.03553   0.00000   0.03563   1.63512
    A3        2.08121  -0.06282  -0.00380   0.00000  -0.00216   2.07904
    A4        1.87946  -0.00007   0.03392   0.00000   0.03467   1.91413
    A5        2.03919   0.07146   0.06637   0.00000   0.06710   2.10628
    A6        1.97257   0.00535  -0.02190   0.00000  -0.02218   1.95040
    A7        2.06703  -0.01289  -0.04993   0.00000  -0.04992   2.01711
    A8        2.15164   0.00957   0.07838   0.00000   0.07855   2.23019
    A9        1.91686  -0.00108  -0.00952   0.00000  -0.00925   1.90761
   A10        2.07404   0.00138   0.00117   0.00000   0.00208   2.07611
   A11        2.15121   0.00394   0.05873   0.00000   0.05935   2.21056
   A12        2.08698   0.09015   0.05727   0.00000   0.05757   2.14455
   A13        2.30589  -0.07637  -0.02550   0.00000  -0.02509   2.28080
   A14        1.88137  -0.01372  -0.02522   0.00000  -0.02513   1.85624
   A15        1.90232   0.00096  -0.03075   0.00000  -0.03060   1.87172
   A16        2.01429   0.01481   0.02437   0.00000   0.02430   2.03858
   A17        1.88166  -0.01853  -0.02471   0.00000  -0.02440   1.85726
   A18        1.90910   0.00243   0.01797   0.00000   0.01801   1.92711
   A19        1.94734  -0.00418  -0.01032   0.00000  -0.01034   1.93700
   A20        1.80817   0.00382   0.02282   0.00000   0.02279   1.83097
   A21        1.93589   0.01595   0.01495   0.00000   0.01488   1.95077
   A22        2.31767  -0.01930   0.00396   0.00000   0.00410   2.32177
   A23        2.02754   0.00340  -0.01733   0.00000  -0.01718   2.01036
   A24        1.89868  -0.00151  -0.00507   0.00000  -0.00507   1.89361
   A25        1.98425   0.00223   0.00830   0.00000   0.00830   1.99255
   A26        2.00049  -0.00010   0.01066   0.00000   0.01063   2.01112
   A27        1.88888  -0.00113  -0.00422   0.00000  -0.00423   1.88465
   A28        1.88561   0.00299   0.00350   0.00000   0.00355   1.88916
   A29        1.80004  -0.00243  -0.01405   0.00000  -0.01404   1.78600
   A30        1.90435  -0.00531  -0.04182   0.00000  -0.04180   1.86255
   A31        1.92828   0.00165   0.02933   0.00000   0.02930   1.95758
   A32        1.91439   0.00133  -0.01493   0.00000  -0.01473   1.89966
   A33        1.97306   0.00318   0.01002   0.00000   0.01008   1.98314
   A34        1.95091   0.00184   0.00831   0.00000   0.00827   1.95918
   A35        1.79046  -0.00232   0.01159   0.00000   0.01159   1.80205
   A36        2.11006  -0.00517  -0.02788   0.00000  -0.02762   2.08245
   A37        1.97225   0.01091   0.04111   0.00000   0.04090   2.01315
   A38        2.19803  -0.00569  -0.01106   0.00000  -0.01079   2.18724
   A39        1.91435  -0.00132  -0.02289   0.00000  -0.02291   1.89144
   A40        1.93661   0.00452   0.03714   0.00000   0.03717   1.97377
   A41        1.92943   0.00059   0.00803   0.00000   0.00809   1.93752
   A42        1.89931  -0.00142  -0.00694   0.00000  -0.00699   1.89232
   A43        1.89525  -0.00096  -0.00660   0.00000  -0.00659   1.88866
   A44        1.88804  -0.00155  -0.01014   0.00000  -0.01004   1.87800
   A45        1.94249   0.00471   0.03725   0.00000   0.03735   1.97984
   A46        1.93430   0.00136   0.02172   0.00000   0.02186   1.95616
   A47        1.89425  -0.00204  -0.04172   0.00000  -0.04178   1.85247
   A48        1.89538  -0.00198  -0.00209   0.00000  -0.00184   1.89354
   A49        1.90072  -0.00149  -0.00634   0.00000  -0.00644   1.89428
   A50        1.89591  -0.00071  -0.01174   0.00000  -0.01176   1.88414
   A51        2.05179   0.00940   0.02895   0.00000   0.02886   2.08065
   A52        1.96598  -0.01106  -0.03712   0.00000  -0.03691   1.92907
   A53        2.26542   0.00167   0.00803   0.00000   0.00794   2.27336
   A54        2.06068  -0.00168  -0.00215   0.00000  -0.00225   2.05842
   A55        1.94658  -0.00189  -0.03419   0.00000  -0.03400   1.91258
   A56        2.27225   0.00366   0.03531   0.00000   0.03524   2.30750
   A57        2.16306  -0.00473  -0.02330   0.00000  -0.02330   2.13975
   A58        2.07941   0.00297   0.02363   0.00000   0.02363   2.10304
   A59        2.04066   0.00176  -0.00031   0.00000  -0.00031   2.04034
   A60        2.11592  -0.00032   0.00116   0.00000   0.00116   2.11708
   A61        2.13626  -0.00425  -0.03323   0.00000  -0.03323   2.10303
   A62        2.03094   0.00457   0.03206   0.00000   0.03206   2.06300
   A63        2.12316   0.00038   0.00302   0.00000   0.00302   2.12619
   A64        2.11305  -0.00254  -0.02045   0.00000  -0.02045   2.09260
   A65        2.04695   0.00215   0.01742   0.00000   0.01742   2.06437
   A66        2.10525   0.00067   0.00417   0.00000   0.00417   2.10942
   A67        2.08585  -0.00120  -0.00799   0.00000  -0.00799   2.07786
   A68        2.09208   0.00054   0.00382   0.00000   0.00382   2.09589
   A69        2.09953  -0.00040   0.00121   0.00000   0.00121   2.10074
   A70        2.08869  -0.00038  -0.00508   0.00000  -0.00508   2.08361
   A71        2.09496   0.00078   0.00387   0.00000   0.00387   2.09883
   A72        2.08183  -0.00209  -0.00926   0.00000  -0.00926   2.07257
   A73        2.10105   0.00106   0.00411   0.00000   0.00411   2.10516
   A74        2.10031   0.00103   0.00515   0.00000   0.00515   2.10546
   A75        2.01302  -0.00924  -0.02558   0.00000  -0.02572   1.98729
   A76        2.09041   0.03847   0.04323   0.00000   0.04330   2.13371
   A77        2.16606  -0.03007  -0.01606   0.00000  -0.01596   2.15009
   A78        1.90684  -0.00627  -0.01101   0.00000  -0.01104   1.89581
   A79        1.95893   0.00658   0.02968   0.00000   0.02969   1.98862
   A80        1.93528   0.00374   0.00507   0.00000   0.00510   1.94038
   A81        1.92487  -0.00422  -0.03198   0.00000  -0.03202   1.89285
   A82        1.84756  -0.00076   0.01410   0.00000   0.01409   1.86165
   A83        1.88713   0.00053  -0.00732   0.00000  -0.00726   1.87987
   A84        2.14748  -0.00961  -0.03949   0.00000  -0.03948   2.10800
   A85        2.08138   0.00730   0.03469   0.00000   0.03469   2.11608
   A86        2.05351   0.00233   0.00511   0.00000   0.00511   2.05862
   A87        2.11072  -0.00023  -0.00024   0.00000  -0.00025   2.11048
   A88        2.11394  -0.00338  -0.02447   0.00000  -0.02447   2.08947
   A89        2.05773   0.00362   0.02482   0.00000   0.02482   2.08255
   A90        2.11587  -0.00076  -0.00281   0.00000  -0.00281   2.11307
   A91        2.09869  -0.00116  -0.01143   0.00000  -0.01143   2.08726
   A92        2.06849   0.00192   0.01425   0.00000   0.01425   2.08274
   A93        2.10169   0.00029   0.00149   0.00000   0.00149   2.10318
   A94        2.08868  -0.00083  -0.00517   0.00000  -0.00517   2.08351
   A95        2.09274   0.00054   0.00369   0.00000   0.00369   2.09643
   A96        2.09855  -0.00032   0.00196   0.00000   0.00197   2.10051
   A97        2.09054  -0.00035  -0.00486   0.00000  -0.00486   2.08568
   A98        2.09410   0.00067   0.00290   0.00000   0.00289   2.09699
   A99        2.08567  -0.00130  -0.00537   0.00000  -0.00537   2.08030
   A100       2.09908   0.00058   0.00204   0.00000   0.00204   2.10112
   A101       2.09837   0.00072   0.00335   0.00000   0.00335   2.10172
   A102       1.95817  -0.00088  -0.01549   0.00000  -0.01542   1.94275
   A103       2.09784   0.00466   0.03736   0.00000   0.03734   2.13518
   A104       2.22424  -0.00372  -0.02048   0.00000  -0.02048   2.20376
   A105       1.90801   0.00244   0.02620   0.00000   0.02620   1.93421
   A106       1.93427   0.00223   0.01476   0.00000   0.01477   1.94904
   A107       1.97673  -0.00394  -0.02646   0.00000  -0.02647   1.95025
   A108       1.88364  -0.00354  -0.03497   0.00000  -0.03495   1.84869
   A109       1.84465   0.00335   0.03308   0.00000   0.03306   1.87770
   A110       1.91231  -0.00054  -0.01259   0.00000  -0.01258   1.89973
    D1        0.00597  -0.00104   0.00151   0.00000   0.00179   0.00776
    D2       -2.60785  -0.00941  -0.11412   0.00000  -0.11471  -2.72256
    D3        3.12456   0.00105   0.00620   0.00000   0.00602   3.13058
    D4       -0.01664   0.00166   0.02010   0.00000   0.01996   0.00332
    D5        0.10794   0.00628   0.01612   0.00000   0.01632   0.12426
    D6       -2.60139  -0.00096  -0.01891   0.00000  -0.01867  -2.62006
    D7        3.04196  -0.00078   0.01408   0.00000   0.01379   3.05575
    D8       -0.01697  -0.00207   0.02259   0.00000   0.02239   0.00542
    D9        2.21606   0.03786   0.10389   0.00000   0.10445   2.32051
   D10       -1.38187   0.03905   0.10309   0.00000   0.10344  -1.27844
   D11       -0.16082  -0.00726  -0.05007   0.00000  -0.04989  -0.21072
   D12        2.52443  -0.00606  -0.05087   0.00000  -0.05091   2.47352
   D13        3.11415   0.00140  -0.12452   0.00000  -0.12448   2.98967
   D14        0.13512  -0.00031  -0.21801   0.00000  -0.21774  -0.08262
   D15       -0.85936   0.01331   0.02929   0.00000   0.02902  -0.83034
   D16        2.44479   0.01160  -0.06420   0.00000  -0.06424   2.38055
   D17        0.15242   0.00469   0.06946   0.00000   0.06914   0.22156
   D18       -2.81927   0.01310   0.06127   0.00000   0.06085  -2.75842
   D19       -2.24549   0.02704  -0.05379   0.00000  -0.05308  -2.29858
   D20        1.06600   0.03545  -0.06198   0.00000  -0.06138   1.00463
   D21       -0.76858   0.00319   0.00841   0.00000   0.00823  -0.76035
   D22       -2.87981   0.00159  -0.03244   0.00000  -0.03238  -2.91219
   D23        1.32283   0.00292  -0.00474   0.00000  -0.00475   1.31808
   D24        2.85236  -0.00289   0.00099   0.00000   0.00090   2.85326
   D25        0.74113  -0.00449  -0.03986   0.00000  -0.03971   0.70142
   D26       -1.33942  -0.00316  -0.01216   0.00000  -0.01208  -1.35150
   D27        3.07041   0.00091   0.02751   0.00000   0.02743   3.09783
   D28        0.00514   0.00048  -0.02221   0.00000  -0.02218  -0.01705
   D29       -0.62692   0.00870   0.13217   0.00000   0.13197  -0.49496
   D30        2.59099   0.00826   0.08245   0.00000   0.08235   2.67335
   D31        1.26888   0.00423   0.05782   0.00000   0.05767   1.32655
   D32       -0.83011   0.00397   0.05838   0.00000   0.05815  -0.77196
   D33       -2.92489   0.00257   0.04024   0.00000   0.04010  -2.88480
   D34       -1.27043  -0.00359  -0.05515   0.00000  -0.05496  -1.32538
   D35        2.91377  -0.00385  -0.05460   0.00000  -0.05448   2.85929
   D36        0.81899  -0.00525  -0.07274   0.00000  -0.07253   0.74646
   D37        0.88609   0.02044  -0.06867   0.00000  -0.06830   0.81779
   D38       -1.26604   0.00636  -0.06051   0.00000  -0.06021  -1.32625
   D39        2.93865   0.00801  -0.07025   0.00000  -0.06973   2.86892
   D40       -2.38193   0.01355   0.00348   0.00000   0.00337  -2.37856
   D41        1.74914  -0.00053   0.01165   0.00000   0.01145   1.76059
   D42       -0.32936   0.00112   0.00191   0.00000   0.00194  -0.32743
   D43        2.95067   0.00895   0.09163   0.00000   0.09229   3.04296
   D44       -0.11689   0.00757   0.04533   0.00000   0.04599  -0.07090
   D45       -0.04255  -0.00092   0.00464   0.00000   0.00456  -0.03798
   D46       -3.11010  -0.00230  -0.04166   0.00000  -0.04174   3.13134
   D47       -1.40081   0.00827   0.02509   0.00000   0.02519  -1.37562
   D48        0.71065   0.00699   0.02099   0.00000   0.02109   0.73175
   D49        2.70565   0.00877   0.01684   0.00000   0.01695   2.72260
   D50        0.68743  -0.00486  -0.03229   0.00000  -0.03231   0.65512
   D51        2.79889  -0.00614  -0.03638   0.00000  -0.03640   2.76249
   D52       -1.48930  -0.00435  -0.04054   0.00000  -0.04054  -1.52984
   D53        2.73944  -0.00181  -0.00289   0.00000  -0.00293   2.73651
   D54       -1.43228  -0.00309  -0.00699   0.00000  -0.00702  -1.43930
   D55        0.56271  -0.00131  -0.01114   0.00000  -0.01116   0.55155
   D56       -1.63952  -0.00064  -0.01223   0.00000  -0.01219  -1.65171
   D57        2.50392   0.00277   0.01325   0.00000   0.01323   2.51715
   D58        0.40011   0.00039  -0.00970   0.00000  -0.00958   0.39053
   D59        1.44155  -0.00069   0.02576   0.00000   0.02592   1.46748
   D60       -0.69819   0.00272   0.05124   0.00000   0.05134  -0.64685
   D61       -2.80199   0.00034   0.02829   0.00000   0.02853  -2.77347
   D62       -1.35712   0.00345   0.10925   0.00000   0.10920  -1.24792
   D63        1.69768   0.00471   0.16618   0.00000   0.16641   1.86408
   D64        1.86154   0.00167   0.06083   0.00000   0.06060   1.92213
   D65       -1.36686   0.00293   0.11776   0.00000   0.11781  -1.24905
   D66       -0.69600   0.00377   0.04448   0.00000   0.04452  -0.65149
   D67        1.41861  -0.00082  -0.01228   0.00000  -0.01226   1.40635
   D68       -2.74555   0.00250   0.01142   0.00000   0.01137  -2.73418
   D69       -2.81574   0.00358   0.04124   0.00000   0.04129  -2.77445
   D70       -0.70112  -0.00101  -0.01551   0.00000  -0.01549  -0.71661
   D71        1.41790   0.00231   0.00818   0.00000   0.00814   1.42604
   D72        1.47010   0.00477   0.05107   0.00000   0.05111   1.52121
   D73       -2.69848   0.00018  -0.00569   0.00000  -0.00567  -2.70415
   D74       -0.57945   0.00349   0.01801   0.00000   0.01796  -0.56149
   D75       -0.01780   0.00065   0.03800   0.00000   0.03783   0.02004
   D76        3.04743   0.00132   0.05915   0.00000   0.05889   3.10632
   D77       -3.07849   0.00010  -0.01458   0.00000  -0.01452  -3.09301
   D78       -0.01326   0.00077   0.00657   0.00000   0.00653  -0.00673
   D79       -2.55010   0.00140   0.00430   0.00000   0.00427  -2.54582
   D80        0.54727   0.00214   0.01435   0.00000   0.01433   0.56161
   D81        0.59102   0.00067  -0.01286   0.00000  -0.01284   0.57818
   D82       -2.59479   0.00141  -0.00281   0.00000  -0.00278  -2.59757
   D83        0.02217  -0.00169  -0.03515   0.00000  -0.03522  -0.01305
   D84       -3.03628  -0.00288  -0.06019   0.00000  -0.06040  -3.09668
   D85       -3.11897  -0.00100  -0.01930   0.00000  -0.01929  -3.13826
   D86        0.10576  -0.00218  -0.04434   0.00000  -0.04446   0.06130
   D87        3.06777  -0.00191   0.00659   0.00000   0.00655   3.07432
   D88       -0.06143  -0.00170   0.00588   0.00000   0.00583  -0.05560
   D89       -0.17454  -0.00072  -0.00896   0.00000  -0.00892  -0.18346
   D90        2.97944  -0.00051  -0.00968   0.00000  -0.00964   2.96980
   D91       -0.07706  -0.00065  -0.05233   0.00000  -0.05245  -0.12951
   D92        2.88633  -0.00185  -0.03764   0.00000  -0.03759   2.84874
   D93       -3.12313  -0.00176  -0.03890   0.00000  -0.03906   3.12100
   D94       -0.15973  -0.00297  -0.02420   0.00000  -0.02420  -0.18393
   D95       -3.13727   0.00007  -0.00179   0.00000  -0.00179  -3.13906
   D96       -0.00893  -0.00011  -0.00235   0.00000  -0.00235  -0.01128
   D97       -0.00781  -0.00013  -0.00094   0.00000  -0.00094  -0.00875
   D98        3.12053  -0.00031  -0.00149   0.00000  -0.00150   3.11903
   D99        3.13599  -0.00016  -0.00036   0.00000  -0.00036   3.13563
   D100      -0.01184  -0.00024  -0.00205   0.00000  -0.00206  -0.01390
   D101       0.00593   0.00008  -0.00086   0.00000  -0.00086   0.00507
   D102       3.14128   0.00000  -0.00255   0.00000  -0.00256   3.13872
   D103       0.00382   0.00005   0.00154   0.00000   0.00154   0.00537
   D104       3.14066  -0.00002   0.00017   0.00000   0.00017   3.14083
   D105      -3.12528   0.00028   0.00256   0.00000   0.00256  -3.12272
   D106       0.01155   0.00021   0.00119   0.00000   0.00119   0.01274
   D107       0.00001   0.00004   0.00209   0.00000   0.00209   0.00210
   D108       3.13923  -0.00002   0.00008   0.00000   0.00008   3.13930
   D109      -3.13556   0.00013   0.00390   0.00000   0.00389  -3.13167
   D110       0.00365   0.00007   0.00188   0.00000   0.00188   0.00553
   D111       0.00239   0.00006  -0.00033   0.00000  -0.00033   0.00206
   D112       3.14075   0.00000  -0.00042   0.00000  -0.00042   3.14033
   D113      -3.13443   0.00014   0.00109   0.00000   0.00109  -3.13334
   D114       0.00393   0.00008   0.00100   0.00000   0.00100   0.00493
   D115      -0.00428  -0.00010  -0.00144   0.00000  -0.00144  -0.00572
   D116       3.14054  -0.00004  -0.00135   0.00000  -0.00135   3.13919
   D117       3.13970  -0.00004   0.00060   0.00000   0.00060   3.14030
   D118       0.00134   0.00002   0.00069   0.00000   0.00069   0.00203
   D119       2.11716   0.00048   0.01609   0.00000   0.01612   2.13328
   D120      -2.02527  -0.00489  -0.01286   0.00000  -0.01278  -2.03805
   D121       0.08737   0.00298   0.00266   0.00000   0.00267   0.09004
   D122      -0.83880   0.00669   0.00730   0.00000   0.00725  -0.83155
   D123       1.30195   0.00132  -0.02165   0.00000  -0.02165   1.28030
   D124      -2.86859   0.00919  -0.00614   0.00000  -0.00620  -2.87479
   D125       3.12424   0.00050   0.00473   0.00000   0.00478   3.12902
   D126       0.02635   0.00010   0.00115   0.00000   0.00118   0.02753
   D127       0.02620  -0.00035  -0.00571   0.00000  -0.00571   0.02049
   D128      -3.07168  -0.00075  -0.00929   0.00000  -0.00931  -3.08100
   D129      -3.12650   0.00009  -0.00147   0.00000  -0.00141  -3.12792
   D130       0.03287   0.00003  -0.00247   0.00000  -0.00242   0.03045
   D131      -0.02676   0.00048   0.00722   0.00000   0.00721  -0.01955
   D132       3.13261   0.00041   0.00622   0.00000   0.00620   3.13881
   D133      -0.00826   0.00006   0.00119   0.00000   0.00120  -0.00706
   D134      -3.13683   0.00001   0.00056   0.00000   0.00056  -3.13627
   D135       3.09100   0.00028   0.00358   0.00000   0.00359   3.09459
   D136      -0.03757   0.00023   0.00295   0.00000   0.00295  -0.03462
   D137       0.00929  -0.00032  -0.00419   0.00000  -0.00418   0.00510
   D138      -3.13144  -0.00018  -0.00224   0.00000  -0.00224  -3.13368
   D139       3.13340  -0.00029  -0.00344   0.00000  -0.00343   3.12997
   D140      -0.00733  -0.00014  -0.00149   0.00000  -0.00148  -0.00881
   D141      -0.01004   0.00017   0.00215   0.00000   0.00214  -0.00790
   D142      -3.13975  -0.00003  -0.00042   0.00000  -0.00043  -3.14018
   D143       3.11850   0.00021   0.00272   0.00000   0.00272   3.12122
   D144      -0.01121   0.00001   0.00015   0.00000   0.00015  -0.01106
   D145       0.00955  -0.00005  -0.00069   0.00000  -0.00069   0.00886
   D146       3.13926   0.00014   0.00188   0.00000   0.00187   3.14113
   D147      -3.13292  -0.00020  -0.00266   0.00000  -0.00265  -3.13557
   D148      -0.00320  -0.00001  -0.00009   0.00000  -0.00009  -0.00329
   D149      -0.80018   0.00183   0.01393   0.00000   0.01396  -0.78622
   D150       1.27389   0.00036  -0.00349   0.00000  -0.00347   1.27041
   D151      -2.85193  -0.00156  -0.02827   0.00000  -0.02827  -2.88020
   D152       2.25233   0.00283   0.03913   0.00000   0.03913   2.29145
   D153      -1.95679   0.00136   0.02171   0.00000   0.02169  -1.93510
   D154       0.20058  -0.00056  -0.00307   0.00000  -0.00310   0.19747
         Item               Value     Threshold  Converged?
 Maximum Force            0.090153     0.000450     NO 
 RMS     Force            0.011999     0.000300     NO 
 Maximum Displacement     0.889260     0.001800     NO 
 RMS     Displacement     0.214319     0.001200     NO 
 Predicted change in Energy=-1.151632D-03
 GradGradGradGradGradGradGradGradGradGradGradGradGradGradGradGradGradGrad

 Leave Link  103 at Wed Dec  5 18:18:39 2018, MaxMem=   536870912 cpu:         1.5
 (Enter /pbs_home/pkowalski/g09d01/g09/l202.exe)
 Stoichiometry    C29H22F6S2
 Framework group  C1[X(C29H22F6S2)]
 Deg. of freedom   171
 Full point group                 C1      NOp   1
 RotChk:  IX=0 Diff= 6.05D-02
 Largest Abelian subgroup         C1      NOp   1
 Largest concise Abelian subgroup C1      NOp   1
                         Standard orientation:                         
 ---------------------------------------------------------------------
 Center     Atomic      Atomic             Coordinates (Angstroms)
 Number     Number       Type             X           Y           Z
 ---------------------------------------------------------------------
      1         16           0        2.513454   -1.600748    1.673353
      2         16           0       -1.869060   -2.274274   -0.579632
      3          9           0       -2.519140    3.008390   -0.237891
      4          9           0       -1.048280    3.314633   -1.783901
      5          9           0       -0.331369    4.870456    0.268846
      6          9           0       -0.964434    3.368484    1.684142
      7          9           0        1.691659    3.372766   -0.521557
      8          9           0        1.593798    2.948182    1.590870
      9          6           0       -1.459419    0.220385   -1.076431
     10          6           0       -0.839140   -1.033761   -1.134413
     11          6           0        1.226756   -0.464814    1.515195
     12          6           0       -0.722630    1.361485   -0.490666
     13          6           0       -1.235811    2.808287   -0.557452
     14          6           0        0.512990    1.415050    0.124700
     15          6           0       -0.406344    3.569465    0.483536
     16          6           0        0.916643    2.831261    0.445836
     17          6           0        1.500142    0.383055    0.490595
     18          6           0        0.354530   -0.180006    2.709827
     19          6           0        0.262367   -1.469182   -2.045850
     20          6           0        3.417316   -0.919049    0.368034
     21          6           0       -3.249319   -1.220957   -0.442651
     22          6           0       -4.542190   -1.822328   -0.077821
     23          6           0       -5.698286   -1.056853    0.136398
     24          6           0       -4.661262   -3.214254    0.085265
     25          6           0       -6.906194   -1.653553    0.483356
     26          6           0       -5.864521   -3.809464    0.435500
     27          6           0       -7.002946   -3.031888    0.635082
     28          6           0       -2.898752    0.049763   -0.828409
     29          6           0       -3.907360    1.112595   -1.181706
     30          6           0        4.715927   -1.504730    0.012892
     31          6           0        5.761476   -0.699002   -0.456559
     32          6           0        4.962871   -2.877261    0.170221
     33          6           0        6.997455   -1.248558   -0.779728
     34          6           0        6.197703   -3.424734   -0.151667
     35          6           0        7.223076   -2.613990   -0.634492
     36          6           0        2.747285    0.159092   -0.173455
     37          6           0        3.187181    0.977329   -1.357346
     38          1           0        0.912032    0.467070    3.398682
     39          1           0        0.055978   -1.087483    3.251155
     40          1           0       -0.561636    0.345085    2.411799
     41          1           0        0.766537   -2.384433   -1.714266
     42          1           0        1.010591   -0.693557   -2.181649
     43          1           0       -0.206035   -1.662079   -3.020388
     44          1           0       -5.667347    0.025541    0.046775
     45          1           0       -3.792054   -3.857383   -0.072126
     46          1           0       -7.784423   -1.021510    0.642382
     47          1           0       -5.912459   -4.895946    0.549590
     48          1           0       -7.953812   -3.496448    0.908949
     49          1           0       -4.645939    0.680197   -1.870855
     50          1           0       -4.439359    1.525285   -0.317667
     51          1           0       -3.437438    1.941076   -1.707652
     52          1           0        5.619233    0.380285   -0.535709
     53          1           0        4.166455   -3.530664    0.537428
     54          1           0        7.797576   -0.595320   -1.139235
     55          1           0        6.359761   -4.498903   -0.026040
     56          1           0        8.195856   -3.043760   -0.887865
     57          1           0        2.365019    1.100501   -2.073497
     58          1           0        3.482628    1.990008   -1.061898
     59          1           0        4.021166    0.506285   -1.888768
 ---------------------------------------------------------------------
 Rotational constants (GHZ):      0.1340805      0.0655681      0.0493884
 Leave Link  202 at Wed Dec  5 18:18:39 2018, MaxMem=   536870912 cpu:         0.0
 (Enter /pbs_home/pkowalski/g09d01/g09/l301.exe)
 Basis read from rwf:  (5D, 7F)
 No pseudopotential information found on rwf file.
 There are   673 symmetry adapted cartesian basis functions of A   symmetry.
 There are   636 symmetry adapted basis functions of A   symmetry.
   636 basis functions,  1103 primitive gaussians,   673 cartesian basis functions
   141 alpha electrons      141 beta electrons
       nuclear repulsion energy      4647.8369181121 Hartrees.
 IExCor=20419 DFT=T Ex+Corr=CAM-B3LYP ExCW=0 ScaHFX=  1.000000
 ScaDFX=  1.000000  1.000000  1.000000  0.810000 ScalE2=  1.000000  1.000000
 IRadAn=      0 IRanWt=     -1 IRanGd=            0 ICorTp=0 IEmpDi=131
  HFx wShort=  0.000000 wLong=  0.330000 cFull=  0.190000 cShort=  0.000000 cLong=  0.460000
  DFx wShort=  0.000000 wLong=  0.330000 cFull=  0.190000 cShort=  0.000000 cLong=  0.460000
 NAtoms=   59 NActive=   59 NUniq=   59 SFac= 1.00D+00 NAtFMM=   60 NAOKFM=F Big=F
 Integral buffers will be    131072 words long.
 Raffenetti 2 integral format.
 Two-electron integral symmetry is turned on.
 R6Disp:  Grimme-D3 Dispersion energy=       -0.0531047719 Hartrees.
 Nuclear repulsion after empirical dispersion term =     4647.7838133403 Hartrees.
 No density basis found on file   724.
 Leave Link  301 at Wed Dec  5 18:18:39 2018, MaxMem=   536870912 cpu:         0.9
 (Enter /pbs_home/pkowalski/g09d01/g09/l302.exe)
 NPDir=0 NMtPBC=     1 NCelOv=     1 NCel=       1 NClECP=     1 NCelD=      1
         NCelK=      1 NCelE2=     1 NClLst=     1 CellRange=     0.0.
 One-electron integrals computed using PRISM.
 NBasis=   636 RedAO= T EigKep=  2.86D-04  NBF=   636
 NBsUse=   636 1.00D-06 EigRej= -1.00D+00 NBFU=   636
 Precomputing XC quadrature grid using
 IXCGrd= 4 IRadAn=           0 IRanWt=          -1 IRanGd=           0 AccXCQ= 0.00D+00.
 Generated NRdTot=       0 NPtTot=           0 NUsed=           0 NTot=          32
 NSgBfM=   605   616   616   616   617 MxSgAt=    59 MxSgA2=    59.
 Leave Link  302 at Wed Dec  5 18:18:41 2018, MaxMem=   536870912 cpu:        13.5
 (Enter /pbs_home/pkowalski/g09d01/g09/l303.exe)
 DipDrv:  MaxL=1.
 Leave Link  303 at Wed Dec  5 18:18:41 2018, MaxMem=   536870912 cpu:         1.7
 (Enter /pbs_home/pkowalski/g09d01/g09/l401.exe)
 Lowest energy guess from the checkpoint file:  "dae0068freq_open_cam-b3lyp_air_D3.chk"
 B after Tr=     0.000000    0.000000    0.000000
         Rot=    0.999989    0.003901   -0.000684   -0.002587 Ang=   0.54 deg.
 Guess basis will be translated and rotated to current coordinates.
 B after Tr=     0.000000    0.000000    0.000000
         Rot=    0.999824   -0.016032    0.003467    0.009109 Ang=  -2.15 deg.
 Guess basis will be translated and rotated to current coordinates.
 CkInt1:  FT= 2.13D-01
 Max alpha theta=  6.132 degrees.
 JPrj=2 DoOrth=T DoCkMO=T.
 Leave Link  401 at Wed Dec  5 18:18:44 2018, MaxMem=   536870912 cpu:        17.9
 (Enter /pbs_home/pkowalski/g09d01/g09/l502.exe)
 Closed shell SCF:
 Using DIIS extrapolation, IDIIS=  1040.
 Integral symmetry usage will be decided dynamically.
 IVT=     1387805 IEndB=     1387805 NGot=   536870912 MDV=   535953350
 LenX=   535953350 LenY=   535499748
 Requested convergence on RMS density matrix=1.00D-08 within 128 cycles.
 Requested convergence on MAX density matrix=1.00D-06.
 Requested convergence on             energy=1.00D-06.
 No special actions if energy rises.
 Fock matrices will be formed incrementally for  20 cycles.
 Integral accuracy reduced to 1.0D-05 until final iterations.

 Cycle   1  Pass 0  IDiag  1:
 FoFJK:  IHMeth= 1 ICntrl=       0 DoSepK=T KAlg= 0 I1Cent=   0 FoldK=F
 IRaf=         1 NMat=   1 IRICut=       1 DoRegI=T DoRafI=F ISym2E= 0.
 FoFCou: FMM=F IPFlag=           0 FMFlag=      100000 FMFlg1=           0
         NFxFlg=           0 DoJE=T BraDBF=F KetDBF=F FulRan=T
         wScrn=  0.000000 ICntrl=     500 IOpCl=  0 I1Cent=           0 NGrid=           0
         NMat0=    1 NMatS0=      1 NMatT0=    0 NMatD0=    1 NMtDS0=    0 NMtDT0=    0
 Symmetry not used in FoFCou.
 E= -2511.49367741684    
 DIIS: error= 2.11D-04 at cycle   1 NSaved=   1.
 NSaved= 1 IEnMin= 1 EnMin= -2511.49367741684     IErMin= 1 ErrMin= 2.11D-04
 ErrMax= 2.11D-04  0.00D+00 EMaxC= 1.00D-01 BMatC= 1.57D-04 BMatP= 1.57D-04
 IDIUse=3 WtCom= 9.98D-01 WtEn= 2.11D-03
 Coeff-Com:  0.100D+01
 Coeff-En:   0.100D+01
 Coeff:      0.100D+01
 Gap=    79.544 Goal=   None    Shift=    0.000
 RMSDP=1.73D-04 MaxDP=6.42D-03              OVMax= 1.12D-03

 Cycle   2  Pass 0  IDiag  1:
 RMSU=  1.73D-04    CP:  1.00D+00
 E= -2511.49373332583     Delta-E=       -0.000055908991 Rises=F Damp=F
 DIIS: error= 4.80D-05 at cycle   2 NSaved=   2.
 NSaved= 2 IEnMin= 2 EnMin= -2511.49373332583     IErMin= 2 ErrMin= 4.80D-05
 ErrMax= 4.80D-05  0.00D+00 EMaxC= 1.00D-01 BMatC= 4.26D-06 BMatP= 1.57D-04
 IDIUse=1 WtCom= 1.00D+00 WtEn= 0.00D+00
 Coeff-Com:  0.414D-02 0.996D+00
 Coeff:      0.414D-02 0.996D+00
 Gap=     0.222 Goal=   None    Shift=    0.000
 RMSDP=1.16D-05 MaxDP=5.87D-04 DE=-5.59D-05 OVMax= 5.30D-04

 Cycle   3  Pass 0  IDiag  1:
 RMSU=  1.01D-05    CP:  1.00D+00  1.03D+00
 E= -2511.49373485189     Delta-E=       -0.000001526060 Rises=F Damp=F
 DIIS: error= 6.27D-05 at cycle   3 NSaved=   3.
 NSaved= 3 IEnMin= 3 EnMin= -2511.49373485189     IErMin= 2 ErrMin= 4.80D-05
 ErrMax= 6.27D-05  0.00D+00 EMaxC= 1.00D-01 BMatC= 5.30D-06 BMatP= 4.26D-06
 IDIUse=1 WtCom= 1.00D+00 WtEn= 0.00D+00
 Coeff-Com: -0.231D-01 0.542D+00 0.482D+00
 Coeff:     -0.231D-01 0.542D+00 0.482D+00
 Gap=     0.222 Goal=   None    Shift=    0.000
 RMSDP=5.06D-06 MaxDP=3.51D-04 DE=-1.53D-06 OVMax= 2.98D-04

 Initial convergence to 1.0D-05 achieved.  Increase integral accuracy.
 Cycle   4  Pass 1  IDiag  1:
 E= -2511.49396515597     Delta-E=       -0.000230304076 Rises=F Damp=F
 DIIS: error= 1.46D-04 at cycle   1 NSaved=   1.
 NSaved= 1 IEnMin= 1 EnMin= -2511.49396515597     IErMin= 1 ErrMin= 1.46D-04
 ErrMax= 1.46D-04  0.00D+00 EMaxC= 1.00D-01 BMatC= 1.50D-05 BMatP= 1.50D-05
 IDIUse=3 WtCom= 9.99D-01 WtEn= 1.46D-03
 Coeff-Com:  0.100D+01
 Coeff-En:   0.100D+01
 Coeff:      0.100D+01
 Gap=     0.222 Goal=   None    Shift=    0.000
 RMSDP=5.06D-06 MaxDP=3.51D-04 DE=-2.30D-04 OVMax= 4.03D-04

 Cycle   5  Pass 1  IDiag  1:
 RMSU=  1.67D-04    CP:  1.00D+00
 E= -2511.49398111191     Delta-E=       -0.000015955943 Rises=F Damp=F
 DIIS: error= 8.50D-06 at cycle   2 NSaved=   2.
 NSaved= 2 IEnMin= 2 EnMin= -2511.49398111191     IErMin= 2 ErrMin= 8.50D-06
 ErrMax= 8.50D-06  0.00D+00 EMaxC= 1.00D-01 BMatC= 1.84D-07 BMatP= 1.50D-05
 IDIUse=1 WtCom= 1.00D+00 WtEn= 0.00D+00
 Coeff-Com: -0.110D-01 0.101D+01
 Coeff:     -0.110D-01 0.101D+01
 Gap=     0.222 Goal=   None    Shift=    0.000
 RMSDP=6.25D-06 MaxDP=2.07D-04 DE=-1.60D-05 OVMax= 2.51D-04

 Cycle   6  Pass 1  IDiag  1:
 RMSU=  2.77D-06    CP:  1.00D+00  1.03D+00
 E= -2511.49398091098     Delta-E=        0.000000200934 Rises=F Damp=F
 DIIS: error= 1.30D-05 at cycle   3 NSaved=   3.
 NSaved= 3 IEnMin= 2 EnMin= -2511.49398111191     IErMin= 2 ErrMin= 8.50D-06
 ErrMax= 1.30D-05  0.00D+00 EMaxC= 1.00D-01 BMatC= 4.02D-07 BMatP= 1.84D-07
 IDIUse=1 WtCom= 1.00D+00 WtEn= 0.00D+00
 Coeff-Com: -0.184D-01 0.614D+00 0.404D+00
 Coeff:     -0.184D-01 0.614D+00 0.404D+00
 Gap=     0.222 Goal=   None    Shift=    0.000
 RMSDP=1.44D-06 MaxDP=8.40D-05 DE= 2.01D-07 OVMax= 1.69D-04

 Cycle   7  Pass 1  IDiag  1:
 RMSU=  9.90D-07    CP:  1.00D+00  1.03D+00  6.25D-01
 E= -2511.49398130773     Delta-E=       -0.000000396752 Rises=F Damp=F
 DIIS: error= 1.04D-06 at cycle   4 NSaved=   4.
 NSaved= 4 IEnMin= 4 EnMin= -2511.49398130773     IErMin= 4 ErrMin= 1.04D-06
 ErrMax= 1.04D-06  0.00D+00 EMaxC= 1.00D-01 BMatC= 2.04D-09 BMatP= 1.84D-07
 IDIUse=1 WtCom= 1.00D+00 WtEn= 0.00D+00
 Coeff-Com: -0.582D-02 0.180D+00 0.137D+00 0.689D+00
 Coeff:     -0.582D-02 0.180D+00 0.137D+00 0.689D+00
 Gap=     0.222 Goal=   None    Shift=    0.000
 RMSDP=1.93D-07 MaxDP=1.06D-05 DE=-3.97D-07 OVMax= 1.18D-05

 Cycle   8  Pass 1  IDiag  1:
 RMSU=  1.68D-07    CP:  1.00D+00  1.03D+00  6.56D-01  1.00D+00
 E= -2511.49398130933     Delta-E=       -0.000000001604 Rises=F Damp=F
 DIIS: error= 6.65D-07 at cycle   5 NSaved=   5.
 NSaved= 5 IEnMin= 5 EnMin= -2511.49398130933     IErMin= 5 ErrMin= 6.65D-07
 ErrMax= 6.65D-07  0.00D+00 EMaxC= 1.00D-01 BMatC= 6.38D-10 BMatP= 2.04D-09
 IDIUse=1 WtCom= 1.00D+00 WtEn= 0.00D+00
 Coeff-Com:  0.582D-03-0.270D-01-0.558D-02 0.364D+00 0.668D+00
 Coeff:      0.582D-03-0.270D-01-0.558D-02 0.364D+00 0.668D+00
 Gap=     0.222 Goal=   None    Shift=    0.000
 RMSDP=8.21D-08 MaxDP=4.13D-06 DE=-1.60D-09 OVMax= 7.53D-06

 Cycle   9  Pass 1  IDiag  1:
 RMSU=  5.60D-08    CP:  1.00D+00  1.03D+00  6.63D-01  1.04D+00  7.73D-01
 E= -2511.49398131025     Delta-E=       -0.000000000917 Rises=F Damp=F
 DIIS: error= 1.65D-07 at cycle   6 NSaved=   6.
 NSaved= 6 IEnMin= 6 EnMin= -2511.49398131025     IErMin= 6 ErrMin= 1.65D-07
 ErrMax= 1.65D-07  0.00D+00 EMaxC= 1.00D-01 BMatC= 5.00D-11 BMatP= 6.38D-10
 IDIUse=1 WtCom= 1.00D+00 WtEn= 0.00D+00
 Coeff-Com:  0.749D-03-0.273D-01-0.132D-01 0.100D+00 0.297D+00 0.643D+00
 Coeff:      0.749D-03-0.273D-01-0.132D-01 0.100D+00 0.297D+00 0.643D+00
 Gap=     0.222 Goal=   None    Shift=    0.000
 RMSDP=2.43D-08 MaxDP=1.24D-06 DE=-9.17D-10 OVMax= 2.22D-06

 Cycle  10  Pass 1  IDiag  1:
 RMSU=  2.15D-08    CP:  1.00D+00  1.03D+00  6.64D-01  1.05D+00  8.21D-01
                    CP:  9.18D-01
 E= -2511.49398130986     Delta-E=        0.000000000385 Rises=F Damp=F
 DIIS: error= 5.82D-08 at cycle   7 NSaved=   7.
 NSaved= 7 IEnMin= 6 EnMin= -2511.49398131025     IErMin= 7 ErrMin= 5.82D-08
 ErrMax= 5.82D-08  0.00D+00 EMaxC= 1.00D-01 BMatC= 5.49D-12 BMatP= 5.00D-11
 IDIUse=1 WtCom= 1.00D+00 WtEn= 0.00D+00
 Coeff-Com:  0.192D-03-0.616D-02-0.358D-02-0.183D-01 0.147D-01 0.235D+00
 Coeff-Com:  0.779D+00
 Coeff:      0.192D-03-0.616D-02-0.358D-02-0.183D-01 0.147D-01 0.235D+00
 Coeff:      0.779D+00
 Gap=     0.222 Goal=   None    Shift=    0.000
 RMSDP=9.57D-09 MaxDP=3.79D-07 DE= 3.85D-10 OVMax= 1.24D-06

 SCF Done:  E(RCAM-B3LYP) =  -2511.49398131     A.U. after   10 cycles
            NFock= 10  Conv=0.96D-08     -V/T= 2.0068
 KE= 2.494468526630D+03 PE=-1.519754924874D+04 EE= 5.543802927459D+03
 Leave Link  502 at Wed Dec  5 18:24:00 2018, MaxMem=   536870912 cpu:      2529.6
 (Enter /pbs_home/pkowalski/g09d01/g09/l701.exe)
 Compute integral first derivatives.
 ... and contract with generalized density number  0.
 R6Disp: Adding Grimme-D3 dispersion energy 1st derivatives to the gradient.
 Leave Link  701 at Wed Dec  5 18:24:01 2018, MaxMem=   536870912 cpu:         5.5
 (Enter /pbs_home/pkowalski/g09d01/g09/l702.exe)
 L702 exits ... SP integral derivatives will be done elsewhere.
 Leave Link  702 at Wed Dec  5 18:24:02 2018, MaxMem=   536870912 cpu:         0.2
 (Enter /pbs_home/pkowalski/g09d01/g09/l703.exe)
 Compute integral first derivatives, UseDBF=F ICtDFT=           0.
 Integral derivatives from FoFJK, PRISM(SPDF).
 Calling FoFJK, ICntrl=      2127 FMM=F ISym2X=0 I1Cent= 0 IOpClX= 0 NMat=1 NMatS=1 NMatT=0.
 FoFJK:  IHMeth= 1 ICntrl=    2127 DoSepK=T KAlg= 0 I1Cent=   0 FoldK=F
 IRaf=         1 NMat=   1 IRICut=       1 DoRegI=T DoRafI=F ISym2E= 0.
 FoFCou: FMM=F IPFlag=           0 FMFlag=      100000 FMFlg1=         800
         NFxFlg=           0 DoJE=F BraDBF=F KetDBF=F FulRan=T
         wScrn=  0.000000 ICntrl=    2527 IOpCl=  0 I1Cent=           0 NGrid=           0
         NMat0=    1 NMatS0=      1 NMatT0=    0 NMatD0=    1 NMtDS0=    0 NMtDT0=    0
 Symmetry not used in FoFCou.
 Leave Link  703 at Wed Dec  5 18:26:13 2018, MaxMem=   536870912 cpu:      1049.4
 (Enter /pbs_home/pkowalski/g09d01/g09/l716.exe)
 Dipole        =-1.75961224D-01-1.38874777D+00-3.73164578D-01
 ***** Axes restored to original set *****
 -------------------------------------------------------------------
 Center     Atomic                   Forces (Hartrees/Bohr)
 Number     Number              X              Y              Z
 -------------------------------------------------------------------
      1       16          -0.001252272   -0.005923095    0.006576089
      2       16          -0.000672494   -0.004463378   -0.004248241
      3        9          -0.005907946    0.002353511    0.005631005
      4        9           0.000931970    0.004586253   -0.007246332
      5        9           0.001954657    0.010237230   -0.004773641
      6        9          -0.003886350   -0.000794110    0.008023167
      7        9           0.003396107    0.003225736   -0.004514399
      8        9           0.002943899   -0.002940333    0.007354773
      9        6          -0.001793427   -0.013657397    0.035014587
     10        6          -0.007184215   -0.000851245   -0.014372767
     11        6           0.013049489   -0.006188505    0.024074626
     12        6           0.019173253    0.018246364   -0.010913004
     13        6           0.004840994   -0.005543717    0.007220049
     14        6          -0.007422417    0.006063780   -0.012459955
     15        6           0.002163910   -0.009746909   -0.002049726
     16        6          -0.006176540   -0.000044275   -0.001874430
     17        6          -0.018409368    0.005280177   -0.017536895
     18        6          -0.007703395   -0.005640709   -0.010359669
     19        6           0.008463305    0.002109240    0.011807663
     20        6          -0.001940728    0.004475289   -0.000460081
     21        6           0.003678853   -0.001748859   -0.005372915
     22        6          -0.002976199    0.000469112    0.000840856
     23        6          -0.000863362    0.002151268    0.000995435
     24        6           0.001750411   -0.001114547   -0.001017396
     25        6          -0.001767921    0.000881712    0.000504100
     26        6          -0.001041894   -0.001298022    0.000362707
     27        6          -0.000147270   -0.000413476    0.000022412
     28        6          -0.003115130    0.008875201    0.002120313
     29        6          -0.001065863   -0.003689124   -0.003620663
     30        6           0.001741376   -0.000671727   -0.001335603
     31        6           0.002335349    0.001930755    0.001413355
     32        6          -0.002449677   -0.000959571   -0.001065305
     33        6           0.001584284    0.000876557   -0.000827452
     34        6           0.001422817   -0.001321102   -0.000089196
     35        6           0.000309601   -0.000670069   -0.000112259
     36        6           0.002976129   -0.002945568   -0.007919612
     37        6          -0.000303839   -0.004533413   -0.000378505
     38        1           0.000044737    0.001099143    0.001844989
     39        1           0.000517723   -0.001307009   -0.000440740
     40        1          -0.000423899    0.001318234   -0.000208533
     41        1           0.000816947   -0.001659814    0.001337263
     42        1           0.005435222    0.005188172    0.000068903
     43        1           0.001139311   -0.001040546   -0.001962575
     44        1          -0.000002663   -0.001520885    0.000537308
     45        1          -0.000797637    0.000324557    0.000105361
     46        1           0.000717898   -0.000635730   -0.000191498
     47        1           0.000071102    0.000977213    0.000057995
     48        1           0.000894111    0.000356132   -0.000251074
     49        1          -0.002342520   -0.002141992    0.001308846
     50        1           0.000522979    0.001808429    0.000903558
     51        1          -0.001451433   -0.000826436   -0.003304698
     52        1           0.000648084   -0.001800730    0.000459521
     53        1           0.000538079    0.000764383   -0.000460856
     54        1          -0.000661689   -0.000692648    0.000260601
     55        1           0.000008058    0.000959884    0.000003687
     56        1          -0.000885283    0.000333673    0.000221219
     57        1          -0.002745207    0.001075675   -0.000268488
     58        1           0.002035612    0.000821825    0.001032576
     59        1          -0.000715628   -0.000004566   -0.000466456
 -------------------------------------------------------------------
 Cartesian Forces:  Max     0.035014587 RMS     0.005797290
 Leave Link  716 at Wed Dec  5 18:26:13 2018, MaxMem=   536870912 cpu:         0.3
 (Enter /pbs_home/pkowalski/g09d01/g09/l103.exe)

 GradGradGradGradGradGradGradGradGradGradGradGradGradGradGradGradGradGrad
 Berny optimization.
 Using GEDIIS/GDIIS optimizer.
 FormGI is forming the generalized inverse of G from B-inverse, IUseBI=4.
 GSVD:  received Info=                   1 from GESDD.
 Internal  Forces:  Max     0.046991918 RMS     0.005793856
 Search for a local minimum.
 Step number   6 out of a maximum of  337
 All quantities printed in internal units (Hartrees-Bohrs-Radians)
 RMS Force = .57939D-02 SwitMx=.10000D-02 MixMth= 1
 Mixed Optimization -- RFO/linear search
 Update second derivatives using D2CorX and points    3    4    6
 ITU=  0 -1  0  0  1  0
 Use linear search instead of GDIIS.
     Eigenvalues ---    0.00240   0.00459   0.00538   0.00663   0.00705
     Eigenvalues ---    0.00734   0.00742   0.00759   0.00841   0.00853
     Eigenvalues ---    0.00881   0.00897   0.01003   0.01094   0.01124
     Eigenvalues ---    0.01172   0.01256   0.01322   0.01362   0.01410
     Eigenvalues ---    0.01538   0.01563   0.01678   0.01858   0.01879
     Eigenvalues ---    0.01953   0.01964   0.01988   0.02013   0.02032
     Eigenvalues ---    0.02081   0.02088   0.02095   0.02137   0.02144
     Eigenvalues ---    0.02155   0.02155   0.02169   0.02173   0.02192
     Eigenvalues ---    0.02218   0.03143   0.04859   0.05203   0.06862
     Eigenvalues ---    0.06963   0.06968   0.07078   0.07208   0.07454
     Eigenvalues ---    0.07476   0.07546   0.07776   0.08263   0.09298
     Eigenvalues ---    0.09937   0.10258   0.11195   0.12306   0.12499
     Eigenvalues ---    0.14395   0.15649   0.15978   0.15990   0.15998
     Eigenvalues ---    0.15999   0.15999   0.15999   0.16000   0.16000
     Eigenvalues ---    0.16000   0.16000   0.16000   0.16000   0.16000
     Eigenvalues ---    0.16000   0.16000   0.16000   0.16000   0.16000
     Eigenvalues ---    0.16003   0.16014   0.16064   0.17177   0.19713
     Eigenvalues ---    0.21899   0.22000   0.22000   0.22008   0.22015
     Eigenvalues ---    0.22601   0.23401   0.23442   0.23484   0.23874
     Eigenvalues ---    0.24182   0.24451   0.24468   0.24563   0.24756
     Eigenvalues ---    0.24853   0.24911   0.24973   0.24988   0.24995
     Eigenvalues ---    0.25014   0.25212   0.25684   0.26178   0.26844
     Eigenvalues ---    0.27320   0.28805   0.29056   0.30029   0.30093
     Eigenvalues ---    0.30548   0.30659   0.31554   0.31681   0.31922
     Eigenvalues ---    0.32138   0.32204   0.32544   0.32572   0.32580
     Eigenvalues ---    0.32595   0.32602   0.32613   0.32618   0.32657
     Eigenvalues ---    0.32698   0.32756   0.32811   0.32891   0.33046
     Eigenvalues ---    0.33269   0.33431   0.34054   0.35657   0.35680
     Eigenvalues ---    0.35692   0.35700   0.35707   0.35752   0.35819
     Eigenvalues ---    0.36122   0.36230   0.37800   0.40343   0.40636
     Eigenvalues ---    0.40759   0.41135   0.42525   0.43823   0.44317
     Eigenvalues ---    0.45625   0.45875   0.45951   0.45994   0.46512
     Eigenvalues ---    0.47025   0.47286   0.47660   0.48250   0.48331
     Eigenvalues ---    0.48556   0.48859   0.49661   0.51122   0.57036
     Eigenvalues ---    1.98039
 RFO step:  Lambda=-3.31116241D-02 EMin= 2.40193898D-03
 Quartic linear search produced a step of -0.00234.
 Iteration  1 RMS(Cart)=  0.18946394 RMS(Int)=  0.00705630
 Iteration  2 RMS(Cart)=  0.02307380 RMS(Int)=  0.00083428
 Iteration  3 RMS(Cart)=  0.00021433 RMS(Int)=  0.00083166
 Iteration  4 RMS(Cart)=  0.00000049 RMS(Int)=  0.00083166
 ITry= 1 IFail=0 DXMaxC= 9.59D-01 DCOld= 1.00D+10 DXMaxT= 2.52D-01 DXLimC= 3.00D+00 Rises=F
 Variable       Old X    -DE/DX   Delta X   Delta X   Delta X     New X
                                 (Linear)    (Quad)   (Total)
    R1        3.25722   0.00158  -0.00004   0.00601   0.00649   3.26371
    R2        3.26520   0.00602  -0.00007   0.02824   0.02758   3.29278
    R3        3.22219   0.00164  -0.00006   0.01282   0.01282   3.23500
    R4        3.29125   0.00327  -0.00004   0.01579   0.01462   3.30586
    R5        2.52764   0.00738  -0.00004   0.02059   0.02055   2.54820
    R6        2.53233   0.00859  -0.00003   0.02126   0.02122   2.55355
    R7        2.49579   0.01064  -0.00005   0.02775   0.02770   2.52349
    R8        2.53062   0.00886  -0.00004   0.02279   0.02275   2.55337
    R9        2.55618   0.00647  -0.00002   0.01624   0.01622   2.57240
   R10        2.52355   0.00791  -0.00004   0.02032   0.02028   2.54383
   R11        2.64628   0.00132  -0.00006   0.00644   0.00737   2.65365
   R12        2.79532  -0.00112  -0.00005   0.02323   0.02318   2.81849
   R13        2.77880   0.00533  -0.00003   0.01454   0.01535   2.79415
   R14        2.82426   0.00346   0.00000   0.00277   0.00278   2.82703
   R15        2.56573   0.01868  -0.00011   0.05733   0.05799   2.62372
   R16        2.84656  -0.00348   0.00001  -0.01178  -0.01176   2.83479
   R17        2.90370   0.00061   0.00002  -0.00201  -0.00183   2.90187
   R18        2.61049  -0.02627   0.00001  -0.02721  -0.02686   2.58363
   R19        2.89755   0.00290   0.00001   0.00276   0.00280   2.90035
   R20        2.84824  -0.00068   0.00000  -0.00163  -0.00152   2.84671
   R21        2.78590   0.00263  -0.00002   0.01021   0.01019   2.79609
   R22        2.86383   0.00266   0.00001  -0.00243  -0.00303   2.86080
   R23        2.70336   0.00543  -0.00005   0.02240   0.02241   2.72577
   R24        2.07357   0.00185  -0.00001   0.00624   0.00623   2.07980
   R25        2.07499   0.00078  -0.00001   0.00291   0.00290   2.07789
   R26        2.07345   0.00110  -0.00001   0.00380   0.00380   2.07725
   R27        2.07166   0.00210  -0.00001   0.00455   0.00454   2.07620
   R28        2.05266   0.00750  -0.00002   0.01319   0.01317   2.06583
   R29        2.07555   0.00138  -0.00001   0.00547   0.00546   2.08101
   R30        2.77445   0.00493  -0.00003   0.01743   0.01740   2.79185
   R31        2.60792   0.00205   0.00001   0.00406   0.00333   2.61125
   R32        2.78134   0.00405  -0.00003   0.01314   0.01311   2.79445
   R33        2.59549   0.00328   0.00001   0.00362   0.00307   2.59856
   R34        2.65128   0.00185  -0.00001   0.00395   0.00395   2.65523
   R35        2.65789   0.00090  -0.00001   0.00126   0.00126   2.65915
   R36        2.62901   0.00052   0.00000   0.00132   0.00131   2.63033
   R37        2.05326  -0.00151   0.00001  -0.00369  -0.00368   2.04958
   R38        2.62173   0.00077  -0.00001   0.00195   0.00194   2.62367
   R39        2.06483  -0.00083   0.00001  -0.00222  -0.00221   2.06262
   R40        2.62678   0.00016   0.00000   0.00049   0.00049   2.62727
   R41        2.06669  -0.00097   0.00001  -0.00301  -0.00300   2.06368
   R42        2.63240  -0.00013   0.00000  -0.00066  -0.00066   2.63174
   R43        2.06643  -0.00098   0.00001  -0.00297  -0.00296   2.06347
   R44        2.06574  -0.00099   0.00001  -0.00280  -0.00280   2.06295
   R45        2.84824  -0.00009   0.00000  -0.00119  -0.00119   2.84705
   R46        2.07646   0.00134  -0.00001   0.00406   0.00405   2.08051
   R47        2.07000   0.00105  -0.00001   0.00433   0.00432   2.07432
   R48        2.05609  -0.00003  -0.00002   0.00384   0.00382   2.05991
   R49        2.64748   0.00260  -0.00001   0.00689   0.00688   2.65436
   R50        2.65207   0.00055   0.00000   0.00101   0.00100   2.65308
   R51        2.62808   0.00079   0.00000   0.00194   0.00193   2.63001
   R52        2.06262  -0.00184   0.00001  -0.00601  -0.00600   2.05662
   R53        2.62403   0.00112  -0.00001   0.00275   0.00274   2.62677
   R54        2.06669  -0.00098   0.00001  -0.00287  -0.00286   2.06382
   R55        2.62964   0.00017   0.00000   0.00024   0.00024   2.62988
   R56        2.06678  -0.00098   0.00001  -0.00303  -0.00302   2.06375
   R57        2.63331  -0.00040   0.00000  -0.00175  -0.00175   2.63156
   R58        2.06654  -0.00095   0.00001  -0.00288  -0.00287   2.06366
   R59        2.06595  -0.00097   0.00001  -0.00280  -0.00280   2.06315
   R60        2.84378  -0.00212   0.00000  -0.00420  -0.00420   2.83958
   R61        2.07353   0.00241  -0.00001   0.00750   0.00749   2.08103
   R62        2.07018   0.00172  -0.00001   0.00643   0.00642   2.07660
   R63        2.06994  -0.00030   0.00000  -0.00179  -0.00179   2.06814
    A1        1.63201  -0.00056   0.00001  -0.00993  -0.00883   1.62317
    A2        1.63512  -0.00062   0.00002  -0.00694  -0.00730   1.62782
    A3        2.07904  -0.03193  -0.00001   0.00183  -0.00542   2.07363
    A4        1.91413   0.00319   0.00002   0.00691   0.00463   1.91876
    A5        2.10628   0.03223   0.00004   0.08608   0.08256   2.18885
    A6        1.95040  -0.00026  -0.00001   0.00337   0.00405   1.95445
    A7        2.01711   0.00469  -0.00003   0.02758   0.02620   2.04331
    A8        2.23019  -0.00236   0.00005   0.00056  -0.00157   2.22862
    A9        1.90761   0.00134  -0.00001   0.01599   0.01401   1.92162
   A10        2.07611   0.00100   0.00000   0.02688   0.02209   2.09821
   A11        2.21056  -0.00001   0.00004   0.02028   0.01540   2.22596
   A12        2.14455   0.04046   0.00004   0.03647   0.03519   2.17974
   A13        2.28080  -0.04699  -0.00002  -0.04212  -0.04331   2.23749
   A14        1.85624   0.00652  -0.00002   0.00990   0.00954   1.86577
   A15        1.87172  -0.00003  -0.00002   0.00305   0.00303   1.87475
   A16        2.03858   0.00417   0.00002   0.00650   0.00664   2.04522
   A17        1.85726  -0.00033  -0.00002  -0.00984  -0.01044   1.84682
   A18        1.92711   0.00145   0.00001  -0.00001  -0.00013   1.92698
   A19        1.93700   0.00094  -0.00001   0.00206   0.00270   1.93970
   A20        1.83097  -0.00636   0.00001  -0.00225  -0.00228   1.82868
   A21        1.95077   0.00456   0.00001   0.00492   0.00490   1.95567
   A22        2.32177  -0.02265   0.00000  -0.00017  -0.00093   2.32084
   A23        2.01036   0.01811  -0.00001  -0.00343  -0.00415   2.00621
   A24        1.89361   0.00083   0.00000   0.00643   0.00641   1.90002
   A25        1.99255  -0.00080   0.00001  -0.01107  -0.01097   1.98158
   A26        2.01112   0.00025   0.00001   0.00003   0.00019   2.01132
   A27        1.88465  -0.00008   0.00000  -0.00020  -0.00026   1.88439
   A28        1.88916  -0.00002   0.00000  -0.00210  -0.00220   1.88696
   A29        1.78600  -0.00024  -0.00001   0.00688   0.00678   1.79278
   A30        1.86255   0.00030  -0.00003   0.00578   0.00573   1.86829
   A31        1.95758   0.00038   0.00002  -0.00495  -0.00503   1.95255
   A32        1.89966   0.00117  -0.00001   0.00309   0.00283   1.90249
   A33        1.98314   0.00060   0.00001  -0.00751  -0.00746   1.97568
   A34        1.95918   0.00179   0.00001   0.00306   0.00326   1.96244
   A35        1.80205  -0.00420   0.00001   0.00061   0.00069   1.80275
   A36        2.08245   0.00345  -0.00002   0.01767   0.01645   2.09890
   A37        2.01315  -0.00485   0.00003  -0.02460  -0.02338   1.98977
   A38        2.18724   0.00137  -0.00001   0.00822   0.00702   2.19426
   A39        1.89144   0.00182  -0.00001   0.01122   0.01122   1.90266
   A40        1.97377  -0.00196   0.00002  -0.01120  -0.01116   1.96261
   A41        1.93752  -0.00012   0.00000  -0.00103  -0.00104   1.93648
   A42        1.89232   0.00006   0.00000   0.00039   0.00041   1.89273
   A43        1.88866  -0.00083   0.00000  -0.00559  -0.00560   1.88306
   A44        1.87800   0.00104  -0.00001   0.00620   0.00618   1.88417
   A45        1.97984  -0.00168   0.00002  -0.00736  -0.00732   1.97251
   A46        1.95616  -0.00061   0.00001  -0.00007  -0.00005   1.95610
   A47        1.85247   0.00351  -0.00003   0.01306   0.01305   1.86552
   A48        1.89354   0.00019   0.00000   0.00706   0.00706   1.90060
   A49        1.89428  -0.00072   0.00000  -0.00590  -0.00588   1.88840
   A50        1.88414  -0.00063  -0.00001  -0.00724  -0.00726   1.87689
   A51        2.08065  -0.00350   0.00002  -0.01789  -0.01763   2.06302
   A52        1.92907   0.00332  -0.00002   0.01318   0.01267   1.94174
   A53        2.27336   0.00019   0.00001   0.00468   0.00493   2.27829
   A54        2.05842   0.00015   0.00000  -0.00009   0.00011   2.05853
   A55        1.91258   0.00322  -0.00002   0.01177   0.01110   1.92367
   A56        2.30750  -0.00329   0.00002  -0.01371  -0.01351   2.29398
   A57        2.13975   0.00089  -0.00001   0.00468   0.00466   2.14441
   A58        2.10304  -0.00072   0.00001  -0.00580  -0.00580   2.09724
   A59        2.04034  -0.00018   0.00000   0.00105   0.00104   2.04139
   A60        2.11708   0.00004   0.00000  -0.00034  -0.00034   2.11674
   A61        2.10303   0.00000  -0.00002   0.00072   0.00069   2.10372
   A62        2.06300  -0.00005   0.00002  -0.00045  -0.00044   2.06256
   A63        2.12619  -0.00032   0.00000  -0.00178  -0.00177   2.12441
   A64        2.09260   0.00039  -0.00001   0.00211   0.00209   2.09469
   A65        2.06437  -0.00007   0.00001  -0.00034  -0.00033   2.06405
   A66        2.10942  -0.00036   0.00000  -0.00175  -0.00174   2.10768
   A67        2.07786   0.00026  -0.00001   0.00118   0.00117   2.07903
   A68        2.09589   0.00011   0.00000   0.00056   0.00056   2.09645
   A69        2.10074   0.00017   0.00000   0.00030   0.00030   2.10104
   A70        2.08361  -0.00006   0.00000  -0.00007  -0.00007   2.08353
   A71        2.09883  -0.00011   0.00000  -0.00023  -0.00023   2.09861
   A72        2.07257   0.00065  -0.00001   0.00248   0.00247   2.07504
   A73        2.10516  -0.00027   0.00000  -0.00084  -0.00084   2.10432
   A74        2.10546  -0.00039   0.00000  -0.00165  -0.00164   2.10381
   A75        1.98729  -0.00515  -0.00002  -0.01373  -0.01251   1.97478
   A76        2.13371   0.01178   0.00003   0.02970   0.02845   2.16216
   A77        2.15009  -0.00696  -0.00001  -0.02397  -0.02533   2.12476
   A78        1.89581  -0.00196  -0.00001  -0.00946  -0.00946   1.88634
   A79        1.98862   0.00078   0.00002   0.00297   0.00295   1.99157
   A80        1.94038   0.00174   0.00000   0.00821   0.00819   1.94857
   A81        1.89285  -0.00029  -0.00002  -0.00519  -0.00523   1.88762
   A82        1.86165  -0.00020   0.00001   0.00042   0.00045   1.86210
   A83        1.87987  -0.00015   0.00000   0.00269   0.00263   1.88251
   A84        2.10800   0.00374  -0.00003   0.01879   0.01877   2.12677
   A85        2.11608  -0.00278   0.00002  -0.01508  -0.01506   2.10102
   A86        2.05862  -0.00096   0.00000  -0.00379  -0.00378   2.05484
   A87        2.11048   0.00019   0.00000   0.00103   0.00103   2.11151
   A88        2.08947   0.00022  -0.00002   0.00214   0.00212   2.09159
   A89        2.08255  -0.00042   0.00002  -0.00330  -0.00328   2.07927
   A90        2.11307   0.00036   0.00000   0.00212   0.00212   2.11519
   A91        2.08726  -0.00042  -0.00001  -0.00233  -0.00234   2.08493
   A92        2.08274   0.00006   0.00001   0.00018   0.00019   2.08292
   A93        2.10318  -0.00012   0.00000  -0.00039  -0.00039   2.10279
   A94        2.08351   0.00020   0.00000   0.00099   0.00099   2.08450
   A95        2.09643  -0.00008   0.00000  -0.00064  -0.00063   2.09580
   A96        2.10051   0.00015   0.00000  -0.00005  -0.00005   2.10047
   A97        2.08568   0.00003   0.00000   0.00069   0.00069   2.08636
   A98        2.09699  -0.00018   0.00000  -0.00065  -0.00065   2.09635
   A99        2.08030   0.00038   0.00000   0.00101   0.00101   2.08131
   A100       2.10112  -0.00013   0.00000  -0.00007  -0.00006   2.10106
   A101       2.10172  -0.00026   0.00000  -0.00096  -0.00095   2.10077
   A102       1.94275   0.00078  -0.00001   0.00554   0.00560   1.94836
   A103       2.13518  -0.00116   0.00002  -0.00985  -0.00992   2.12526
   A104       2.20376   0.00035  -0.00001   0.00512   0.00501   2.20877
   A105       1.93421  -0.00133   0.00002  -0.00128  -0.00127   1.93294
   A106       1.94904  -0.00027   0.00001  -0.00586  -0.00586   1.94319
   A107       1.95025   0.00062  -0.00002   0.00473   0.00471   1.95496
   A108       1.84869   0.00070  -0.00002   0.00045   0.00041   1.84910
   A109       1.87770   0.00062   0.00002   0.00478   0.00479   1.88249
   A110       1.89973  -0.00030  -0.00001  -0.00271  -0.00271   1.89702
    D1        0.00776  -0.00135   0.00000  -0.01265  -0.01279  -0.00503
    D2       -2.72256  -0.00639  -0.00007  -0.15453  -0.15492  -2.87748
    D3        3.13058   0.00084   0.00000   0.00694   0.00702   3.13760
    D4        0.00332   0.00036   0.00001   0.00850   0.00852   0.01183
    D5        0.12426  -0.00146   0.00001  -0.04123  -0.04163   0.08263
    D6       -2.62006  -0.00531  -0.00001  -0.10986  -0.11118  -2.73125
    D7        3.05575   0.00131   0.00001   0.02634   0.02668   3.08243
    D8        0.00542   0.00069   0.00001   0.04687   0.04778   0.05320
    D9        2.32051   0.01958   0.00006   0.19345   0.19036   2.51087
   D10       -1.27844   0.02611   0.00006   0.28022   0.27709  -1.00134
   D11       -0.21072   0.00143  -0.00003   0.02358   0.02419  -0.18652
   D12        2.47352   0.00796  -0.00003   0.11036   0.11093   2.58445
   D13        2.98967   0.00115  -0.00008  -0.05116  -0.05318   2.93649
   D14       -0.08262   0.00095  -0.00014  -0.14423  -0.14556  -0.22818
   D15       -0.83034   0.00758   0.00002   0.10541   0.10662  -0.72372
   D16        2.38055   0.00737  -0.00004   0.01233   0.01424   2.39479
   D17        0.22156  -0.00160   0.00004   0.01042   0.01042   0.23198
   D18       -2.75842   0.00137   0.00004   0.06612   0.06730  -2.69112
   D19       -2.29858   0.00625  -0.00004  -0.12764  -0.13077  -2.42935
   D20        1.00463   0.00922  -0.00004  -0.07194  -0.07389   0.93074
   D21       -0.76035   0.00189   0.00001   0.02444   0.02510  -0.73525
   D22       -2.91219   0.00340  -0.00002   0.02074   0.02137  -2.89082
   D23        1.31808   0.00235   0.00000   0.02155   0.02218   1.34026
   D24        2.85326  -0.00368   0.00000  -0.05951  -0.06015   2.79311
   D25        0.70142  -0.00216  -0.00003  -0.06321  -0.06388   0.63754
   D26       -1.35150  -0.00321  -0.00001  -0.06240  -0.06307  -1.41457
   D27        3.09783   0.00086   0.00002   0.06403   0.06409  -3.12126
   D28       -0.01705   0.00206  -0.00001   0.01409   0.01428  -0.00276
   D29       -0.49496   0.00674   0.00008   0.22155   0.22131  -0.27365
   D30        2.67335   0.00794   0.00005   0.17162   0.17150   2.84485
   D31        1.32655   0.00308   0.00004   0.07981   0.08028   1.40683
   D32       -0.77196   0.00300   0.00004   0.07870   0.07920  -0.69276
   D33       -2.88480   0.00312   0.00003   0.07932   0.07979  -2.80501
   D34       -1.32538  -0.00334  -0.00004  -0.08852  -0.08902  -1.41440
   D35        2.85929  -0.00342  -0.00003  -0.08963  -0.09010   2.76919
   D36        0.74646  -0.00329  -0.00005  -0.08901  -0.08951   0.65695
   D37        0.81779   0.00517  -0.00004  -0.03540  -0.03692   0.78087
   D38       -1.32625   0.00078  -0.00004  -0.04454  -0.04610  -1.37235
   D39        2.86892   0.00259  -0.00005  -0.04567  -0.04792   2.82100
   D40       -2.37856   0.00301   0.00000   0.03595   0.03679  -2.34177
   D41        1.76059  -0.00138   0.00001   0.02681   0.02761   1.78819
   D42       -0.32743   0.00043   0.00000   0.02568   0.02579  -0.30163
   D43        3.04296   0.00130   0.00006   0.07313   0.07096   3.11392
   D44       -0.07090   0.00009   0.00003   0.00970   0.00784  -0.06306
   D45       -0.03798  -0.00035   0.00000  -0.00955  -0.00947  -0.04745
   D46        3.13134  -0.00156  -0.00003  -0.07297  -0.07259   3.05875
   D47       -1.37562  -0.00087   0.00002  -0.03235  -0.03242  -1.40804
   D48        0.73175  -0.00039   0.00001  -0.03145  -0.03151   0.70024
   D49        2.72260  -0.00055   0.00001  -0.03075  -0.03099   2.69161
   D50        0.65512  -0.00061  -0.00002  -0.03329  -0.03341   0.62171
   D51        2.76249  -0.00012  -0.00002  -0.03239  -0.03249   2.73000
   D52       -1.52984  -0.00028  -0.00003  -0.03170  -0.03198  -1.56182
   D53        2.73651  -0.00213   0.00000  -0.03356  -0.03350   2.70301
   D54       -1.43930  -0.00165   0.00000  -0.03266  -0.03259  -1.47189
   D55        0.55155  -0.00181  -0.00001  -0.03197  -0.03208   0.51947
   D56       -1.65171   0.00109  -0.00001  -0.01128  -0.01123  -1.66294
   D57        2.51715  -0.00004   0.00001  -0.00960  -0.00952   2.50763
   D58        0.39053   0.00022  -0.00001  -0.00962  -0.00987   0.38066
   D59        1.46748   0.00140   0.00002   0.03998   0.03973   1.50720
   D60       -0.64685   0.00027   0.00003   0.04167   0.04144  -0.60541
   D61       -2.77347   0.00053   0.00002   0.04164   0.04108  -2.73238
   D62       -1.24792   0.00098   0.00007   0.15103   0.15044  -1.09749
   D63        1.86408  -0.00045   0.00010   0.20583   0.20601   2.07009
   D64        1.92213  -0.00007   0.00004   0.08584   0.08580   2.00793
   D65       -1.24905  -0.00149   0.00007   0.14063   0.14137  -1.10768
   D66       -0.65149   0.00092   0.00003   0.03016   0.03013  -0.62135
   D67        1.40635   0.00313  -0.00001   0.04114   0.04108   1.44743
   D68       -2.73418   0.00214   0.00001   0.03412   0.03427  -2.69991
   D69       -2.77445  -0.00032   0.00003   0.02338   0.02335  -2.75110
   D70       -0.71661   0.00189  -0.00001   0.03437   0.03430  -0.68232
   D71        1.42604   0.00090   0.00001   0.02734   0.02749   1.45353
   D72        1.52121  -0.00012   0.00003   0.02127   0.02139   1.54260
   D73       -2.70415   0.00209   0.00000   0.03226   0.03234  -2.67181
   D74       -0.56149   0.00111   0.00001   0.02523   0.02553  -0.53596
   D75        0.02004  -0.00187   0.00002  -0.00817  -0.00827   0.01177
   D76        3.10632  -0.00232   0.00004   0.00686   0.00676   3.11307
   D77       -3.09301  -0.00062  -0.00001  -0.06166  -0.06138   3.12879
   D78       -0.00673  -0.00107   0.00000  -0.04662  -0.04636  -0.05309
   D79       -2.54582   0.00255   0.00000   0.07265   0.07261  -2.47322
   D80        0.56161   0.00233   0.00001   0.06994   0.06990   0.63150
   D81        0.57818   0.00315  -0.00001   0.07074   0.07079   0.64897
   D82       -2.59757   0.00294   0.00000   0.06804   0.06808  -2.52950
   D83       -0.01305   0.00065  -0.00002  -0.00228  -0.00209  -0.01514
   D84       -3.09668   0.00119  -0.00004  -0.01746  -0.01741  -3.11410
   D85       -3.13826   0.00014  -0.00001  -0.00026  -0.00012  -3.13838
   D86        0.06130   0.00067  -0.00003  -0.01544  -0.01545   0.04585
   D87        3.07432  -0.00211   0.00000  -0.02722  -0.02703   3.04729
   D88       -0.05560  -0.00175   0.00000  -0.01942  -0.01924  -0.07484
   D89       -0.18346  -0.00083  -0.00001  -0.05147  -0.05166  -0.23512
   D90        2.96980  -0.00047  -0.00001  -0.04368  -0.04386   2.92594
   D91       -0.12951   0.00070  -0.00003  -0.03967  -0.04051  -0.17003
   D92        2.84874  -0.00032  -0.00002  -0.09030  -0.09038   2.75836
   D93        3.12100  -0.00038  -0.00002  -0.01649  -0.01692   3.10408
   D94       -0.18393  -0.00140  -0.00002  -0.06712  -0.06679  -0.25072
   D95       -3.13906   0.00021   0.00000   0.00435   0.00438  -3.13469
   D96       -0.01128  -0.00006   0.00000  -0.00122  -0.00121  -0.01249
   D97       -0.00875  -0.00014   0.00000  -0.00322  -0.00323  -0.01197
   D98        3.11903  -0.00041   0.00000  -0.00880  -0.00881   3.11022
   D99        3.13563  -0.00021   0.00000  -0.00470  -0.00468   3.13096
   D100      -0.01390  -0.00023   0.00000  -0.00550  -0.00548  -0.01938
   D101       0.00507   0.00012   0.00000   0.00264   0.00264   0.00771
   D102       3.13872   0.00010   0.00000   0.00184   0.00183   3.14055
   D103       0.00537   0.00004   0.00000   0.00120   0.00121   0.00657
   D104       3.14083  -0.00002   0.00000  -0.00029  -0.00029   3.14054
   D105      -3.12272   0.00031   0.00000   0.00665   0.00666  -3.11607
   D106       0.01274   0.00025   0.00000   0.00516   0.00516   0.01790
   D107       0.00210  -0.00001   0.00000  -0.00002  -0.00002   0.00209
   D108       3.13930  -0.00001   0.00000  -0.00037  -0.00037   3.13894
   D109      -3.13167   0.00001   0.00000   0.00076   0.00077  -3.13091
   D110       0.00553   0.00001   0.00000   0.00041   0.00042   0.00595
   D111       0.00206   0.00008   0.00000   0.00152   0.00152   0.00358
   D112       3.14033   0.00000   0.00000  -0.00007  -0.00007   3.14026
   D113      -3.13334   0.00014   0.00000   0.00302   0.00302  -3.13032
   D114       0.00493   0.00006   0.00000   0.00144   0.00144   0.00637
   D115      -0.00572  -0.00009   0.00000  -0.00210  -0.00211  -0.00783
   D116       3.13919  -0.00002   0.00000  -0.00052  -0.00052   3.13867
   D117       3.14030  -0.00009   0.00000  -0.00176  -0.00175   3.13854
   D118       0.00203  -0.00002   0.00000  -0.00017  -0.00017   0.00186
   D119       2.13328   0.00155   0.00001   0.03574   0.03549   2.16877
   D120      -2.03805   0.00028  -0.00001   0.02425   0.02398  -2.01407
   D121       0.09004   0.00199   0.00000   0.03624   0.03602   0.12606
   D122      -0.83155   0.00440   0.00000   0.09505   0.09529  -0.73626
   D123       1.28030   0.00312  -0.00001   0.08356   0.08378   1.36408
   D124      -2.87479   0.00483   0.00000   0.09555   0.09582  -2.77897
   D125       3.12902  -0.00004   0.00000   0.00049   0.00047   3.12950
   D126       0.02753   0.00017   0.00000   0.00425   0.00423   0.03176
   D127       0.02049   0.00020   0.00000   0.00335   0.00334   0.02384
   D128      -3.08100   0.00041  -0.00001   0.00710   0.00710  -3.07389
   D129      -3.12792   0.00003   0.00000   0.00121   0.00119  -3.12673
   D130       0.03045   0.00014   0.00000   0.00297   0.00295   0.03339
   D131      -0.01955  -0.00008   0.00000  -0.00098  -0.00097  -0.02052
   D132       3.13881   0.00002   0.00000   0.00078   0.00079   3.13960
   D133      -0.00706  -0.00016   0.00000  -0.00285  -0.00286  -0.00991
   D134      -3.13627  -0.00001   0.00000   0.00002   0.00002  -3.13625
   D135       3.09459  -0.00036   0.00000  -0.00647  -0.00647   3.08812
   D136      -0.03462  -0.00020   0.00000  -0.00360  -0.00359  -0.03821
   D137       0.00510  -0.00008   0.00000  -0.00192  -0.00193   0.00318
   D138      -3.13368   0.00002   0.00000  -0.00006  -0.00006  -3.13373
   D139       3.12997  -0.00019   0.00000  -0.00369  -0.00371   3.12626
   D140      -0.00881  -0.00009   0.00000  -0.00183  -0.00184  -0.01065
   D141      -0.00790  -0.00002   0.00000  -0.00017  -0.00017  -0.00806
   D142      -3.14018   0.00006   0.00000   0.00106   0.00106  -3.13912
   D143       3.12122  -0.00017   0.00000  -0.00305  -0.00305   3.11817
   D144      -0.01106  -0.00009   0.00000  -0.00182  -0.00182  -0.01288
   D145       0.00886   0.00014   0.00000   0.00254   0.00254   0.01140
   D146       3.14113   0.00006   0.00000   0.00132   0.00132  -3.14073
   D147      -3.13557   0.00005   0.00000   0.00067   0.00066  -3.13490
   D148      -0.00329  -0.00003   0.00000  -0.00055  -0.00056  -0.00385
   D149      -0.78622   0.00167   0.00001   0.03280   0.03281  -0.75341
   D150       1.27041   0.00150   0.00000   0.02878   0.02878   1.29920
   D151      -2.88020   0.00136  -0.00002   0.02445   0.02443  -2.85577
   D152       2.29145   0.00115   0.00002   0.05008   0.05011   2.34156
   D153      -1.93510   0.00098   0.00001   0.04606   0.04608  -1.88902
   D154       0.19747   0.00084   0.00000   0.04174   0.04173   0.23920
         Item               Value     Threshold  Converged?
 Maximum Force            0.046992     0.000450     NO 
 RMS     Force            0.005794     0.000300     NO 
 Maximum Displacement     0.959391     0.001800     NO 
 RMS     Displacement     0.197754     0.001200     NO 
 Predicted change in Energy=-2.693010D-02
 Lowest energy point so far.  Saving SCF results.
 GradGradGradGradGradGradGradGradGradGradGradGradGradGradGradGradGradGrad

 Leave Link  103 at Wed Dec  5 18:26:13 2018, MaxMem=   536870912 cpu:         2.2
 (Enter /pbs_home/pkowalski/g09d01/g09/l202.exe)
 Stoichiometry    C29H22F6S2
 Framework group  C1[X(C29H22F6S2)]
 Deg. of freedom   171
 Full point group                 C1      NOp   1
 RotChk:  IX=0 Diff= 5.99D-02
 Largest Abelian subgroup         C1      NOp   1
 Largest concise Abelian subgroup C1      NOp   1
                         Standard orientation:                         
 ---------------------------------------------------------------------
 Center     Atomic      Atomic             Coordinates (Angstroms)
 Number     Number       Type             X           Y           Z
 ---------------------------------------------------------------------
      1         16           0        2.401198   -1.754143    1.538625
      2         16           0       -1.965563   -2.217157   -0.743477
      3          9           0       -2.409699    3.193643   -0.012737
      4          9           0       -1.068020    3.474108   -1.702771
      5          9           0       -0.071653    4.937367    0.290852
      6          9           0       -0.694466    3.448099    1.763885
      7          9           0        1.812767    3.331663   -0.626561
      8          9           0        1.808900    2.840351    1.494280
      9          6           0       -1.543817    0.327191   -0.968274
     10          6           0       -0.929382   -0.920482   -1.162446
     11          6           0        1.125919   -0.606458    1.340429
     12          6           0       -0.715211    1.468831   -0.483930
     13          6           0       -1.166334    2.936578   -0.466909
     14          6           0        0.546232    1.434599    0.042211
     15          6           0       -0.210979    3.628354    0.515105
     16          6           0        1.056296    2.811550    0.378553
     17          6           0        1.471171    0.328267    0.373585
     18          6           0        0.041345   -0.497476    2.371034
     19          6           0        0.236997   -1.238381   -2.043649
     20          6           0        3.395945   -0.995549    0.325694
     21          6           0       -3.322572   -1.160755   -0.422700
     22          6           0       -4.615158   -1.782700   -0.063344
     23          6           0       -5.740391   -1.034525    0.321816
     24          6           0       -4.753476   -3.183000   -0.074901
     25          6           0       -6.939222   -1.655001    0.661262
     26          6           0       -5.948116   -3.801380    0.268699
     27          6           0       -7.055022   -3.040229    0.635991
     28          6           0       -2.986777    0.142823   -0.703449
     29          6           0       -4.034126    1.185996   -0.994435
     30          6           0        4.720421   -1.584674    0.040466
     31          6           0        5.844814   -0.786404   -0.226885
     32          6           0        4.900236   -2.976679    0.072979
     33          6           0        7.087287   -1.360438   -0.479245
     34          6           0        6.142829   -3.548035   -0.175405
     35          6           0        7.243080   -2.743230   -0.459947
     36          6           0        2.774560    0.117667   -0.207264
     37          6           0        3.308289    1.005211   -1.295996
     38          1           0        0.407988    0.106389    3.214954
     39          1           0       -0.272483   -1.478602    2.755696
     40          1           0       -0.845199    0.003633    1.957219
     41          1           0        0.740480   -2.175341   -1.768510
     42          1           0        0.974000   -0.431090   -2.056893
     43          1           0       -0.155278   -1.346401   -3.066947
     44          1           0       -5.689488    0.047352    0.379183
     45          1           0       -3.911021   -3.812509   -0.367036
     46          1           0       -7.791392   -1.039175    0.956463
     47          1           0       -6.013671   -4.891075    0.244115
     48          1           0       -7.996409   -3.523639    0.904019
     49          1           0       -4.793328    0.733990   -1.651257
     50          1           0       -4.541418    1.573337   -0.101391
     51          1           0       -3.616630    2.034705   -1.536299
     52          1           0        5.758262    0.298077   -0.197826
     53          1           0        4.045348   -3.623963    0.280181
     54          1           0        7.945716   -0.715626   -0.679200
     55          1           0        6.250569   -4.634463   -0.150391
     56          1           0        8.219004   -3.191732   -0.655872
     57          1           0        2.529008    1.215359   -2.045175
     58          1           0        3.617404    1.982413   -0.899660
     59          1           0        4.158885    0.552058   -1.814533
 ---------------------------------------------------------------------
 Rotational constants (GHZ):      0.1329264      0.0652503      0.0484059
 Leave Link  202 at Wed Dec  5 18:26:14 2018, MaxMem=   536870912 cpu:         0.0
 (Enter /pbs_home/pkowalski/g09d01/g09/l301.exe)
 Basis read from rwf:  (5D, 7F)
 No pseudopotential information found on rwf file.
 There are   673 symmetry adapted cartesian basis functions of A   symmetry.
 There are   636 symmetry adapted basis functions of A   symmetry.
   636 basis functions,  1103 primitive gaussians,   673 cartesian basis functions
   141 alpha electrons      141 beta electrons
       nuclear repulsion energy      4633.4328906385 Hartrees.
 IExCor=20419 DFT=T Ex+Corr=CAM-B3LYP ExCW=0 ScaHFX=  1.000000
 ScaDFX=  1.000000  1.000000  1.000000  0.810000 ScalE2=  1.000000  1.000000
 IRadAn=      0 IRanWt=     -1 IRanGd=            0 ICorTp=0 IEmpDi=131
  HFx wShort=  0.000000 wLong=  0.330000 cFull=  0.190000 cShort=  0.000000 cLong=  0.460000
  DFx wShort=  0.000000 wLong=  0.330000 cFull=  0.190000 cShort=  0.000000 cLong=  0.460000
 NAtoms=   59 NActive=   59 NUniq=   59 SFac= 1.00D+00 NAtFMM=   60 NAOKFM=F Big=F
 Integral buffers will be    131072 words long.
 Raffenetti 2 integral format.
 Two-electron integral symmetry is turned on.
 R6Disp:  Grimme-D3 Dispersion energy=       -0.0540422393 Hartrees.
 Nuclear repulsion after empirical dispersion term =     4633.3788483992 Hartrees.
 No density basis found on file   724.
 Leave Link  301 at Wed Dec  5 18:26:14 2018, MaxMem=   536870912 cpu:         0.9
 (Enter /pbs_home/pkowalski/g09d01/g09/l302.exe)
 NPDir=0 NMtPBC=     1 NCelOv=     1 NCel=       1 NClECP=     1 NCelD=      1
         NCelK=      1 NCelE2=     1 NClLst=     1 CellRange=     0.0.
 One-electron integrals computed using PRISM.
 NBasis=   636 RedAO= T EigKep=  2.88D-04  NBF=   636
 NBsUse=   636 1.00D-06 EigRej= -1.00D+00 NBFU=   636
 Precomputing XC quadrature grid using
 IXCGrd= 4 IRadAn=           0 IRanWt=          -1 IRanGd=           0 AccXCQ= 0.00D+00.
 Generated NRdTot=       0 NPtTot=           0 NUsed=           0 NTot=          32
 NSgBfM=   604   607   614   614   622 MxSgAt=    59 MxSgA2=    59.
 Leave Link  302 at Wed Dec  5 18:26:16 2018, MaxMem=   536870912 cpu:        13.6
 (Enter /pbs_home/pkowalski/g09d01/g09/l303.exe)
 DipDrv:  MaxL=1.
 Leave Link  303 at Wed Dec  5 18:26:16 2018, MaxMem=   536870912 cpu:         1.8
 (Enter /pbs_home/pkowalski/g09d01/g09/l401.exe)
 Initial guess from the checkpoint file:  "dae0068freq_open_cam-b3lyp_air_D3.chk"
 B after Tr=     0.000000    0.000000    0.000000
         Rot=    0.999869   -0.012343    0.000602    0.010465 Ang=  -1.86 deg.
 Guess basis will be translated and rotated to current coordinates.
 JPrj=2 DoOrth=T DoCkMO=T.
 Generating alternative initial guess.
 ExpMin= 1.22D-01 ExpMax= 9.18D+03 ExpMxC= 1.38D+03 IAcc=1 IRadAn=         1 AccDes= 0.00D+00
 Harris functional with IExCor=20419 and IRadAn=       1 diagonalized for initial guess.
 HarFok:  IExCor=20419 AccDes= 0.00D+00 IRadAn=         1 IDoV= 1 UseB2=F ITyADJ=14
 ICtDFT=  3500011 ScaDFX=  1.000000  1.000000  1.000000  1.000000
 FoFCou: FMM=F IPFlag=           0 FMFlag=      100000 FMFlg1=           0
         NFxFlg=           0 DoJE=T BraDBF=F KetDBF=T FulRan=T
         wScrn=  0.000000 ICntrl=     500 IOpCl=  0 I1Cent=   200000004 NGrid=           0
         NMat0=    1 NMatS0=      1 NMatT0=    0 NMatD0=    1 NMtDS0=    0 NMtDT0=    0
 Petite list used in FoFCou.
 Harris En= -2437.30589295048    
 Leave Link  401 at Wed Dec  5 18:26:21 2018, MaxMem=   536870912 cpu:        33.1
 (Enter /pbs_home/pkowalski/g09d01/g09/l502.exe)
 Closed shell SCF:
 Using DIIS extrapolation, IDIIS=  1040.
 Integral symmetry usage will be decided dynamically.
 IVT=     1387805 IEndB=     1387805 NGot=   536870912 MDV=   535953350
 LenX=   535953350 LenY=   535499748
 Requested convergence on RMS density matrix=1.00D-08 within 128 cycles.
 Requested convergence on MAX density matrix=1.00D-06.
 Requested convergence on             energy=1.00D-06.
 No special actions if energy rises.
 Fock matrices will be formed incrementally for  20 cycles.
 Integral accuracy reduced to 1.0D-05 until final iterations.

 Cycle   1  Pass 0  IDiag  1:
 FoFJK:  IHMeth= 1 ICntrl=       0 DoSepK=T KAlg= 0 I1Cent=   0 FoldK=F
 IRaf=         1 NMat=   1 IRICut=       1 DoRegI=T DoRafI=F ISym2E= 0.
 FoFCou: FMM=F IPFlag=           0 FMFlag=      100000 FMFlg1=           0
         NFxFlg=           0 DoJE=T BraDBF=F KetDBF=F FulRan=T
         wScrn=  0.000000 ICntrl=     500 IOpCl=  0 I1Cent=           0 NGrid=           0
         NMat0=    1 NMatS0=      1 NMatT0=    0 NMatD0=    1 NMtDS0=    0 NMtDT0=    0
 Symmetry not used in FoFCou.
 E= -2511.38697584300    
 DIIS: error= 8.36D-03 at cycle   1 NSaved=   1.
 NSaved= 1 IEnMin= 1 EnMin= -2511.38697584300     IErMin= 1 ErrMin= 8.36D-03
 ErrMax= 8.36D-03  0.00D+00 EMaxC= 1.00D-01 BMatC= 7.65D-02 BMatP= 7.65D-02
 IDIUse=3 WtCom= 9.16D-01 WtEn= 8.36D-02
 Coeff-Com:  0.100D+01
 Coeff-En:   0.100D+01
 Coeff:      0.100D+01
 Gap=     0.588 Goal=   None    Shift=    0.000
 GapD=    0.588 DampG=2.000 DampE=1.000 DampFc=2.0000 IDamp=-1.
 RMSDP=8.25D-04 MaxDP=2.74D-02              OVMax= 3.98D-02

 Cycle   2  Pass 0  IDiag  1:
 RMSU=  8.24D-04    CP:  9.97D-01
 E= -2511.50799823715     Delta-E=       -0.121022394155 Rises=F Damp=F
 DIIS: error= 2.19D-03 at cycle   2 NSaved=   2.
 NSaved= 2 IEnMin= 2 EnMin= -2511.50799823715     IErMin= 2 ErrMin= 2.19D-03
 ErrMax= 2.19D-03  0.00D+00 EMaxC= 1.00D-01 BMatC= 2.54D-03 BMatP= 7.65D-02
 IDIUse=3 WtCom= 9.78D-01 WtEn= 2.19D-02
 Coeff-Com: -0.128D+00 0.113D+01
 Coeff-En:   0.000D+00 0.100D+01
 Coeff:     -0.125D+00 0.113D+01
 Gap=     0.226 Goal=   None    Shift=    0.000
 RMSDP=2.05D-04 MaxDP=9.08D-03 DE=-1.21D-01 OVMax= 1.34D-02

 Cycle   3  Pass 0  IDiag  1:
 RMSU=  1.67D-04    CP:  9.96D-01  1.14D+00
 E= -2511.51436726221     Delta-E=       -0.006369025060 Rises=F Damp=F
 DIIS: error= 6.17D-04 at cycle   3 NSaved=   3.
 NSaved= 3 IEnMin= 3 EnMin= -2511.51436726221     IErMin= 3 ErrMin= 6.17D-04
 ErrMax= 6.17D-04  0.00D+00 EMaxC= 1.00D-01 BMatC= 8.08D-04 BMatP= 2.54D-03
 IDIUse=3 WtCom= 9.94D-01 WtEn= 6.17D-03
 Coeff-Com: -0.668D-01 0.437D+00 0.630D+00
 Coeff-En:   0.000D+00 0.000D+00 0.100D+01
 Coeff:     -0.664D-01 0.434D+00 0.632D+00
 Gap=     0.222 Goal=   None    Shift=    0.000
 RMSDP=8.03D-05 MaxDP=4.42D-03 DE=-6.37D-03 OVMax= 5.03D-03

 Cycle   4  Pass 0  IDiag  1:
 RMSU=  7.34D-05    CP:  9.96D-01  1.16D+00  8.34D-01
 E= -2511.51503793934     Delta-E=       -0.000670677127 Rises=F Damp=F
 DIIS: error= 2.78D-04 at cycle   4 NSaved=   4.
 NSaved= 4 IEnMin= 4 EnMin= -2511.51503793934     IErMin= 4 ErrMin= 2.78D-04
 ErrMax= 2.78D-04  0.00D+00 EMaxC= 1.00D-01 BMatC= 1.54D-04 BMatP= 8.08D-04
 IDIUse=3 WtCom= 9.97D-01 WtEn= 2.78D-03
 Coeff-Com:  0.166D-02-0.827D-01 0.276D+00 0.805D+00
 Coeff-En:   0.000D+00 0.000D+00 0.000D+00 0.100D+01
 Coeff:      0.166D-02-0.825D-01 0.275D+00 0.806D+00
 Gap=     0.223 Goal=   None    Shift=    0.000
 RMSDP=3.62D-05 MaxDP=1.75D-03 DE=-6.71D-04 OVMax= 3.09D-03

 Cycle   5  Pass 0  IDiag  1:
 RMSU=  2.43D-05    CP:  9.96D-01  1.17D+00  9.85D-01  8.91D-01
 E= -2511.51520049055     Delta-E=       -0.000162551207 Rises=F Damp=F
 DIIS: error= 8.98D-05 at cycle   5 NSaved=   5.
 NSaved= 5 IEnMin= 5 EnMin= -2511.51520049055     IErMin= 5 ErrMin= 8.98D-05
 ErrMax= 8.98D-05  0.00D+00 EMaxC= 1.00D-01 BMatC= 1.68D-05 BMatP= 1.54D-04
 IDIUse=1 WtCom= 1.00D+00 WtEn= 0.00D+00
 Coeff-Com:  0.498D-02-0.678D-01 0.914D-01 0.391D+00 0.581D+00
 Coeff:      0.498D-02-0.678D-01 0.914D-01 0.391D+00 0.581D+00
 Gap=     0.223 Goal=   None    Shift=    0.000
 RMSDP=1.26D-05 MaxDP=7.08D-04 DE=-1.63D-04 OVMax= 1.12D-03

 Cycle   6  Pass 0  IDiag  1:
 RMSU=  8.60D-06    CP:  9.96D-01  1.17D+00  1.00D+00  9.49D-01  6.83D-01
 E= -2511.51521932665     Delta-E=       -0.000018836106 Rises=F Damp=F
 DIIS: error= 3.17D-05 at cycle   6 NSaved=   6.
 NSaved= 6 IEnMin= 6 EnMin= -2511.51521932665     IErMin= 6 ErrMin= 3.17D-05
 ErrMax= 3.17D-05  0.00D+00 EMaxC= 1.00D-01 BMatC= 1.69D-06 BMatP= 1.68D-05
 IDIUse=1 WtCom= 1.00D+00 WtEn= 0.00D+00
 Coeff-Com:  0.187D-02-0.176D-01 0.229D-02 0.566D-01 0.247D+00 0.710D+00
 Coeff:      0.187D-02-0.176D-01 0.229D-02 0.566D-01 0.247D+00 0.710D+00
 Gap=     0.223 Goal=   None    Shift=    0.000
 RMSDP=4.42D-06 MaxDP=2.42D-04 DE=-1.88D-05 OVMax= 5.14D-04

 Initial convergence to 1.0D-05 achieved.  Increase integral accuracy.
 Cycle   7  Pass 1  IDiag  1:
 E= -2511.51527131302     Delta-E=       -0.000051986372 Rises=F Damp=F
 DIIS: error= 1.45D-04 at cycle   1 NSaved=   1.
 NSaved= 1 IEnMin= 1 EnMin= -2511.51527131302     IErMin= 1 ErrMin= 1.45D-04
 ErrMax= 1.45D-04  0.00D+00 EMaxC= 1.00D-01 BMatC= 1.43D-05 BMatP= 1.43D-05
 IDIUse=3 WtCom= 9.99D-01 WtEn= 1.45D-03
 Coeff-Com:  0.100D+01
 Coeff-En:   0.100D+01
 Coeff:      0.100D+01
 Gap=     0.223 Goal=   None    Shift=    0.000
 RMSDP=4.42D-06 MaxDP=2.42D-04 DE=-5.20D-05 OVMax= 5.34D-04

 Cycle   8  Pass 1  IDiag  1:
 RMSU=  1.59D-04    CP:  1.00D+00
 E= -2511.51528605126     Delta-E=       -0.000014738236 Rises=F Damp=F
 DIIS: error= 1.92D-05 at cycle   2 NSaved=   2.
 NSaved= 2 IEnMin= 2 EnMin= -2511.51528605126     IErMin= 2 ErrMin= 1.92D-05
 ErrMax= 1.92D-05  0.00D+00 EMaxC= 1.00D-01 BMatC= 6.29D-07 BMatP= 1.43D-05
 IDIUse=1 WtCom= 1.00D+00 WtEn= 0.00D+00
 Coeff-Com:  0.421D-01 0.958D+00
 Coeff:      0.421D-01 0.958D+00
 Gap=     0.223 Goal=   None    Shift=    0.000
 RMSDP=6.59D-06 MaxDP=2.21D-04 DE=-1.47D-05 OVMax= 3.58D-04

 Cycle   9  Pass 1  IDiag  1:
 RMSU=  4.38D-06    CP:  1.00D+00  1.03D+00
 E= -2511.51528552598     Delta-E=        0.000000525280 Rises=F Damp=F
 DIIS: error= 2.97D-05 at cycle   3 NSaved=   3.
 NSaved= 3 IEnMin= 2 EnMin= -2511.51528605126     IErMin= 2 ErrMin= 1.92D-05
 ErrMax= 2.97D-05  0.00D+00 EMaxC= 1.00D-01 BMatC= 1.18D-06 BMatP= 6.29D-07
 IDIUse=1 WtCom= 1.00D+00 WtEn= 0.00D+00
 Coeff-Com: -0.173D-01 0.587D+00 0.431D+00
 Coeff:     -0.173D-01 0.587D+00 0.431D+00
 Gap=     0.223 Goal=   None    Shift=    0.000
 RMSDP=2.44D-06 MaxDP=1.50D-04 DE= 5.25D-07 OVMax= 2.46D-04

 Cycle  10  Pass 1  IDiag  1:
 RMSU=  1.19D-06    CP:  1.00D+00  1.03D+00  5.24D-01
 E= -2511.51528668733     Delta-E=       -0.000001161353 Rises=F Damp=F
[truncated: 2,179,877 more chars]
