# Supplementary material for: Wide-range IR spectra of diarylethene derivatives and their simulation using the density functional theory
Source: Sci Rep. 2022 Oct 7;12:16834. doi: 10.1038/s41598-022-20264-x (PMC9546887; doi:10.1038/s41598-022-20264-x)
Supplement: Supplementary file 1 — Supplementary Information 1. [file 41598_2022_20264_MOESM1_ESM.zip › IR_files/1_0018/open/open_b3lyp_air.log]

 Entering Gaussian System, Link 0=g09
 Input=open_b3lyp_air.gjf
 Output=open_b3lyp_air.log
 AtFile(1): /pbs_home/ewapastorczak/DAE/0068/Def2SVP.gbs
            H     0
            S   3   1.00
                 13.0107010              0.19682158E-01
                  1.9622572              0.13796524
                  0.44453796             0.47831935
            S   1   1.00
                  0.12194962             1.0000000
            P   1   1.00
                  0.8000000              1.0000000
            ****
            C     0
            S   5   1.00
               1238.4016938              0.54568832082E-02
                186.29004992             0.40638409211E-01
                 42.251176346            0.18025593888
                 11.676557932            0.46315121755
                  3.5930506482           0.44087173314
            S   1   1.00
                  0.40245147363          1.0000000
            S   1   1.00
                  0.13090182668          1.0000000
            P   3   1.00
                  9.4680970621           0.38387871728E-01
                  2.0103545142           0.21117025112
                  0.54771004707          0.51328172114
            P   1   1.00
                  0.15268613795          1.0000000
            D   1   1.00
                  0.8000000              1.0000000
            ****
            F     0
            S   5   1.00
               2894.8325990             -0.53408255515E-02
                435.41939120            -0.39904258866E-01
                 98.843328866           -0.17912768038
                 27.485198001           -0.46758090825
                  8.5405498171          -0.44653131020
            S   1   1.00
                  1.0654578038           1.0000000
            S   1   1.00
                  0.33247346748          1.0000000
            P   3   1.00
                 22.696633924           -0.45212874436E-01
                  4.9872339257          -0.23754317067
                  1.3491613954          -0.51287353587
            P   1   1.00
                  0.34829881977          1.0000000
            D   1   1.00
                  1.4000000              1.0000000
            ****
            S     0
            S   5   1.00
               9184.9303010             -0.22294387756E-02
               1381.5105503             -0.16683029937E-01
                313.87147580            -0.75262436116E-01
                 88.053870623           -0.19376827038
                 27.039914905           -0.17718020803
            S   3   1.00
                 45.648731303           -0.10736062573
                  4.9664522326           0.65066293018
                  2.0116242047           0.59712155354
            S   1   1.00
                  0.35661077013          1.0000000
            S   1   1.00
                  0.13507221477          1.0000000
            P   5   1.00
                261.98233439            -0.92729929822E-02
                 61.306894736           -0.66547669241E-01
                 19.103729887           -0.24828595903
                  6.6567720378          -0.48703847402
                  2.3959635161          -0.39337850312
            P   1   1.00
                  0.61776161679          1.0000000
            P   1   1.00
                  0.16993376871          1.0000000
            D   1   1.00
                  0.5500000              1.0000000
            ****
 Initial command:
 /pbs_home/pkowalski/g09d01/g09/l1.exe "/pbs_home/daria/obliczenia/0018/open/B3LYP/Gau-29537.inp" -scrdir="/pbs_home/daria/obliczenia/0018/open/B3LYP/"
 Entering Link 1 = /pbs_home/pkowalski/g09d01/g09/l1.exe PID=     29538.
  
 Copyright (c) 1988,1990,1992,1993,1995,1998,2003,2009,2013,
            Gaussian, Inc.  All Rights Reserved.
  
 This is part of the Gaussian(R) 09 program.  It is based on
 the Gaussian(R) 03 system (copyright 2003, Gaussian, Inc.),
 the Gaussian(R) 98 system (copyright 1998, Gaussian, Inc.),
 the Gaussian(R) 94 system (copyright 1995, Gaussian, Inc.),
 the Gaussian 92(TM) system (copyright 1992, Gaussian, Inc.),
 the Gaussian 90(TM) system (copyright 1990, Gaussian, Inc.),
 the Gaussian 88(TM) system (copyright 1988, Gaussian, Inc.),
 the Gaussian 86(TM) system (copyright 1986, Carnegie Mellon
 University), and the Gaussian 82(TM) system (copyright 1983,
 Carnegie Mellon University). Gaussian is a federally registered
 trademark of Gaussian, Inc.
  
 This software contains proprietary and confidential information,
 including trade secrets, belonging to Gaussian, Inc.
  
 This software is provided under written license and may be
 used, copied, transmitted, or stored only in accord with that
 written license.
  
 The following legend is applicable only to US Government
 contracts under FAR:
  
                    RESTRICTED RIGHTS LEGEND
  
 Use, reproduction and disclosure by the US Government is
 subject to restrictions as set forth in subparagraphs (a)
 and (c) of the Commercial Computer Software - Restricted
 Rights clause in FAR 52.227-19.
  
 Gaussian, Inc.
 340 Quinnipiac St., Bldg. 40, Wallingford CT 06492
  
  
 ---------------------------------------------------------------
 Warning -- This program may not be used in any manner that
 competes with the business of Gaussian, Inc. or will provide
 assistance to any competitor of Gaussian, Inc.  The licensee
 of this program is prohibited from giving any competitor of
 Gaussian, Inc. access to this program.  By using this program,
 the user acknowledges that Gaussian, Inc. is engaged in the
 business of creating and licensing software in the field of
 computational chemistry and represents and warrants to the
 licensee that it is not a competitor of Gaussian, Inc. and that
 it will not use this program in any manner prohibited above.
 ---------------------------------------------------------------
  

 Cite this work as:
 Gaussian 09, Revision D.01,
 M. J. Frisch, G. W. Trucks, H. B. Schlegel, G. E. Scuseria, 
 M. A. Robb, J. R. Cheeseman, G. Scalmani, V. Barone, B. Mennucci, 
 G. A. Petersson, H. Nakatsuji, M. Caricato, X. Li, H. P. Hratchian, 
 A. F. Izmaylov, J. Bloino, G. Zheng, J. L. Sonnenberg, M. Hada, 
 M. Ehara, K. Toyota, R. Fukuda, J. Hasegawa, M. Ishida, T. Nakajima, 
 Y. Honda, O. Kitao, H. Nakai, T. Vreven, J. A. Montgomery, Jr., 
 J. E. Peralta, F. Ogliaro, M. Bearpark, J. J. Heyd, E. Brothers, 
 K. N. Kudin, V. N. Staroverov, T. Keith, R. Kobayashi, J. Normand, 
 K. Raghavachari, A. Rendell, J. C. Burant, S. S. Iyengar, J. Tomasi, 
 M. Cossi, N. Rega, J. M. Millam, M. Klene, J. E. Knox, J. B. Cross, 
 V. Bakken, C. Adamo, J. Jaramillo, R. Gomperts, R. E. Stratmann, 
 O. Yazyev, A. J. Austin, R. Cammi, C. Pomelli, J. W. Ochterski, 
 R. L. Martin, K. Morokuma, V. G. Zakrzewski, G. A. Voth, 
 P. Salvador, J. J. Dannenberg, S. Dapprich, A. D. Daniels, 
 O. Farkas, J. B. Foresman, J. V. Ortiz, J. Cioslowski, 
 and D. J. Fox, Gaussian, Inc., Wallingford CT, 2013.
 
 ******************************************
 Gaussian 09:  ES64L-G09RevD.01 24-Apr-2013
                13-Dec-2018 
 ******************************************
 %chk=dae0068freq_open_b3lyp_air.chk
 %NProcShared=8
 Will use up to    8 processors via shared memory.
 %Mem=6GB
 ---------------------------
 #P opt freq=Raman B3LYP/Gen
 ---------------------------
 1/14=-1,18=20,19=15,26=3,38=1/1,3;
 2/9=110,12=2,17=6,18=5,40=1/2;
 3/5=7,11=2,16=1,25=1,30=1,71=1,74=-5/1,2,3;
 4//1;
 5/5=2,38=5/2;
 6/7=2,8=2,9=2,10=2,28=1/1;
 7//1,2,3,16;
 1/14=-1,18=20,19=15,26=3/3(2);
 2/9=110/2;
 99//99;
 2/9=110/2;
 3/5=7,6=1,11=2,16=1,25=1,30=1,71=1,74=-5,82=7/1,2,3;
 4/5=5,16=3,69=1/1;
 5/5=2,38=5/2;
 7//1,2,3,16;
 1/14=-1,18=20,19=15,26=3/3(-5);
 2/9=110/2;
 6/7=2,8=2,9=2,10=2,19=2,28=1/1;
 99/9=1/99;
 Leave Link    1 at Thu Dec 13 09:20:42 2018, MaxMem=   805306368 cpu:         0.4
 (Enter /pbs_home/pkowalski/g09d01/g09/l101.exe)
 -------------------
 Title Card Required
 -------------------
 Symbolic Z-matrix:
 Charge =  0 Multiplicity = 1
 S1                    1.99062  -2.18701   1.44623 
 S2                   -1.49883  -1.95076  -0.28828 
 F3                   -2.43817   3.31493  -0.00919 
 F4                   -0.64095   3.76781  -1.31656 
 F5                   -0.23505   4.98433   1.13158 
 F6                   -1.13007   3.19521   2.17979 
 F7                    1.8307    3.4464    0.24342 
 F8                    1.42817   2.75012   2.36925 
 C9                   -1.28177   0.5992   -1.17052 
 C10                  -0.57639  -0.70681  -1.16138 
 C11                   0.88506  -0.79594   1.61942 
 C12                  -0.6438    1.66289  -0.2425 
 C13                  -1.08463   3.11245  -0.18033 
 C14                   0.48261   1.52957   0.51554 
 C15                  -0.38768   3.60973   1.07953 
 C16                   0.91299   2.84734   1.08756 
 C17                   1.32045   0.29016   0.71196 
 C18                   0.48104  -0.43798   3.01189 
 C19                   0.13134  -1.12317  -2.40639 
 C20                   3.10997  -1.22625   0.39159 
 C21                  -3.00187  -0.97476  -0.47678 
 C22                  -4.33954  -1.63648  -0.17246 
 C23                  -5.59487  -0.97704  -0.20535 
 C24                  -4.35524  -3.01098   0.18068 
 C25                  -6.78208  -1.65481   0.09134 
 C26                  -5.54578  -3.68041   0.47459 
 C27                  -6.75883  -3.00346   0.42949 
 C28                  -2.74197   0.28133  -0.93308 
 C29                  -3.77259   1.30337  -1.31819 
 C30                   4.41722  -1.8446   -0.01566 
 C31                   5.57562  -1.08179  -0.28411 
 C32                   4.52322  -3.25058  -0.0854 
 C33                   6.7774   -1.70282  -0.63826 
 C34                   5.72629  -3.86542  -0.44363 
 C35                   6.85155  -3.09221  -0.72406 
 C36                   2.63283  -0.00165   0.06269 
 C37                   3.23781   0.9883   -0.90056 
 H38                   1.36057  -0.06325   3.57647 
 H39                   0.07115  -1.33326   3.52385 
 H40                  -0.30382   0.34682   2.9921 
 H41                   0.75256  -2.01985  -2.20139 
 H42                   0.79394  -0.30477  -2.75703 
 H43                  -0.60843  -1.36099  -3.19933 
 H44                  -5.71879   0.05472  -0.44413 
 H45                  -3.4514   -3.59835   0.23435 
 H46                  -7.72724  -1.12736   0.05998 
 H47                  -5.52483  -4.73011   0.7388 
 H48                  -7.68041  -3.52304   0.65828 
 H49                  -4.45895   0.87431  -2.07775 
 H50                  -4.31929   1.66733  -0.42454 
 H51                  -3.29964   2.17026  -1.82088 
 H52                   5.5862   -0.00791  -0.1908 
 H53                   3.67274  -3.88594   0.12194 
 H54                   7.65682  -1.10374  -0.83722 
 H55                   5.78541  -4.94469  -0.50174 
 H56                   7.7836   -3.56997  -0.99716 
 H57                   2.46513   1.27679  -1.64317 
 H58                   3.57915   1.89083  -0.3576 
 H59                   4.06084   0.58098  -1.50939 
 
 NAtoms=     59 NQM=       59 NQMF=       0 NMMI=      0 NMMIF=      0
                NMic=       0 NMicF=      0.
                    Isotopes and Nuclear Properties:
 (Nuclear quadrupole moments (NQMom) in fm**2, nuclear magnetic moments (NMagM)
  in nuclear magnetons)

  Atom         1           2           3           4           5           6           7           8           9          10
 IAtWgt=          32          32          19          19          19          19          19          19          12          12
 AtmWgt=  31.9720718  31.9720718  18.9984033  18.9984033  18.9984033  18.9984033  18.9984033  18.9984033  12.0000000  12.0000000
 NucSpn=           0           0           1           1           1           1           1           1           0           0
 AtZEff=   0.0000000   0.0000000   0.0000000   0.0000000   0.0000000   0.0000000   0.0000000   0.0000000   0.0000000   0.0000000
 NQMom=    0.0000000   0.0000000   0.0000000   0.0000000   0.0000000   0.0000000   0.0000000   0.0000000   0.0000000   0.0000000
 NMagM=    0.0000000   0.0000000   2.6288670   2.6288670   2.6288670   2.6288670   2.6288670   2.6288670   0.0000000   0.0000000
 AtZNuc=  16.0000000  16.0000000   9.0000000   9.0000000   9.0000000   9.0000000   9.0000000   9.0000000   6.0000000   6.0000000

  Atom        11          12          13          14          15          16          17          18          19          20
 IAtWgt=          12          12          12          12          12          12          12          12          12          12
 AtmWgt=  12.0000000  12.0000000  12.0000000  12.0000000  12.0000000  12.0000000  12.0000000  12.0000000  12.0000000  12.0000000
 NucSpn=           0           0           0           0           0           0           0           0           0           0
 AtZEff=   0.0000000   0.0000000   0.0000000   0.0000000   0.0000000   0.0000000   0.0000000   0.0000000   0.0000000   0.0000000
 NQMom=    0.0000000   0.0000000   0.0000000   0.0000000   0.0000000   0.0000000   0.0000000   0.0000000   0.0000000   0.0000000
 NMagM=    0.0000000   0.0000000   0.0000000   0.0000000   0.0000000   0.0000000   0.0000000   0.0000000   0.0000000   0.0000000
 AtZNuc=   6.0000000   6.0000000   6.0000000   6.0000000   6.0000000   6.0000000   6.0000000   6.0000000   6.0000000   6.0000000

  Atom        21          22          23          24          25          26          27          28          29          30
 IAtWgt=          12          12          12          12          12          12          12          12          12          12
 AtmWgt=  12.0000000  12.0000000  12.0000000  12.0000000  12.0000000  12.0000000  12.0000000  12.0000000  12.0000000  12.0000000
 NucSpn=           0           0           0           0           0           0           0           0           0           0
 AtZEff=   0.0000000   0.0000000   0.0000000   0.0000000   0.0000000   0.0000000   0.0000000   0.0000000   0.0000000   0.0000000
 NQMom=    0.0000000   0.0000000   0.0000000   0.0000000   0.0000000   0.0000000   0.0000000   0.0000000   0.0000000   0.0000000
 NMagM=    0.0000000   0.0000000   0.0000000   0.0000000   0.0000000   0.0000000   0.0000000   0.0000000   0.0000000   0.0000000
 AtZNuc=   6.0000000   6.0000000   6.0000000   6.0000000   6.0000000   6.0000000   6.0000000   6.0000000   6.0000000   6.0000000

  Atom        31          32          33          34          35          36          37          38          39          40
 IAtWgt=          12          12          12          12          12          12          12           1           1           1
 AtmWgt=  12.0000000  12.0000000  12.0000000  12.0000000  12.0000000  12.0000000  12.0000000   1.0078250   1.0078250   1.0078250
 NucSpn=           0           0           0           0           0           0           0           1           1           1
 AtZEff=   0.0000000   0.0000000   0.0000000   0.0000000   0.0000000   0.0000000   0.0000000   0.0000000   0.0000000   0.0000000
 NQMom=    0.0000000   0.0000000   0.0000000   0.0000000   0.0000000   0.0000000   0.0000000   0.0000000   0.0000000   0.0000000
 NMagM=    0.0000000   0.0000000   0.0000000   0.0000000   0.0000000   0.0000000   0.0000000   2.7928460   2.7928460   2.7928460
 AtZNuc=   6.0000000   6.0000000   6.0000000   6.0000000   6.0000000   6.0000000   6.0000000   1.0000000   1.0000000   1.0000000

  Atom        41          42          43          44          45          46          47          48          49          50
 IAtWgt=           1           1           1           1           1           1           1           1           1           1
 AtmWgt=   1.0078250   1.0078250   1.0078250   1.0078250   1.0078250   1.0078250   1.0078250   1.0078250   1.0078250   1.0078250
 NucSpn=           1           1           1           1           1           1           1           1           1           1
 AtZEff=   0.0000000   0.0000000   0.0000000   0.0000000   0.0000000   0.0000000   0.0000000   0.0000000   0.0000000   0.0000000
 NQMom=    0.0000000   0.0000000   0.0000000   0.0000000   0.0000000   0.0000000   0.0000000   0.0000000   0.0000000   0.0000000
 NMagM=    2.7928460   2.7928460   2.7928460   2.7928460   2.7928460   2.7928460   2.7928460   2.7928460   2.7928460   2.7928460
 AtZNuc=   1.0000000   1.0000000   1.0000000   1.0000000   1.0000000   1.0000000   1.0000000   1.0000000   1.0000000   1.0000000

  Atom        51          52          53          54          55          56          57          58          59
 IAtWgt=           1           1           1           1           1           1           1           1           1
 AtmWgt=   1.0078250   1.0078250   1.0078250   1.0078250   1.0078250   1.0078250   1.0078250   1.0078250   1.0078250
 NucSpn=           1           1           1           1           1           1           1           1           1
 AtZEff=   0.0000000   0.0000000   0.0000000   0.0000000   0.0000000   0.0000000   0.0000000   0.0000000   0.0000000
 NQMom=    0.0000000   0.0000000   0.0000000   0.0000000   0.0000000   0.0000000   0.0000000   0.0000000   0.0000000
 NMagM=    2.7928460   2.7928460   2.7928460   2.7928460   2.7928460   2.7928460   2.7928460   2.7928460   2.7928460
 AtZNuc=   1.0000000   1.0000000   1.0000000   1.0000000   1.0000000   1.0000000   1.0000000   1.0000000   1.0000000
 Leave Link  101 at Thu Dec 13 09:20:43 2018, MaxMem=   805306368 cpu:         2.8
 (Enter /pbs_home/pkowalski/g09d01/g09/l103.exe)

 GradGradGradGradGradGradGradGradGradGradGradGradGradGradGradGradGradGrad
 Berny optimization.
 Initialization pass.
                           ----------------------------
                           !    Initial Parameters    !
                           ! (Angstroms and Degrees)  !
 --------------------------                            --------------------------
 ! Name  Definition              Value          Derivative Info.                !
 --------------------------------------------------------------------------------
 ! R1    R(1,11)                 1.7853         estimate D2E/DX2                !
 ! R2    R(1,20)                 1.8134         estimate D2E/DX2                !
 ! R3    R(2,10)                 1.7778         estimate D2E/DX2                !
 ! R4    R(2,21)                 1.802          estimate D2E/DX2                !
 ! R5    R(3,13)                 1.3793         estimate D2E/DX2                !
 ! R6    R(4,13)                 1.3847         estimate D2E/DX2                !
 ! R7    R(5,15)                 1.384          estimate D2E/DX2                !
 ! R8    R(6,15)                 1.3905         estimate D2E/DX2                !
 ! R9    R(7,16)                 1.3833         estimate D2E/DX2                !
 ! R10   R(8,16)                 1.3848         estimate D2E/DX2                !
 ! R11   R(9,10)                 1.4843         estimate D2E/DX2                !
 ! R12   R(9,12)                 1.5491         estimate D2E/DX2                !
 ! R13   R(9,28)                 1.5131         estimate D2E/DX2                !
 ! R14   R(10,19)                1.4914         estimate D2E/DX2                !
 ! R15   R(11,17)                1.4808         estimate D2E/DX2                !
 ! R16   R(11,18)                1.4934         estimate D2E/DX2                !
 ! R17   R(12,13)                1.5164         estimate D2E/DX2                !
 ! R18   R(12,14)                1.3643         estimate D2E/DX2                !
 ! R19   R(13,15)                1.5232         estimate D2E/DX2                !
 ! R20   R(14,16)                1.4997         estimate D2E/DX2                !
 ! R21   R(14,17)                1.5089         estimate D2E/DX2                !
 ! R22   R(15,16)                1.5077         estimate D2E/DX2                !
 ! R23   R(17,36)                1.493          estimate D2E/DX2                !
 ! R24   R(18,38)                1.1103         estimate D2E/DX2                !
 ! R25   R(18,39)                1.1098         estimate D2E/DX2                !
 ! R26   R(18,40)                1.1101         estimate D2E/DX2                !
 ! R27   R(19,41)                1.1099         estimate D2E/DX2                !
 ! R28   R(19,42)                1.1098         estimate D2E/DX2                !
 ! R29   R(19,43)                1.1102         estimate D2E/DX2                !
 ! R30   R(20,30)                1.5024         estimate D2E/DX2                !
 ! R31   R(20,36)                1.3548         estimate D2E/DX2                !
 ! R32   R(21,22)                1.5231         estimate D2E/DX2                !
 ! R33   R(21,28)                1.3614         estimate D2E/DX2                !
 ! R34   R(22,23)                1.4184         estimate D2E/DX2                !
 ! R35   R(22,24)                1.4192         estimate D2E/DX2                !
 ! R36   R(23,25)                1.3989         estimate D2E/DX2                !
 ! R37   R(23,44)                1.0662         estimate D2E/DX2                !
 ! R38   R(24,26)                1.3971         estimate D2E/DX2                !
 ! R39   R(24,45)                1.0793         estimate D2E/DX2                !
 ! R40   R(25,27)                1.3906         estimate D2E/DX2                !
 ! R41   R(25,46)                1.0828         estimate D2E/DX2                !
 ! R42   R(26,27)                1.3899         estimate D2E/DX2                !
 ! R43   R(26,47)                1.0826         estimate D2E/DX2                !
 ! R44   R(27,48)                1.0824         estimate D2E/DX2                !
 ! R45   R(28,29)                1.5017         estimate D2E/DX2                !
 ! R46   R(29,49)                1.11           estimate D2E/DX2                !
 ! R47   R(29,50)                1.109          estimate D2E/DX2                !
 ! R48   R(29,51)                1.1081         estimate D2E/DX2                !
 ! R49   R(30,31)                1.4127         estimate D2E/DX2                !
 ! R50   R(30,32)                1.4117         estimate D2E/DX2                !
 ! R51   R(31,33)                1.3984         estimate D2E/DX2                !
 ! R52   R(31,52)                1.078          estimate D2E/DX2                !
 ! R53   R(32,34)                1.3978         estimate D2E/DX2                !
 ! R54   R(32,53)                1.0817         estimate D2E/DX2                !
 ! R55   R(33,35)                1.394          estimate D2E/DX2                !
 ! R56   R(33,54)                1.0825         estimate D2E/DX2                !
 ! R57   R(34,35)                1.3938         estimate D2E/DX2                !
 ! R58   R(34,55)                1.0825         estimate D2E/DX2                !
 ! R59   R(35,56)                1.0824         estimate D2E/DX2                !
 ! R60   R(36,37)                1.5079         estimate D2E/DX2                !
 ! R61   R(37,57)                1.1098         estimate D2E/DX2                !
 ! R62   R(37,58)                1.1072         estimate D2E/DX2                !
 ! R63   R(37,59)                1.1018         estimate D2E/DX2                !
 ! A1    A(11,1,20)             91.4809         estimate D2E/DX2                !
 ! A2    A(10,2,21)             90.1389         estimate D2E/DX2                !
 ! A3    A(10,9,12)            113.8759         estimate D2E/DX2                !
 ! A4    A(10,9,28)            105.8301         estimate D2E/DX2                !
 ! A5    A(12,9,28)            116.5937         estimate D2E/DX2                !
 ! A6    A(2,10,9)             111.8452         estimate D2E/DX2                !
 ! A7    A(2,10,19)            117.4425         estimate D2E/DX2                !
 ! A8    A(9,10,19)            117.7746         estimate D2E/DX2                !
 ! A9    A(1,11,17)            109.2674         estimate D2E/DX2                !
 ! A10   A(1,11,18)            116.4068         estimate D2E/DX2                !
 ! A11   A(17,11,18)           118.3685         estimate D2E/DX2                !
 ! A12   A(9,12,13)            124.141          estimate D2E/DX2                !
 ! A13   A(9,12,14)            127.2869         estimate D2E/DX2                !
 ! A14   A(13,12,14)           108.0994         estimate D2E/DX2                !
 ! A15   A(3,13,4)             110.2907         estimate D2E/DX2                !
 ! A16   A(3,13,12)            115.5124         estimate D2E/DX2                !
 ! A17   A(3,13,15)            107.3649         estimate D2E/DX2                !
 ! A18   A(4,13,12)            109.0046         estimate D2E/DX2                !
 ! A19   A(4,13,15)            112.183          estimate D2E/DX2                !
 ! A20   A(12,13,15)           102.2965         estimate D2E/DX2                !
 ! A21   A(12,14,16)           111.2859         estimate D2E/DX2                !
 ! A22   A(12,14,17)           127.667          estimate D2E/DX2                !
 ! A23   A(16,14,17)           120.8494         estimate D2E/DX2                !
 ! A24   A(5,15,6)             108.9778         estimate D2E/DX2                !
 ! A25   A(5,15,13)            113.941          estimate D2E/DX2                !
 ! A26   A(5,15,16)            114.0096         estimate D2E/DX2                !
 ! A27   A(6,15,13)            108.2308         estimate D2E/DX2                !
 ! A28   A(6,15,16)            107.7965         estimate D2E/DX2                !
 ! A29   A(13,15,16)           103.5352         estimate D2E/DX2                !
 ! A30   A(7,16,8)             110.3888         estimate D2E/DX2                !
 ! A31   A(7,16,14)            109.7645         estimate D2E/DX2                !
 ! A32   A(7,16,15)            110.493          estimate D2E/DX2                !
 ! A33   A(8,16,14)            113.4604         estimate D2E/DX2                !
 ! A34   A(8,16,15)            111.1854         estimate D2E/DX2                !
 ! A35   A(14,16,15)           101.229          estimate D2E/DX2                !
 ! A36   A(11,17,14)           121.2646         estimate D2E/DX2                !
 ! A37   A(11,17,36)           112.4332         estimate D2E/DX2                !
 ! A38   A(14,17,36)           126.3019         estimate D2E/DX2                !
 ! A39   A(11,18,38)           109.9205         estimate D2E/DX2                !
 ! A40   A(11,18,39)           109.6747         estimate D2E/DX2                !
 ! A41   A(11,18,40)           110.1273         estimate D2E/DX2                !
 ! A42   A(38,18,39)           109.285          estimate D2E/DX2                !
 ! A43   A(38,18,40)           109.3014         estimate D2E/DX2                !
 ! A44   A(39,18,40)           108.5061         estimate D2E/DX2                !
 ! A45   A(10,19,41)           109.6906         estimate D2E/DX2                !
 ! A46   A(10,19,42)           109.9492         estimate D2E/DX2                !
 ! A47   A(10,19,43)           109.8661         estimate D2E/DX2                !
 ! A48   A(41,19,42)           108.6591         estimate D2E/DX2                !
 ! A49   A(41,19,43)           109.3776         estimate D2E/DX2                !
 ! A50   A(42,19,43)           109.2763         estimate D2E/DX2                !
 ! A51   A(1,20,30)            118.4702         estimate D2E/DX2                !
 ! A52   A(1,20,36)            113.7473         estimate D2E/DX2                !
 ! A53   A(30,20,36)           127.7823         estimate D2E/DX2                !
 ! A54   A(2,21,22)            118.4463         estimate D2E/DX2                !
 ! A55   A(2,21,28)            112.0578         estimate D2E/DX2                !
 ! A56   A(22,21,28)           129.4539         estimate D2E/DX2                !
 ! A57   A(21,22,23)           124.7973         estimate D2E/DX2                !
 ! A58   A(21,22,24)           118.6979         estimate D2E/DX2                !
 ! A59   A(23,22,24)           116.5035         estimate D2E/DX2                !
 ! A60   A(22,23,25)           121.3957         estimate D2E/DX2                !
 ! A61   A(22,23,44)           123.9131         estimate D2E/DX2                !
 ! A62   A(25,23,44)           114.6894         estimate D2E/DX2                !
 ! A63   A(22,24,26)           121.7238         estimate D2E/DX2                !
 ! A64   A(22,24,45)           122.0179         estimate D2E/DX2                !
 ! A65   A(26,24,45)           116.258          estimate D2E/DX2                !
 ! A66   A(23,25,27)           120.4829         estimate D2E/DX2                !
 ! A67   A(23,25,46)           119.9096         estimate D2E/DX2                !
 ! A68   A(27,25,46)           119.6075         estimate D2E/DX2                !
 ! A69   A(24,26,27)           120.2337         estimate D2E/DX2                !
 ! A70   A(24,26,47)           119.962          estimate D2E/DX2                !
 ! A71   A(27,26,47)           119.8044         estimate D2E/DX2                !
 ! A72   A(25,27,26)           119.6598         estimate D2E/DX2                !
 ! A73   A(25,27,48)           120.1792         estimate D2E/DX2                !
 ! A74   A(26,27,48)           120.1609         estimate D2E/DX2                !
 ! A75   A(9,28,21)            115.5073         estimate D2E/DX2                !
 ! A76   A(9,28,29)            118.6258         estimate D2E/DX2                !
 ! A77   A(21,28,29)           125.6522         estimate D2E/DX2                !
 ! A78   A(28,29,49)           109.6812         estimate D2E/DX2                !
 ! A79   A(28,29,50)           110.7956         estimate D2E/DX2                !
 ! A80   A(28,29,51)           110.8458         estimate D2E/DX2                !
 ! A81   A(49,29,50)           111.9276         estimate D2E/DX2                !
 ! A82   A(49,29,51)           104.8255         estimate D2E/DX2                !
 ! A83   A(50,29,51)           108.6149         estimate D2E/DX2                !
 ! A84   A(20,30,31)           122.8712         estimate D2E/DX2                !
 ! A85   A(20,30,32)           119.2517         estimate D2E/DX2                !
 ! A86   A(31,30,32)           117.827          estimate D2E/DX2                !
 ! A87   A(30,31,33)           120.8656         estimate D2E/DX2                !
 ! A88   A(30,31,52)           121.9718         estimate D2E/DX2                !
 ! A89   A(33,31,52)           117.1237         estimate D2E/DX2                !
 ! A90   A(30,32,34)           121.0234         estimate D2E/DX2                !
 ! A91   A(30,32,53)           121.0976         estimate D2E/DX2                !
 ! A92   A(34,32,53)           117.8727         estimate D2E/DX2                !
 ! A93   A(31,33,35)           120.2616         estimate D2E/DX2                !
 ! A94   A(31,33,54)           119.9304         estimate D2E/DX2                !
 ! A95   A(35,33,54)           119.8052         estimate D2E/DX2                !
 ! A96   A(32,34,35)           120.1606         estimate D2E/DX2                !
 ! A97   A(32,34,55)           119.957          estimate D2E/DX2                !
 ! A98   A(35,34,55)           119.8823         estimate D2E/DX2                !
 ! A99   A(33,35,34)           119.84           estimate D2E/DX2                !
 ! A100  A(33,35,56)           120.0841         estimate D2E/DX2                !
 ! A101  A(34,35,56)           120.0725         estimate D2E/DX2                !
 ! A102  A(17,36,20)           112.3753         estimate D2E/DX2                !
 ! A103  A(17,36,37)           120.1419         estimate D2E/DX2                !
 ! A104  A(20,36,37)           127.3864         estimate D2E/DX2                !
 ! A105  A(36,37,57)           108.5878         estimate D2E/DX2                !
 ! A106  A(36,37,58)           110.2171         estimate D2E/DX2                !
 ! A107  A(36,37,59)           114.2035         estimate D2E/DX2                !
 ! A108  A(57,37,58)           109.3217         estimate D2E/DX2                !
 ! A109  A(57,37,59)           104.2656         estimate D2E/DX2                !
 ! A110  A(58,37,59)           110.0008         estimate D2E/DX2                !
 ! D1    D(20,1,11,17)           7.7484         estimate D2E/DX2                !
 ! D2    D(20,1,11,18)        -129.6046         estimate D2E/DX2                !
 ! D3    D(11,1,20,30)         173.7198         estimate D2E/DX2                !
 ! D4    D(11,1,20,36)          -6.4446         estimate D2E/DX2                !
 ! D5    D(21,2,10,9)           19.5911         estimate D2E/DX2                !
 ! D6    D(21,2,10,19)        -121.1124         estimate D2E/DX2                !
 ! D7    D(10,2,21,22)         166.9784         estimate D2E/DX2                !
 ! D8    D(10,2,21,28)         -10.8858         estimate D2E/DX2                !
 ! D9    D(12,9,10,2)          107.0822         estimate D2E/DX2                !
 ! D10   D(12,9,10,19)        -112.3568         estimate D2E/DX2                !
 ! D11   D(28,9,10,2)          -22.2902         estimate D2E/DX2                !
 ! D12   D(28,9,10,19)         118.2708         estimate D2E/DX2                !
 ! D13   D(10,9,12,13)         173.3976         estimate D2E/DX2                !
 ! D14   D(10,9,12,14)           2.2434         estimate D2E/DX2                !
 ! D15   D(28,9,12,13)         -62.8776         estimate D2E/DX2                !
 ! D16   D(28,9,12,14)         125.9682         estimate D2E/DX2                !
 ! D17   D(10,9,28,21)          14.5153         estimate D2E/DX2                !
 ! D18   D(10,9,28,29)        -160.4622         estimate D2E/DX2                !
 ! D19   D(12,9,28,21)        -113.2505         estimate D2E/DX2                !
 ! D20   D(12,9,28,29)          71.7719         estimate D2E/DX2                !
 ! D21   D(2,10,19,41)         -51.4382         estimate D2E/DX2                !
 ! D22   D(2,10,19,42)        -170.8703         estimate D2E/DX2                !
 ! D23   D(2,10,19,43)          68.827          estimate D2E/DX2                !
 ! D24   D(9,10,19,41)         170.1984         estimate D2E/DX2                !
 ! D25   D(9,10,19,42)          50.7663         estimate D2E/DX2                !
 ! D26   D(9,10,19,43)         -69.5364         estimate D2E/DX2                !
 ! D27   D(1,11,17,14)         172.5007         estimate D2E/DX2                !
 ! D28   D(1,11,17,36)          -7.675          estimate D2E/DX2                !
 ! D29   D(18,11,17,14)        -51.0982         estimate D2E/DX2                !
 ! D30   D(18,11,17,36)        128.7261         estimate D2E/DX2                !
 ! D31   D(1,11,18,38)          66.9447         estimate D2E/DX2                !
 ! D32   D(1,11,18,39)         -53.2303         estimate D2E/DX2                !
 ! D33   D(1,11,18,40)        -172.5741         estimate D2E/DX2                !
 ! D34   D(17,11,18,38)        -66.4351         estimate D2E/DX2                !
 ! D35   D(17,11,18,39)        173.3898         estimate D2E/DX2                !
 ! D36   D(17,11,18,40)         54.046          estimate D2E/DX2                !
 ! D37   D(9,12,13,3)           50.9336         estimate D2E/DX2                !
 ! D38   D(9,12,13,4)          -73.8707         estimate D2E/DX2                !
 ! D39   D(9,12,13,15)         167.1966         estimate D2E/DX2                !
 ! D40   D(14,12,13,3)        -136.4618         estimate D2E/DX2                !
 ! D41   D(14,12,13,4)          98.734          estimate D2E/DX2                !
 ! D42   D(14,12,13,15)        -20.1988         estimate D2E/DX2                !
 ! D43   D(9,12,14,16)         170.0372         estimate D2E/DX2                !
 ! D44   D(9,12,14,17)          -4.8283         estimate D2E/DX2                !
 ! D45   D(13,12,14,16)         -2.2678         estimate D2E/DX2                !
 ! D46   D(13,12,14,17)       -177.1333         estimate D2E/DX2                !
 ! D47   D(3,13,15,5)          -79.2068         estimate D2E/DX2                !
 ! D48   D(3,13,15,6)           42.1832         estimate D2E/DX2                !
 ! D49   D(3,13,15,16)         156.4053         estimate D2E/DX2                !
 ! D50   D(4,13,15,5)           42.1183         estimate D2E/DX2                !
 ! D51   D(4,13,15,6)          163.5084         estimate D2E/DX2                !
 ! D52   D(4,13,15,16)         -82.2696         estimate D2E/DX2                !
 ! D53   D(12,13,15,5)         158.7856         estimate D2E/DX2                !
 ! D54   D(12,13,15,6)         -79.8244         estimate D2E/DX2                !
 ! D55   D(12,13,15,16)         34.3977         estimate D2E/DX2                !
 ! D56   D(12,14,16,7)         -92.8504         estimate D2E/DX2                !
 ! D57   D(12,14,16,8)         143.1284         estimate D2E/DX2                !
 ! D58   D(12,14,16,15)         23.9321         estimate D2E/DX2                !
 ! D59   D(17,14,16,7)          82.4164         estimate D2E/DX2                !
 ! D60   D(17,14,16,8)         -41.6048         estimate D2E/DX2                !
 ! D61   D(17,14,16,15)       -160.801          estimate D2E/DX2                !
 ! D62   D(12,14,17,11)        -77.3899         estimate D2E/DX2                !
 ! D63   D(12,14,17,36)        102.8116         estimate D2E/DX2                !
 ! D64   D(16,14,17,11)        108.184          estimate D2E/DX2                !
 ! D65   D(16,14,17,36)        -71.6145         estimate D2E/DX2                !
 ! D66   D(5,15,16,7)          -43.2969         estimate D2E/DX2                !
 ! D67   D(5,15,16,8)           79.6417         estimate D2E/DX2                !
 ! D68   D(5,15,16,14)        -159.5443         estimate D2E/DX2                !
 ! D69   D(6,15,16,7)         -164.42           estimate D2E/DX2                !
 ! D70   D(6,15,16,8)          -41.4813         estimate D2E/DX2                !
 ! D71   D(6,15,16,14)          79.3327         estimate D2E/DX2                !
 ! D72   D(13,15,16,7)          81.0463         estimate D2E/DX2                !
 ! D73   D(13,15,16,8)        -156.015          estimate D2E/DX2                !
 ! D74   D(13,15,16,14)        -35.201          estimate D2E/DX2                !
 ! D75   D(11,17,36,20)          3.1085         estimate D2E/DX2                !
 ! D76   D(11,17,36,37)        179.7972         estimate D2E/DX2                !
 ! D77   D(14,17,36,20)       -177.0778         estimate D2E/DX2                !
 ! D78   D(14,17,36,37)         -0.3891         estimate D2E/DX2                !
 ! D79   D(1,20,30,31)        -150.7234         estimate D2E/DX2                !
 ! D80   D(1,20,30,32)          26.6425         estimate D2E/DX2                !
 ! D81   D(36,20,30,31)         29.4671         estimate D2E/DX2                !
 ! D82   D(36,20,30,32)       -153.167          estimate D2E/DX2                !
 ! D83   D(1,20,36,17)           2.9851         estimate D2E/DX2                !
 ! D84   D(1,20,36,37)        -173.4106         estimate D2E/DX2                !
 ! D85   D(30,20,36,17)       -177.1978         estimate D2E/DX2                !
 ! D86   D(30,20,36,37)          6.4065         estimate D2E/DX2                !
 ! D87   D(2,21,22,23)         176.4101         estimate D2E/DX2                !
 ! D88   D(2,21,22,24)          -3.1623         estimate D2E/DX2                !
 ! D89   D(28,21,22,23)         -6.1538         estimate D2E/DX2                !
 ! D90   D(28,21,22,24)        174.2739         estimate D2E/DX2                !
 ! D91   D(2,21,28,9)           -0.5459         estimate D2E/DX2                !
 ! D92   D(2,21,28,29)         174.0275         estimate D2E/DX2                !
 ! D93   D(22,21,28,9)        -178.1137         estimate D2E/DX2                !
 ! D94   D(22,21,28,29)         -3.5403         estimate D2E/DX2                !
 ! D95   D(21,22,23,25)       -179.8105         estimate D2E/DX2                !
 ! D96   D(21,22,23,44)         -0.3065         estimate D2E/DX2                !
 ! D97   D(24,22,23,25)         -0.2297         estimate D2E/DX2                !
 ! D98   D(24,22,23,44)        179.2743         estimate D2E/DX2                !
 ! D99   D(21,22,24,26)        179.8852         estimate D2E/DX2                !
 ! D100  D(21,22,24,45)         -0.32           estimate D2E/DX2                !
 ! D101  D(23,22,24,26)          0.2777         estimate D2E/DX2                !
 ! D102  D(23,22,24,45)       -179.9276         estimate D2E/DX2                !
 ! D103  D(22,23,25,27)          0.0429         estimate D2E/DX2                !
 ! D104  D(22,23,25,46)        179.9296         estimate D2E/DX2                !
 ! D105  D(44,23,25,27)       -179.5041         estimate D2E/DX2                !
 ! D106  D(44,23,25,46)          0.3826         estimate D2E/DX2                !
 ! D107  D(22,24,26,27)         -0.1383         estimate D2E/DX2                !
 ! D108  D(22,24,26,47)        179.877          estimate D2E/DX2                !
 ! D109  D(45,24,26,27)       -179.9442         estimate D2E/DX2                !
 ! D110  D(45,24,26,47)          0.071          estimate D2E/DX2                !
 ! D111  D(23,25,27,26)          0.1089         estimate D2E/DX2                !
 ! D112  D(23,25,27,48)        179.992          estimate D2E/DX2                !
 ! D113  D(46,25,27,26)       -179.7782         estimate D2E/DX2                !
 ! D114  D(46,25,27,48)          0.1049         estimate D2E/DX2                !
 ! D115  D(24,26,27,25)         -0.062          estimate D2E/DX2                !
 ! D116  D(24,26,27,48)       -179.9451         estimate D2E/DX2                !
 ! D117  D(47,26,27,25)        179.9228         estimate D2E/DX2                !
 ! D118  D(47,26,27,48)          0.0397         estimate D2E/DX2                !
 ! D119  D(9,28,29,49)         119.6742         estimate D2E/DX2                !
 ! D120  D(9,28,29,50)        -116.2644         estimate D2E/DX2                !
 ! D121  D(9,28,29,51)           4.3979         estimate D2E/DX2                !
 ! D122  D(21,28,29,49)        -54.7457         estimate D2E/DX2                !
 ! D123  D(21,28,29,50)         69.3158         estimate D2E/DX2                !
 ! D124  D(21,28,29,51)       -170.0219         estimate D2E/DX2                !
 ! D125  D(20,30,31,33)        178.9009         estimate D2E/DX2                !
 ! D126  D(20,30,31,52)          1.2362         estimate D2E/DX2                !
 ! D127  D(32,30,31,33)          1.4996         estimate D2E/DX2                !
 ! D128  D(32,30,31,52)       -176.1651         estimate D2E/DX2                !
 ! D129  D(20,30,32,34)       -179.1837         estimate D2E/DX2                !
 ! D130  D(20,30,32,53)          1.7487         estimate D2E/DX2                !
 ! D131  D(31,30,32,34)         -1.6853         estimate D2E/DX2                !
 ! D132  D(31,30,32,53)        179.2471         estimate D2E/DX2                !
 ! D133  D(30,31,33,35)         -0.3865         estimate D2E/DX2                !
 ! D134  D(30,31,33,54)       -179.7775         estimate D2E/DX2                !
 ! D135  D(52,31,33,35)        177.3877         estimate D2E/DX2                !
 ! D136  D(52,31,33,54)         -2.0033         estimate D2E/DX2                !
 ! D137  D(30,32,34,35)          0.7565         estimate D2E/DX2                !
 ! D138  D(30,32,34,55)       -179.3604         estimate D2E/DX2                !
 ! D139  D(53,32,34,35)        179.8533         estimate D2E/DX2                !
 ! D140  D(53,32,34,55)         -0.2636         estimate D2E/DX2                !
 ! D141  D(31,33,35,34)         -0.5916         estimate D2E/DX2                !
 ! D142  D(31,33,35,56)       -179.9187         estimate D2E/DX2                !
 ! D143  D(54,33,35,34)        178.8002         estimate D2E/DX2                !
 ! D144  D(54,33,35,56)         -0.5269         estimate D2E/DX2                !
 ! D145  D(32,34,35,33)          0.4089         estimate D2E/DX2                !
 ! D146  D(32,34,35,56)        179.7361         estimate D2E/DX2                !
 ! D147  D(55,34,35,33)       -179.4743         estimate D2E/DX2                !
 ! D148  D(55,34,35,56)         -0.1471         estimate D2E/DX2                !
 ! D149  D(17,36,37,57)        -49.5429         estimate D2E/DX2                !
 ! D150  D(17,36,37,58)         70.1828         estimate D2E/DX2                !
 ! D151  D(17,36,37,59)       -165.4044         estimate D2E/DX2                !
 ! D152  D(20,36,37,57)        126.6027         estimate D2E/DX2                !
 ! D153  D(20,36,37,58)       -113.6717         estimate D2E/DX2                !
 ! D154  D(20,36,37,59)         10.7411         estimate D2E/DX2                !
 --------------------------------------------------------------------------------
 Trust Radius=3.00D-01 FncErr=1.00D-07 GrdErr=1.00D-06
 Number of steps in this run=    337 maximum allowed number of steps=    354.
 GradGradGradGradGradGradGradGradGradGradGradGradGradGradGradGradGradGrad

 Leave Link  103 at Thu Dec 13 09:20:43 2018, MaxMem=   805306368 cpu:         0.2
 (Enter /pbs_home/pkowalski/g09d01/g09/l202.exe)
 Stoichiometry    C29H22F6S2
 Framework group  C1[X(C29H22F6S2)]
 Deg. of freedom   171
 Full point group                 C1      NOp   1
 Largest Abelian subgroup         C1      NOp   1
 Largest concise Abelian subgroup C1      NOp   1
                         Standard orientation:                         
 ---------------------------------------------------------------------
 Center     Atomic      Atomic             Coordinates (Angstroms)
 Number     Number       Type             X           Y           Z
 ---------------------------------------------------------------------
      1         16           0        2.192999   -1.847338    1.474042
      2         16           0       -1.310956   -2.103134   -0.228143
      3          9           0       -2.731737    3.056272   -0.450887
      4          9           0       -0.989843    3.541121   -1.820217
      5          9           0       -0.687347    5.024352    0.492043
      6          9           0       -1.408539    3.272508    1.721545
      7          9           0        1.507782    3.602196   -0.269726
      8          9           0        1.180697    3.084277    1.919052
      9          6           0       -1.334402    0.356893   -1.357511
     10          6           0       -0.511303   -0.871803   -1.230636
     11          6           0        0.964376   -0.553061    1.525710
     12          6           0       -0.793396    1.560551   -0.546214
     13          6           0       -1.366043    2.962733   -0.619672
     14          6           0        0.343843    1.606055    0.205987
     15          6           0       -0.712500    3.643118    0.576252
     16          6           0        0.653094    3.007505    0.641037
     17          6           0        1.293512    0.473884    0.510956
     18          6           0        0.535135   -0.098492    2.881975
     19          6           0        0.226398   -1.341939   -2.438553
     20          6           0        3.214101   -0.896440    0.315849
     21          6           0       -2.898586   -1.292106   -0.490629
     22          6           0       -4.168019   -2.040387   -0.105311
     23          6           0       -5.479062   -1.505079   -0.185417
     24          6           0       -4.055051   -3.369172    0.380269
     25          6           0       -6.597225   -2.256245    0.191846
     26          6           0       -5.177311   -4.112647    0.753994
     27          6           0       -6.447928   -3.557318    0.659461
     28          6           0       -2.757912   -0.068438   -1.070604
     29          6           0       -3.880275    0.812136   -1.539575
     30          6           0        4.571095   -1.429522   -0.046756
     31          6           0        5.652839   -0.593951   -0.403817
     32          6           0        4.806294   -2.819920    0.019417
     33          6           0        6.905309   -1.134137   -0.711898
     34          6           0        6.059450   -3.354244   -0.293336
     35          6           0        7.107182   -2.512581   -0.662885
     36          6           0        2.624368    0.241064   -0.124377
     37          6           0        3.131006    1.182769   -1.187550
     38          1           0        1.378743    0.408845    3.395480
     39          1           0        0.212004   -0.972884    3.484208
     40          1           0       -0.318988    0.605395    2.796363
     41          1           0        0.928728   -2.153481   -2.155520
     42          1           0        0.808958   -0.504751   -2.876149
     43          1           0       -0.491712   -1.723258   -3.194526
     44          1           0       -5.698863   -0.517484   -0.521911
     45          1           0       -3.100560   -3.863194    0.478751
     46          1           0       -7.587212   -1.823185    0.121950
     47          1           0       -5.058267   -5.124952    1.118927
     48          1           0       -7.316525   -4.134083    0.950168
     49          1           0       -4.527375    0.249490   -2.244418
     50          1           0       -4.454335    1.210571   -0.678381
     51          1           0       -3.491691    1.665071   -2.130667
     52          1           0        5.564533    0.480331   -0.415748
     53          1           0        4.019099   -3.507006    0.299106
     54          1           0        7.724702   -0.479528   -0.980090
     55          1           0        6.217813   -4.424036   -0.246798
     56          1           0        8.078181   -2.927524   -0.900640
     57          1           0        2.331707    1.324931   -1.944278
     58          1           0        3.389853    2.161733   -0.739766
     59          1           0        3.985473    0.794666   -1.764806
 ---------------------------------------------------------------------
 Rotational constants (GHZ):      0.1231490      0.0711140      0.0515132
 Leave Link  202 at Thu Dec 13 09:20:43 2018, MaxMem=   805306368 cpu:         0.1
 (Enter /pbs_home/pkowalski/g09d01/g09/l301.exe)
 General basis read from cards:  (5D, 7F)
 Centers:      38     39     40     41     42     43     44     45     46     47
 Centers:      48     49     50     51     52     53     54     55     56     57
 Centers:      58     59
 S 3 1.00
     Exponent=  1.3010701000D+01 Coefficients=  1.9682158000D-02
     Exponent=  1.9622572000D+00 Coefficients=  1.3796524000D-01
     Exponent=  4.4453796000D-01 Coefficients=  4.7831935000D-01
 S 1 1.00
     Exponent=  1.2194962000D-01 Coefficients=  1.0000000000D+00
 P 1 1.00
     Exponent=  8.0000000000D-01 Coefficients=  1.0000000000D+00
 ****
 Centers:       9     10     11     12     13     14     15     16     17     18
 Centers:      19     20     21     22     23     24     25     26     27     28
 Centers:      29     30     31     32     33     34     35     36     37
 S 5 1.00
     Exponent=  1.2384016938D+03 Coefficients=  5.4568832082D-03
     Exponent=  1.8629004992D+02 Coefficients=  4.0638409211D-02
     Exponent=  4.2251176346D+01 Coefficients=  1.8025593888D-01
     Exponent=  1.1676557932D+01 Coefficients=  4.6315121755D-01
     Exponent=  3.5930506482D+00 Coefficients=  4.4087173314D-01
 S 1 1.00
     Exponent=  4.0245147363D-01 Coefficients=  1.0000000000D+00
 S 1 1.00
     Exponent=  1.3090182668D-01 Coefficients=  1.0000000000D+00
 P 3 1.00
     Exponent=  9.4680970621D+00 Coefficients=  3.8387871728D-02
     Exponent=  2.0103545142D+00 Coefficients=  2.1117025112D-01
     Exponent=  5.4771004707D-01 Coefficients=  5.1328172114D-01
 P 1 1.00
     Exponent=  1.5268613795D-01 Coefficients=  1.0000000000D+00
 D 1 1.00
     Exponent=  8.0000000000D-01 Coefficients=  1.0000000000D+00
 ****
 Centers:       3      4      5      6      7      8
 S 5 1.00
     Exponent=  2.8948325990D+03 Coefficients= -5.3408255515D-03
     Exponent=  4.3541939120D+02 Coefficients= -3.9904258866D-02
     Exponent=  9.8843328866D+01 Coefficients= -1.7912768038D-01
     Exponent=  2.7485198001D+01 Coefficients= -4.6758090825D-01
     Exponent=  8.5405498171D+00 Coefficients= -4.4653131020D-01
 S 1 1.00
     Exponent=  1.0654578038D+00 Coefficients=  1.0000000000D+00
 S 1 1.00
     Exponent=  3.3247346748D-01 Coefficients=  1.0000000000D+00
 P 3 1.00
     Exponent=  2.2696633924D+01 Coefficients= -4.5212874436D-02
     Exponent=  4.9872339257D+00 Coefficients= -2.3754317067D-01
     Exponent=  1.3491613954D+00 Coefficients= -5.1287353587D-01
 P 1 1.00
     Exponent=  3.4829881977D-01 Coefficients=  1.0000000000D+00
 D 1 1.00
     Exponent=  1.4000000000D+00 Coefficients=  1.0000000000D+00
 ****
 Centers:       1      2
 S 5 1.00
     Exponent=  9.1849303010D+03 Coefficients= -2.2294387756D-03
     Exponent=  1.3815105503D+03 Coefficients= -1.6683029937D-02
     Exponent=  3.1387147580D+02 Coefficients= -7.5262436116D-02
     Exponent=  8.8053870623D+01 Coefficients= -1.9376827038D-01
     Exponent=  2.7039914905D+01 Coefficients= -1.7718020803D-01
 S 3 1.00
     Exponent=  4.5648731303D+01 Coefficients= -1.0736062573D-01
     Exponent=  4.9664522326D+00 Coefficients=  6.5066293018D-01
     Exponent=  2.0116242047D+00 Coefficients=  5.9712155354D-01
 S 1 1.00
     Exponent=  3.5661077013D-01 Coefficients=  1.0000000000D+00
 S 1 1.00
     Exponent=  1.3507221477D-01 Coefficients=  1.0000000000D+00
 P 5 1.00
     Exponent=  2.6198233439D+02 Coefficients= -9.2729929822D-03
     Exponent=  6.1306894736D+01 Coefficients= -6.6547669241D-02
     Exponent=  1.9103729887D+01 Coefficients= -2.4828595903D-01
     Exponent=  6.6567720378D+00 Coefficients= -4.8703847402D-01
     Exponent=  2.3959635161D+00 Coefficients= -3.9337850312D-01
 P 1 1.00
     Exponent=  6.1776161679D-01 Coefficients=  1.0000000000D+00
 P 1 1.00
     Exponent=  1.6993376871D-01 Coefficients=  1.0000000000D+00
 D 1 1.00
     Exponent=  5.5000000000D-01 Coefficients=  1.0000000000D+00
 ****
 Ernie: Thresh=  0.10000D-02 Tol=  0.10000D-05 Strict=F.
 There are   673 symmetry adapted cartesian basis functions of A   symmetry.
 There are   636 symmetry adapted basis functions of A   symmetry.
   636 basis functions,  1103 primitive gaussians,   673 cartesian basis functions
   141 alpha electrons      141 beta electrons
       nuclear repulsion energy      4636.7104385458 Hartrees.
 IExCor=  402 DFT=T Ex+Corr=B3LYP ExCW=0 ScaHFX=  0.200000
 ScaDFX=  0.800000  0.720000  1.000000  0.810000 ScalE2=  1.000000  1.000000
 IRadAn=      0 IRanWt=     -1 IRanGd=            0 ICorTp=0 IEmpDi=  4
 NAtoms=   59 NActive=   59 NUniq=   59 SFac= 1.00D+00 NAtFMM=   60 NAOKFM=F Big=F
 Integral buffers will be    131072 words long.
 Raffenetti 2 integral format.
 Two-electron integral symmetry is turned on.
 Leave Link  301 at Thu Dec 13 09:20:43 2018, MaxMem=   805306368 cpu:         1.0
 (Enter /pbs_home/pkowalski/g09d01/g09/l302.exe)
 NPDir=0 NMtPBC=     1 NCelOv=     1 NCel=       1 NClECP=     1 NCelD=      1
         NCelK=      1 NCelE2=     1 NClLst=     1 CellRange=     0.0.
 One-electron integrals computed using PRISM.
 NBasis=   636 RedAO= T EigKep=  3.02D-04  NBF=   636
 NBsUse=   636 1.00D-06 EigRej= -1.00D+00 NBFU=   636
 Precomputing XC quadrature grid using
 IXCGrd= 4 IRadAn=           0 IRanWt=          -1 IRanGd=           0 AccXCQ= 0.00D+00.
 Generated NRdTot=       0 NPtTot=           0 NUsed=           0 NTot=          32
 NSgBfM=   614   620   623   623   623 MxSgAt=    59 MxSgA2=    59.
 Leave Link  302 at Thu Dec 13 09:20:45 2018, MaxMem=   805306368 cpu:        16.7
 (Enter /pbs_home/pkowalski/g09d01/g09/l303.exe)
 DipDrv:  MaxL=1.
 Leave Link  303 at Thu Dec 13 09:20:46 2018, MaxMem=   805306368 cpu:         1.6
 (Enter /pbs_home/pkowalski/g09d01/g09/l401.exe)
 ExpMin= 1.22D-01 ExpMax= 9.18D+03 ExpMxC= 1.38D+03 IAcc=1 IRadAn=         1 AccDes= 0.00D+00
 Harris functional with IExCor=  402 and IRadAn=       1 diagonalized for initial guess.
 HarFok:  IExCor=  402 AccDes= 0.00D+00 IRadAn=         1 IDoV= 1 UseB2=F ITyADJ=14
 ICtDFT=  3500011 ScaDFX=  1.000000  1.000000  1.000000  1.000000
 FoFCou: FMM=F IPFlag=           0 FMFlag=      100000 FMFlg1=           0
         NFxFlg=           0 DoJE=T BraDBF=F KetDBF=T FulRan=T
         wScrn=  0.000000 ICntrl=     500 IOpCl=  0 I1Cent=   200000004 NGrid=           0
         NMat0=    1 NMatS0=      1 NMatT0=    0 NMatD0=    1 NMtDS0=    0 NMtDT0=    0
 Petite list used in FoFCou.
 Harris En= -2511.96110794356    
 JPrj=0 DoOrth=F DoCkMO=F.
 Leave Link  401 at Thu Dec 13 09:20:50 2018, MaxMem=   805306368 cpu:        30.1
 (Enter /pbs_home/pkowalski/g09d01/g09/l502.exe)
 Closed shell SCF:
 Using DIIS extrapolation, IDIIS=  1040.
 Integral symmetry usage will be decided dynamically.
 IVT=     1387805 IEndB=     1387805 NGot=   805306368 MDV=   804388806
 LenX=   804388806 LenY=   803935204
 Requested convergence on RMS density matrix=1.00D-08 within 128 cycles.
 Requested convergence on MAX density matrix=1.00D-06.
 Requested convergence on             energy=1.00D-06.
 No special actions if energy rises.
 Fock matrices will be formed incrementally for  20 cycles.
 Integral accuracy reduced to 1.0D-05 until final iterations.

 Cycle   1  Pass 0  IDiag  1:
 FoFJK:  IHMeth= 1 ICntrl=       0 DoSepK=F KAlg= 0 I1Cent=   0 FoldK=F
 IRaf= 660000000 NMat=   1 IRICut=       1 DoRegI=T DoRafI=F ISym2E= 0.
 FoFCou: FMM=F IPFlag=           0 FMFlag=      100000 FMFlg1=           0
         NFxFlg=           0 DoJE=F BraDBF=F KetDBF=F FulRan=T
         wScrn=  0.000000 ICntrl=       0 IOpCl=  0 I1Cent=           0 NGrid=           0
         NMat0=    1 NMatS0=      1 NMatT0=    0 NMatD0=    1 NMtDS0=    0 NMtDT0=    0
 Symmetry not used in FoFCou.
 E= -2511.26440821782    
 DIIS: error= 2.68D-02 at cycle   1 NSaved=   1.
 NSaved= 1 IEnMin= 1 EnMin= -2511.26440821782     IErMin= 1 ErrMin= 2.68D-02
 ErrMax= 2.68D-02  0.00D+00 EMaxC= 1.00D-01 BMatC= 7.71D-01 BMatP= 7.71D-01
 IDIUse=3 WtCom= 7.32D-01 WtEn= 2.68D-01
 Coeff-Com:  0.100D+01
 Coeff-En:   0.100D+01
 Coeff:      0.100D+01
 Gap=     0.043 Goal=   None    Shift=    0.000
 GapD=    0.043 DampG=0.250 DampE=0.500 DampFc=0.2500 IDamp=-1.
 Damping current iteration by 2.50D-01
 RMSDP=4.98D-03 MaxDP=2.16D-01              OVMax= 3.60D-01

 Cycle   2  Pass 0  IDiag  1:
 RMSU=  1.23D-03    CP:  9.88D-01
 E= -2511.56899660169     Delta-E=       -0.304588383874 Rises=F Damp=T
 DIIS: error= 1.45D-02 at cycle   2 NSaved=   2.
 NSaved= 2 IEnMin= 2 EnMin= -2511.56899660169     IErMin= 2 ErrMin= 1.45D-02
 ErrMax= 1.45D-02  0.00D+00 EMaxC= 1.00D-01 BMatC= 1.54D-01 BMatP= 7.71D-01
 IDIUse=3 WtCom= 8.55D-01 WtEn= 1.45D-01
 Coeff-Com: -0.577D+00 0.158D+01
 Coeff-En:   0.000D+00 0.100D+01
 Coeff:     -0.493D+00 0.149D+01
 Gap=     0.113 Goal=   None    Shift=    0.000
 RMSDP=1.90D-03 MaxDP=6.25D-02 DE=-3.05D-01 OVMax= 3.65D-01

 Cycle   3  Pass 0  IDiag  1:
 RMSU=  1.84D-03    CP:  9.61D-01  1.18D+00
 E= -2511.96491117348     Delta-E=       -0.395914571791 Rises=F Damp=F
 DIIS: error= 7.97D-03 at cycle   3 NSaved=   3.
 NSaved= 3 IEnMin= 3 EnMin= -2511.96491117348     IErMin= 3 ErrMin= 7.97D-03
 ErrMax= 7.97D-03  0.00D+00 EMaxC= 1.00D-01 BMatC= 1.24D-01 BMatP= 1.54D-01
 IDIUse=3 WtCom= 9.20D-01 WtEn= 7.97D-02
 Coeff-Com: -0.399D+00 0.100D+01 0.397D+00
 Coeff-En:   0.000D+00 0.000D+00 0.100D+01
 Coeff:     -0.367D+00 0.922D+00 0.445D+00
 Gap=     0.083 Goal=   None    Shift=    0.000
 RMSDP=1.20D-03 MaxDP=8.03D-02 DE=-3.96D-01 OVMax= 2.63D-01

 Cycle   4  Pass 0  IDiag  1:
 RMSU=  8.18D-04    CP:  9.63D-01  1.49D+00  5.69D-01
 E= -2512.07723063181     Delta-E=       -0.112319458321 Rises=F Damp=F
 DIIS: error= 3.66D-03 at cycle   4 NSaved=   4.
 NSaved= 4 IEnMin= 4 EnMin= -2512.07723063181     IErMin= 4 ErrMin= 3.66D-03
 ErrMax= 3.66D-03  0.00D+00 EMaxC= 1.00D-01 BMatC= 3.21D-02 BMatP= 1.24D-01
 IDIUse=3 WtCom= 9.63D-01 WtEn= 3.66D-02
 Coeff-Com: -0.125D+00 0.310D+00 0.324D+00 0.491D+00
 Coeff-En:   0.000D+00 0.000D+00 0.250D+00 0.750D+00
 Coeff:     -0.121D+00 0.299D+00 0.321D+00 0.500D+00
 Gap=     0.083 Goal=   None    Shift=    0.000
 RMSDP=4.79D-04 MaxDP=3.70D-02 DE=-1.12D-01 OVMax= 1.24D-01

 Cycle   5  Pass 0  IDiag  1:
 RMSU=  2.91D-04    CP:  9.63D-01  1.42D+00  6.93D-01  6.43D-01
 E= -2512.10882538186     Delta-E=       -0.031594750058 Rises=F Damp=F
 DIIS: error= 1.22D-03 at cycle   5 NSaved=   5.
 NSaved= 5 IEnMin= 5 EnMin= -2512.10882538186     IErMin= 5 ErrMin= 1.22D-03
 ErrMax= 1.22D-03  0.00D+00 EMaxC= 1.00D-01 BMatC= 4.15D-03 BMatP= 3.21D-02
 IDIUse=3 WtCom= 9.88D-01 WtEn= 1.22D-02
 Coeff-Com: -0.303D-01 0.779D-01 0.168D+00 0.350D+00 0.434D+00
 Coeff-En:   0.000D+00 0.000D+00 0.000D+00 0.956D-01 0.904D+00
 Coeff:     -0.299D-01 0.769D-01 0.166D+00 0.347D+00 0.440D+00
 Gap=     0.082 Goal=   None    Shift=    0.000
 RMSDP=1.95D-04 MaxDP=1.27D-02 DE=-3.16D-02 OVMax= 4.74D-02

 Cycle   6  Pass 0  IDiag  1:
 RMSU=  1.26D-04    CP:  9.62D-01  1.42D+00  6.89D-01  7.10D-01  5.27D-01
 E= -2512.11251176162     Delta-E=       -0.003686379761 Rises=F Damp=F
 DIIS: error= 6.03D-04 at cycle   6 NSaved=   6.
 NSaved= 6 IEnMin= 6 EnMin= -2512.11251176162     IErMin= 6 ErrMin= 6.03D-04
 ErrMax= 6.03D-04  0.00D+00 EMaxC= 1.00D-01 BMatC= 6.93D-04 BMatP= 4.15D-03
 IDIUse=3 WtCom= 9.94D-01 WtEn= 6.03D-03
 Coeff-Com: -0.428D-03 0.333D-02 0.568D-01 0.148D+00 0.309D+00 0.483D+00
 Coeff-En:   0.000D+00 0.000D+00 0.000D+00 0.000D+00 0.179D+00 0.821D+00
 Coeff:     -0.425D-03 0.331D-02 0.564D-01 0.147D+00 0.309D+00 0.485D+00
 Gap=     0.084 Goal=   None    Shift=    0.000
 RMSDP=8.62D-05 MaxDP=5.91D-03 DE=-3.69D-03 OVMax= 1.84D-02

 Cycle   7  Pass 0  IDiag  1:
 RMSU=  4.78D-05    CP:  9.62D-01  1.42D+00  6.92D-01  7.06D-01  6.33D-01
                    CP:  4.99D-01
 E= -2512.11316264478     Delta-E=       -0.000650883158 Rises=F Damp=F
 DIIS: error= 2.51D-04 at cycle   7 NSaved=   7.
 NSaved= 7 IEnMin= 7 EnMin= -2512.11316264478     IErMin= 7 ErrMin= 2.51D-04
 ErrMax= 2.51D-04  0.00D+00 EMaxC= 1.00D-01 BMatC= 1.34D-04 BMatP= 6.93D-04
 IDIUse=3 WtCom= 9.97D-01 WtEn= 2.51D-03
 Coeff-Com:  0.528D-02-0.118D-01 0.107D-01 0.434D-01 0.142D+00 0.347D+00
 Coeff-Com:  0.463D+00
 Coeff-En:   0.000D+00 0.000D+00 0.000D+00 0.000D+00 0.000D+00 0.168D+00
 Coeff-En:   0.832D+00
 Coeff:      0.527D-02-0.118D-01 0.107D-01 0.433D-01 0.142D+00 0.347D+00
 Coeff:      0.464D+00
 Gap=     0.084 Goal=   None    Shift=    0.000
 RMSDP=3.05D-05 MaxDP=2.04D-03 DE=-6.51D-04 OVMax= 6.29D-03

 Cycle   8  Pass 0  IDiag  1:
 RMSU=  1.77D-05    CP:  9.62D-01  1.42D+00  6.94D-01  7.09D-01  6.22D-01
                    CP:  5.97D-01  5.66D-01
 E= -2512.11328946967     Delta-E=       -0.000126824888 Rises=F Damp=F
 DIIS: error= 6.95D-05 at cycle   8 NSaved=   8.
 NSaved= 8 IEnMin= 8 EnMin= -2512.11328946967     IErMin= 8 ErrMin= 6.95D-05
 ErrMax= 6.95D-05  0.00D+00 EMaxC= 1.00D-01 BMatC= 1.23D-05 BMatP= 1.34D-04
 IDIUse=1 WtCom= 1.00D+00 WtEn= 0.00D+00
 Coeff-Com:  0.291D-02-0.658D-02 0.279D-02 0.157D-01 0.643D-01 0.180D+00
 Coeff-Com:  0.299D+00 0.442D+00
 Coeff:      0.291D-02-0.658D-02 0.279D-02 0.157D-01 0.643D-01 0.180D+00
 Coeff:      0.299D+00 0.442D+00
 Gap=     0.084 Goal=   None    Shift=    0.000
 RMSDP=1.08D-05 MaxDP=6.07D-04 DE=-1.27D-04 OVMax= 2.10D-03

 Cycle   9  Pass 0  IDiag  1:
 RMSU=  7.15D-06    CP:  9.62D-01  1.42D+00  6.94D-01  7.09D-01  6.24D-01
                    CP:  5.99D-01  6.02D-01  5.59D-01
 E= -2512.11330146776     Delta-E=       -0.000011998088 Rises=F Damp=F
 DIIS: error= 3.17D-05 at cycle   9 NSaved=   9.
 NSaved= 9 IEnMin= 9 EnMin= -2512.11330146776     IErMin= 9 ErrMin= 3.17D-05
 ErrMax= 3.17D-05  0.00D+00 EMaxC= 1.00D-01 BMatC= 2.29D-06 BMatP= 1.23D-05
 IDIUse=1 WtCom= 1.00D+00 WtEn= 0.00D+00
 Coeff-Com:  0.888D-03-0.192D-02-0.344D-03 0.109D-02 0.134D-01 0.498D-01
 Coeff-Com:  0.106D+00 0.313D+00 0.519D+00
 Coeff:      0.888D-03-0.192D-02-0.344D-03 0.109D-02 0.134D-01 0.498D-01
 Coeff:      0.106D+00 0.313D+00 0.519D+00
 Gap=     0.084 Goal=   None    Shift=    0.000
 RMSDP=4.34D-06 MaxDP=2.44D-04 DE=-1.20D-05 OVMax= 7.74D-04

 Initial convergence to 1.0D-05 achieved.  Increase integral accuracy.
 Cycle  10  Pass 1  IDiag  1:
 E= -2512.11318568919     Delta-E=        0.000115778569 Rises=F Damp=F
 DIIS: error= 2.31D-04 at cycle   1 NSaved=   1.
 NSaved= 1 IEnMin= 1 EnMin= -2512.11318568919     IErMin= 1 ErrMin= 2.31D-04
 ErrMax= 2.31D-04  0.00D+00 EMaxC= 1.00D-01 BMatC= 1.89D-05 BMatP= 1.89D-05
 IDIUse=3 WtCom= 9.98D-01 WtEn= 2.31D-03
 Coeff-Com:  0.100D+01
 Coeff-En:   0.100D+01
 Coeff:      0.100D+01
 Gap=     0.084 Goal=   None    Shift=    0.000
 RMSDP=4.34D-06 MaxDP=2.44D-04 DE= 1.16D-04 OVMax= 7.81D-04

 Cycle  11  Pass 1  IDiag  1:
 RMSU=  2.13D-04    CP:  1.00D+00
 E= -2512.11320683567     Delta-E=       -0.000021146483 Rises=F Damp=F
 DIIS: error= 2.35D-05 at cycle   2 NSaved=   2.
 NSaved= 2 IEnMin= 2 EnMin= -2512.11320683567     IErMin= 2 ErrMin= 2.35D-05
 ErrMax= 2.35D-05  0.00D+00 EMaxC= 1.00D-01 BMatC= 1.04D-06 BMatP= 1.89D-05
 IDIUse=1 WtCom= 1.00D+00 WtEn= 0.00D+00
 Coeff-Com:  0.628D-01 0.937D+00
 Coeff:      0.628D-01 0.937D+00
 Gap=     0.084 Goal=   None    Shift=    0.000
 RMSDP=8.35D-06 MaxDP=3.50D-04 DE=-2.11D-05 OVMax= 1.24D-03

 Cycle  12  Pass 1  IDiag  1:
 RMSU=  8.04D-06    CP:  1.00D+00  1.01D+00
 E= -2512.11320227684     Delta-E=        0.000004558828 Rises=F Damp=F
 DIIS: error= 5.11D-05 at cycle   3 NSaved=   3.
 NSaved= 3 IEnMin= 2 EnMin= -2512.11320683567     IErMin= 2 ErrMin= 2.35D-05
 ErrMax= 5.11D-05  0.00D+00 EMaxC= 1.00D-01 BMatC= 4.97D-06 BMatP= 1.04D-06
 IDIUse=1 WtCom= 1.00D+00 WtEn= 0.00D+00
 Coeff-Com: -0.538D-02 0.691D+00 0.314D+00
 Coeff:     -0.538D-02 0.691D+00 0.314D+00
 Gap=     0.084 Goal=   None    Shift=    0.000
 RMSDP=5.35D-06 MaxDP=3.03D-04 DE= 4.56D-06 OVMax= 8.96D-04

 Cycle  13  Pass 1  IDiag  1:
 RMSU=  1.35D-06    CP:  1.00D+00  1.01D+00  3.56D-01
 E= -2512.11320799468     Delta-E=       -0.000005717836 Rises=F Damp=F
 DIIS: error= 5.18D-06 at cycle   4 NSaved=   4.
 NSaved= 4 IEnMin= 4 EnMin= -2512.11320799468     IErMin= 4 ErrMin= 5.18D-06
 ErrMax= 5.18D-06  0.00D+00 EMaxC= 1.00D-01 BMatC= 7.07D-08 BMatP= 1.04D-06
 IDIUse=1 WtCom= 1.00D+00 WtEn= 0.00D+00
 Coeff-Com: -0.497D-02 0.434D+00 0.206D+00 0.364D+00
 Coeff:     -0.497D-02 0.434D+00 0.206D+00 0.364D+00
 Gap=     0.084 Goal=   None    Shift=    0.000
 RMSDP=6.96D-07 MaxDP=4.88D-05 DE=-5.72D-06 OVMax= 1.44D-04

 Cycle  14  Pass 1  IDiag  1:
 RMSU=  4.74D-07    CP:  1.00D+00  1.01D+00  3.56D-01  6.24D-01
 E= -2512.11320806876     Delta-E=       -0.000000074077 Rises=F Damp=F
 DIIS: error= 1.71D-06 at cycle   5 NSaved=   5.
 NSaved= 5 IEnMin= 5 EnMin= -2512.11320806876     IErMin= 5 ErrMin= 1.71D-06
 ErrMax= 1.71D-06  0.00D+00 EMaxC= 1.00D-01 BMatC= 4.87D-09 BMatP= 7.07D-08
 IDIUse=1 WtCom= 1.00D+00 WtEn= 0.00D+00
 Coeff-Com: -0.299D-02 0.248D+00 0.119D+00 0.243D+00 0.393D+00
 Coeff:     -0.299D-02 0.248D+00 0.119D+00 0.243D+00 0.393D+00
 Gap=     0.084 Goal=   None    Shift=    0.000
 RMSDP=2.39D-07 MaxDP=1.45D-05 DE=-7.41D-08 OVMax= 5.32D-05

 Cycle  15  Pass 1  IDiag  1:
 RMSU=  2.02D-07    CP:  1.00D+00  1.01D+00  3.51D-01  6.28D-01  7.47D-01
 E= -2512.11320807352     Delta-E=       -0.000000004766 Rises=F Damp=F
 DIIS: error= 6.24D-07 at cycle   6 NSaved=   6.
 NSaved= 6 IEnMin= 6 EnMin= -2512.11320807352     IErMin= 6 ErrMin= 6.24D-07
 ErrMax= 6.24D-07  0.00D+00 EMaxC= 1.00D-01 BMatC= 7.04D-10 BMatP= 4.87D-09
 IDIUse=1 WtCom= 1.00D+00 WtEn= 0.00D+00
 Coeff-Com: -0.940D-03 0.724D-01 0.350D-01 0.796D-01 0.280D+00 0.534D+00
 Coeff:     -0.940D-03 0.724D-01 0.350D-01 0.796D-01 0.280D+00 0.534D+00
 Gap=     0.084 Goal=   None    Shift=    0.000
 RMSDP=7.66D-08 MaxDP=4.81D-06 DE=-4.77D-09 OVMax= 1.33D-05

 Cycle  16  Pass 1  IDiag  1:
 RMSU=  4.96D-08    CP:  1.00D+00  1.01D+00  3.53D-01  6.40D-01  8.18D-01
                    CP:  7.91D-01
 E= -2512.11320807434     Delta-E=       -0.000000000815 Rises=F Damp=F
 DIIS: error= 2.29D-07 at cycle   7 NSaved=   7.
 NSaved= 7 IEnMin= 7 EnMin= -2512.11320807434     IErMin= 7 ErrMin= 2.29D-07
 ErrMax= 2.29D-07  0.00D+00 EMaxC= 1.00D-01 BMatC= 1.19D-10 BMatP= 7.04D-10
 IDIUse=1 WtCom= 1.00D+00 WtEn= 0.00D+00
 Coeff-Com: -0.594D-04 0.107D-02 0.904D-03 0.561D-02 0.125D+00 0.351D+00
 Coeff-Com:  0.517D+00
 Coeff:     -0.594D-04 0.107D-02 0.904D-03 0.561D-02 0.125D+00 0.351D+00
 Coeff:      0.517D+00
 Gap=     0.084 Goal=   None    Shift=    0.000
 RMSDP=3.44D-08 MaxDP=2.48D-06 DE=-8.15D-10 OVMax= 9.53D-06

 Cycle  17  Pass 1  IDiag  1:
 RMSU=  2.65D-08    CP:  1.00D+00  1.01D+00  3.53D-01  6.42D-01  8.32D-01
                    CP:  8.44D-01  6.46D-01
 E= -2512.11320807460     Delta-E=       -0.000000000264 Rises=F Damp=F
 DIIS: error= 1.11D-07 at cycle   8 NSaved=   8.
 NSaved= 8 IEnMin= 8 EnMin= -2512.11320807460     IErMin= 8 ErrMin= 1.11D-07
 ErrMax= 1.11D-07  0.00D+00 EMaxC= 1.00D-01 BMatC= 2.34D-11 BMatP= 1.19D-10
 IDIUse=1 WtCom= 1.00D+00 WtEn= 0.00D+00
 Coeff-Com:  0.708D-04-0.777D-02-0.346D-02-0.648D-02 0.539D-01 0.160D+00
 Coeff-Com:  0.361D+00 0.442D+00
 Coeff:      0.708D-04-0.777D-02-0.346D-02-0.648D-02 0.539D-01 0.160D+00
 Coeff:      0.361D+00 0.442D+00
 Gap=     0.084 Goal=   None    Shift=    0.000
 RMSDP=1.24D-08 MaxDP=8.56D-07 DE=-2.64D-10 OVMax= 2.15D-06

 Cycle  18  Pass 1  IDiag  1:
 RMSU=  1.04D-08    CP:  1.00D+00  1.01D+00  3.53D-01  6.44D-01  8.36D-01
                    CP:  8.35D-01  6.93D-01  8.64D-01
 E= -2512.11320807446     Delta-E=        0.000000000144 Rises=F Damp=F
 DIIS: error= 4.74D-08 at cycle   9 NSaved=   9.
 NSaved= 9 IEnMin= 8 EnMin= -2512.11320807460     IErMin= 9 ErrMin= 4.74D-08
 ErrMax= 4.74D-08  0.00D+00 EMaxC= 1.00D-01 BMatC= 3.30D-12 BMatP= 2.34D-11
 IDIUse=1 WtCom= 1.00D+00 WtEn= 0.00D+00
 Coeff-Com:  0.604D-04-0.570D-02-0.258D-02-0.590D-02 0.184D-01 0.442D-01
 Coeff-Com:  0.172D+00 0.281D+00 0.498D+00
 Coeff:      0.604D-04-0.570D-02-0.258D-02-0.590D-02 0.184D-01 0.442D-01
 Coeff:      0.172D+00 0.281D+00 0.498D+00
 Gap=     0.084 Goal=   None    Shift=    0.000
 RMSDP=6.19D-09 MaxDP=2.88D-07 DE= 1.44D-10 OVMax= 1.33D-06

 SCF Done:  E(RB3LYP) =  -2512.11320807     A.U. after   18 cycles
            NFock= 18  Conv=0.62D-08     -V/T= 2.0075
 KE= 2.493465163601D+03 PE=-1.517534538195D+04 EE= 5.533056571728D+03
 Leave Link  502 at Thu Dec 13 09:31:32 2018, MaxMem=   805306368 cpu:      5124.0
 (Enter /pbs_home/pkowalski/g09d01/g09/l601.exe)
 Copying SCF densities to generalized density rwf, IOpCl= 0 IROHF=0.

 **********************************************************************

            Population analysis using the SCF density.

 **********************************************************************

 Orbital symmetries:
       Occupied  (A) (A) (A) (A) (A) (A) (A) (A) (A) (A) (A) (A)
                 (A) (A) (A) (A) (A) (A) (A) (A) (A) (A) (A) (A)
                 (A) (A) (A) (A) (A) (A) (A) (A) (A) (A) (A) (A)
                 (A) (A) (A) (A) (A) (A) (A) (A) (A) (A) (A) (A)
                 (A) (A) (A) (A) (A) (A) (A) (A) (A) (A) (A) (A)
                 (A) (A) (A) (A) (A) (A) (A) (A) (A) (A) (A) (A)
                 (A) (A) (A) (A) (A) (A) (A) (A) (A) (A) (A) (A)
                 (A) (A) (A) (A) (A) (A) (A) (A) (A) (A) (A) (A)
                 (A) (A) (A) (A) (A) (A) (A) (A) (A) (A) (A) (A)
                 (A) (A) (A) (A) (A) (A) (A) (A) (A) (A) (A) (A)
                 (A) (A) (A) (A) (A) (A) (A) (A) (A) (A) (A) (A)
                 (A) (A) (A) (A) (A) (A) (A) (A) (A)
       Virtual   (A) (A) (A) (A) (A) (A) (A) (A) (A) (A) (A) (A)
                 (A) (A) (A) (A) (A) (A) (A) (A) (A) (A) (A) (A)
                 (A) (A) (A) (A) (A) (A) (A) (A) (A) (A) (A) (A)
                 (A) (A) (A) (A) (A) (A) (A) (A) (A) (A) (A) (A)
                 (A) (A) (A) (A) (A) (A) (A) (A) (A) (A) (A) (A)
                 (A) (A) (A) (A) (A) (A) (A) (A) (A) (A) (A) (A)
                 (A) (A) (A) (A) (A) (A) (A) (A) (A) (A) (A) (A)
                 (A) (A) (A) (A) (A) (A) (A) (A) (A) (A) (A) (A)
                 (A) (A) (A) (A) (A) (A) (A) (A) (A) (A) (A) (A)
                 (A) (A) (A) (A) (A) (A) (A) (A) (A) (A) (A) (A)
                 (A) (A) (A) (A) (A) (A) (A) (A) (A) (A) (A) (A)
                 (A) (A) (A) (A) (A) (A) (A) (A) (A) (A) (A) (A)
                 (A) (A) (A) (A) (A) (A) (A) (A) (A) (A) (A) (A)
                 (A) (A) (A) (A) (A) (A) (A) (A) (A) (A) (A) (A)
                 (A) (A) (A) (A) (A) (A) (A) (A) (A) (A) (A) (A)
                 (A) (A) (A) (A) (A) (A) (A) (A) (A) (A) (A) (A)
                 (A) (A) (A) (A) (A) (A) (A) (A) (A) (A) (A) (A)
                 (A) (A) (A) (A) (A) (A) (A) (A) (A) (A) (A) (A)
                 (A) (A) (A) (A) (A) (A) (A) (A) (A) (A) (A) (A)
                 (A) (A) (A) (A) (A) (A) (A) (A) (A) (A) (A) (A)
                 (A) (A) (A) (A) (A) (A) (A) (A) (A) (A) (A) (A)
                 (A) (A) (A) (A) (A) (A) (A) (A) (A) (A) (A) (A)
                 (A) (A) (A) (A) (A) (A) (A) (A) (A) (A) (A) (A)
                 (A) (A) (A) (A) (A) (A) (A) (A) (A) (A) (A) (A)
                 (A) (A) (A) (A) (A) (A) (A) (A) (A) (A) (A) (A)
                 (A) (A) (A) (A) (A) (A) (A) (A) (A) (A) (A) (A)
                 (A) (A) (A) (A) (A) (A) (A) (A) (A) (A) (A) (A)
                 (A) (A) (A) (A) (A) (A) (A) (A) (A) (A) (A) (A)
                 (A) (A) (A) (A) (A) (A) (A) (A) (A) (A) (A) (A)
                 (A) (A) (A) (A) (A) (A) (A) (A) (A) (A) (A) (A)
                 (A) (A) (A) (A) (A) (A) (A) (A) (A) (A) (A) (A)
                 (A) (A) (A) (A) (A) (A) (A) (A) (A) (A) (A) (A)
                 (A) (A) (A) (A) (A) (A) (A) (A) (A) (A) (A) (A)
                 (A) (A) (A) (A) (A) (A) (A) (A) (A) (A) (A) (A)
                 (A) (A) (A) (A) (A) (A) (A) (A) (A) (A) (A) (A)
                 (A) (A) (A) (A) (A) (A) (A) (A) (A) (A) (A) (A)
                 (A) (A) (A) (A) (A) (A) (A) (A) (A) (A) (A) (A)
                 (A) (A) (A) (A) (A) (A) (A) (A) (A) (A) (A) (A)
                 (A) (A) (A) (A) (A) (A) (A) (A) (A) (A) (A) (A)
                 (A) (A) (A) (A) (A) (A) (A) (A) (A) (A) (A) (A)
                 (A) (A) (A) (A) (A) (A) (A) (A) (A) (A) (A) (A)
                 (A) (A) (A)
 The electronic state is 1-A.
 Alpha  occ. eigenvalues --  -88.88087 -88.87655 -24.71933 -24.71880 -24.71784
 Alpha  occ. eigenvalues --  -24.71762 -24.71708 -24.71529 -10.37858 -10.37601
 Alpha  occ. eigenvalues --  -10.37390 -10.25763 -10.25296 -10.23373 -10.23263
 Alpha  occ. eigenvalues --  -10.23045 -10.22934 -10.22566 -10.22263 -10.22054
 Alpha  occ. eigenvalues --  -10.21746 -10.21725 -10.21572 -10.21405 -10.20209
 Alpha  occ. eigenvalues --  -10.19953 -10.19928 -10.19865 -10.19855 -10.19785
 Alpha  occ. eigenvalues --  -10.19753 -10.19742 -10.19687 -10.19670 -10.19565
 Alpha  occ. eigenvalues --  -10.19505 -10.19439  -7.97512  -7.97053  -5.94336
 Alpha  occ. eigenvalues --   -5.93983  -5.93889  -5.93591  -5.93517  -5.93141
 Alpha  occ. eigenvalues --   -1.26243  -1.24472  -1.23236  -1.19980  -1.19210
 Alpha  occ. eigenvalues --   -1.18625  -0.90384  -0.88135  -0.87644  -0.85404
 Alpha  occ. eigenvalues --   -0.85190  -0.79043  -0.78556  -0.78018  -0.77057
 Alpha  occ. eigenvalues --   -0.75109  -0.74763  -0.74584  -0.74222  -0.73493
 Alpha  occ. eigenvalues --   -0.72521  -0.69228  -0.68297  -0.66655  -0.66478
 Alpha  occ. eigenvalues --   -0.63685  -0.62853  -0.61333  -0.60884  -0.60677
 Alpha  occ. eigenvalues --   -0.60066  -0.59315  -0.58617  -0.57691  -0.55681
 Alpha  occ. eigenvalues --   -0.55339  -0.54885  -0.54525  -0.53860  -0.53367
 Alpha  occ. eigenvalues --   -0.53083  -0.50446  -0.50311  -0.48306  -0.48152
 Alpha  occ. eigenvalues --   -0.47309  -0.47037  -0.46896  -0.45813  -0.45807
 Alpha  occ. eigenvalues --   -0.45529  -0.45307  -0.44846  -0.44749  -0.44495
 Alpha  occ. eigenvalues --   -0.44081  -0.43939  -0.43629  -0.43431  -0.43235
 Alpha  occ. eigenvalues --   -0.43072  -0.42684  -0.42488  -0.42386  -0.41989
 Alpha  occ. eigenvalues --   -0.41828  -0.41488  -0.41438  -0.41168  -0.40889
 Alpha  occ. eigenvalues --   -0.40029  -0.39243  -0.38649  -0.38242  -0.38142
 Alpha  occ. eigenvalues --   -0.37937  -0.37225  -0.37053  -0.36643  -0.36001
 Alpha  occ. eigenvalues --   -0.35170  -0.34745  -0.34567  -0.34526  -0.34354
 Alpha  occ. eigenvalues --   -0.33829  -0.32808  -0.31125  -0.28223  -0.26904
 Alpha  occ. eigenvalues --   -0.26441  -0.26365  -0.25436  -0.23931  -0.21987
 Alpha  occ. eigenvalues --   -0.19720
 Alpha virt. eigenvalues --   -0.11303  -0.06723  -0.04551  -0.03634  -0.01994
 Alpha virt. eigenvalues --   -0.01842  -0.01533   0.01257   0.02217   0.03513
 Alpha virt. eigenvalues --    0.03867   0.04562   0.04883   0.05855   0.06141
 Alpha virt. eigenvalues --    0.06289   0.08219   0.08426   0.08934   0.09431
 Alpha virt. eigenvalues --    0.09581   0.10117   0.10602   0.10635   0.11714
 Alpha virt. eigenvalues --    0.11866   0.12276   0.12737   0.13000   0.13143
 Alpha virt. eigenvalues --    0.13432   0.13506   0.13874   0.15101   0.15496
 Alpha virt. eigenvalues --    0.15692   0.16237   0.16311   0.16899   0.17488
 Alpha virt. eigenvalues --    0.18130   0.18628   0.19155   0.19992   0.20893
 Alpha virt. eigenvalues --    0.21250   0.22074   0.22257   0.23592   0.24254
 Alpha virt. eigenvalues --    0.24950   0.25769   0.25898   0.26585   0.28092
 Alpha virt. eigenvalues --    0.28327   0.28514   0.28605   0.28994   0.29024
 Alpha virt. eigenvalues --    0.29181   0.29591   0.30208   0.30483   0.31248
 Alpha virt. eigenvalues --    0.31973   0.32801   0.33464   0.34103   0.34973
 Alpha virt. eigenvalues --    0.35711   0.36916   0.37077   0.37570   0.38068
 Alpha virt. eigenvalues --    0.38544   0.39122   0.40378   0.40515   0.40918
 Alpha virt. eigenvalues --    0.41126   0.41444   0.41509   0.42073   0.42950
 Alpha virt. eigenvalues --    0.43660   0.44024   0.44838   0.44876   0.45163
 Alpha virt. eigenvalues --    0.45688   0.45958   0.45995   0.46214   0.47006
 Alpha virt. eigenvalues --    0.47556   0.47672   0.48108   0.48520   0.48737
 Alpha virt. eigenvalues --    0.48926   0.49271   0.49813   0.49915   0.50665
 Alpha virt. eigenvalues --    0.51151   0.51859   0.52101   0.52497   0.53074
 Alpha virt. eigenvalues --    0.53288   0.54162   0.54323   0.54766   0.55246
 Alpha virt. eigenvalues --    0.56213   0.56557   0.57042   0.57647   0.57903
 Alpha virt. eigenvalues --    0.58204   0.59041   0.59336   0.59879   0.59921
 Alpha virt. eigenvalues --    0.60244   0.61036   0.61706   0.62311   0.62424
 Alpha virt. eigenvalues --    0.62655   0.63123   0.63315   0.63562   0.63795
 Alpha virt. eigenvalues --    0.64016   0.64522   0.64569   0.65029   0.65106
 Alpha virt. eigenvalues --    0.65457   0.65626   0.66013   0.66353   0.66621
 Alpha virt. eigenvalues --    0.66700   0.66957   0.67391   0.67936   0.68087
 Alpha virt. eigenvalues --    0.68450   0.68767   0.68861   0.69192   0.69764
 Alpha virt. eigenvalues --    0.70118   0.70152   0.70463   0.71275   0.71675
 Alpha virt. eigenvalues --    0.71916   0.72284   0.72685   0.72849   0.73224
 Alpha virt. eigenvalues --    0.73585   0.73883   0.74372   0.74720   0.74897
 Alpha virt. eigenvalues --    0.75652   0.75709   0.76489   0.76919   0.77206
 Alpha virt. eigenvalues --    0.78198   0.78528   0.79068   0.80271   0.80561
 Alpha virt. eigenvalues --    0.81432   0.82152   0.82955   0.83301   0.84085
 Alpha virt. eigenvalues --    0.84450   0.85639   0.85975   0.86641   0.88575
 Alpha virt. eigenvalues --    0.88889   0.89840   0.91345   0.92046   0.93521
 Alpha virt. eigenvalues --    0.93749   0.94581   0.95364   0.96766   0.97007
 Alpha virt. eigenvalues --    0.97660   0.98276   0.98659   1.00603   1.02508
 Alpha virt. eigenvalues --    1.02998   1.03320   1.04881   1.06212   1.07498
 Alpha virt. eigenvalues --    1.07672   1.08858   1.09596   1.10194   1.11696
 Alpha virt. eigenvalues --    1.12551   1.13202   1.14393   1.14834   1.16071
 Alpha virt. eigenvalues --    1.17389   1.17912   1.19466   1.19531   1.20191
 Alpha virt. eigenvalues --    1.20488   1.21886   1.23399   1.23746   1.24052
 Alpha virt. eigenvalues --    1.24615   1.25270   1.25570   1.26119   1.26941
 Alpha virt. eigenvalues --    1.27026   1.27784   1.28083   1.28650   1.28940
 Alpha virt. eigenvalues --    1.29290   1.29809   1.30157   1.30996   1.31666
 Alpha virt. eigenvalues --    1.31934   1.32964   1.33852   1.34159   1.36077
 Alpha virt. eigenvalues --    1.36783   1.37296   1.38082   1.40167   1.40996
 Alpha virt. eigenvalues --    1.42124   1.43476   1.44392   1.45748   1.46427
 Alpha virt. eigenvalues --    1.46645   1.47506   1.48533   1.49341   1.50228
 Alpha virt. eigenvalues --    1.51045   1.51482   1.51719   1.52882   1.52960
 Alpha virt. eigenvalues --    1.54234   1.54655   1.55220   1.56783   1.58024
 Alpha virt. eigenvalues --    1.58657   1.59093   1.59928   1.60769   1.62054
 Alpha virt. eigenvalues --    1.63720   1.65789   1.65990   1.66091   1.66531
 Alpha virt. eigenvalues --    1.67087   1.67976   1.68423   1.69070   1.69352
 Alpha virt. eigenvalues --    1.71054   1.71239   1.71313   1.72157   1.72329
 Alpha virt. eigenvalues --    1.72742   1.73758   1.74574   1.74839   1.74959
 Alpha virt. eigenvalues --    1.75134   1.75539   1.75754   1.76143   1.76189
 Alpha virt. eigenvalues --    1.76562   1.77062   1.77315   1.77568   1.77765
 Alpha virt. eigenvalues --    1.78559   1.78943   1.79383   1.79735   1.80062
 Alpha virt. eigenvalues --    1.80765   1.81058   1.81823   1.82195   1.82533
 Alpha virt. eigenvalues --    1.83147   1.83702   1.84145   1.84567   1.85076
 Alpha virt. eigenvalues --    1.85848   1.86229   1.87145   1.87658   1.89137
 Alpha virt. eigenvalues --    1.89824   1.90933   1.91747   1.93197   1.93332
 Alpha virt. eigenvalues --    1.93840   1.94531   1.94633   1.95514   1.95920
 Alpha virt. eigenvalues --    1.97589   1.97947   1.98203   1.98546   1.98761
 Alpha virt. eigenvalues --    1.99169   1.99345   1.99913   2.01201   2.02465
 Alpha virt. eigenvalues --    2.02933   2.04176   2.04335   2.05523   2.06168
 Alpha virt. eigenvalues --    2.06968   2.07901   2.08451   2.08723   2.09888
 Alpha virt. eigenvalues --    2.09937   2.11097   2.12019   2.12876   2.13213
 Alpha virt. eigenvalues --    2.13445   2.13837   2.14879   2.15254   2.15302
 Alpha virt. eigenvalues --    2.16499   2.16564   2.18449   2.18542   2.19276
 Alpha virt. eigenvalues --    2.20100   2.21263   2.21763   2.22307   2.23126
 Alpha virt. eigenvalues --    2.25097   2.25612   2.26534   2.28033   2.28957
 Alpha virt. eigenvalues --    2.29349   2.29501   2.29976   2.31183   2.31426
 Alpha virt. eigenvalues --    2.31854   2.33229   2.34010   2.34298   2.35058
 Alpha virt. eigenvalues --    2.35350   2.36103   2.37093   2.38271   2.40027
 Alpha virt. eigenvalues --    2.40262   2.41173   2.42462   2.43523   2.43912
 Alpha virt. eigenvalues --    2.44695   2.46613   2.48338   2.49958   2.51318
 Alpha virt. eigenvalues --    2.53861   2.53967   2.54702   2.55452   2.56231
 Alpha virt. eigenvalues --    2.57086   2.58522   2.58875   2.59852   2.60576
 Alpha virt. eigenvalues --    2.61626   2.62001   2.62506   2.63441   2.63860
 Alpha virt. eigenvalues --    2.65158   2.66482   2.69188   2.71200   2.73664
 Alpha virt. eigenvalues --    2.73733   2.74311   2.74635   2.75962   2.76886
 Alpha virt. eigenvalues --    2.78442   2.79245   2.82340   2.86058   2.86417
 Alpha virt. eigenvalues --    2.86893   2.88053   2.88415   2.88931   2.89849
 Alpha virt. eigenvalues --    2.90269   2.90993   2.91491   2.91947   2.93510
 Alpha virt. eigenvalues --    2.94515   2.95815   2.96751   2.98630   3.04444
 Alpha virt. eigenvalues --    3.04634   3.05085   3.05402   3.05629   3.05737
 Alpha virt. eigenvalues --    3.06556   3.06776   3.07618   3.08355   3.09815
 Alpha virt. eigenvalues --    3.10300   3.10962   3.11759   3.12675   3.13339
 Alpha virt. eigenvalues --    3.14104   3.14457   3.15492   3.18005   3.18391
 Alpha virt. eigenvalues --    3.20785   3.25773   3.26316   3.26339   3.30193
 Alpha virt. eigenvalues --    3.33616   3.34149   3.34678   3.40111   3.43734
 Alpha virt. eigenvalues --    3.50731   3.52017   3.61811   3.62067   3.64911
 Alpha virt. eigenvalues --    3.69709   3.70680   3.83349   3.84553   3.85763
          Condensed to atoms (all electrons):
 Mulliken charges:
               1
     1  S    0.082250
     2  S    0.109890
     3  F   -0.204178
     4  F   -0.204011
     5  F   -0.195418
     6  F   -0.203755
     7  F   -0.202091
     8  F   -0.204031
     9  C   -0.019779
    10  C   -0.195807
    11  C   -0.192081
    12  C    0.004525
    13  C    0.412078
    14  C   -0.201873
    15  C    0.354717
    16  C    0.465312
    17  C   -0.045561
    18  C    0.080216
    19  C    0.114186
    20  C   -0.147245
    21  C   -0.077138
    22  C    0.135477
    23  C   -0.030215
    24  C   -0.047914
    25  C    0.019723
    26  C    0.028845
    27  C    0.025050
    28  C   -0.152611
    29  C    0.113383
    30  C    0.099504
    31  C   -0.019201
    32  C   -0.034185
    33  C    0.019852
    34  C    0.029040
    35  C    0.023883
    36  C   -0.031920
    37  C    0.107135
    38  H    0.048597
    39  H    0.021233
    40  H    0.039008
    41  H    0.032553
    42  H    0.033735
    43  H    0.058083
    44  H   -0.045363
    45  H   -0.018876
    46  H   -0.020266
    47  H   -0.020597
    48  H   -0.020534
    49  H    0.033036
    50  H    0.045603
    51  H    0.018099
    52  H   -0.022710
    53  H   -0.022242
    54  H   -0.018750
    55  H   -0.019946
    56  H   -0.019664
    57  H    0.024096
    58  H    0.040474
    59  H    0.018379
 Sum of Mulliken charges =   0.00000
 Mulliken charges with hydrogens summed into heavy atoms:
               1
     1  S    0.082250
     2  S    0.109890
     3  F   -0.204178
     4  F   -0.204011
     5  F   -0.195418
     6  F   -0.203755
     7  F   -0.202091
     8  F   -0.204031
     9  C   -0.019779
    10  C   -0.195807
    11  C   -0.192081
    12  C    0.004525
    13  C    0.412078
    14  C   -0.201873
    15  C    0.354717
    16  C    0.465312
    17  C   -0.045561
    18  C    0.189054
    19  C    0.238557
    20  C   -0.147245
    21  C   -0.077138
    22  C    0.135477
    23  C   -0.075579
    24  C   -0.066790
    25  C   -0.000542
    26  C    0.008248
    27  C    0.004516
    28  C   -0.152611
    29  C    0.210121
    30  C    0.099504
    31  C   -0.041911
    32  C   -0.056427
    33  C    0.001102
    34  C    0.009094
    35  C    0.004220
    36  C   -0.031920
    37  C    0.190084
 Electronic spatial extent (au):  <R**2>=          20282.0173
 Charge=              0.0000 electrons
 Dipole moment (field-independent basis, Debye):
    X=              0.2852    Y=             -3.9469    Z=             -1.3336  Tot=              4.1758
 Quadrupole moment (field-independent basis, Debye-Ang):
   XX=           -203.6962   YY=           -231.6505   ZZ=           -226.9019
   XY=              2.6732   XZ=             -4.3988   YZ=             -2.7162
 Traceless Quadrupole moment (field-independent basis, Debye-Ang):
   XX=             17.0534   YY=            -10.9010   ZZ=             -6.1524
   XY=              2.6732   XZ=             -4.3988   YZ=             -2.7162
 Octapole moment (field-independent basis, Debye-Ang**2):
  XXX=            -23.4256  YYY=             29.6051  ZZZ=             11.8149  XYY=              4.9821
  XXY=              4.5915  XXZ=            -25.0809  XZZ=             -9.4982  YZZ=             43.2994
  YYZ=             17.2449  XYZ=             17.1550
 Hexadecapole moment (field-independent basis, Debye-Ang**3):
 XXXX=         -15566.4530 YYYY=          -7742.8491 ZZZZ=          -1937.2553 XXXY=            -31.7276
 XXXZ=           -273.6314 YYYX=            -49.7178 YYYZ=            -51.9312 ZZZX=             51.3215
 ZZZY=             42.5482 XXYY=          -3895.1166 XXZZ=          -3367.4378 YYZZ=          -1675.5269
 XXYZ=            -65.1287 YYXZ=            -88.8196 ZZXY=            -10.7057
 N-N= 4.636710438546D+03 E-N=-1.517534539587D+04  KE= 2.493465163601D+03
 No NMR shielding tensors so no spin-rotation constants.
 Leave Link  601 at Thu Dec 13 09:31:34 2018, MaxMem=   805306368 cpu:         6.4
 (Enter /pbs_home/pkowalski/g09d01/g09/l701.exe)
 Compute integral first derivatives.
 ... and contract with generalized density number  0.
 Leave Link  701 at Thu Dec 13 09:31:35 2018, MaxMem=   805306368 cpu:         6.1
 (Enter /pbs_home/pkowalski/g09d01/g09/l702.exe)
 L702 exits ... SP integral derivatives will be done elsewhere.
 Leave Link  702 at Thu Dec 13 09:31:35 2018, MaxMem=   805306368 cpu:         0.2
 (Enter /pbs_home/pkowalski/g09d01/g09/l703.exe)
 Compute integral first derivatives, UseDBF=F ICtDFT=           0.
 Integral derivatives from FoFJK, PRISM(SPDF).
 Calling FoFJK, ICntrl=      2127 FMM=F ISym2X=0 I1Cent= 0 IOpClX= 0 NMat=1 NMatS=1 NMatT=0.
 FoFJK:  IHMeth= 1 ICntrl=    2127 DoSepK=F KAlg= 0 I1Cent=   0 FoldK=F
 IRaf=         0 NMat=   1 IRICut=       1 DoRegI=T DoRafI=F ISym2E= 0.
 FoFCou: FMM=F IPFlag=           0 FMFlag=      100000 FMFlg1=         800
         NFxFlg=           0 DoJE=F BraDBF=F KetDBF=F FulRan=T
         wScrn=  0.000000 ICntrl=    2127 IOpCl=  0 I1Cent=           0 NGrid=           0
         NMat0=    1 NMatS0=      1 NMatT0=    0 NMatD0=    1 NMtDS0=    0 NMtDT0=    0
 Symmetry not used in FoFCou.
 Leave Link  703 at Thu Dec 13 09:33:52 2018, MaxMem=   805306368 cpu:      1092.8
 (Enter /pbs_home/pkowalski/g09d01/g09/l716.exe)
 Dipole        = 1.12188611D-01-1.55281294D+00-5.24674934D-01
 ***** Axes restored to original set *****
 -------------------------------------------------------------------
 Center     Atomic                   Forces (Hartrees/Bohr)
 Number     Number              X              Y              Z
 -------------------------------------------------------------------
      1       16           0.006421144    0.033433794   -0.006977394
      2       16          -0.010313320    0.011196203   -0.028298375
      3        9           0.019700983    0.001718808   -0.011830318
      4        9          -0.015735672   -0.003922436    0.020704221
      5        9          -0.005575826   -0.031031128   -0.000523608
      6        9           0.013402446    0.013876643   -0.020380638
      7        9          -0.005135563   -0.000196466    0.020044697
      8        9          -0.000739993    0.004822868   -0.026855576
      9        6           0.000743447   -0.024755339    0.064566681
     10        6          -0.036981266    0.022080280   -0.011383077
     11        6           0.058386478    0.048840627   -0.034206960
     12        6          -0.011950610   -0.014976823   -0.050056501
     13        6          -0.014144561   -0.001075900   -0.008330760
     14        6           0.021789631   -0.026671978    0.001594959
     15        6          -0.007709056    0.037846807    0.023672230
     16        6           0.011489022   -0.010153242    0.011659076
     17        6          -0.002342605   -0.043828118    0.015987502
     18        6          -0.028741693   -0.010456539    0.004237785
     19        6           0.037672543   -0.004540738    0.017488186
     20        6           0.020402174   -0.035783486    0.005110482
     21        6          -0.024375107   -0.019526359    0.010070627
     22        6           0.020466639    0.002331514    0.001565735
     23        6          -0.001121528   -0.012737153    0.003788808
     24        6          -0.011572398    0.003870670    0.000154391
     25        6           0.010209937   -0.004038888   -0.000700242
     26        6           0.005039141    0.007739094   -0.001816347
     27        6          -0.002180688    0.000142226    0.000096896
     28        6           0.020610200    0.021817800   -0.005256793
     29        6          -0.000781600    0.007039880   -0.004055842
     30        6          -0.016578215   -0.001744919    0.004349300
     31        6           0.003025364   -0.007960023    0.000427284
     32        6           0.011326923    0.001652371   -0.005060678
     33        6          -0.008891469   -0.004470168    0.002027663
     34        6          -0.003985594    0.008084289    0.001924379
     35        6          -0.000782004    0.001156118    0.000087272
     36        6          -0.044844010    0.024367862    0.003331860
     37        6          -0.002791073   -0.000679019   -0.006137665
     38        1          -0.005081416   -0.002184318   -0.002456620
     39        1           0.000489265    0.006888376    0.003348489
     40        1           0.004682219   -0.003370691    0.003159331
     41        1          -0.001719267    0.001750881   -0.007398068
     42        1          -0.004026070   -0.004310595   -0.001912189
     43        1           0.001720912    0.001901053    0.005332023
     44        1           0.005787651    0.015261472   -0.003811323
     45        1           0.010333054   -0.000918351   -0.001515969
     46        1          -0.005162819    0.004895410   -0.000646766
     47        1           0.001443506   -0.006932556    0.001628280
     48        1          -0.006502563   -0.003706022    0.001530041
     49        1          -0.001064099    0.000840029    0.008013463
     50        1          -0.001718637   -0.000120215   -0.008841224
     51        1          -0.002843824   -0.005623951    0.005698811
     52        1          -0.003634877    0.007930914    0.002061798
     53        1          -0.007898954   -0.001969766    0.001680542
     54        1           0.005287305    0.004916220   -0.000989926
     55        1          -0.000340717   -0.007371377   -0.000131694
     56        1           0.006483559   -0.003332089   -0.002025952
     57        1           0.001991130    0.004932436    0.006624680
     58        1          -0.000908216   -0.002424048   -0.006654013
     59        1          -0.000729365   -0.000521944    0.006287024
 -------------------------------------------------------------------
 Cartesian Forces:  Max     0.064566681 RMS     0.015302920
 Leave Link  716 at Thu Dec 13 09:33:52 2018, MaxMem=   805306368 cpu:         0.2
 (Enter /pbs_home/pkowalski/g09d01/g09/l103.exe)

 GradGradGradGradGradGradGradGradGradGradGradGradGradGradGradGradGradGrad
 Berny optimization.
 FormGI is forming the generalized inverse of G from B-inverse, IUseBI=4.
 GSVD:  received Info=                   1 from GESDD.
 Internal  Forces:  Max     0.056512978 RMS     0.008371733
 Search for a local minimum.
 Step number   1 out of a maximum of  337
 All quantities printed in internal units (Hartrees-Bohrs-Radians)
 RMS Force = .83717D-02 SwitMx=.10000D-02 MixMth= 1
 Mixed Optimization -- RFO/linear search
 Second derivative matrix not updated -- first step.
 ITU=  0
     Eigenvalues ---    0.00230   0.00460   0.00649   0.00661   0.00734
     Eigenvalues ---    0.00735   0.00744   0.00760   0.00853   0.00880
     Eigenvalues ---    0.00884   0.00889   0.00948   0.01067   0.01165
     Eigenvalues ---    0.01211   0.01215   0.01325   0.01408   0.01475
     Eigenvalues ---    0.01562   0.01730   0.01880   0.01886   0.01953
     Eigenvalues ---    0.01955   0.01980   0.02010   0.02028   0.02081
     Eigenvalues ---    0.02089   0.02137   0.02144   0.02154   0.02156
     Eigenvalues ---    0.02169   0.02173   0.02192   0.02218   0.02346
     Eigenvalues ---    0.02684   0.04142   0.05097   0.05175   0.06816
     Eigenvalues ---    0.07151   0.07468   0.07491   0.07496   0.07507
     Eigenvalues ---    0.07532   0.07551   0.07959   0.08226   0.09383
     Eigenvalues ---    0.09880   0.10463   0.11174   0.11820   0.11994
     Eigenvalues ---    0.13801   0.15368   0.15988   0.15998   0.15999
     Eigenvalues ---    0.15999   0.15999   0.16000   0.16000   0.16000
     Eigenvalues ---    0.16000   0.16000   0.16000   0.16000   0.16000
     Eigenvalues ---    0.16000   0.16000   0.16000   0.16000   0.16000
     Eigenvalues ---    0.16000   0.16000   0.16000   0.16000   0.16843
     Eigenvalues ---    0.19278   0.20147   0.21012   0.21998   0.22000
     Eigenvalues ---    0.22000   0.22000   0.22676   0.23451   0.23456
     Eigenvalues ---    0.23985   0.24277   0.24290   0.24619   0.24881
     Eigenvalues ---    0.24882   0.24930   0.24960   0.24972   0.24981
     Eigenvalues ---    0.24999   0.25000   0.25000   0.25069   0.25691
     Eigenvalues ---    0.27050   0.27545   0.27729   0.28952   0.29539
     Eigenvalues ---    0.30069   0.30526   0.30572   0.31464   0.31560
     Eigenvalues ---    0.31774   0.32131   0.32202   0.32558   0.32569
     Eigenvalues ---    0.32577   0.32590   0.32599   0.32606   0.32617
     Eigenvalues ---    0.32618   0.32621   0.32703   0.32802   0.32874
     Eigenvalues ---    0.32899   0.33076   0.33296   0.33484   0.33610
     Eigenvalues ---    0.35656   0.35677   0.35692   0.35700   0.35704
     Eigenvalues ---    0.35708   0.35794   0.36083   0.36241   0.37708
     Eigenvalues ---    0.40290   0.40691   0.40900   0.41171   0.43836
     Eigenvalues ---    0.44307   0.45571   0.45882   0.45945   0.45959
     Eigenvalues ---    0.46526   0.47077   0.47230   0.48241   0.48255
     Eigenvalues ---    0.48373   0.48496   0.49238   0.49540   0.50327
     Eigenvalues ---    0.51715
 RFO step:  Lambda=-8.81439634D-02 EMin= 2.30000000D-03
 Linear search not attempted -- first point.
 Maximum step size (   0.300) exceeded in Quadratic search.
    -- Step size scaled by   0.819
 Iteration  1 RMS(Cart)=  0.13350253 RMS(Int)=  0.00419356
 Iteration  2 RMS(Cart)=  0.01088485 RMS(Int)=  0.00035857
 Iteration  3 RMS(Cart)=  0.00006168 RMS(Int)=  0.00035812
 Iteration  4 RMS(Cart)=  0.00000002 RMS(Int)=  0.00035812
 ITry= 1 IFail=0 DXMaxC= 6.04D-01 DCOld= 1.00D+10 DXMaxT= 3.00D-01 DXLimC= 3.00D+00 Rises=F
 Variable       Old X    -DE/DX   Delta X   Delta X   Delta X     New X
                                 (Linear)    (Quad)   (Total)
    R1        3.37375  -0.01374   0.00000  -0.03473  -0.03440   3.33935
    R2        3.42675  -0.02803   0.00000  -0.06238  -0.06264   3.36411
    R3        3.35958  -0.01103   0.00000  -0.02443  -0.02439   3.33518
    R4        3.40530  -0.01554   0.00000  -0.03121  -0.03167   3.37364
    R5        2.60642  -0.02055   0.00000  -0.02898  -0.02898   2.57744
    R6        2.61669  -0.02389   0.00000  -0.03427  -0.03427   2.58241
    R7        2.61543  -0.03145   0.00000  -0.04503  -0.04503   2.57040
    R8        2.62768  -0.02742   0.00000  -0.04005  -0.04005   2.58763
    R9        2.61414  -0.01573   0.00000  -0.02247  -0.02247   2.59167
   R10        2.61683  -0.02547   0.00000  -0.03655  -0.03655   2.58029
   R11        2.80501  -0.01916   0.00000  -0.04052  -0.04008   2.76493
   R12        2.92736  -0.03741   0.00000  -0.08382  -0.08382   2.84353
   R13        2.85943  -0.00904   0.00000  -0.02173  -0.02146   2.83797
   R14        2.81835   0.00614   0.00000   0.01194   0.01194   2.83029
   R15        2.79824  -0.05651   0.00000  -0.11182  -0.11145   2.68679
   R16        2.82218   0.01329   0.00000   0.02598   0.02598   2.84816
   R17        2.86556   0.00695   0.00000   0.01477   0.01475   2.88031
   R18        2.57807   0.01330   0.00000   0.01857   0.01852   2.59659
   R19        2.87852   0.00707   0.00000   0.01389   0.01395   2.89246
   R20        2.83394   0.00788   0.00000   0.01598   0.01596   2.84990
   R21        2.85135  -0.01877   0.00000  -0.03815  -0.03815   2.81320
   R22        2.84907   0.01000   0.00000   0.01958   0.01959   2.86867
   R23        2.82135  -0.02710   0.00000  -0.05357  -0.05362   2.76773
   R24        2.09815  -0.00601   0.00000  -0.01190  -0.01190   2.08625
   R25        2.09722  -0.00419   0.00000  -0.00828  -0.00828   2.08894
   R26        2.09778  -0.00575   0.00000  -0.01137  -0.01137   2.08641
   R27        2.09749  -0.00374   0.00000  -0.00740  -0.00740   2.09009
   R28        2.09730  -0.00498   0.00000  -0.00983  -0.00983   2.08747
   R29        2.09801  -0.00536   0.00000  -0.01061  -0.01061   2.08740
   R30        2.83905  -0.01381   0.00000  -0.02762  -0.02762   2.81143
   R31        2.56021   0.02092   0.00000   0.03036   0.02995   2.59016
   R32        2.87826  -0.02600   0.00000  -0.05475  -0.05475   2.82350
   R33        2.57275   0.00673   0.00000   0.01011   0.00989   2.58264
   R34        2.68035  -0.00734   0.00000  -0.01236  -0.01236   2.66800
   R35        2.68196  -0.00560   0.00000  -0.00961  -0.00961   2.67235
   R36        2.64350  -0.00011   0.00000  -0.00016  -0.00016   2.64334
   R37        2.01492   0.01495   0.00000   0.02631   0.02631   2.04123
   R38        2.64014  -0.00136   0.00000  -0.00202  -0.00202   2.63812
   R39        2.03951   0.00908   0.00000   0.01655   0.01655   2.05607
   R40        2.62784   0.00539   0.00000   0.00852   0.00852   2.63636
   R41        2.04624   0.00691   0.00000   0.01272   0.01272   2.05896
   R42        2.62651   0.00630   0.00000   0.00983   0.00983   2.63634
   R43        2.04589   0.00715   0.00000   0.01315   0.01315   2.05904
   R44        2.04547   0.00764   0.00000   0.01405   0.01405   2.05952
   R45        2.83776   0.00564   0.00000   0.01127   0.01127   2.84903
   R46        2.09761  -0.00515   0.00000  -0.01018  -0.01018   2.08742
   R47        2.09576  -0.00632   0.00000  -0.01246  -0.01246   2.08331
   R48        2.09401  -0.00820   0.00000  -0.01613  -0.01613   2.07788
   R49        2.66970  -0.00336   0.00000  -0.00558  -0.00559   2.66411
   R50        2.66773  -0.00062   0.00000  -0.00129  -0.00129   2.66644
   R51        2.64251  -0.00019   0.00000  -0.00029  -0.00029   2.64221
   R52        2.03707   0.00804   0.00000   0.01462   0.01462   2.05169
   R53        2.64137  -0.00150   0.00000  -0.00223  -0.00223   2.63915
   R54        2.04404   0.00769   0.00000   0.01411   0.01411   2.05816
   R55        2.63430   0.00289   0.00000   0.00458   0.00458   2.63888
   R56        2.04566   0.00720   0.00000   0.01324   0.01324   2.05890
   R57        2.63392   0.00331   0.00000   0.00519   0.00520   2.63912
   R58        2.04553   0.00734   0.00000   0.01350   0.01350   2.05903
   R59        2.04540   0.00756   0.00000   0.01391   0.01391   2.05931
   R60        2.84956  -0.00020   0.00000  -0.00041  -0.00041   2.84915
   R61        2.09728  -0.00454   0.00000  -0.00897  -0.00897   2.08831
   R62        2.09230  -0.00552   0.00000  -0.01083  -0.01083   2.08147
   R63        2.08210  -0.00383   0.00000  -0.00741  -0.00741   2.07469
    A1        1.59664   0.00907   0.00000   0.02137   0.02184   1.61849
    A2        1.57322   0.01108   0.00000   0.03457   0.03358   1.60680
    A3        1.98751  -0.00083   0.00000   0.01834   0.01519   2.00270
    A4        1.84708   0.01012   0.00000   0.03939   0.03801   1.88509
    A5        2.03494   0.00577   0.00000   0.03839   0.03628   2.07123
    A6        1.95207  -0.00694   0.00000  -0.01659  -0.01758   1.93449
    A7        2.04976  -0.00543   0.00000  -0.00291  -0.00378   2.04598
    A8        2.05555   0.01891   0.00000   0.06243   0.06218   2.11773
    A9        1.90708  -0.00342   0.00000  -0.00648  -0.00773   1.89935
   A10        2.03168  -0.00026   0.00000   0.01688   0.01489   2.04657
   A11        2.06592   0.01376   0.00000   0.05602   0.05455   2.12047
   A12        2.16667  -0.00621   0.00000  -0.01546  -0.01547   2.15120
   A13        2.22158   0.00573   0.00000   0.01416   0.01411   2.23569
   A14        1.88669   0.00026   0.00000   0.00010   0.00012   1.88681
   A15        1.92494  -0.00726   0.00000  -0.03399  -0.03395   1.89099
   A16        2.01607   0.00107   0.00000   0.00782   0.00751   2.02358
   A17        1.87387   0.00311   0.00000   0.01417   0.01397   1.88784
   A18        1.90249   0.00345   0.00000   0.01380   0.01391   1.91640
   A19        1.95796  -0.00282   0.00000  -0.01218  -0.01233   1.94564
   A20        1.78541   0.00306   0.00000   0.01330   0.01322   1.79863
   A21        1.94230  -0.00372   0.00000  -0.00898  -0.00893   1.93337
   A22        2.22821   0.01393   0.00000   0.03407   0.03406   2.26227
   A23        2.10922  -0.01022   0.00000  -0.02484  -0.02488   2.08434
   A24        1.90202  -0.00309   0.00000  -0.01249  -0.01252   1.88950
   A25        1.98864   0.00120   0.00000   0.00505   0.00504   1.99368
   A26        1.98984   0.00287   0.00000   0.01155   0.01150   2.00135
   A27        1.88898   0.00000   0.00000   0.00060   0.00067   1.88965
   A28        1.88140   0.00151   0.00000   0.00750   0.00752   1.88893
   A29        1.80703  -0.00242   0.00000  -0.01189  -0.01184   1.79519
   A30        1.92665  -0.00777   0.00000  -0.03656  -0.03653   1.89012
   A31        1.91575   0.00473   0.00000   0.01976   0.01982   1.93558
   A32        1.92847  -0.00245   0.00000  -0.01003  -0.01038   1.91808
   A33        1.98026  -0.00015   0.00000   0.00382   0.00355   1.98381
   A34        1.94055   0.00261   0.00000   0.01087   0.01075   1.95130
   A35        1.76678   0.00405   0.00000   0.01683   0.01675   1.78353
   A36        2.11647  -0.00888   0.00000  -0.01721  -0.01749   2.09898
   A37        1.96233   0.01546   0.00000   0.02885   0.02942   1.99174
   A38        2.20438  -0.00658   0.00000  -0.01164  -0.01193   2.19246
   A39        1.91847  -0.00175   0.00000  -0.00696  -0.00695   1.91153
   A40        1.91419   0.00930   0.00000   0.03193   0.03179   1.94598
   A41        1.92208   0.00292   0.00000   0.00957   0.00944   1.93152
   A42        1.90738  -0.00376   0.00000  -0.01230  -0.01229   1.89509
   A43        1.90767  -0.00235   0.00000  -0.01014  -0.01013   1.89754
   A44        1.89379  -0.00447   0.00000  -0.01245  -0.01271   1.88108
   A45        1.91446   0.01074   0.00000   0.03765   0.03748   1.95194
   A46        1.91898   0.00362   0.00000   0.01265   0.01235   1.93132
   A47        1.91752  -0.00731   0.00000  -0.02704  -0.02692   1.89060
   A48        1.89646  -0.00297   0.00000  -0.00399  -0.00454   1.89192
   A49        1.90900  -0.00281   0.00000  -0.01066  -0.01042   1.89858
   A50        1.90723  -0.00130   0.00000  -0.00861  -0.00862   1.89861
   A51        2.06770  -0.00005   0.00000  -0.00470  -0.00449   2.06320
   A52        1.98526  -0.01902   0.00000  -0.03689  -0.03732   1.94795
   A53        2.23022   0.01907   0.00000   0.04160   0.04181   2.27203
   A54        2.06728  -0.00297   0.00000  -0.01038  -0.01008   2.05720
   A55        1.95578  -0.00909   0.00000  -0.01609  -0.01677   1.93901
   A56        2.25940   0.01203   0.00000   0.02598   0.02626   2.28566
   A57        2.17812  -0.00585   0.00000  -0.01312  -0.01312   2.16500
   A58        2.07167   0.00145   0.00000   0.00455   0.00455   2.07622
   A59        2.03337   0.00441   0.00000   0.00857   0.00857   2.04194
   A60        2.11876  -0.00133   0.00000  -0.00457  -0.00457   2.11418
   A61        2.16269  -0.00696   0.00000  -0.02286  -0.02286   2.13983
   A62        2.00171   0.00828   0.00000   0.02743   0.02743   2.02914
   A63        2.12448   0.00042   0.00000   0.00007   0.00008   2.12456
   A64        2.12961  -0.00552   0.00000  -0.01756  -0.01756   2.11205
   A65        2.02908   0.00510   0.00000   0.01748   0.01748   2.04656
   A66        2.10282   0.00129   0.00000   0.00477   0.00476   2.10759
   A67        2.09282  -0.00250   0.00000  -0.00851  -0.00851   2.08430
   A68        2.08754   0.00121   0.00000   0.00374   0.00374   2.09129
   A69        2.09847  -0.00050   0.00000   0.00002   0.00002   2.09849
   A70        2.09373  -0.00109   0.00000  -0.00443  -0.00443   2.08930
   A71        2.09098   0.00159   0.00000   0.00441   0.00441   2.09539
   A72        2.08846  -0.00429   0.00000  -0.00886  -0.00886   2.07960
   A73        2.09752   0.00216   0.00000   0.00449   0.00449   2.10202
   A74        2.09720   0.00212   0.00000   0.00437   0.00437   2.10157
   A75        2.01598  -0.00211   0.00000  -0.00809  -0.00804   2.00794
   A76        2.07041   0.00555   0.00000   0.01478   0.01474   2.08515
   A77        2.19304  -0.00358   0.00000  -0.00791  -0.00803   2.18502
   A78        1.91430  -0.00015   0.00000  -0.00103  -0.00101   1.91328
   A79        1.93375   0.00756   0.00000   0.02359   0.02359   1.95733
   A80        1.93462  -0.00116   0.00000  -0.00195  -0.00197   1.93265
   A81        1.95351  -0.00655   0.00000  -0.02513  -0.02510   1.92841
   A82        1.82955   0.00262   0.00000   0.01149   0.01148   1.84103
   A83        1.89569  -0.00276   0.00000  -0.00810  -0.00814   1.88755
   A84        2.14451  -0.00328   0.00000  -0.00742  -0.00742   2.13709
   A85        2.08133   0.00328   0.00000   0.00847   0.00847   2.08981
   A86        2.05647  -0.00001   0.00000  -0.00111  -0.00112   2.05535
   A87        2.10950   0.00023   0.00000   0.00000   0.00000   2.10950
   A88        2.12881  -0.00413   0.00000  -0.01327  -0.01327   2.11554
   A89        2.04419   0.00389   0.00000   0.01321   0.01321   2.05741
   A90        2.11226   0.00150   0.00000   0.00342   0.00342   2.11568
   A91        2.11355  -0.00395   0.00000  -0.01228  -0.01228   2.10127
   A92        2.05727   0.00245   0.00000   0.00885   0.00886   2.06612
   A93        2.09896   0.00145   0.00000   0.00438   0.00439   2.10335
   A94        2.09318  -0.00188   0.00000  -0.00601  -0.00601   2.08717
   A95        2.09100   0.00043   0.00000   0.00162   0.00161   2.09261
   A96        2.09720   0.00004   0.00000   0.00070   0.00071   2.09790
   A97        2.09364  -0.00083   0.00000  -0.00300  -0.00301   2.09064
   A98        2.09234   0.00078   0.00000   0.00230   0.00230   2.09464
   A99        2.09160  -0.00321   0.00000  -0.00740  -0.00740   2.08420
   A100       2.09586   0.00160   0.00000   0.00369   0.00369   2.09955
   A101       2.09566   0.00161   0.00000   0.00371   0.00370   2.09936
   A102       1.96132  -0.00153   0.00000  -0.00030  -0.00053   1.96079
   A103       2.09687   0.00105   0.00000   0.00060   0.00069   2.09756
   A104       2.22331   0.00045   0.00000  -0.00068  -0.00058   2.22274
   A105       1.89521   0.00244   0.00000   0.00944   0.00946   1.90467
   A106       1.92365   0.00565   0.00000   0.01630   0.01631   1.93996
   A107       1.99323  -0.00578   0.00000  -0.01814  -0.01808   1.97515
   A108       1.90802  -0.00555   0.00000  -0.02040  -0.02043   1.88759
   A109       1.81978   0.00464   0.00000   0.01992   0.01998   1.83976
   A110       1.91988  -0.00167   0.00000  -0.00772  -0.00767   1.91220
    D1        0.13524  -0.00250   0.00000  -0.03509  -0.03571   0.09953
    D2       -2.26203  -0.01957   0.00000  -0.13174  -0.13080  -2.39283
    D3        3.03198   0.00373   0.00000   0.03155   0.03136   3.06334
    D4       -0.11248   0.00353   0.00000   0.03287   0.03266  -0.07982
    D5        0.34193  -0.00747   0.00000  -0.08002  -0.07988   0.26205
    D6       -2.11381  -0.02356   0.00000  -0.16048  -0.15921  -2.27302
    D7        2.91432   0.00560   0.00000   0.04929   0.04989   2.96421
    D8       -0.18999   0.00613   0.00000   0.06106   0.06167  -0.12833
    D9        1.86894   0.02211   0.00000   0.16915   0.16888   2.03781
   D10       -1.96100   0.02777   0.00000   0.22173   0.22191  -1.73909
   D11       -0.38904   0.00697   0.00000   0.07355   0.07311  -0.31592
   D12        2.06421   0.01263   0.00000   0.12613   0.12614   2.19036
   D13        3.02636  -0.00544   0.00000  -0.01413  -0.01435   3.01201
   D14        0.03915  -0.00336   0.00000  -0.00286  -0.00313   0.03602
   D15       -1.09742   0.01313   0.00000   0.09133   0.09160  -1.00582
   D16        2.19856   0.01522   0.00000   0.10260   0.10282   2.30138
   D17        0.25334  -0.00089   0.00000  -0.02330  -0.02334   0.23000
   D18       -2.80059   0.00100   0.00000  -0.00860  -0.00847  -2.80906
   D19       -1.97659  -0.01272   0.00000  -0.11023  -0.11122  -2.08781
   D20        1.25266  -0.01083   0.00000  -0.09553  -0.09634   1.15631
   D21       -0.89777   0.00520   0.00000   0.03654   0.03733  -0.86043
   D22       -2.98225  -0.00004   0.00000   0.01035   0.01062  -2.97163
   D23        1.20126   0.00390   0.00000   0.03010   0.03048   1.23173
   D24        2.97052  -0.00096   0.00000  -0.01572  -0.01588   2.95464
   D25        0.88604  -0.00619   0.00000  -0.04191  -0.04260   0.84344
   D26       -1.21364  -0.00225   0.00000  -0.02216  -0.02274  -1.23638
   D27        3.01070   0.00357   0.00000   0.03570   0.03579   3.04649
   D28       -0.13395   0.00297   0.00000   0.03513   0.03527  -0.09868
   D29       -0.89183   0.01402   0.00000   0.11480   0.11482  -0.77701
   D30        2.24669   0.01342   0.00000   0.11423   0.11431   2.36100
   D31        1.16841   0.00556   0.00000   0.03845   0.03912   1.20753
   D32       -0.92904   0.00547   0.00000   0.03794   0.03872  -0.89033
   D33       -3.01199   0.00339   0.00000   0.02752   0.02808  -2.98390
   D34       -1.15951  -0.00492   0.00000  -0.03819  -0.03887  -1.19838
   D35        3.02622  -0.00502   0.00000  -0.03870  -0.03927   2.98696
   D36        0.94328  -0.00709   0.00000  -0.04912  -0.04990   0.89338
   D37        0.88896  -0.00468   0.00000  -0.01834  -0.01847   0.87049
   D38       -1.28929   0.00141   0.00000   0.00996   0.00999  -1.27930
   D39        2.91813   0.00155   0.00000   0.01101   0.01096   2.92909
   D40       -2.38171  -0.00586   0.00000  -0.02635  -0.02632  -2.40802
   D41        1.72323   0.00023   0.00000   0.00196   0.00214   1.72538
   D42       -0.35254   0.00037   0.00000   0.00301   0.00311  -0.34943
   D43        2.96771  -0.00225   0.00000  -0.00858  -0.00864   2.95907
   D44       -0.08427  -0.00135   0.00000  -0.01015  -0.01028  -0.09455
   D45       -0.03958   0.00014   0.00000   0.00263   0.00261  -0.03697
   D46       -3.09156   0.00104   0.00000   0.00106   0.00096  -3.09060
   D47       -1.38242   0.00485   0.00000   0.01803   0.01810  -1.36432
   D48        0.73624   0.00169   0.00000   0.00584   0.00590   0.74214
   D49        2.72979   0.00226   0.00000   0.00899   0.00912   2.73891
   D50        0.73510  -0.00383   0.00000  -0.02222  -0.02219   0.71291
   D51        2.85376  -0.00699   0.00000  -0.03441  -0.03439   2.81937
   D52       -1.43587  -0.00642   0.00000  -0.03126  -0.03117  -1.46704
   D53        2.77133   0.00067   0.00000  -0.00402  -0.00408   2.76725
   D54       -1.39320  -0.00249   0.00000  -0.01621  -0.01627  -1.40947
   D55        0.60035  -0.00192   0.00000  -0.01306  -0.01305   0.58730
   D56       -1.62055  -0.00201   0.00000  -0.01233  -0.01252  -1.63307
   D57        2.49806   0.00466   0.00000   0.01765   0.01767   2.51573
   D58        0.41769  -0.00084   0.00000  -0.00729  -0.00736   0.41033
   D59        1.43844  -0.00144   0.00000  -0.00748  -0.00769   1.43075
   D60       -0.72614   0.00522   0.00000   0.02250   0.02250  -0.70364
   D61       -2.80651  -0.00027   0.00000  -0.00244  -0.00252  -2.80903
   D62       -1.35071  -0.00375   0.00000  -0.02625  -0.02620  -1.37691
   D63        1.79440  -0.00310   0.00000  -0.02567  -0.02570   1.76870
   D64        1.88817  -0.00323   0.00000  -0.02906  -0.02904   1.85913
   D65       -1.24991  -0.00258   0.00000  -0.02848  -0.02854  -1.27844
   D66       -0.75567   0.00628   0.00000   0.03481   0.03479  -0.72089
   D67        1.39001  -0.00356   0.00000  -0.01142  -0.01147   1.37854
   D68       -2.78457  -0.00021   0.00000   0.00766   0.00775  -2.77682
   D69       -2.86967   0.00728   0.00000   0.03788   0.03783  -2.83184
   D70       -0.72399  -0.00256   0.00000  -0.00835  -0.00843  -0.73241
   D71        1.38462   0.00079   0.00000   0.01073   0.01079   1.39541
   D72        1.41453   0.00778   0.00000   0.03962   0.03952   1.45404
   D73       -2.72298  -0.00206   0.00000  -0.00661  -0.00673  -2.72971
   D74       -0.61437   0.00129   0.00000   0.01247   0.01249  -0.60189
   D75        0.05425  -0.00086   0.00000  -0.01231  -0.01234   0.04191
   D76        3.13805  -0.00153   0.00000  -0.01894  -0.01903   3.11903
   D77       -3.09059  -0.00150   0.00000  -0.01292  -0.01289  -3.10348
   D78       -0.00679  -0.00217   0.00000  -0.01955  -0.01957  -0.02637
   D79       -2.63062   0.00265   0.00000   0.02467   0.02470  -2.60592
   D80        0.46500   0.00244   0.00000   0.02301   0.02304   0.48804
   D81        0.51430   0.00296   0.00000   0.02331   0.02328   0.53757
   D82       -2.67327   0.00276   0.00000   0.02165   0.02162  -2.65165
   D83        0.05210  -0.00124   0.00000  -0.01567  -0.01587   0.03623
   D84       -3.02659  -0.00052   0.00000  -0.00851  -0.00864  -3.03523
   D85       -3.09268  -0.00151   0.00000  -0.01433  -0.01448  -3.10716
   D86        0.11182  -0.00080   0.00000  -0.00716  -0.00725   0.10456
   D87        3.07894  -0.00023   0.00000   0.00011   0.00035   3.07928
   D88       -0.05519  -0.00022   0.00000   0.00027   0.00051  -0.05468
   D89       -0.10740  -0.00148   0.00000  -0.01528  -0.01552  -0.12292
   D90        3.04165  -0.00147   0.00000  -0.01511  -0.01536   3.02630
   D91       -0.00953  -0.00305   0.00000  -0.02898  -0.02942  -0.03895
   D92        3.03735  -0.00456   0.00000  -0.04356  -0.04396   2.99339
   D93       -3.10867  -0.00196   0.00000  -0.01442  -0.01444  -3.12311
   D94       -0.06179  -0.00346   0.00000  -0.02900  -0.02898  -0.09077
   D95       -3.13828  -0.00020   0.00000  -0.00142  -0.00142  -3.13970
   D96       -0.00535  -0.00021   0.00000  -0.00167  -0.00167  -0.00701
   D97       -0.00401  -0.00021   0.00000  -0.00159  -0.00159  -0.00560
   D98        3.12893  -0.00023   0.00000  -0.00185  -0.00184   3.12709
   D99        3.13959  -0.00005   0.00000  -0.00035  -0.00035   3.13924
   D100      -0.00559  -0.00027   0.00000  -0.00205  -0.00203  -0.00762
   D101       0.00485  -0.00001   0.00000  -0.00010  -0.00010   0.00474
   D102      -3.14033  -0.00022   0.00000  -0.00181  -0.00179   3.14107
   D103       0.00075   0.00024   0.00000   0.00183   0.00183   0.00258
   D104       3.14036   0.00006   0.00000   0.00054   0.00054   3.14090
   D105      -3.13294   0.00031   0.00000   0.00228   0.00229  -3.13065
   D106       0.00668   0.00014   0.00000   0.00099   0.00100   0.00768
   D107      -0.00241   0.00022   0.00000   0.00161   0.00161  -0.00080
   D108       3.13945  -0.00003   0.00000  -0.00023  -0.00023   3.13922
   D109      -3.14062   0.00044   0.00000   0.00329   0.00330  -3.13731
   D110       0.00124   0.00020   0.00000   0.00145   0.00146   0.00270
   D111       0.00190  -0.00004   0.00000  -0.00033  -0.00033   0.00157
   D112       3.14145  -0.00005   0.00000  -0.00040  -0.00040   3.14105
   D113      -3.13772   0.00013   0.00000   0.00097   0.00098  -3.13675
   D114       0.00183   0.00012   0.00000   0.00090   0.00091   0.00274
   D115      -0.00108  -0.00018   0.00000  -0.00136  -0.00136  -0.00244
   D116      -3.14063  -0.00017   0.00000  -0.00129  -0.00129   3.14126
   D117       3.14024   0.00007   0.00000   0.00047   0.00049   3.14073
   D118       0.00069   0.00008   0.00000   0.00055   0.00056   0.00125
   D119       2.08871   0.00149   0.00000   0.00644   0.00637   2.09508
   D120      -2.02920  -0.00174   0.00000  -0.01002  -0.01012  -2.03932
   D121       0.07676  -0.00094   0.00000  -0.00578  -0.00585   0.07091
   D122      -0.95549   0.00344   0.00000   0.02260   0.02269  -0.93280
   D123       1.20979   0.00021   0.00000   0.00615   0.00620   1.21599
   D124      -2.96744   0.00101   0.00000   0.01038   0.01047  -2.95697
   D125       3.12241  -0.00011   0.00000  -0.00127  -0.00126   3.12115
   D126       0.02158   0.00003   0.00000   0.00016   0.00015   0.02173
   D127       0.02617   0.00001   0.00000   0.00013   0.00013   0.02630
   D128      -3.07466   0.00014   0.00000   0.00155   0.00154  -3.07312
   D129      -3.12735   0.00029   0.00000   0.00196   0.00196  -3.12538
   D130       0.03052   0.00033   0.00000   0.00237   0.00237   0.03289
   D131      -0.02941   0.00001   0.00000   0.00020   0.00020  -0.02922
   D132       3.12845   0.00004   0.00000   0.00061   0.00060   3.12905
   D133      -0.00675   0.00002   0.00000   0.00003   0.00003  -0.00671
   D134      -3.13771   0.00011   0.00000   0.00072   0.00072  -3.13698
   D135       3.09600  -0.00028   0.00000  -0.00191  -0.00192   3.09408
   D136      -0.03496  -0.00019   0.00000  -0.00122  -0.00123  -0.03619
   D137       0.01320  -0.00010   0.00000  -0.00078  -0.00078   0.01242
   D138      -3.13043  -0.00001   0.00000  -0.00005  -0.00006  -3.13049
   D139       3.13903  -0.00019   0.00000  -0.00137  -0.00137   3.13766
   D140      -0.00460  -0.00010   0.00000  -0.00064  -0.00064  -0.00524
   D141      -0.01032  -0.00008   0.00000  -0.00056  -0.00056  -0.01089
   D142      -3.14017  -0.00003   0.00000  -0.00019  -0.00019  -3.14037
   D143       3.12065  -0.00018   0.00000  -0.00130  -0.00130   3.11935
   D144      -0.00920  -0.00013   0.00000  -0.00093  -0.00093  -0.01013
   D145       0.00714   0.00012   0.00000   0.00093   0.00093   0.00806
   D146       3.13699   0.00006   0.00000   0.00056   0.00055   3.13754
   D147      -3.13242   0.00002   0.00000   0.00021   0.00021  -3.13221
   D148      -0.00257  -0.00003   0.00000  -0.00016  -0.00017  -0.00273
   D149      -0.86469   0.00331   0.00000   0.02170   0.02170  -0.84298
   D150       1.22492   0.00140   0.00000   0.01233   0.01240   1.23732
   D151      -2.88685  -0.00067   0.00000   0.00137   0.00141  -2.88544
   D152       2.20963   0.00246   0.00000   0.01401   0.01393   2.22356
   D153      -1.98394   0.00055   0.00000   0.00464   0.00463  -1.97931
   D154       0.18747  -0.00152   0.00000  -0.00633  -0.00636   0.18111
         Item               Value     Threshold  Converged?
 Maximum Force            0.056513     0.000450     NO 
 RMS     Force            0.008372     0.000300     NO 
 Maximum Displacement     0.604213     0.001800     NO 
 RMS     Displacement     0.136601     0.001200     NO 
 Predicted change in Energy=-5.824116D-02
 Lowest energy point so far.  Saving SCF results.
 GradGradGradGradGradGradGradGradGradGradGradGradGradGradGradGradGradGrad

 Leave Link  103 at Thu Dec 13 09:33:52 2018, MaxMem=   805306368 cpu:         3.0
 (Enter /pbs_home/pkowalski/g09d01/g09/l202.exe)
 Stoichiometry    C29H22F6S2
 Framework group  C1[X(C29H22F6S2)]
 Deg. of freedom   171
 Full point group                 C1      NOp   1
 RotChk:  IX=0 Diff= 3.33D-02
 Largest Abelian subgroup         C1      NOp   1
 Largest concise Abelian subgroup C1      NOp   1
                         Standard orientation:                         
 ---------------------------------------------------------------------
 Center     Atomic      Atomic             Coordinates (Angstroms)
 Number     Number       Type             X           Y           Z
 ---------------------------------------------------------------------
      1         16           0        2.363947   -1.676433    1.620374
      2         16           0       -1.498044   -2.185677   -0.269950
      3          9           0       -2.687298    3.019593   -0.402607
      4          9           0       -1.040336    3.420795   -1.826549
      5          9           0       -0.590235    4.992879    0.364126
      6          9           0       -1.262402    3.364123    1.701182
      7          9           0        1.554490    3.533517   -0.398570
      8          9           0        1.344809    3.111168    1.769069
      9          6           0       -1.371727    0.301434   -1.213972
     10          6           0       -0.588877   -0.930644   -1.114455
     11          6           0        1.110888   -0.430595    1.600264
     12          6           0       -0.781395    1.482790   -0.492775
     13          6           0       -1.343798    2.895203   -0.602157
     14          6           0        0.402879    1.547258    0.201032
     15          6           0       -0.623115    3.642351    0.522655
     16          6           0        0.739820    2.974570    0.552629
     17          6           0        1.371895    0.465334    0.527571
     18          6           0        0.605471    0.061726    2.932090
     19          6           0        0.317104   -1.369565   -2.223387
     20          6           0        3.292976   -0.883296    0.325390
     21          6           0       -3.030887   -1.289104   -0.453452
     22          6           0       -4.299537   -1.995146   -0.100649
     23          6           0       -5.574706   -1.389711   -0.126980
     24          6           0       -4.240993   -3.351473    0.295287
     25          6           0       -6.723930   -2.108676    0.217980
     26          6           0       -5.389774   -4.065899    0.639972
     27          6           0       -6.639656   -3.447351    0.601578
     28          6           0       -2.813215   -0.043607   -0.972259
     29          6           0       -3.890068    0.908985   -1.426066
     30          6           0        4.607408   -1.466691   -0.055805
     31          6           0        5.671857   -0.680052   -0.541237
     32          6           0        4.837430   -2.847765    0.119407
     33          6           0        6.901799   -1.259812   -0.866942
     34          6           0        6.065980   -3.424493   -0.209944
     35          6           0        7.102340   -2.632767   -0.709451
     36          6           0        2.634618    0.212107   -0.169934
     37          6           0        3.033373    1.063375   -1.348712
     38          1           0        1.398512    0.640998    3.436415
     39          1           0        0.310401   -0.777219    3.588640
     40          1           0       -0.277111    0.711386    2.798002
     41          1           0        0.970092   -2.206977   -1.914121
     42          1           0        0.957033   -0.533560   -2.557774
     43          1           0       -0.307818   -1.700556   -3.071954
     44          1           0       -5.722521   -0.355786   -0.402515
     45          1           0       -3.292295   -3.882432    0.338292
     46          1           0       -7.694012   -1.613498    0.188549
     47          1           0       -5.306798   -5.110596    0.938209
     48          1           0       -7.538383   -4.002451    0.869779
     49          1           0       -4.552708    0.402116   -2.150063
     50          1           0       -4.475118    1.307911   -0.581112
     51          1           0       -3.453931    1.758084   -1.971832
     52          1           0        5.577003    0.397214   -0.637454
     53          1           0        4.048670   -3.493451    0.503011
     54          1           0        7.711665   -0.631526   -1.236316
     55          1           0        6.214737   -4.495400   -0.074876
     56          1           0        8.062758   -3.080736   -0.963329
     57          1           0        2.178895    1.140561   -2.045221
     58          1           0        3.308569    2.080907   -1.029147
     59          1           0        3.851714    0.629185   -1.937894
 ---------------------------------------------------------------------
 Rotational constants (GHZ):      0.1251807      0.0693017      0.0507332
 Leave Link  202 at Thu Dec 13 09:33:53 2018, MaxMem=   805306368 cpu:         0.0
 (Enter /pbs_home/pkowalski/g09d01/g09/l301.exe)
 Basis read from rwf:  (5D, 7F)
 No pseudopotential information found on rwf file.
 There are   673 symmetry adapted cartesian basis functions of A   symmetry.
 There are   636 symmetry adapted basis functions of A   symmetry.
   636 basis functions,  1103 primitive gaussians,   673 cartesian basis functions
   141 alpha electrons      141 beta electrons
       nuclear repulsion energy      4636.6259740476 Hartrees.
 IExCor=  402 DFT=T Ex+Corr=B3LYP ExCW=0 ScaHFX=  0.200000
 ScaDFX=  0.800000  0.720000  1.000000  0.810000 ScalE2=  1.000000  1.000000
 IRadAn=      0 IRanWt=     -1 IRanGd=            0 ICorTp=0 IEmpDi=  4
 NAtoms=   59 NActive=   59 NUniq=   59 SFac= 1.00D+00 NAtFMM=   60 NAOKFM=F Big=F
 Integral buffers will be    131072 words long.
 Raffenetti 2 integral format.
 Two-electron integral symmetry is turned on.
 No density basis found on file   724.
 Leave Link  301 at Thu Dec 13 09:33:53 2018, MaxMem=   805306368 cpu:         0.6
 (Enter /pbs_home/pkowalski/g09d01/g09/l302.exe)
 NPDir=0 NMtPBC=     1 NCelOv=     1 NCel=       1 NClECP=     1 NCelD=      1
         NCelK=      1 NCelE2=     1 NClLst=     1 CellRange=     0.0.
 One-electron integrals computed using PRISM.
 NBasis=   636 RedAO= T EigKep=  3.00D-04  NBF=   636
 NBsUse=   636 1.00D-06 EigRej= -1.00D+00 NBFU=   636
 Precomputing XC quadrature grid using
 IXCGrd= 4 IRadAn=           0 IRanWt=          -1 IRanGd=           0 AccXCQ= 0.00D+00.
 Generated NRdTot=       0 NPtTot=           0 NUsed=           0 NTot=          32
 NSgBfM=   611   615   618   619   620 MxSgAt=    59 MxSgA2=    59.
 Leave Link  302 at Thu Dec 13 09:33:55 2018, MaxMem=   805306368 cpu:        16.5
 (Enter /pbs_home/pkowalski/g09d01/g09/l303.exe)
 DipDrv:  MaxL=1.
 Leave Link  303 at Thu Dec 13 09:33:55 2018, MaxMem=   805306368 cpu:         1.5
 (Enter /pbs_home/pkowalski/g09d01/g09/l401.exe)
 Initial guess from the checkpoint file:  "dae0068freq_open_b3lyp_air.chk"
 B after Tr=     0.000000    0.000000    0.000000
         Rot=    0.999927    0.008922   -0.003388    0.007348 Ang=   1.38 deg.
 Guess basis will be translated and rotated to current coordinates.
 JPrj=2 DoOrth=T DoCkMO=T.
 Generating alternative initial guess.
 ExpMin= 1.22D-01 ExpMax= 9.18D+03 ExpMxC= 1.38D+03 IAcc=1 IRadAn=         1 AccDes= 0.00D+00
 Harris functional with IExCor=  402 and IRadAn=       1 diagonalized for initial guess.
 HarFok:  IExCor=  402 AccDes= 0.00D+00 IRadAn=         1 IDoV= 1 UseB2=F ITyADJ=14
 ICtDFT=  3500011 ScaDFX=  1.000000  1.000000  1.000000  1.000000
 FoFCou: FMM=F IPFlag=           0 FMFlag=      100000 FMFlg1=           0
         NFxFlg=           0 DoJE=T BraDBF=F KetDBF=T FulRan=T
         wScrn=  0.000000 ICntrl=     500 IOpCl=  0 I1Cent=   200000004 NGrid=           0
         NMat0=    1 NMatS0=      1 NMatT0=    0 NMatD0=    1 NMtDS0=    0 NMtDT0=    0
 Petite list used in FoFCou.
 Harris En= -2512.01244027503    
 Leave Link  401 at Thu Dec 13 09:34:00 2018, MaxMem=   805306368 cpu:        41.8
 (Enter /pbs_home/pkowalski/g09d01/g09/l502.exe)
 Closed shell SCF:
 Using DIIS extrapolation, IDIIS=  1040.
 Integral symmetry usage will be decided dynamically.
 IVT=     1387805 IEndB=     1387805 NGot=   805306368 MDV=   804388806
 LenX=   804388806 LenY=   803935204
 Requested convergence on RMS density matrix=1.00D-08 within 128 cycles.
 Requested convergence on MAX density matrix=1.00D-06.
 Requested convergence on             energy=1.00D-06.
 No special actions if energy rises.
 Fock matrices will be formed incrementally for  20 cycles.
 Integral accuracy reduced to 1.0D-05 until final iterations.

 Cycle   1  Pass 0  IDiag  1:
 FoFJK:  IHMeth= 1 ICntrl=       0 DoSepK=F KAlg= 0 I1Cent=   0 FoldK=F
 IRaf= 660000000 NMat=   1 IRICut=       1 DoRegI=T DoRafI=F ISym2E= 0.
 FoFCou: FMM=F IPFlag=           0 FMFlag=      100000 FMFlg1=           0
         NFxFlg=           0 DoJE=F BraDBF=F KetDBF=F FulRan=T
         wScrn=  0.000000 ICntrl=       0 IOpCl=  0 I1Cent=           0 NGrid=           0
         NMat0=    1 NMatS0=      1 NMatT0=    0 NMatD0=    1 NMtDS0=    0 NMtDT0=    0
 Symmetry not used in FoFCou.
 E= -2512.08838589779    
 DIIS: error= 6.25D-03 at cycle   1 NSaved=   1.
 NSaved= 1 IEnMin= 1 EnMin= -2512.08838589779     IErMin= 1 ErrMin= 6.25D-03
 ErrMax= 6.25D-03  0.00D+00 EMaxC= 1.00D-01 BMatC= 4.78D-02 BMatP= 4.78D-02
 IDIUse=3 WtCom= 9.37D-01 WtEn= 6.25D-02
 Coeff-Com:  0.100D+01
 Coeff-En:   0.100D+01
 Coeff:      0.100D+01
 Gap=     0.487 Goal=   None    Shift=    0.000
 GapD=    0.487 DampG=2.000 DampE=1.000 DampFc=2.0000 IDamp=-1.
 RMSDP=7.92D-04 MaxDP=2.39D-02              OVMax= 5.03D-02

 Cycle   2  Pass 0  IDiag  1:
 RMSU=  7.91D-04    CP:  9.98D-01
 E= -2512.16748009147     Delta-E=       -0.079094193679 Rises=F Damp=F
 DIIS: error= 9.24D-04 at cycle   2 NSaved=   2.
 NSaved= 2 IEnMin= 2 EnMin= -2512.16748009147     IErMin= 2 ErrMin= 9.24D-04
 ErrMax= 9.24D-04  0.00D+00 EMaxC= 1.00D-01 BMatC= 1.83D-03 BMatP= 4.78D-02
 IDIUse=3 WtCom= 9.91D-01 WtEn= 9.24D-03
 Coeff-Com: -0.612D-02 0.101D+01
 Coeff-En:   0.000D+00 0.100D+01
 Coeff:     -0.606D-02 0.101D+01
 Gap=     0.103 Goal=   None    Shift=    0.000
 RMSDP=2.79D-04 MaxDP=1.66D-02 DE=-7.91D-02 OVMax= 3.63D-02

 Cycle   3  Pass 0  IDiag  1:
 RMSU=  2.79D-04    CP:  9.97D-01  9.99D-01
 E= -2512.16423334800     Delta-E=        0.003246743471 Rises=F Damp=F
 DIIS: error= 2.15D-03 at cycle   3 NSaved=   3.
 NSaved= 3 IEnMin= 2 EnMin= -2512.16748009147     IErMin= 2 ErrMin= 9.24D-04
 ErrMax= 2.15D-03  0.00D+00 EMaxC= 1.00D-01 BMatC= 5.10D-03 BMatP= 1.83D-03
 IDIUse=3 WtCom= 1.77D-01 WtEn= 8.23D-01
 Coeff-Com: -0.381D-01 0.662D+00 0.376D+00
 Coeff-En:   0.000D+00 0.693D+00 0.307D+00
 Coeff:     -0.676D-02 0.687D+00 0.319D+00
 Gap=     0.102 Goal=   None    Shift=    0.000
 RMSDP=1.84D-04 MaxDP=9.16D-03 DE= 3.25D-03 OVMax= 2.44D-02

 Cycle   4  Pass 0  IDiag  1:
 RMSU=  6.60D-05    CP:  9.97D-01  1.03D+00  3.92D-01
 E= -2512.16986402941     Delta-E=       -0.005630681406 Rises=F Damp=F
 DIIS: error= 2.15D-04 at cycle   4 NSaved=   4.
 NSaved= 4 IEnMin= 4 EnMin= -2512.16986402941     IErMin= 4 ErrMin= 2.15D-04
 ErrMax= 2.15D-04  0.00D+00 EMaxC= 1.00D-01 BMatC= 1.30D-04 BMatP= 1.83D-03
 IDIUse=3 WtCom= 9.98D-01 WtEn= 2.15D-03
 Coeff-Com: -0.222D-01 0.311D+00 0.170D+00 0.542D+00
 Coeff-En:   0.000D+00 0.000D+00 0.000D+00 0.100D+01
 Coeff:     -0.221D-01 0.310D+00 0.170D+00 0.543D+00
 Gap=     0.103 Goal=   None    Shift=    0.000
 RMSDP=4.07D-05 MaxDP=1.97D-03 DE=-5.63D-03 OVMax= 4.72D-03

 Cycle   5  Pass 0  IDiag  1:
 RMSU=  3.12D-05    CP:  9.97D-01  1.04D+00  3.87D-01  6.26D-01
 E= -2512.16995754874     Delta-E=       -0.000093519337 Rises=F Damp=F
 DIIS: error= 1.68D-04 at cycle   5 NSaved=   5.
 NSaved= 5 IEnMin= 5 EnMin= -2512.16995754874     IErMin= 5 ErrMin= 1.68D-04
 ErrMax= 1.68D-04  0.00D+00 EMaxC= 1.00D-01 BMatC= 4.46D-05 BMatP= 1.30D-04
 IDIUse=3 WtCom= 9.98D-01 WtEn= 1.68D-03
 Coeff-Com: -0.668D-02 0.688D-01 0.404D-01 0.361D+00 0.537D+00
 Coeff-En:   0.000D+00 0.000D+00 0.000D+00 0.273D+00 0.727D+00
 Coeff:     -0.666D-02 0.686D-01 0.403D-01 0.361D+00 0.537D+00
 Gap=     0.102 Goal=   None    Shift=    0.000
 RMSDP=1.87D-05 MaxDP=1.20D-03 DE=-9.35D-05 OVMax= 3.93D-03

 Cycle   6  Pass 0  IDiag  1:
 RMSU=  1.43D-05    CP:  9.97D-01  1.04D+00  3.89D-01  7.10D-01  6.61D-01
 E= -2512.16999676719     Delta-E=       -0.000039218448 Rises=F Damp=F
 DIIS: error= 1.07D-04 at cycle   6 NSaved=   6.
 NSaved= 6 IEnMin= 6 EnMin= -2512.16999676719     IErMin= 6 ErrMin= 1.07D-04
 ErrMax= 1.07D-04  0.00D+00 EMaxC= 1.00D-01 BMatC= 8.15D-06 BMatP= 4.46D-05
 IDIUse=3 WtCom= 9.99D-01 WtEn= 1.07D-03
 Coeff-Com: -0.116D-02-0.152D-02 0.290D-02 0.156D+00 0.362D+00 0.482D+00
 Coeff-En:   0.000D+00 0.000D+00 0.000D+00 0.000D+00 0.169D+00 0.831D+00
 Coeff:     -0.116D-02-0.152D-02 0.290D-02 0.156D+00 0.362D+00 0.483D+00
 Gap=     0.102 Goal=   None    Shift=    0.000
 RMSDP=8.21D-06 MaxDP=4.83D-04 DE=-3.92D-05 OVMax= 1.46D-03

 Initial convergence to 1.0D-05 achieved.  Increase integral accuracy.
 Cycle   7  Pass 1  IDiag  1:
 E= -2512.17013656799     Delta-E=       -0.000139800803 Rises=F Damp=F
 DIIS: error= 1.68D-04 at cycle   1 NSaved=   1.
 NSaved= 1 IEnMin= 1 EnMin= -2512.17013656799     IErMin= 1 ErrMin= 1.68D-04
 ErrMax= 1.68D-04  0.00D+00 EMaxC= 1.00D-01 BMatC= 1.59D-05 BMatP= 1.59D-05
 IDIUse=3 WtCom= 9.98D-01 WtEn= 1.68D-03
 Coeff-Com:  0.100D+01
 Coeff-En:   0.100D+01
 Coeff:      0.100D+01
 Gap=     0.102 Goal=   None    Shift=    0.000
 RMSDP=8.21D-06 MaxDP=4.83D-04 DE=-1.40D-04 OVMax= 1.66D-03

 Cycle   8  Pass 1  IDiag  1:
 RMSU=  1.90D-04    CP:  1.00D+00
 E= -2512.17014868857     Delta-E=       -0.000012120574 Rises=F Damp=F
 DIIS: error= 5.59D-05 at cycle   2 NSaved=   2.
 NSaved= 2 IEnMin= 2 EnMin= -2512.17014868857     IErMin= 2 ErrMin= 5.59D-05
 ErrMax= 5.59D-05  0.00D+00 EMaxC= 1.00D-01 BMatC= 5.65D-06 BMatP= 1.59D-05
 IDIUse=1 WtCom= 1.00D+00 WtEn= 0.00D+00
 Coeff-Com:  0.302D+00 0.698D+00
 Coeff:      0.302D+00 0.698D+00
 Gap=     0.102 Goal=   None    Shift=    0.000
 RMSDP=1.41D-05 MaxDP=8.17D-04 DE=-1.21D-05 OVMax= 2.91D-03

 Cycle   9  Pass 1  IDiag  1:
 RMSU=  1.41D-05    CP:  1.00D+00  1.00D+00
 E= -2512.17014120483     Delta-E=        0.000007483742 Rises=F Damp=F
 DIIS: error= 7.84D-05 at cycle   3 NSaved=   3.
 NSaved= 3 IEnMin= 2 EnMin= -2512.17014868857     IErMin= 2 ErrMin= 5.59D-05
 ErrMax= 7.84D-05  0.00D+00 EMaxC= 1.00D-01 BMatC= 1.20D-05 BMatP= 5.65D-06
 IDIUse=1 WtCom= 1.00D+00 WtEn= 0.00D+00
 Coeff-Com:  0.308D-02 0.593D+00 0.404D+00
 Coeff:      0.308D-02 0.593D+00 0.404D+00
 Gap=     0.102 Goal=   None    Shift=    0.000
 RMSDP=8.79D-06 MaxDP=5.71D-04 DE= 7.48D-06 OVMax= 1.99D-03

 Cycle  10  Pass 1  IDiag  1:
 RMSU=  1.61D-06    CP:  1.00D+00  1.01D+00  3.91D-01
 E= -2512.17015493729     Delta-E=       -0.000013732466 Rises=F Damp=F
 DIIS: error= 1.13D-05 at cycle   4 NSaved=   4.
 NSaved= 4 IEnMin= 4 EnMin= -2512.17015493729     IErMin= 4 ErrMin= 1.13D-05
 ErrMax= 1.13D-05  0.00D+00 EMaxC= 1.00D-01 BMatC= 2.46D-07 BMatP= 5.65D-06
 IDIUse=1 WtCom= 1.00D+00 WtEn= 0.00D+00
 Coeff-Com: -0.446D-02 0.381D+00 0.270D+00 0.353D+00
 Coeff:     -0.446D-02 0.381D+00 0.270D+00 0.353D+00
 Gap=     0.102 Goal=   None    Shift=    0.000
 RMSDP=1.07D-06 MaxDP=8.30D-05 DE=-1.37D-05 OVMax= 2.32D-04

 Cycle  11  Pass 1  IDiag  1:
 RMSU=  5.81D-07    CP:  1.00D+00  1.01D+00  4.07D-01  4.59D-01
 E= -2512.17015518679     Delta-E=       -0.000000249498 Rises=F Damp=F
 DIIS: error= 3.14D-06 at cycle   5 NSaved=   5.
 NSaved= 5 IEnMin= 5 EnMin= -2512.17015518679     IErMin= 5 ErrMin= 3.14D-06
 ErrMax= 3.14D-06  0.00D+00 EMaxC= 1.00D-01 BMatC= 9.06D-09 BMatP= 2.46D-07
 IDIUse=1 WtCom= 1.00D+00 WtEn= 0.00D+00
 Coeff-Com: -0.299D-02 0.213D+00 0.153D+00 0.225D+00 0.412D+00
 Coeff:     -0.299D-02 0.213D+00 0.153D+00 0.225D+00 0.412D+00
 Gap=     0.102 Goal=   None    Shift=    0.000
 RMSDP=2.94D-07 MaxDP=1.44D-05 DE=-2.49D-07 OVMax= 3.94D-05

 Cycle  12  Pass 1  IDiag  1:
 RMSU=  2.10D-07    CP:  1.00D+00  1.01D+00  4.07D-01  4.96D-01  6.61D-01
 E= -2512.17015519570     Delta-E=       -0.000000008913 Rises=F Damp=F
 DIIS: error= 9.64D-07 at cycle   6 NSaved=   6.
 NSaved= 6 IEnMin= 6 EnMin= -2512.17015519570     IErMin= 6 ErrMin= 9.64D-07
 ErrMax= 9.64D-07  0.00D+00 EMaxC= 1.00D-01 BMatC= 8.41D-10 BMatP= 9.06D-09
 IDIUse=1 WtCom= 1.00D+00 WtEn= 0.00D+00
 Coeff-Com: -0.125D-02 0.806D-01 0.583D-01 0.907D-01 0.262D+00 0.509D+00
 Coeff:     -0.125D-02 0.806D-01 0.583D-01 0.907D-01 0.262D+00 0.509D+00
 Gap=     0.102 Goal=   None    Shift=    0.000
 RMSDP=8.29D-08 MaxDP=3.70D-06 DE=-8.91D-09 OVMax= 1.02D-05

 Cycle  13  Pass 1  IDiag  1:
 RMSU=  6.38D-08    CP:  1.00D+00  1.01D+00  4.07D-01  4.88D-01  7.08D-01
                    CP:  7.92D-01
 E= -2512.17015519646     Delta-E=       -0.000000000757 Rises=F Damp=F
 DIIS: error= 4.19D-07 at cycle   7 NSaved=   7.
 NSaved= 7 IEnMin= 7 EnMin= -2512.17015519646     IErMin= 7 ErrMin= 4.19D-07
 ErrMax= 4.19D-07  0.00D+00 EMaxC= 1.00D-01 BMatC= 6.99D-11 BMatP= 8.41D-10
 IDIUse=1 WtCom= 1.00D+00 WtEn= 0.00D+00
 Coeff-Com: -0.303D-03 0.171D-01 0.129D-01 0.207D-01 0.956D-01 0.275D+00
 Coeff-Com:  0.579D+00
 Coeff:     -0.303D-03 0.171D-01 0.129D-01 0.207D-01 0.956D-01 0.275D+00
 Coeff:      0.579D+00
 Gap=     0.102 Goal=   None    Shift=    0.000
 RMSDP=2.82D-08 MaxDP=1.53D-06 DE=-7.57D-10 OVMax= 4.06D-06

 Cycle  14  Pass 1  IDiag  1:
 RMSU=  2.32D-08    CP:  1.00D+00  1.01D+00  4.07D-01  4.90D-01  7.07D-01
                    CP:  8.26D-01  8.00D-01
 E= -2512.17015519661     Delta-E=       -0.000000000152 Rises=F Damp=F
 DIIS: error= 2.29D-07 at cycle   8 NSaved=   8.
 NSaved= 8 IEnMin= 8 EnMin= -2512.17015519661     IErMin= 8 ErrMin= 2.29D-07
 ErrMax= 2.29D-07  0.00D+00 EMaxC= 1.00D-01 BMatC= 2.10D-11 BMatP= 6.99D-11
 IDIUse=1 WtCom= 1.00D+00 WtEn= 0.00D+00
 Coeff-Com:  0.155D-04-0.275D-02-0.161D-02-0.240D-02 0.198D-01 0.917D-01
 Coeff-Com:  0.391D+00 0.504D+00
 Coeff:      0.155D-04-0.275D-02-0.161D-02-0.240D-02 0.198D-01 0.917D-01
 Coeff:      0.391D+00 0.504D+00
 Gap=     0.102 Goal=   None    Shift=    0.000
 RMSDP=1.25D-08 MaxDP=7.01D-07 DE=-1.52D-10 OVMax= 1.34D-06

 Cycle  15  Pass 1  IDiag  1:
 RMSU=  7.52D-09    CP:  1.00D+00  1.01D+00  4.07D-01  4.91D-01  7.13D-01
                    CP:  8.24D-01  8.23D-01  6.16D-01
 E= -2512.17015519656     Delta-E=        0.000000000055 Rises=F Damp=F
 DIIS: error= 3.28D-08 at cycle   9 NSaved=   9.
 NSaved= 9 IEnMin= 8 EnMin= -2512.17015519661     IErMin= 9 ErrMin= 3.28D-08
 ErrMax= 3.28D-08  0.00D+00 EMaxC= 1.00D-01 BMatC= 1.70D-12 BMatP= 2.10D-11
 IDIUse=1 WtCom= 1.00D+00 WtEn= 0.00D+00
 Coeff-Com:  0.343D-04-0.306D-02-0.201D-02-0.332D-02 0.404D-02 0.273D-01
 Coeff-Com:  0.178D+00 0.296D+00 0.503D+00
 Coeff:      0.343D-04-0.306D-02-0.201D-02-0.332D-02 0.404D-02 0.273D-01
 Coeff:      0.178D+00 0.296D+00 0.503D+00
 Gap=     0.102 Goal=   None    Shift=    0.000
 RMSDP=3.52D-09 MaxDP=2.34D-07 DE= 5.46D-11 OVMax= 5.53D-07

 SCF Done:  E(RB3LYP) =  -2512.17015520     A.U. after   15 cycles
            NFock= 15  Conv=0.35D-08     -V/T= 2.0073
 KE= 2.493947877644D+03 PE=-1.517555565140D+04 EE= 5.532811644512D+03
 Leave Link  502 at Thu Dec 13 09:43:34 2018, MaxMem=   805306368 cpu:      4575.3
 (Enter /pbs_home/pkowalski/g09d01/g09/l701.exe)
 Compute integral first derivatives.
 ... and contract with generalized density number  0.
 Leave Link  701 at Thu Dec 13 09:43:36 2018, MaxMem=   805306368 cpu:         6.0
 (Enter /pbs_home/pkowalski/g09d01/g09/l702.exe)
 L702 exits ... SP integral derivatives will be done elsewhere.
 Leave Link  702 at Thu Dec 13 09:43:36 2018, MaxMem=   805306368 cpu:         0.3
 (Enter /pbs_home/pkowalski/g09d01/g09/l703.exe)
 Compute integral first derivatives, UseDBF=F ICtDFT=           0.
 Integral derivatives from FoFJK, PRISM(SPDF).
 Calling FoFJK, ICntrl=      2127 FMM=F ISym2X=0 I1Cent= 0 IOpClX= 0 NMat=1 NMatS=1 NMatT=0.
 FoFJK:  IHMeth= 1 ICntrl=    2127 DoSepK=F KAlg= 0 I1Cent=   0 FoldK=F
 IRaf=         0 NMat=   1 IRICut=       1 DoRegI=T DoRafI=F ISym2E= 0.
 FoFCou: FMM=F IPFlag=           0 FMFlag=      100000 FMFlg1=         800
         NFxFlg=           0 DoJE=F BraDBF=F KetDBF=F FulRan=T
         wScrn=  0.000000 ICntrl=    2127 IOpCl=  0 I1Cent=           0 NGrid=           0
         NMat0=    1 NMatS0=      1 NMatT0=    0 NMatD0=    1 NMtDS0=    0 NMtDT0=    0
 Symmetry not used in FoFCou.
 Leave Link  703 at Thu Dec 13 09:45:52 2018, MaxMem=   805306368 cpu:      1087.0
 (Enter /pbs_home/pkowalski/g09d01/g09/l716.exe)
 Dipole        =-1.39114347D-02-1.51937814D+00-4.65264243D-01
 ***** Axes restored to original set *****
 -------------------------------------------------------------------
 Center     Atomic                   Forces (Hartrees/Bohr)
 Number     Number              X              Y              Z
 -------------------------------------------------------------------
      1       16           0.001612308    0.016715978   -0.000846801
      2       16           0.000059598    0.010401933   -0.021333036
      3        9           0.010227297    0.002814089   -0.002240016
      4        9          -0.006683012   -0.000151405    0.008182953
      5        9          -0.001554433   -0.015263270   -0.001885943
      6        9           0.005027771    0.006059316   -0.008465188
      7        9          -0.000611288    0.002272291    0.008868218
      8        9          -0.000816718    0.001319114   -0.011600549
      9        6          -0.002031421   -0.030465179    0.050649767
     10        6          -0.034077165    0.012675606   -0.013047037
     11        6           0.040097804    0.024645308   -0.010161531
     12        6           0.000796541   -0.000494140   -0.037205021
     13        6          -0.006607975   -0.002194055   -0.000469431
     14        6           0.009306956   -0.004073072   -0.003186110
     15        6          -0.003542941    0.020604283    0.012388783
     16        6           0.003694398   -0.007495696    0.007084028
     17        6          -0.004908300   -0.022980951    0.006102372
     18        6          -0.021755831   -0.011451729   -0.002829339
     19        6           0.025417279   -0.001185420    0.018053863
     20        6           0.008460399   -0.017315689    0.004357024
     21        6          -0.009390421   -0.012980065    0.004282916
     22        6           0.012719607    0.001144318    0.001568465
     23        6          -0.005065475   -0.003453326    0.001513423
     24        6          -0.006818621   -0.001896647    0.000910635
     25        6           0.004054342   -0.002376305   -0.000460265
     26        6           0.002317975    0.003419028   -0.000263214
     27        6          -0.001155020    0.000530272   -0.000050950
     28        6           0.015218874    0.019913367   -0.003893313
     29        6           0.000874738    0.001629729   -0.004170470
     30        6          -0.010032526   -0.000609230    0.002556894
     31        6           0.003519961   -0.002329981    0.000005698
     32        6           0.004904096   -0.001805742   -0.003708377
     33        6          -0.003374867   -0.001889360    0.000903667
     34        6          -0.001678914    0.003460534    0.001013643
     35        6           0.000263056    0.000597730   -0.000162190
     36        6          -0.024286339    0.011274250   -0.001639334
     37        6          -0.000593774   -0.003581232   -0.003723601
     38        1          -0.001467567   -0.000903405   -0.001103981
     39        1           0.000149729    0.003084887    0.000879854
     40        1           0.002327514   -0.000648256    0.001458251
     41        1          -0.000768083    0.001626866   -0.003124014
     42        1          -0.002670735   -0.002799868   -0.001795825
     43        1           0.000349418    0.000561045    0.001762663
     44        1           0.003982756    0.004281441   -0.000625715
     45        1           0.003397423    0.000498204   -0.001006098
     46        1          -0.001563902    0.001863566   -0.000101585
     47        1           0.000605516   -0.002247854    0.000355676
     48        1          -0.001847915   -0.000965594    0.000281051
     49        1          -0.002131603   -0.001323610    0.004580335
     50        1          -0.001399483    0.000670897   -0.004089891
     51        1          -0.002761702   -0.003815960    0.001548232
     52        1          -0.002571095    0.002996997    0.000865104
     53        1          -0.003008446    0.000098051    0.000472515
     54        1           0.001612762    0.001769966   -0.000466889
     55        1          -0.000290109   -0.002341521    0.000232443
     56        1           0.001842235   -0.000934233   -0.000699682
     57        1           0.001056629    0.004482505    0.003616844
     58        1           0.000198090   -0.000880641   -0.003120344
     59        1           0.001370610   -0.000558133    0.002980422
 -------------------------------------------------------------------
 Cartesian Forces:  Max     0.050649767 RMS     0.009588055
 Leave Link  716 at Thu Dec 13 09:45:52 2018, MaxMem=   805306368 cpu:         0.2
 (Enter /pbs_home/pkowalski/g09d01/g09/l103.exe)

 GradGradGradGradGradGradGradGradGradGradGradGradGradGradGradGradGradGrad
 Berny optimization.
 Using GEDIIS/GDIIS optimizer.
 FormGI is forming the generalized inverse of G from B-inverse, IUseBI=4.
 GSVD:  received Info=                   1 from GESDD.
 Internal  Forces:  Max     0.024543324 RMS     0.004733865
 Search for a local minimum.
 Step number   2 out of a maximum of  337
 All quantities printed in internal units (Hartrees-Bohrs-Radians)
 RMS Force = .47339D-02 SwitMx=.10000D-02 MixMth= 1
 Mixed Optimization -- RFO/linear search
 Update second derivatives using D2CorX and points    1    2
 DE= -5.69D-02 DEPred=-5.82D-02 R= 9.78D-01
 TightC=F SS=  1.41D+00  RLast= 5.94D-01 DXNew= 5.0454D-01 1.7814D+00
 Trust test= 9.78D-01 RLast= 5.94D-01 DXMaxT set to 5.05D-01
 ITU=  1  0
 Use linear search instead of GDIIS.
     Eigenvalues ---    0.00234   0.00460   0.00645   0.00661   0.00725
     Eigenvalues ---    0.00735   0.00740   0.00752   0.00853   0.00879
     Eigenvalues ---    0.00883   0.00949   0.01063   0.01095   0.01139
     Eigenvalues ---    0.01205   0.01257   0.01317   0.01411   0.01496
     Eigenvalues ---    0.01562   0.01680   0.01879   0.01881   0.01953
     Eigenvalues ---    0.01959   0.01984   0.02011   0.02030   0.02033
     Eigenvalues ---    0.02081   0.02088   0.02137   0.02144   0.02155
     Eigenvalues ---    0.02155   0.02169   0.02173   0.02192   0.02209
     Eigenvalues ---    0.02218   0.03247   0.04971   0.05169   0.06843
     Eigenvalues ---    0.07004   0.07270   0.07288   0.07396   0.07452
     Eigenvalues ---    0.07465   0.07615   0.07753   0.08192   0.09347
     Eigenvalues ---    0.09871   0.10377   0.11144   0.11968   0.12154
     Eigenvalues ---    0.14153   0.14289   0.15988   0.15998   0.15999
     Eigenvalues ---    0.15999   0.16000   0.16000   0.16000   0.16000
     Eigenvalues ---    0.16000   0.16000   0.16000   0.16000   0.16000
     Eigenvalues ---    0.16000   0.16000   0.16000   0.16000   0.16000
     Eigenvalues ---    0.16000   0.16000   0.16028   0.16765   0.16950
     Eigenvalues ---    0.18894   0.20251   0.21540   0.21995   0.22000
     Eigenvalues ---    0.22000   0.22012   0.22348   0.23456   0.23465
     Eigenvalues ---    0.23685   0.23995   0.24343   0.24493   0.24750
     Eigenvalues ---    0.24886   0.24923   0.24962   0.24967   0.24983
     Eigenvalues ---    0.24993   0.25000   0.25033   0.25550   0.26001
     Eigenvalues ---    0.27113   0.27272   0.28687   0.28937   0.29538
     Eigenvalues ---    0.30360   0.30442   0.30585   0.31548   0.31561
     Eigenvalues ---    0.31816   0.32060   0.32208   0.32339   0.32570
     Eigenvalues ---    0.32578   0.32589   0.32599   0.32608   0.32617
     Eigenvalues ---    0.32621   0.32639   0.32699   0.32793   0.32869
     Eigenvalues ---    0.32924   0.33165   0.33303   0.33483   0.35231
     Eigenvalues ---    0.35660   0.35681   0.35694   0.35701   0.35707
     Eigenvalues ---    0.35779   0.36009   0.36217   0.36892   0.38243
     Eigenvalues ---    0.40658   0.40750   0.41056   0.41160   0.43828
     Eigenvalues ---    0.44308   0.45564   0.45863   0.45934   0.45954
     Eigenvalues ---    0.46505   0.46693   0.47087   0.47628   0.48255
     Eigenvalues ---    0.48344   0.48559   0.49137   0.49812   0.50647
     Eigenvalues ---    0.51624
 RFO step:  Lambda=-4.60588098D-02 EMin= 2.33730134D-03
 Quartic linear search produced a step of  1.24800.
 Iteration  1 RMS(Cart)=  0.21253611 RMS(Int)=  0.02306882
 Iteration  2 RMS(Cart)=  0.13354355 RMS(Int)=  0.00355938
 Iteration  3 RMS(Cart)=  0.00918941 RMS(Int)=  0.00228255
 Iteration  4 RMS(Cart)=  0.00003893 RMS(Int)=  0.00228252
 Iteration  5 RMS(Cart)=  0.00000028 RMS(Int)=  0.00228252
 ITry= 1 IFail=0 DXMaxC= 1.82D+00 DCOld= 1.00D+10 DXMaxT= 5.05D-01 DXLimC= 3.00D+00 Rises=F
 Variable       Old X    -DE/DX   Delta X   Delta X   Delta X     New X
                                 (Linear)    (Quad)   (Total)
    R1        3.33935  -0.00847  -0.04293  -0.01229  -0.05349   3.28586
    R2        3.36411  -0.01388  -0.07818   0.00269  -0.07696   3.28715
    R3        3.33518  -0.01298  -0.03044  -0.04531  -0.07527   3.25991
    R4        3.37364  -0.00978  -0.03952  -0.00714  -0.04970   3.32394
    R5        2.57744  -0.00991  -0.03617   0.00107  -0.03509   2.54235
    R6        2.58241  -0.00877  -0.04277   0.01114  -0.03163   2.55079
    R7        2.57040  -0.01534  -0.05620   0.00106  -0.05514   2.51526
    R8        2.58763  -0.01109  -0.04998   0.00930  -0.04068   2.54695
    R9        2.59167  -0.00503  -0.02804   0.00994  -0.01809   2.57358
   R10        2.58029  -0.01086  -0.04561   0.00646  -0.03914   2.54114
   R11        2.76493  -0.01586  -0.05002  -0.03703  -0.08406   2.68087
   R12        2.84353  -0.01382  -0.10461   0.02843  -0.07619   2.76734
   R13        2.83797  -0.00606  -0.02678  -0.00936  -0.03438   2.80358
   R14        2.83029   0.00243   0.01490  -0.00315   0.01175   2.84204
   R15        2.68679  -0.02205  -0.13909   0.02749  -0.10955   2.57724
   R16        2.84816   0.00288   0.03242  -0.01888   0.01354   2.86169
   R17        2.88031   0.00697   0.01841   0.01789   0.03625   2.91657
   R18        2.59659   0.00178   0.02311  -0.01748   0.00576   2.60235
   R19        2.89246   0.00462   0.01741   0.01015   0.02781   2.92027
   R20        2.84990   0.00266   0.01992  -0.00663   0.01346   2.86336
   R21        2.81320  -0.00501  -0.04761   0.02285  -0.02476   2.78845
   R22        2.86867   0.00455   0.02445  -0.00329   0.02069   2.88936
   R23        2.76773  -0.01205  -0.06692   0.00776  -0.05930   2.70843
   R24        2.08625  -0.00204  -0.01485   0.00486  -0.00999   2.07627
   R25        2.08894  -0.00207  -0.01033   0.00008  -0.01025   2.07869
   R26        2.08641  -0.00227  -0.01419   0.00306  -0.01114   2.07527
   R27        2.09009  -0.00237  -0.00924  -0.00258  -0.01182   2.07827
   R28        2.08747  -0.00341  -0.01227  -0.00473  -0.01701   2.07046
   R29        2.08740  -0.00171  -0.01324   0.00491  -0.00833   2.07907
   R30        2.81143  -0.00742  -0.03447  -0.00278  -0.03725   2.77418
   R31        2.59016   0.00927   0.03737  -0.00189   0.03327   2.62343
   R32        2.82350  -0.00940  -0.06833   0.01950  -0.04883   2.77468
   R33        2.58264   0.00732   0.01235   0.01575   0.02640   2.60904
   R34        2.66800  -0.00083  -0.01542   0.01188  -0.00355   2.66445
   R35        2.67235  -0.00015  -0.01199   0.01119  -0.00080   2.67155
   R36        2.64334  -0.00085  -0.00020  -0.00305  -0.00326   2.64008
   R37        2.04123   0.00408   0.03283  -0.01508   0.01775   2.05898
   R38        2.63812  -0.00137  -0.00252  -0.00257  -0.00509   2.63303
   R39        2.05607   0.00256   0.02066  -0.00916   0.01149   2.06756
   R40        2.63636   0.00096   0.01063  -0.00687   0.00377   2.64012
   R41        2.05896   0.00230   0.01588  -0.00536   0.01052   2.06948
   R42        2.63634   0.00215   0.01227  -0.00408   0.00819   2.64453
   R43        2.05904   0.00228   0.01641  -0.00605   0.01036   2.06940
   R44        2.05952   0.00210   0.01753  -0.00802   0.00951   2.06903
   R45        2.84903   0.00204   0.01406  -0.00397   0.01009   2.85913
   R46        2.08742  -0.00149  -0.01271   0.00548  -0.00723   2.08020
   R47        2.08331  -0.00232  -0.01555   0.00421  -0.01134   2.07197
   R48        2.07788  -0.00492  -0.02013  -0.00423  -0.02435   2.05352
   R49        2.66411  -0.00057  -0.00697   0.00453  -0.00245   2.66166
   R50        2.66644   0.00033  -0.00161   0.00275   0.00113   2.66757
   R51        2.64221  -0.00073  -0.00037  -0.00242  -0.00278   2.63943
   R52        2.05169   0.00305   0.01824  -0.00446   0.01378   2.06547
   R53        2.63915  -0.00117  -0.00278  -0.00157  -0.00435   2.63480
   R54        2.05816   0.00240   0.01761  -0.00672   0.01090   2.06905
   R55        2.63888   0.00072   0.00571  -0.00290   0.00282   2.64170
   R56        2.05890   0.00238   0.01652  -0.00569   0.01084   2.06974
   R57        2.63912   0.00160   0.00649  -0.00035   0.00614   2.64526
   R58        2.05903   0.00232   0.01684  -0.00627   0.01057   2.06960
   R59        2.05931   0.00218   0.01736  -0.00749   0.00987   2.06918
   R60        2.84915   0.00049  -0.00051   0.00311   0.00261   2.85176
   R61        2.08831  -0.00217  -0.01119   0.00045  -0.01074   2.07757
   R62        2.08147  -0.00193  -0.01352   0.00412  -0.00939   2.07208
   R63        2.07469  -0.00049  -0.00924   0.00708  -0.00216   2.07253
    A1        1.61849   0.00329   0.02726  -0.01432   0.01457   1.63306
    A2        1.60680   0.00500   0.04190  -0.00265   0.03490   1.64170
    A3        2.00270  -0.00909   0.01896  -0.05035  -0.05062   1.95208
    A4        1.88509   0.00521   0.04743   0.00524   0.04630   1.93139
    A5        2.07123   0.01362   0.04528   0.11197   0.15010   2.22133
    A6        1.93449  -0.00014  -0.02193   0.02568  -0.00190   1.93259
    A7        2.04598  -0.00599  -0.00472   0.00506  -0.00873   2.03725
    A8        2.11773   0.01113   0.07760   0.03315   0.10437   2.22210
    A9        1.89935  -0.00044  -0.00965   0.02275   0.00467   1.90402
   A10        2.04657  -0.00174   0.01858   0.01103   0.01507   2.06164
   A11        2.12047   0.00929   0.06808   0.04118   0.09871   2.21918
   A12        2.15120   0.01505  -0.01931   0.12045   0.10122   2.25242
   A13        2.23569  -0.01260   0.01761  -0.09935  -0.08241   2.15327
   A14        1.88681  -0.00232   0.00015  -0.01435  -0.01433   1.87248
   A15        1.89099  -0.00265  -0.04237   0.01146  -0.03176   1.85923
   A16        2.02358   0.00306   0.00937   0.02663   0.03611   2.05969
   A17        1.88784  -0.00204   0.01743  -0.04436  -0.02830   1.85954
   A18        1.91640   0.00162   0.01736  -0.00063   0.01683   1.93323
   A19        1.94564  -0.00150  -0.01538   0.00173  -0.01361   1.93203
   A20        1.79863   0.00151   0.01649   0.00340   0.01947   1.81809
   A21        1.93337   0.00239  -0.01114   0.02815   0.01697   1.95035
   A22        2.26227  -0.00116   0.04251  -0.05100  -0.00893   2.25334
   A23        2.08434  -0.00111  -0.03105   0.02612  -0.00547   2.07887
   A24        1.88950  -0.00082  -0.01562   0.00984  -0.00587   1.88363
   A25        1.99368   0.00062   0.00629  -0.00606   0.00019   1.99387
   A26        2.00135   0.00087   0.01435  -0.00435   0.01019   2.01153
   A27        1.88965  -0.00046   0.00083  -0.00466  -0.00364   1.88601
   A28        1.88893   0.00097   0.00939  -0.00511   0.00412   1.89305
   A29        1.79519  -0.00118  -0.01477   0.00971  -0.00516   1.79003
   A30        1.89012  -0.00388  -0.04559   0.00305  -0.04254   1.84758
   A31        1.93558   0.00278   0.02474   0.00446   0.02951   1.96509
   A32        1.91808  -0.00139  -0.01296  -0.00463  -0.01867   1.89942
   A33        1.98381   0.00069   0.00444   0.00387   0.00768   1.99149
   A34        1.95130   0.00139   0.01342  -0.00014   0.01324   1.96455
   A35        1.78353   0.00071   0.02091  -0.00732   0.01327   1.79680
   A36        2.09898  -0.00464  -0.02183   0.00116  -0.02210   2.07687
   A37        1.99174   0.00594   0.03671  -0.01626   0.02286   2.01461
   A38        2.19246  -0.00130  -0.01488   0.01522  -0.00118   2.19128
   A39        1.91153  -0.00133  -0.00867  -0.00479  -0.01339   1.89814
   A40        1.94598   0.00367   0.03968  -0.00845   0.03091   1.97689
   A41        1.93152   0.00134   0.01178  -0.00058   0.01084   1.94236
   A42        1.89509  -0.00124  -0.01534   0.00546  -0.00978   1.88532
   A43        1.89754  -0.00103  -0.01264   0.00074  -0.01187   1.88566
   A44        1.88108  -0.00155  -0.01586   0.00810  -0.00842   1.87265
   A45        1.95194   0.00408   0.04677  -0.01200   0.03421   1.98615
   A46        1.93132   0.00241   0.01541   0.00634   0.02094   1.95226
   A47        1.89060  -0.00287  -0.03360   0.00718  -0.02608   1.86453
   A48        1.89192  -0.00136  -0.00566   0.00203  -0.00508   1.88685
   A49        1.89858  -0.00117  -0.01301   0.00132  -0.01115   1.88743
   A50        1.89861  -0.00125  -0.01076  -0.00488  -0.01555   1.88305
   A51        2.06320   0.00231  -0.00561   0.01373   0.00955   2.07275
   A52        1.94795  -0.00624  -0.04657   0.02344  -0.02610   1.92185
   A53        2.27203   0.00393   0.05218  -0.03715   0.01647   2.28850
   A54        2.05720   0.00002  -0.01257   0.00564  -0.00498   2.05222
   A55        1.93901  -0.00500  -0.02093   0.00357  -0.02209   1.91692
   A56        2.28566   0.00494   0.03278  -0.01059   0.02382   2.30948
   A57        2.16500  -0.00396  -0.01638  -0.00755  -0.02392   2.14108
   A58        2.07622   0.00403   0.00568   0.02036   0.02605   2.10227
   A59        2.04194  -0.00007   0.01069  -0.01283  -0.00214   2.03980
   A60        2.11418   0.00031  -0.00571   0.00761   0.00190   2.11608
   A61        2.13983  -0.00445  -0.02853  -0.00816  -0.03669   2.10314
   A62        2.02914   0.00414   0.03423   0.00053   0.03477   2.06391
   A63        2.12456   0.00042   0.00010   0.00245   0.00254   2.12710
   A64        2.11205  -0.00273  -0.02192   0.00009  -0.02183   2.09023
   A65        2.04656   0.00231   0.02181  -0.00254   0.01927   2.06583
   A66        2.10759   0.00052   0.00595  -0.00231   0.00363   2.11122
   A67        2.08430  -0.00107  -0.01062   0.00229  -0.00834   2.07597
   A68        2.09129   0.00055   0.00467   0.00002   0.00469   2.09598
   A69        2.09849   0.00022   0.00002   0.00216   0.00218   2.10068
   A70        2.08930  -0.00073  -0.00553  -0.00065  -0.00618   2.08312
   A71        2.09539   0.00052   0.00551  -0.00151   0.00399   2.09938
   A72        2.07960  -0.00140  -0.01106   0.00292  -0.00813   2.07146
   A73        2.10202   0.00066   0.00561  -0.00193   0.00368   2.10570
   A74        2.10157   0.00074   0.00545  -0.00100   0.00445   2.10602
   A75        2.00794  -0.00367  -0.01003  -0.01747  -0.02714   1.98081
   A76        2.08515   0.01090   0.01839   0.05170   0.06879   2.15393
   A77        2.18502  -0.00743  -0.01002  -0.03892  -0.05031   2.13471
   A78        1.91328  -0.00172  -0.00127  -0.01849  -0.01959   1.89370
   A79        1.95733   0.00444   0.02944   0.00588   0.03509   1.99242
   A80        1.93265   0.00093  -0.00246   0.01728   0.01449   1.94714
   A81        1.92841  -0.00384  -0.03132  -0.01121  -0.04230   1.88611
   A82        1.84103   0.00144   0.01433   0.00132   0.01573   1.85676
   A83        1.88755  -0.00146  -0.01016   0.00531  -0.00547   1.88208
   A84        2.13709  -0.00386  -0.00926  -0.01454  -0.02381   2.11327
   A85        2.08981   0.00394   0.01058   0.01450   0.02508   2.11488
   A86        2.05535  -0.00006  -0.00140   0.00051  -0.00091   2.05444
   A87        2.10950   0.00031   0.00000   0.00172   0.00171   2.11122
   A88        2.11554  -0.00288  -0.01656  -0.00740  -0.02396   2.09158
   A89        2.05741   0.00257   0.01649   0.00577   0.02226   2.07967
   A90        2.11568   0.00010   0.00427  -0.00409   0.00017   2.11585
   A91        2.10127  -0.00192  -0.01533  -0.00035  -0.01567   2.08560
   A92        2.06612   0.00181   0.01105   0.00443   0.01549   2.08161
   A93        2.10335   0.00034   0.00547  -0.00326   0.00222   2.10557
   A94        2.08717  -0.00073  -0.00750   0.00177  -0.00573   2.08145
   A95        2.09261   0.00039   0.00201   0.00148   0.00350   2.09611
   A96        2.09790   0.00035   0.00088   0.00205   0.00293   2.10083
   A97        2.09064  -0.00066  -0.00375  -0.00178  -0.00554   2.08510
   A98        2.09464   0.00031   0.00287  -0.00026   0.00261   2.09725
   A99        2.08420  -0.00103  -0.00923   0.00327  -0.00595   2.07825
   A100       2.09955   0.00046   0.00461  -0.00210   0.00250   2.10205
   A101       2.09936   0.00057   0.00462  -0.00114   0.00348   2.10285
   A102       1.96079  -0.00214  -0.00066  -0.00736  -0.00964   1.95115
   A103       2.09756   0.00650   0.00086   0.03799   0.03963   2.13719
   A104       2.22274  -0.00436  -0.00072  -0.02986  -0.02979   2.19295
   A105       1.90467   0.00253   0.01180   0.01443   0.02625   1.93092
   A106       1.93996   0.00282   0.02035  -0.00311   0.01719   1.95715
   A107       1.97515  -0.00340  -0.02257  -0.00441  -0.02687   1.94827
   A108       1.88759  -0.00371  -0.02550  -0.00952  -0.03515   1.85245
   A109       1.83976   0.00298   0.02493   0.01156   0.03666   1.87642
   A110       1.91220  -0.00128  -0.00958  -0.00833  -0.01788   1.89432
    D1        0.09953  -0.00307  -0.04457  -0.06333  -0.11076  -0.01123
    D2       -2.39283  -0.01592  -0.16324  -0.17567  -0.33152  -2.72435
    D3        3.06334   0.00278   0.03913   0.03961   0.07804   3.14138
    D4       -0.07982   0.00297   0.04076   0.05221   0.09224   0.01243
    D5        0.26205  -0.00454  -0.09969  -0.05387  -0.15591   0.10614
    D6       -2.27302  -0.01595  -0.19870  -0.15806  -0.35029  -2.62331
    D7        2.96421   0.00414   0.06226   0.03503   0.10084   3.06505
    D8       -0.12833   0.00475   0.07696   0.06119   0.14173   0.01340
    D9        2.03781   0.01968   0.21076   0.15367   0.35593   2.39374
   D10       -1.73909   0.02454   0.27694   0.25142   0.52462  -1.21447
   D11       -0.31592   0.00342   0.09125   0.03428   0.12574  -0.19018
   D12        2.19036   0.00828   0.15743   0.13204   0.29443   2.48479
   D13        3.01201  -0.00320  -0.01791  -0.00564  -0.02437   2.98764
   D14        0.03602  -0.00425  -0.00391  -0.06418  -0.06848  -0.03245
   D15       -1.00582   0.00931   0.11432   0.06552   0.18023  -0.82559
   D16        2.30138   0.00827   0.12832   0.00698   0.13613   2.43750
   D17        0.23000  -0.00033  -0.02913   0.00511  -0.02218   0.20781
   D18       -2.80906   0.00226  -0.01057   0.05494   0.04929  -2.75978
   D19       -2.08781  -0.00524  -0.13880  -0.03200  -0.18069  -2.26850
   D20        1.15631  -0.00264  -0.12024   0.01784  -0.10922   1.04710
   D21       -0.86043   0.00474   0.04659   0.04706   0.09693  -0.76350
   D22       -2.97163   0.00203   0.01325   0.04825   0.06344  -2.90819
   D23        1.23173   0.00391   0.03804   0.04604   0.08642   1.31815
   D24        2.95464  -0.00294  -0.01982  -0.06446  -0.08605   2.86859
   D25        0.84344  -0.00565  -0.05316  -0.06328  -0.11954   0.72391
   D26       -1.23638  -0.00377  -0.02838  -0.06548  -0.09656  -1.33294
   D27        3.04649   0.00252   0.04466   0.02783   0.07291   3.11940
   D28       -0.09868   0.00304   0.04402   0.06106   0.10607   0.00739
   D29       -0.77701   0.01091   0.14329   0.13211   0.27713  -0.49989
   D30        2.36100   0.01143   0.14266   0.16535   0.31029   2.67129
   D31        1.20753   0.00504   0.04882   0.05415   0.10551   1.31304
   D32       -0.89033   0.00513   0.04832   0.05589   0.10707  -0.78325
   D33       -2.98390   0.00376   0.03505   0.05165   0.08900  -2.89490
   D34       -1.19838  -0.00499  -0.04850  -0.06401  -0.11511  -1.31348
   D35        2.98696  -0.00490  -0.04900  -0.06227  -0.11354   2.87341
   D36        0.89338  -0.00627  -0.06228  -0.06651  -0.13162   0.76176
   D37        0.87049   0.00081  -0.02305   0.02092  -0.00380   0.86669
   D38       -1.27930   0.00075   0.01247  -0.01385  -0.00274  -1.28203
   D39        2.92909   0.00092   0.01367  -0.01740  -0.00575   2.92333
   D40       -2.40802   0.00042  -0.03284   0.05909   0.02692  -2.38110
   D41        1.72538   0.00035   0.00267   0.02432   0.02798   1.75335
   D42       -0.34943   0.00052   0.00388   0.02077   0.02496  -0.32446
   D43        2.95907   0.00256  -0.01078   0.05786   0.04458   3.00366
   D44       -0.09455   0.00096  -0.01283   0.01088  -0.00433  -0.09888
   D45       -0.03697   0.00009   0.00326  -0.00574  -0.00224  -0.03920
   D46       -3.09060  -0.00152   0.00120  -0.05272  -0.05115   3.14144
   D47       -1.36432   0.00256   0.02259  -0.01556   0.00661  -1.35771
   D48        0.74214   0.00159   0.00737  -0.01032  -0.00334   0.73880
   D49        2.73891   0.00195   0.01139  -0.01342  -0.00253   2.73638
   D50        0.71291  -0.00287  -0.02769  -0.02850  -0.05596   0.65695
   D51        2.81937  -0.00384  -0.04291  -0.02326  -0.06591   2.75346
   D52       -1.46704  -0.00348  -0.03889  -0.02636  -0.06511  -1.53215
   D53        2.76725  -0.00081  -0.00509  -0.02650  -0.03166   2.73559
   D54       -1.40947  -0.00178  -0.02031  -0.02126  -0.04161  -1.45109
   D55        0.58730  -0.00143  -0.01629  -0.02436  -0.04081   0.54649
   D56       -1.63307  -0.00069  -0.01563  -0.00370  -0.01993  -1.65300
   D57        2.51573   0.00178   0.02205  -0.01392   0.00801   2.52374
   D58        0.41033  -0.00070  -0.00919  -0.01106  -0.02089   0.38945
   D59        1.43075   0.00070  -0.00959   0.03337   0.02316   1.45391
   D60       -0.70364   0.00318   0.02808   0.02316   0.05110  -0.65254
   D61       -2.80903   0.00069  -0.00315   0.02602   0.02220  -2.78683
   D62       -1.37691   0.00112  -0.03269   0.09818   0.06525  -1.31165
   D63        1.76870   0.00052  -0.03207   0.06093   0.02839   1.79710
   D64        1.85913  -0.00075  -0.03624   0.04810   0.01233   1.87146
   D65       -1.27844  -0.00135  -0.03561   0.01086  -0.02453  -1.30297
   D66       -0.72089   0.00433   0.04341   0.02875   0.07196  -0.64893
   D67        1.37854  -0.00059  -0.01431   0.02937   0.01491   1.39345
   D68       -2.77682   0.00136   0.00968   0.02947   0.03941  -2.73741
   D69       -2.83184   0.00409   0.04721   0.02274   0.06968  -2.76216
   D70       -0.73241  -0.00083  -0.01052   0.02337   0.01263  -0.71979
   D71        1.39541   0.00113   0.01347   0.02346   0.03713   1.43254
   D72        1.45404   0.00477   0.04932   0.02553   0.07455   1.52859
   D73       -2.72971  -0.00014  -0.00840   0.02615   0.01749  -2.71222
   D74       -0.60189   0.00181   0.01558   0.02625   0.04200  -0.55989
   D75        0.04191  -0.00105  -0.01540  -0.02468  -0.04005   0.00186
   D76        3.11903  -0.00120  -0.02375  -0.01421  -0.03831   3.08072
   D77       -3.10348  -0.00051  -0.01608   0.01059  -0.00444  -3.10792
   D78       -0.02637  -0.00066  -0.02443   0.02107  -0.00270  -0.02906
   D79       -2.60592   0.00185   0.03083   0.01925   0.05032  -2.55560
   D80        0.48804   0.00214   0.02875   0.03144   0.06043   0.54847
   D81        0.53757   0.00162   0.02905   0.00385   0.03267   0.57024
   D82       -2.65165   0.00192   0.02698   0.01604   0.04277  -2.60888
   D83        0.03623  -0.00139  -0.01980  -0.02566  -0.04647  -0.01023
   D84       -3.03523  -0.00173  -0.01079  -0.04021  -0.05145  -3.08668
   D85       -3.10716  -0.00117  -0.01807  -0.01106  -0.02996  -3.13712
   D86        0.10456  -0.00150  -0.00905  -0.02561  -0.03494   0.06962
   D87        3.07928  -0.00029   0.00043   0.00078   0.00242   3.08170
   D88       -0.05468  -0.00020   0.00064   0.00316   0.00501  -0.04967
   D89       -0.12292  -0.00141  -0.01937  -0.03092  -0.05149  -0.17442
   D90        3.02630  -0.00133  -0.01916  -0.02854  -0.04891   2.97739
   D91       -0.03895  -0.00280  -0.03671  -0.04798  -0.08749  -0.12643
   D92        2.99339  -0.00432  -0.05487  -0.09490  -0.15007   2.84332
   D93       -3.12311  -0.00184  -0.01802  -0.01805  -0.03704   3.12304
   D94       -0.09077  -0.00336  -0.03617  -0.06497  -0.09961  -0.19039
   D95       -3.13970  -0.00008  -0.00177   0.00101  -0.00078  -3.14049
   D96       -0.00701  -0.00017  -0.00208  -0.00160  -0.00364  -0.01066
   D97       -0.00560  -0.00015  -0.00199  -0.00119  -0.00316  -0.00877
   D98        3.12709  -0.00024  -0.00230  -0.00380  -0.00603   3.12106
   D99        3.13924  -0.00013  -0.00043  -0.00281  -0.00326   3.13598
   D100      -0.00762  -0.00027  -0.00254  -0.00379  -0.00629  -0.01391
   D101       0.00474  -0.00003  -0.00013  -0.00061  -0.00072   0.00403
   D102       3.14107  -0.00017  -0.00223  -0.00159  -0.00375   3.13732
   D103       0.00258   0.00017   0.00228   0.00140   0.00366   0.00623
   D104       3.14090   0.00003   0.00067  -0.00002   0.00065   3.14155
   D105      -3.13065   0.00030   0.00285   0.00390   0.00680  -3.12385
   D106       0.00768   0.00016   0.00124   0.00248   0.00379   0.01147
   D107      -0.00080   0.00019   0.00201   0.00219   0.00419   0.00339
   D108       3.13922   0.00000  -0.00028   0.00053   0.00026   3.13948
   D109      -3.13731   0.00034   0.00412   0.00312   0.00729  -3.13002
   D110       0.00270   0.00015   0.00183   0.00147   0.00336   0.00607
   D111       0.00157  -0.00001  -0.00041   0.00025  -0.00015   0.00142
   D112       3.14105  -0.00004  -0.00050  -0.00033  -0.00081   3.14024
   D113      -3.13675   0.00013   0.00122   0.00167   0.00292  -3.13383
   D114       0.00274   0.00010   0.00113   0.00110   0.00226   0.00499
   D115      -0.00244  -0.00016  -0.00169  -0.00201  -0.00369  -0.00613
   D116       3.14126  -0.00014  -0.00161  -0.00143  -0.00303   3.13823
   D117       3.14073   0.00002   0.00061  -0.00036   0.00028   3.14102
   D118       0.00125   0.00005   0.00069   0.00022   0.00095   0.00220
   D119       2.09508   0.00159   0.00795   0.01986   0.02698   2.12206
   D120      -2.03932  -0.00150  -0.01263  -0.00374  -0.01759  -2.05691
   D121       0.07091   0.00032  -0.00730   0.01920   0.01127   0.08217
   D122      -0.93280   0.00407   0.02832   0.07297   0.10225  -0.83055
   D123       1.21599   0.00098   0.00774   0.04938   0.05769   1.27367
   D124      -2.95697   0.00280   0.01307   0.07231   0.08654  -2.87043
   D125       3.12115   0.00020  -0.00157   0.00619   0.00450   3.12565
   D126       0.02173   0.00014   0.00019   0.00332   0.00341   0.02513
   D127       0.02630  -0.00020   0.00016  -0.00614  -0.00597   0.02033
   D128      -3.07312  -0.00025   0.00192  -0.00901  -0.00707  -3.08019
   D129      -3.12538   0.00014   0.00245  -0.00202   0.00030  -3.12508
   D130       0.03289   0.00014   0.00295  -0.00221   0.00063   0.03351
   D131      -0.02922   0.00031   0.00025   0.00917   0.00943  -0.01979
   D132       3.12905   0.00031   0.00075   0.00898   0.00975   3.13880
   D133      -0.00671   0.00002   0.00004   0.00018   0.00020  -0.00651
   D134      -3.13698   0.00007   0.00090   0.00034   0.00124  -3.13574
   D135       3.09408  -0.00005  -0.00239   0.00264   0.00020   3.09429
   D136      -0.03619   0.00000  -0.00153   0.00281   0.00124  -0.03495
   D137       0.01242  -0.00025  -0.00098  -0.00608  -0.00708   0.00534
   D138      -3.13049  -0.00009  -0.00007  -0.00270  -0.00278  -3.13327
   D139       3.13766  -0.00028  -0.00171  -0.00593  -0.00769   3.12997
   D140      -0.00524  -0.00013  -0.00080  -0.00255  -0.00339  -0.00864
   D141      -0.01089   0.00006  -0.00070   0.00309   0.00239  -0.00849
   D142      -3.14037  -0.00002  -0.00024  -0.00005  -0.00028  -3.14064
   D143       3.11935   0.00000  -0.00163   0.00293   0.00129   3.12064
   D144      -0.01013  -0.00007  -0.00116  -0.00020  -0.00138  -0.01151
   D145       0.00806   0.00005   0.00116  -0.00017   0.00100   0.00906
   D146       3.13754   0.00013   0.00069   0.00295   0.00366   3.14120
   D147      -3.13221  -0.00010   0.00026  -0.00356  -0.00333  -3.13554
   D148      -0.00273  -0.00002  -0.00021  -0.00043  -0.00066  -0.00340
   D149      -0.84298   0.00249   0.02709   0.01978   0.04707  -0.79591
   D150       1.23732   0.00124   0.01548   0.01531   0.03117   1.26849
   D151      -2.88544  -0.00082   0.00176  -0.00142   0.00072  -2.88472
   D152       2.22356   0.00250   0.01739   0.03347   0.05042   2.27398
   D153      -1.97931   0.00125   0.00578   0.02900   0.03451  -1.94480
   D154       0.18111  -0.00081  -0.00793   0.01226   0.00406   0.18518
         Item               Value     Threshold  Converged?
 Maximum Force            0.024543     0.000450     NO 
 RMS     Force            0.004734     0.000300     NO 
 Maximum Displacement     1.819741     0.001800     NO 
 RMS     Displacement     0.338554     0.001200     NO 
 Predicted change in Energy=-6.287398D-02
 Lowest energy point so far.  Saving SCF results.
 GradGradGradGradGradGradGradGradGradGradGradGradGradGradGradGradGradGrad

 Leave Link  103 at Thu Dec 13 09:45:52 2018, MaxMem=   805306368 cpu:         2.3
 (Enter /pbs_home/pkowalski/g09d01/g09/l202.exe)
 Stoichiometry    C29H22F6S2
 Framework group  C1[X(C29H22F6S2)]
 Deg. of freedom   171
 Full point group                 C1      NOp   1
 RotChk:  IX=0 Diff= 3.09D-02
 Largest Abelian subgroup         C1      NOp   1
 Largest concise Abelian subgroup C1      NOp   1
                         Standard orientation:                         
 ---------------------------------------------------------------------
 Center     Atomic      Atomic             Coordinates (Angstroms)
 Number     Number       Type             X           Y           Z
 ---------------------------------------------------------------------
      1         16           0        2.236638   -1.498317    1.738268
      2         16           0       -1.433986   -2.098371   -0.266520
      3          9           0       -2.558487    3.348758   -0.248329
      4          9           0       -1.082529    3.547706   -1.812635
      5          9           0       -0.294240    5.159318    0.192563
      6          9           0       -0.965500    3.726229    1.671744
      7          9           0        1.697475    3.565976   -0.559360
      8          9           0        1.609348    3.218051    1.570199
      9          6           0       -1.399729    0.399018   -0.961344
     10          6           0       -0.545272   -0.723261   -0.809781
     11          6           0        1.040473   -0.245284    1.588151
     12          6           0       -0.789805    1.622978   -0.437485
     13          6           0       -1.277357    3.082131   -0.560720
     14          6           0        0.448523    1.654759    0.164132
     15          6           0       -0.406562    3.858772    0.452504
     16          6           0        0.905569    3.074086    0.433438
     17          6           0        1.343820    0.534278    0.510995
     18          6           0        0.279461    0.167631    2.830567
     19          6           0        0.741430   -0.994671   -1.539566
     20          6           0        3.122332   -0.970868    0.337145
     21          6           0       -2.994475   -1.296954   -0.395051
     22          6           0       -4.194562   -2.097758   -0.122298
     23          6           0       -5.493082   -1.548354   -0.124914
     24          6           0       -4.084610   -3.476386    0.170815
     25          6           0       -6.614585   -2.338181    0.140055
     26          6           0       -5.202798   -4.262696    0.440575
     27          6           0       -6.483935   -3.699843    0.424092
     28          6           0       -2.822608   -0.009250   -0.862452
     29          6           0       -3.963926    0.802261   -1.435134
     30          6           0        4.328314   -1.710067   -0.055688
     31          6           0        5.426648   -1.050978   -0.641447
     32          6           0        4.445035   -3.096749    0.181290
     33          6           0        6.580238   -1.753618   -0.996934
     34          6           0        5.597728   -3.796261   -0.173646
     35          6           0        6.673930   -3.130062   -0.771505
     36          6           0        2.517337    0.149394   -0.216259
     37          6           0        2.955520    0.852919   -1.477364
     38          1           0        0.938814    0.779185    3.461777
     39          1           0       -0.069703   -0.686018    3.430033
     40          1           0       -0.602559    0.770328    2.575991
     41          1           0        1.360551   -1.774444   -1.072506
     42          1           0        1.351679   -0.090331   -1.640527
     43          1           0        0.469056   -1.333199   -2.550330
     44          1           0       -5.644512   -0.487976   -0.324465
     45          1           0       -3.099562   -3.952443    0.181667
     46          1           0       -7.605632   -1.872378    0.128274
     47          1           0       -5.070053   -5.327187    0.660666
     48          1           0       -7.366310   -4.313734    0.632243
     49          1           0       -4.510666    0.175608   -2.156332
     50          1           0       -4.679328    1.161433   -0.685882
     51          1           0       -3.602362    1.663825   -1.989974
     52          1           0        5.396427    0.031801   -0.787464
     53          1           0        3.609805   -3.637810    0.637844
     54          1           0        7.419923   -1.212121   -1.445602
     55          1           0        5.654286   -4.873346    0.016408
     56          1           0        7.580213   -3.677478   -1.050676
     57          1           0        2.100873    1.008269   -2.151258
     58          1           0        3.367589    1.848338   -1.273297
     59          1           0        3.706124    0.270443   -2.025219
 ---------------------------------------------------------------------
 Rotational constants (GHZ):      0.1167648      0.0749254      0.0513588
 Leave Link  202 at Thu Dec 13 09:45:53 2018, MaxMem=   805306368 cpu:         0.0
 (Enter /pbs_home/pkowalski/g09d01/g09/l301.exe)
 Basis read from rwf:  (5D, 7F)
 No pseudopotential information found on rwf file.
 There are   673 symmetry adapted cartesian basis functions of A   symmetry.
 There are   636 symmetry adapted basis functions of A   symmetry.
   636 basis functions,  1103 primitive gaussians,   673 cartesian basis functions
   141 alpha electrons      141 beta electrons
       nuclear repulsion energy      4685.9487473225 Hartrees.
 IExCor=  402 DFT=T Ex+Corr=B3LYP ExCW=0 ScaHFX=  0.200000
 ScaDFX=  0.800000  0.720000  1.000000  0.810000 ScalE2=  1.000000  1.000000
 IRadAn=      0 IRanWt=     -1 IRanGd=            0 ICorTp=0 IEmpDi=  4
 NAtoms=   59 NActive=   59 NUniq=   59 SFac= 1.00D+00 NAtFMM=   60 NAOKFM=F Big=F
 Integral buffers will be    131072 words long.
 Raffenetti 2 integral format.
 Two-electron integral symmetry is turned on.
 No density basis found on file   724.
 Leave Link  301 at Thu Dec 13 09:45:53 2018, MaxMem=   805306368 cpu:         0.6
 (Enter /pbs_home/pkowalski/g09d01/g09/l302.exe)
 NPDir=0 NMtPBC=     1 NCelOv=     1 NCel=       1 NClECP=     1 NCelD=      1
         NCelK=      1 NCelE2=     1 NClLst=     1 CellRange=     0.0.
 One-electron integrals computed using PRISM.
 NBasis=   636 RedAO= T EigKep=  2.99D-04  NBF=   636
 NBsUse=   636 1.00D-06 EigRej= -1.00D+00 NBFU=   636
 Precomputing XC quadrature grid using
 IXCGrd= 4 IRadAn=           0 IRanWt=          -1 IRanGd=           0 AccXCQ= 0.00D+00.
 Generated NRdTot=       0 NPtTot=           0 NUsed=           0 NTot=          32
 NSgBfM=   628   629   629   630   631 MxSgAt=    59 MxSgA2=    59.
 Leave Link  302 at Thu Dec 13 09:45:55 2018, MaxMem=   805306368 cpu:        16.3
 (Enter /pbs_home/pkowalski/g09d01/g09/l303.exe)
 DipDrv:  MaxL=1.
 Leave Link  303 at Thu Dec 13 09:45:55 2018, MaxMem=   805306368 cpu:         1.5
 (Enter /pbs_home/pkowalski/g09d01/g09/l401.exe)
 Initial guess from the checkpoint file:  "dae0068freq_open_b3lyp_air.chk"
 B after Tr=     0.000000    0.000000    0.000000
         Rot=    0.999904    0.007195    0.000895    0.011789 Ang=   1.59 deg.
 Guess basis will be translated and rotated to current coordinates.
 JPrj=2 DoOrth=T DoCkMO=T.
 Generating alternative initial guess.
 ExpMin= 1.22D-01 ExpMax= 9.18D+03 ExpMxC= 1.38D+03 IAcc=1 IRadAn=         1 AccDes= 0.00D+00
 Harris functional with IExCor=  402 and IRadAn=       1 diagonalized for initial guess.
 HarFok:  IExCor=  402 AccDes= 0.00D+00 IRadAn=         1 IDoV= 1 UseB2=F ITyADJ=14
 ICtDFT=  3500011 ScaDFX=  1.000000  1.000000  1.000000  1.000000
 FoFCou: FMM=F IPFlag=           0 FMFlag=      100000 FMFlg1=           0
         NFxFlg=           0 DoJE=T BraDBF=F KetDBF=T FulRan=T
         wScrn=  0.000000 ICntrl=     500 IOpCl=  0 I1Cent=   200000004 NGrid=           0
         NMat0=    1 NMatS0=      1 NMatT0=    0 NMatD0=    1 NMtDS0=    0 NMtDT0=    0
 Petite list used in FoFCou.
 Harris En= -2512.01037521188    
 Leave Link  401 at Thu Dec 13 09:46:01 2018, MaxMem=   805306368 cpu:        42.0
 (Enter /pbs_home/pkowalski/g09d01/g09/l502.exe)
 Closed shell SCF:
 Using DIIS extrapolation, IDIIS=  1040.
 Integral symmetry usage will be decided dynamically.
 IVT=     1387805 IEndB=     1387805 NGot=   805306368 MDV=   804388806
 LenX=   804388806 LenY=   803935204
 Requested convergence on RMS density matrix=1.00D-08 within 128 cycles.
 Requested convergence on MAX density matrix=1.00D-06.
 Requested convergence on             energy=1.00D-06.
 No special actions if energy rises.
 Fock matrices will be formed incrementally for  20 cycles.
 Integral accuracy reduced to 1.0D-05 until final iterations.

 Cycle   1  Pass 0  IDiag  1:
 FoFJK:  IHMeth= 1 ICntrl=       0 DoSepK=F KAlg= 0 I1Cent=   0 FoldK=F
 IRaf= 660000000 NMat=   1 IRICut=       1 DoRegI=T DoRafI=F ISym2E= 0.
 FoFCou: FMM=F IPFlag=           0 FMFlag=      100000 FMFlg1=           0
         NFxFlg=           0 DoJE=F BraDBF=F KetDBF=F FulRan=T
         wScrn=  0.000000 ICntrl=       0 IOpCl=  0 I1Cent=           0 NGrid=           0
         NMat0=    1 NMatS0=      1 NMatT0=    0 NMatD0=    1 NMtDS0=    0 NMtDT0=    0
 Symmetry not used in FoFCou.
 E= -2511.93731145025    
 DIIS: error= 6.69D-03 at cycle   1 NSaved=   1.
 NSaved= 1 IEnMin= 1 EnMin= -2511.93731145025     IErMin= 1 ErrMin= 6.69D-03
 ErrMax= 6.69D-03  0.00D+00 EMaxC= 1.00D-01 BMatC= 1.48D-01 BMatP= 1.48D-01
 IDIUse=3 WtCom= 9.33D-01 WtEn= 6.69D-02
 Coeff-Com:  0.100D+01
 Coeff-En:   0.100D+01
 Coeff:      0.100D+01
 Gap=     0.560 Goal=   None    Shift=    0.000
 GapD=    0.560 DampG=2.000 DampE=1.000 DampFc=2.0000 IDamp=-1.
 RMSDP=1.65D-03 MaxDP=1.16D-01              OVMax= 7.14D-02

 Cycle   2  Pass 0  IDiag  1:
 RMSU=  1.65D-03    CP:  9.99D-01
 E= -2512.16378848046     Delta-E=       -0.226477030212 Rises=F Damp=F
 DIIS: error= 1.64D-03 at cycle   2 NSaved=   2.
 NSaved= 2 IEnMin= 2 EnMin= -2512.16378848046     IErMin= 2 ErrMin= 1.64D-03
 ErrMax= 1.64D-03  0.00D+00 EMaxC= 1.00D-01 BMatC= 6.90D-03 BMatP= 1.48D-01
 IDIUse=3 WtCom= 9.84D-01 WtEn= 1.64D-02
 Coeff-Com:  0.107D-01 0.989D+00
 Coeff-En:   0.000D+00 0.100D+01
 Coeff:      0.105D-01 0.990D+00
 Gap=     0.129 Goal=   None    Shift=    0.000
 RMSDP=6.66D-04 MaxDP=5.47D-02 DE=-2.26D-01 OVMax= 6.90D-02

 Cycle   3  Pass 0  IDiag  1:
 RMSU=  6.50D-04    CP:  9.97D-01  9.14D-01
 E= -2512.14574495825     Delta-E=        0.018043522210 Rises=F Damp=F
 DIIS: error= 3.60D-03 at cycle   3 NSaved=   3.
 NSaved= 3 IEnMin= 2 EnMin= -2512.16378848046     IErMin= 2 ErrMin= 1.64D-03
 ErrMax= 3.60D-03  0.00D+00 EMaxC= 1.00D-01 BMatC= 2.42D-02 BMatP= 6.90D-03
 IDIUse=3 WtCom= 1.43D-01 WtEn= 8.57D-01
 Coeff-Com: -0.368D-01 0.684D+00 0.353D+00
 Coeff-En:   0.000D+00 0.734D+00 0.266D+00
 Coeff:     -0.526D-02 0.727D+00 0.278D+00
 Gap=     0.125 Goal=   None    Shift=    0.000
 RMSDP=3.92D-04 MaxDP=2.89D-02 DE= 1.80D-02 OVMax= 4.61D-02

 Cycle   4  Pass 0  IDiag  1:
 RMSU=  1.08D-04    CP:  9.97D-01  9.83D-01  4.47D-01
 E= -2512.17158277977     Delta-E=       -0.025837821528 Rises=F Damp=F
 DIIS: error= 4.29D-04 at cycle   4 NSaved=   4.
 NSaved= 4 IEnMin= 4 EnMin= -2512.17158277977     IErMin= 4 ErrMin= 4.29D-04
 ErrMax= 4.29D-04  0.00D+00 EMaxC= 1.00D-01 BMatC= 5.95D-04 BMatP= 6.90D-03
 IDIUse=3 WtCom= 9.96D-01 WtEn= 4.29D-03
 Coeff-Com: -0.215D-01 0.324D+00 0.101D+00 0.597D+00
 Coeff-En:   0.000D+00 0.000D+00 0.000D+00 0.100D+01
 Coeff:     -0.215D-01 0.322D+00 0.100D+00 0.599D+00
 Gap=     0.123 Goal=   None    Shift=    0.000
 RMSDP=7.86D-05 MaxDP=5.10D-03 DE=-2.58D-02 OVMax= 5.66D-03

 Cycle   5  Pass 0  IDiag  1:
 RMSU=  5.33D-05    CP:  9.98D-01  1.00D+00  3.76D-01  8.04D-01
 E= -2512.17210101467     Delta-E=       -0.000518234897 Rises=F Damp=F
 DIIS: error= 2.36D-04 at cycle   5 NSaved=   5.
 NSaved= 5 IEnMin= 5 EnMin= -2512.17210101467     IErMin= 5 ErrMin= 2.36D-04
 ErrMax= 2.36D-04  0.00D+00 EMaxC= 1.00D-01 BMatC= 8.99D-05 BMatP= 5.95D-04
 IDIUse=3 WtCom= 9.98D-01 WtEn= 2.36D-03
 Coeff-Com: -0.643D-02 0.766D-01 0.244D-02 0.354D+00 0.573D+00
 Coeff-En:   0.000D+00 0.000D+00 0.000D+00 0.667D-01 0.933D+00
 Coeff:     -0.642D-02 0.764D-01 0.243D-02 0.354D+00 0.574D+00
 Gap=     0.123 Goal=   None    Shift=    0.000
 RMSDP=2.81D-05 MaxDP=1.54D-03 DE=-5.18D-04 OVMax= 3.23D-03

 Cycle   6  Pass 0  IDiag  1:
 RMSU=  2.05D-05    CP:  9.98D-01  1.00D+00  3.79D-01  8.68D-01  6.68D-01
 E= -2512.17218275300     Delta-E=       -0.000081738325 Rises=F Damp=F
 DIIS: error= 1.29D-04 at cycle   6 NSaved=   6.
 NSaved= 6 IEnMin= 6 EnMin= -2512.17218275300     IErMin= 6 ErrMin= 1.29D-04
 ErrMax= 1.29D-04  0.00D+00 EMaxC= 1.00D-01 BMatC= 1.55D-05 BMatP= 8.99D-05
 IDIUse=3 WtCom= 9.99D-01 WtEn= 1.29D-03
 Coeff-Com: -0.108D-02 0.292D-02-0.124D-01 0.141D+00 0.359D+00 0.511D+00
 Coeff-En:   0.000D+00 0.000D+00 0.000D+00 0.000D+00 0.134D+00 0.866D+00
 Coeff:     -0.108D-02 0.292D-02-0.124D-01 0.140D+00 0.358D+00 0.512D+00
 Gap=     0.123 Goal=   None    Shift=    0.000
 RMSDP=1.11D-05 MaxDP=5.33D-04 DE=-8.17D-05 OVMax= 1.33D-03

 Cycle   7  Pass 0  IDiag  1:
 RMSU=  7.34D-06    CP:  9.98D-01  1.00D+00  3.78D-01  8.72D-01  7.42D-01
                    CP:  6.43D-01
 E= -2512.17219775523     Delta-E=       -0.000015002233 Rises=F Damp=F
 DIIS: error= 3.32D-05 at cycle   7 NSaved=   7.
 NSaved= 7 IEnMin= 7 EnMin= -2512.17219775523     IErMin= 7 ErrMin= 3.32D-05
 ErrMax= 3.32D-05  0.00D+00 EMaxC= 1.00D-01 BMatC= 1.71D-06 BMatP= 1.55D-05
 IDIUse=1 WtCom= 1.00D+00 WtEn= 0.00D+00
 Coeff-Com:  0.884D-04-0.759D-02-0.785D-02 0.428D-01 0.149D+00 0.309D+00
 Coeff-Com:  0.514D+00
 Coeff:      0.884D-04-0.759D-02-0.785D-02 0.428D-01 0.149D+00 0.309D+00
 Coeff:      0.514D+00
 Gap=     0.123 Goal=   None    Shift=    0.000
 RMSDP=4.24D-06 MaxDP=2.14D-04 DE=-1.50D-05 OVMax= 4.77D-04

 Initial convergence to 1.0D-05 achieved.  Increase integral accuracy.
 Cycle   8  Pass 1  IDiag  1:
 E= -2512.17244333750     Delta-E=       -0.000245582267 Rises=F Damp=F
 DIIS: error= 1.58D-04 at cycle   1 NSaved=   1.
 NSaved= 1 IEnMin= 1 EnMin= -2512.17244333750     IErMin= 1 ErrMin= 1.58D-04
 ErrMax= 1.58D-04  0.00D+00 EMaxC= 1.00D-01 BMatC= 1.73D-05 BMatP= 1.73D-05
 IDIUse=3 WtCom= 9.98D-01 WtEn= 1.58D-03
 Coeff-Com:  0.100D+01
 Coeff-En:   0.100D+01
 Coeff:      0.100D+01
 Gap=     0.123 Goal=   None    Shift=    0.000
 RMSDP=4.24D-06 MaxDP=2.14D-04 DE=-2.46D-04 OVMax= 6.48D-04

 Cycle   9  Pass 1  IDiag  1:
 RMSU=  2.19D-04    CP:  1.00D+00
 E= -2512.17246233572     Delta-E=       -0.000018998224 Rises=F Damp=F
 DIIS: error= 2.35D-05 at cycle   2 NSaved=   2.
 NSaved= 2 IEnMin= 2 EnMin= -2512.17246233572     IErMin= 2 ErrMin= 2.35D-05
 ErrMax= 2.35D-05  0.00D+00 EMaxC= 1.00D-01 BMatC= 1.06D-06 BMatP= 1.73D-05
 IDIUse=1 WtCom= 1.00D+00 WtEn= 0.00D+00
 Coeff-Com:  0.709D-01 0.929D+00
 Coeff:      0.709D-01 0.929D+00
 Gap=     0.123 Goal=   None    Shift=    0.000
 RMSDP=7.57D-06 MaxDP=4.17D-04 DE=-1.90D-05 OVMax= 9.90D-04

 Cycle  10  Pass 1  IDiag  1:
 RMSU=  7.23D-06    CP:  1.00D+00  1.01D+00
 E= -2512.17245845257     Delta-E=        0.000003883156 Rises=F Damp=F
 DIIS: error= 5.11D-05 at cycle   3 NSaved=   3.
 NSaved= 3 IEnMin= 2 EnMin= -2512.17246233572     IErMin= 2 ErrMin= 2.35D-05
 ErrMax= 5.11D-05  0.00D+00 EMaxC= 1.00D-01 BMatC= 4.56D-06 BMatP= 1.06D-06
 IDIUse=1 WtCom= 1.00D+00 WtEn= 0.00D+00
 Coeff-Com: -0.575D-02 0.679D+00 0.326D+00
 Coeff:     -0.575D-02 0.679D+00 0.326D+00
 Gap=     0.123 Goal=   None    Shift=    0.000
 RMSDP=5.05D-06 MaxDP=2.89D-04 DE= 3.88D-06 OVMax= 6.99D-04

 Cycle  11  Pass 1  IDiag  1:
 RMSU=  9.41D-07    CP:  1.00D+00  1.01D+00  3.14D-01
 E= -2512.17246346353     Delta-E=       -0.000005010962 Rises=F Damp=F
 DIIS: error= 3.15D-06 at cycle   4 NSaved=   4.
 NSaved= 4 IEnMin= 4 EnMin= -2512.17246346353     IErMin= 4 ErrMin= 3.15D-06
 ErrMax= 3.15D-06  0.00D+00 EMaxC= 1.00D-01 BMatC= 3.19D-08 BMatP= 1.06D-06
 IDIUse=1 WtCom= 1.00D+00 WtEn= 0.00D+00
 Coeff-Com: -0.449D-02 0.402D+00 0.200D+00 0.403D+00
 Coeff:     -0.449D-02 0.402D+00 0.200D+00 0.403D+00
 Gap=     0.123 Goal=   None    Shift=    0.000
 RMSDP=4.19D-07 MaxDP=1.94D-05 DE=-5.01D-06 OVMax= 4.32D-05

 Cycle  12  Pass 1  IDiag  1:
 RMSU=  3.12D-07    CP:  1.00D+00  1.01D+00  3.35D-01  7.50D-01
 E= -2512.17246349580     Delta-E=       -0.000000032274 Rises=F Damp=F
 DIIS: error= 9.18D-07 at cycle   5 NSaved=   5.
 NSaved= 5 IEnMin= 5 EnMin= -2512.17246349580     IErMin= 5 ErrMin= 9.18D-07
 ErrMax= 9.18D-07  0.00D+00 EMaxC= 1.00D-01 BMatC= 9.26D-10 BMatP= 3.19D-08
 IDIUse=1 WtCom= 1.00D+00 WtEn= 0.00D+00
 Coeff-Com: -0.200D-02 0.170D+00 0.855D-01 0.211D+00 0.535D+00
 Coeff:     -0.200D-02 0.170D+00 0.855D-01 0.211D+00 0.535D+00
 Gap=     0.123 Goal=   None    Shift=    0.000
 RMSDP=9.97D-08 MaxDP=3.86D-06 DE=-3.23D-08 OVMax= 1.09D-05

 Cycle  13  Pass 1  IDiag  1:
 RMSU=  9.29D-08    CP:  1.00D+00  1.01D+00  3.35D-01  7.64D-01  8.93D-01
 E= -2512.17246349620     Delta-E=       -0.000000000397 Rises=F Damp=F
 DIIS: error= 4.91D-07 at cycle   6 NSaved=   6.
 NSaved= 6 IEnMin= 6 EnMin= -2512.17246349620     IErMin= 6 ErrMin= 4.91D-07
 ErrMax= 4.91D-07  0.00D+00 EMaxC= 1.00D-01 BMatC= 2.53D-10 BMatP= 9.26D-10
 IDIUse=1 WtCom= 1.00D+00 WtEn= 0.00D+00
 Coeff-Com: -0.474D-03 0.369D-01 0.189D-01 0.627D-01 0.359D+00 0.523D+00
 Coeff:     -0.474D-03 0.369D-01 0.189D-01 0.627D-01 0.359D+00 0.523D+00
 Gap=     0.123 Goal=   None    Shift=    0.000
 RMSDP=5.72D-08 MaxDP=3.04D-06 DE=-3.97D-10 OVMax= 6.36D-06

 Cycle  14  Pass 1  IDiag  1:
 RMSU=  4.50D-08    CP:  1.00D+00  1.01D+00  3.35D-01  7.71D-01  9.17D-01
                    CP:  6.38D-01
 E= -2512.17246349662     Delta-E=       -0.000000000426 Rises=F Damp=F
 DIIS: error= 1.68D-07 at cycle   7 NSaved=   7.
 NSaved= 7 IEnMin= 7 EnMin= -2512.17246349662     IErMin= 7 ErrMin= 1.68D-07
 ErrMax= 1.68D-07  0.00D+00 EMaxC= 1.00D-01 BMatC= 4.85D-11 BMatP= 2.53D-10
 IDIUse=1 WtCom= 1.00D+00 WtEn= 0.00D+00
 Coeff-Com: -0.119D-04-0.144D-02-0.373D-03 0.971D-02 0.162D+00 0.358D+00
 Coeff-Com:  0.472D+00
 Coeff:     -0.119D-04-0.144D-02-0.373D-03 0.971D-02 0.162D+00 0.358D+00
 Coeff:      0.472D+00
 Gap=     0.123 Goal=   None    Shift=    0.000
 RMSDP=2.30D-08 MaxDP=1.85D-06 DE=-4.26D-10 OVMax= 2.29D-06

 Cycle  15  Pass 1  IDiag  1:
 RMSU=  1.19D-08    CP:  1.00D+00  1.01D+00  3.35D-01  7.74D-01  9.33D-01
                    CP:  7.07D-01  6.06D-01
 E= -2512.17246349663     Delta-E=       -0.000000000003 Rises=F Damp=F
 DIIS: error= 3.52D-08 at cycle   8 NSaved=   8.
 NSaved= 8 IEnMin= 8 EnMin= -2512.17246349663     IErMin= 8 ErrMin= 3.52D-08
 ErrMax= 3.52D-08  0.00D+00 EMaxC= 1.00D-01 BMatC= 2.96D-12 BMatP= 4.85D-11
 IDIUse=1 WtCom= 1.00D+00 WtEn= 0.00D+00
 Coeff-Com:  0.403D-04-0.454D-02-0.210D-02-0.914D-03 0.562D-01 0.151D+00
 Coeff-Com:  0.264D+00 0.537D+00
 Coeff:      0.403D-04-0.454D-02-0.210D-02-0.914D-03 0.562D-01 0.151D+00
 Coeff:      0.264D+00 0.537D+00
 Gap=     0.123 Goal=   None    Shift=    0.000
 RMSDP=5.27D-09 MaxDP=2.51D-07 DE=-2.73D-12 OVMax= 7.56D-07

 SCF Done:  E(RB3LYP) =  -2512.17246350     A.U. after   15 cycles
            NFock= 15  Conv=0.53D-08     -V/T= 2.0069
 KE= 2.494854524415D+03 PE=-1.527461241940D+04 EE= 5.581636684170D+03
 Leave Link  502 at Thu Dec 13 09:55:41 2018, MaxMem=   805306368 cpu:      4626.2
 (Enter /pbs_home/pkowalski/g09d01/g09/l701.exe)
 Compute integral first derivatives.
 ... and contract with generalized density number  0.
 Leave Link  701 at Thu Dec 13 09:55:42 2018, MaxMem=   805306368 cpu:         6.0
 (Enter /pbs_home/pkowalski/g09d01/g09/l702.exe)
 L702 exits ... SP integral derivatives will be done elsewhere.
 Leave Link  702 at Thu Dec 13 09:55:42 2018, MaxMem=   805306368 cpu:         0.2
 (Enter /pbs_home/pkowalski/g09d01/g09/l703.exe)
 Compute integral first derivatives, UseDBF=F ICtDFT=           0.
 Integral derivatives from FoFJK, PRISM(SPDF).
 Calling FoFJK, ICntrl=      2127 FMM=F ISym2X=0 I1Cent= 0 IOpClX= 0 NMat=1 NMatS=1 NMatT=0.
 FoFJK:  IHMeth= 1 ICntrl=    2127 DoSepK=F KAlg= 0 I1Cent=   0 FoldK=F
 IRaf=         0 NMat=   1 IRICut=       1 DoRegI=T DoRafI=F ISym2E= 0.
 FoFCou: FMM=F IPFlag=           0 FMFlag=      100000 FMFlg1=         800
         NFxFlg=           0 DoJE=F BraDBF=F KetDBF=F FulRan=T
         wScrn=  0.000000 ICntrl=    2127 IOpCl=  0 I1Cent=           0 NGrid=           0
         NMat0=    1 NMatS0=      1 NMatT0=    0 NMatD0=    1 NMtDS0=    0 NMtDT0=    0
 Symmetry not used in FoFCou.
 Leave Link  703 at Thu Dec 13 09:58:07 2018, MaxMem=   805306368 cpu:      1156.7
 (Enter /pbs_home/pkowalski/g09d01/g09/l716.exe)
 Dipole        = 5.64112026D-02-1.53956134D+00-3.21512423D-01
 ***** Axes restored to original set *****
 -------------------------------------------------------------------
 Center     Atomic                   Forces (Hartrees/Bohr)
 Number     Number              X              Y              Z
 -------------------------------------------------------------------
      1       16          -0.003727196   -0.006671854    0.005623817
      2       16           0.002898670   -0.003773158   -0.004307601
      3        9          -0.013826564   -0.009604416   -0.003167063
      4        9           0.002084248    0.002002071   -0.006424620
      5        9           0.002302262    0.006354816   -0.005178918
      6        9          -0.002960032   -0.000864254    0.006996481
      7        9           0.003992342    0.001955751   -0.006252676
      8        9           0.000871965   -0.003246325    0.007310749
      9        6          -0.004516767   -0.017730008    0.027679985
     10        6          -0.017074254   -0.012760921   -0.027596894
     11        6           0.018469420   -0.006267206    0.030392893
     12        6           0.008320908    0.018106789   -0.014598230
     13        6           0.001461361   -0.002507932    0.004964293
     14        6           0.004173778    0.014386246   -0.004185000
     15        6           0.002146452   -0.007832409   -0.001039554
     16        6          -0.003371585   -0.002935475   -0.000275631
     17        6          -0.004076071    0.018232925    0.002341295
     18        6          -0.008398187   -0.005127631   -0.010287549
     19        6          -0.015970297   -0.003566991   -0.007167818
     20        6           0.005264763    0.008832290    0.005418020
     21        6           0.006250631   -0.001708814   -0.004613822
     22        6          -0.002035926   -0.000349467    0.000101264
     23        6          -0.003635168    0.001994336    0.000724662
     24        6           0.000943422   -0.002142110   -0.000330117
     25        6          -0.001562231    0.000517684    0.000277794
     26        6          -0.000567235   -0.000776993    0.000283981
     27        6           0.000104198    0.000083854   -0.000029183
     28        6           0.002788406    0.010151511    0.000782469
     29        6           0.004740499   -0.000608730    0.003365209
     30        6           0.000534889   -0.000164850   -0.000841682
     31        6           0.003726986    0.001587011   -0.000281922
     32        6          -0.002325357   -0.001372249   -0.000754437
     33        6           0.001289779    0.000921003   -0.001000872
     34        6           0.001254992   -0.001067548   -0.000181866
     35        6          -0.000130542   -0.000579705    0.000110770
     36        6           0.023669524    0.003759290    0.014139399
     37        6           0.012291592    0.006383583    0.004793979
     38        1           0.000801568    0.001297462    0.001598481
     39        1           0.000661039   -0.001485719   -0.001212251
     40        1          -0.000109490    0.001283259   -0.000309969
     41        1          -0.006604734    0.000728146   -0.002659371
     42        1          -0.028764469   -0.022362410   -0.014765784
     43        1          -0.002686360   -0.002244929   -0.003180627
     44        1          -0.000313901   -0.003672813    0.000964555
     45        1          -0.001375630    0.000421928    0.000031010
     46        1           0.001026606   -0.000809069   -0.000019471
     47        1          -0.000164213    0.001393267   -0.000043883
     48        1           0.001340887    0.000816927   -0.000244140
     49        1          -0.001968991   -0.000100235    0.000927688
     50        1          -0.000409695    0.002358464    0.002268220
     51        1           0.004586496    0.007085172   -0.000949360
     52        1           0.000519269   -0.002413602    0.000644728
     53        1           0.000957494    0.000798746   -0.000628281
     54        1          -0.000995328   -0.000852651    0.000494311
     55        1           0.000104769    0.001442252   -0.000063411
     56        1          -0.001294329    0.000770421    0.000488349
     57        1           0.007746861    0.010449307   -0.000942494
     58        1           0.002817545    0.001461006    0.001873239
     59        1          -0.001279071    0.000024956   -0.001063146
 -------------------------------------------------------------------
 Cartesian Forces:  Max     0.030392893 RMS     0.007340331
 Leave Link  716 at Thu Dec 13 09:58:07 2018, MaxMem=   805306368 cpu:         0.2
 (Enter /pbs_home/pkowalski/g09d01/g09/l103.exe)

 GradGradGradGradGradGradGradGradGradGradGradGradGradGradGradGradGradGrad
 Berny optimization.
 Using GEDIIS/GDIIS optimizer.
 FormGI is forming the generalized inverse of G from B-inverse, IUseBI=4.
 GSVD:  received Info=                   1 from GESDD.
 Internal  Forces:  Max     0.263733271 RMS     0.031369488
 Search for a local minimum.
 Step number   3 out of a maximum of  337
 All quantities printed in internal units (Hartrees-Bohrs-Radians)
 RMS Force = .31369D-01 SwitMx=.10000D-02 MixMth= 1
 Mixed Optimization -- RFO/linear search
 Update second derivatives using D2CorX and points    2    3
 DE= -2.31D-03 DEPred=-6.29D-02 R= 3.67D-02
 Trust test= 3.67D-02 RLast= 1.25D+00 DXMaxT set to 2.52D-01
 ITU= -1  1  0
 Use linear search instead of GDIIS.
     Eigenvalues ---    0.00209   0.00384   0.00461   0.00661   0.00709
     Eigenvalues ---    0.00735   0.00742   0.00764   0.00816   0.00853
     Eigenvalues ---    0.00876   0.00880   0.01007   0.01042   0.01105
     Eigenvalues ---    0.01173   0.01238   0.01340   0.01378   0.01410
     Eigenvalues ---    0.01463   0.01561   0.01661   0.01817   0.01864
     Eigenvalues ---    0.01879   0.01953   0.01964   0.01988   0.02014
     Eigenvalues ---    0.02032   0.02081   0.02089   0.02137   0.02144
     Eigenvalues ---    0.02155   0.02155   0.02169   0.02173   0.02191
     Eigenvalues ---    0.02218   0.02856   0.04852   0.05171   0.06669
     Eigenvalues ---    0.06854   0.06949   0.07035   0.07167   0.07439
     Eigenvalues ---    0.07476   0.07509   0.07686   0.08034   0.09321
     Eigenvalues ---    0.09629   0.10341   0.11069   0.11928   0.12282
     Eigenvalues ---    0.13472   0.14539   0.15989   0.15998   0.15999
     Eigenvalues ---    0.15999   0.15999   0.16000   0.16000   0.16000
     Eigenvalues ---    0.16000   0.16000   0.16000   0.16000   0.16000
     Eigenvalues ---    0.16000   0.16000   0.16000   0.16000   0.16000
     Eigenvalues ---    0.16000   0.16006   0.16103   0.17060   0.17819
     Eigenvalues ---    0.20794   0.22000   0.22000   0.22001   0.22013
     Eigenvalues ---    0.22434   0.23125   0.23415   0.23465   0.23499
     Eigenvalues ---    0.24216   0.24475   0.24500   0.24623   0.24701
     Eigenvalues ---    0.24904   0.24921   0.24966   0.24985   0.24987
     Eigenvalues ---    0.24994   0.25036   0.25472   0.25770   0.26718
     Eigenvalues ---    0.27266   0.28571   0.28952   0.29445   0.30262
     Eigenvalues ---    0.30366   0.30647   0.31387   0.31559   0.31726
     Eigenvalues ---    0.31884   0.32204   0.32227   0.32566   0.32575
     Eigenvalues ---    0.32587   0.32595   0.32606   0.32617   0.32620
     Eigenvalues ---    0.32651   0.32702   0.32791   0.32890   0.32957
     Eigenvalues ---    0.33174   0.33292   0.33485   0.34899   0.35659
     Eigenvalues ---    0.35681   0.35693   0.35701   0.35707   0.35776
     Eigenvalues ---    0.35943   0.36201   0.36343   0.37893   0.40565
     Eigenvalues ---    0.40704   0.40974   0.41151   0.43826   0.44307
     Eigenvalues ---    0.45526   0.45742   0.45928   0.45953   0.46183
     Eigenvalues ---    0.46533   0.47079   0.47552   0.48254   0.48344
     Eigenvalues ---    0.48396   0.48560   0.49134   0.50588   0.51635
     Eigenvalues ---    1.81703
 RFO step:  Lambda=-1.10069872D-01 EMin= 2.09460717D-03
 Quartic linear search produced a step of -0.42531.
 Maximum step size (   0.252) exceeded in Quadratic search.
    -- Step size scaled by   0.765
 Iteration  1 RMS(Cart)=  0.30367710 RMS(Int)=  0.00776360
 Iteration  2 RMS(Cart)=  0.08692616 RMS(Int)=  0.00109080
 Iteration  3 RMS(Cart)=  0.00191723 RMS(Int)=  0.00092576
 Iteration  4 RMS(Cart)=  0.00000460 RMS(Int)=  0.00092576
 Iteration  5 RMS(Cart)=  0.00000001 RMS(Int)=  0.00092576
 ITry= 1 IFail=0 DXMaxC= 1.35D+00 DCOld= 1.00D+10 DXMaxT= 2.52D-01 DXLimC= 3.00D+00 Rises=F
 Variable       Old X    -DE/DX   Delta X   Delta X   Delta X     New X
                                 (Linear)    (Quad)   (Total)
    R1        3.28586   0.00043   0.02275  -0.03104  -0.00883   3.27703
    R2        3.28715   0.00637   0.03273  -0.04380  -0.01062   3.27652
    R3        3.25991  -0.00035   0.03201  -0.04898  -0.01721   3.24270
    R4        3.32394  -0.01409   0.02114  -0.03774  -0.01543   3.30851
    R5        2.54235   0.01010   0.01493  -0.01919  -0.00427   2.53808
    R6        2.55079   0.00690   0.01345  -0.01682  -0.00337   2.54742
    R7        2.51526   0.00698   0.02345  -0.03251  -0.00906   2.50620
    R8        2.54695   0.00761   0.01730  -0.02239  -0.00509   2.54186
    R9        2.57358   0.00747   0.00770  -0.00833  -0.00063   2.57295
   R10        2.54114   0.00679   0.01665  -0.02201  -0.00536   2.53578
   R11        2.68087   0.00945   0.03575  -0.04894  -0.01431   2.66656
   R12        2.76734   0.07774   0.03240  -0.01036   0.02204   2.78939
   R13        2.80358  -0.00120   0.01462  -0.02177  -0.00783   2.79575
   R14        2.84204  -0.02744  -0.00500  -0.00313  -0.00813   2.83392
   R15        2.57724   0.02055   0.04659  -0.05498  -0.00903   2.56822
   R16        2.86169  -0.00593  -0.00576   0.00426  -0.00150   2.86020
   R17        2.91657   0.00499  -0.01542   0.02567   0.01030   2.92686
   R18        2.60235   0.10575  -0.00245   0.03008   0.02752   2.62987
   R19        2.92027  -0.01746  -0.01183   0.00815  -0.00388   2.91639
   R20        2.86336   0.00408  -0.00572   0.00982   0.00394   2.86730
   R21        2.78845   0.01404   0.01053  -0.00746   0.00307   2.79152
   R22        2.88936  -0.03246  -0.00880  -0.00056  -0.00894   2.88042
   R23        2.70843   0.02152   0.02522  -0.02718  -0.00192   2.70651
   R24        2.07627   0.00211   0.00425  -0.00479  -0.00055   2.07572
   R25        2.07869   0.00043   0.00436  -0.00602  -0.00166   2.07704
   R26        2.07527   0.00093   0.00474  -0.00609  -0.00135   2.07392
   R27        2.07827  -0.00488   0.00503  -0.00916  -0.00413   2.07414
   R28        2.07046  -0.03540   0.00723  -0.02371  -0.01648   2.05398
   R29        2.07907   0.00410   0.00354  -0.00305   0.00049   2.07956
   R30        2.77418   0.00403   0.01584  -0.02118  -0.00534   2.76884
   R31        2.62343   0.00214  -0.01415   0.02045   0.00699   2.63042
   R32        2.77468   0.00680   0.02077  -0.02475  -0.00398   2.77070
   R33        2.60904  -0.00171  -0.01123   0.01752   0.00699   2.61603
   R34        2.66445   0.00347   0.00151   0.00004   0.00155   2.66600
   R35        2.67155   0.00154   0.00034   0.00109   0.00143   2.67299
   R36        2.64008  -0.00045   0.00139  -0.00244  -0.00106   2.63902
   R37        2.05898  -0.00369  -0.00755   0.00822   0.00067   2.05965
   R38        2.63303  -0.00032   0.00216  -0.00352  -0.00136   2.63167
   R39        2.06756  -0.00141  -0.00489   0.00566   0.00077   2.06833
   R40        2.64012  -0.00135  -0.00160   0.00126  -0.00034   2.63978
   R41        2.06948  -0.00129  -0.00447   0.00545   0.00098   2.07046
   R42        2.64453  -0.00114  -0.00348   0.00435   0.00087   2.64539
   R43        2.06940  -0.00140  -0.00441   0.00526   0.00085   2.07025
   R44        2.06903  -0.00159  -0.00405   0.00449   0.00044   2.06948
   R45        2.85913  -0.00132  -0.00429   0.00522   0.00093   2.86005
   R46        2.08020   0.00040   0.00307  -0.00370  -0.00063   2.07957
   R47        2.07197   0.00254   0.00482  -0.00551  -0.00069   2.07128
   R48        2.05352   0.00802   0.01036  -0.01215  -0.00179   2.05173
   R49        2.66166   0.00322   0.00104  -0.00009   0.00095   2.66262
   R50        2.66757   0.00049  -0.00048   0.00114   0.00066   2.66824
   R51        2.63943  -0.00033   0.00118  -0.00205  -0.00087   2.63856
   R52        2.06547  -0.00241  -0.00586   0.00716   0.00130   2.06677
   R53        2.63480   0.00024   0.00185  -0.00281  -0.00096   2.63384
   R54        2.06905  -0.00138  -0.00463   0.00553   0.00089   2.06995
   R55        2.64170  -0.00055  -0.00120   0.00129   0.00009   2.64179
   R56        2.06974  -0.00139  -0.00461   0.00558   0.00097   2.07071
   R57        2.64526  -0.00112  -0.00261   0.00344   0.00083   2.64609
   R58        2.06960  -0.00144  -0.00450   0.00535   0.00085   2.07045
   R59        2.06918  -0.00158  -0.00420   0.00476   0.00056   2.06975
   R60        2.85176   0.01351  -0.00111   0.00694   0.00584   2.85759
   R61        2.07757  -0.00260   0.00457  -0.00739  -0.00282   2.07475
   R62        2.07208   0.00300   0.00399  -0.00419  -0.00019   2.07188
   R63        2.07253  -0.00026   0.00092  -0.00074   0.00018   2.07271
    A1        1.63306   0.00141  -0.00620   0.00944   0.00282   1.63588
    A2        1.64170  -0.00809  -0.01484   0.01311  -0.00049   1.64121
    A3        1.95208   0.20829   0.02153   0.06673   0.09546   2.04755
    A4        1.93139  -0.04201  -0.01969   0.00387  -0.01389   1.91750
    A5        2.22133  -0.16427  -0.06384  -0.00345  -0.06598   2.15535
    A6        1.93259   0.02564   0.00081   0.00723   0.00976   1.94235
    A7        2.03725  -0.03811   0.00371  -0.03919  -0.03228   2.00497
    A8        2.22210   0.00789  -0.04439   0.05522   0.01322   2.23532
    A9        1.90402   0.00222  -0.00199  -0.00013   0.00066   1.90468
   A10        2.06164   0.00009  -0.00641  -0.00215  -0.00376   2.05788
   A11        2.21918   0.00188  -0.04198   0.04862   0.00994   2.22913
   A12        2.25242  -0.22108  -0.04305  -0.03028  -0.07379   2.17863
   A13        2.15327   0.26373   0.03505   0.06105   0.09624   2.24951
   A14        1.87248  -0.04006   0.00609  -0.02546  -0.01940   1.85308
   A15        1.85923   0.00599   0.01351  -0.01439  -0.00049   1.85874
   A16        2.05969  -0.01808  -0.01536   0.01008  -0.00569   2.05400
   A17        1.85954  -0.01572   0.01203  -0.02473  -0.01176   1.84778
   A18        1.93323  -0.01142  -0.00716   0.00472  -0.00241   1.93083
   A19        1.93203   0.00505   0.00579  -0.00076   0.00431   1.93634
   A20        1.81809   0.03524  -0.00828   0.02435   0.01641   1.83450
   A21        1.95035  -0.01451  -0.00722   0.00781   0.00066   1.95101
   A22        2.25334   0.16235   0.00380   0.06116   0.06507   2.31841
   A23        2.07887  -0.14742   0.00233  -0.06773  -0.06529   2.01358
   A24        1.88363   0.00118   0.00250  -0.00136   0.00110   1.88472
   A25        1.99387   0.00028  -0.00008   0.00216   0.00213   1.99601
   A26        2.01153   0.00164  -0.00433   0.00755   0.00305   2.01458
   A27        1.88601  -0.00063   0.00155  -0.00277  -0.00112   1.88489
   A28        1.89305  -0.00154  -0.00175   0.00140  -0.00003   1.89302
   A29        1.79003  -0.00126   0.00220  -0.00756  -0.00561   1.78442
   A30        1.84758   0.00559   0.01809  -0.01985  -0.00176   1.84582
   A31        1.96509  -0.00961  -0.01255   0.01102  -0.00153   1.96356
   A32        1.89942  -0.00575   0.00794  -0.01033  -0.00208   1.89733
   A33        1.99149  -0.00756  -0.00327   0.00139  -0.00181   1.98968
   A34        1.96455  -0.00796  -0.00563   0.00314  -0.00256   1.96199
   A35        1.79680   0.02454  -0.00564   0.01527   0.00966   1.80646
   A36        2.07687   0.00155   0.00940  -0.01360  -0.00391   2.07296
   A37        2.01461  -0.00632  -0.00972   0.01253   0.00198   2.01659
   A38        2.19128   0.00540   0.00050   0.00156   0.00235   2.19364
   A39        1.89814   0.00131   0.00569  -0.00660  -0.00092   1.89722
   A40        1.97689  -0.00289  -0.01315   0.01422   0.00114   1.97803
   A41        1.94236  -0.00006  -0.00461   0.00579   0.00126   1.94362
   A42        1.88532   0.00078   0.00416  -0.00443  -0.00030   1.88501
   A43        1.88566  -0.00055   0.00505  -0.00613  -0.00108   1.88458
   A44        1.87265   0.00151   0.00358  -0.00395  -0.00022   1.87243
   A45        1.98615  -0.00086  -0.01455   0.01755   0.00312   1.98927
   A46        1.95226   0.00249  -0.00891   0.01375   0.00500   1.95726
   A47        1.86453  -0.00575   0.01109  -0.01779  -0.00677   1.85775
   A48        1.88685   0.00836   0.00216   0.00295   0.00538   1.89223
   A49        1.88743  -0.00021   0.00474  -0.00669  -0.00205   1.88538
   A50        1.88305  -0.00466   0.00662  -0.01230  -0.00572   1.87733
   A51        2.07275  -0.00391  -0.00406   0.00653   0.00201   2.07476
   A52        1.92185   0.00598   0.01110  -0.01357  -0.00148   1.92036
   A53        2.28850  -0.00213  -0.00700   0.00688  -0.00060   2.28790
   A54        2.05222   0.00094   0.00212  -0.00030   0.00115   2.05337
   A55        1.91692  -0.00746   0.00940  -0.01880  -0.00774   1.90917
   A56        2.30948   0.00553  -0.01013   0.01708   0.00641   2.31589
   A57        2.14108   0.00404   0.01017  -0.01294  -0.00276   2.13831
   A58        2.10227  -0.00194  -0.01108   0.01609   0.00502   2.10728
   A59        2.03980  -0.00211   0.00091  -0.00317  -0.00226   2.03754
   A60        2.11608   0.00081  -0.00081   0.00224   0.00144   2.11752
   A61        2.10314   0.00029   0.01561  -0.02074  -0.00513   2.09801
   A62        2.06391  -0.00110  -0.01479   0.01847   0.00369   2.06759
   A63        2.12710   0.00034  -0.00108   0.00189   0.00081   2.12791
   A64        2.09023   0.00014   0.00928  -0.01198  -0.00269   2.08753
   A65        2.06583  -0.00047  -0.00820   0.01008   0.00188   2.06771
   A66        2.11122  -0.00028  -0.00154   0.00169   0.00015   2.11137
   A67        2.07597   0.00037   0.00355  -0.00421  -0.00066   2.07531
   A68        2.09598  -0.00010  -0.00200   0.00251   0.00051   2.09649
   A69        2.10068   0.00053  -0.00093   0.00159   0.00066   2.10134
   A70        2.08312  -0.00018   0.00263  -0.00351  -0.00088   2.08223
   A71        2.09938  -0.00035  -0.00170   0.00191   0.00022   2.09960
   A72        2.07146   0.00070   0.00346  -0.00426  -0.00080   2.07066
   A73        2.10570  -0.00032  -0.00157   0.00190   0.00033   2.10603
   A74        2.10602  -0.00037  -0.00189   0.00236   0.00047   2.10649
   A75        1.98081   0.02863   0.01154  -0.00645   0.00472   1.98552
   A76        2.15393  -0.02669  -0.02926   0.03345   0.00484   2.15877
   A77        2.13471  -0.00213   0.02140  -0.03044  -0.00839   2.12632
   A78        1.89370   0.00269   0.00833  -0.00956  -0.00129   1.89241
   A79        1.99242  -0.00049  -0.01492   0.01955   0.00473   1.99715
   A80        1.94714  -0.00283  -0.00616   0.00634   0.00031   1.94745
   A81        1.88611  -0.00046   0.01799  -0.02222  -0.00431   1.88180
   A82        1.85676   0.00179  -0.00669   0.00953   0.00281   1.85957
   A83        1.88208  -0.00048   0.00233  -0.00505  -0.00248   1.87961
   A84        2.11327   0.00393   0.01013  -0.01355  -0.00342   2.10986
   A85        2.11488  -0.00271  -0.01067   0.01464   0.00398   2.11887
   A86        2.05444  -0.00122   0.00039  -0.00095  -0.00056   2.05388
   A87        2.11122   0.00031  -0.00073   0.00137   0.00064   2.11186
   A88        2.09158   0.00017   0.01019  -0.01374  -0.00355   2.08803
   A89        2.07967  -0.00048  -0.00947   0.01237   0.00290   2.08257
   A90        2.11585   0.00016  -0.00007  -0.00015  -0.00022   2.11563
   A91        2.08560  -0.00023   0.00666  -0.00878  -0.00212   2.08348
   A92        2.08161   0.00007  -0.00659   0.00893   0.00234   2.08395
   A93        2.10557  -0.00030  -0.00094   0.00081  -0.00013   2.10544
   A94        2.08145   0.00035   0.00244  -0.00282  -0.00038   2.08107
   A95        2.09611  -0.00006  -0.00149   0.00200   0.00051   2.09661
   A96        2.10083   0.00035  -0.00125   0.00192   0.00068   2.10151
   A97        2.08510  -0.00009   0.00236  -0.00322  -0.00086   2.08424
   A98        2.09725  -0.00026  -0.00111   0.00129   0.00018   2.09743
   A99        2.07825   0.00071   0.00253  -0.00294  -0.00041   2.07784
   A100       2.10205  -0.00030  -0.00106   0.00120   0.00013   2.10218
   A101       2.10285  -0.00040  -0.00148   0.00175   0.00027   2.10312
   A102       1.95115  -0.00323   0.00410  -0.00877  -0.00413   1.94702
   A103       2.13719   0.01072  -0.01685   0.03210   0.01493   2.15212
   A104       2.19295  -0.00682   0.01267  -0.02236  -0.01002   2.18293
   A105       1.93092   0.01639  -0.01117   0.02495   0.01378   1.94471
   A106       1.95715  -0.00541  -0.00731   0.00658  -0.00071   1.95644
   A107       1.94827  -0.00083   0.01143  -0.01580  -0.00439   1.94388
   A108       1.85245  -0.00682   0.01495  -0.02373  -0.00874   1.84370
   A109       1.87642  -0.00375  -0.01559   0.01773   0.00210   1.87851
   A110       1.89432  -0.00002   0.00761  -0.00996  -0.00235   1.89197
    D1       -0.01123   0.00914   0.04711  -0.02776   0.02014   0.00890
    D2       -2.72435   0.00009   0.14100  -0.13510   0.00323  -2.72112
    D3        3.14138  -0.00630  -0.03319   0.01975  -0.01321   3.12817
    D4        0.01243  -0.00171  -0.03923   0.03058  -0.00842   0.00400
    D5        0.10614   0.00390   0.06631  -0.04196   0.02587   0.13201
    D6       -2.62331   0.01063   0.14898  -0.10641   0.04075  -2.58256
    D7        3.06505  -0.00119  -0.04289   0.03588  -0.00834   3.05672
    D8        0.01340   0.00816  -0.06028   0.05473  -0.00692   0.00648
    D9        2.39374  -0.06863  -0.15138   0.10865  -0.03784   2.35590
   D10       -1.21447  -0.08909  -0.22313   0.15177  -0.06880  -1.28327
   D11       -0.19018  -0.00931  -0.05348   0.01892  -0.03501  -0.22519
   D12        2.48479  -0.02976  -0.12523   0.06203  -0.06596   2.41883
   D13        2.98764  -0.01505   0.01037  -0.04301  -0.03141   2.95622
   D14       -0.03245  -0.04605   0.02912  -0.10593  -0.07617  -0.10862
   D15       -0.82559  -0.00388  -0.07665   0.07461  -0.00269  -0.82828
   D16        2.43750  -0.03487  -0.05790   0.01168  -0.04745   2.39006
   D17        0.20781   0.01680   0.00944   0.02181   0.03037   0.23818
   D18       -2.75978   0.01770  -0.02096   0.04695   0.02371  -2.73607
   D19       -2.26850  -0.07217   0.07685  -0.11412  -0.03281  -2.30131
   D20        1.04710  -0.07128   0.04645  -0.08898  -0.03947   1.00762
   D21       -0.76350  -0.00206  -0.04123   0.03149  -0.01073  -0.77423
   D22       -2.90819  -0.01450  -0.02698   0.00339  -0.02433  -2.93252
   D23        1.31815  -0.00671  -0.03675   0.02159  -0.01600   1.30215
   D24        2.86859   0.00419   0.03660  -0.02621   0.01110   2.87969
   D25        0.72391  -0.00825   0.05084  -0.05432  -0.00250   0.72141
   D26       -1.33294  -0.00046   0.04107  -0.03612   0.00583  -1.32711
   D27        3.11940   0.00756  -0.03101   0.03530   0.00423   3.12362
   D28        0.00739  -0.01442  -0.04511   0.01814  -0.02722  -0.01983
   D29       -0.49989   0.01709  -0.11787   0.13729   0.01859  -0.48129
   D30        2.67129  -0.00488  -0.13197   0.12013  -0.01286   2.65844
   D31        1.31304   0.00525  -0.04487   0.05442   0.00886   1.32189
   D32       -0.78325   0.00522  -0.04554   0.05546   0.00915  -0.77410
   D33       -2.89490   0.00536  -0.03785   0.04620   0.00770  -2.88720
   D34       -1.31348  -0.00559   0.04896  -0.05772  -0.00805  -1.32154
   D35        2.87341  -0.00562   0.04829  -0.05668  -0.00776   2.86565
   D36        0.76176  -0.00548   0.05598  -0.06595  -0.00921   0.75255
   D37        0.86669  -0.04321   0.00161  -0.04502  -0.04145   0.82524
   D38       -1.28203  -0.02698   0.00116  -0.03729  -0.03417  -1.31620
   D39        2.92333  -0.04746   0.00245  -0.05273  -0.04758   2.87576
   D40       -2.38110   0.00370  -0.01145   0.01505   0.00258  -2.37853
   D41        1.75335   0.01994  -0.01190   0.02278   0.00986   1.76321
   D42       -0.32446  -0.00055  -0.01062   0.00734  -0.00355  -0.32801
   D43        3.00366   0.01481  -0.01896   0.05413   0.03857   3.04222
   D44       -0.09888   0.00601   0.00184   0.01767   0.02170  -0.07718
   D45       -0.03920   0.00620   0.00095   0.00473   0.00541  -0.03379
   D46        3.14144  -0.00260   0.02175  -0.03173  -0.01145   3.12999
   D47       -1.35771  -0.00561  -0.00281   0.00136  -0.00120  -1.35891
   D48        0.73880  -0.00438   0.00142  -0.00096   0.00076   0.73956
   D49        2.73638  -0.00693   0.00108  -0.00395  -0.00227   2.73410
   D50        0.65695  -0.00474   0.02380  -0.02989  -0.00619   0.65077
   D51        2.75346  -0.00351   0.02803  -0.03221  -0.00423   2.74924
   D52       -1.53215  -0.00606   0.02769  -0.03521  -0.00726  -1.53941
   D53        2.73559   0.00449   0.01347  -0.01075   0.00274   2.73833
   D54       -1.45109   0.00572   0.01770  -0.01308   0.00470  -1.44639
   D55        0.54649   0.00317   0.01736  -0.01607   0.00167   0.54816
   D56       -1.65300  -0.01038   0.00848  -0.01598  -0.00715  -1.66014
   D57        2.52374  -0.00476  -0.00341   0.00086  -0.00230   2.52144
   D58        0.38945  -0.00735   0.00888  -0.01407  -0.00468   0.38477
   D59        1.45391   0.00486  -0.00985   0.01943   0.00953   1.46344
   D60       -0.65254   0.01049  -0.02173   0.03627   0.01438  -0.63816
   D61       -2.78683   0.00790  -0.00944   0.02134   0.01200  -2.77483
   D62       -1.31165   0.04733  -0.02775   0.09320   0.06582  -1.24583
   D63        1.79710   0.07150  -0.01208   0.11241   0.10073   1.89783
   D64        1.87146   0.03480  -0.00524   0.05274   0.04710   1.91856
   D65       -1.30297   0.05897   0.01043   0.07195   0.08201  -1.22096
   D66       -0.64893   0.00248  -0.03061   0.03637   0.00589  -0.64303
   D67        1.39345   0.00097  -0.00634   0.00710   0.00089   1.39434
   D68       -2.73741   0.00334  -0.01676   0.02041   0.00355  -2.73386
   D69       -2.76216   0.00100  -0.02964   0.03199   0.00243  -2.75973
   D70       -0.71979  -0.00050  -0.00537   0.00273  -0.00258  -0.72236
   D71        1.43254   0.00187  -0.01579   0.01604   0.00009   1.43263
   D72        1.52859   0.00290  -0.03171   0.03808   0.00630   1.53489
   D73       -2.71222   0.00139  -0.00744   0.00882   0.00129  -2.71093
   D74       -0.55989   0.00376  -0.01786   0.02213   0.00396  -0.55593
   D75        0.00186   0.01356   0.01703   0.00465   0.02166   0.02352
   D76        3.08072   0.02425   0.01629   0.01956   0.03609   3.11681
   D77       -3.10792  -0.00997   0.00189  -0.01352  -0.01216  -3.12008
   D78       -0.02906   0.00072   0.00115   0.00140   0.00227  -0.02679
   D79       -2.55560   0.00504  -0.02140   0.02554   0.00404  -2.55156
   D80        0.54847   0.00504  -0.02570   0.03001   0.00422   0.55268
   D81        0.57024  -0.00061  -0.01389   0.01186  -0.00194   0.56831
   D82       -2.60888  -0.00062  -0.01819   0.01634  -0.00176  -2.61064
   D83       -0.01023  -0.00585   0.01976  -0.02521  -0.00513  -0.01537
   D84       -3.08668  -0.01771   0.02188  -0.04308  -0.02096  -3.10763
   D85       -3.13712  -0.00051   0.01274  -0.01257   0.00041  -3.13671
   D86        0.06962  -0.01237   0.01486  -0.03044  -0.01542   0.05421
   D87        3.08170   0.00492  -0.00103   0.00179   0.00032   3.08202
   D88       -0.04967   0.00545  -0.00213   0.00357   0.00100  -0.04868
   D89       -0.17442  -0.00789   0.02190  -0.02483  -0.00249  -0.17691
   D90        2.97739  -0.00737   0.02080  -0.02305  -0.00181   2.97558
   D91       -0.12643  -0.01904   0.03721  -0.05110  -0.01290  -0.13933
   D92        2.84332  -0.02274   0.06383  -0.06875  -0.00492   2.83841
   D93        3.12304  -0.00732   0.01575  -0.02676  -0.01062   3.11242
   D94       -0.19039  -0.01102   0.04237  -0.04441  -0.00264  -0.19303
   D95       -3.14049   0.00037   0.00033   0.00011   0.00046  -3.14003
   D96       -0.01066  -0.00001   0.00155  -0.00154   0.00000  -0.01066
   D97       -0.00877  -0.00014   0.00135  -0.00149  -0.00015  -0.00892
   D98        3.12106  -0.00052   0.00256  -0.00315  -0.00061   3.12045
   D99        3.13598  -0.00032   0.00139  -0.00187  -0.00048   3.13550
   D100      -0.01391  -0.00031   0.00268  -0.00308  -0.00041  -0.01432
   D101       0.00403   0.00014   0.00031  -0.00013   0.00017   0.00419
   D102       3.13732   0.00015   0.00159  -0.00134   0.00024   3.13756
   D103       0.00623   0.00002  -0.00156   0.00154  -0.00001   0.00623
   D104       3.14155  -0.00006  -0.00028   0.00018  -0.00009   3.14146
   D105      -3.12385   0.00039  -0.00289   0.00341   0.00050  -3.12335
   D106       0.01147   0.00031  -0.00161   0.00205   0.00042   0.01189
   D107       0.00339  -0.00003  -0.00178   0.00175  -0.00003   0.00336
   D108       3.13948   0.00000  -0.00011   0.00013   0.00002   3.13949
   D109      -3.13002  -0.00004  -0.00310   0.00303  -0.00008  -3.13010
   D110       0.00607  -0.00002  -0.00143   0.00141  -0.00003   0.00603
   D111       0.00142   0.00011   0.00006   0.00010   0.00016   0.00158
   D112       3.14024   0.00000   0.00035  -0.00033   0.00001   3.14025
   D113      -3.13383   0.00019  -0.00124   0.00150   0.00025  -3.13358
   D114       0.00499   0.00008  -0.00096   0.00107   0.00010   0.00509
   D115      -0.00613  -0.00011   0.00157  -0.00171  -0.00014  -0.00627
   D116       3.13823   0.00000   0.00129  -0.00128   0.00001   3.13824
   D117       3.14102  -0.00013  -0.00012  -0.00005  -0.00018   3.14083
   D118       0.00220  -0.00002  -0.00040   0.00038  -0.00003   0.00216
   D119       2.12206   0.00180  -0.01147   0.01720   0.00609   2.12815
   D120      -2.05691   0.00282   0.00748  -0.00524   0.00275  -2.05416
   D121       0.08217  -0.00041  -0.00479   0.00779   0.00328   0.08545
   D122      -0.83055   0.00013  -0.04349   0.04141  -0.00249  -0.83304
   D123       1.27367   0.00115  -0.02453   0.01897  -0.00583   1.26784
   D124      -2.87043  -0.00207  -0.03681   0.03200  -0.00531  -2.87574
   D125       3.12565   0.00008  -0.00191   0.00221   0.00035   3.12601
   D126       0.02513   0.00037  -0.00145   0.00189   0.00048   0.02562
   D127       0.02033   0.00012   0.00254  -0.00246   0.00008   0.02041
   D128      -3.08019   0.00041   0.00301  -0.00277   0.00021  -3.07998
   D129      -3.12508  -0.00008  -0.00013   0.00007   0.00000  -3.12508
   D130       0.03351  -0.00002  -0.00027   0.00025   0.00003   0.03354
   D131      -0.01979   0.00002  -0.00401   0.00412   0.00011  -0.01968
   D132       3.13880   0.00008  -0.00415   0.00430   0.00014   3.13894
   D133      -0.00651  -0.00015  -0.00009  -0.00010  -0.00017  -0.00668
   D134      -3.13574   0.00005  -0.00053   0.00057   0.00004  -3.13570
   D135       3.09429  -0.00042  -0.00009  -0.00038  -0.00045   3.09383
   D136      -0.03495  -0.00023  -0.00053   0.00028  -0.00024  -0.03519
   D137       0.00534  -0.00012   0.00301  -0.00322  -0.00020   0.00514
   D138      -3.13327  -0.00002   0.00118  -0.00125  -0.00006  -3.13333
   D139       3.12997  -0.00018   0.00327  -0.00356  -0.00027   3.12970
   D140      -0.00864  -0.00009   0.00144  -0.00159  -0.00013  -0.00877
   D141      -0.00849   0.00003  -0.00102   0.00110   0.00008  -0.00842
   D142      -3.14064   0.00009   0.00012  -0.00002   0.00010  -3.14055
   D143       3.12064  -0.00017  -0.00055   0.00040  -0.00015   3.12049
   D144      -0.01151  -0.00011   0.00059  -0.00072  -0.00013  -0.01164
   D145       0.00906   0.00011  -0.00042   0.00054   0.00011   0.00917
   D146       3.14120   0.00005  -0.00156   0.00165   0.00009   3.14129
   D147      -3.13554   0.00002   0.00141  -0.00146  -0.00003  -3.13557
   D148      -0.00340  -0.00004   0.00028  -0.00034  -0.00005  -0.00345
   D149      -0.79591  -0.00050  -0.02002   0.01929  -0.00083  -0.79674
   D150       1.26849  -0.00169  -0.01326   0.01027  -0.00313   1.26536
   D151      -2.88472  -0.00622  -0.00031  -0.00941  -0.00986  -2.89458
   D152       2.27398   0.01198  -0.02144   0.03725   0.01597   2.28995
   D153      -1.94480   0.01079  -0.01468   0.02823   0.01367  -1.93113
   D154       0.18518   0.00626  -0.00173   0.00855   0.00694   0.19211
         Item               Value     Threshold  Converged?
 Maximum Force            0.263733     0.000450     NO 
 RMS     Force            0.031369     0.000300     NO 
 Maximum Displacement     1.351575     0.001800     NO 
 RMS     Displacement     0.386121     0.001200     NO 
 Predicted change in Energy=-9.233892D-02
 Lowest energy point so far.  Saving SCF results.
 GradGradGradGradGradGradGradGradGradGradGradGradGradGradGradGradGradGrad

 Leave Link  103 at Thu Dec 13 09:58:08 2018, MaxMem=   805306368 cpu:         2.0
 (Enter /pbs_home/pkowalski/g09d01/g09/l202.exe)
 Stoichiometry    C29H22F6S2
 Framework group  C1[X(C29H22F6S2)]
 Deg. of freedom   171
 Full point group                 C1      NOp   1
 RotChk:  IX=0 Diff= 4.27D-02
 Largest Abelian subgroup         C1      NOp   1
 Largest concise Abelian subgroup C1      NOp   1
                         Standard orientation:                         
 ---------------------------------------------------------------------
 Center     Atomic      Atomic             Coordinates (Angstroms)
 Number     Number       Type             X           Y           Z
 ---------------------------------------------------------------------
      1         16           0        2.447876   -1.618445    1.653974
      2         16           0       -1.830523   -2.222174   -0.566435
      3          9           0       -2.487939    3.180898   -0.182716
      4          9           0       -1.043580    3.426278   -1.764812
      5          9           0       -0.223110    4.958470    0.289431
      6          9           0       -0.882954    3.476921    1.717535
      7          9           0        1.749752    3.394681   -0.541714
      8          9           0        1.679549    2.963003    1.569089
      9          6           0       -1.496717    0.299238   -1.040766
     10          6           0       -0.827481   -0.941033   -1.111523
     11          6           0        1.175934   -0.451244    1.489607
     12          6           0       -0.749806    1.440752   -0.476954
     13          6           0       -1.217542    2.916343   -0.529132
     14          6           0        0.509292    1.453932    0.115692
     15          6           0       -0.336768    3.654202    0.501177
     16          6           0        0.965599    2.864846    0.437155
     17          6           0        1.469014    0.384695    0.458925
     18          6           0        0.320722   -0.159696    2.703876
     19          6           0        0.262154   -1.351325   -2.056661
     20          6           0        3.373045   -0.962480    0.342468
     21          6           0       -3.256186   -1.214609   -0.433962
     22          6           0       -4.520639   -1.867799   -0.081522
     23          6           0       -5.716028   -1.146541    0.121346
     24          6           0       -4.587963   -3.270940    0.084088
     25          6           0       -6.906497   -1.794229    0.458276
     26          6           0       -5.773993   -3.916014    0.425566
     27          6           0       -6.951026   -3.181811    0.613202
     28          6           0       -2.942227    0.078390   -0.816060
     29          6           0       -4.011976    1.084759   -1.181391
     30          6           0        4.657133   -1.581324    0.003373
     31          6           0        5.730382   -0.804276   -0.475800
     32          6           0        4.878504   -2.963842    0.185850
     33          6           0        6.960877   -1.388735   -0.782151
     34          6           0        6.107894   -3.545061   -0.119714
     35          6           0        7.159132   -2.762108   -0.612233
     36          6           0        2.714138    0.135392   -0.203485
     37          6           0        3.198683    0.937796   -1.390091
     38          1           0        0.894725    0.471649    3.395584
     39          1           0        0.012063   -1.064424    3.246334
     40          1           0       -0.592626    0.382943    2.428593
     41          1           0        0.796659   -2.260724   -1.753360
     42          1           0        0.990966   -0.559695   -2.210110
     43          1           0       -0.222927   -1.548293   -3.024598
     44          1           0       -5.723909   -0.060675    0.027790
     45          1           0       -3.688863   -3.876869   -0.065683
     46          1           0       -7.811701   -1.195090    0.606799
     47          1           0       -5.777820   -5.005444    0.540950
     48          1           0       -7.887054   -3.684439    0.878732
     49          1           0       -4.715280    0.606733   -1.879866
     50          1           0       -4.589470    1.461837   -0.329516
     51          1           0       -3.593719    1.941129   -1.701491
     52          1           0        5.612538    0.278609   -0.573914
     53          1           0        4.063954   -3.593692    0.559525
     54          1           0        7.777625   -0.756202   -1.147590
     55          1           0        6.244924   -4.622291    0.025946
     56          1           0        8.125932   -3.217225   -0.852579
     57          1           0        2.400339    1.081521   -2.129950
     58          1           0        3.520231    1.945813   -1.102714
     59          1           0        4.034343    0.438791   -1.895760
 ---------------------------------------------------------------------
 Rotational constants (GHZ):      0.1290437      0.0663810      0.0490826
 Leave Link  202 at Thu Dec 13 09:58:08 2018, MaxMem=   805306368 cpu:         0.0
 (Enter /pbs_home/pkowalski/g09d01/g09/l301.exe)
 Basis read from rwf:  (5D, 7F)
 No pseudopotential information found on rwf file.
 There are   673 symmetry adapted cartesian basis functions of A   symmetry.
 There are   636 symmetry adapted basis functions of A   symmetry.
   636 basis functions,  1103 primitive gaussians,   673 cartesian basis functions
   141 alpha electrons      141 beta electrons
       nuclear repulsion energy      4628.6158536410 Hartrees.
 IExCor=  402 DFT=T Ex+Corr=B3LYP ExCW=0 ScaHFX=  0.200000
 ScaDFX=  0.800000  0.720000  1.000000  0.810000 ScalE2=  1.000000  1.000000
 IRadAn=      0 IRanWt=     -1 IRanGd=            0 ICorTp=0 IEmpDi=  4
 NAtoms=   59 NActive=   59 NUniq=   59 SFac= 1.00D+00 NAtFMM=   60 NAOKFM=F Big=F
 Integral buffers will be    131072 words long.
 Raffenetti 2 integral format.
 Two-electron integral symmetry is turned on.
 No density basis found on file   724.
 Leave Link  301 at Thu Dec 13 09:58:08 2018, MaxMem=   805306368 cpu:         0.5
 (Enter /pbs_home/pkowalski/g09d01/g09/l302.exe)
 NPDir=0 NMtPBC=     1 NCelOv=     1 NCel=       1 NClECP=     1 NCelD=      1
         NCelK=      1 NCelE2=     1 NClLst=     1 CellRange=     0.0.
 One-electron integrals computed using PRISM.
 NBasis=   636 RedAO= T EigKep=  2.99D-04  NBF=   636
 NBsUse=   636 1.00D-06 EigRej= -1.00D+00 NBFU=   636
 Precomputing XC quadrature grid using
 IXCGrd= 4 IRadAn=           0 IRanWt=          -1 IRanGd=           0 AccXCQ= 0.00D+00.
 Generated NRdTot=       0 NPtTot=           0 NUsed=           0 NTot=          32
 NSgBfM=   609   615   622   622   622 MxSgAt=    59 MxSgA2=    59.
 Leave Link  302 at Thu Dec 13 09:58:10 2018, MaxMem=   805306368 cpu:        16.4
 (Enter /pbs_home/pkowalski/g09d01/g09/l303.exe)
 DipDrv:  MaxL=1.
 Leave Link  303 at Thu Dec 13 09:58:11 2018, MaxMem=   805306368 cpu:         1.5
 (Enter /pbs_home/pkowalski/g09d01/g09/l401.exe)
 Initial guess from the checkpoint file:  "dae0068freq_open_b3lyp_air.chk"
 B after Tr=     0.000000    0.000000    0.000000
         Rot=    0.999926   -0.008328   -0.002956    0.008321 Ang=  -1.39 deg.
 Guess basis will be translated and rotated to current coordinates.
 JPrj=2 DoOrth=T DoCkMO=T.
 Generating alternative initial guess.
 ExpMin= 1.22D-01 ExpMax= 9.18D+03 ExpMxC= 1.38D+03 IAcc=1 IRadAn=         1 AccDes= 0.00D+00
 Harris functional with IExCor=  402 and IRadAn=       1 diagonalized for initial guess.
 HarFok:  IExCor=  402 AccDes= 0.00D+00 IRadAn=         1 IDoV= 1 UseB2=F ITyADJ=14
 ICtDFT=  3500011 ScaDFX=  1.000000  1.000000  1.000000  1.000000
 FoFCou: FMM=F IPFlag=           0 FMFlag=      100000 FMFlg1=           0
         NFxFlg=           0 DoJE=T BraDBF=F KetDBF=T FulRan=T
         wScrn=  0.000000 ICntrl=     500 IOpCl=  0 I1Cent=   200000004 NGrid=           0
         NMat0=    1 NMatS0=      1 NMatT0=    0 NMatD0=    1 NMtDS0=    0 NMtDT0=    0
 Petite list used in FoFCou.
 Harris En= -2512.05974303881    
 Leave Link  401 at Thu Dec 13 09:58:16 2018, MaxMem=   805306368 cpu:        41.4
 (Enter /pbs_home/pkowalski/g09d01/g09/l502.exe)
 Closed shell SCF:
 Using DIIS extrapolation, IDIIS=  1040.
 Integral symmetry usage will be decided dynamically.
 IVT=     1387805 IEndB=     1387805 NGot=   805306368 MDV=   804388806
 LenX=   804388806 LenY=   803935204
 Requested convergence on RMS density matrix=1.00D-08 within 128 cycles.
 Requested convergence on MAX density matrix=1.00D-06.
 Requested convergence on             energy=1.00D-06.
 No special actions if energy rises.
 Fock matrices will be formed incrementally for  20 cycles.
 Integral accuracy reduced to 1.0D-05 until final iterations.

 Cycle   1  Pass 0  IDiag  1:
 FoFJK:  IHMeth= 1 ICntrl=       0 DoSepK=F KAlg= 0 I1Cent=   0 FoldK=F
 IRaf= 650000000 NMat=   1 IRICut=       1 DoRegI=T DoRafI=F ISym2E= 0.
 FoFCou: FMM=F IPFlag=           0 FMFlag=      100000 FMFlg1=           0
         NFxFlg=           0 DoJE=F BraDBF=F KetDBF=F FulRan=T
         wScrn=  0.000000 ICntrl=       0 IOpCl=  0 I1Cent=           0 NGrid=           0
         NMat0=    1 NMatS0=      1 NMatT0=    0 NMatD0=    1 NMtDS0=    0 NMtDT0=    0
 Symmetry not used in FoFCou.
 E= -2511.99892202644    
 DIIS: error= 1.04D-02 at cycle   1 NSaved=   1.
 NSaved= 1 IEnMin= 1 EnMin= -2511.99892202644     IErMin= 1 ErrMin= 1.04D-02
 ErrMax= 1.04D-02  0.00D+00 EMaxC= 1.00D-01 BMatC= 1.48D-01 BMatP= 1.48D-01
 IDIUse=3 WtCom= 8.96D-01 WtEn= 1.04D-01
 Coeff-Com:  0.100D+01
 Coeff-En:   0.100D+01
 Coeff:      0.100D+01
 Recover alternate guess density for next cycle.
 RMSDP=2.70D-03 MaxDP=1.03D-01              OVMax= 0.00D+00

 Cycle   2  Pass 0  IDiag  1:
 RMSU=  2.70D-03    CP:  1.01D+00
 E= -2511.38954069238     Delta-E=        0.609381334064 Rises=F Damp=F
 Switch densities from cycles 1 and 2 for lowest energy.
 DIIS: error= 2.31D-02 at cycle   2 NSaved=   2.
 NSaved= 2 IEnMin= 1 EnMin= -2511.99892202644     IErMin= 1 ErrMin= 1.04D-02
 ErrMax= 2.31D-02  0.00D+00 EMaxC= 1.00D+00 BMatC= 7.59D-01 BMatP= 1.48D-01
 IDIUse=1 WtCom= 1.00D+00 WtEn= 0.00D+00
 Coeff-Com:  0.835D+00 0.165D+00
 Coeff:      0.835D+00 0.165D+00
 Gap=     0.165 Goal=   None    Shift=    0.000
 RMSDP=1.50D-03 MaxDP=1.10D-01 DE= 6.09D-01 OVMax= 1.73D-01

 Cycle   3  Pass 0  IDiag  1:
 RMSU=  1.40D-03    CP:  9.88D-01  1.88D-01
 E= -2512.16918640384     Delta-E=       -0.779645711456 Rises=F Damp=F
 DIIS: error= 4.69D-03 at cycle   3 NSaved=   3.
 NSaved= 3 IEnMin= 3 EnMin= -2512.16918640384     IErMin= 3 ErrMin= 4.69D-03
 ErrMax= 4.69D-03  0.00D+00 EMaxC= 1.00D+00 BMatC= 4.37D-02 BMatP= 1.48D-01
 IDIUse=1 WtCom= 1.00D+00 WtEn= 0.00D+00
 Coeff-Com:  0.316D-01 0.173D+00 0.795D+00
 Coeff:      0.316D-01 0.173D+00 0.795D+00
 Gap=     0.122 Goal=   None    Shift=    0.000
 RMSDP=8.47D-04 MaxDP=3.87D-02 DE=-7.80D-01 OVMax= 1.00D-01

 Cycle   4  Pass 0  IDiag  1:
 RMSU=  6.98D-04    CP:  9.88D-01  2.83D-01  7.13D-01
 E= -2512.19588280694     Delta-E=       -0.026696403102 Rises=F Damp=F
 DIIS: error= 4.22D-03 at cycle   4 NSaved=   4.
 NSaved= 4 IEnMin= 4 EnMin= -2512.19588280694     IErMin= 4 ErrMin= 4.22D-03
 ErrMax= 4.22D-03  0.00D+00 EMaxC= 1.00D+00 BMatC= 1.96D-02 BMatP= 4.37D-02
 IDIUse=1 WtCom= 1.00D+00 WtEn= 0.00D+00
 Coeff-Com: -0.169D-01 0.928D-01 0.521D+00 0.403D+00
 Coeff:     -0.169D-01 0.928D-01 0.521D+00 0.403D+00
 Gap=     0.128 Goal=   None    Shift=    0.000
 RMSDP=4.27D-04 MaxDP=1.60D-02 DE=-2.67D-02 OVMax= 5.14D-02

 Cycle   5  Pass 0  IDiag  1:
 RMSU=  1.76D-04    CP:  9.88D-01  2.79D-01  8.28D-01  4.93D-01
 E= -2512.21779720566     Delta-E=       -0.021914398723 Rises=F Damp=F
 DIIS: error= 7.75D-04 at cycle   5 NSaved=   5.
 NSaved= 5 IEnMin= 5 EnMin= -2512.21779720566     IErMin= 5 ErrMin= 7.75D-04
 ErrMax= 7.75D-04  0.00D+00 EMaxC= 1.00D+00 BMatC= 1.15D-03 BMatP= 1.96D-02
 IDIUse=1 WtCom= 1.00D+00 WtEn= 0.00D+00
 Coeff-Com: -0.103D-01 0.241D-01 0.176D+00 0.227D+00 0.583D+00
 Coeff:     -0.103D-01 0.241D-01 0.176D+00 0.227D+00 0.583D+00
 Gap=     0.124 Goal=   None    Shift=    0.000
 RMSDP=9.26D-05 MaxDP=4.13D-03 DE=-2.19D-02 OVMax= 1.01D-02

 Cycle   6  Pass 0  IDiag  1:
 RMSU=  5.84D-05    CP:  9.88D-01  2.76D-01  8.31D-01  5.36D-01  6.34D-01
 E= -2512.21885997893     Delta-E=       -0.001062773273 Rises=F Damp=F
 DIIS: error= 2.59D-04 at cycle   6 NSaved=   6.
 NSaved= 6 IEnMin= 6 EnMin= -2512.21885997893     IErMin= 6 ErrMin= 2.59D-04
 ErrMax= 2.59D-04  0.00D+00 EMaxC= 1.00D+00 BMatC= 1.32D-04 BMatP= 1.15D-03
 IDIUse=1 WtCom= 1.00D+00 WtEn= 0.00D+00
 Coeff-Com: -0.317D-02 0.347D-02 0.425D-01 0.839D-01 0.321D+00 0.552D+00
 Coeff:     -0.317D-02 0.347D-02 0.425D-01 0.839D-01 0.321D+00 0.552D+00
 Gap=     0.125 Goal=   None    Shift=    0.000
 RMSDP=2.96D-05 MaxDP=1.80D-03 DE=-1.06D-03 OVMax= 2.58D-03

 Cycle   7  Pass 0  IDiag  1:
 RMSU=  2.11D-05    CP:  9.88D-01  2.76D-01  8.31D-01  5.39D-01  6.94D-01
                    CP:  7.00D-01
 E= -2512.21896814334     Delta-E=       -0.000108164404 Rises=F Damp=F
 DIIS: error= 1.59D-04 at cycle   7 NSaved=   7.
 NSaved= 7 IEnMin= 7 EnMin= -2512.21896814334     IErMin= 7 ErrMin= 1.59D-04
 ErrMax= 1.59D-04  0.00D+00 EMaxC= 1.00D+00 BMatC= 2.03D-05 BMatP= 1.32D-04
 IDIUse=1 WtCom= 1.00D+00 WtEn= 0.00D+00
 Coeff-Com: -0.839D-03-0.417D-03 0.637D-02 0.274D-01 0.136D+00 0.334D+00
 Coeff-Com:  0.497D+00
 Coeff:     -0.839D-03-0.417D-03 0.637D-02 0.274D-01 0.136D+00 0.334D+00
 Coeff:      0.497D+00
 Gap=     0.125 Goal=   None    Shift=    0.000
 RMSDP=1.34D-05 MaxDP=7.37D-04 DE=-1.08D-04 OVMax= 1.85D-03

 Cycle   8  Pass 0  IDiag  1:
 RMSU=  8.96D-06    CP:  9.88D-01  2.76D-01  8.31D-01  5.40D-01  6.97D-01
                    CP:  7.26D-01  5.40D-01
 E= -2512.21899385323     Delta-E=       -0.000025709888 Rises=F Damp=F
 DIIS: error= 6.04D-05 at cycle   8 NSaved=   8.
 NSaved= 8 IEnMin= 8 EnMin= -2512.21899385323     IErMin= 8 ErrMin= 6.04D-05
 ErrMax= 6.04D-05  0.00D+00 EMaxC= 1.00D+00 BMatC= 3.83D-06 BMatP= 2.03D-05
 IDIUse=1 WtCom= 1.00D+00 WtEn= 0.00D+00
 Coeff-Com: -0.215D-03-0.673D-03-0.902D-03 0.855D-02 0.533D-01 0.158D+00
 Coeff-Com:  0.339D+00 0.443D+00
 Coeff:     -0.215D-03-0.673D-03-0.902D-03 0.855D-02 0.533D-01 0.158D+00
 Coeff:      0.339D+00 0.443D+00
 Gap=     0.125 Goal=   None    Shift=    0.000
 RMSDP=5.06D-06 MaxDP=3.67D-04 DE=-2.57D-05 OVMax= 7.71D-04

 Initial convergence to 1.0D-05 achieved.  Increase integral accuracy.
 Cycle   9  Pass 1  IDiag  1:
 E= -2512.21904243616     Delta-E=       -0.000048582933 Rises=F Damp=F
 DIIS: error= 1.51D-04 at cycle   1 NSaved=   1.
 NSaved= 1 IEnMin= 1 EnMin= -2512.21904243616     IErMin= 1 ErrMin= 1.51D-04
 ErrMax= 1.51D-04  0.00D+00 EMaxC= 1.00D+00 BMatC= 1.46D-05 BMatP= 1.46D-05
 IDIUse=1 WtCom= 1.00D+00 WtEn= 0.00D+00
 Coeff-Com:  0.100D+01
 Coeff:      0.100D+01
 Gap=     0.125 Goal=   None    Shift=    0.000
 RMSDP=5.06D-06 MaxDP=3.67D-04 DE=-4.86D-05 OVMax= 6.74D-04

 Cycle  10  Pass 1  IDiag  1:
 RMSU=  1.70D-04    CP:  1.00D+00
 E= -2512.21905817757     Delta-E=       -0.000015741411 Rises=F Damp=F
 DIIS: error= 2.43D-05 at cycle   2 NSaved=   2.
 NSaved= 2 IEnMin= 2 EnMin= -2512.21905817757     IErMin= 2 ErrMin= 2.43D-05
 ErrMax= 2.43D-05  0.00D+00 EMaxC= 1.00D+00 BMatC= 9.69D-07 BMatP= 1.46D-05
 IDIUse=1 WtCom= 1.00D+00 WtEn= 0.00D+00
 Coeff-Com:  0.776D-01 0.922D+00
 Coeff:      0.776D-01 0.922D+00
 Gap=     0.125 Goal=   None    Shift=    0.000
 RMSDP=7.39D-06 MaxDP=4.70D-04 DE=-1.57D-05 OVMax= 1.14D-03

 Cycle  11  Pass 1  IDiag  1:
 RMSU=  7.21D-06    CP:  1.00D+00  1.01D+00
 E= -2512.21905477266     Delta-E=        0.000003404909 Rises=F Damp=F
 DIIS: error= 5.54D-05 at cycle   3 NSaved=   3.
 NSaved= 3 IEnMin= 2 EnMin= -2512.21905817757     IErMin= 2 ErrMin= 2.43D-05
 ErrMax= 5.54D-05  0.00D+00 EMaxC= 1.00D+00 BMatC= 4.07D-06 BMatP= 9.69D-07
 IDIUse=1 WtCom= 1.00D+00 WtEn= 0.00D+00
 Coeff-Com: -0.495D-02 0.677D+00 0.328D+00
 Coeff:     -0.495D-02 0.677D+00 0.328D+00
 Gap=     0.125 Goal=   None    Shift=    0.000
 RMSDP=4.93D-06 MaxDP=3.44D-04 DE= 3.40D-06 OVMax= 8.10D-04

 Cycle  12  Pass 1  IDiag  1:
 RMSU=  1.03D-06    CP:  1.00D+00  1.01D+00  3.34D-01
 E= -2512.21905919286     Delta-E=       -0.000004420198 Rises=F Damp=F
 DIIS: error= 4.09D-06 at cycle   4 NSaved=   4.
 NSaved= 4 IEnMin= 4 EnMin= -2512.21905919286     IErMin= 4 ErrMin= 4.09D-06
 ErrMax= 4.09D-06  0.00D+00 EMaxC= 1.00D+00 BMatC= 4.61D-08 BMatP= 9.69D-07
 IDIUse=1 WtCom= 1.00D+00 WtEn= 0.00D+00
 Coeff-Com: -0.465D-02 0.408D+00 0.206D+00 0.390D+00
 Coeff:     -0.465D-02 0.408D+00 0.206D+00 0.390D+00
 Gap=     0.125 Goal=   None    Shift=    0.000
 RMSDP=5.43D-07 MaxDP=2.68D-05 DE=-4.42D-06 OVMax= 5.45D-05

 Cycle  13  Pass 1  IDiag  1:
 RMSU=  3.69D-07    CP:  1.00D+00  1.01D+00  3.39D-01  6.17D-01
 E= -2512.21905923871     Delta-E=       -0.000000045847 Rises=F Damp=F
 DIIS: error= 1.00D-06 at cycle   5 NSaved=   5.
 NSaved= 5 IEnMin= 5 EnMin= -2512.21905923871     IErMin= 5 ErrMin= 1.00D-06
 ErrMax= 1.00D-06  0.00D+00 EMaxC= 1.00D+00 BMatC= 1.33D-09 BMatP= 4.61D-08
 IDIUse=1 WtCom= 1.00D+00 WtEn= 0.00D+00
 Coeff-Com: -0.220D-02 0.181D+00 0.924D-01 0.211D+00 0.517D+00
 Coeff:     -0.220D-02 0.181D+00 0.924D-01 0.211D+00 0.517D+00
 Gap=     0.125 Goal=   None    Shift=    0.000
 RMSDP=1.24D-07 MaxDP=6.25D-06 DE=-4.58D-08 OVMax= 9.43D-06

 Cycle  14  Pass 1  IDiag  1:
 RMSU=  1.15D-07    CP:  1.00D+00  1.01D+00  3.39D-01  6.15D-01  8.78D-01
 E= -2512.21905923996     Delta-E=       -0.000000001256 Rises=F Damp=F
 DIIS: error= 5.14D-07 at cycle   6 NSaved=   6.
 NSaved= 6 IEnMin= 6 EnMin= -2512.21905923996     IErMin= 6 ErrMin= 5.14D-07
 ErrMax= 5.14D-07  0.00D+00 EMaxC= 1.00D+00 BMatC= 1.62D-10 BMatP= 1.33D-09
 IDIUse=1 WtCom= 1.00D+00 WtEn= 0.00D+00
 Coeff-Com: -0.545D-03 0.413D-01 0.212D-01 0.603D-01 0.285D+00 0.593D+00
 Coeff:     -0.545D-03 0.413D-01 0.212D-01 0.603D-01 0.285D+00 0.593D+00
 Gap=     0.125 Goal=   None    Shift=    0.000
 RMSDP=4.20D-08 MaxDP=1.81D-06 DE=-1.26D-09 OVMax= 5.68D-06

 Cycle  15  Pass 1  IDiag  1:
 RMSU=  3.81D-08    CP:  1.00D+00  1.01D+00  3.39D-01  6.17D-01  9.12D-01
                    CP:  8.99D-01
 E= -2512.21905924022     Delta-E=       -0.000000000253 Rises=F Damp=F
 DIIS: error= 2.40D-07 at cycle   7 NSaved=   7.
 NSaved= 7 IEnMin= 7 EnMin= -2512.21905924022     IErMin= 7 ErrMin= 2.40D-07
 ErrMax= 2.40D-07  0.00D+00 EMaxC= 1.00D+00 BMatC= 4.29D-11 BMatP= 1.62D-10
 IDIUse=1 WtCom= 1.00D+00 WtEn= 0.00D+00
 Coeff-Com: -0.116D-04-0.167D-02-0.745D-03 0.571D-02 0.103D+00 0.392D+00
 Coeff-Com:  0.502D+00
 Coeff:     -0.116D-04-0.167D-02-0.745D-03 0.571D-02 0.103D+00 0.392D+00
 Coeff:      0.502D+00
 Gap=     0.125 Goal=   None    Shift=    0.000
 RMSDP=2.00D-08 MaxDP=8.33D-07 DE=-2.53D-10 OVMax= 2.34D-06

 Cycle  16  Pass 1  IDiag  1:
 RMSU=  1.14D-08    CP:  1.00D+00  1.01D+00  3.39D-01  6.23D-01  9.15D-01
                    CP:  9.04D-01  6.01D-01
 E= -2512.21905924003     Delta-E=        0.000000000185 Rises=F Damp=F
 DIIS: error= 4.33D-08 at cycle   8 NSaved=   8.
 NSaved= 8 IEnMin= 7 EnMin= -2512.21905924022     IErMin= 8 ErrMin= 4.33D-08
 ErrMax= 4.33D-08  0.00D+00 EMaxC= 1.00D+00 BMatC= 3.17D-12 BMatP= 4.29D-11
 IDIUse=1 WtCom= 1.00D+00 WtEn= 0.00D+00
 Coeff-Com:  0.461D-04-0.502D-02-0.252D-02-0.244D-02 0.336D-01 0.174D+00
 Coeff-Com:  0.290D+00 0.512D+00
 Coeff:      0.461D-04-0.502D-02-0.252D-02-0.244D-02 0.336D-01 0.174D+00
 Coeff:      0.290D+00 0.512D+00
 Gap=     0.125 Goal=   None    Shift=    0.000
 RMSDP=6.01D-09 MaxDP=2.96D-07 DE= 1.85D-10 OVMax= 7.55D-07

 SCF Done:  E(RB3LYP) =  -2512.21905924     A.U. after   16 cycles
            NFock= 16  Conv=0.60D-08     -V/T= 2.0070
 KE= 2.494698552123D+03 PE=-1.516006304280D+04 EE= 5.524529577795D+03
 Leave Link  502 at Thu Dec 13 10:07:52 2018, MaxMem=   805306368 cpu:      4591.0
 (Enter /pbs_home/pkowalski/g09d01/g09/l701.exe)
 Compute integral first derivatives.
 ... and contract with generalized density number  0.
 Leave Link  701 at Thu Dec 13 10:07:53 2018, MaxMem=   805306368 cpu:         5.9
 (Enter /pbs_home/pkowalski/g09d01/g09/l702.exe)
 L702 exits ... SP integral derivatives will be done elsewhere.
 Leave Link  702 at Thu Dec 13 10:07:53 2018, MaxMem=   805306368 cpu:         0.2
 (Enter /pbs_home/pkowalski/g09d01/g09/l703.exe)
 Compute integral first derivatives, UseDBF=F ICtDFT=           0.
 Integral derivatives from FoFJK, PRISM(SPDF).
 Calling FoFJK, ICntrl=      2127 FMM=F ISym2X=0 I1Cent= 0 IOpClX= 0 NMat=1 NMatS=1 NMatT=0.
 FoFJK:  IHMeth= 1 ICntrl=    2127 DoSepK=F KAlg= 0 I1Cent=   0 FoldK=F
 IRaf=         0 NMat=   1 IRICut=       1 DoRegI=T DoRafI=F ISym2E= 0.
 FoFCou: FMM=F IPFlag=           0 FMFlag=      100000 FMFlg1=         800
         NFxFlg=           0 DoJE=F BraDBF=F KetDBF=F FulRan=T
         wScrn=  0.000000 ICntrl=    2127 IOpCl=  0 I1Cent=           0 NGrid=           0
         NMat0=    1 NMatS0=      1 NMatT0=    0 NMatD0=    1 NMtDS0=    0 NMtDT0=    0
 Symmetry not used in FoFCou.
 Leave Link  703 at Thu Dec 13 10:10:09 2018, MaxMem=   805306368 cpu:      1084.4
 (Enter /pbs_home/pkowalski/g09d01/g09/l716.exe)
 Dipole        =-2.73480253D-01-1.48503404D+00-3.98651213D-01
 ***** Axes restored to original set *****
 -------------------------------------------------------------------
 Center     Atomic                   Forces (Hartrees/Bohr)
 Number     Number              X              Y              Z
 -------------------------------------------------------------------
      1       16          -0.002228271   -0.008256498    0.008210957
      2       16           0.000164460   -0.006758777   -0.004145138
      3        9          -0.014786853   -0.005365106   -0.000037747
      4        9           0.002328574    0.003311156   -0.007807873
      5        9           0.002620857    0.010738376   -0.005617948
      6        9          -0.004006595   -0.001505958    0.009188892
      7        9           0.002847980    0.003177201   -0.006524606
      8        9           0.001969374   -0.004143098    0.008945242
      9        6          -0.002727696   -0.013199167    0.029133444
     10        6          -0.009987022   -0.004182622   -0.014783572
     11        6           0.010288866   -0.013059975    0.030486930
     12        6           0.016594982    0.020671022   -0.008343087
     13        6           0.003665763   -0.004245908    0.005766059
     14        6          -0.004730443    0.010584940   -0.010851317
     15        6           0.002745655   -0.011940370   -0.002938245
     16        6          -0.005160848    0.000864628   -0.002089160
     17        6          -0.016100173    0.012238048   -0.017978717
     18        6          -0.006693411   -0.004624524   -0.010714480
     19        6           0.007152049    0.003062078    0.009309068
     20        6          -0.003748581    0.006610294   -0.000720726
     21        6           0.006598764   -0.000312234   -0.005903636
     22        6          -0.005133095   -0.000261890    0.001200929
     23        6          -0.001907455    0.002688569    0.001125454
     24        6           0.002100110   -0.001195374   -0.000927663
     25        6          -0.002137936    0.000929129    0.000622805
     26        6          -0.001192232   -0.001325537    0.000394549
     27        6           0.000411125   -0.000122313   -0.000068969
     28        6          -0.002799083    0.008135453    0.003247201
     29        6           0.003494817   -0.002211616    0.000141766
     30        6           0.003655233   -0.001076452   -0.001977883
     31        6           0.002729647    0.002150190    0.000971737
     32        6          -0.002813121   -0.000633138   -0.000650568
     33        6           0.001961830    0.000944248   -0.000942401
     34        6           0.001710991   -0.001404995   -0.000143647
     35        6          -0.000157584   -0.000557645    0.000059689
     36        6           0.007897693   -0.003117577   -0.009109759
     37        6          -0.000594074   -0.004990522    0.000642325
     38        1           0.000538987    0.001425987    0.002070251
     39        1           0.000835576   -0.001895617   -0.000936937
     40        1          -0.000745140    0.001480776   -0.000324918
     41        1           0.000259612   -0.001479632    0.002053045
     42        1           0.004884140    0.004650590   -0.000663568
     43        1           0.000596230   -0.000960923   -0.002099506
     44        1          -0.001065142   -0.003938601    0.000829188
     45        1          -0.001580771    0.000431063    0.000316452
     46        1           0.001162763   -0.001160291   -0.000256003
     47        1          -0.000053496    0.001712448    0.000078357
     48        1           0.001572114    0.000747633   -0.000392464
     49        1          -0.001811838   -0.000997686    0.000876966
     50        1           0.000674565    0.002298787    0.002551660
     51        1           0.003068749    0.004745618   -0.001919666
     52        1           0.001248467   -0.003145247    0.000533304
     53        1           0.001222605    0.000936427   -0.000705582
     54        1          -0.001146768   -0.001202072    0.000453826
     55        1           0.000040913    0.001698712   -0.000071656
     56        1          -0.001584378    0.000680714    0.000410172
     57        1          -0.002927272    0.000934216   -0.000788877
     58        1           0.002101758    0.001125320    0.001666088
     59        1          -0.001325972    0.000297742   -0.000850036
 -------------------------------------------------------------------
 Cartesian Forces:  Max     0.030486930 RMS     0.006099166
 Leave Link  716 at Thu Dec 13 10:10:09 2018, MaxMem=   805306368 cpu:         0.3
 (Enter /pbs_home/pkowalski/g09d01/g09/l103.exe)

 GradGradGradGradGradGradGradGradGradGradGradGradGradGradGradGradGradGrad
 Berny optimization.
 Using GEDIIS/GDIIS optimizer.
 FormGI is forming the generalized inverse of G from B-inverse, IUseBI=4.
 Internal  Forces:  Max     0.026906964 RMS     0.003810265
 Search for a local minimum.
 Step number   4 out of a maximum of  337
 All quantities printed in internal units (Hartrees-Bohrs-Radians)
 RMS Force = .38103D-02 SwitMx=.10000D-02 MixMth= 1
 Mixed Optimization -- RFO/linear search
 Update second derivatives using D2CorX and points    3    4
 DE= -4.66D-02 DEPred=-9.23D-02 R= 5.05D-01
 TightC=F SS=  1.41D+00  RLast= 3.32D-01 DXNew= 4.2426D-01 9.9491D-01
 Trust test= 5.05D-01 RLast= 3.32D-01 DXMaxT set to 4.24D-01
 ITU=  1 -1  1  0
 Use linear search instead of GDIIS.
     Eigenvalues ---    0.00214   0.00397   0.00462   0.00661   0.00707
     Eigenvalues ---    0.00735   0.00742   0.00764   0.00839   0.00853
     Eigenvalues ---    0.00879   0.00890   0.01004   0.01050   0.01103
     Eigenvalues ---    0.01165   0.01234   0.01347   0.01391   0.01409
     Eigenvalues ---    0.01523   0.01560   0.01667   0.01817   0.01856
     Eigenvalues ---    0.01879   0.01953   0.01965   0.01989   0.02014
     Eigenvalues ---    0.02032   0.02081   0.02089   0.02137   0.02144
     Eigenvalues ---    0.02155   0.02155   0.02169   0.02173   0.02191
     Eigenvalues ---    0.02218   0.03030   0.04828   0.05173   0.06631
     Eigenvalues ---    0.06819   0.06944   0.07021   0.07092   0.07410
     Eigenvalues ---    0.07438   0.07481   0.07725   0.08035   0.09266
     Eigenvalues ---    0.09595   0.10274   0.11077   0.12066   0.12401
     Eigenvalues ---    0.13530   0.14658   0.15989   0.15998   0.15999
     Eigenvalues ---    0.15999   0.15999   0.15999   0.16000   0.16000
     Eigenvalues ---    0.16000   0.16000   0.16000   0.16000   0.16000
     Eigenvalues ---    0.16000   0.16000   0.16000   0.16000   0.16000
     Eigenvalues ---    0.16000   0.16006   0.16099   0.17137   0.17849
     Eigenvalues ---    0.21084   0.22000   0.22000   0.22001   0.22011
     Eigenvalues ---    0.22517   0.23026   0.23428   0.23465   0.23510
     Eigenvalues ---    0.24212   0.24468   0.24501   0.24600   0.24735
     Eigenvalues ---    0.24903   0.24958   0.24978   0.24991   0.24994
     Eigenvalues ---    0.25000   0.25039   0.25497   0.25785   0.26719
     Eigenvalues ---    0.27257   0.28620   0.28944   0.29435   0.30288
     Eigenvalues ---    0.30382   0.30660   0.31364   0.31559   0.31732
     Eigenvalues ---    0.31881   0.32205   0.32225   0.32565   0.32575
     Eigenvalues ---    0.32587   0.32595   0.32605   0.32617   0.32620
     Eigenvalues ---    0.32646   0.32701   0.32792   0.32887   0.32951
     Eigenvalues ---    0.33177   0.33284   0.33484   0.34844   0.35659
     Eigenvalues ---    0.35681   0.35693   0.35701   0.35707   0.35775
     Eigenvalues ---    0.35938   0.36202   0.36327   0.37884   0.40565
     Eigenvalues ---    0.40697   0.40965   0.41152   0.43827   0.44307
     Eigenvalues ---    0.45519   0.45727   0.45930   0.45953   0.46142
     Eigenvalues ---    0.46531   0.47077   0.47541   0.48244   0.48291
     Eigenvalues ---    0.48345   0.48557   0.49144   0.50497   0.51620
     Eigenvalues ---    2.13917
 RFO step:  Lambda=-4.87243058D-02 EMin= 2.13550937D-03
 Quartic linear search produced a step of -0.15258.
 Iteration  1 RMS(Cart)=  0.26068976 RMS(Int)=  0.01009392
 Iteration  2 RMS(Cart)=  0.02766898 RMS(Int)=  0.00058497
 Iteration  3 RMS(Cart)=  0.00040998 RMS(Int)=  0.00056532
 Iteration  4 RMS(Cart)=  0.00000034 RMS(Int)=  0.00056532
 ITry= 1 IFail=0 DXMaxC= 9.59D-01 DCOld= 1.00D+10 DXMaxT= 4.24D-01 DXLimC= 3.00D+00 Rises=F
 Variable       Old X    -DE/DX   Delta X   Delta X   Delta X     New X
                                 (Linear)    (Quad)   (Total)
    R1        3.27703   0.00200   0.00135   0.03665   0.03791   3.31494
    R2        3.27652   0.00876   0.00162   0.08379   0.08537   3.36189
    R3        3.24270   0.00379   0.00263   0.04637   0.04886   3.29156
    R4        3.30851   0.00604   0.00235   0.05011   0.05344   3.36195
    R5        2.53808   0.01281   0.00065   0.04880   0.04945   2.58753
    R6        2.54742   0.00872   0.00051   0.04316   0.04367   2.59109
    R7        2.50620   0.01129   0.00138   0.06052   0.06190   2.56810
    R8        2.54186   0.01010   0.00078   0.05178   0.05255   2.59441
    R9        2.57295   0.00746   0.00010   0.03087   0.03096   2.60391
   R10        2.53578   0.00880   0.00082   0.04691   0.04773   2.58351
   R11        2.66656   0.00175   0.00218   0.05049   0.05171   2.71827
   R12        2.78939  -0.00442  -0.00336   0.07319   0.06982   2.85921
   R13        2.79575  -0.00600   0.00119   0.00533   0.00599   2.80175
   R14        2.83392   0.00261   0.00124  -0.01069  -0.00945   2.82447
   R15        2.56822   0.02691   0.00138   0.15272   0.15408   2.72230
   R16        2.86020  -0.00501   0.00023  -0.02961  -0.02938   2.83082
   R17        2.92686  -0.00894  -0.00157  -0.04147  -0.04301   2.88385
   R18        2.62987  -0.01769  -0.00420  -0.01770  -0.02175   2.60812
   R19        2.91639   0.00206   0.00059  -0.01394  -0.01319   2.90320
   R20        2.86730  -0.00017  -0.00060  -0.01229  -0.01280   2.85451
   R21        2.79152   0.00668  -0.00047   0.04563   0.04517   2.83668
   R22        2.88042   0.00339   0.00136  -0.01335  -0.01241   2.86801
   R23        2.70651   0.00810   0.00029   0.07076   0.07114   2.77766
   R24        2.07572   0.00242   0.00008   0.01512   0.01520   2.09092
   R25        2.07704   0.00097   0.00025   0.00978   0.01003   2.08707
   R26        2.07392   0.00149   0.00021   0.01282   0.01302   2.08694
   R27        2.07414   0.00182   0.00063   0.01055   0.01118   2.08532
   R28        2.05398   0.00676   0.00251   0.01715   0.01966   2.07364
   R29        2.07956   0.00170  -0.00007   0.01279   0.01271   2.09227
   R30        2.76884   0.00716   0.00081   0.04375   0.04457   2.81341
   R31        2.63042   0.00224  -0.00107  -0.02017  -0.02116   2.60926
   R32        2.77070   0.00809   0.00061   0.06388   0.06448   2.83518
   R33        2.61603   0.00412  -0.00107  -0.00561  -0.00617   2.60986
   R34        2.66600   0.00298  -0.00024   0.01358   0.01334   2.67935
   R35        2.67299   0.00087  -0.00022   0.00696   0.00674   2.67973
   R36        2.63902  -0.00012   0.00016   0.00093   0.00109   2.64011
   R37        2.05965  -0.00396  -0.00010  -0.02745  -0.02755   2.03209
   R38        2.63167   0.00005   0.00021   0.00266   0.00287   2.63454
   R39        2.06833  -0.00157  -0.00012  -0.01537  -0.01549   2.05285
   R40        2.63978  -0.00124   0.00005  -0.00792  -0.00787   2.63191
   R41        2.07046  -0.00164  -0.00015  -0.01340  -0.01355   2.05691
   R42        2.64539  -0.00144  -0.00013  -0.01039  -0.01052   2.63487
   R43        2.07025  -0.00171  -0.00013  -0.01373  -0.01386   2.05639
   R44        2.06948  -0.00178  -0.00007  -0.01404  -0.01411   2.05537
   R45        2.86005  -0.00124  -0.00014  -0.01193  -0.01207   2.84798
   R46        2.07957   0.00091   0.00010   0.00938   0.00947   2.08904
   R47        2.07128   0.00234   0.00011   0.01576   0.01586   2.08714
   R48        2.05173   0.00593   0.00027   0.03184   0.03211   2.08384
   R49        2.66262   0.00292  -0.00015   0.00972   0.00957   2.67219
   R50        2.66824  -0.00005  -0.00010   0.00036   0.00026   2.66850
   R51        2.63856   0.00020   0.00013   0.00144   0.00157   2.64013
   R52        2.06677  -0.00322  -0.00020  -0.01904  -0.01923   2.04754
   R53        2.63384   0.00051   0.00015   0.00339   0.00354   2.63737
   R54        2.06995  -0.00167  -0.00014  -0.01426  -0.01440   2.05555
   R55        2.64179  -0.00087  -0.00001  -0.00488  -0.00489   2.63690
   R56        2.07071  -0.00170  -0.00015  -0.01392  -0.01407   2.05665
   R57        2.64609  -0.00154  -0.00013  -0.00765  -0.00778   2.63831
   R58        2.07045  -0.00169  -0.00013  -0.01392  -0.01405   2.05640
   R59        2.06975  -0.00177  -0.00009  -0.01408  -0.01416   2.05558
   R60        2.85759  -0.00302  -0.00089  -0.00449  -0.00538   2.85222
   R61        2.07475   0.00281   0.00043   0.01377   0.01420   2.08895
   R62        2.07188   0.00226   0.00003   0.01424   0.01427   2.08615
   R63        2.07271  -0.00071  -0.00003   0.00243   0.00240   2.07511
    A1        1.63588  -0.00057  -0.00043  -0.02465  -0.02591   1.60997
    A2        1.64121  -0.00071   0.00007  -0.02601  -0.02782   1.61339
    A3        2.04755   0.00211  -0.01457   0.10525   0.09223   2.13978
    A4        1.91750   0.00575   0.00212  -0.00613  -0.00679   1.91071
    A5        2.15535  -0.00444   0.01007  -0.10063  -0.08842   2.06693
    A6        1.94235  -0.00251  -0.00149   0.02564   0.02043   1.96278
    A7        2.00497   0.00605   0.00493   0.04172   0.04799   2.05295
    A8        2.23532  -0.00149  -0.00202  -0.03781  -0.03948   2.19584
    A9        1.90468   0.00142  -0.00010   0.02097   0.02049   1.92517
   A10        2.05788   0.00082   0.00057   0.01838   0.01927   2.07715
   A11        2.22913  -0.00003  -0.00152  -0.03041  -0.03194   2.19719
   A12        2.17863  -0.00400   0.01126  -0.10366  -0.09231   2.08632
   A13        2.24951  -0.00695  -0.01468   0.07670   0.06146   2.31098
   A14        1.85308   0.01100   0.00296   0.02520   0.02818   1.88126
   A15        1.85874  -0.00028   0.00007   0.02818   0.02704   1.88577
   A16        2.05400  -0.00402   0.00087  -0.04267  -0.04131   2.01269
   A17        1.84778   0.00875   0.00179   0.04028   0.04096   1.88874
   A18        1.93083   0.00071   0.00037  -0.01890  -0.01865   1.91218
   A19        1.93634   0.00198  -0.00066   0.01305   0.01249   1.94883
   A20        1.83450  -0.00651  -0.00250  -0.01588  -0.01843   1.81607
   A21        1.95101  -0.00197  -0.00010  -0.01228  -0.01222   1.93878
   A22        2.31841  -0.01070  -0.00993   0.00267  -0.00731   2.31110
   A23        2.01358   0.01269   0.00996   0.00965   0.01952   2.03310
   A24        1.88472   0.00144  -0.00017   0.01363   0.01350   1.89822
   A25        1.99601  -0.00173  -0.00033  -0.01360  -0.01390   1.98211
   A26        2.01458   0.00079  -0.00047  -0.01123  -0.01156   2.00302
   A27        1.88489   0.00041   0.00017   0.00390   0.00401   1.88890
   A28        1.89302  -0.00135   0.00000  -0.00540  -0.00564   1.88738
   A29        1.78442   0.00031   0.00086   0.01300   0.01397   1.79838
   A30        1.84582   0.00196   0.00027   0.04164   0.04189   1.88771
   A31        1.96356   0.00000   0.00023  -0.02298  -0.02276   1.94080
   A32        1.89733   0.00073   0.00032   0.00817   0.00807   1.90541
   A33        1.98968  -0.00081   0.00028  -0.01332  -0.01314   1.97654
   A34        1.96199   0.00098   0.00039  -0.00779  -0.00744   1.95455
   A35        1.80646  -0.00284  -0.00147  -0.00722  -0.00879   1.79768
   A36        2.07296   0.00577   0.00060   0.03507   0.03526   2.10822
   A37        2.01659  -0.00649  -0.00030  -0.04616  -0.04720   1.96939
   A38        2.19364   0.00072  -0.00036   0.01118   0.01040   2.20403
   A39        1.89722   0.00169   0.00014   0.01478   0.01498   1.91219
   A40        1.97803  -0.00312  -0.00017  -0.03659  -0.03685   1.94117
   A41        1.94362   0.00011  -0.00019  -0.00693  -0.00727   1.93635
   A42        1.88501   0.00060   0.00005   0.01085   0.01100   1.89601
   A43        1.88458  -0.00068   0.00017   0.00465   0.00482   1.88940
   A44        1.87243   0.00148   0.00003   0.01527   0.01503   1.88746
   A45        1.98927  -0.00318  -0.00048  -0.04068  -0.04133   1.94793
   A46        1.95726   0.00069  -0.00076  -0.00901  -0.01016   1.94711
   A47        1.85775   0.00291   0.00103   0.03172   0.03289   1.89064
   A48        1.89223   0.00050  -0.00082   0.00645   0.00500   1.89723
   A49        1.88538  -0.00005   0.00031   0.00829   0.00893   1.89431
   A50        1.87733  -0.00076   0.00087   0.00676   0.00757   1.88490
   A51        2.07476  -0.00499  -0.00031  -0.01868  -0.01884   2.05592
   A52        1.92036   0.00487   0.00023   0.04386   0.04374   1.96410
   A53        2.28790   0.00013   0.00009  -0.02499  -0.02476   2.26314
   A54        2.05337  -0.00099  -0.00018  -0.00154  -0.00130   2.05207
   A55        1.90917   0.00005   0.00118   0.02220   0.02256   1.93174
   A56        2.31589   0.00100  -0.00098  -0.02037  -0.02093   2.29496
   A57        2.13831   0.00466   0.00042   0.02891   0.02932   2.16764
   A58        2.10728  -0.00316  -0.00077  -0.02175  -0.02252   2.08477
   A59        2.03754  -0.00151   0.00034  -0.00722  -0.00688   2.03066
   A60        2.11752   0.00047  -0.00022   0.00327   0.00304   2.12056
   A61        2.09801   0.00090   0.00078   0.02611   0.02689   2.12490
   A62        2.06759  -0.00137  -0.00056  -0.02941  -0.02998   2.03762
   A63        2.12791   0.00017  -0.00012  -0.00023  -0.00035   2.12756
   A64        2.08753   0.00050   0.00041   0.01685   0.01726   2.10479
   A65        2.06771  -0.00067  -0.00029  -0.01661  -0.01690   2.05081
   A66        2.11137  -0.00038  -0.00002  -0.00482  -0.00485   2.10652
   A67        2.07531   0.00049   0.00010   0.00842   0.00852   2.08383
   A68        2.09649  -0.00011  -0.00008  -0.00360  -0.00368   2.09282
   A69        2.10134   0.00036  -0.00010  -0.00003  -0.00012   2.10122
   A70        2.08223  -0.00003   0.00013   0.00421   0.00435   2.08658
   A71        2.09960  -0.00033  -0.00003  -0.00418  -0.00422   2.09538
   A72        2.07066   0.00089   0.00012   0.00902   0.00914   2.07980
   A73        2.10603  -0.00039  -0.00005  -0.00416  -0.00421   2.10182
   A74        2.10649  -0.00050  -0.00007  -0.00487  -0.00494   2.10156
   A75        1.98552  -0.00169  -0.00072   0.01599   0.01298   1.99851
   A76        2.15877  -0.00806  -0.00074  -0.06592  -0.06553   2.09325
   A77        2.12632   0.00963   0.00128   0.04695   0.04922   2.17554
   A78        1.89241   0.00086   0.00020   0.01354   0.01382   1.90622
   A79        1.99715  -0.00071  -0.00072  -0.02695  -0.02780   1.96935
   A80        1.94745  -0.00089  -0.00005  -0.00879  -0.00903   1.93843
   A81        1.88180   0.00026   0.00066   0.02515   0.02593   1.90773
   A82        1.85957   0.00113  -0.00043  -0.00117  -0.00158   1.85799
   A83        1.87961  -0.00048   0.00038   0.00097   0.00098   1.88059
   A84        2.10986   0.00567   0.00052   0.02947   0.02999   2.13984
   A85        2.11887  -0.00419  -0.00061  -0.02620  -0.02681   2.09206
   A86        2.05388  -0.00149   0.00009  -0.00342  -0.00334   2.05054
   A87        2.11186   0.00032  -0.00010   0.00090   0.00079   2.11265
   A88        2.08803   0.00068   0.00054   0.01682   0.01736   2.10539
   A89        2.08257  -0.00101  -0.00044  -0.01785  -0.01829   2.06428
   A90        2.11563   0.00054   0.00003   0.00035   0.00038   2.11601
   A91        2.08348  -0.00026   0.00032   0.00966   0.00999   2.09347
   A92        2.08395  -0.00029  -0.00036  -0.01003  -0.01039   2.07357
   A93        2.10544  -0.00024   0.00002  -0.00357  -0.00355   2.10189
   A94        2.08107   0.00040   0.00006   0.00618   0.00623   2.08730
   A95        2.09661  -0.00017  -0.00008  -0.00263  -0.00271   2.09391
   A96        2.10151   0.00023  -0.00010  -0.00113  -0.00123   2.10028
   A97        2.08424   0.00007   0.00013   0.00388   0.00401   2.08825
   A98        2.09743  -0.00030  -0.00003  -0.00275  -0.00278   2.09465
   A99        2.07784   0.00062   0.00006   0.00681   0.00687   2.08471
   A100       2.10218  -0.00023  -0.00002  -0.00284  -0.00286   2.09932
   A101       2.10312  -0.00040  -0.00004  -0.00398  -0.00402   2.09910
   A102       1.94702   0.00080   0.00063   0.00727   0.00759   1.95462
   A103       2.15212  -0.00280  -0.00228  -0.02212  -0.02432   2.12781
   A104       2.18293   0.00198   0.00153   0.01375   0.01518   2.19811
   A105       1.94471  -0.00147  -0.00210  -0.01549  -0.01759   1.92712
   A106       1.95644  -0.00090   0.00011  -0.01847  -0.01837   1.93806
   A107       1.94388   0.00130   0.00067   0.02271   0.02347   1.96735
   A108       1.84370   0.00107   0.00133   0.02254   0.02377   1.86748
   A109       1.87851   0.00013  -0.00032  -0.02015  -0.02037   1.85815
   A110       1.89197  -0.00009   0.00036   0.00895   0.00938   1.90134
    D1        0.00890  -0.00086  -0.00307  -0.05230  -0.05555  -0.04665
    D2       -2.72112  -0.00551  -0.00049  -0.06294  -0.06427  -2.78539
    D3        3.12817   0.00058   0.00202   0.03236   0.03544  -3.11958
    D4        0.00400   0.00008   0.00129   0.02255   0.02430   0.02830
    D5        0.13201  -0.00406  -0.00395  -0.11830  -0.12124   0.01077
    D6       -2.58256  -0.00761  -0.00622  -0.16571  -0.17450  -2.75707
    D7        3.05672   0.00241   0.00127   0.05571   0.05684   3.11355
    D8        0.00648   0.00176   0.00106   0.05407   0.05471   0.06118
    D9        2.35590   0.00756   0.00577   0.10533   0.11154   2.46744
   D10       -1.28327   0.01395   0.01050   0.18853   0.19879  -1.08448
   D11       -0.22519   0.00383   0.00534   0.14560   0.15073  -0.07446
   D12        2.41883   0.01022   0.01006   0.22879   0.23798   2.65681
   D13        2.95622  -0.00280   0.00479   0.06098   0.06718   3.02340
   D14       -0.10862  -0.00423   0.01162   0.09465   0.10758  -0.00105
   D15       -0.82828   0.00541   0.00041   0.06115   0.06025  -0.76803
   D16        2.39006   0.00397   0.00724   0.09482   0.10065   2.49071
   D17        0.23818  -0.00260  -0.00463  -0.10986  -0.11342   0.12476
   D18       -2.73607  -0.00281  -0.00362  -0.09567  -0.09892  -2.83499
   D19       -2.30131  -0.00944   0.00501  -0.14890  -0.14430  -2.44561
   D20        1.00762  -0.00966   0.00602  -0.13471  -0.12980   0.87783
   D21       -0.77423   0.00142   0.00164   0.02988   0.03139  -0.74285
   D22       -2.93252   0.00268   0.00371   0.06039   0.06337  -2.86914
   D23        1.30215   0.00146   0.00244   0.03772   0.03949   1.34164
   D24        2.87969  -0.00307  -0.00169  -0.05100  -0.05180   2.82789
   D25        0.72141  -0.00181   0.00038  -0.02050  -0.01982   0.70159
   D26       -1.32711  -0.00303  -0.00089  -0.04316  -0.04370  -1.37081
   D27        3.12362   0.00086  -0.00064   0.01666   0.01651   3.14013
   D28       -0.01983   0.00149   0.00415   0.07050   0.07437   0.05454
   D29       -0.48129   0.00640  -0.00284   0.04545   0.04286  -0.43843
   D30        2.65844   0.00704   0.00196   0.09929   0.10072   2.75916
   D31        1.32189   0.00283  -0.00135   0.01033   0.00876   1.33066
   D32       -0.77410   0.00289  -0.00140   0.00980   0.00838  -0.76572
   D33       -2.88720   0.00312  -0.00117   0.02124   0.01979  -2.86742
   D34       -1.32154  -0.00324   0.00123  -0.01968  -0.01832  -1.33985
   D35        2.86565  -0.00318   0.00118  -0.02020  -0.01870   2.84696
   D36        0.75255  -0.00295   0.00141  -0.00876  -0.00729   0.74526
   D37        0.82524  -0.00429   0.00632   0.01591   0.02088   0.84612
   D38       -1.31620  -0.00137   0.00521   0.02698   0.03081  -1.28539
   D39        2.87576  -0.00027   0.00726   0.03075   0.03604   2.91180
   D40       -2.37853  -0.00368  -0.00039  -0.00795  -0.00770  -2.38623
   D41        1.76321  -0.00075  -0.00150   0.00312   0.00224   1.76545
   D42       -0.32801   0.00034   0.00054   0.00688   0.00746  -0.32055
   D43        3.04222   0.00051  -0.00588  -0.03675  -0.04493   2.99729
   D44       -0.07718  -0.00117  -0.00331  -0.03923  -0.04433  -0.12151
   D45       -0.03379  -0.00032  -0.00083  -0.00278  -0.00351  -0.03730
   D46        3.12999  -0.00200   0.00175  -0.00526  -0.00291   3.12708
   D47       -1.35891  -0.00489   0.00018  -0.05565  -0.05597  -1.41488
   D48        0.73956  -0.00387  -0.00012  -0.04426  -0.04492   0.69464
   D49        2.73410  -0.00508   0.00035  -0.04289  -0.04325   2.69086
   D50        0.65077   0.00063   0.00094   0.00643   0.00765   0.65842
   D51        2.74924   0.00165   0.00065   0.01782   0.01870   2.76793
   D52       -1.53941   0.00044   0.00111   0.01918   0.02037  -1.51904
   D53        2.73833  -0.00133  -0.00042  -0.01868  -0.01898   2.71935
   D54       -1.44639  -0.00032  -0.00072  -0.00729  -0.00794  -1.45432
   D55        0.54816  -0.00153  -0.00025  -0.00592  -0.00626   0.54189
   D56       -1.66014   0.00100   0.00109   0.00355   0.00455  -1.65560
   D57        2.52144  -0.00099   0.00035  -0.02418  -0.02373   2.49771
   D58        0.38477   0.00019   0.00071  -0.00211  -0.00164   0.38313
   D59        1.46344   0.00208  -0.00145   0.00552   0.00375   1.46720
   D60       -0.63816   0.00008  -0.00219  -0.02221  -0.02452  -0.66268
   D61       -2.77483   0.00127  -0.00183  -0.00014  -0.00243  -2.77726
   D62       -1.24583   0.00136  -0.01004  -0.06876  -0.07851  -1.32434
   D63        1.89783   0.00066  -0.01537  -0.12851  -0.14460   1.75322
   D64        1.91856  -0.00021  -0.00719  -0.07109  -0.07755   1.84101
   D65       -1.22096  -0.00091  -0.01251  -0.13084  -0.14365  -1.36461
   D66       -0.64303   0.00038  -0.00090  -0.01128  -0.01228  -0.65532
   D67        1.39434   0.00384  -0.00014   0.04057   0.04035   1.43469
   D68       -2.73386   0.00154  -0.00054   0.01525   0.01484  -2.71902
   D69       -2.75973  -0.00100  -0.00037  -0.01725  -0.01771  -2.77745
   D70       -0.72236   0.00245   0.00039   0.03459   0.03492  -0.68744
   D71        1.43263   0.00016  -0.00001   0.00927   0.00941   1.44204
   D72        1.53489  -0.00109  -0.00096  -0.02555  -0.02647   1.50842
   D73       -2.71093   0.00237  -0.00020   0.02629   0.02616  -2.68476
   D74       -0.55593   0.00007  -0.00060   0.00097   0.00065  -0.55528
   D75        0.02352  -0.00151  -0.00330  -0.05583  -0.05794  -0.03441
   D76        3.11681  -0.00186  -0.00551  -0.07952  -0.08342   3.03339
   D77       -3.12008  -0.00082   0.00186   0.00230   0.00375  -3.11633
   D78       -0.02679  -0.00117  -0.00035  -0.02139  -0.02173  -0.04852
   D79       -2.55156   0.00247  -0.00062   0.03528   0.03457  -2.51699
   D80        0.55268   0.00215  -0.00064   0.03015   0.02939   0.58207
   D81        0.56831   0.00313   0.00030   0.04834   0.04875   0.61706
   D82       -2.61064   0.00281   0.00027   0.04321   0.04357  -2.56707
   D83       -0.01537   0.00062   0.00078   0.01195   0.01372  -0.00165
   D84       -3.10763   0.00114   0.00320   0.03734   0.04176  -3.06587
   D85       -3.13671   0.00010  -0.00006   0.00031   0.00070  -3.13601
   D86        0.05421   0.00062   0.00235   0.02570   0.02874   0.08295
   D87        3.08202  -0.00189  -0.00005  -0.02601  -0.02614   3.05589
   D88       -0.04868  -0.00136  -0.00015  -0.01974  -0.01995  -0.06863
   D89       -0.17691  -0.00117   0.00038  -0.02075  -0.02032  -0.19723
   D90        2.97558  -0.00064   0.00028  -0.01449  -0.01413   2.96145
   D91       -0.13933   0.00051   0.00197   0.01964   0.02215  -0.11718
   D92        2.83841  -0.00116   0.00075  -0.00633  -0.00568   2.83273
   D93        3.11242  -0.00011   0.00162   0.01566   0.01762   3.13005
   D94       -0.19303  -0.00178   0.00040  -0.01031  -0.01020  -0.20322
   D95       -3.14003   0.00036  -0.00007   0.00449   0.00451  -3.13552
   D96       -0.01066  -0.00001   0.00000   0.00067   0.00069  -0.00997
   D97       -0.00892  -0.00016   0.00002  -0.00164  -0.00161  -0.01052
   D98        3.12045  -0.00053   0.00009  -0.00546  -0.00543   3.11502
   D99        3.13550  -0.00030   0.00007  -0.00340  -0.00325   3.13225
   D100      -0.01432  -0.00029   0.00006  -0.00288  -0.00275  -0.01706
   D101       0.00419   0.00016  -0.00003   0.00229   0.00224   0.00643
   D102       3.13756   0.00017  -0.00004   0.00280   0.00274   3.14030
   D103       0.00623   0.00004   0.00000  -0.00007  -0.00005   0.00618
   D104       3.14146  -0.00004   0.00001  -0.00051  -0.00049   3.14097
   D105      -3.12335   0.00038  -0.00008   0.00331   0.00322  -3.12013
   D106       0.01189   0.00030  -0.00006   0.00287   0.00278   0.01466
   D107       0.00336  -0.00003   0.00000  -0.00125  -0.00123   0.00213
   D108       3.13949  -0.00001   0.00000  -0.00027  -0.00027   3.13922
   D109      -3.13010  -0.00005   0.00001  -0.00191  -0.00187  -3.13197
   D110       0.00603  -0.00003   0.00001  -0.00093  -0.00091   0.00512
   D111       0.00158   0.00010  -0.00002   0.00125   0.00121   0.00278
   D112       3.14025   0.00000   0.00000   0.00011   0.00010   3.14035
   D113      -3.13358   0.00018  -0.00004   0.00165   0.00160  -3.13198
   D114       0.00509   0.00008  -0.00002   0.00052   0.00050   0.00559
   D115      -0.00627  -0.00011   0.00002  -0.00061  -0.00059  -0.00686
   D116       3.13824   0.00000   0.00000   0.00053   0.00051   3.13875
   D117       3.14083  -0.00013   0.00003  -0.00162  -0.00158   3.13925
   D118       0.00216  -0.00003   0.00001  -0.00049  -0.00048   0.00168
   D119       2.12815   0.00117  -0.00093   0.00339   0.00234   2.13049
   D120      -2.05416   0.00166  -0.00042   0.02771   0.02694  -2.02722
   D121       0.08545  -0.00023  -0.00050   0.00157   0.00106   0.08651
   D122      -0.83304   0.00216   0.00038   0.02274   0.02332  -0.80971
   D123       1.26784   0.00265   0.00089   0.04706   0.04792   1.31576
   D124      -2.87574   0.00076   0.00081   0.02092   0.02204  -2.85370
   D125       3.12601  -0.00013  -0.00005  -0.00176  -0.00189   3.12412
   D126       0.02562   0.00020  -0.00007   0.00229   0.00218   0.02780
   D127       0.02041   0.00023  -0.00001   0.00370   0.00369   0.02410
   D128      -3.07998   0.00057  -0.00003   0.00774   0.00776  -3.07222
   D129      -3.12508   0.00004   0.00000   0.00122   0.00115  -3.12393
   D130       0.03354   0.00017   0.00000   0.00264   0.00258   0.03613
   D131      -0.01968  -0.00011  -0.00002  -0.00305  -0.00304  -0.02272
   D132       3.13894   0.00002  -0.00002  -0.00163  -0.00161   3.13733
   D133      -0.00668  -0.00017   0.00003  -0.00185  -0.00185  -0.00853
   D134      -3.13570   0.00002  -0.00001  -0.00001  -0.00003  -3.13573
   D135       3.09383  -0.00047   0.00007  -0.00508  -0.00501   3.08883
   D136      -0.03519  -0.00028   0.00004  -0.00324  -0.00319  -0.03837
   D137       0.00514  -0.00006   0.00003   0.00056   0.00057   0.00572
   D138      -3.13333   0.00003   0.00001   0.00079   0.00080  -3.13253
   D139       3.12970  -0.00019   0.00004  -0.00067  -0.00065   3.12905
   D140      -0.00877  -0.00010   0.00002  -0.00044  -0.00042  -0.00920
   D141      -0.00842  -0.00003  -0.00001  -0.00084  -0.00084  -0.00926
   D142      -3.14055   0.00007  -0.00001   0.00072   0.00072  -3.13983
   D143       3.12049  -0.00022   0.00002  -0.00263  -0.00260   3.11789
   D144      -0.01164  -0.00012   0.00002  -0.00107  -0.00105  -0.01269
   D145       0.00917   0.00016  -0.00002   0.00150   0.00149   0.01066
   D146       3.14129   0.00006  -0.00001  -0.00005  -0.00005   3.14124
   D147      -3.13557   0.00006   0.00000   0.00128   0.00128  -3.13429
   D148      -0.00345  -0.00004   0.00001  -0.00028  -0.00027  -0.00372
   D149      -0.79674   0.00162   0.00013   0.01997   0.01990  -0.77684
   D150       1.26536   0.00140   0.00048   0.02590   0.02632   1.29168
   D151      -2.89458   0.00157   0.00151   0.04066   0.04207  -2.85252
   D152       2.28995   0.00116  -0.00244  -0.00733  -0.00973   2.28022
   D153      -1.93113   0.00094  -0.00209  -0.00140  -0.00331  -1.93444
   D154       0.19211   0.00111  -0.00106   0.01336   0.01243   0.20454
         Item               Value     Threshold  Converged?
 Maximum Force            0.026907     0.000450     NO 
 RMS     Force            0.003810     0.000300     NO 
 Maximum Displacement     0.959377     0.001800     NO 
 RMS     Displacement     0.276404     0.001200     NO 
 Predicted change in Energy=-2.149936D-02
 Lowest energy point so far.  Saving SCF results.
 GradGradGradGradGradGradGradGradGradGradGradGradGradGradGradGradGradGrad

 Leave Link  103 at Thu Dec 13 10:10:09 2018, MaxMem=   805306368 cpu:         1.7
 (Enter /pbs_home/pkowalski/g09d01/g09/l202.exe)
 Stoichiometry    C29H22F6S2
 Framework group  C1[X(C29H22F6S2)]
 Deg. of freedom   171
 Full point group                 C1      NOp   1
 RotChk:  IX=0 Diff= 6.04D-02
 Largest Abelian subgroup         C1      NOp   1
 Largest concise Abelian subgroup C1      NOp   1
                         Standard orientation:                         
 ---------------------------------------------------------------------
 Center     Atomic      Atomic             Coordinates (Angstroms)
 Number     Number       Type             X           Y           Z
 ---------------------------------------------------------------------
      1         16           0        2.871855   -1.337065    1.945506
      2         16           0       -2.009713   -2.472802   -0.568774
      3          9           0       -2.646437    2.783139   -0.216938
      4          9           0       -1.225209    3.080782   -1.893150
      5          9           0       -0.516054    4.891384   -0.003907
      6          9           0       -1.006708    3.457638    1.619478
      7          9           0        1.581893    3.421591   -0.750314
      8          9           0        1.579212    3.180507    1.459603
      9          6           0       -1.440054    0.085813   -0.951357
     10          6           0       -0.855256   -1.228372   -0.959357
     11          6           0        1.481595   -0.286417    1.744245
     12          6           0       -0.710128    1.299642   -0.419300
     13          6           0       -1.331350    2.683655   -0.585072
     14          6           0        0.544678    1.463916    0.131433
     15          6           0       -0.502267    3.578934    0.348381
     16          6           0        0.868133    2.927355    0.319719
     17          6           0        1.609396    0.485634    0.534753
     18          6           0        0.680115    0.097077    2.950304
     19          6           0        0.374936   -1.633666   -1.705231
     20          6           0        3.576733   -0.817292    0.396971
     21          6           0       -3.333085   -1.296568   -0.394900
     22          6           0       -4.697583   -1.829269   -0.070378
     23          6           0       -5.827767   -1.015896    0.196842
     24          6           0       -4.899918   -3.230991    0.001080
     25          6           0       -7.072559   -1.572830    0.500423
     26          6           0       -6.143306   -3.781097    0.309285
     27          6           0       -7.238547   -2.954499    0.556851
     28          6           0       -2.898465   -0.023596   -0.707991
     29          6           0       -3.804895    1.134392   -1.037779
     30          6           0        4.861536   -1.440081   -0.024828
     31          6           0        5.864204   -0.723464   -0.718144
     32          6           0        5.135461   -2.783875    0.311673
     33          6           0        7.066979   -1.335028   -1.080367
     34          6           0        6.339250   -3.389859   -0.050926
     35          6           0        7.307313   -2.670229   -0.753900
     36          6           0        2.812689    0.142589   -0.236565
     37          6           0        3.077747    0.726035   -1.603095
     38          1           0        1.225471    0.867268    3.527940
     39          1           0        0.501207   -0.774209    3.604993
     40          1           0       -0.299649    0.513813    2.657033
     41          1           0        0.796498   -2.574941   -1.312799
     42          1           0        1.148085   -0.856259   -1.660561
     43          1           0        0.103574   -1.785577   -2.767840
     44          1           0       -5.766519    0.057677    0.190331
     45          1           0       -4.081244   -3.918371   -0.192235
     46          1           0       -7.917220   -0.916091    0.700429
     47          1           0       -6.256100   -4.862602    0.351684
     48          1           0       -8.209355   -3.383378    0.794741
     49          1           0       -4.573162    0.801098   -1.759410
     50          1           0       -4.300602    1.558083   -0.146370
     51          1           0       -3.245903    1.947583   -1.529965
     52          1           0        5.734325    0.328025   -0.945068
     53          1           0        4.393880   -3.371186    0.848632
     54          1           0        7.824723   -0.759619   -1.608755
     55          1           0        6.519845   -4.429643    0.214429
     56          1           0        8.245305   -3.143531   -1.035666
     57          1           0        2.159412    0.700782   -2.217902
     58          1           0        3.387891    1.782958   -1.529491
     59          1           0        3.841487    0.168549   -2.161428
 ---------------------------------------------------------------------
 Rotational constants (GHZ):      0.1327486      0.0618904      0.0475426
 Leave Link  202 at Thu Dec 13 10:10:10 2018, MaxMem=   805306368 cpu:         0.0
 (Enter /pbs_home/pkowalski/g09d01/g09/l301.exe)
 Basis read from rwf:  (5D, 7F)
 No pseudopotential information found on rwf file.
 There are   673 symmetry adapted cartesian basis functions of A   symmetry.
 There are   636 symmetry adapted basis functions of A   symmetry.
   636 basis functions,  1103 primitive gaussians,   673 cartesian basis functions
   141 alpha electrons      141 beta electrons
       nuclear repulsion energy      4579.0966369874 Hartrees.
 IExCor=  402 DFT=T Ex+Corr=B3LYP ExCW=0 ScaHFX=  0.200000
 ScaDFX=  0.800000  0.720000  1.000000  0.810000 ScalE2=  1.000000  1.000000
 IRadAn=      0 IRanWt=     -1 IRanGd=            0 ICorTp=0 IEmpDi=  4
 NAtoms=   59 NActive=   59 NUniq=   59 SFac= 1.00D+00 NAtFMM=   60 NAOKFM=F Big=F
 Integral buffers will be    131072 words long.
 Raffenetti 2 integral format.
 Two-electron integral symmetry is turned on.
 No density basis found on file   724.
 Leave Link  301 at Thu Dec 13 10:10:10 2018, MaxMem=   805306368 cpu:         0.6
 (Enter /pbs_home/pkowalski/g09d01/g09/l302.exe)
 NPDir=0 NMtPBC=     1 NCelOv=     1 NCel=       1 NClECP=     1 NCelD=      1
         NCelK=      1 NCelE2=     1 NClLst=     1 CellRange=     0.0.
 One-electron integrals computed using PRISM.
 NBasis=   636 RedAO= T EigKep=  3.03D-04  NBF=   636
 NBsUse=   636 1.00D-06 EigRej= -1.00D+00 NBFU=   636
 Precomputing XC quadrature grid using
 IXCGrd= 4 IRadAn=           0 IRanWt=          -1 IRanGd=           0 AccXCQ= 0.00D+00.
 Generated NRdTot=       0 NPtTot=           0 NUsed=           0 NTot=          32
 NSgBfM=   627   628   637   640   640 MxSgAt=    59 MxSgA2=    59.
 Leave Link  302 at Thu Dec 13 10:10:12 2018, MaxMem=   805306368 cpu:        16.2
 (Enter /pbs_home/pkowalski/g09d01/g09/l303.exe)
 DipDrv:  MaxL=1.
 Leave Link  303 at Thu Dec 13 10:10:12 2018, MaxMem=   805306368 cpu:         1.5
 (Enter /pbs_home/pkowalski/g09d01/g09/l401.exe)
 Initial guess from the checkpoint file:  "dae0068freq_open_b3lyp_air.chk"
 B after Tr=     0.000000    0.000000    0.000000
         Rot=    0.999736    0.021638   -0.004845   -0.006090 Ang=   2.64 deg.
 Guess basis will be translated and rotated to current coordinates.
 JPrj=2 DoOrth=T DoCkMO=T.
 Generating alternative initial guess.
 ExpMin= 1.22D-01 ExpMax= 9.18D+03 ExpMxC= 1.38D+03 IAcc=1 IRadAn=         1 AccDes= 0.00D+00
 Harris functional with IExCor=  402 and IRadAn=       1 diagonalized for initial guess.
 HarFok:  IExCor=  402 AccDes= 0.00D+00 IRadAn=         1 IDoV= 1 UseB2=F ITyADJ=14
 ICtDFT=  3500011 ScaDFX=  1.000000  1.000000  1.000000  1.000000
 FoFCou: FMM=F IPFlag=           0 FMFlag=      100000 FMFlg1=           0
         NFxFlg=           0 DoJE=T BraDBF=F KetDBF=T FulRan=T
         wScrn=  0.000000 ICntrl=     500 IOpCl=  0 I1Cent=   200000004 NGrid=           0
         NMat0=    1 NMatS0=      1 NMatT0=    0 NMatD0=    1 NMtDS0=    0 NMtDT0=    0
 Petite list used in FoFCou.
 Harris En= -2512.03799150666    
 Leave Link  401 at Thu Dec 13 10:10:18 2018, MaxMem=   805306368 cpu:        41.0
 (Enter /pbs_home/pkowalski/g09d01/g09/l502.exe)
 Closed shell SCF:
 Using DIIS extrapolation, IDIIS=  1040.
 Integral symmetry usage will be decided dynamically.
 IVT=     1387805 IEndB=     1387805 NGot=   805306368 MDV=   804388806
 LenX=   804388806 LenY=   803935204
 Requested convergence on RMS density matrix=1.00D-08 within 128 cycles.
 Requested convergence on MAX density matrix=1.00D-06.
 Requested convergence on             energy=1.00D-06.
 No special actions if energy rises.
 Fock matrices will be formed incrementally for  20 cycles.
 Integral accuracy reduced to 1.0D-05 until final iterations.

 Cycle   1  Pass 0  IDiag  1:
 FoFJK:  IHMeth= 1 ICntrl=       0 DoSepK=F KAlg= 0 I1Cent=   0 FoldK=F
 IRaf= 640000000 NMat=   1 IRICut=       1 DoRegI=T DoRafI=F ISym2E= 0.
 FoFCou: FMM=F IPFlag=           0 FMFlag=      100000 FMFlg1=           0
         NFxFlg=           0 DoJE=F BraDBF=F KetDBF=F FulRan=T
         wScrn=  0.000000 ICntrl=       0 IOpCl=  0 I1Cent=           0 NGrid=           0
         NMat0=    1 NMatS0=      1 NMatT0=    0 NMatD0=    1 NMtDS0=    0 NMtDT0=    0
 Symmetry not used in FoFCou.
 E= -2511.96826664066    
 DIIS: error= 8.99D-03 at cycle   1 NSaved=   1.
 NSaved= 1 IEnMin= 1 EnMin= -2511.96826664066     IErMin= 1 ErrMin= 8.99D-03
 ErrMax= 8.99D-03  0.00D+00 EMaxC= 1.00D-01 BMatC= 1.41D-01 BMatP= 1.41D-01
 IDIUse=3 WtCom= 9.10D-01 WtEn= 8.99D-02
 Coeff-Com:  0.100D+01
 Coeff-En:   0.100D+01
 Coeff:      0.100D+01
 Gap=     0.477 Goal=   None    Shift=    0.000
 GapD=    0.477 DampG=2.000 DampE=1.000 DampFc=2.0000 IDamp=-1.
 RMSDP=1.22D-03 MaxDP=3.68D-02              OVMax= 5.87D-02

 Cycle   2  Pass 0  IDiag  1:
 RMSU=  1.22D-03    CP:  9.94D-01
 E= -2512.18735330922     Delta-E=       -0.219086668567 Rises=F Damp=F
 DIIS: error= 1.24D-03 at cycle   2 NSaved=   2.
 NSaved= 2 IEnMin= 2 EnMin= -2512.18735330922     IErMin= 2 ErrMin= 1.24D-03
 ErrMax= 1.24D-03  0.00D+00 EMaxC= 1.00D-01 BMatC= 3.45D-03 BMatP= 1.41D-01
 IDIUse=3 WtCom= 9.88D-01 WtEn= 1.24D-02
 Coeff-Com: -0.248D-01 0.102D+01
 Coeff-En:   0.000D+00 0.100D+01
 Coeff:     -0.245D-01 0.102D+01
 Gap=     0.134 Goal=   None    Shift=    0.000
 RMSDP=3.24D-04 MaxDP=1.77D-02 DE=-2.19D-01 OVMax= 2.61D-02

 Cycle   3  Pass 0  IDiag  1:
 RMSU=  3.23D-04    CP:  9.93D-01  1.02D+00
 E= -2512.18486444129     Delta-E=        0.002488867934 Rises=F Damp=F
 DIIS: error= 1.65D-03 at cycle   3 NSaved=   3.
 NSaved= 3 IEnMin= 2 EnMin= -2512.18735330922     IErMin= 2 ErrMin= 1.24D-03
 ErrMax= 1.65D-03  0.00D+00 EMaxC= 1.00D-01 BMatC= 7.28D-03 BMatP= 3.45D-03
 IDIUse=3 WtCom= 1.98D-01 WtEn= 8.02D-01
 Coeff-Com: -0.365D-01 0.630D+00 0.406D+00
 Coeff-En:   0.000D+00 0.614D+00 0.386D+00
 Coeff:     -0.721D-02 0.618D+00 0.390D+00
 Gap=     0.130 Goal=   None    Shift=    0.000
 RMSDP=2.20D-04 MaxDP=1.25D-02 DE= 2.49D-03 OVMax= 2.20D-02

 Cycle   4  Pass 0  IDiag  1:
 RMSU=  8.07D-05    CP:  9.93D-01  1.05D+00  3.77D-01
 E= -2512.19193928901     Delta-E=       -0.007074847722 Rises=F Damp=F
 DIIS: error= 3.85D-04 at cycle   4 NSaved=   4.
 NSaved= 4 IEnMin= 4 EnMin= -2512.19193928901     IErMin= 4 ErrMin= 3.85D-04
 ErrMax= 3.85D-04  0.00D+00 EMaxC= 1.00D-01 BMatC= 2.06D-04 BMatP= 3.45D-03
 IDIUse=3 WtCom= 9.96D-01 WtEn= 3.85D-03
 Coeff-Com: -0.157D-01 0.216D+00 0.195D+00 0.604D+00
 Coeff-En:   0.000D+00 0.000D+00 0.000D+00 0.100D+01
 Coeff:     -0.156D-01 0.215D+00 0.194D+00 0.606D+00
 Gap=     0.129 Goal=   None    Shift=    0.000
 RMSDP=4.79D-05 MaxDP=3.06D-03 DE=-7.07D-03 OVMax= 7.48D-03

 Cycle   5  Pass 0  IDiag  1:
 RMSU=  3.68D-05    CP:  9.93D-01  1.05D+00  4.30D-01  6.85D-01
 E= -2512.19208992522     Delta-E=       -0.000150636210 Rises=F Damp=F
 DIIS: error= 3.30D-04 at cycle   5 NSaved=   5.
 NSaved= 5 IEnMin= 5 EnMin= -2512.19208992522     IErMin= 5 ErrMin= 3.30D-04
 ErrMax= 3.30D-04  0.00D+00 EMaxC= 1.00D-01 BMatC= 8.25D-05 BMatP= 2.06D-04
 IDIUse=3 WtCom= 9.97D-01 WtEn= 3.30D-03
 Coeff-Com: -0.354D-02 0.255D-01 0.561D-01 0.419D+00 0.503D+00
 Coeff-En:   0.000D+00 0.000D+00 0.000D+00 0.287D+00 0.713D+00
 Coeff:     -0.353D-02 0.254D-01 0.559D-01 0.418D+00 0.504D+00
 Gap=     0.130 Goal=   None    Shift=    0.000
 RMSDP=2.28D-05 MaxDP=1.49D-03 DE=-1.51D-04 OVMax= 3.75D-03

 Cycle   6  Pass 0  IDiag  1:
 RMSU=  1.45D-05    CP:  9.93D-01  1.06D+00  4.30D-01  7.82D-01  5.73D-01
 E= -2512.19216980394     Delta-E=       -0.000079878722 Rises=F Damp=F
 DIIS: error= 9.28D-05 at cycle   6 NSaved=   6.
 NSaved= 6 IEnMin= 6 EnMin= -2512.19216980394     IErMin= 6 ErrMin= 9.28D-05
 ErrMax= 9.28D-05  0.00D+00 EMaxC= 1.00D-01 BMatC= 9.16D-06 BMatP= 8.25D-05
 IDIUse=1 WtCom= 1.00D+00 WtEn= 0.00D+00
 Coeff-Com: -0.293D-03-0.119D-01 0.986D-02 0.184D+00 0.318D+00 0.500D+00
 Coeff:     -0.293D-03-0.119D-01 0.986D-02 0.184D+00 0.318D+00 0.500D+00
 Gap=     0.129 Goal=   None    Shift=    0.000
 RMSDP=8.41D-06 MaxDP=4.09D-04 DE=-7.99D-05 OVMax= 8.59D-04

 Initial convergence to 1.0D-05 achieved.  Increase integral accuracy.
 Cycle   7  Pass 1  IDiag  1:
 E= -2512.19212791773     Delta-E=        0.000041886210 Rises=F Damp=F
 DIIS: error= 1.97D-04 at cycle   1 NSaved=   1.
 NSaved= 1 IEnMin= 1 EnMin= -2512.19212791773     IErMin= 1 ErrMin= 1.97D-04
 ErrMax= 1.97D-04  0.00D+00 EMaxC= 1.00D-01 BMatC= 1.43D-05 BMatP= 1.43D-05
 IDIUse=3 WtCom= 9.98D-01 WtEn= 1.97D-03
 Coeff-Com:  0.100D+01
 Coeff-En:   0.100D+01
 Coeff:      0.100D+01
 Gap=     0.130 Goal=   None    Shift=    0.000
 RMSDP=8.41D-06 MaxDP=4.09D-04 DE= 4.19D-05 OVMax= 8.17D-04

 Cycle   8  Pass 1  IDiag  1:
 RMSU=  1.69D-04    CP:  1.00D+00
 E= -2512.19214006824     Delta-E=       -0.000012150511 Rises=F Damp=F
 DIIS: error= 7.59D-05 at cycle   2 NSaved=   2.
 NSaved= 2 IEnMin= 2 EnMin= -2512.19214006824     IErMin= 2 ErrMin= 7.59D-05
 ErrMax= 7.59D-05  0.00D+00 EMaxC= 1.00D-01 BMatC= 3.56D-06 BMatP= 1.43D-05
 IDIUse=1 WtCom= 1.00D+00 WtEn= 0.00D+00
 Coeff-Com:  0.244D+00 0.756D+00
 Coeff:      0.244D+00 0.756D+00
 Gap=     0.129 Goal=   None    Shift=    0.000
 RMSDP=9.50D-06 MaxDP=4.44D-04 DE=-1.22D-05 OVMax= 1.19D-03

 Cycle   9  Pass 1  IDiag  1:
 RMSU=  9.42D-06    CP:  1.00D+00  1.01D+00
 E= -2512.19213596309     Delta-E=        0.000004105150 Rises=F Damp=F
 DIIS: error= 1.07D-04 at cycle   3 NSaved=   3.
 NSaved= 3 IEnMin= 2 EnMin= -2512.19214006824     IErMin= 2 ErrMin= 7.59D-05
 ErrMax= 1.07D-04  0.00D+00 EMaxC= 1.00D-01 BMatC= 7.04D-06 BMatP= 3.56D-06
 IDIUse=3 WtCom= 4.92D-01 WtEn= 5.08D-01
 Coeff-Com:  0.830D-03 0.585D+00 0.414D+00
 Coeff-En:   0.000D+00 0.626D+00 0.374D+00
 Coeff:      0.408D-03 0.606D+00 0.394D+00
 Gap=     0.130 Goal=   None    Shift=    0.000
 RMSDP=5.42D-06 MaxDP=2.57D-04 DE= 4.11D-06 OVMax= 6.55D-04

 Cycle  10  Pass 1  IDiag  1:
 RMSU=  1.32D-06    CP:  1.00D+00  1.01D+00  4.46D-01
 E= -2512.19214403349     Delta-E=       -0.000008070390 Rises=F Damp=F
 DIIS: error= 1.06D-05 at cycle   4 NSaved=   4.
 NSaved= 4 IEnMin= 4 EnMin= -2512.19214403349     IErMin= 4 ErrMin= 1.06D-05
 ErrMax= 1.06D-05  0.00D+00 EMaxC= 1.00D-01 BMatC= 1.52D-07 BMatP= 3.56D-06
 IDIUse=1 WtCom= 1.00D+00 WtEn= 0.00D+00
 Coeff-Com: -0.445D-02 0.378D+00 0.250D+00 0.375D+00
 Coeff:     -0.445D-02 0.378D+00 0.250D+00 0.375D+00
 Gap=     0.129 Goal=   None    Shift=    0.000
 RMSDP=8.25D-07 MaxDP=4.39D-05 DE=-8.07D-06 OVMax= 1.26D-04

 Cycle  11  Pass 1  IDiag  1:
 RMSU=  4.58D-07    CP:  1.00D+00  1.01D+00  4.19D-01  5.18D-01
 E= -2512.19214419175     Delta-E=       -0.000000158260 Rises=F Damp=F
 DIIS: error= 1.52D-06 at cycle   5 NSaved=   5.
 NSaved= 5 IEnMin= 5 EnMin= -2512.19214419175     IErMin= 5 ErrMin= 1.52D-06
 ErrMax= 1.52D-06  0.00D+00 EMaxC= 1.00D-01 BMatC= 3.53D-09 BMatP= 1.52D-07
 IDIUse=1 WtCom= 1.00D+00 WtEn= 0.00D+00
 Coeff-Com: -0.263D-02 0.195D+00 0.128D+00 0.216D+00 0.464D+00
 Coeff:     -0.263D-02 0.195D+00 0.128D+00 0.216D+00 0.464D+00
 Gap=     0.129 Goal=   None    Shift=    0.000
 RMSDP=1.65D-07 MaxDP=9.02D-06 DE=-1.58D-07 OVMax= 2.26D-05

 Cycle  12  Pass 1  IDiag  1:
 RMSU=  1.27D-07    CP:  1.00D+00  1.01D+00  4.19D-01  5.50D-01  7.92D-01
 E= -2512.19214419549     Delta-E=       -0.000000003742 Rises=F Damp=F
 DIIS: error= 3.29D-07 at cycle   6 NSaved=   6.
 NSaved= 6 IEnMin= 6 EnMin= -2512.19214419549     IErMin= 6 ErrMin= 3.29D-07
 ErrMax= 3.29D-07  0.00D+00 EMaxC= 1.00D-01 BMatC= 2.47D-10 BMatP= 3.53D-09
 IDIUse=1 WtCom= 1.00D+00 WtEn= 0.00D+00
 Coeff-Com: -0.727D-03 0.474D-01 0.315D-01 0.563D-01 0.238D+00 0.627D+00
 Coeff:     -0.727D-03 0.474D-01 0.315D-01 0.563D-01 0.238D+00 0.627D+00
 Gap=     0.129 Goal=   None    Shift=    0.000
 RMSDP=4.33D-08 MaxDP=2.88D-06 DE=-3.74D-09 OVMax= 5.26D-06

 Cycle  13  Pass 1  IDiag  1:
 RMSU=  3.32D-08    CP:  1.00D+00  1.01D+00  4.20D-01  5.46D-01  8.37D-01
                    CP:  8.63D-01
 E= -2512.19214419565     Delta-E=       -0.000000000164 Rises=F Damp=F
 DIIS: error= 8.62D-08 at cycle   7 NSaved=   7.
 NSaved= 7 IEnMin= 7 EnMin= -2512.19214419565     IErMin= 7 ErrMin= 8.62D-08
 ErrMax= 8.62D-08  0.00D+00 EMaxC= 1.00D-01 BMatC= 2.40D-11 BMatP= 2.47D-10
 IDIUse=1 WtCom= 1.00D+00 WtEn= 0.00D+00
 Coeff-Com: -0.956D-04 0.386D-02 0.282D-02 0.546D-02 0.723D-01 0.312D+00
 Coeff-Com:  0.604D+00
 Coeff:     -0.956D-04 0.386D-02 0.282D-02 0.546D-02 0.723D-01 0.312D+00
 Coeff:      0.604D+00
 Gap=     0.129 Goal=   None    Shift=    0.000
 RMSDP=1.48D-08 MaxDP=8.99D-07 DE=-1.64D-10 OVMax= 1.67D-06

 Cycle  14  Pass 1  IDiag  1:
 RMSU=  1.12D-08    CP:  1.00D+00  1.01D+00  4.20D-01  5.50D-01  8.40D-01
                    CP:  8.93D-01  7.79D-01
 E= -2512.19214419545     Delta-E=        0.000000000200 Rises=F Damp=F
 DIIS: error= 5.33D-08 at cycle   8 NSaved=   8.
 NSaved= 8 IEnMin= 7 EnMin= -2512.19214419565     IErMin= 8 ErrMin= 5.33D-08
 ErrMax= 5.33D-08  0.00D+00 EMaxC= 1.00D-01 BMatC= 4.86D-12 BMatP= 2.40D-11
 IDIUse=1 WtCom= 1.00D+00 WtEn= 0.00D+00
 Coeff-Com:  0.256D-04-0.304D-02-0.185D-02-0.337D-02 0.156D-01 0.113D+00
 Coeff-Com:  0.362D+00 0.517D+00
 Coeff:      0.256D-04-0.304D-02-0.185D-02-0.337D-02 0.156D-01 0.113D+00
 Coeff:      0.362D+00 0.517D+00
 Gap=     0.129 Goal=   None    Shift=    0.000
 RMSDP=6.38D-09 MaxDP=4.96D-07 DE= 2.00D-10 OVMax= 1.06D-06

 SCF Done:  E(RB3LYP) =  -2512.19214420     A.U. after   14 cycles
            NFock= 14  Conv=0.64D-08     -V/T= 2.0073
 KE= 2.493968582474D+03 PE=-1.506023752255D+04 EE= 5.474980158892D+03
 Leave Link  502 at Thu Dec 13 10:18:53 2018, MaxMem=   805306368 cpu:      4109.2
 (Enter /pbs_home/pkowalski/g09d01/g09/l701.exe)
 Compute integral first derivatives.
 ... and contract with generalized density number  0.
 Leave Link  701 at Thu Dec 13 10:18:54 2018, MaxMem=   805306368 cpu:         5.9
 (Enter /pbs_home/pkowalski/g09d01/g09/l702.exe)
 L702 exits ... SP integral derivatives will be done elsewhere.
 Leave Link  702 at Thu Dec 13 10:18:54 2018, MaxMem=   805306368 cpu:         0.2
 (Enter /pbs_home/pkowalski/g09d01/g09/l703.exe)
 Compute integral first derivatives, UseDBF=F ICtDFT=           0.
 Integral derivatives from FoFJK, PRISM(SPDF).
 Calling FoFJK, ICntrl=      2127 FMM=F ISym2X=0 I1Cent= 0 IOpClX= 0 NMat=1 NMatS=1 NMatT=0.
 FoFJK:  IHMeth= 1 ICntrl=    2127 DoSepK=F KAlg= 0 I1Cent=   0 FoldK=F
 IRaf=         0 NMat=   1 IRICut=       1 DoRegI=T DoRafI=F ISym2E= 0.
 FoFCou: FMM=F IPFlag=           0 FMFlag=      100000 FMFlg1=         800
         NFxFlg=           0 DoJE=F BraDBF=F KetDBF=F FulRan=T
         wScrn=  0.000000 ICntrl=    2127 IOpCl=  0 I1Cent=           0 NGrid=           0
         NMat0=    1 NMatS0=      1 NMatT0=    0 NMatD0=    1 NMtDS0=    0 NMtDT0=    0
 Symmetry not used in FoFCou.
 Leave Link  703 at Thu Dec 13 10:21:07 2018, MaxMem=   805306368 cpu:      1058.7
 (Enter /pbs_home/pkowalski/g09d01/g09/l716.exe)
 Dipole        = 5.79067063D-02-1.42429706D+00-2.05700602D-01
 ***** Axes restored to original set *****
 -------------------------------------------------------------------
 Center     Atomic                   Forces (Hartrees/Bohr)
 Number     Number              X              Y              Z
 -------------------------------------------------------------------
      1       16          -0.005229305    0.014860888   -0.014581180
      2       16           0.002867063    0.019684565    0.001018471
      3        9           0.048193035    0.039018844    0.037259183
      4        9          -0.005500163    0.000861142    0.011032684
      5        9          -0.000890188   -0.015762967    0.001655840
      6        9           0.004868803    0.006321429   -0.012900901
      7        9          -0.001490427   -0.002660499    0.010062454
      8        9          -0.004022991    0.000866207   -0.013640713
      9        6           0.001499822   -0.029418318    0.045902872
     10        6          -0.013608120    0.022408898   -0.013625143
     11        6           0.025204031    0.035868440   -0.023303381
     12        6           0.003069058   -0.006282182   -0.026236865
     13        6          -0.000236384   -0.000448268    0.001857251
     14        6           0.006454034   -0.009880460   -0.003771780
     15        6          -0.007019448    0.017578714    0.011268239
     16        6           0.008539511   -0.002092753    0.004604287
     17        6          -0.009188499   -0.035917867    0.015249966
     18        6          -0.008454570   -0.006129377   -0.002592530
     19        6           0.005780718   -0.003584070    0.007303222
     20        6           0.010315939   -0.007552739    0.004427715
     21        6          -0.010793987   -0.008912552   -0.004559256
     22        6           0.007348229    0.000371145   -0.001148763
     23        6           0.002222437   -0.007013384   -0.001068946
     24        6          -0.003499895    0.004275037    0.000743599
     25        6           0.004058620   -0.001587687   -0.000921841
     26        6           0.002455194    0.002579923   -0.000132289
     27        6          -0.000651712   -0.000150153    0.000145790
     28        6           0.008432154    0.006160962   -0.007562779
     29        6          -0.020533884   -0.011890206   -0.022916432
     30        6          -0.004658611    0.000326421    0.003016620
     31        6          -0.000329304   -0.004377084    0.002068912
     32        6           0.003214770    0.000997199   -0.003432813
     33        6          -0.003762555   -0.001421758    0.001432088
     34        6          -0.001429650    0.003171713    0.000329130
     35        6          -0.000721878    0.000219136    0.000317887
     36        6          -0.018320427    0.003329138    0.008807585
     37        6          -0.001105557    0.001687646    0.000423272
     38        1          -0.002415035   -0.001629315   -0.000684680
     39        1          -0.000442740    0.002822569    0.000490659
     40        1           0.002460359   -0.000638287    0.001393474
     41        1           0.001281149    0.001818223   -0.001691111
     42        1          -0.003179469   -0.004162143   -0.001406226
     43        1           0.001338370   -0.001273959    0.002264115
     44        1           0.004668937    0.008802644    0.000345116
     45        1           0.004097651   -0.001418290   -0.001140992
     46        1          -0.001851426    0.002457573    0.000704436
     47        1           0.000008618   -0.003300034   -0.000423384
     48        1          -0.003298121   -0.001447601    0.000434731
     49        1          -0.002740683   -0.005173575    0.003940522
     50        1          -0.002036793   -0.001748302   -0.007644683
     51        1          -0.022853250   -0.023433897   -0.015564671
     52        1          -0.002368817    0.004980893    0.000140859
     53        1          -0.003218312   -0.001034537    0.001183426
     54        1           0.002093156    0.002203829   -0.001187620
     55        1           0.000148426   -0.003314220    0.000530741
     56        1           0.003020255   -0.001527731   -0.001094607
     57        1           0.001851315    0.003189331    0.002545642
     58        1          -0.000244855   -0.001546228   -0.001742770
     59        1           0.000605401   -0.000132066    0.002075567
 -------------------------------------------------------------------
 Cartesian Forces:  Max     0.048193035 RMS     0.010835495
 Leave Link  716 at Thu Dec 13 10:21:07 2018, MaxMem=   805306368 cpu:         0.2
 (Enter /pbs_home/pkowalski/g09d01/g09/l103.exe)

 GradGradGradGradGradGradGradGradGradGradGradGradGradGradGradGradGradGrad
 Berny optimization.
 Using GEDIIS/GDIIS optimizer.
 FormGI is forming the generalized inverse of G from B-inverse, IUseBI=4.
 GSVD:  received Info=                   1 from GESDD.
 Internal  Forces:  Max     0.182488380 RMS     0.022715510
 Search for a local minimum.
 Step number   5 out of a maximum of  337
 All quantities printed in internal units (Hartrees-Bohrs-Radians)
 RMS Force = .22716D-01 SwitMx=.10000D-02 MixMth= 1
 Mixed Optimization -- RFO/linear search
 Update second derivatives using D2CorX and points    3    5    4
 DE=  2.69D-02 DEPred=-2.15D-02 R=-1.25D+00
 Trust test=-1.25D+00 RLast= 7.60D-01 DXMaxT set to 2.12D-01
 ITU= -1  1 -1  1  0
 Use linear search instead of GDIIS.
 Energy rises -- skip Quadratic/GDIIS search.
 Quartic linear search produced a step of -0.65804.
 Iteration  1 RMS(Cart)=  0.17741140 RMS(Int)=  0.00476976
 Iteration  2 RMS(Cart)=  0.01088512 RMS(Int)=  0.00012570
 Iteration  3 RMS(Cart)=  0.00003242 RMS(Int)=  0.00012476
 Iteration  4 RMS(Cart)=  0.00000000 RMS(Int)=  0.00012476
 ITry= 1 IFail=0 DXMaxC= 6.37D-01 DCOld= 1.00D+10 DXMaxT= 2.12D-01 DXLimC= 3.00D+00 Rises=T
 Variable       Old X    -DE/DX   Delta X   Delta X   Delta X     New X
                                 (Linear)    (Quad)   (Total)
    R1        3.31494  -0.00924  -0.02495   0.00000  -0.02492   3.29002
    R2        3.36189  -0.01520  -0.05618   0.00000  -0.05617   3.30573
    R3        3.29156  -0.02102  -0.03215   0.00000  -0.03212   3.25944
    R4        3.36195  -0.02674  -0.03517   0.00000  -0.03539   3.32656
    R5        2.58753  -0.03442  -0.03254   0.00000  -0.03254   2.55499
    R6        2.59109  -0.01024  -0.02874   0.00000  -0.02874   2.56235
    R7        2.56810  -0.01587  -0.04073   0.00000  -0.04073   2.52737
    R8        2.59441  -0.01476  -0.03458   0.00000  -0.03458   2.55983
    R9        2.60391  -0.00907  -0.02037   0.00000  -0.02037   2.58354
   R10        2.58351  -0.01378  -0.03141   0.00000  -0.03141   2.55210
   R11        2.71827  -0.01075  -0.03403   0.00000  -0.03381   2.68447
   R12        2.85921   0.05360  -0.04595   0.00000  -0.04595   2.81326
   R13        2.80175   0.05110  -0.00394   0.00000  -0.00382   2.79792
   R14        2.82447   0.00271   0.00622   0.00000   0.00622   2.83069
   R15        2.72230  -0.04385  -0.10139   0.00000  -0.10139   2.62091
   R16        2.83082   0.00285   0.01933   0.00000   0.01933   2.85015
   R17        2.88385   0.04548   0.02830   0.00000   0.02829   2.91214
   R18        2.60812   0.00529   0.01431   0.00000   0.01428   2.62240
   R19        2.90320  -0.00186   0.00868   0.00000   0.00865   2.91185
   R20        2.85451  -0.01017   0.00842   0.00000   0.00840   2.86291
   R21        2.83668  -0.01559  -0.02972   0.00000  -0.02972   2.80696
   R22        2.86801  -0.01440   0.00816   0.00000   0.00825   2.87626
   R23        2.77766  -0.01586  -0.04682   0.00000  -0.04684   2.73082
   R24        2.09092  -0.00261  -0.01000   0.00000  -0.01000   2.08092
   R25        2.08707  -0.00210  -0.00660   0.00000  -0.00660   2.08047
   R26        2.08694  -0.00273  -0.00857   0.00000  -0.00857   2.07837
   R27        2.08532  -0.00163  -0.00736   0.00000  -0.00736   2.07796
   R28        2.07364  -0.00532  -0.01294   0.00000  -0.01294   2.06070
   R29        2.09227  -0.00251  -0.00836   0.00000  -0.00836   2.08391
   R30        2.81341  -0.00800  -0.02933   0.00000  -0.02933   2.78408
   R31        2.60926  -0.00138   0.01392   0.00000   0.01391   2.62317
   R32        2.83518  -0.01601  -0.04243   0.00000  -0.04243   2.79275
   R33        2.60986  -0.00266   0.00406   0.00000   0.00395   2.61381
   R34        2.67935  -0.00671  -0.00878   0.00000  -0.00878   2.67057
   R35        2.67973  -0.00372  -0.00444   0.00000  -0.00444   2.67529
   R36        2.64011   0.00001  -0.00071   0.00000  -0.00071   2.63939
   R37        2.03209   0.00916   0.01813   0.00000   0.01813   2.05022
   R38        2.63454  -0.00012  -0.00189   0.00000  -0.00189   2.63265
   R39        2.05285   0.00419   0.01019   0.00000   0.01019   2.06304
   R40        2.63191   0.00338   0.00518   0.00000   0.00518   2.63709
   R41        2.05691   0.00306   0.00892   0.00000   0.00892   2.06582
   R42        2.63487   0.00320   0.00693   0.00000   0.00693   2.64179
   R43        2.05639   0.00329   0.00912   0.00000   0.00912   2.06551
   R44        2.05537   0.00363   0.00928   0.00000   0.00928   2.06465
   R45        2.84798  -0.00196   0.00794   0.00000   0.00794   2.85593
   R46        2.08904   0.00000  -0.00623   0.00000  -0.00623   2.08281
   R47        2.08714  -0.00598  -0.01044   0.00000  -0.01044   2.07670
   R48        2.08384  -0.02559  -0.02113   0.00000  -0.02113   2.06271
   R49        2.67219  -0.00379  -0.00630   0.00000  -0.00630   2.66589
   R50        2.66850  -0.00064  -0.00017   0.00000  -0.00017   2.66833
   R51        2.64013  -0.00019  -0.00103   0.00000  -0.00103   2.63910
   R52        2.04754   0.00513   0.01266   0.00000   0.01266   2.06019
   R53        2.63737  -0.00017  -0.00233   0.00000  -0.00233   2.63504
   R54        2.05555   0.00337   0.00947   0.00000   0.00947   2.06503
   R55        2.63690   0.00201   0.00322   0.00000   0.00322   2.64011
   R56        2.05665   0.00323   0.00926   0.00000   0.00926   2.06590
   R57        2.63831   0.00163   0.00512   0.00000   0.00512   2.64343
   R58        2.05640   0.00335   0.00925   0.00000   0.00925   2.06565
   R59        2.05558   0.00356   0.00932   0.00000   0.00932   2.06490
   R60        2.85222  -0.00091   0.00354   0.00000   0.00354   2.85575
   R61        2.08895  -0.00269  -0.00935   0.00000  -0.00935   2.07960
   R62        2.08615  -0.00188  -0.00939   0.00000  -0.00939   2.07676
   R63        2.07511  -0.00067  -0.00158   0.00000  -0.00158   2.07353
    A1        1.60997   0.00299   0.01705   0.00000   0.01724   1.62721
    A2        1.61339  -0.00090   0.01831   0.00000   0.01873   1.63212
    A3        2.13978  -0.13645  -0.06069   0.00000  -0.06106   2.07871
    A4        1.91071  -0.02635   0.00447   0.00000   0.00510   1.91580
    A5        2.06693   0.16660   0.05819   0.00000   0.05773   2.12466
    A6        1.96278   0.02318  -0.01344   0.00000  -0.01260   1.95018
    A7        2.05295  -0.02424  -0.03158   0.00000  -0.03188   2.02107
    A8        2.19584   0.00194   0.02598   0.00000   0.02593   2.22176
    A9        1.92517  -0.00124  -0.01349   0.00000  -0.01341   1.91177
   A10        2.07715   0.00165  -0.01268   0.00000  -0.01275   2.06440
   A11        2.19719   0.00191   0.02102   0.00000   0.02103   2.21821
   A12        2.08632   0.18249   0.06075   0.00000   0.06076   2.14708
   A13        2.31098  -0.14032  -0.04045   0.00000  -0.04034   2.27064
   A14        1.88126  -0.04213  -0.01854   0.00000  -0.01855   1.86272
   A15        1.88577   0.01201  -0.01779   0.00000  -0.01751   1.86826
   A16        2.01269   0.03256   0.02718   0.00000   0.02708   2.03978
   A17        1.88874  -0.05140  -0.02695   0.00000  -0.02672   1.86202
   A18        1.91218   0.00025   0.01227   0.00000   0.01229   1.92447
   A19        1.94883  -0.00972  -0.00822   0.00000  -0.00822   1.94061
   A20        1.81607   0.01438   0.01213   0.00000   0.01214   1.82820
   A21        1.93878   0.03189   0.00804   0.00000   0.00801   1.94679
   A22        2.31110  -0.01496   0.00481   0.00000   0.00483   2.31593
   A23        2.03310  -0.01692  -0.01285   0.00000  -0.01282   2.02028
   A24        1.89822  -0.00129  -0.00888   0.00000  -0.00889   1.88933
   A25        1.98211   0.00270   0.00914   0.00000   0.00914   1.99125
   A26        2.00302  -0.00374   0.00761   0.00000   0.00758   2.01060
   A27        1.88890  -0.00264  -0.00264   0.00000  -0.00263   1.88627
   A28        1.88738   0.00524   0.00371   0.00000   0.00376   1.89114
   A29        1.79838  -0.00004  -0.00919   0.00000  -0.00920   1.78918
   A30        1.88771  -0.00376  -0.02756   0.00000  -0.02756   1.86015
   A31        1.94080  -0.00134   0.01497   0.00000   0.01497   1.95577
   A32        1.90541   0.00310  -0.00531   0.00000  -0.00522   1.90019
   A33        1.97654   0.00394   0.00865   0.00000   0.00867   1.98521
   A34        1.95455   0.00002   0.00489   0.00000   0.00490   1.95945
   A35        1.79768  -0.00173   0.00578   0.00000   0.00581   1.80348
   A36        2.10822  -0.00273  -0.02320   0.00000  -0.02311   2.08511
   A37        1.96939   0.00890   0.03106   0.00000   0.03124   2.00062
   A38        2.20403  -0.00605  -0.00684   0.00000  -0.00675   2.19729
   A39        1.91219   0.00140  -0.00986   0.00000  -0.00987   1.90233
   A40        1.94117   0.00263   0.02425   0.00000   0.02427   1.96545
   A41        1.93635   0.00016   0.00478   0.00000   0.00482   1.94117
   A42        1.89601  -0.00184  -0.00724   0.00000  -0.00726   1.88875
   A43        1.88940  -0.00137  -0.00317   0.00000  -0.00317   1.88623
   A44        1.88746  -0.00115  -0.00989   0.00000  -0.00983   1.87763
   A45        1.94793   0.00269   0.02720   0.00000   0.02724   1.97518
   A46        1.94711   0.00083   0.00668   0.00000   0.00677   1.95388
   A47        1.89064   0.00091  -0.02164   0.00000  -0.02168   1.86896
   A48        1.89723  -0.00190  -0.00329   0.00000  -0.00315   1.89408
   A49        1.89431  -0.00197  -0.00588   0.00000  -0.00596   1.88836
   A50        1.88490  -0.00072  -0.00498   0.00000  -0.00496   1.87993
   A51        2.05592   0.00510   0.01240   0.00000   0.01236   2.06828
   A52        1.96410  -0.01108  -0.02878   0.00000  -0.02871   1.93540
   A53        2.26314   0.00597   0.01629   0.00000   0.01626   2.27941
   A54        2.05207  -0.00187   0.00085   0.00000   0.00076   2.05283
   A55        1.93174   0.01026  -0.01485   0.00000  -0.01466   1.91708
   A56        2.29496  -0.00846   0.01377   0.00000   0.01368   2.30864
   A57        2.16764  -0.00902  -0.01930   0.00000  -0.01929   2.14834
   A58        2.08477   0.00462   0.01482   0.00000   0.01482   2.09959
   A59        2.03066   0.00440   0.00453   0.00000   0.00453   2.03519
   A60        2.12056  -0.00118  -0.00200   0.00000  -0.00200   2.11856
   A61        2.12490  -0.00340  -0.01770   0.00000  -0.01770   2.10721
   A62        2.03762   0.00458   0.01973   0.00000   0.01973   2.05734
   A63        2.12756  -0.00093   0.00023   0.00000   0.00023   2.12779
   A64        2.10479  -0.00118  -0.01136   0.00000  -0.01136   2.09344
   A65        2.05081   0.00210   0.01112   0.00000   0.01112   2.06193
   A66        2.10652   0.00013   0.00319   0.00000   0.00319   2.10971
   A67        2.08383  -0.00086  -0.00561   0.00000  -0.00561   2.07822
   A68        2.09282   0.00073   0.00242   0.00000   0.00242   2.09524
   A69        2.10122  -0.00071   0.00008   0.00000   0.00008   2.10130
   A70        2.08658  -0.00014  -0.00286   0.00000  -0.00286   2.08372
   A71        2.09538   0.00085   0.00278   0.00000   0.00278   2.09816
   A72        2.07980  -0.00171  -0.00602   0.00000  -0.00602   2.07378
   A73        2.10182   0.00092   0.00277   0.00000   0.00277   2.10459
   A74        2.10156   0.00079   0.00325   0.00000   0.00325   2.10481
   A75        1.99851  -0.00768  -0.00854   0.00000  -0.00802   1.99048
   A76        2.09325   0.09322   0.04312   0.00000   0.04286   2.13611
   A77        2.17554  -0.08735  -0.03239   0.00000  -0.03261   2.14293
   A78        1.90622  -0.01291  -0.00909   0.00000  -0.00911   1.89711
   A79        1.96935   0.00780   0.01830   0.00000   0.01833   1.98767
   A80        1.93843   0.01032   0.00594   0.00000   0.00599   1.94441
   A81        1.90773  -0.00364  -0.01706   0.00000  -0.01709   1.89064
   A82        1.85799  -0.00776   0.00104   0.00000   0.00103   1.85903
   A83        1.88059   0.00536  -0.00065   0.00000  -0.00056   1.88002
   A84        2.13984  -0.00470  -0.01973   0.00000  -0.01973   2.12011
   A85        2.09206   0.00315   0.01764   0.00000   0.01764   2.10970
   A86        2.05054   0.00157   0.00220   0.00000   0.00220   2.05274
   A87        2.11265  -0.00026  -0.00052   0.00000  -0.00052   2.11213
   A88        2.10539  -0.00194  -0.01142   0.00000  -0.01142   2.09397
   A89        2.06428   0.00220   0.01203   0.00000   0.01203   2.07632
   A90        2.11601  -0.00010  -0.00025   0.00000  -0.00025   2.11576
   A91        2.09347  -0.00116  -0.00657   0.00000  -0.00657   2.08689
   A92        2.07357   0.00126   0.00684   0.00000   0.00684   2.08040
   A93        2.10189   0.00039   0.00233   0.00000   0.00233   2.10422
   A94        2.08730  -0.00069  -0.00410   0.00000  -0.00410   2.08320
   A95        2.09391   0.00029   0.00178   0.00000   0.00178   2.09569
   A96        2.10028  -0.00040   0.00081   0.00000   0.00081   2.10109
   A97        2.08825  -0.00011  -0.00264   0.00000  -0.00264   2.08561
   A98        2.09465   0.00051   0.00183   0.00000   0.00183   2.09648
   A99        2.08471  -0.00120  -0.00452   0.00000  -0.00452   2.08019
   A100       2.09932   0.00059   0.00188   0.00000   0.00188   2.10121
   A101       2.09910   0.00061   0.00265   0.00000   0.00265   2.10174
   A102       1.95462   0.00054  -0.00500   0.00000  -0.00493   1.94969
   A103       2.12781  -0.00028   0.01600   0.00000   0.01599   2.14379
   A104       2.19811  -0.00016  -0.00999   0.00000  -0.00997   2.18814
   A105       1.92712   0.00172   0.01157   0.00000   0.01157   1.93869
   A106       1.93806   0.00148   0.01209   0.00000   0.01209   1.95016
   A107       1.96735  -0.00242  -0.01544   0.00000  -0.01546   1.95189
   A108       1.86748  -0.00227  -0.01564   0.00000  -0.01562   1.85186
   A109       1.85815   0.00196   0.01340   0.00000   0.01338   1.87153
   A110       1.90134  -0.00048  -0.00617   0.00000  -0.00618   1.89516
    D1       -0.04665   0.00140   0.03656   0.00000   0.03660  -0.01005
    D2       -2.78539  -0.00428   0.04229   0.00000   0.04247  -2.74291
    D3       -3.11958  -0.00104  -0.02332   0.00000  -0.02356   3.14004
    D4        0.02830  -0.00059  -0.01599   0.00000  -0.01609   0.01221
    D5        0.01077   0.01643   0.07978   0.00000   0.07956   0.09033
    D6       -2.75707   0.01330   0.11483   0.00000   0.11540  -2.64167
    D7        3.11355  -0.00649  -0.03740   0.00000  -0.03737   3.07618
    D8        0.06118  -0.00537  -0.03600   0.00000  -0.03591   0.02527
    D9        2.46744   0.05021  -0.07340   0.00000  -0.07353   2.39391
   D10       -1.08448   0.04755  -0.13081   0.00000  -0.13077  -1.21525
   D11       -0.07446  -0.02000  -0.09919   0.00000  -0.09916  -0.17362
   D12        2.65681  -0.02266  -0.15660   0.00000  -0.15640   2.50041
   D13        3.02340   0.01631  -0.04420   0.00000  -0.04455   2.97885
   D14       -0.00105   0.01516  -0.07079   0.00000  -0.07112  -0.07216
   D15       -0.76803   0.01875  -0.03965   0.00000  -0.03932  -0.80735
   D16        2.49071   0.01760  -0.06623   0.00000  -0.06589   2.42482
   D17        0.12476   0.01446   0.07464   0.00000   0.07441   0.19917
   D18       -2.83499   0.03501   0.06509   0.00000   0.06503  -2.76996
   D19       -2.44561   0.06250   0.09495   0.00000   0.09504  -2.35057
   D20        0.87783   0.08305   0.08541   0.00000   0.08566   0.96349
   D21       -0.74285   0.00343  -0.02065   0.00000  -0.02062  -0.76347
   D22       -2.86914   0.00338  -0.04170   0.00000  -0.04154  -2.91068
   D23        1.34164   0.00320  -0.02599   0.00000  -0.02584   1.31581
   D24        2.82789  -0.00397   0.03409   0.00000   0.03389   2.86178
   D25        0.70159  -0.00401   0.01304   0.00000   0.01297   0.71456
   D26       -1.37081  -0.00420   0.02876   0.00000   0.02868  -1.34213
   D27        3.14013  -0.00003  -0.01087   0.00000  -0.01098   3.12916
   D28        0.05454  -0.00212  -0.04894   0.00000  -0.04888   0.00566
   D29       -0.43843   0.00598  -0.02820   0.00000  -0.02826  -0.46669
   D30        2.75916   0.00389  -0.06628   0.00000  -0.06617   2.69299
   D31        1.33066   0.00309  -0.00577   0.00000  -0.00572   1.32494
   D32       -0.76572   0.00280  -0.00551   0.00000  -0.00551  -0.77123
   D33       -2.86742   0.00239  -0.01302   0.00000  -0.01296  -2.88037
   D34       -1.33985  -0.00276   0.01205   0.00000   0.01202  -1.32783
   D35        2.84696  -0.00305   0.01230   0.00000   0.01223   2.85919
   D36        0.74526  -0.00347   0.00480   0.00000   0.00478   0.75004
   D37        0.84612   0.05026  -0.01374   0.00000  -0.01349   0.83263
   D38       -1.28539   0.01090  -0.02028   0.00000  -0.02002  -1.30541
   D39        2.91180   0.01423  -0.02372   0.00000  -0.02335   2.88845
   D40       -2.38623   0.04071   0.00507   0.00000   0.00495  -2.38127
   D41        1.76545   0.00135  -0.00147   0.00000  -0.00158   1.76387
   D42       -0.32055   0.00469  -0.00491   0.00000  -0.00491  -0.32546
   D43        2.99729   0.00999   0.02957   0.00000   0.03001   3.02730
   D44       -0.12151   0.01007   0.02917   0.00000   0.02954  -0.09197
   D45       -0.03730  -0.00362   0.00231   0.00000   0.00229  -0.03501
   D46        3.12708  -0.00353   0.00191   0.00000   0.00182   3.12890
   D47       -1.41488   0.01623   0.03683   0.00000   0.03694  -1.37793
   D48        0.69464   0.01448   0.02956   0.00000   0.02968   0.72432
   D49        2.69086   0.01931   0.02846   0.00000   0.02861   2.71946
   D50        0.65842  -0.00737  -0.00503   0.00000  -0.00510   0.65332
   D51        2.76793  -0.00912  -0.01230   0.00000  -0.01236   2.75557
   D52       -1.51904  -0.00429  -0.01340   0.00000  -0.01344  -1.53247
   D53        2.71935  -0.00350   0.01249   0.00000   0.01246   2.73181
   D54       -1.45432  -0.00525   0.00522   0.00000   0.00520  -1.44912
   D55        0.54189  -0.00042   0.00412   0.00000   0.00412   0.54602
   D56       -1.65560  -0.00034  -0.00299   0.00000  -0.00298  -1.65858
   D57        2.49771   0.00272   0.01562   0.00000   0.01559   2.51330
   D58        0.38313   0.00171   0.00108   0.00000   0.00113   0.38426
   D59        1.46720  -0.00051  -0.00247   0.00000  -0.00239   1.46480
   D60       -0.66268   0.00255   0.01614   0.00000   0.01617  -0.64651
   D61       -2.77726   0.00154   0.00160   0.00000   0.00171  -2.77555
   D62       -1.32434   0.00484   0.05166   0.00000   0.05158  -1.27276
   D63        1.75322   0.00775   0.09516   0.00000   0.09531   1.84854
   D64        1.84101   0.00444   0.05103   0.00000   0.05087   1.89188
   D65       -1.36461   0.00735   0.09452   0.00000   0.09460  -1.27001
   D66       -0.65532   0.00265   0.00808   0.00000   0.00811  -0.64721
   D67        1.43469   0.00003  -0.02655   0.00000  -0.02654   1.40815
   D68       -2.71902   0.00369  -0.00976   0.00000  -0.00979  -2.72881
   D69       -2.77745   0.00291   0.01166   0.00000   0.01168  -2.76577
   D70       -0.68744   0.00029  -0.02298   0.00000  -0.02297  -0.71041
   D71        1.44204   0.00395  -0.00619   0.00000  -0.00622   1.43582
   D72        1.50842   0.00379   0.01742   0.00000   0.01742   1.52584
   D73       -2.68476   0.00117  -0.01722   0.00000  -0.01723  -2.70199
   D74       -0.55528   0.00483  -0.00043   0.00000  -0.00048  -0.55576
   D75       -0.03441   0.00176   0.03812   0.00000   0.03786   0.00345
   D76        3.03339   0.00317   0.05489   0.00000   0.05453   3.08793
   D77       -3.11633  -0.00063  -0.00247   0.00000  -0.00237  -3.11870
   D78       -0.04852   0.00078   0.01430   0.00000   0.01430  -0.03422
   D79       -2.51699   0.00154  -0.02275   0.00000  -0.02273  -2.53972
   D80        0.58207   0.00191  -0.01934   0.00000  -0.01931   0.56276
   D81        0.61706   0.00093  -0.03208   0.00000  -0.03210   0.58495
   D82       -2.56707   0.00130  -0.02867   0.00000  -0.02869  -2.59576
   D83       -0.00165  -0.00088  -0.00903   0.00000  -0.00925  -0.01090
   D84       -3.06587  -0.00235  -0.02748   0.00000  -0.02776  -3.09363
   D85       -3.13601  -0.00035  -0.00046   0.00000  -0.00056  -3.13657
   D86        0.08295  -0.00182  -0.01891   0.00000  -0.01907   0.06388
   D87        3.05589  -0.00055   0.01720   0.00000   0.01722   3.07310
   D88       -0.06863  -0.00052   0.01313   0.00000   0.01314  -0.05549
   D89       -0.19723  -0.00068   0.01337   0.00000   0.01336  -0.18387
   D90        2.96145  -0.00065   0.00930   0.00000   0.00928   2.97073
   D91       -0.11718  -0.00489  -0.01457   0.00000  -0.01469  -0.13188
   D92        2.83273  -0.00445   0.00373   0.00000   0.00376   2.83649
   D93        3.13005  -0.00426  -0.01160   0.00000  -0.01168   3.11837
   D94       -0.20322  -0.00381   0.00671   0.00000   0.00678  -0.19645
   D95       -3.13552   0.00007  -0.00297   0.00000  -0.00299  -3.13850
   D96       -0.00997   0.00009  -0.00045   0.00000  -0.00046  -0.01043
   D97       -0.01052   0.00005   0.00106   0.00000   0.00106  -0.00947
   D98        3.11502   0.00007   0.00357   0.00000   0.00359   3.11861
   D99        3.13225  -0.00018   0.00214   0.00000   0.00212   3.13437
   D100      -0.01706  -0.00014   0.00181   0.00000   0.00179  -0.01527
   D101       0.00643  -0.00002  -0.00147   0.00000  -0.00146   0.00496
   D102       3.14030   0.00001  -0.00180   0.00000  -0.00179   3.13850
   D103       0.00618  -0.00007   0.00003   0.00000   0.00003   0.00620
   D104       3.14097  -0.00002   0.00032   0.00000   0.00032   3.14129
   D105      -3.12013  -0.00002  -0.00212   0.00000  -0.00211  -3.12224
   D106       0.01466   0.00003  -0.00183   0.00000  -0.00182   0.01284
   D107       0.00213   0.00000   0.00081   0.00000   0.00081   0.00293
   D108       3.13922   0.00003   0.00018   0.00000   0.00018   3.13940
   D109      -3.13197  -0.00002   0.00123   0.00000   0.00122  -3.13075
   D110       0.00512   0.00001   0.00060   0.00000   0.00060   0.00572
   D111       0.00278   0.00001  -0.00079   0.00000  -0.00079   0.00199
   D112       3.14035   0.00004  -0.00007   0.00000  -0.00007   3.14029
   D113      -3.13198  -0.00004  -0.00106   0.00000  -0.00105  -3.13303
   D114       0.00559   0.00000  -0.00033   0.00000  -0.00033   0.00527
   D115      -0.00686   0.00003   0.00039   0.00000   0.00039  -0.00647
   D116       3.13875  -0.00001  -0.00034   0.00000  -0.00034   3.13842
   D117       3.13925   0.00001   0.00104   0.00000   0.00104   3.14029
   D118       0.00168  -0.00003   0.00032   0.00000   0.00031   0.00200
   D119       2.13049   0.00227  -0.00154   0.00000  -0.00151   2.12898
   D120      -2.02722  -0.00633  -0.01773   0.00000  -0.01764  -2.04486
   D121       0.08651   0.01357  -0.00069   0.00000  -0.00069   0.08582
   D122      -0.80971   0.01347  -0.01535   0.00000  -0.01540  -0.82511
   D123       1.31576   0.00488  -0.03154   0.00000  -0.03153   1.28423
   D124      -2.85370   0.02477  -0.01450   0.00000  -0.01458  -2.86827
   D125       3.12412   0.00027   0.00124   0.00000   0.00126   3.12538
   D126       0.02780   0.00004  -0.00144   0.00000  -0.00143   0.02637
   D127       0.02410  -0.00013  -0.00243   0.00000  -0.00243   0.02167
   D128      -3.07222  -0.00036  -0.00511   0.00000  -0.00512  -3.07733
   D129      -3.12393   0.00004  -0.00076   0.00000  -0.00074  -3.12467
   D130       0.03613   0.00002  -0.00170   0.00000  -0.00169   0.03444
   D131      -0.02272   0.00023   0.00200   0.00000   0.00200  -0.02073
   D132       3.13733   0.00021   0.00106   0.00000   0.00105   3.13838
   D133      -0.00853  -0.00003   0.00122   0.00000   0.00122  -0.00731
   D134      -3.13573  -0.00002   0.00002   0.00000   0.00002  -3.13571
   D135       3.08883   0.00010   0.00330   0.00000   0.00329   3.09212
   D136      -0.03837   0.00011   0.00210   0.00000   0.00209  -0.03628
   D137       0.00572  -0.00019  -0.00038   0.00000  -0.00037   0.00534
   D138      -3.13253  -0.00010  -0.00053   0.00000  -0.00052  -3.13305
   D139       3.12905  -0.00019   0.00043   0.00000   0.00043   3.12948
   D140      -0.00920  -0.00010   0.00028   0.00000   0.00028  -0.00892
   D141      -0.00926   0.00012   0.00055   0.00000   0.00055  -0.00871
   D142      -3.13983   0.00001  -0.00047   0.00000  -0.00047  -3.14030
   D143       3.11789   0.00010   0.00171   0.00000   0.00171   3.11960
   D144      -0.01269  -0.00001   0.00069   0.00000   0.00069  -0.01200
   D145       0.01066  -0.00002  -0.00098   0.00000  -0.00099   0.00968
   D146       3.14124   0.00009   0.00004   0.00000   0.00003   3.14127
   D147      -3.13429  -0.00011  -0.00084   0.00000  -0.00084  -3.13513
   D148      -0.00372   0.00000   0.00018   0.00000   0.00018  -0.00354
   D149      -0.77684   0.00089  -0.01310   0.00000  -0.01305  -0.78989
   D150       1.29168   0.00010  -0.01732   0.00000  -0.01731   1.27437
   D151      -2.85252  -0.00118  -0.02768   0.00000  -0.02766  -2.88018
   D152       2.28022   0.00253   0.00640   0.00000   0.00639   2.28662
   D153      -1.93444   0.00174   0.00218   0.00000   0.00213  -1.93230
   D154       0.20454   0.00046  -0.00818   0.00000  -0.00821   0.19633
         Item               Value     Threshold  Converged?
 Maximum Force            0.182488     0.000450     NO 
 RMS     Force            0.022716     0.000300     NO 
 Maximum Displacement     0.637094     0.001800     NO 
 RMS     Displacement     0.181460     0.001200     NO 
 Predicted change in Energy=-1.532054D-02
 GradGradGradGradGradGradGradGradGradGradGradGradGradGradGradGradGradGrad

 Leave Link  103 at Thu Dec 13 10:21:07 2018, MaxMem=   805306368 cpu:         1.7
 (Enter /pbs_home/pkowalski/g09d01/g09/l202.exe)
 Stoichiometry    C29H22F6S2
 Framework group  C1[X(C29H22F6S2)]
 Deg. of freedom   171
 Full point group                 C1      NOp   1
 RotChk:  IX=0 Diff= 4.23D-02
 Largest Abelian subgroup         C1      NOp   1
 Largest concise Abelian subgroup C1      NOp   1
                         Standard orientation:                         
 ---------------------------------------------------------------------
 Center     Atomic      Atomic             Coordinates (Angstroms)
 Number     Number       Type             X           Y           Z
 ---------------------------------------------------------------------
      1         16           0        2.591175   -1.534527    1.759626
      2         16           0       -1.892952   -2.311056   -0.570212
      3          9           0       -2.546029    3.048123   -0.197738
      4          9           0       -1.105628    3.314284   -1.808839
      5          9           0       -0.321371    4.941264    0.195099
      6          9           0       -0.926008    3.469833    1.687650
      7          9           0        1.695367    3.408091   -0.606145
      8          9           0        1.647409    3.036397    1.540054
      9          6           0       -1.477162    0.226506   -1.012627
     10          6           0       -0.835923   -1.040106   -1.062538
     11          6           0        1.278265   -0.405176    1.580947
     12          6           0       -0.736085    1.391828   -0.456655
     13          6           0       -1.256905    2.839320   -0.547850
     14          6           0        0.522438    1.456087    0.124497
     15          6           0       -0.392916    3.630855    0.452809
     16          6           0        0.934168    2.887207    0.402989
     17          6           0        1.517866    0.415569    0.488918
     18          6           0        0.441902   -0.083886    2.794224
     19          6           0        0.304895   -1.445804   -1.944440
     20          6           0        3.444627   -0.915244    0.363841
     21          6           0       -3.284818   -1.243277   -0.424089
     22          6           0       -4.585451   -1.855999   -0.082050
     23          6           0       -5.758674   -1.100970    0.142946
     24          6           0       -4.700263   -3.260774    0.050773
     25          6           0       -6.969144   -1.717317    0.468008
     26          6           0       -5.907422   -3.873145    0.380330
     27          6           0       -7.056624   -3.104832    0.588585
     28          6           0       -2.928280    0.044367   -0.781870
     29          6           0       -3.943823    1.106235   -1.135579
     30          6           0        4.730829   -1.532100   -0.004544
     31          6           0        5.781866   -0.770049   -0.556590
     32          6           0        4.969411   -2.904240    0.228057
     33          6           0        7.003981   -1.361018   -0.884534
     34          6           0        6.191168   -3.491156   -0.099368
     35          6           0        7.215820   -2.724203   -0.663836
     36          6           0        2.750000    0.138773   -0.213582
     37          6           0        3.161076    0.874626   -1.467879
     38          1           0        1.008040    0.595791    3.450055
     39          1           0        0.176459   -0.980750    3.374941
     40          1           0       -0.494984    0.417477    2.510500
     41          1           0        0.802965   -2.367665   -1.610918
     42          1           0        1.054449   -0.658345   -2.029394
     43          1           0       -0.110554   -1.623474   -2.950374
     44          1           0       -5.741711   -0.018009    0.079822
     45          1           0       -3.828354   -3.896787   -0.113838
     46          1           0       -7.853460   -1.096563    0.634458
     47          1           0       -5.949734   -4.961650    0.470144
     48          1           0       -8.005710   -3.581872    0.844269
     49          1           0       -4.671967    0.677064   -1.842974
     50          1           0       -4.494245    1.501332   -0.270355
     51          1           0       -3.476297    1.950491   -1.645590
     52          1           0        5.660632    0.304358   -0.696241
     53          1           0        4.178405   -3.523914    0.657531
     54          1           0        7.801912   -0.743754   -1.305773
     55          1           0        6.342582   -4.557805    0.085528
     56          1           0        8.173572   -3.183432   -0.920373
     57          1           0        2.318702    0.959728   -2.170885
     58          1           0        3.481301    1.903069   -1.249917
     59          1           0        3.973847    0.359651   -1.995320
 ---------------------------------------------------------------------
 Rotational constants (GHZ):      0.1302794      0.0647218      0.0485125
 Leave Link  202 at Thu Dec 13 10:21:08 2018, MaxMem=   805306368 cpu:         0.0
 (Enter /pbs_home/pkowalski/g09d01/g09/l301.exe)
 Basis read from rwf:  (5D, 7F)
 No pseudopotential information found on rwf file.
 There are   673 symmetry adapted cartesian basis functions of A   symmetry.
 There are   636 symmetry adapted basis functions of A   symmetry.
   636 basis functions,  1103 primitive gaussians,   673 cartesian basis functions
   141 alpha electrons      141 beta electrons
       nuclear repulsion energy      4609.5456007209 Hartrees.
 IExCor=  402 DFT=T Ex+Corr=B3LYP ExCW=0 ScaHFX=  0.200000
 ScaDFX=  0.800000  0.720000  1.000000  0.810000 ScalE2=  1.000000  1.000000
 IRadAn=      0 IRanWt=     -1 IRanGd=            0 ICorTp=0 IEmpDi=  4
 NAtoms=   59 NActive=   59 NUniq=   59 SFac= 1.00D+00 NAtFMM=   60 NAOKFM=F Big=F
 Integral buffers will be    131072 words long.
 Raffenetti 2 integral format.
 Two-electron integral symmetry is turned on.
 No density basis found on file   724.
 Leave Link  301 at Thu Dec 13 10:21:08 2018, MaxMem=   805306368 cpu:         0.6
 (Enter /pbs_home/pkowalski/g09d01/g09/l302.exe)
 NPDir=0 NMtPBC=     1 NCelOv=     1 NCel=       1 NClECP=     1 NCelD=      1
         NCelK=      1 NCelE2=     1 NClLst=     1 CellRange=     0.0.
 One-electron integrals computed using PRISM.
 NBasis=   636 RedAO= T EigKep=  3.01D-04  NBF=   636
 NBsUse=   636 1.00D-06 EigRej= -1.00D+00 NBFU=   636
 Precomputing XC quadrature grid using
 IXCGrd= 4 IRadAn=           0 IRanWt=          -1 IRanGd=           0 AccXCQ= 0.00D+00.
 Generated NRdTot=       0 NPtTot=           0 NUsed=           0 NTot=          32
 NSgBfM=   616   623   623   625   625 MxSgAt=    59 MxSgA2=    59.
 Leave Link  302 at Thu Dec 13 10:21:10 2018, MaxMem=   805306368 cpu:        16.4
 (Enter /pbs_home/pkowalski/g09d01/g09/l303.exe)
 DipDrv:  MaxL=1.
 Leave Link  303 at Thu Dec 13 10:21:11 2018, MaxMem=   805306368 cpu:         1.5
 (Enter /pbs_home/pkowalski/g09d01/g09/l401.exe)
 Lowest energy guess from the checkpoint file:  "dae0068freq_open_b3lyp_air.chk"
 B after Tr=     0.000000    0.000000    0.000000
         Rot=    0.999975    0.006594   -0.001427   -0.002125 Ang=   0.81 deg.
 Guess basis will be translated and rotated to current coordinates.
 B after Tr=     0.000000    0.000000    0.000000
         Rot=    0.999873   -0.015059    0.003408    0.003958 Ang=  -1.83 deg.
 Guess basis will be translated and rotated to current coordinates.
 CkInt1:  FT= 3.42D-01
 Max alpha theta=  6.015 degrees.
 JPrj=2 DoOrth=T DoCkMO=T.
 Leave Link  401 at Thu Dec 13 10:21:13 2018, MaxMem=   805306368 cpu:        22.4
 (Enter /pbs_home/pkowalski/g09d01/g09/l502.exe)
 Closed shell SCF:
 Using DIIS extrapolation, IDIIS=  1040.
 Integral symmetry usage will be decided dynamically.
 IVT=     1387805 IEndB=     1387805 NGot=   805306368 MDV=   804388806
 LenX=   804388806 LenY=   803935204
 Requested convergence on RMS density matrix=1.00D-08 within 128 cycles.
 Requested convergence on MAX density matrix=1.00D-06.
 Requested convergence on             energy=1.00D-06.
 No special actions if energy rises.
 Fock matrices will be formed incrementally for  20 cycles.
 Integral accuracy reduced to 1.0D-05 until final iterations.

 Cycle   1  Pass 0  IDiag  1:
 FoFJK:  IHMeth= 1 ICntrl=       0 DoSepK=F KAlg= 0 I1Cent=   0 FoldK=F
 IRaf= 650000000 NMat=   1 IRICut=       1 DoRegI=T DoRafI=F ISym2E= 0.
 FoFCou: FMM=F IPFlag=           0 FMFlag=      100000 FMFlg1=           0
         NFxFlg=           0 DoJE=F BraDBF=F KetDBF=F FulRan=T
         wScrn=  0.000000 ICntrl=       0 IOpCl=  0 I1Cent=           0 NGrid=           0
         NMat0=    1 NMatS0=      1 NMatT0=    0 NMatD0=    1 NMtDS0=    0 NMtDT0=    0
 Symmetry not used in FoFCou.
 E= -2512.22441695979    
 DIIS: error= 5.06D-04 at cycle   1 NSaved=   1.
 NSaved= 1 IEnMin= 1 EnMin= -2512.22441695979     IErMin= 1 ErrMin= 5.06D-04
 ErrMax= 5.06D-04  0.00D+00 EMaxC= 1.00D-01 BMatC= 3.83D-04 BMatP= 3.83D-04
 IDIUse=3 WtCom= 9.95D-01 WtEn= 5.06D-03
 Coeff-Com:  0.100D+01
 Coeff-En:   0.100D+01
 Coeff:      0.100D+01
 Gap=    79.227 Goal=   None    Shift=    0.000
 RMSDP=1.80D-04 MaxDP=6.77D-03              OVMax= 2.17D-03

 Cycle   2  Pass 0  IDiag  1:
 RMSU=  1.80D-04    CP:  1.00D+00
 E= -2512.22460963872     Delta-E=       -0.000192678926 Rises=F Damp=F
 DIIS: error= 9.28D-05 at cycle   2 NSaved=   2.
 NSaved= 2 IEnMin= 2 EnMin= -2512.22460963872     IErMin= 2 ErrMin= 9.28D-05
 ErrMax= 9.28D-05  0.00D+00 EMaxC= 1.00D-01 BMatC= 2.42D-05 BMatP= 3.83D-04
 IDIUse=1 WtCom= 1.00D+00 WtEn= 0.00D+00
 Coeff-Com:  0.788D-01 0.921D+00
 Coeff:      0.788D-01 0.921D+00
 Gap=     0.127 Goal=   None    Shift=    0.000
 RMSDP=2.86D-05 MaxDP=1.62D-03 DE=-1.93D-04 OVMax= 2.84D-03

 Cycle   3  Pass 0  IDiag  1:
 RMSU=  2.85D-05    CP:  1.00D+00  9.95D-01
 E= -2512.22457438712     Delta-E=        0.000035251594 Rises=F Damp=F
 DIIS: error= 1.50D-04 at cycle   3 NSaved=   3.
 NSaved= 3 IEnMin= 2 EnMin= -2512.22460963872     IErMin= 2 ErrMin= 9.28D-05
 ErrMax= 1.50D-04  0.00D+00 EMaxC= 1.00D-01 BMatC= 5.87D-05 BMatP= 2.42D-05
 IDIUse=3 WtCom= 4.50D-01 WtEn= 5.50D-01
 Coeff-Com: -0.376D-02 0.613D+00 0.390D+00
 Coeff-En:   0.000D+00 0.681D+00 0.319D+00
 Coeff:     -0.169D-02 0.651D+00 0.351D+00
 Gap=     0.127 Goal=   None    Shift=    0.000
 RMSDP=1.73D-05 MaxDP=9.03D-04 DE= 3.53D-05 OVMax= 1.98D-03

 Cycle   4  Pass 0  IDiag  1:
 RMSU=  5.29D-06    CP:  1.00D+00  1.01D+00  4.26D-01
 E= -2512.22463252305     Delta-E=       -0.000058135923 Rises=F Damp=F
 DIIS: error= 2.27D-05 at cycle   4 NSaved=   4.
 NSaved= 4 IEnMin= 4 EnMin= -2512.22463252305     IErMin= 4 ErrMin= 2.27D-05
 ErrMax= 2.27D-05  0.00D+00 EMaxC= 1.00D-01 BMatC= 1.66D-06 BMatP= 2.42D-05
 IDIUse=1 WtCom= 1.00D+00 WtEn= 0.00D+00
 Coeff-Com: -0.544D-02 0.364D+00 0.204D+00 0.438D+00
 Coeff:     -0.544D-02 0.364D+00 0.204D+00 0.438D+00
 Gap=     0.127 Goal=   None    Shift=    0.000
 RMSDP=2.98D-06 MaxDP=1.79D-04 DE=-5.81D-05 OVMax= 3.03D-04

 Initial convergence to 1.0D-05 achieved.  Increase integral accuracy.
 Cycle   5  Pass 1  IDiag  1:
 E= -2512.22480642980     Delta-E=       -0.000173906754 Rises=F Damp=F
 DIIS: error= 1.56D-04 at cycle   1 NSaved=   1.
 NSaved= 1 IEnMin= 1 EnMin= -2512.22480642980     IErMin= 1 ErrMin= 1.56D-04
 ErrMax= 1.56D-04  0.00D+00 EMaxC= 1.00D-01 BMatC= 1.36D-05 BMatP= 1.36D-05
 IDIUse=3 WtCom= 9.98D-01 WtEn= 1.56D-03
 Coeff-Com:  0.100D+01
 Coeff-En:   0.100D+01
 Coeff:      0.100D+01
 Gap=     0.127 Goal=   None    Shift=    0.000
 RMSDP=2.98D-06 MaxDP=1.79D-04 DE=-1.74D-04 OVMax= 4.34D-04

 Cycle   6  Pass 1  IDiag  1:
 RMSU=  1.67D-04    CP:  1.00D+00
 E= -2512.22482154878     Delta-E=       -0.000015118979 Rises=F Damp=F
 DIIS: error= 2.08D-05 at cycle   2 NSaved=   2.
 NSaved= 2 IEnMin= 2 EnMin= -2512.22482154878     IErMin= 2 ErrMin= 2.08D-05
 ErrMax= 2.08D-05  0.00D+00 EMaxC= 1.00D-01 BMatC= 4.09D-07 BMatP= 1.36D-05
 IDIUse=1 WtCom= 1.00D+00 WtEn= 0.00D+00
 Coeff-Com:  0.318D-01 0.968D+00
 Coeff:      0.318D-01 0.968D+00
 Gap=     0.127 Goal=   None    Shift=    0.000
 RMSDP=4.70D-06 MaxDP=3.34D-04 DE=-1.51D-05 OVMax= 5.15D-04

 Cycle   7  Pass 1  IDiag  1:
 RMSU=  4.31D-06    CP:  1.00D+00  1.01D+00
 E= -2512.22481983235     Delta-E=        0.000001716429 Rises=F Damp=F
 DIIS: error= 4.92D-05 at cycle   3 NSaved=   3.
 NSaved= 3 IEnMin= 2 EnMin= -2512.22482154878     IErMin= 2 ErrMin= 2.08D-05
 ErrMax= 4.92D-05  0.00D+00 EMaxC= 1.00D-01 BMatC= 1.95D-06 BMatP= 4.09D-07
 IDIUse=1 WtCom= 1.00D+00 WtEn= 0.00D+00
 Coeff-Com: -0.667D-02 0.691D+00 0.315D+00
 Coeff:     -0.667D-02 0.691D+00 0.315D+00
 Gap=     0.127 Goal=   None    Shift=    0.000
 RMSDP=3.09D-06 MaxDP=2.38D-04 DE= 1.72D-06 OVMax= 3.85D-04

 Cycle   8  Pass 1  IDiag  1:
 RMSU=  7.13D-07    CP:  1.00D+00  1.01D+00  3.02D-01
 E= -2512.22482197372     Delta-E=       -0.000002141366 Rises=F Damp=F
 DIIS: error= 2.72D-06 at cycle   4 NSaved=   4.
 NSaved= 4 IEnMin= 4 EnMin= -2512.22482197372     IErMin= 4 ErrMin= 2.72D-06
 ErrMax= 2.72D-06  0.00D+00 EMaxC= 1.00D-01 BMatC= 1.52D-08 BMatP= 4.09D-07
 IDIUse=1 WtCom= 1.00D+00 WtEn= 0.00D+00
 Coeff-Com: -0.452D-02 0.402D+00 0.191D+00 0.411D+00
 Coeff:     -0.452D-02 0.402D+00 0.191D+00 0.411D+00
 Gap=     0.127 Goal=   None    Shift=    0.000
 RMSDP=2.96D-07 MaxDP=1.88D-05 DE=-2.14D-06 OVMax= 3.34D-05

 Cycle   9  Pass 1  IDiag  1:
 RMSU=  2.32D-07    CP:  1.00D+00  1.01D+00  3.29D-01  8.03D-01
 E= -2512.22482198693     Delta-E=       -0.000000013217 Rises=F Damp=F
 DIIS: error= 3.70D-07 at cycle   5 NSaved=   5.
 NSaved= 5 IEnMin= 5 EnMin= -2512.22482198693     IErMin= 5 ErrMin= 3.70D-07
 ErrMax= 3.70D-07  0.00D+00 EMaxC= 1.00D-01 BMatC= 4.78D-10 BMatP= 1.52D-08
 IDIUse=1 WtCom= 1.00D+00 WtEn= 0.00D+00
 Coeff-Com: -0.136D-02 0.112D+00 0.555D-01 0.189D+00 0.645D+00
 Coeff:     -0.136D-02 0.112D+00 0.555D-01 0.189D+00 0.645D+00
 Gap=     0.127 Goal=   None    Shift=    0.000
 RMSDP=8.58D-08 MaxDP=5.82D-06 DE=-1.32D-08 OVMax= 1.09D-05

 Cycle  10  Pass 1  IDiag  1:
 RMSU=  7.97D-08    CP:  1.00D+00  1.01D+00  3.30D-01  8.17D-01  8.77D-01
 E= -2512.22482198733     Delta-E=       -0.000000000400 Rises=F Damp=F
 DIIS: error= 2.17D-07 at cycle   6 NSaved=   6.
 NSaved= 6 IEnMin= 6 EnMin= -2512.22482198733     IErMin= 6 ErrMin= 2.17D-07
 ErrMax= 2.17D-07  0.00D+00 EMaxC= 1.00D-01 BMatC= 1.27D-10 BMatP= 4.78D-10
 IDIUse=1 WtCom= 1.00D+00 WtEn= 0.00D+00
 Coeff-Com: -0.350D-03 0.258D-01 0.135D-01 0.700D-01 0.393D+00 0.498D+00
 Coeff:     -0.350D-03 0.258D-01 0.135D-01 0.700D-01 0.393D+00 0.498D+00
 Gap=     0.127 Goal=   None    Shift=    0.000
 RMSDP=3.76D-08 MaxDP=3.04D-06 DE=-4.00D-10 OVMax= 6.42D-06

 Cycle  11  Pass 1  IDiag  1:
 RMSU=  3.07D-08    CP:  1.00D+00  1.01D+00  3.30D-01  8.17D-01  9.16D-01
                    CP:  7.53D-01
 E= -2512.22482198769     Delta-E=       -0.000000000356 Rises=F Damp=F
 DIIS: error= 9.67D-08 at cycle   7 NSaved=   7.
 NSaved= 7 IEnMin= 7 EnMin= -2512.22482198769     IErMin= 7 ErrMin= 9.67D-08
 ErrMax= 9.67D-08  0.00D+00 EMaxC= 1.00D-01 BMatC= 2.61D-11 BMatP= 1.27D-10
 IDIUse=1 WtCom= 1.00D+00 WtEn= 0.00D+00
 Coeff-Com:  0.153D-04-0.360D-02-0.127D-02 0.118D-01 0.145D+00 0.340D+00
 Coeff-Com:  0.509D+00
 Coeff:      0.153D-04-0.360D-02-0.127D-02 0.118D-01 0.145D+00 0.340D+00
 Coeff:      0.509D+00
 Gap=     0.127 Goal=   None    Shift=    0.000
 RMSDP=1.55D-08 MaxDP=8.75D-07 DE=-3.56D-10 OVMax= 2.14D-06

 Cycle  12  Pass 1  IDiag  1:
 RMSU=  8.22D-09    CP:  1.00D+00  1.01D+00  3.30D-01  8.23D-01  9.20D-01
                    CP:  7.49D-01  6.01D-01
 E= -2512.22482198751     Delta-E=        0.000000000180 Rises=F Damp=F
 DIIS: error= 4.05D-08 at cycle   8 NSaved=   8.
 NSaved= 8 IEnMin= 7 EnMin= -2512.22482198769     IErMin= 8 ErrMin= 4.05D-08
 ErrMax= 4.05D-08  0.00D+00 EMaxC= 1.00D-01 BMatC= 1.29D-12 BMatP= 2.61D-11
 IDIUse=1 WtCom= 1.00D+00 WtEn= 0.00D+00
 Coeff-Com:  0.317D-04-0.371D-02-0.161D-02 0.172D-02 0.497D-01 0.147D+00
 Coeff-Com:  0.276D+00 0.531D+00
 Coeff:      0.317D-04-0.371D-02-0.161D-02 0.172D-02 0.497D-01 0.147D+00
 Coeff:      0.276D+00 0.531D+00
 Gap=     0.127 Goal=   None    Shift=    0.000
 RMSDP=3.46D-09 MaxDP=1.87D-07 DE= 1.80D-10 OVMax= 4.40D-07

 SCF Done:  E(RB3LYP) =  -2512.22482199     A.U. after   12 cycles
            NFock= 12  Conv=0.35D-08     -V/T= 2.0072
 KE= 2.494380810790D+03 PE=-1.512164129399D+04 EE= 5.505490060494D+03
 Leave Link  502 at Thu Dec 13 10:28:59 2018, MaxMem=   805306368 cpu:      3709.3
 (Enter /pbs_home/pkowalski/g09d01/g09/l701.exe)
 Compute integral first derivatives.
 ... and contract with generalized density number  0.
 Leave Link  701 at Thu Dec 13 10:29:00 2018, MaxMem=   805306368 cpu:         5.9
 (Enter /pbs_home/pkowalski/g09d01/g09/l702.exe)
 L702 exits ... SP integral derivatives will be done elsewhere.
 Leave Link  702 at Thu Dec 13 10:29:00 2018, MaxMem=   805306368 cpu:         0.2
 (Enter /pbs_home/pkowalski/g09d01/g09/l703.exe)
 Compute integral first derivatives, UseDBF=F ICtDFT=           0.
 Integral derivatives from FoFJK, PRISM(SPDF).
 Calling FoFJK, ICntrl=      2127 FMM=F ISym2X=0 I1Cent= 0 IOpClX= 0 NMat=1 NMatS=1 NMatT=0.
 FoFJK:  IHMeth= 1 ICntrl=    2127 DoSepK=F KAlg= 0 I1Cent=   0 FoldK=F
 IRaf=         0 NMat=   1 IRICut=       1 DoRegI=T DoRafI=F ISym2E= 0.
 FoFCou: FMM=F IPFlag=           0 FMFlag=      100000 FMFlg1=         800
         NFxFlg=           0 DoJE=F BraDBF=F KetDBF=F FulRan=T
         wScrn=  0.000000 ICntrl=    2127 IOpCl=  0 I1Cent=           0 NGrid=           0
         NMat0=    1 NMatS0=      1 NMatT0=    0 NMatD0=    1 NMtDS0=    0 NMtDT0=    0
 Symmetry not used in FoFCou.
 Leave Link  703 at Thu Dec 13 10:31:15 2018, MaxMem=   805306368 cpu:      1077.1
 (Enter /pbs_home/pkowalski/g09d01/g09/l716.exe)
 Dipole        =-1.79505700D-01-1.47806218D+00-3.44259594D-01
 ***** Axes restored to original set *****
 -------------------------------------------------------------------
 Center     Atomic                   Forces (Hartrees/Bohr)
 Number     Number              X              Y              Z
 -------------------------------------------------------------------
      1       16          -0.002196250    0.000745034    0.000444981
      2       16           0.000585268    0.002969066   -0.003142075
      3        9           0.000543850    0.001555013    0.003734510
      4        9          -0.000717242    0.002072788   -0.000972609
      5        9           0.000785671    0.001018118   -0.003292124
      6        9          -0.000539855    0.001412992    0.001310557
      7        9           0.001436749    0.000759523   -0.000618794
      8        9          -0.000223168   -0.001975724    0.000804090
      9        6          -0.000394744   -0.018988713    0.035466895
     10        6          -0.011885040    0.005325053   -0.014003584
     11        6           0.017944796    0.006785175    0.010450736
     12        6           0.011716588    0.011735646   -0.014921301
     13        6           0.000784909   -0.002959203    0.003561753
     14        6          -0.001414340    0.002862975   -0.008648085
     15        6          -0.000259573   -0.001264013    0.002452339
     16        6          -0.000329145   -0.000510196    0.000435832
     17        6          -0.015563819   -0.007337562   -0.005326837
     18        6          -0.007345308   -0.005235870   -0.007991432
     19        6           0.006730315    0.000830716    0.008546994
     20        6           0.000641898    0.001261657    0.001264504
     21        6           0.000666935   -0.003959294   -0.005279555
     22        6          -0.000585773    0.000364392    0.000305227
     23        6          -0.000222564   -0.000472323    0.000621005
     24        6           0.000078232    0.000571614   -0.000501900
     25        6           0.000004153    0.000188621    0.000171812
     26        6          -0.000051796    0.000056959    0.000103268
     27        6           0.000042318   -0.000139846    0.000011827
     28        6           0.001588600    0.007729076   -0.000367018
     29        6          -0.001318755   -0.002139076   -0.003601167
     30        6           0.000523833   -0.000509439   -0.000349738
     31        6           0.001569815   -0.000023964    0.001084425
     32        6          -0.000680911   -0.000082333   -0.001407261
     33        6          -0.000040192    0.000143205   -0.000326313
     34        6           0.000660311    0.000144020    0.000065845
     35        6          -0.000326496   -0.000296179    0.000126517
     36        6          -0.002093538   -0.001149290   -0.002849916
     37        6          -0.000697467   -0.002645381    0.000804913
     38        1          -0.000532158    0.000512460    0.001031491
     39        1           0.000502090   -0.000257567   -0.000394579
     40        1           0.000285979    0.000644162    0.000229914
     41        1           0.000377842   -0.000328611    0.000691629
     42        1           0.002200896    0.001613499   -0.000589678
     43        1           0.001066486   -0.000985657   -0.000607266
     44        1           0.000753111    0.000521933    0.000290891
     45        1           0.000370215   -0.000086046   -0.000125021
     46        1           0.000085305    0.000026583   -0.000028407
     47        1           0.000080883    0.000016354    0.000032986
     48        1          -0.000023478   -0.000064282   -0.000056479
     49        1          -0.001796644   -0.001644676    0.002107191
     50        1           0.000699433    0.001632502   -0.000059581
     51        1          -0.002316217   -0.002235423   -0.002145761
     52        1          -0.000000893   -0.000358657    0.000472078
     53        1          -0.000327493    0.000277948   -0.000204735
     54        1          -0.000010277   -0.000039499    0.000036851
     55        1           0.000031164   -0.000002328    0.000039088
     56        1          -0.000012281   -0.000059865   -0.000040937
     57        1          -0.001445287    0.001514773    0.000568452
     58        1           0.001292631    0.000397110    0.000366109
     59        1          -0.000699575    0.000062051    0.000217443
 -------------------------------------------------------------------
 Cartesian Forces:  Max     0.035466895 RMS     0.004721716
 Leave Link  716 at Thu Dec 13 10:31:15 2018, MaxMem=   805306368 cpu:         0.3
 (Enter /pbs_home/pkowalski/g09d01/g09/l103.exe)

 GradGradGradGradGradGradGradGradGradGradGradGradGradGradGradGradGradGrad
 Berny optimization.
 Using GEDIIS/GDIIS optimizer.
 FormGI is forming the generalized inverse of G from B-inverse, IUseBI=4.
 Internal  Forces:  Max     0.026785881 RMS     0.003456462
 Search for a local minimum.
 Step number   6 out of a maximum of  337
 All quantities printed in internal units (Hartrees-Bohrs-Radians)
 RMS Force = .34565D-02 SwitMx=.10000D-02 MixMth= 1
 Mixed Optimization -- RFO/linear search
 Update second derivatives using D2CorX and points    3    5    4    6
 ITU=  0 -1  1 -1  1  0
 Use linear search instead of GDIIS.
     Eigenvalues ---    0.00214   0.00360   0.00462   0.00662   0.00702
     Eigenvalues ---    0.00732   0.00739   0.00760   0.00843   0.00853
     Eigenvalues ---    0.00880   0.00906   0.01004   0.01101   0.01128
     Eigenvalues ---    0.01174   0.01238   0.01338   0.01369   0.01408
     Eigenvalues ---    0.01527   0.01560   0.01632   0.01834   0.01880
     Eigenvalues ---    0.01904   0.01953   0.01964   0.01988   0.02014
     Eigenvalues ---    0.02032   0.02081   0.02089   0.02137   0.02144
     Eigenvalues ---    0.02155   0.02155   0.02169   0.02173   0.02192
     Eigenvalues ---    0.02218   0.04240   0.04897   0.05312   0.06882
     Eigenvalues ---    0.06947   0.06986   0.07109   0.07156   0.07428
     Eigenvalues ---    0.07472   0.07508   0.07690   0.08200   0.09291
     Eigenvalues ---    0.09924   0.10323   0.11273   0.12342   0.12739
     Eigenvalues ---    0.14289   0.15212   0.15970   0.15988   0.15998
     Eigenvalues ---    0.15999   0.15999   0.15999   0.16000   0.16000
     Eigenvalues ---    0.16000   0.16000   0.16000   0.16000   0.16000
     Eigenvalues ---    0.16000   0.16000   0.16000   0.16000   0.16000
     Eigenvalues ---    0.16005   0.16033   0.16098   0.17233   0.19002
     Eigenvalues ---    0.21870   0.22000   0.22000   0.22006   0.22018
     Eigenvalues ---    0.22684   0.23371   0.23454   0.23497   0.23675
     Eigenvalues ---    0.24196   0.24465   0.24522   0.24652   0.24749
     Eigenvalues ---    0.24898   0.24929   0.24986   0.24988   0.24995
     Eigenvalues ---    0.25034   0.25361   0.25716   0.26417   0.27028
     Eigenvalues ---    0.27352   0.28942   0.29175   0.29869   0.30358
     Eigenvalues ---    0.30656   0.31318   0.31560   0.31720   0.31860
     Eigenvalues ---    0.32201   0.32211   0.32554   0.32572   0.32580
     Eigenvalues ---    0.32587   0.32597   0.32614   0.32616   0.32626
     Eigenvalues ---    0.32702   0.32731   0.32889   0.32953   0.33103
     Eigenvalues ---    0.33236   0.33470   0.34818   0.35658   0.35681
     Eigenvalues ---    0.35693   0.35700   0.35707   0.35775   0.35926
     Eigenvalues ---    0.36195   0.36306   0.37887   0.40569   0.40683
     Eigenvalues ---    0.40939   0.41151   0.43820   0.44277   0.44654
     Eigenvalues ---    0.45573   0.45877   0.45943   0.45958   0.46509
     Eigenvalues ---    0.46885   0.47104   0.47603   0.48250   0.48345
     Eigenvalues ---    0.48537   0.48974   0.50004   0.51339   0.59831
     Eigenvalues ---    2.43154
 RFO step:  Lambda=-2.63030302D-02 EMin= 2.14340052D-03
 Quartic linear search produced a step of -0.03079.
 Iteration  1 RMS(Cart)=  0.20077412 RMS(Int)=  0.00917460
 Iteration  2 RMS(Cart)=  0.03173860 RMS(Int)=  0.00112485
 Iteration  3 RMS(Cart)=  0.00052148 RMS(Int)=  0.00111552
 Iteration  4 RMS(Cart)=  0.00000124 RMS(Int)=  0.00111552
 Iteration  5 RMS(Cart)=  0.00000000 RMS(Int)=  0.00111552
 ITry= 1 IFail=0 DXMaxC= 9.98D-01 DCOld= 1.00D+10 DXMaxT= 2.12D-01 DXLimC= 3.00D+00 Rises=F
 Variable       Old X    -DE/DX   Delta X   Delta X   Delta X     New X
                                 (Linear)    (Quad)   (Total)
    R1        3.29002  -0.00191  -0.00040  -0.01399  -0.01358   3.27644
    R2        3.30573  -0.00024  -0.00090   0.00012  -0.00156   3.30417
    R3        3.25944  -0.00336  -0.00052  -0.01664  -0.01702   3.24242
    R4        3.32656  -0.00221  -0.00056  -0.00456  -0.00683   3.31973
    R5        2.55499   0.00069  -0.00052   0.00636   0.00584   2.56083
    R6        2.56235   0.00168  -0.00046   0.00477   0.00431   2.56666
    R7        2.52737   0.00135  -0.00065   0.00240   0.00175   2.52911
    R8        2.55983   0.00109  -0.00055   0.00372   0.00316   2.56299
    R9        2.58354   0.00160  -0.00033   0.00613   0.00581   2.58934
   R10        2.55210   0.00059  -0.00050   0.00191   0.00141   2.55351
   R11        2.68447  -0.00577  -0.00055  -0.02717  -0.02608   2.65838
   R12        2.81326  -0.00011  -0.00074  -0.00195  -0.00268   2.81058
   R13        2.79792   0.00251  -0.00007  -0.00967  -0.00861   2.78931
   R14        2.83069   0.00285   0.00010   0.00563   0.00573   2.83641
   R15        2.62091  -0.00101  -0.00162   0.00879   0.00822   2.62912
   R16        2.85015  -0.00239   0.00031  -0.00889  -0.00858   2.84157
   R17        2.91214   0.00165   0.00045  -0.00047   0.00017   2.91231
   R18        2.62240  -0.01323   0.00023  -0.01693  -0.01636   2.60603
   R19        2.91185   0.00143   0.00014   0.00943   0.00956   2.92140
   R20        2.86291  -0.00159   0.00014  -0.00103  -0.00082   2.86209
   R21        2.80696  -0.00160  -0.00048   0.00176   0.00129   2.80825
   R22        2.87626   0.00096   0.00013   0.00490   0.00447   2.88073
   R23        2.73082  -0.00105  -0.00075   0.00071  -0.00005   2.73077
   R24        2.08092   0.00069  -0.00016   0.00270   0.00254   2.08346
   R25        2.08047  -0.00009  -0.00011  -0.00091  -0.00102   2.07945
   R26        2.07837   0.00005  -0.00014  -0.00019  -0.00032   2.07805
   R27        2.07796   0.00060  -0.00012   0.00028   0.00016   2.07812
   R28        2.06070   0.00269  -0.00021   0.00315   0.00294   2.06364
   R29        2.08391   0.00022  -0.00013   0.00158   0.00145   2.08535
   R30        2.78408   0.00167  -0.00047   0.00616   0.00569   2.78977
   R31        2.62317   0.00054   0.00022   0.00995   0.00911   2.63227
   R32        2.79275  -0.00073  -0.00068  -0.00025  -0.00093   2.79182
   R33        2.61381   0.00110   0.00007   0.01041   0.00964   2.62345
   R34        2.67057  -0.00045  -0.00014   0.00157   0.00143   2.67200
   R35        2.67529  -0.00074  -0.00007  -0.00070  -0.00077   2.67452
   R36        2.63939  -0.00012  -0.00001  -0.00083  -0.00084   2.63856
   R37        2.05022   0.00058   0.00029   0.00022   0.00051   2.05074
   R38        2.63265   0.00000  -0.00003  -0.00089  -0.00092   2.63173
   R39        2.06304   0.00036   0.00016   0.00127   0.00144   2.06447
   R40        2.63709   0.00034   0.00008   0.00014   0.00022   2.63732
   R41        2.06582  -0.00006   0.00014   0.00004   0.00018   2.06600
   R42        2.64179   0.00018   0.00011   0.00043   0.00054   2.64233
   R43        2.06551  -0.00002   0.00015   0.00000   0.00015   2.06566
   R44        2.06465   0.00004   0.00015  -0.00006   0.00009   2.06474
   R45        2.85593   0.00034   0.00013   0.00099   0.00112   2.85705
   R46        2.08281   0.00019  -0.00010   0.00001  -0.00009   2.08271
   R47        2.07670   0.00007  -0.00017   0.00105   0.00088   2.07759
   R48        2.06271  -0.00209  -0.00034  -0.00063  -0.00097   2.06174
   R49        2.66589   0.00057  -0.00010   0.00366   0.00356   2.66946
   R50        2.66833  -0.00027   0.00000  -0.00023  -0.00024   2.66809
   R51        2.63910   0.00005  -0.00002  -0.00016  -0.00018   2.63892
   R52        2.06019  -0.00037   0.00020  -0.00188  -0.00168   2.05851
   R53        2.63504   0.00028  -0.00004   0.00011   0.00007   2.63512
   R54        2.06503   0.00002   0.00015   0.00028   0.00043   2.06545
   R55        2.64011   0.00012   0.00005  -0.00009  -0.00004   2.64008
   R56        2.06590  -0.00004   0.00015   0.00005   0.00020   2.06610
   R57        2.64343  -0.00043   0.00008  -0.00117  -0.00109   2.64234
   R58        2.06565   0.00001   0.00015   0.00013   0.00028   2.06592
   R59        2.06490   0.00003   0.00015  -0.00003   0.00012   2.06502
   R60        2.85575  -0.00235   0.00006  -0.00562  -0.00556   2.85019
   R61        2.07960   0.00099  -0.00015   0.00284   0.00269   2.08229
   R62        2.07676   0.00088  -0.00015   0.00324   0.00309   2.07985
   R63        2.07353  -0.00065  -0.00003  -0.00295  -0.00298   2.07055
    A1        1.62721   0.00035   0.00027  -0.00256  -0.00048   1.62673
    A2        1.63212   0.00020   0.00028   0.00295   0.00298   1.63511
    A3        2.07871  -0.01922  -0.00096   0.02104   0.01000   2.08872
    A4        1.91580   0.00173   0.00005   0.01919   0.01627   1.93208
    A5        2.12466   0.02121   0.00095   0.07238   0.06577   2.19043
    A6        1.95018   0.00074  -0.00024  -0.00264  -0.00197   1.94820
    A7        2.02107  -0.00022  -0.00050   0.01223   0.00814   2.02921
    A8        2.22176   0.00124   0.00042   0.03692   0.03381   2.25557
    A9        1.91177   0.00072  -0.00022   0.01255   0.00942   1.92118
   A10        2.06440   0.00110  -0.00020   0.02554   0.01813   2.08253
   A11        2.21821   0.00040   0.00034   0.03788   0.03143   2.24964
   A12        2.14708   0.02547   0.00097   0.02607   0.02555   2.17263
   A13        2.27064  -0.02679  -0.00065  -0.02719  -0.02929   2.24136
   A14        1.86272   0.00141  -0.00030   0.00727   0.00644   1.86916
   A15        1.86826   0.00024  -0.00029  -0.00252  -0.00280   1.86546
   A16        2.03978   0.00308   0.00044   0.00109   0.00163   2.04140
   A17        1.86202  -0.00201  -0.00044  -0.00365  -0.00455   1.85747
   A18        1.92447   0.00096   0.00020   0.00327   0.00338   1.92785
   A19        1.94061  -0.00018  -0.00013  -0.00089  -0.00055   1.94006
   A20        1.82820  -0.00230   0.00019   0.00248   0.00265   1.83085
   A21        1.94679   0.00392   0.00013   0.00647   0.00665   1.95344
   A22        2.31593  -0.00936   0.00008   0.00199   0.00138   2.31731
   A23        2.02028   0.00545  -0.00021  -0.00748  -0.00832   2.01196
   A24        1.88933   0.00037  -0.00014   0.00511   0.00492   1.89425
   A25        1.99125  -0.00040   0.00015  -0.01008  -0.00981   1.98144
   A26        2.01060   0.00031   0.00012   0.00178   0.00207   2.01267
   A27        1.88627  -0.00009  -0.00004  -0.00063  -0.00066   1.88561
   A28        1.89114   0.00012   0.00006  -0.00148  -0.00144   1.88970
   A29        1.78918  -0.00034  -0.00015   0.00520   0.00480   1.79398
   A30        1.86015  -0.00013  -0.00044  -0.00052  -0.00097   1.85917
   A31        1.95577  -0.00026   0.00024   0.00011   0.00031   1.95608
   A32        1.90019   0.00131  -0.00009  -0.00045  -0.00075   1.89943
   A33        1.98521   0.00036   0.00014  -0.00690  -0.00673   1.97848
   A34        1.95945   0.00091   0.00008   0.00489   0.00521   1.96466
   A35        1.80348  -0.00212   0.00009   0.00321   0.00328   1.80676
   A36        2.08511   0.00299  -0.00037   0.01540   0.01353   2.09864
   A37        2.00062  -0.00070   0.00049  -0.01214  -0.00989   1.99074
   A38        2.19729  -0.00228  -0.00011  -0.00239  -0.00397   2.19331
   A39        1.90233   0.00159  -0.00016   0.00819   0.00804   1.91036
   A40        1.96545  -0.00116   0.00039  -0.00524  -0.00484   1.96060
   A41        1.94117   0.00009   0.00008   0.00271   0.00278   1.94395
   A42        1.88875  -0.00022  -0.00012  -0.00163  -0.00173   1.88702
   A43        1.88623  -0.00091  -0.00005  -0.00798  -0.00803   1.87820
   A44        1.87763   0.00057  -0.00016   0.00352   0.00336   1.88099
   A45        1.97518  -0.00116   0.00043  -0.00429  -0.00385   1.97132
   A46        1.95388   0.00087   0.00010   0.01007   0.01016   1.96403
   A47        1.86896   0.00214  -0.00035   0.00697   0.00661   1.87558
   A48        1.89408  -0.00034  -0.00006   0.00124   0.00118   1.89526
   A49        1.88836  -0.00067  -0.00009  -0.00627  -0.00636   1.88200
   A50        1.87993  -0.00086  -0.00008  -0.00859  -0.00870   1.87123
   A51        2.06828  -0.00098   0.00020  -0.01047  -0.00993   2.05835
   A52        1.93540  -0.00126  -0.00046  -0.00002  -0.00116   1.93424
   A53        2.27941   0.00224   0.00026   0.01042   0.01102   2.29042
   A54        2.05283   0.00073   0.00002  -0.00182  -0.00144   2.05139
   A55        1.91708   0.00088  -0.00024  -0.00170  -0.00273   1.91435
   A56        2.30864  -0.00156   0.00022   0.00228   0.00279   2.31143
   A57        2.14834  -0.00058  -0.00031   0.00182   0.00149   2.14983
   A58        2.09959  -0.00006   0.00024  -0.00142  -0.00120   2.09839
   A59        2.03519   0.00064   0.00007  -0.00051  -0.00045   2.03474
   A60        2.11856  -0.00011  -0.00003   0.00076   0.00073   2.11929
   A61        2.10721  -0.00062  -0.00028  -0.00767  -0.00796   2.09924
   A62        2.05734   0.00072   0.00032   0.00684   0.00714   2.06449
   A63        2.12779  -0.00030   0.00000  -0.00022  -0.00021   2.12757
   A64        2.09344  -0.00001  -0.00018  -0.00358  -0.00377   2.08967
   A65        2.06193   0.00031   0.00018   0.00380   0.00398   2.06591
   A66        2.10971  -0.00025   0.00005  -0.00064  -0.00059   2.10912
   A67        2.07822   0.00005  -0.00009  -0.00073  -0.00082   2.07740
   A68        2.09524   0.00020   0.00004   0.00136   0.00140   2.09664
   A69        2.10130   0.00000   0.00000   0.00083   0.00083   2.10213
   A70        2.08372  -0.00007  -0.00005  -0.00145  -0.00150   2.08222
   A71        2.09816   0.00007   0.00004   0.00062   0.00066   2.09882
   A72        2.07378   0.00003  -0.00010  -0.00025  -0.00035   2.07344
   A73        2.10459   0.00004   0.00004   0.00043   0.00047   2.10506
   A74        2.10481  -0.00007   0.00005  -0.00018  -0.00013   2.10468
   A75        1.99048  -0.00366  -0.00015  -0.01829  -0.01658   1.97390
   A76        2.13611   0.01157   0.00070   0.02782   0.02690   2.16301
   A77        2.14293  -0.00818  -0.00051  -0.01813  -0.02027   2.12265
   A78        1.89711  -0.00158  -0.00014  -0.00780  -0.00793   1.88918
   A79        1.98767   0.00110   0.00029   0.00925   0.00951   1.99719
   A80        1.94441   0.00169   0.00009   0.00761   0.00767   1.95208
   A81        1.89064  -0.00071  -0.00027  -0.01326  -0.01352   1.87712
   A82        1.85903  -0.00016   0.00002   0.00644   0.00647   1.86549
   A83        1.88002  -0.00047  -0.00001  -0.00284  -0.00292   1.87710
   A84        2.12011   0.00188  -0.00032   0.01052   0.01020   2.13032
   A85        2.10970  -0.00150   0.00028  -0.00709  -0.00680   2.10289
   A86        2.05274  -0.00039   0.00004  -0.00350  -0.00346   2.04928
   A87        2.11213   0.00012  -0.00001   0.00151   0.00150   2.11363
   A88        2.09397  -0.00025  -0.00018  -0.00403  -0.00421   2.08976
   A89        2.07632   0.00012   0.00019   0.00237   0.00256   2.07887
   A90        2.11576   0.00028   0.00000   0.00199   0.00199   2.11774
   A91        2.08689  -0.00054  -0.00011  -0.00573  -0.00583   2.08106
   A92        2.08040   0.00026   0.00011   0.00371   0.00382   2.08422
   A93        2.10422  -0.00004   0.00004  -0.00001   0.00002   2.10425
   A94        2.08320   0.00004  -0.00007  -0.00021  -0.00027   2.08292
   A95        2.09569  -0.00001   0.00003   0.00018   0.00021   2.09590
   A96        2.10109   0.00001   0.00001   0.00053   0.00054   2.10163
   A97        2.08561   0.00001  -0.00004  -0.00059  -0.00063   2.08498
   A98        2.09648  -0.00002   0.00003   0.00005   0.00008   2.09656
   A99        2.08019   0.00001  -0.00007  -0.00055  -0.00063   2.07956
   A100       2.10121   0.00005   0.00003   0.00063   0.00066   2.10186
   A101       2.10174  -0.00006   0.00004  -0.00008  -0.00004   2.10171
   A102       1.94969   0.00089  -0.00008   0.00212   0.00203   1.95171
   A103       2.14379  -0.00234   0.00026  -0.00213  -0.00198   2.14182
   A104       2.18814   0.00147  -0.00016   0.00119   0.00092   2.18906
   A105       1.93869  -0.00046   0.00019   0.00615   0.00632   1.94501
   A106       1.95016  -0.00011   0.00019  -0.00219  -0.00200   1.94816
   A107       1.95189   0.00008  -0.00025  -0.00170  -0.00198   1.94991
   A108       1.85186  -0.00008  -0.00025  -0.00883  -0.00908   1.84278
   A109       1.87153   0.00081   0.00022   0.01214   0.01232   1.88384
   A110       1.89516  -0.00021  -0.00010  -0.00554  -0.00566   1.88950
    D1       -0.01005  -0.00012   0.00058  -0.00124  -0.00093  -0.01098
    D2       -2.74291  -0.00502   0.00067  -0.17462  -0.17244  -2.91536
    D3        3.14004   0.00016  -0.00037   0.00030   0.00011   3.14016
    D4        0.01221  -0.00005  -0.00025   0.00433   0.00428   0.01648
    D5        0.09033   0.00023   0.00128  -0.03810  -0.03762   0.05272
    D6       -2.64167  -0.00384   0.00182  -0.14653  -0.14384  -2.78550
    D7        3.07618   0.00076  -0.00060   0.03253   0.03265   3.10883
    D8        0.02527   0.00034  -0.00058   0.04456   0.04502   0.07028
    D9        2.39391   0.01319  -0.00117   0.21986   0.21593   2.60983
   D10       -1.21525   0.01740  -0.00209   0.33474   0.33033  -0.88493
   D11       -0.17362  -0.00069  -0.00159   0.01962   0.01870  -0.15492
   D12        2.50041   0.00352  -0.00251   0.13450   0.13310   2.63351
   D13        2.97885   0.00007  -0.00070  -0.03325  -0.03603   2.94282
   D14       -0.07216  -0.00177  -0.00112  -0.13493  -0.13765  -0.20981
   D15       -0.80735   0.00680  -0.00064   0.17104   0.17199  -0.63535
   D16        2.42482   0.00497  -0.00107   0.06936   0.07038   2.49520
   D17        0.19917   0.00049   0.00120   0.01300   0.01434   0.21351
   D18       -2.76996   0.00319   0.00104   0.06903   0.07113  -2.69883
   D19       -2.35057   0.00207   0.00152  -0.17292  -0.17391  -2.52448
   D20        0.96349   0.00478   0.00136  -0.11690  -0.11712   0.84637
   D21       -0.76347   0.00164  -0.00033   0.03990   0.04056  -0.72291
   D22       -2.91068   0.00230  -0.00067   0.03374   0.03406  -2.87663
   D23        1.31581   0.00154  -0.00042   0.03422   0.03477   1.35057
   D24        2.86178  -0.00294   0.00055  -0.07595  -0.07638   2.78539
   D25        0.71456  -0.00229   0.00021  -0.08212  -0.08288   0.63168
   D26       -1.34213  -0.00305   0.00046  -0.08164  -0.08217  -1.42431
   D27        3.12916   0.00071  -0.00017   0.04721   0.04735  -3.10668
   D28        0.00566   0.00025  -0.00078  -0.00218  -0.00267   0.00298
   D29       -0.46669   0.00637  -0.00045   0.23541   0.23521  -0.23148
   D30        2.69299   0.00591  -0.00106   0.18602   0.18519   2.87818
   D31        1.32494   0.00293  -0.00009   0.09686   0.09752   1.42246
   D32       -0.77123   0.00287  -0.00009   0.09668   0.09735  -0.67388
   D33       -2.88037   0.00287  -0.00021   0.09387   0.09443  -2.78595
   D34       -1.32783  -0.00306   0.00019  -0.10319  -0.10377  -1.43160
   D35        2.85919  -0.00313   0.00020  -0.10337  -0.10394   2.75525
   D36        0.75004  -0.00312   0.00008  -0.10618  -0.10686   0.64318
   D37        0.83263   0.00342  -0.00023  -0.04814  -0.04951   0.78312
   D38       -1.30541  -0.00005  -0.00033  -0.04830  -0.04978  -1.35520
   D39        2.88845   0.00100  -0.00039  -0.05035  -0.05242   2.83603
   D40       -2.38127   0.00322   0.00008   0.03113   0.03185  -2.34942
   D41        1.76387  -0.00025  -0.00002   0.03098   0.03158   1.79544
   D42       -0.32546   0.00079  -0.00008   0.02892   0.02894  -0.29652
   D43        3.02730   0.00235   0.00046   0.08096   0.07976   3.10706
   D44       -0.09197   0.00116   0.00046   0.02313   0.02203  -0.06995
   D45       -0.03501  -0.00053   0.00004  -0.00915  -0.00904  -0.04406
   D46        3.12890  -0.00173   0.00003  -0.06698  -0.06677   3.06213
   D47       -1.37793  -0.00027   0.00059  -0.03764  -0.03715  -1.41508
   D48        0.72432  -0.00012   0.00047  -0.03806  -0.03764   0.68668
   D49        2.71946  -0.00018   0.00045  -0.03758  -0.03732   2.68215
   D50        0.65332  -0.00124  -0.00008  -0.04324  -0.04341   0.60991
   D51        2.75557  -0.00110  -0.00020  -0.04366  -0.04390   2.71167
   D52       -1.53247  -0.00116  -0.00021  -0.04318  -0.04357  -1.57605
   D53        2.73181  -0.00156   0.00020  -0.03834  -0.03809   2.69371
   D54       -1.44912  -0.00141   0.00008  -0.03877  -0.03859  -1.48771
   D55        0.54602  -0.00147   0.00007  -0.03829  -0.03826   0.50776
   D56       -1.65858  -0.00013  -0.00005  -0.01527  -0.01525  -1.67382
   D57        2.51330  -0.00003   0.00025  -0.00958  -0.00928   2.50402
   D58        0.38426   0.00007   0.00002  -0.01389  -0.01410   0.37016
   D59        1.46480   0.00064  -0.00004   0.03202   0.03171   1.49651
   D60       -0.64651   0.00075   0.00026   0.03771   0.03768  -0.60882
   D61       -2.77555   0.00085   0.00002   0.03340   0.03286  -2.74269
   D62       -1.27276   0.00257   0.00083   0.16497   0.16548  -1.10728
   D63        1.84854   0.00311   0.00152   0.22032   0.22166   2.07020
   D64        1.89188   0.00136   0.00082   0.10510   0.10610   1.99798
   D65       -1.27001   0.00190   0.00151   0.16045   0.16228  -1.10772
   D66       -0.64721   0.00101   0.00013   0.04190   0.04200  -0.60522
   D67        1.40815   0.00224  -0.00043   0.04391   0.04345   1.45160
   D68       -2.72881   0.00181  -0.00016   0.04029   0.04027  -2.68855
   D69       -2.76577   0.00024   0.00019   0.03519   0.03531  -2.73046
   D70       -0.71041   0.00146  -0.00037   0.03720   0.03676  -0.67365
   D71        1.43582   0.00104  -0.00010   0.03358   0.03358   1.46939
   D72        1.52584   0.00045   0.00028   0.03407   0.03439   1.56023
   D73       -2.70199   0.00168  -0.00028   0.03608   0.03584  -2.66615
   D74       -0.55576   0.00125  -0.00001   0.03246   0.03266  -0.52310
   D75        0.00345  -0.00028   0.00062   0.00558   0.00602   0.00947
   D76        3.08793   0.00003   0.00089   0.02718   0.02784   3.11577
   D77       -3.11870  -0.00084  -0.00004  -0.04771  -0.04737   3.11711
   D78       -0.03422  -0.00053   0.00023  -0.02610  -0.02555  -0.05977
   D79       -2.53972   0.00202  -0.00036   0.07816   0.07785  -2.46187
   D80        0.56276   0.00197  -0.00031   0.07613   0.07586   0.63862
   D81        0.58495   0.00225  -0.00051   0.07305   0.07250   0.65745
   D82       -2.59576   0.00220  -0.00046   0.07102   0.07052  -2.52524
   D83       -0.01090   0.00019  -0.00014  -0.00622  -0.00643  -0.01733
   D84       -3.09363   0.00002  -0.00043  -0.02836  -0.02885  -3.12249
   D85       -3.13657  -0.00002   0.00000  -0.00132  -0.00130  -3.13787
   D86        0.06388  -0.00019  -0.00030  -0.02346  -0.02372   0.04016
   D87        3.07310  -0.00158   0.00027  -0.03528  -0.03474   3.03836
   D88       -0.05549  -0.00123   0.00021  -0.02459  -0.02412  -0.07960
   D89       -0.18387  -0.00084   0.00021  -0.05092  -0.05097  -0.23484
   D90        2.97073  -0.00049   0.00015  -0.04023  -0.04035   2.93038
   D91       -0.13188  -0.00022  -0.00023  -0.03819  -0.03925  -0.17112
   D92        2.83649  -0.00074   0.00006  -0.08933  -0.08929   2.74720
   D93        3.11837  -0.00093  -0.00018  -0.02343  -0.02400   3.09437
   D94       -0.19645  -0.00145   0.00011  -0.07458  -0.07404  -0.27049
   D95       -3.13850   0.00026  -0.00005   0.00694   0.00690  -3.13161
   D96       -0.01043   0.00003  -0.00001   0.00037   0.00039  -0.01004
   D97       -0.00947  -0.00008   0.00002  -0.00339  -0.00337  -0.01284
   D98        3.11861  -0.00031   0.00006  -0.00996  -0.00988   3.10873
   D99        3.13437  -0.00025   0.00003  -0.00709  -0.00704   3.12733
   D100      -0.01527  -0.00023   0.00003  -0.00733  -0.00729  -0.02256
   D101       0.00496   0.00009  -0.00002   0.00291   0.00289   0.00785
   D102       3.13850   0.00011  -0.00003   0.00266   0.00263   3.14114
   D103       0.00620   0.00000   0.00000   0.00110   0.00110   0.00730
   D104       3.14129  -0.00003   0.00001  -0.00054  -0.00054   3.14074
   D105      -3.12224   0.00024  -0.00003   0.00760   0.00759  -3.11465
   D106       0.01284   0.00020  -0.00003   0.00596   0.00595   0.01879
   D107       0.00293  -0.00002   0.00001  -0.00012  -0.00011   0.00282
   D108       3.13940   0.00000   0.00000  -0.00019  -0.00019   3.13921
   D109      -3.13075  -0.00004   0.00002   0.00015   0.00018  -3.13057
   D110       0.00572  -0.00001   0.00001   0.00008   0.00010   0.00581
   D111       0.00199   0.00007  -0.00001   0.00181   0.00180   0.00379
   D112       3.14029   0.00001   0.00000   0.00004   0.00004   3.14032
   D113      -3.13303   0.00010  -0.00002   0.00348   0.00347  -3.12956
   D114       0.00527   0.00005  -0.00001   0.00171   0.00171   0.00697
   D115      -0.00647  -0.00006   0.00001  -0.00229  -0.00229  -0.00876
   D116       3.13842   0.00000  -0.00001  -0.00052  -0.00053   3.13789
   D117       3.14029  -0.00008   0.00002  -0.00222  -0.00220   3.13809
   D118       0.00200  -0.00003   0.00001  -0.00045  -0.00044   0.00156
   D119       2.12898   0.00178  -0.00003   0.04807   0.04786   2.17685
   D120      -2.04486   0.00046  -0.00029   0.03164   0.03113  -2.01373
   D121       0.08582   0.00196  -0.00001   0.04058   0.04041   0.12624
   D122      -0.82511   0.00404  -0.00024   0.10843   0.10837  -0.71674
   D123       1.28423   0.00272  -0.00050   0.09199   0.09164   1.37587
   D124      -2.86827   0.00422  -0.00023   0.10094   0.10092  -2.76735
   D125       3.12538   0.00003   0.00002   0.00071   0.00072   3.12610
   D126       0.02637   0.00015  -0.00002   0.00488   0.00484   0.03122
   D127       0.02167   0.00010  -0.00004   0.00277   0.00273   0.02440
   D128      -3.07733   0.00022  -0.00008   0.00694   0.00685  -3.07048
   D129      -3.12467   0.00002  -0.00001   0.00197   0.00195  -3.12273
   D130       0.03444   0.00009  -0.00003   0.00388   0.00384   0.03828
   D131      -0.02073   0.00003   0.00003   0.00032   0.00036  -0.02037
   D132       3.13838   0.00009   0.00002   0.00223   0.00225   3.14063
   D133      -0.00731  -0.00013   0.00002  -0.00313  -0.00311  -0.01042
   D134      -3.13571   0.00000   0.00000   0.00033   0.00033  -3.13538
   D135       3.09212  -0.00026   0.00005  -0.00742  -0.00738   3.08474
   D136      -0.03628  -0.00013   0.00003  -0.00396  -0.00393  -0.04021
   D137       0.00534  -0.00012  -0.00001  -0.00309  -0.00309   0.00225
   D138      -3.13305  -0.00002  -0.00001  -0.00049  -0.00050  -3.13355
   D139       3.12948  -0.00020   0.00001  -0.00508  -0.00508   3.12440
   D140      -0.00892  -0.00010   0.00000  -0.00249  -0.00249  -0.01140
   D141      -0.00871   0.00003   0.00001   0.00028   0.00029  -0.00842
   D142      -3.14030   0.00005  -0.00001   0.00117   0.00116  -3.13914
   D143       3.11960  -0.00011   0.00003  -0.00321  -0.00319   3.11641
   D144      -0.01200  -0.00008   0.00001  -0.00231  -0.00231  -0.01430
   D145       0.00968   0.00010  -0.00002   0.00281   0.00279   0.01247
   D146       3.14127   0.00008   0.00000   0.00191   0.00191  -3.14000
   D147      -3.13513   0.00000  -0.00001   0.00019   0.00018  -3.13496
   D148      -0.00354  -0.00003   0.00000  -0.00070  -0.00070  -0.00424
   D149      -0.78989   0.00132  -0.00021   0.03873   0.03857  -0.75132
   D150       1.27437   0.00085  -0.00028   0.03025   0.03000   1.30438
   D151      -2.88018   0.00055  -0.00044   0.02027   0.01985  -2.86032
   D152       2.28662   0.00163   0.00010   0.06337   0.06345   2.35007
   D153      -1.93230   0.00116   0.00004   0.05489   0.05488  -1.87742
   D154       0.19633   0.00086  -0.00013   0.04490   0.04473   0.24106
         Item               Value     Threshold  Converged?
 Maximum Force            0.026786     0.000450     NO 
 RMS     Force            0.003456     0.000300     NO 
 Maximum Displacement     0.998008     0.001800     NO 
 RMS     Displacement     0.205585     0.001200     NO 
 Predicted change in Energy=-2.367556D-02
 Lowest energy point so far.  Saving SCF results.
 GradGradGradGradGradGradGradGradGradGradGradGradGradGradGradGradGradGrad

 Leave Link  103 at Thu Dec 13 10:31:15 2018, MaxMem=   805306368 cpu:         1.5
 (Enter /pbs_home/pkowalski/g09d01/g09/l202.exe)
 Stoichiometry    C29H22F6S2
 Framework group  C1[X(C29H22F6S2)]
 Deg. of freedom   171
 Full point group                 C1      NOp   1
 RotChk:  IX=0 Diff= 6.35D-02
 Largest Abelian subgroup         C1      NOp   1
 Largest concise Abelian subgroup C1      NOp   1
                         Standard orientation:                         
 ---------------------------------------------------------------------
 Center     Atomic      Atomic             Coordinates (Angstroms)
 Number     Number       Type             X           Y           Z
 ---------------------------------------------------------------------
      1         16           0        2.516669   -1.701642    1.598139
      2         16           0       -2.062655   -2.252873   -0.698309
      3          9           0       -2.427878    3.158615    0.032359
      4          9           0       -1.146888    3.399594   -1.714405
      5          9           0       -0.073961    4.948503    0.187922
      6          9           0       -0.640182    3.525122    1.749305
      7          9           0        1.811726    3.323428   -0.714702
      8          9           0        1.869652    2.900113    1.423987
      9          6           0       -1.554307    0.280233   -0.862342
     10          6           0       -0.959334   -0.982741   -1.035162
     11          6           0        1.214663   -0.574251    1.398405
     12          6           0       -0.720234    1.434657   -0.433768
     13          6           0       -1.187910    2.903010   -0.450887
     14          6           0        0.570138    1.425844    0.052697
     15          6           0       -0.196667    3.646720    0.473377
     16          6           0        1.079305    2.824923    0.330554
     17          6           0        1.516283    0.328816    0.383942
     18          6           0        0.148817   -0.485490    2.455379
     19          6           0        0.264039   -1.356415   -1.820415
     20          6           0        3.463943   -0.985331    0.314862
     21          6           0       -3.404523   -1.159848   -0.397031
     22          6           0       -4.716201   -1.760282   -0.078300
     23          6           0       -5.844264   -0.997589    0.302565
     24          6           0       -4.885387   -3.164873   -0.117850
     25          6           0       -7.064223   -1.604509    0.607361
     26          6           0       -6.101410   -3.768695    0.192267
     27          6           0       -7.206429   -2.991808    0.553538
     28          6           0       -3.008569    0.146920   -0.647765
     29          6           0       -4.011896    1.231436   -0.968630
     30          6           0        4.780834   -1.580185    0.012608
     31          6           0        5.903573   -0.788425   -0.316108
     32          6           0        4.971203   -2.976917    0.092238
     33          6           0        7.144729   -1.371231   -0.580622
     34          6           0        6.212990   -3.555586   -0.167727
     35          6           0        7.307541   -2.757161   -0.513587
     36          6           0        2.801854    0.108365   -0.238077
     37          6           0        3.310347    0.952245   -1.380068
     38          1           0        0.506677    0.145439    3.285686
     39          1           0       -0.117104   -1.471609    2.864929
     40          1           0       -0.769632   -0.027028    2.061035
     41          1           0        0.700263   -2.315079   -1.504193
     42          1           0        1.040072   -0.589370   -1.776252
     43          1           0       -0.038067   -1.454862   -2.877202
     44          1           0       -5.772978    0.082320    0.382456
     45          1           0       -4.047205   -3.803610   -0.405880
     46          1           0       -7.910899   -0.976956    0.898190
     47          1           0       -6.185288   -4.857578    0.145713
     48          1           0       -8.162534   -3.462831    0.793970
     49          1           0       -4.770914    0.809422   -1.647212
     50          1           0       -4.538771    1.636944   -0.093031
     51          1           0       -3.549978    2.069881   -1.492060
     52          1           0        5.815750    0.297327   -0.322647
     53          1           0        4.122735   -3.617749    0.345353
     54          1           0        7.995947   -0.730634   -0.826466
     55          1           0        6.324069   -4.641327   -0.104453
     56          1           0        8.280341   -3.210687   -0.718772
     57          1           0        2.519415    1.143168   -2.123143
     58          1           0        3.638641    1.944817   -1.036029
     59          1           0        4.149606    0.472866   -1.896180
 ---------------------------------------------------------------------
 Rotational constants (GHZ):      0.1333876      0.0633915      0.0473509
 Leave Link  202 at Thu Dec 13 10:31:16 2018, MaxMem=   805306368 cpu:         0.0
 (Enter /pbs_home/pkowalski/g09d01/g09/l301.exe)
 Basis read from rwf:  (5D, 7F)
 No pseudopotential information found on rwf file.
 There are   673 symmetry adapted cartesian basis functions of A   symmetry.
 There are   636 symmetry adapted basis functions of A   symmetry.
   636 basis functions,  1103 primitive gaussians,   673 cartesian basis functions
   141 alpha electrons      141 beta electrons
       nuclear repulsion energy      4606.0458730416 Hartrees.
 IExCor=  402 DFT=T Ex+Corr=B3LYP ExCW=0 ScaHFX=  0.200000
 ScaDFX=  0.800000  0.720000  1.000000  0.810000 ScalE2=  1.000000  1.000000
 IRadAn=      0 IRanWt=     -1 IRanGd=            0 ICorTp=0 IEmpDi=  4
 NAtoms=   59 NActive=   59 NUniq=   59 SFac= 1.00D+00 NAtFMM=   60 NAOKFM=F Big=F
 Integral buffers will be    131072 words long.
 Raffenetti 2 integral format.
 Two-electron integral symmetry is turned on.
 No density basis found on file   724.
 Leave Link  301 at Thu Dec 13 10:31:16 2018, MaxMem=   805306368 cpu:         0.6
 (Enter /pbs_home/pkowalski/g09d01/g09/l302.exe)
 NPDir=0 NMtPBC=     1 NCelOv=     1 NCel=       1 NClECP=     1 NCelD=      1
         NCelK=      1 NCelE2=     1 NClLst=     1 CellRange=     0.0.
 One-electron integrals computed using PRISM.
 NBasis=   636 RedAO= T EigKep=  3.01D-04  NBF=   636
 NBsUse=   636 1.00D-06 EigRej= -1.00D+00 NBFU=   636
 Precomputing XC quadrature grid using
 IXCGrd= 4 IRadAn=           0 IRanWt=          -1 IRanGd=           0 AccXCQ= 0.00D+00.
 Generated NRdTot=       0 NPtTot=           0 NUsed=           0 NTot=          32
 NSgBfM=   608   608   608   624   625 MxSgAt=    59 MxSgA2=    59.
 Leave Link  302 at Thu Dec 13 10:31:18 2018, MaxMem=   805306368 cpu:        16.2
 (Enter /pbs_home/pkowalski/g09d01/g09/l303.exe)
 DipDrv:  MaxL=1.
 Leave Link  303 at Thu Dec 13 10:31:18 2018, MaxMem=   805306368 cpu:         1.5
 (Enter /pbs_home/pkowalski/g09d01/g09/l401.exe)
 Initial guess from the checkpoint file:  "dae0068freq_open_b3lyp_air.chk"
 B after Tr=     0.000000    0.000000    0.000000
         Rot=    0.999861   -0.012147    0.000626    0.011431 Ang=  -1.91 deg.
 Guess basis will be translated and rotated to current coordinates.
 JPrj=2 DoOrth=T DoCkMO=T.
 Generating alternative initial guess.
 ExpMin= 1.22D-01 ExpMax= 9.18D+03 ExpMxC= 1.38D+03 IAcc=1 IRadAn=         1 AccDes= 0.00D+00
 Harris functional with IExCor=  402 and IRadAn=       1 diagonalized for initial guess.
 HarFok:  IExCor=  402 AccDes= 0.00D+00 IRadAn=         1 IDoV= 1 UseB2=F ITyADJ=14
 ICtDFT=  3500011 ScaDFX=  1.000000  1.000000  1.000000  1.000000
 FoFCou: FMM=F IPFlag=           0 FMFlag=      100000 FMFlg1=           0
         NFxFlg=           0 DoJE=T BraDBF=F KetDBF=T FulRan=T
         wScrn=  0.000000 ICntrl=     500 IOpCl=  0 I1Cent=   200000004 NGrid=           0
         NMat0=    1 NMatS0=      1 NMatT0=    0 NMatD0=    1 NMtDS0=    0 NMtDT0=    0
 Petite list used in FoFCou.
 Harris En= -2512.08334762718    
 Leave Link  401 at Thu Dec 13 10:31:24 2018, MaxMem=   805306368 cpu:        41.3
 (Enter /pbs_home/pkowalski/g09d01/g09/l502.exe)
 Closed shell SCF:
 Using DIIS extrapolation, IDIIS=  1040.
 Integral symmetry usage will be decided dynamically.
 IVT=     1387805 IEndB=     1387805 NGot=   805306368 MDV=   804388806
 LenX=   804388806 LenY=   803935204
 Requested convergence on RMS density matrix=1.00D-08 within 128 cycles.
 Requested convergence on MAX density matrix=1.00D-06.
 Requested convergence on             energy=1.00D-06.
 No special actions if energy rises.
 Fock matrices will be formed incrementally for  20 cycles.
 Integral accuracy reduced to 1.0D-05 until final iterations.

 Cycle   1  Pass 0  IDiag  1:
 FoFJK:  IHMeth= 1 ICntrl=       0 DoSepK=F KAlg= 0 I1Cent=   0 FoldK=F
 IRaf= 650000000 NMat=   1 IRICut=       1 DoRegI=T DoRafI=F ISym2E= 0.
 FoFCou: FMM=F IPFlag=           0 FMFlag=      100000 FMFlg1=           0
         NFxFlg=           0 DoJE=F BraDBF=F KetDBF=F FulRan=T
         wScrn=  0.000000 ICntrl=       0 IOpCl=  0 I1Cent=           0 NGrid=           0
         NMat0=    1 NMatS0=      1 NMatT0=    0 NMatD0=    1 NMtDS0=    0 NMtDT0=    0
 Symmetry not used in FoFCou.
 E= -2512.10148554696    
 DIIS: error= 1.04D-02 at cycle   1 NSaved=   1.
 NSaved= 1 IEnMin= 1 EnMin= -2512.10148554696     IErMin= 1 ErrMin= 1.04D-02
 ErrMax= 1.04D-02  0.00D+00 EMaxC= 1.00D-01 BMatC= 7.97D-02 BMatP= 7.97D-02
 IDIUse=3 WtCom= 8.96D-01 WtEn= 1.04D-01
 Coeff-Com:  0.100D+01
 Coeff-En:   0.100D+01
 Coeff:      0.100D+01
 Recover alternate guess density for next cycle.
 RMSDP=2.55D-03 MaxDP=9.10D-02              OVMax= 0.00D+00

 Cycle   2  Pass 0  IDiag  1:
 RMSU=  2.53D-03    CP:  1.02D+00
 E= -2511.41907969671     Delta-E=        0.682405850252 Rises=F Damp=F
 Switch densities from cycles 1 and 2 for lowest energy.
 DIIS: error= 3.32D-02 at cycle   2 NSaved=   2.
 NSaved= 2 IEnMin= 1 EnMin= -2512.10148554696     IErMin= 1 ErrMin= 1.04D-02
 ErrMax= 3.32D-02  0.00D+00 EMaxC= 1.00D+00 BMatC= 7.55D-01 BMatP= 7.97D-02
 IDIUse=1 WtCom= 1.00D+00 WtEn= 0.00D+00
 Coeff-Com:  0.905D+00 0.948D-01
 Coeff:      0.905D+00 0.948D-01
 Gap=     0.190 Goal=   None    Shift=    0.000
 RMSDP=1.00D-03 MaxDP=3.48D-02 DE= 6.82D-01 OVMax= 1.70D-01

 Cycle   3  Pass 0  IDiag  1:
 RMSU=  9.65D-04    CP:  9.97D-01  1.08D-01
 E= -2512.22721919466     Delta-E=       -0.808139497943 Rises=F Damp=F
 DIIS: error= 2.61D-03 at cycle   3 NSaved=   3.
 NSaved= 3 IEnMin= 3 EnMin= -2512.22721919466     IErMin= 3 ErrMin= 2.61D-03
 ErrMax= 2.61D-03  0.00D+00 EMaxC= 1.00D+00 BMatC= 1.38D-02 BMatP= 7.97D-02
 IDIUse=1 WtCom= 1.00D+00 WtEn= 0.00D+00
 Coeff-Com: -0.208D-01 0.111D+00 0.909D+00
 Coeff:     -0.208D-01 0.111D+00 0.909D+00
 Gap=     0.131 Goal=   None    Shift=    0.000
 RMSDP=3.97D-04 MaxDP=2.22D-02 DE=-8.08D-01 OVMax= 4.64D-02

 Cycle   4  Pass 0  IDiag  1:
 RMSU=  3.33D-04    CP:  9.96D-01  1.82D-01  8.92D-01
 E= -2512.23868504309     Delta-E=       -0.011465848434 Rises=F Damp=F
 DIIS: error= 1.82D-03 at cycle   4 NSaved=   4.
 NSaved= 4 IEnMin= 4 EnMin= -2512.23868504309     IErMin= 4 ErrMin= 1.82D-03
 ErrMax= 1.82D-03  0.00D+00 EMaxC= 1.00D+00 BMatC= 3.62D-03 BMatP= 1.38D-02
 IDIUse=1 WtCom= 1.00D+00 WtEn= 0.00D+00
 Coeff-Com: -0.279D-01 0.505D-01 0.508D+00 0.469D+00
 Coeff:     -0.279D-01 0.505D-01 0.508D+00 0.469D+00
 Gap=     0.132 Goal=   None    Shift=    0.000
 RMSDP=1.97D-04 MaxDP=7.73D-03 DE=-1.15D-02 OVMax= 2.32D-02

 Cycle   5  Pass 0  IDiag  1:
 RMSU=  9.91D-05    CP:  9.97D-01  1.74D-01  9.48D-01  5.20D-01
 E= -2512.24205087745     Delta-E=       -0.003365834365 Rises=F Damp=F
 DIIS: error= 6.04D-04 at cycle   5 NSaved=   5.
 NSaved= 5 IEnMin= 5 EnMin= -2512.24205087745     IErMin= 5 ErrMin= 6.04D-04
 ErrMax= 6.04D-04  0.00D+00 EMaxC= 1.00D+00 BMatC= 5.14D-04 BMatP= 3.62D-03
 IDIUse=1 WtCom= 1.00D+00 WtEn= 0.00D+00
 Coeff-Com: -0.127D-01 0.136D-01 0.178D+00 0.296D+00 0.525D+00
 Coeff:     -0.127D-01 0.136D-01 0.178D+00 0.296D+00 0.525D+00
 Gap=     0.130 Goal=   None    Shift=    0.000
 RMSDP=6.04D-05 MaxDP=3.69D-03 DE=-3.37D-03 OVMax= 7.47D-03

 Cycle   6  Pass 0  IDiag  1:
 RMSU=  3.75D-05    CP:  9.97D-01  1.73D-01  9.46D-01  5.98D-01  6.04D-01
 E= -2512.24255506250     Delta-E=       -0.000504185049 Rises=F Damp=F
 DIIS: error= 1.87D-04 at cycle   6 NSaved=   6.
 NSaved= 6 IEnMin= 6 EnMin= -2512.24255506250     IErMin= 6 ErrMin= 1.87D-04
 ErrMax= 1.87D-04  0.00D+00 EMaxC= 1.00D+00 BMatC= 6.67D-05 BMatP= 5.14D-04
 IDIUse=1 WtCom= 1.00D+00 WtEn= 0.00D+00
 Coeff-Com: -0.387D-02 0.184D-02 0.442D-01 0.124D+00 0.321D+00 0.512D+00
 Coeff:     -0.387D-02 0.184D-02 0.442D-01 0.124D+00 0.321D+00 0.512D+00
 Gap=     0.131 Goal=   None    Shift=    0.000
 RMSDP=2.06D-05 MaxDP=1.47D-03 DE=-5.04D-04 OVMax= 1.91D-03

 Cycle   7  Pass 0  IDiag  1:
 RMSU=  1.32D-05    CP:  9.97D-01  1.72D-01  9.47D-01  5.92D-01  6.70D-01
                    CP:  6.27D-01
 E= -2512.24261531048     Delta-E=       -0.000060247982 Rises=F Damp=F
 DIIS: error= 5.30D-05 at cycle   7 NSaved=   7.
 NSaved= 7 IEnMin= 7 EnMin= -2512.24261531048     IErMin= 7 ErrMin= 5.30D-05
 ErrMax= 5.30D-05  0.00D+00 EMaxC= 1.00D+00 BMatC= 5.48D-06 BMatP= 6.67D-05
 IDIUse=1 WtCom= 1.00D+00 WtEn= 0.00D+00
 Coeff-Com: -0.748D-03-0.528D-03 0.252D-02 0.344D-01 0.116D+00 0.280D+00
 Coeff-Com:  0.569D+00
 Coeff:     -0.748D-03-0.528D-03 0.252D-02 0.344D-01 0.116D+00 0.280D+00
 Coeff:      0.569D+00
 Gap=     0.131 Goal=   None    Shift=    0.000
 RMSDP=6.98D-06 MaxDP=3.87D-04 DE=-6.02D-05 OVMax= 6.71D-04

 Initial convergence to 1.0D-05 achieved.  Increase integral accuracy.
 Cycle   8  Pass 1  IDiag  1:
 E= -2512.24256421697     Delta-E=        0.000051093519 Rises=F Damp=F
 DIIS: error= 1.52D-04 at cycle   1 NSaved=   1.
 NSaved= 1 IEnMin= 1 EnMin= -2512.24256421697     IErMin= 1 ErrMin= 1.52D-04
 ErrMax= 1.52D-04  0.00D+00 EMaxC= 1.00D+00 BMatC= 1.48D-05 BMatP= 1.48D-05
 IDIUse=1 WtCom= 1.00D+00 WtEn= 0.00D+00
 Coeff-Com:  0.100D+01
 Coeff:      0.100D+01
 Gap=     0.131 Goal=   None    Shift=    0.000
 RMSDP=6.98D-06 MaxDP=3.87D-04 DE= 5.11D-05 OVMax= 8.17D-04

 Cycle   9  Pass 1  IDiag  1:
 RMSU=  1.67D-04    CP:  1.00D+00
 E= -2512.24257678001     Delta-E=       -0.000012563048 Rises=F Damp=F
 DIIS: error= 5.67D-05 at cycle   2 NSaved=   2.
 NSaved= 2 IEnMin= 2 EnMin= -2512.24257678001     IErMin= 2 ErrMin= 5.67D-05
 ErrMax= 5.67D-05  0.00D+00 EMaxC= 1.00D+00 BMatC= 3.76D-06 BMatP= 1.48D-05
 IDIUse=1 WtCom= 1.00D+00 WtEn= 0.00D+00
 Coeff-Com:  0.246D+00 0.754D+00
 Coeff:      0.246D+00 0.754D+00
 Gap=     0.131 Goal=   None    Shift=    0.000
 RMSDP=1.05D-05 MaxDP=7.21D-04 DE=-1.26D-05 OVMax= 1.38D-03

 Cycle  10  Pass 1  IDiag  1:
 RMSU=  1.05D-05    CP:  1.00D+00  1.01D+00
 E= -2512.24257152254     Delta-E=        0.000005257469 Rises=F Damp=F
 DIIS: error= 8.56D-05 at cycle   3 NSaved=   3.
 NSaved= 3 IEnMin= 2 EnMin= -2512.24257678001     IErMin= 2 ErrMin= 5.67D-05
 ErrMax= 8.56D-05  0.00D+00 EMaxC= 1.00D+00 BMatC= 8.57D-06 BMatP= 3.76D-06
 IDIUse=1 WtCom= 1.00D+00 WtEn= 0.00D+00
 Coeff-Com: -0.105D-02 0.603D+00 0.398D+00
 Coeff:     -0.105D-02 0.603D+00 0.398D+00
 Gap=     0.131 Goal=   None    Shift=    0.000
 RMSDP=6.65D-06 MaxDP=4.08D-04 DE= 5.26D-06 OVMax= 8.68D-04

 Cycle  11  Pass 1  IDiag  1:
 RMSU=  1.41D-06    CP:  1.00D+00  1.01D+00  3.83D-01
 E= -2512.24258077237     Delta-E=       -0.000009249821 Rises=F Damp=F
 DIIS: error= 5.93D-06 at cycle   4 NSaved=   4.
 NSaved= 4 IEnMin= 4 EnMin= -2512.24258077237     IErMin= 4 ErrMin= 5.93D-06
 ErrMax= 5.93D-06  0.00D+00 EMaxC= 1.00D+00 BMatC= 8.06D-08 BMatP= 3.76D-06
 IDIUse=1 WtCom= 1.00D+00 WtEn= 0.00D+00
 Coeff-Com: -0.434D-02 0.352D+00 0.241D+00 0.411D+00
 Coeff:     -0.434D-02 0.352D+00 0.241D+00 0.411D+00
 Gap=     0.131 Goal=   None    Shift=    0.000
 RMSDP=7.77D-07 MaxDP=4.96D-05 DE=-9.25D-06 OVMax= 7.75D-05

 Cycle  12  Pass 1  IDiag  1:
 RMSU=  4.00D-07    CP:  1.00D+00  1.01D+00  3.96D-01  5.38D-01
 E= -2512.24258085697     Delta-E=       -0.000000084604 Rises=F Damp=F
 DIIS: error= 1.69D-06 at cycle   5 NSaved=   5.
 NSaved= 5 IEnMin= 5 EnMin= -2512.24258085697     IErMin= 5 ErrMin= 1.69D-06
 ErrMax= 1.69D-06  0.00D+00 EMaxC= 1.00D+00 BMatC= 3.19D-09 BMatP= 8.06D-08
 IDIUse=1 WtCom= 1.00D+00 WtEn= 0.00D+00
 Coeff-Com: -0.255D-02 0.185D+00 0.128D+00 0.245D+00 0.444D+00
 Coeff:     -0.255D-02 0.185D+00 0.128D+00 0.245D+00 0.444D+00
 Gap=     0.131 Goal=   None    Shift=    0.000
 RMSDP=1.67D-07 MaxDP=9.01D-06 DE=-8.46D-08 OVMax= 2.09D-05

 Cycle  13  Pass 1  IDiag  1:
 RMSU=  1.50D-07    CP:  1.00D+00  1.01D+00  3.96D-01  5.22D-01  8.30D-01
 E= -2512.24258086044     Delta-E=       -0.000000003471 Rises=F Damp=F
 DIIS: error= 4.18D-07 at cycle   6 NSaved=   6.
 NSaved= 6 IEnMin= 6 EnMin= -2512.24258086044     IErMin= 6 ErrMin= 4.18D-07
[truncated: 2,620,474 more chars]
