# Supplementary material for: Wide-range IR spectra of diarylethene derivatives and their simulation using the density functional theory
Source: Sci Rep. 2022 Oct 7;12:16834. doi: 10.1038/s41598-022-20264-x (PMC9546887; doi:10.1038/s41598-022-20264-x)
Supplement: Supplementary file 1 — Supplementary Information 1. [file 41598_2022_20264_MOESM1_ESM.zip › IR_files/1_0018/open/open_PBE0_air_D3.log]

 Entering Gaussian System, Link 0=g09
 Input=open_PBE0_air_D3.gjf
 Output=open_PBE0_air_D3.log
 AtFile(1): /pbs_home/ewapastorczak/DAE/0068/Def2SVP.gbs
            H     0
            S   3   1.00
                 13.0107010              0.19682158E-01
                  1.9622572              0.13796524
                  0.44453796             0.47831935
            S   1   1.00
                  0.12194962             1.0000000
            P   1   1.00
                  0.8000000              1.0000000
            ****
            C     0
            S   5   1.00
               1238.4016938              0.54568832082E-02
                186.29004992             0.40638409211E-01
                 42.251176346            0.18025593888
                 11.676557932            0.46315121755
                  3.5930506482           0.44087173314
            S   1   1.00
                  0.40245147363          1.0000000
            S   1   1.00
                  0.13090182668          1.0000000
            P   3   1.00
                  9.4680970621           0.38387871728E-01
                  2.0103545142           0.21117025112
                  0.54771004707          0.51328172114
            P   1   1.00
                  0.15268613795          1.0000000
            D   1   1.00
                  0.8000000              1.0000000
            ****
            F     0
            S   5   1.00
               2894.8325990             -0.53408255515E-02
                435.41939120            -0.39904258866E-01
                 98.843328866           -0.17912768038
                 27.485198001           -0.46758090825
                  8.5405498171          -0.44653131020
            S   1   1.00
                  1.0654578038           1.0000000
            S   1   1.00
                  0.33247346748          1.0000000
            P   3   1.00
                 22.696633924           -0.45212874436E-01
                  4.9872339257          -0.23754317067
                  1.3491613954          -0.51287353587
            P   1   1.00
                  0.34829881977          1.0000000
            D   1   1.00
                  1.4000000              1.0000000
            ****
            S     0
            S   5   1.00
               9184.9303010             -0.22294387756E-02
               1381.5105503             -0.16683029937E-01
                313.87147580            -0.75262436116E-01
                 88.053870623           -0.19376827038
                 27.039914905           -0.17718020803
            S   3   1.00
                 45.648731303           -0.10736062573
                  4.9664522326           0.65066293018
                  2.0116242047           0.59712155354
            S   1   1.00
                  0.35661077013          1.0000000
            S   1   1.00
                  0.13507221477          1.0000000
            P   5   1.00
                261.98233439            -0.92729929822E-02
                 61.306894736           -0.66547669241E-01
                 19.103729887           -0.24828595903
                  6.6567720378          -0.48703847402
                  2.3959635161          -0.39337850312
            P   1   1.00
                  0.61776161679          1.0000000
            P   1   1.00
                  0.16993376871          1.0000000
            D   1   1.00
                  0.5500000              1.0000000
            ****
 Initial command:
 /pbs_home/pkowalski/g09d01/g09/l1.exe "/pbs_home/daria/obliczenia/0018/open/pbe0/Gau-8560.inp" -scrdir="/pbs_home/daria/obliczenia/0018/open/pbe0/"
 Entering Link 1 = /pbs_home/pkowalski/g09d01/g09/l1.exe PID=      8561.
  
 Copyright (c) 1988,1990,1992,1993,1995,1998,2003,2009,2013,
            Gaussian, Inc.  All Rights Reserved.
  
 This is part of the Gaussian(R) 09 program.  It is based on
 the Gaussian(R) 03 system (copyright 2003, Gaussian, Inc.),
 the Gaussian(R) 98 system (copyright 1998, Gaussian, Inc.),
 the Gaussian(R) 94 system (copyright 1995, Gaussian, Inc.),
 the Gaussian 92(TM) system (copyright 1992, Gaussian, Inc.),
 the Gaussian 90(TM) system (copyright 1990, Gaussian, Inc.),
 the Gaussian 88(TM) system (copyright 1988, Gaussian, Inc.),
 the Gaussian 86(TM) system (copyright 1986, Carnegie Mellon
 University), and the Gaussian 82(TM) system (copyright 1983,
 Carnegie Mellon University). Gaussian is a federally registered
 trademark of Gaussian, Inc.
  
 This software contains proprietary and confidential information,
 including trade secrets, belonging to Gaussian, Inc.
  
 This software is provided under written license and may be
 used, copied, transmitted, or stored only in accord with that
 written license.
  
 The following legend is applicable only to US Government
 contracts under FAR:
  
                    RESTRICTED RIGHTS LEGEND
  
 Use, reproduction and disclosure by the US Government is
 subject to restrictions as set forth in subparagraphs (a)
 and (c) of the Commercial Computer Software - Restricted
 Rights clause in FAR 52.227-19.
  
 Gaussian, Inc.
 340 Quinnipiac St., Bldg. 40, Wallingford CT 06492
  
  
 ---------------------------------------------------------------
 Warning -- This program may not be used in any manner that
 competes with the business of Gaussian, Inc. or will provide
 assistance to any competitor of Gaussian, Inc.  The licensee
 of this program is prohibited from giving any competitor of
 Gaussian, Inc. access to this program.  By using this program,
 the user acknowledges that Gaussian, Inc. is engaged in the
 business of creating and licensing software in the field of
 computational chemistry and represents and warrants to the
 licensee that it is not a competitor of Gaussian, Inc. and that
 it will not use this program in any manner prohibited above.
 ---------------------------------------------------------------
  

 Cite this work as:
 Gaussian 09, Revision D.01,
 M. J. Frisch, G. W. Trucks, H. B. Schlegel, G. E. Scuseria, 
 M. A. Robb, J. R. Cheeseman, G. Scalmani, V. Barone, B. Mennucci, 
 G. A. Petersson, H. Nakatsuji, M. Caricato, X. Li, H. P. Hratchian, 
 A. F. Izmaylov, J. Bloino, G. Zheng, J. L. Sonnenberg, M. Hada, 
 M. Ehara, K. Toyota, R. Fukuda, J. Hasegawa, M. Ishida, T. Nakajima, 
 Y. Honda, O. Kitao, H. Nakai, T. Vreven, J. A. Montgomery, Jr., 
 J. E. Peralta, F. Ogliaro, M. Bearpark, J. J. Heyd, E. Brothers, 
 K. N. Kudin, V. N. Staroverov, T. Keith, R. Kobayashi, J. Normand, 
 K. Raghavachari, A. Rendell, J. C. Burant, S. S. Iyengar, J. Tomasi, 
 M. Cossi, N. Rega, J. M. Millam, M. Klene, J. E. Knox, J. B. Cross, 
 V. Bakken, C. Adamo, J. Jaramillo, R. Gomperts, R. E. Stratmann, 
 O. Yazyev, A. J. Austin, R. Cammi, C. Pomelli, J. W. Ochterski, 
 R. L. Martin, K. Morokuma, V. G. Zakrzewski, G. A. Voth, 
 P. Salvador, J. J. Dannenberg, S. Dapprich, A. D. Daniels, 
 O. Farkas, J. B. Foresman, J. V. Ortiz, J. Cioslowski, 
 and D. J. Fox, Gaussian, Inc., Wallingford CT, 2013.
 
 ******************************************
 Gaussian 09:  ES64L-G09RevD.01 24-Apr-2013
                12-Dec-2018 
 ******************************************
 %chk=dae0068freq_open_pbe0_air_D3.chk
 %NProcShared=8
 Will use up to    8 processors via shared memory.
 %Mem=6GB
 -----------------------------------------------------
 #P opt freq=Raman PBE1PBE/Gen EmpiricalDispersion=GD3
 -----------------------------------------------------
 1/14=-1,18=20,19=15,26=3,38=1/1,3;
 2/9=110,12=2,17=6,18=5,40=1/2;
 3/5=7,11=2,16=1,25=1,30=1,71=1,74=-13,124=31/1,2,3;
 4//1;
 5/5=2,38=5/2;
 6/7=2,8=2,9=2,10=2,28=1/1;
 7//1,2,3,16;
 1/14=-1,18=20,19=15,26=3/3(2);
 2/9=110/2;
 99//99;
 2/9=110/2;
 3/5=7,6=1,11=2,16=1,25=1,30=1,71=1,74=-13,82=7,124=31/1,2,3;
 4/5=5,16=3,69=1/1;
 5/5=2,38=5/2;
 7//1,2,3,16;
 1/14=-1,18=20,19=15,26=3/3(-5);
 2/9=110/2;
 6/7=2,8=2,9=2,10=2,19=2,28=1/1;
 99/9=1/99;
 Leave Link    1 at Wed Dec 12 15:56:38 2018, MaxMem=   805306368 cpu:         0.7
 (Enter /pbs_home/pkowalski/g09d01/g09/l101.exe)
 -------------------
 Title Card Required
 -------------------
 Symbolic Z-matrix:
 Charge =  0 Multiplicity = 1
 S1                    1.99062  -2.18701   1.44623 
 S2                   -1.49883  -1.95076  -0.28828 
 F3                   -2.43817   3.31493  -0.00919 
 F4                   -0.64095   3.76781  -1.31656 
 F5                   -0.23505   4.98433   1.13158 
 F6                   -1.13007   3.19521   2.17979 
 F7                    1.8307    3.4464    0.24342 
 F8                    1.42817   2.75012   2.36925 
 C9                   -1.28177   0.5992   -1.17052 
 C10                  -0.57639  -0.70681  -1.16138 
 C11                   0.88506  -0.79594   1.61942 
 C12                  -0.6438    1.66289  -0.2425 
 C13                  -1.08463   3.11245  -0.18033 
 C14                   0.48261   1.52957   0.51554 
 C15                  -0.38768   3.60973   1.07953 
 C16                   0.91299   2.84734   1.08756 
 C17                   1.32045   0.29016   0.71196 
 C18                   0.48104  -0.43798   3.01189 
 C19                   0.13134  -1.12317  -2.40639 
 C20                   3.10997  -1.22625   0.39159 
 C21                  -3.00187  -0.97476  -0.47678 
 C22                  -4.33954  -1.63648  -0.17246 
 C23                  -5.59487  -0.97704  -0.20535 
 C24                  -4.35524  -3.01098   0.18068 
 C25                  -6.78208  -1.65481   0.09134 
 C26                  -5.54578  -3.68041   0.47459 
 C27                  -6.75883  -3.00346   0.42949 
 C28                  -2.74197   0.28133  -0.93308 
 C29                  -3.77259   1.30337  -1.31819 
 C30                   4.41722  -1.8446   -0.01566 
 C31                   5.57562  -1.08179  -0.28411 
 C32                   4.52322  -3.25058  -0.0854 
 C33                   6.7774   -1.70282  -0.63826 
 C34                   5.72629  -3.86542  -0.44363 
 C35                   6.85155  -3.09221  -0.72406 
 C36                   2.63283  -0.00165   0.06269 
 C37                   3.23781   0.9883   -0.90056 
 H38                   1.36057  -0.06325   3.57647 
 H39                   0.07115  -1.33326   3.52385 
 H40                  -0.30382   0.34682   2.9921 
 H41                   0.75256  -2.01985  -2.20139 
 H42                   0.79394  -0.30477  -2.75703 
 H43                  -0.60843  -1.36099  -3.19933 
 H44                  -5.71879   0.05472  -0.44413 
 H45                  -3.4514   -3.59835   0.23435 
 H46                  -7.72724  -1.12736   0.05998 
 H47                  -5.52483  -4.73011   0.7388 
 H48                  -7.68041  -3.52304   0.65828 
 H49                  -4.45895   0.87431  -2.07775 
 H50                  -4.31929   1.66733  -0.42454 
 H51                  -3.29964   2.17026  -1.82088 
 H52                   5.5862   -0.00791  -0.1908 
 H53                   3.67274  -3.88594   0.12194 
 H54                   7.65682  -1.10374  -0.83722 
 H55                   5.78541  -4.94469  -0.50174 
 H56                   7.7836   -3.56997  -0.99716 
 H57                   2.46513   1.27679  -1.64317 
 H58                   3.57915   1.89083  -0.3576 
 H59                   4.06084   0.58098  -1.50939 
 
 NAtoms=     59 NQM=       59 NQMF=       0 NMMI=      0 NMMIF=      0
                NMic=       0 NMicF=      0.
                    Isotopes and Nuclear Properties:
 (Nuclear quadrupole moments (NQMom) in fm**2, nuclear magnetic moments (NMagM)
  in nuclear magnetons)

  Atom         1           2           3           4           5           6           7           8           9          10
 IAtWgt=          32          32          19          19          19          19          19          19          12          12
 AtmWgt=  31.9720718  31.9720718  18.9984033  18.9984033  18.9984033  18.9984033  18.9984033  18.9984033  12.0000000  12.0000000
 NucSpn=           0           0           1           1           1           1           1           1           0           0
 AtZEff=   0.0000000   0.0000000   0.0000000   0.0000000   0.0000000   0.0000000   0.0000000   0.0000000   0.0000000   0.0000000
 NQMom=    0.0000000   0.0000000   0.0000000   0.0000000   0.0000000   0.0000000   0.0000000   0.0000000   0.0000000   0.0000000
 NMagM=    0.0000000   0.0000000   2.6288670   2.6288670   2.6288670   2.6288670   2.6288670   2.6288670   0.0000000   0.0000000
 AtZNuc=  16.0000000  16.0000000   9.0000000   9.0000000   9.0000000   9.0000000   9.0000000   9.0000000   6.0000000   6.0000000

  Atom        11          12          13          14          15          16          17          18          19          20
 IAtWgt=          12          12          12          12          12          12          12          12          12          12
 AtmWgt=  12.0000000  12.0000000  12.0000000  12.0000000  12.0000000  12.0000000  12.0000000  12.0000000  12.0000000  12.0000000
 NucSpn=           0           0           0           0           0           0           0           0           0           0
 AtZEff=   0.0000000   0.0000000   0.0000000   0.0000000   0.0000000   0.0000000   0.0000000   0.0000000   0.0000000   0.0000000
 NQMom=    0.0000000   0.0000000   0.0000000   0.0000000   0.0000000   0.0000000   0.0000000   0.0000000   0.0000000   0.0000000
 NMagM=    0.0000000   0.0000000   0.0000000   0.0000000   0.0000000   0.0000000   0.0000000   0.0000000   0.0000000   0.0000000
 AtZNuc=   6.0000000   6.0000000   6.0000000   6.0000000   6.0000000   6.0000000   6.0000000   6.0000000   6.0000000   6.0000000

  Atom        21          22          23          24          25          26          27          28          29          30
 IAtWgt=          12          12          12          12          12          12          12          12          12          12
 AtmWgt=  12.0000000  12.0000000  12.0000000  12.0000000  12.0000000  12.0000000  12.0000000  12.0000000  12.0000000  12.0000000
 NucSpn=           0           0           0           0           0           0           0           0           0           0
 AtZEff=   0.0000000   0.0000000   0.0000000   0.0000000   0.0000000   0.0000000   0.0000000   0.0000000   0.0000000   0.0000000
 NQMom=    0.0000000   0.0000000   0.0000000   0.0000000   0.0000000   0.0000000   0.0000000   0.0000000   0.0000000   0.0000000
 NMagM=    0.0000000   0.0000000   0.0000000   0.0000000   0.0000000   0.0000000   0.0000000   0.0000000   0.0000000   0.0000000
 AtZNuc=   6.0000000   6.0000000   6.0000000   6.0000000   6.0000000   6.0000000   6.0000000   6.0000000   6.0000000   6.0000000

  Atom        31          32          33          34          35          36          37          38          39          40
 IAtWgt=          12          12          12          12          12          12          12           1           1           1
 AtmWgt=  12.0000000  12.0000000  12.0000000  12.0000000  12.0000000  12.0000000  12.0000000   1.0078250   1.0078250   1.0078250
 NucSpn=           0           0           0           0           0           0           0           1           1           1
 AtZEff=   0.0000000   0.0000000   0.0000000   0.0000000   0.0000000   0.0000000   0.0000000   0.0000000   0.0000000   0.0000000
 NQMom=    0.0000000   0.0000000   0.0000000   0.0000000   0.0000000   0.0000000   0.0000000   0.0000000   0.0000000   0.0000000
 NMagM=    0.0000000   0.0000000   0.0000000   0.0000000   0.0000000   0.0000000   0.0000000   2.7928460   2.7928460   2.7928460
 AtZNuc=   6.0000000   6.0000000   6.0000000   6.0000000   6.0000000   6.0000000   6.0000000   1.0000000   1.0000000   1.0000000

  Atom        41          42          43          44          45          46          47          48          49          50
 IAtWgt=           1           1           1           1           1           1           1           1           1           1
 AtmWgt=   1.0078250   1.0078250   1.0078250   1.0078250   1.0078250   1.0078250   1.0078250   1.0078250   1.0078250   1.0078250
 NucSpn=           1           1           1           1           1           1           1           1           1           1
 AtZEff=   0.0000000   0.0000000   0.0000000   0.0000000   0.0000000   0.0000000   0.0000000   0.0000000   0.0000000   0.0000000
 NQMom=    0.0000000   0.0000000   0.0000000   0.0000000   0.0000000   0.0000000   0.0000000   0.0000000   0.0000000   0.0000000
 NMagM=    2.7928460   2.7928460   2.7928460   2.7928460   2.7928460   2.7928460   2.7928460   2.7928460   2.7928460   2.7928460
 AtZNuc=   1.0000000   1.0000000   1.0000000   1.0000000   1.0000000   1.0000000   1.0000000   1.0000000   1.0000000   1.0000000

  Atom        51          52          53          54          55          56          57          58          59
 IAtWgt=           1           1           1           1           1           1           1           1           1
 AtmWgt=   1.0078250   1.0078250   1.0078250   1.0078250   1.0078250   1.0078250   1.0078250   1.0078250   1.0078250
 NucSpn=           1           1           1           1           1           1           1           1           1
 AtZEff=   0.0000000   0.0000000   0.0000000   0.0000000   0.0000000   0.0000000   0.0000000   0.0000000   0.0000000
 NQMom=    0.0000000   0.0000000   0.0000000   0.0000000   0.0000000   0.0000000   0.0000000   0.0000000   0.0000000
 NMagM=    2.7928460   2.7928460   2.7928460   2.7928460   2.7928460   2.7928460   2.7928460   2.7928460   2.7928460
 AtZNuc=   1.0000000   1.0000000   1.0000000   1.0000000   1.0000000   1.0000000   1.0000000   1.0000000   1.0000000
 Leave Link  101 at Wed Dec 12 15:56:38 2018, MaxMem=   805306368 cpu:         2.8
 (Enter /pbs_home/pkowalski/g09d01/g09/l103.exe)

 GradGradGradGradGradGradGradGradGradGradGradGradGradGradGradGradGradGrad
 Berny optimization.
 Initialization pass.
                           ----------------------------
                           !    Initial Parameters    !
                           ! (Angstroms and Degrees)  !
 --------------------------                            --------------------------
 ! Name  Definition              Value          Derivative Info.                !
 --------------------------------------------------------------------------------
 ! R1    R(1,11)                 1.7853         estimate D2E/DX2                !
 ! R2    R(1,20)                 1.8134         estimate D2E/DX2                !
 ! R3    R(2,10)                 1.7778         estimate D2E/DX2                !
 ! R4    R(2,21)                 1.802          estimate D2E/DX2                !
 ! R5    R(3,13)                 1.3793         estimate D2E/DX2                !
 ! R6    R(4,13)                 1.3847         estimate D2E/DX2                !
 ! R7    R(5,15)                 1.384          estimate D2E/DX2                !
 ! R8    R(6,15)                 1.3905         estimate D2E/DX2                !
 ! R9    R(7,16)                 1.3833         estimate D2E/DX2                !
 ! R10   R(8,16)                 1.3848         estimate D2E/DX2                !
 ! R11   R(9,10)                 1.4843         estimate D2E/DX2                !
 ! R12   R(9,12)                 1.5491         estimate D2E/DX2                !
 ! R13   R(9,28)                 1.5131         estimate D2E/DX2                !
 ! R14   R(10,19)                1.4914         estimate D2E/DX2                !
 ! R15   R(11,17)                1.4808         estimate D2E/DX2                !
 ! R16   R(11,18)                1.4934         estimate D2E/DX2                !
 ! R17   R(12,13)                1.5164         estimate D2E/DX2                !
 ! R18   R(12,14)                1.3643         estimate D2E/DX2                !
 ! R19   R(13,15)                1.5232         estimate D2E/DX2                !
 ! R20   R(14,16)                1.4997         estimate D2E/DX2                !
 ! R21   R(14,17)                1.5089         estimate D2E/DX2                !
 ! R22   R(15,16)                1.5077         estimate D2E/DX2                !
 ! R23   R(17,36)                1.493          estimate D2E/DX2                !
 ! R24   R(18,38)                1.1103         estimate D2E/DX2                !
 ! R25   R(18,39)                1.1098         estimate D2E/DX2                !
 ! R26   R(18,40)                1.1101         estimate D2E/DX2                !
 ! R27   R(19,41)                1.1099         estimate D2E/DX2                !
 ! R28   R(19,42)                1.1098         estimate D2E/DX2                !
 ! R29   R(19,43)                1.1102         estimate D2E/DX2                !
 ! R30   R(20,30)                1.5024         estimate D2E/DX2                !
 ! R31   R(20,36)                1.3548         estimate D2E/DX2                !
 ! R32   R(21,22)                1.5231         estimate D2E/DX2                !
 ! R33   R(21,28)                1.3614         estimate D2E/DX2                !
 ! R34   R(22,23)                1.4184         estimate D2E/DX2                !
 ! R35   R(22,24)                1.4192         estimate D2E/DX2                !
 ! R36   R(23,25)                1.3989         estimate D2E/DX2                !
 ! R37   R(23,44)                1.0662         estimate D2E/DX2                !
 ! R38   R(24,26)                1.3971         estimate D2E/DX2                !
 ! R39   R(24,45)                1.0793         estimate D2E/DX2                !
 ! R40   R(25,27)                1.3906         estimate D2E/DX2                !
 ! R41   R(25,46)                1.0828         estimate D2E/DX2                !
 ! R42   R(26,27)                1.3899         estimate D2E/DX2                !
 ! R43   R(26,47)                1.0826         estimate D2E/DX2                !
 ! R44   R(27,48)                1.0824         estimate D2E/DX2                !
 ! R45   R(28,29)                1.5017         estimate D2E/DX2                !
 ! R46   R(29,49)                1.11           estimate D2E/DX2                !
 ! R47   R(29,50)                1.109          estimate D2E/DX2                !
 ! R48   R(29,51)                1.1081         estimate D2E/DX2                !
 ! R49   R(30,31)                1.4127         estimate D2E/DX2                !
 ! R50   R(30,32)                1.4117         estimate D2E/DX2                !
 ! R51   R(31,33)                1.3984         estimate D2E/DX2                !
 ! R52   R(31,52)                1.078          estimate D2E/DX2                !
 ! R53   R(32,34)                1.3978         estimate D2E/DX2                !
 ! R54   R(32,53)                1.0817         estimate D2E/DX2                !
 ! R55   R(33,35)                1.394          estimate D2E/DX2                !
 ! R56   R(33,54)                1.0825         estimate D2E/DX2                !
 ! R57   R(34,35)                1.3938         estimate D2E/DX2                !
 ! R58   R(34,55)                1.0825         estimate D2E/DX2                !
 ! R59   R(35,56)                1.0824         estimate D2E/DX2                !
 ! R60   R(36,37)                1.5079         estimate D2E/DX2                !
 ! R61   R(37,57)                1.1098         estimate D2E/DX2                !
 ! R62   R(37,58)                1.1072         estimate D2E/DX2                !
 ! R63   R(37,59)                1.1018         estimate D2E/DX2                !
 ! A1    A(11,1,20)             91.4809         estimate D2E/DX2                !
 ! A2    A(10,2,21)             90.1389         estimate D2E/DX2                !
 ! A3    A(10,9,12)            113.8759         estimate D2E/DX2                !
 ! A4    A(10,9,28)            105.8301         estimate D2E/DX2                !
 ! A5    A(12,9,28)            116.5937         estimate D2E/DX2                !
 ! A6    A(2,10,9)             111.8452         estimate D2E/DX2                !
 ! A7    A(2,10,19)            117.4425         estimate D2E/DX2                !
 ! A8    A(9,10,19)            117.7746         estimate D2E/DX2                !
 ! A9    A(1,11,17)            109.2674         estimate D2E/DX2                !
 ! A10   A(1,11,18)            116.4068         estimate D2E/DX2                !
 ! A11   A(17,11,18)           118.3685         estimate D2E/DX2                !
 ! A12   A(9,12,13)            124.141          estimate D2E/DX2                !
 ! A13   A(9,12,14)            127.2869         estimate D2E/DX2                !
 ! A14   A(13,12,14)           108.0994         estimate D2E/DX2                !
 ! A15   A(3,13,4)             110.2907         estimate D2E/DX2                !
 ! A16   A(3,13,12)            115.5124         estimate D2E/DX2                !
 ! A17   A(3,13,15)            107.3649         estimate D2E/DX2                !
 ! A18   A(4,13,12)            109.0046         estimate D2E/DX2                !
 ! A19   A(4,13,15)            112.183          estimate D2E/DX2                !
 ! A20   A(12,13,15)           102.2965         estimate D2E/DX2                !
 ! A21   A(12,14,16)           111.2859         estimate D2E/DX2                !
 ! A22   A(12,14,17)           127.667          estimate D2E/DX2                !
 ! A23   A(16,14,17)           120.8494         estimate D2E/DX2                !
 ! A24   A(5,15,6)             108.9778         estimate D2E/DX2                !
 ! A25   A(5,15,13)            113.941          estimate D2E/DX2                !
 ! A26   A(5,15,16)            114.0096         estimate D2E/DX2                !
 ! A27   A(6,15,13)            108.2308         estimate D2E/DX2                !
 ! A28   A(6,15,16)            107.7965         estimate D2E/DX2                !
 ! A29   A(13,15,16)           103.5352         estimate D2E/DX2                !
 ! A30   A(7,16,8)             110.3888         estimate D2E/DX2                !
 ! A31   A(7,16,14)            109.7645         estimate D2E/DX2                !
 ! A32   A(7,16,15)            110.493          estimate D2E/DX2                !
 ! A33   A(8,16,14)            113.4604         estimate D2E/DX2                !
 ! A34   A(8,16,15)            111.1854         estimate D2E/DX2                !
 ! A35   A(14,16,15)           101.229          estimate D2E/DX2                !
 ! A36   A(11,17,14)           121.2646         estimate D2E/DX2                !
 ! A37   A(11,17,36)           112.4332         estimate D2E/DX2                !
 ! A38   A(14,17,36)           126.3019         estimate D2E/DX2                !
 ! A39   A(11,18,38)           109.9205         estimate D2E/DX2                !
 ! A40   A(11,18,39)           109.6747         estimate D2E/DX2                !
 ! A41   A(11,18,40)           110.1273         estimate D2E/DX2                !
 ! A42   A(38,18,39)           109.285          estimate D2E/DX2                !
 ! A43   A(38,18,40)           109.3014         estimate D2E/DX2                !
 ! A44   A(39,18,40)           108.5061         estimate D2E/DX2                !
 ! A45   A(10,19,41)           109.6906         estimate D2E/DX2                !
 ! A46   A(10,19,42)           109.9492         estimate D2E/DX2                !
 ! A47   A(10,19,43)           109.8661         estimate D2E/DX2                !
 ! A48   A(41,19,42)           108.6591         estimate D2E/DX2                !
 ! A49   A(41,19,43)           109.3776         estimate D2E/DX2                !
 ! A50   A(42,19,43)           109.2763         estimate D2E/DX2                !
 ! A51   A(1,20,30)            118.4702         estimate D2E/DX2                !
 ! A52   A(1,20,36)            113.7473         estimate D2E/DX2                !
 ! A53   A(30,20,36)           127.7823         estimate D2E/DX2                !
 ! A54   A(2,21,22)            118.4463         estimate D2E/DX2                !
 ! A55   A(2,21,28)            112.0578         estimate D2E/DX2                !
 ! A56   A(22,21,28)           129.4539         estimate D2E/DX2                !
 ! A57   A(21,22,23)           124.7973         estimate D2E/DX2                !
 ! A58   A(21,22,24)           118.6979         estimate D2E/DX2                !
 ! A59   A(23,22,24)           116.5035         estimate D2E/DX2                !
 ! A60   A(22,23,25)           121.3957         estimate D2E/DX2                !
 ! A61   A(22,23,44)           123.9131         estimate D2E/DX2                !
 ! A62   A(25,23,44)           114.6894         estimate D2E/DX2                !
 ! A63   A(22,24,26)           121.7238         estimate D2E/DX2                !
 ! A64   A(22,24,45)           122.0179         estimate D2E/DX2                !
 ! A65   A(26,24,45)           116.258          estimate D2E/DX2                !
 ! A66   A(23,25,27)           120.4829         estimate D2E/DX2                !
 ! A67   A(23,25,46)           119.9096         estimate D2E/DX2                !
 ! A68   A(27,25,46)           119.6075         estimate D2E/DX2                !
 ! A69   A(24,26,27)           120.2337         estimate D2E/DX2                !
 ! A70   A(24,26,47)           119.962          estimate D2E/DX2                !
 ! A71   A(27,26,47)           119.8044         estimate D2E/DX2                !
 ! A72   A(25,27,26)           119.6598         estimate D2E/DX2                !
 ! A73   A(25,27,48)           120.1792         estimate D2E/DX2                !
 ! A74   A(26,27,48)           120.1609         estimate D2E/DX2                !
 ! A75   A(9,28,21)            115.5073         estimate D2E/DX2                !
 ! A76   A(9,28,29)            118.6258         estimate D2E/DX2                !
 ! A77   A(21,28,29)           125.6522         estimate D2E/DX2                !
 ! A78   A(28,29,49)           109.6812         estimate D2E/DX2                !
 ! A79   A(28,29,50)           110.7956         estimate D2E/DX2                !
 ! A80   A(28,29,51)           110.8458         estimate D2E/DX2                !
 ! A81   A(49,29,50)           111.9276         estimate D2E/DX2                !
 ! A82   A(49,29,51)           104.8255         estimate D2E/DX2                !
 ! A83   A(50,29,51)           108.6149         estimate D2E/DX2                !
 ! A84   A(20,30,31)           122.8712         estimate D2E/DX2                !
 ! A85   A(20,30,32)           119.2517         estimate D2E/DX2                !
 ! A86   A(31,30,32)           117.827          estimate D2E/DX2                !
 ! A87   A(30,31,33)           120.8656         estimate D2E/DX2                !
 ! A88   A(30,31,52)           121.9718         estimate D2E/DX2                !
 ! A89   A(33,31,52)           117.1237         estimate D2E/DX2                !
 ! A90   A(30,32,34)           121.0234         estimate D2E/DX2                !
 ! A91   A(30,32,53)           121.0976         estimate D2E/DX2                !
 ! A92   A(34,32,53)           117.8727         estimate D2E/DX2                !
 ! A93   A(31,33,35)           120.2616         estimate D2E/DX2                !
 ! A94   A(31,33,54)           119.9304         estimate D2E/DX2                !
 ! A95   A(35,33,54)           119.8052         estimate D2E/DX2                !
 ! A96   A(32,34,35)           120.1606         estimate D2E/DX2                !
 ! A97   A(32,34,55)           119.957          estimate D2E/DX2                !
 ! A98   A(35,34,55)           119.8823         estimate D2E/DX2                !
 ! A99   A(33,35,34)           119.84           estimate D2E/DX2                !
 ! A100  A(33,35,56)           120.0841         estimate D2E/DX2                !
 ! A101  A(34,35,56)           120.0725         estimate D2E/DX2                !
 ! A102  A(17,36,20)           112.3753         estimate D2E/DX2                !
 ! A103  A(17,36,37)           120.1419         estimate D2E/DX2                !
 ! A104  A(20,36,37)           127.3864         estimate D2E/DX2                !
 ! A105  A(36,37,57)           108.5878         estimate D2E/DX2                !
 ! A106  A(36,37,58)           110.2171         estimate D2E/DX2                !
 ! A107  A(36,37,59)           114.2035         estimate D2E/DX2                !
 ! A108  A(57,37,58)           109.3217         estimate D2E/DX2                !
 ! A109  A(57,37,59)           104.2656         estimate D2E/DX2                !
 ! A110  A(58,37,59)           110.0008         estimate D2E/DX2                !
 ! D1    D(20,1,11,17)           7.7484         estimate D2E/DX2                !
 ! D2    D(20,1,11,18)        -129.6046         estimate D2E/DX2                !
 ! D3    D(11,1,20,30)         173.7198         estimate D2E/DX2                !
 ! D4    D(11,1,20,36)          -6.4446         estimate D2E/DX2                !
 ! D5    D(21,2,10,9)           19.5911         estimate D2E/DX2                !
 ! D6    D(21,2,10,19)        -121.1124         estimate D2E/DX2                !
 ! D7    D(10,2,21,22)         166.9784         estimate D2E/DX2                !
 ! D8    D(10,2,21,28)         -10.8858         estimate D2E/DX2                !
 ! D9    D(12,9,10,2)          107.0822         estimate D2E/DX2                !
 ! D10   D(12,9,10,19)        -112.3568         estimate D2E/DX2                !
 ! D11   D(28,9,10,2)          -22.2902         estimate D2E/DX2                !
 ! D12   D(28,9,10,19)         118.2708         estimate D2E/DX2                !
 ! D13   D(10,9,12,13)         173.3976         estimate D2E/DX2                !
 ! D14   D(10,9,12,14)           2.2434         estimate D2E/DX2                !
 ! D15   D(28,9,12,13)         -62.8776         estimate D2E/DX2                !
 ! D16   D(28,9,12,14)         125.9682         estimate D2E/DX2                !
 ! D17   D(10,9,28,21)          14.5153         estimate D2E/DX2                !
 ! D18   D(10,9,28,29)        -160.4622         estimate D2E/DX2                !
 ! D19   D(12,9,28,21)        -113.2505         estimate D2E/DX2                !
 ! D20   D(12,9,28,29)          71.7719         estimate D2E/DX2                !
 ! D21   D(2,10,19,41)         -51.4382         estimate D2E/DX2                !
 ! D22   D(2,10,19,42)        -170.8703         estimate D2E/DX2                !
 ! D23   D(2,10,19,43)          68.827          estimate D2E/DX2                !
 ! D24   D(9,10,19,41)         170.1984         estimate D2E/DX2                !
 ! D25   D(9,10,19,42)          50.7663         estimate D2E/DX2                !
 ! D26   D(9,10,19,43)         -69.5364         estimate D2E/DX2                !
 ! D27   D(1,11,17,14)         172.5007         estimate D2E/DX2                !
 ! D28   D(1,11,17,36)          -7.675          estimate D2E/DX2                !
 ! D29   D(18,11,17,14)        -51.0982         estimate D2E/DX2                !
 ! D30   D(18,11,17,36)        128.7261         estimate D2E/DX2                !
 ! D31   D(1,11,18,38)          66.9447         estimate D2E/DX2                !
 ! D32   D(1,11,18,39)         -53.2303         estimate D2E/DX2                !
 ! D33   D(1,11,18,40)        -172.5741         estimate D2E/DX2                !
 ! D34   D(17,11,18,38)        -66.4351         estimate D2E/DX2                !
 ! D35   D(17,11,18,39)        173.3898         estimate D2E/DX2                !
 ! D36   D(17,11,18,40)         54.046          estimate D2E/DX2                !
 ! D37   D(9,12,13,3)           50.9336         estimate D2E/DX2                !
 ! D38   D(9,12,13,4)          -73.8707         estimate D2E/DX2                !
 ! D39   D(9,12,13,15)         167.1966         estimate D2E/DX2                !
 ! D40   D(14,12,13,3)        -136.4618         estimate D2E/DX2                !
 ! D41   D(14,12,13,4)          98.734          estimate D2E/DX2                !
 ! D42   D(14,12,13,15)        -20.1988         estimate D2E/DX2                !
 ! D43   D(9,12,14,16)         170.0372         estimate D2E/DX2                !
 ! D44   D(9,12,14,17)          -4.8283         estimate D2E/DX2                !
 ! D45   D(13,12,14,16)         -2.2678         estimate D2E/DX2                !
 ! D46   D(13,12,14,17)       -177.1333         estimate D2E/DX2                !
 ! D47   D(3,13,15,5)          -79.2068         estimate D2E/DX2                !
 ! D48   D(3,13,15,6)           42.1832         estimate D2E/DX2                !
 ! D49   D(3,13,15,16)         156.4053         estimate D2E/DX2                !
 ! D50   D(4,13,15,5)           42.1183         estimate D2E/DX2                !
 ! D51   D(4,13,15,6)          163.5084         estimate D2E/DX2                !
 ! D52   D(4,13,15,16)         -82.2696         estimate D2E/DX2                !
 ! D53   D(12,13,15,5)         158.7856         estimate D2E/DX2                !
 ! D54   D(12,13,15,6)         -79.8244         estimate D2E/DX2                !
 ! D55   D(12,13,15,16)         34.3977         estimate D2E/DX2                !
 ! D56   D(12,14,16,7)         -92.8504         estimate D2E/DX2                !
 ! D57   D(12,14,16,8)         143.1284         estimate D2E/DX2                !
 ! D58   D(12,14,16,15)         23.9321         estimate D2E/DX2                !
 ! D59   D(17,14,16,7)          82.4164         estimate D2E/DX2                !
 ! D60   D(17,14,16,8)         -41.6048         estimate D2E/DX2                !
 ! D61   D(17,14,16,15)       -160.801          estimate D2E/DX2                !
 ! D62   D(12,14,17,11)        -77.3899         estimate D2E/DX2                !
 ! D63   D(12,14,17,36)        102.8116         estimate D2E/DX2                !
 ! D64   D(16,14,17,11)        108.184          estimate D2E/DX2                !
 ! D65   D(16,14,17,36)        -71.6145         estimate D2E/DX2                !
 ! D66   D(5,15,16,7)          -43.2969         estimate D2E/DX2                !
 ! D67   D(5,15,16,8)           79.6417         estimate D2E/DX2                !
 ! D68   D(5,15,16,14)        -159.5443         estimate D2E/DX2                !
 ! D69   D(6,15,16,7)         -164.42           estimate D2E/DX2                !
 ! D70   D(6,15,16,8)          -41.4813         estimate D2E/DX2                !
 ! D71   D(6,15,16,14)          79.3327         estimate D2E/DX2                !
 ! D72   D(13,15,16,7)          81.0463         estimate D2E/DX2                !
 ! D73   D(13,15,16,8)        -156.015          estimate D2E/DX2                !
 ! D74   D(13,15,16,14)        -35.201          estimate D2E/DX2                !
 ! D75   D(11,17,36,20)          3.1085         estimate D2E/DX2                !
 ! D76   D(11,17,36,37)        179.7972         estimate D2E/DX2                !
 ! D77   D(14,17,36,20)       -177.0778         estimate D2E/DX2                !
 ! D78   D(14,17,36,37)         -0.3891         estimate D2E/DX2                !
 ! D79   D(1,20,30,31)        -150.7234         estimate D2E/DX2                !
 ! D80   D(1,20,30,32)          26.6425         estimate D2E/DX2                !
 ! D81   D(36,20,30,31)         29.4671         estimate D2E/DX2                !
 ! D82   D(36,20,30,32)       -153.167          estimate D2E/DX2                !
 ! D83   D(1,20,36,17)           2.9851         estimate D2E/DX2                !
 ! D84   D(1,20,36,37)        -173.4106         estimate D2E/DX2                !
 ! D85   D(30,20,36,17)       -177.1978         estimate D2E/DX2                !
 ! D86   D(30,20,36,37)          6.4065         estimate D2E/DX2                !
 ! D87   D(2,21,22,23)         176.4101         estimate D2E/DX2                !
 ! D88   D(2,21,22,24)          -3.1623         estimate D2E/DX2                !
 ! D89   D(28,21,22,23)         -6.1538         estimate D2E/DX2                !
 ! D90   D(28,21,22,24)        174.2739         estimate D2E/DX2                !
 ! D91   D(2,21,28,9)           -0.5459         estimate D2E/DX2                !
 ! D92   D(2,21,28,29)         174.0275         estimate D2E/DX2                !
 ! D93   D(22,21,28,9)        -178.1137         estimate D2E/DX2                !
 ! D94   D(22,21,28,29)         -3.5403         estimate D2E/DX2                !
 ! D95   D(21,22,23,25)       -179.8105         estimate D2E/DX2                !
 ! D96   D(21,22,23,44)         -0.3065         estimate D2E/DX2                !
 ! D97   D(24,22,23,25)         -0.2297         estimate D2E/DX2                !
 ! D98   D(24,22,23,44)        179.2743         estimate D2E/DX2                !
 ! D99   D(21,22,24,26)        179.8852         estimate D2E/DX2                !
 ! D100  D(21,22,24,45)         -0.32           estimate D2E/DX2                !
 ! D101  D(23,22,24,26)          0.2777         estimate D2E/DX2                !
 ! D102  D(23,22,24,45)       -179.9276         estimate D2E/DX2                !
 ! D103  D(22,23,25,27)          0.0429         estimate D2E/DX2                !
 ! D104  D(22,23,25,46)        179.9296         estimate D2E/DX2                !
 ! D105  D(44,23,25,27)       -179.5041         estimate D2E/DX2                !
 ! D106  D(44,23,25,46)          0.3826         estimate D2E/DX2                !
 ! D107  D(22,24,26,27)         -0.1383         estimate D2E/DX2                !
 ! D108  D(22,24,26,47)        179.877          estimate D2E/DX2                !
 ! D109  D(45,24,26,27)       -179.9442         estimate D2E/DX2                !
 ! D110  D(45,24,26,47)          0.071          estimate D2E/DX2                !
 ! D111  D(23,25,27,26)          0.1089         estimate D2E/DX2                !
 ! D112  D(23,25,27,48)        179.992          estimate D2E/DX2                !
 ! D113  D(46,25,27,26)       -179.7782         estimate D2E/DX2                !
 ! D114  D(46,25,27,48)          0.1049         estimate D2E/DX2                !
 ! D115  D(24,26,27,25)         -0.062          estimate D2E/DX2                !
 ! D116  D(24,26,27,48)       -179.9451         estimate D2E/DX2                !
 ! D117  D(47,26,27,25)        179.9228         estimate D2E/DX2                !
 ! D118  D(47,26,27,48)          0.0397         estimate D2E/DX2                !
 ! D119  D(9,28,29,49)         119.6742         estimate D2E/DX2                !
 ! D120  D(9,28,29,50)        -116.2644         estimate D2E/DX2                !
 ! D121  D(9,28,29,51)           4.3979         estimate D2E/DX2                !
 ! D122  D(21,28,29,49)        -54.7457         estimate D2E/DX2                !
 ! D123  D(21,28,29,50)         69.3158         estimate D2E/DX2                !
 ! D124  D(21,28,29,51)       -170.0219         estimate D2E/DX2                !
 ! D125  D(20,30,31,33)        178.9009         estimate D2E/DX2                !
 ! D126  D(20,30,31,52)          1.2362         estimate D2E/DX2                !
 ! D127  D(32,30,31,33)          1.4996         estimate D2E/DX2                !
 ! D128  D(32,30,31,52)       -176.1651         estimate D2E/DX2                !
 ! D129  D(20,30,32,34)       -179.1837         estimate D2E/DX2                !
 ! D130  D(20,30,32,53)          1.7487         estimate D2E/DX2                !
 ! D131  D(31,30,32,34)         -1.6853         estimate D2E/DX2                !
 ! D132  D(31,30,32,53)        179.2471         estimate D2E/DX2                !
 ! D133  D(30,31,33,35)         -0.3865         estimate D2E/DX2                !
 ! D134  D(30,31,33,54)       -179.7775         estimate D2E/DX2                !
 ! D135  D(52,31,33,35)        177.3877         estimate D2E/DX2                !
 ! D136  D(52,31,33,54)         -2.0033         estimate D2E/DX2                !
 ! D137  D(30,32,34,35)          0.7565         estimate D2E/DX2                !
 ! D138  D(30,32,34,55)       -179.3604         estimate D2E/DX2                !
 ! D139  D(53,32,34,35)        179.8533         estimate D2E/DX2                !
 ! D140  D(53,32,34,55)         -0.2636         estimate D2E/DX2                !
 ! D141  D(31,33,35,34)         -0.5916         estimate D2E/DX2                !
 ! D142  D(31,33,35,56)       -179.9187         estimate D2E/DX2                !
 ! D143  D(54,33,35,34)        178.8002         estimate D2E/DX2                !
 ! D144  D(54,33,35,56)         -0.5269         estimate D2E/DX2                !
 ! D145  D(32,34,35,33)          0.4089         estimate D2E/DX2                !
 ! D146  D(32,34,35,56)        179.7361         estimate D2E/DX2                !
 ! D147  D(55,34,35,33)       -179.4743         estimate D2E/DX2                !
 ! D148  D(55,34,35,56)         -0.1471         estimate D2E/DX2                !
 ! D149  D(17,36,37,57)        -49.5429         estimate D2E/DX2                !
 ! D150  D(17,36,37,58)         70.1828         estimate D2E/DX2                !
 ! D151  D(17,36,37,59)       -165.4044         estimate D2E/DX2                !
 ! D152  D(20,36,37,57)        126.6027         estimate D2E/DX2                !
 ! D153  D(20,36,37,58)       -113.6717         estimate D2E/DX2                !
 ! D154  D(20,36,37,59)         10.7411         estimate D2E/DX2                !
 --------------------------------------------------------------------------------
 Trust Radius=3.00D-01 FncErr=1.00D-07 GrdErr=1.00D-06
 Number of steps in this run=    337 maximum allowed number of steps=    354.
 GradGradGradGradGradGradGradGradGradGradGradGradGradGradGradGradGradGrad

 Leave Link  103 at Wed Dec 12 15:56:39 2018, MaxMem=   805306368 cpu:         0.2
 (Enter /pbs_home/pkowalski/g09d01/g09/l202.exe)
 Stoichiometry    C29H22F6S2
 Framework group  C1[X(C29H22F6S2)]
 Deg. of freedom   171
 Full point group                 C1      NOp   1
 Largest Abelian subgroup         C1      NOp   1
 Largest concise Abelian subgroup C1      NOp   1
                         Standard orientation:                         
 ---------------------------------------------------------------------
 Center     Atomic      Atomic             Coordinates (Angstroms)
 Number     Number       Type             X           Y           Z
 ---------------------------------------------------------------------
      1         16           0        2.192999   -1.847338    1.474042
      2         16           0       -1.310956   -2.103134   -0.228143
      3          9           0       -2.731737    3.056272   -0.450887
      4          9           0       -0.989843    3.541121   -1.820217
      5          9           0       -0.687347    5.024352    0.492043
      6          9           0       -1.408539    3.272508    1.721545
      7          9           0        1.507782    3.602196   -0.269726
      8          9           0        1.180697    3.084277    1.919052
      9          6           0       -1.334402    0.356893   -1.357511
     10          6           0       -0.511303   -0.871803   -1.230636
     11          6           0        0.964376   -0.553061    1.525710
     12          6           0       -0.793396    1.560551   -0.546214
     13          6           0       -1.366043    2.962733   -0.619672
     14          6           0        0.343843    1.606055    0.205987
     15          6           0       -0.712500    3.643118    0.576252
     16          6           0        0.653094    3.007505    0.641037
     17          6           0        1.293512    0.473884    0.510956
     18          6           0        0.535135   -0.098492    2.881975
     19          6           0        0.226398   -1.341939   -2.438553
     20          6           0        3.214101   -0.896440    0.315849
     21          6           0       -2.898586   -1.292106   -0.490629
     22          6           0       -4.168019   -2.040387   -0.105311
     23          6           0       -5.479062   -1.505079   -0.185417
     24          6           0       -4.055051   -3.369172    0.380269
     25          6           0       -6.597225   -2.256245    0.191846
     26          6           0       -5.177311   -4.112647    0.753994
     27          6           0       -6.447928   -3.557318    0.659461
     28          6           0       -2.757912   -0.068438   -1.070604
     29          6           0       -3.880275    0.812136   -1.539575
     30          6           0        4.571095   -1.429522   -0.046756
     31          6           0        5.652839   -0.593951   -0.403817
     32          6           0        4.806294   -2.819920    0.019417
     33          6           0        6.905309   -1.134137   -0.711898
     34          6           0        6.059450   -3.354244   -0.293336
     35          6           0        7.107182   -2.512581   -0.662885
     36          6           0        2.624368    0.241064   -0.124377
     37          6           0        3.131006    1.182769   -1.187550
     38          1           0        1.378743    0.408845    3.395480
     39          1           0        0.212004   -0.972884    3.484208
     40          1           0       -0.318988    0.605395    2.796363
     41          1           0        0.928728   -2.153481   -2.155520
     42          1           0        0.808958   -0.504751   -2.876149
     43          1           0       -0.491712   -1.723258   -3.194526
     44          1           0       -5.698863   -0.517484   -0.521911
     45          1           0       -3.100560   -3.863194    0.478751
     46          1           0       -7.587212   -1.823185    0.121950
     47          1           0       -5.058267   -5.124952    1.118927
     48          1           0       -7.316525   -4.134083    0.950168
     49          1           0       -4.527375    0.249490   -2.244418
     50          1           0       -4.454335    1.210571   -0.678381
     51          1           0       -3.491691    1.665071   -2.130667
     52          1           0        5.564533    0.480331   -0.415748
     53          1           0        4.019099   -3.507006    0.299106
     54          1           0        7.724702   -0.479528   -0.980090
     55          1           0        6.217813   -4.424036   -0.246798
     56          1           0        8.078181   -2.927524   -0.900640
     57          1           0        2.331707    1.324931   -1.944278
     58          1           0        3.389853    2.161733   -0.739766
     59          1           0        3.985473    0.794666   -1.764806
 ---------------------------------------------------------------------
 Rotational constants (GHZ):      0.1231490      0.0711140      0.0515132
 Leave Link  202 at Wed Dec 12 15:56:39 2018, MaxMem=   805306368 cpu:         0.1
 (Enter /pbs_home/pkowalski/g09d01/g09/l301.exe)
 General basis read from cards:  (5D, 7F)
 Centers:      38     39     40     41     42     43     44     45     46     47
 Centers:      48     49     50     51     52     53     54     55     56     57
 Centers:      58     59
 S 3 1.00
     Exponent=  1.3010701000D+01 Coefficients=  1.9682158000D-02
     Exponent=  1.9622572000D+00 Coefficients=  1.3796524000D-01
     Exponent=  4.4453796000D-01 Coefficients=  4.7831935000D-01
 S 1 1.00
     Exponent=  1.2194962000D-01 Coefficients=  1.0000000000D+00
 P 1 1.00
     Exponent=  8.0000000000D-01 Coefficients=  1.0000000000D+00
 ****
 Centers:       9     10     11     12     13     14     15     16     17     18
 Centers:      19     20     21     22     23     24     25     26     27     28
 Centers:      29     30     31     32     33     34     35     36     37
 S 5 1.00
     Exponent=  1.2384016938D+03 Coefficients=  5.4568832082D-03
     Exponent=  1.8629004992D+02 Coefficients=  4.0638409211D-02
     Exponent=  4.2251176346D+01 Coefficients=  1.8025593888D-01
     Exponent=  1.1676557932D+01 Coefficients=  4.6315121755D-01
     Exponent=  3.5930506482D+00 Coefficients=  4.4087173314D-01
 S 1 1.00
     Exponent=  4.0245147363D-01 Coefficients=  1.0000000000D+00
 S 1 1.00
     Exponent=  1.3090182668D-01 Coefficients=  1.0000000000D+00
 P 3 1.00
     Exponent=  9.4680970621D+00 Coefficients=  3.8387871728D-02
     Exponent=  2.0103545142D+00 Coefficients=  2.1117025112D-01
     Exponent=  5.4771004707D-01 Coefficients=  5.1328172114D-01
 P 1 1.00
     Exponent=  1.5268613795D-01 Coefficients=  1.0000000000D+00
 D 1 1.00
     Exponent=  8.0000000000D-01 Coefficients=  1.0000000000D+00
 ****
 Centers:       3      4      5      6      7      8
 S 5 1.00
     Exponent=  2.8948325990D+03 Coefficients= -5.3408255515D-03
     Exponent=  4.3541939120D+02 Coefficients= -3.9904258866D-02
     Exponent=  9.8843328866D+01 Coefficients= -1.7912768038D-01
     Exponent=  2.7485198001D+01 Coefficients= -4.6758090825D-01
     Exponent=  8.5405498171D+00 Coefficients= -4.4653131020D-01
 S 1 1.00
     Exponent=  1.0654578038D+00 Coefficients=  1.0000000000D+00
 S 1 1.00
     Exponent=  3.3247346748D-01 Coefficients=  1.0000000000D+00
 P 3 1.00
     Exponent=  2.2696633924D+01 Coefficients= -4.5212874436D-02
     Exponent=  4.9872339257D+00 Coefficients= -2.3754317067D-01
     Exponent=  1.3491613954D+00 Coefficients= -5.1287353587D-01
 P 1 1.00
     Exponent=  3.4829881977D-01 Coefficients=  1.0000000000D+00
 D 1 1.00
     Exponent=  1.4000000000D+00 Coefficients=  1.0000000000D+00
 ****
 Centers:       1      2
 S 5 1.00
     Exponent=  9.1849303010D+03 Coefficients= -2.2294387756D-03
     Exponent=  1.3815105503D+03 Coefficients= -1.6683029937D-02
     Exponent=  3.1387147580D+02 Coefficients= -7.5262436116D-02
     Exponent=  8.8053870623D+01 Coefficients= -1.9376827038D-01
     Exponent=  2.7039914905D+01 Coefficients= -1.7718020803D-01
 S 3 1.00
     Exponent=  4.5648731303D+01 Coefficients= -1.0736062573D-01
     Exponent=  4.9664522326D+00 Coefficients=  6.5066293018D-01
     Exponent=  2.0116242047D+00 Coefficients=  5.9712155354D-01
 S 1 1.00
     Exponent=  3.5661077013D-01 Coefficients=  1.0000000000D+00
 S 1 1.00
     Exponent=  1.3507221477D-01 Coefficients=  1.0000000000D+00
 P 5 1.00
     Exponent=  2.6198233439D+02 Coefficients= -9.2729929822D-03
     Exponent=  6.1306894736D+01 Coefficients= -6.6547669241D-02
     Exponent=  1.9103729887D+01 Coefficients= -2.4828595903D-01
     Exponent=  6.6567720378D+00 Coefficients= -4.8703847402D-01
     Exponent=  2.3959635161D+00 Coefficients= -3.9337850312D-01
 P 1 1.00
     Exponent=  6.1776161679D-01 Coefficients=  1.0000000000D+00
 P 1 1.00
     Exponent=  1.6993376871D-01 Coefficients=  1.0000000000D+00
 D 1 1.00
     Exponent=  5.5000000000D-01 Coefficients=  1.0000000000D+00
 ****
 Ernie: Thresh=  0.10000D-02 Tol=  0.10000D-05 Strict=F.
 There are   673 symmetry adapted cartesian basis functions of A   symmetry.
 There are   636 symmetry adapted basis functions of A   symmetry.
   636 basis functions,  1103 primitive gaussians,   673 cartesian basis functions
   141 alpha electrons      141 beta electrons
       nuclear repulsion energy      4636.7104385458 Hartrees.
 IExCor= 1009 DFT=T Ex+Corr=PBE1PBE ExCW=0 ScaHFX=  0.250000
 ScaDFX=  0.750000  0.750000  1.000000  1.000000 ScalE2=  1.000000  1.000000
 IRadAn=      0 IRanWt=     -1 IRanGd=            0 ICorTp=0 IEmpDi=131
 NAtoms=   59 NActive=   59 NUniq=   59 SFac= 1.00D+00 NAtFMM=   60 NAOKFM=F Big=F
 Integral buffers will be    131072 words long.
 Raffenetti 2 integral format.
 Two-electron integral symmetry is turned on.
 R6Disp:  Grimme-D3 Dispersion energy=       -0.0489664695 Hartrees.
 Nuclear repulsion after empirical dispersion term =     4636.6614720763 Hartrees.
 Leave Link  301 at Wed Dec 12 15:56:39 2018, MaxMem=   805306368 cpu:         1.1
 (Enter /pbs_home/pkowalski/g09d01/g09/l302.exe)
 NPDir=0 NMtPBC=     1 NCelOv=     1 NCel=       1 NClECP=     1 NCelD=      1
         NCelK=      1 NCelE2=     1 NClLst=     1 CellRange=     0.0.
 One-electron integrals computed using PRISM.
 NBasis=   636 RedAO= T EigKep=  3.02D-04  NBF=   636
 NBsUse=   636 1.00D-06 EigRej= -1.00D+00 NBFU=   636
 Precomputing XC quadrature grid using
 IXCGrd= 4 IRadAn=           0 IRanWt=          -1 IRanGd=           0 AccXCQ= 0.00D+00.
 Generated NRdTot=       0 NPtTot=           0 NUsed=           0 NTot=          32
 NSgBfM=   614   620   623   623   623 MxSgAt=    59 MxSgA2=    59.
 Leave Link  302 at Wed Dec 12 15:56:41 2018, MaxMem=   805306368 cpu:        16.9
 (Enter /pbs_home/pkowalski/g09d01/g09/l303.exe)
 DipDrv:  MaxL=1.
 Leave Link  303 at Wed Dec 12 15:56:42 2018, MaxMem=   805306368 cpu:         1.6
 (Enter /pbs_home/pkowalski/g09d01/g09/l401.exe)
 ExpMin= 1.22D-01 ExpMax= 9.18D+03 ExpMxC= 1.38D+03 IAcc=1 IRadAn=         1 AccDes= 0.00D+00
 Harris functional with IExCor= 1009 and IRadAn=       1 diagonalized for initial guess.
 HarFok:  IExCor= 1009 AccDes= 0.00D+00 IRadAn=         1 IDoV= 1 UseB2=F ITyADJ=14
 ICtDFT=  3500011 ScaDFX=  1.000000  1.000000  1.000000  1.000000
 FoFCou: FMM=F IPFlag=           0 FMFlag=      100000 FMFlg1=           0
         NFxFlg=           0 DoJE=T BraDBF=F KetDBF=T FulRan=T
         wScrn=  0.000000 ICntrl=     500 IOpCl=  0 I1Cent=   200000004 NGrid=           0
         NMat0=    1 NMatS0=      1 NMatT0=    0 NMatD0=    1 NMtDS0=    0 NMtDT0=    0
 Petite list used in FoFCou.
 Harris En= -2510.17464995520    
 JPrj=0 DoOrth=F DoCkMO=F.
 Leave Link  401 at Wed Dec 12 15:56:45 2018, MaxMem=   805306368 cpu:        30.2
 (Enter /pbs_home/pkowalski/g09d01/g09/l502.exe)
 Closed shell SCF:
 Using DIIS extrapolation, IDIIS=  1040.
 Integral symmetry usage will be decided dynamically.
 IVT=     1387805 IEndB=     1387805 NGot=   805306368 MDV=   804388806
 LenX=   804388806 LenY=   803935204
 Requested convergence on RMS density matrix=1.00D-08 within 128 cycles.
 Requested convergence on MAX density matrix=1.00D-06.
 Requested convergence on             energy=1.00D-06.
 No special actions if energy rises.
 Fock matrices will be formed incrementally for  20 cycles.
 Integral accuracy reduced to 1.0D-05 until final iterations.

 Cycle   1  Pass 0  IDiag  1:
 FoFJK:  IHMeth= 1 ICntrl=       0 DoSepK=F KAlg= 0 I1Cent=   0 FoldK=F
 IRaf= 660000000 NMat=   1 IRICut=       1 DoRegI=T DoRafI=F ISym2E= 0.
 FoFCou: FMM=F IPFlag=           0 FMFlag=      100000 FMFlg1=           0
         NFxFlg=           0 DoJE=F BraDBF=F KetDBF=F FulRan=T
         wScrn=  0.000000 ICntrl=       0 IOpCl=  0 I1Cent=           0 NGrid=           0
         NMat0=    1 NMatS0=      1 NMatT0=    0 NMatD0=    1 NMtDS0=    0 NMtDT0=    0
 Symmetry not used in FoFCou.
 E= -2509.23285828307    
 DIIS: error= 2.51D-02 at cycle   1 NSaved=   1.
 NSaved= 1 IEnMin= 1 EnMin= -2509.23285828307     IErMin= 1 ErrMin= 2.51D-02
 ErrMax= 2.51D-02  0.00D+00 EMaxC= 1.00D-01 BMatC= 7.09D-01 BMatP= 7.09D-01
 IDIUse=3 WtCom= 7.49D-01 WtEn= 2.51D-01
 Coeff-Com:  0.100D+01
 Coeff-En:   0.100D+01
 Coeff:      0.100D+01
 Gap=     0.055 Goal=   None    Shift=    0.000
 GapD=    0.055 DampG=0.500 DampE=0.500 DampFc=0.2500 IDamp=-1.
 Damping current iteration by 2.50D-01
 RMSDP=4.51D-03 MaxDP=1.96D-01              OVMax= 3.35D-01

 Cycle   2  Pass 0  IDiag  1:
 RMSU=  1.12D-03    CP:  9.90D-01
 E= -2509.51094203935     Delta-E=       -0.278083756277 Rises=F Damp=T
 DIIS: error= 1.40D-02 at cycle   2 NSaved=   2.
 NSaved= 2 IEnMin= 2 EnMin= -2509.51094203935     IErMin= 2 ErrMin= 1.40D-02
 ErrMax= 1.40D-02  0.00D+00 EMaxC= 1.00D-01 BMatC= 1.57D-01 BMatP= 7.09D-01
 IDIUse=3 WtCom= 8.60D-01 WtEn= 1.40D-01
 Coeff-Com: -0.642D+00 0.164D+01
 Coeff-En:   0.000D+00 0.100D+01
 Coeff:     -0.552D+00 0.155D+01
 Gap=     0.118 Goal=   None    Shift=    0.000
 RMSDP=1.74D-03 MaxDP=5.48D-02 DE=-2.78D-01 OVMax= 3.31D-01

 Cycle   3  Pass 0  IDiag  1:
 RMSU=  1.69D-03    CP:  9.70D-01  1.22D+00
 E= -2509.88860615195     Delta-E=       -0.377664112599 Rises=F Damp=F
 DIIS: error= 7.44D-03 at cycle   3 NSaved=   3.
 NSaved= 3 IEnMin= 3 EnMin= -2509.88860615195     IErMin= 3 ErrMin= 7.44D-03
 ErrMax= 7.44D-03  0.00D+00 EMaxC= 1.00D-01 BMatC= 9.90D-02 BMatP= 1.57D-01
 IDIUse=3 WtCom= 9.26D-01 WtEn= 7.44D-02
 Coeff-Com: -0.425D+00 0.998D+00 0.426D+00
 Coeff-En:   0.000D+00 0.000D+00 0.100D+01
 Coeff:     -0.393D+00 0.924D+00 0.469D+00
 Gap=     0.096 Goal=   None    Shift=    0.000
 RMSDP=1.06D-03 MaxDP=6.48D-02 DE=-3.78D-01 OVMax= 2.08D-01

 Cycle   4  Pass 0  IDiag  1:
 RMSU=  7.20D-04    CP:  9.70D-01  1.55D+00  5.97D-01
 E= -2509.98095513112     Delta-E=       -0.092348979170 Rises=F Damp=F
 DIIS: error= 2.90D-03 at cycle   4 NSaved=   4.
 NSaved= 4 IEnMin= 4 EnMin= -2509.98095513112     IErMin= 4 ErrMin= 2.90D-03
 ErrMax= 2.90D-03  0.00D+00 EMaxC= 1.00D-01 BMatC= 2.22D-02 BMatP= 9.90D-02
 IDIUse=3 WtCom= 9.71D-01 WtEn= 2.90D-02
 Coeff-Com: -0.107D+00 0.244D+00 0.318D+00 0.545D+00
 Coeff-En:   0.000D+00 0.000D+00 0.220D+00 0.780D+00
 Coeff:     -0.103D+00 0.237D+00 0.315D+00 0.552D+00
 Gap=     0.095 Goal=   None    Shift=    0.000
 RMSDP=3.89D-04 MaxDP=2.73D-02 DE=-9.23D-02 OVMax= 9.01D-02

 Cycle   5  Pass 0  IDiag  1:
 RMSU=  2.37D-04    CP:  9.71D-01  1.48D+00  7.10D-01  6.76D-01
 E= -2510.00286956699     Delta-E=       -0.021914435875 Rises=F Damp=F
 DIIS: error= 1.01D-03 at cycle   5 NSaved=   5.
 NSaved= 5 IEnMin= 5 EnMin= -2510.00286956699     IErMin= 5 ErrMin= 1.01D-03
 ErrMax= 1.01D-03  0.00D+00 EMaxC= 1.00D-01 BMatC= 2.61D-03 BMatP= 2.22D-02
 IDIUse=3 WtCom= 9.90D-01 WtEn= 1.01D-02
 Coeff-Com: -0.195D-01 0.462D-01 0.157D+00 0.359D+00 0.457D+00
 Coeff-En:   0.000D+00 0.000D+00 0.000D+00 0.558D-01 0.944D+00
 Coeff:     -0.193D-01 0.458D-01 0.155D+00 0.356D+00 0.462D+00
 Gap=     0.094 Goal=   None    Shift=    0.000
 RMSDP=1.50D-04 MaxDP=9.50D-03 DE=-2.19D-02 OVMax= 3.07D-02

 Cycle   6  Pass 0  IDiag  1:
 RMSU=  9.86D-05    CP:  9.70D-01  1.48D+00  7.10D-01  7.28D-01  5.50D-01
 E= -2510.00519941583     Delta-E=       -0.002329848834 Rises=F Damp=F
 DIIS: error= 4.31D-04 at cycle   6 NSaved=   6.
 NSaved= 6 IEnMin= 6 EnMin= -2510.00519941583     IErMin= 6 ErrMin= 4.31D-04
 ErrMax= 4.31D-04  0.00D+00 EMaxC= 1.00D-01 BMatC= 3.69D-04 BMatP= 2.61D-03
 IDIUse=3 WtCom= 9.96D-01 WtEn= 4.31D-03
 Coeff-Com:  0.264D-02-0.415D-02 0.525D-01 0.143D+00 0.300D+00 0.506D+00
 Coeff-En:   0.000D+00 0.000D+00 0.000D+00 0.000D+00 0.141D+00 0.859D+00
 Coeff:      0.263D-02-0.414D-02 0.523D-01 0.142D+00 0.299D+00 0.508D+00
 Gap=     0.096 Goal=   None    Shift=    0.000
 RMSDP=6.57D-05 MaxDP=3.51D-03 DE=-2.33D-03 OVMax= 1.19D-02

 Cycle   7  Pass 0  IDiag  1:
 RMSU=  3.70D-05    CP:  9.70D-01  1.47D+00  7.14D-01  7.29D-01  6.41D-01
                    CP:  5.13D-01
 E= -2510.00555843182     Delta-E=       -0.000359015990 Rises=F Damp=F
 DIIS: error= 1.75D-04 at cycle   7 NSaved=   7.
 NSaved= 7 IEnMin= 7 EnMin= -2510.00555843182     IErMin= 7 ErrMin= 1.75D-04
 ErrMax= 1.75D-04  0.00D+00 EMaxC= 1.00D-01 BMatC= 6.74D-05 BMatP= 3.69D-04
 IDIUse=3 WtCom= 9.98D-01 WtEn= 1.75D-03
 Coeff-Com:  0.535D-02-0.110D-01 0.113D-01 0.410D-01 0.128D+00 0.343D+00
 Coeff-Com:  0.482D+00
 Coeff-En:   0.000D+00 0.000D+00 0.000D+00 0.000D+00 0.000D+00 0.140D+00
 Coeff-En:   0.860D+00
 Coeff:      0.534D-02-0.109D-01 0.113D-01 0.410D-01 0.128D+00 0.343D+00
 Coeff:      0.483D+00
 Gap=     0.096 Goal=   None    Shift=    0.000
 RMSDP=2.24D-05 MaxDP=1.25D-03 DE=-3.59D-04 OVMax= 3.90D-03

 Cycle   8  Pass 0  IDiag  1:
 RMSU=  1.40D-05    CP:  9.70D-01  1.47D+00  7.15D-01  7.31D-01  6.34D-01
                    CP:  6.22D-01  6.41D-01
 E= -2510.00562550774     Delta-E=       -0.000067075925 Rises=F Damp=F
 DIIS: error= 5.06D-05 at cycle   8 NSaved=   8.
 NSaved= 8 IEnMin= 8 EnMin= -2510.00562550774     IErMin= 8 ErrMin= 5.06D-05
 ErrMax= 5.06D-05  0.00D+00 EMaxC= 1.00D-01 BMatC= 5.23D-06 BMatP= 6.74D-05
 IDIUse=1 WtCom= 1.00D+00 WtEn= 0.00D+00
 Coeff-Com:  0.237D-02-0.477D-02 0.195D-02 0.919D-02 0.401D-01 0.141D+00
 Coeff-Com:  0.273D+00 0.537D+00
 Coeff:      0.237D-02-0.477D-02 0.195D-02 0.919D-02 0.401D-01 0.141D+00
 Coeff:      0.273D+00 0.537D+00
 Gap=     0.096 Goal=   None    Shift=    0.000
 RMSDP=8.01D-06 MaxDP=4.91D-04 DE=-6.71D-05 OVMax= 1.59D-03

 Initial convergence to 1.0D-05 achieved.  Increase integral accuracy.
 Cycle   9  Pass 1  IDiag  1:
 E= -2510.00557176297     Delta-E=        0.000053744772 Rises=F Damp=F
 DIIS: error= 1.99D-04 at cycle   1 NSaved=   1.
 NSaved= 1 IEnMin= 1 EnMin= -2510.00557176297     IErMin= 1 ErrMin= 1.99D-04
 ErrMax= 1.99D-04  0.00D+00 EMaxC= 1.00D-01 BMatC= 2.05D-05 BMatP= 2.05D-05
 IDIUse=3 WtCom= 9.98D-01 WtEn= 1.99D-03
 Coeff-Com:  0.100D+01
 Coeff-En:   0.100D+01
 Coeff:      0.100D+01
 Gap=     0.096 Goal=   None    Shift=    0.000
 RMSDP=8.01D-06 MaxDP=4.91D-04 DE= 5.37D-05 OVMax= 1.92D-03

 Cycle  10  Pass 1  IDiag  1:
 RMSU=  2.04D-04    CP:  1.00D+00
 E= -2510.00558385319     Delta-E=       -0.000012090223 Rises=F Damp=F
 DIIS: error= 6.27D-05 at cycle   2 NSaved=   2.
 NSaved= 2 IEnMin= 2 EnMin= -2510.00558385319     IErMin= 2 ErrMin= 6.27D-05
 ErrMax= 6.27D-05  0.00D+00 EMaxC= 1.00D-01 BMatC= 1.04D-05 BMatP= 2.05D-05
 IDIUse=1 WtCom= 1.00D+00 WtEn= 0.00D+00
 Coeff-Com:  0.371D+00 0.629D+00
 Coeff:      0.371D+00 0.629D+00
 Gap=     0.096 Goal=   None    Shift=    0.000
 RMSDP=1.65D-05 MaxDP=9.99D-04 DE=-1.21D-05 OVMax= 3.25D-03

 Cycle  11  Pass 1  IDiag  1:
 RMSU=  1.64D-05    CP:  1.00D+00  1.01D+00
 E= -2510.00557746430     Delta-E=        0.000006388894 Rises=F Damp=F
 DIIS: error= 7.61D-05 at cycle   3 NSaved=   3.
 NSaved= 3 IEnMin= 2 EnMin= -2510.00558385319     IErMin= 2 ErrMin= 6.27D-05
 ErrMax= 7.61D-05  0.00D+00 EMaxC= 1.00D-01 BMatC= 1.61D-05 BMatP= 1.04D-05
 IDIUse=1 WtCom= 1.00D+00 WtEn= 0.00D+00
 Coeff-Com: -0.280D-02 0.555D+00 0.448D+00
 Coeff:     -0.280D-02 0.555D+00 0.448D+00
 Gap=     0.096 Goal=   None    Shift=    0.000
 RMSDP=9.53D-06 MaxDP=6.06D-04 DE= 6.39D-06 OVMax= 1.90D-03

 Cycle  12  Pass 1  IDiag  1:
 RMSU=  1.84D-06    CP:  1.00D+00  1.01D+00  4.38D-01
 E= -2510.00559536028     Delta-E=       -0.000017895975 Rises=F Damp=F
 DIIS: error= 9.89D-06 at cycle   4 NSaved=   4.
 NSaved= 4 IEnMin= 4 EnMin= -2510.00559536028     IErMin= 4 ErrMin= 9.89D-06
 ErrMax= 9.89D-06  0.00D+00 EMaxC= 1.00D-01 BMatC= 1.98D-07 BMatP= 1.04D-05
 IDIUse=1 WtCom= 1.00D+00 WtEn= 0.00D+00
 Coeff-Com: -0.608D-02 0.354D+00 0.291D+00 0.361D+00
 Coeff:     -0.608D-02 0.354D+00 0.291D+00 0.361D+00
 Gap=     0.096 Goal=   None    Shift=    0.000
 RMSDP=1.14D-06 MaxDP=5.82D-05 DE=-1.79D-05 OVMax= 1.94D-04

 Cycle  13  Pass 1  IDiag  1:
 RMSU=  6.82D-07    CP:  1.00D+00  1.01D+00  4.50D-01  5.19D-01
 E= -2510.00559554823     Delta-E=       -0.000000187956 Rises=F Damp=F
 DIIS: error= 2.13D-06 at cycle   5 NSaved=   5.
 NSaved= 5 IEnMin= 5 EnMin= -2510.00559554823     IErMin= 5 ErrMin= 2.13D-06
 ErrMax= 2.13D-06  0.00D+00 EMaxC= 1.00D-01 BMatC= 8.63D-09 BMatP= 1.98D-07
 IDIUse=1 WtCom= 1.00D+00 WtEn= 0.00D+00
 Coeff-Com: -0.372D-02 0.194D+00 0.160D+00 0.235D+00 0.415D+00
 Coeff:     -0.372D-02 0.194D+00 0.160D+00 0.235D+00 0.415D+00
 Gap=     0.096 Goal=   None    Shift=    0.000
 RMSDP=2.36D-07 MaxDP=1.52D-05 DE=-1.88D-07 OVMax= 3.92D-05

 Cycle  14  Pass 1  IDiag  1:
 RMSU=  1.83D-07    CP:  1.00D+00  1.01D+00  4.50D-01  5.79D-01  8.54D-01
 E= -2510.00559555719     Delta-E=       -0.000000008958 Rises=F Damp=F
 DIIS: error= 4.64D-07 at cycle   6 NSaved=   6.
 NSaved= 6 IEnMin= 6 EnMin= -2510.00559555719     IErMin= 6 ErrMin= 4.64D-07
 ErrMax= 4.64D-07  0.00D+00 EMaxC= 1.00D-01 BMatC= 6.32D-10 BMatP= 8.63D-09
 IDIUse=1 WtCom= 1.00D+00 WtEn= 0.00D+00
 Coeff-Com: -0.934D-03 0.415D-01 0.338D-01 0.680D-01 0.216D+00 0.642D+00
 Coeff:     -0.934D-03 0.415D-01 0.338D-01 0.680D-01 0.216D+00 0.642D+00
 Gap=     0.096 Goal=   None    Shift=    0.000
 RMSDP=1.12D-07 MaxDP=5.74D-06 DE=-8.96D-09 OVMax= 2.73D-05

 Cycle  15  Pass 1  IDiag  1:
 RMSU=  9.88D-08    CP:  1.00D+00  1.01D+00  4.50D-01  5.81D-01  9.20D-01
                    CP:  8.72D-01
 E= -2510.00559555763     Delta-E=       -0.000000000444 Rises=F Damp=F
 DIIS: error= 3.87D-07 at cycle   7 NSaved=   7.
 NSaved= 7 IEnMin= 7 EnMin= -2510.00559555763     IErMin= 7 ErrMin= 3.87D-07
 ErrMax= 3.87D-07  0.00D+00 EMaxC= 1.00D-01 BMatC= 2.95D-10 BMatP= 6.32D-10
 IDIUse=1 WtCom= 1.00D+00 WtEn= 0.00D+00
 Coeff-Com:  0.134D-03-0.115D-01-0.101D-01-0.162D-02 0.391D-01 0.446D+00
 Coeff-Com:  0.538D+00
 Coeff:      0.134D-03-0.115D-01-0.101D-01-0.162D-02 0.391D-01 0.446D+00
 Coeff:      0.538D+00
 Gap=     0.096 Goal=   None    Shift=    0.000
 RMSDP=6.08D-08 MaxDP=2.76D-06 DE=-4.44D-10 OVMax= 1.12D-05

 Cycle  16  Pass 1  IDiag  1:
 RMSU=  4.73D-08    CP:  1.00D+00  1.01D+00  4.49D-01  5.89D-01  9.41D-01
                    CP:  9.76D-01  7.49D-01
 E= -2510.00559555814     Delta-E=       -0.000000000510 Rises=F Damp=F
 DIIS: error= 2.81D-07 at cycle   8 NSaved=   8.
 NSaved= 8 IEnMin= 8 EnMin= -2510.00559555814     IErMin= 8 ErrMin= 2.81D-07
 ErrMax= 2.81D-07  0.00D+00 EMaxC= 1.00D-01 BMatC= 5.66D-11 BMatP= 2.95D-10
 IDIUse=1 WtCom= 1.00D+00 WtEn= 0.00D+00
 Coeff-Com:  0.251D-03-0.151D-01-0.129D-01-0.121D-01-0.168D-01 0.202D+00
 Coeff-Com:  0.371D+00 0.484D+00
 Coeff:      0.251D-03-0.151D-01-0.129D-01-0.121D-01-0.168D-01 0.202D+00
 Coeff:      0.371D+00 0.484D+00
 Gap=     0.096 Goal=   None    Shift=    0.000
 RMSDP=2.66D-08 MaxDP=1.02D-06 DE=-5.10D-10 OVMax= 5.90D-06

 Cycle  17  Pass 1  IDiag  1:
 RMSU=  2.01D-08    CP:  1.00D+00  1.01D+00  4.49D-01  5.93D-01  9.48D-01
                    CP:  9.96D-01  8.65D-01  8.13D-01
 E= -2510.00559555815     Delta-E=       -0.000000000007 Rises=F Damp=F
 DIIS: error= 7.39D-08 at cycle   9 NSaved=   9.
 NSaved= 9 IEnMin= 9 EnMin= -2510.00559555815     IErMin= 9 ErrMin= 7.39D-08
 ErrMax= 7.39D-08  0.00D+00 EMaxC= 1.00D-01 BMatC= 5.94D-12 BMatP= 5.66D-11
 IDIUse=1 WtCom= 1.00D+00 WtEn= 0.00D+00
 Coeff-Com:  0.117D-03-0.640D-02-0.549D-02-0.611D-02-0.217D-01 0.347D-01
 Coeff-Com:  0.113D+00 0.275D+00 0.618D+00
 Coeff:      0.117D-03-0.640D-02-0.549D-02-0.611D-02-0.217D-01 0.347D-01
 Coeff:      0.113D+00 0.275D+00 0.618D+00
 Gap=     0.096 Goal=   None    Shift=    0.000
 RMSDP=8.04D-09 MaxDP=4.12D-07 DE=-7.28D-12 OVMax= 1.51D-06

 SCF Done:  E(RPBE1PBE) =  -2510.00559556     A.U. after   17 cycles
            NFock= 17  Conv=0.80D-08     -V/T= 2.0071
 KE= 2.492328911652D+03 PE=-1.517329458325D+04 EE= 5.534298603965D+03
 Leave Link  502 at Wed Dec 12 16:07:15 2018, MaxMem=   805306368 cpu:      5016.9
 (Enter /pbs_home/pkowalski/g09d01/g09/l601.exe)
 Copying SCF densities to generalized density rwf, IOpCl= 0 IROHF=0.

 **********************************************************************

            Population analysis using the SCF density.

 **********************************************************************

 Orbital symmetries:
       Occupied  (A) (A) (A) (A) (A) (A) (A) (A) (A) (A) (A) (A)
                 (A) (A) (A) (A) (A) (A) (A) (A) (A) (A) (A) (A)
                 (A) (A) (A) (A) (A) (A) (A) (A) (A) (A) (A) (A)
                 (A) (A) (A) (A) (A) (A) (A) (A) (A) (A) (A) (A)
                 (A) (A) (A) (A) (A) (A) (A) (A) (A) (A) (A) (A)
                 (A) (A) (A) (A) (A) (A) (A) (A) (A) (A) (A) (A)
                 (A) (A) (A) (A) (A) (A) (A) (A) (A) (A) (A) (A)
                 (A) (A) (A) (A) (A) (A) (A) (A) (A) (A) (A) (A)
                 (A) (A) (A) (A) (A) (A) (A) (A) (A) (A) (A) (A)
                 (A) (A) (A) (A) (A) (A) (A) (A) (A) (A) (A) (A)
                 (A) (A) (A) (A) (A) (A) (A) (A) (A) (A) (A) (A)
                 (A) (A) (A) (A) (A) (A) (A) (A) (A)
       Virtual   (A) (A) (A) (A) (A) (A) (A) (A) (A) (A) (A) (A)
                 (A) (A) (A) (A) (A) (A) (A) (A) (A) (A) (A) (A)
                 (A) (A) (A) (A) (A) (A) (A) (A) (A) (A) (A) (A)
                 (A) (A) (A) (A) (A) (A) (A) (A) (A) (A) (A) (A)
                 (A) (A) (A) (A) (A) (A) (A) (A) (A) (A) (A) (A)
                 (A) (A) (A) (A) (A) (A) (A) (A) (A) (A) (A) (A)
                 (A) (A) (A) (A) (A) (A) (A) (A) (A) (A) (A) (A)
                 (A) (A) (A) (A) (A) (A) (A) (A) (A) (A) (A) (A)
                 (A) (A) (A) (A) (A) (A) (A) (A) (A) (A) (A) (A)
                 (A) (A) (A) (A) (A) (A) (A) (A) (A) (A) (A) (A)
                 (A) (A) (A) (A) (A) (A) (A) (A) (A) (A) (A) (A)
                 (A) (A) (A) (A) (A) (A) (A) (A) (A) (A) (A) (A)
                 (A) (A) (A) (A) (A) (A) (A) (A) (A) (A) (A) (A)
                 (A) (A) (A) (A) (A) (A) (A) (A) (A) (A) (A) (A)
                 (A) (A) (A) (A) (A) (A) (A) (A) (A) (A) (A) (A)
                 (A) (A) (A) (A) (A) (A) (A) (A) (A) (A) (A) (A)
                 (A) (A) (A) (A) (A) (A) (A) (A) (A) (A) (A) (A)
                 (A) (A) (A) (A) (A) (A) (A) (A) (A) (A) (A) (A)
                 (A) (A) (A) (A) (A) (A) (A) (A) (A) (A) (A) (A)
                 (A) (A) (A) (A) (A) (A) (A) (A) (A) (A) (A) (A)
                 (A) (A) (A) (A) (A) (A) (A) (A) (A) (A) (A) (A)
                 (A) (A) (A) (A) (A) (A) (A) (A) (A) (A) (A) (A)
                 (A) (A) (A) (A) (A) (A) (A) (A) (A) (A) (A) (A)
                 (A) (A) (A) (A) (A) (A) (A) (A) (A) (A) (A) (A)
                 (A) (A) (A) (A) (A) (A) (A) (A) (A) (A) (A) (A)
                 (A) (A) (A) (A) (A) (A) (A) (A) (A) (A) (A) (A)
                 (A) (A) (A) (A) (A) (A) (A) (A) (A) (A) (A) (A)
                 (A) (A) (A) (A) (A) (A) (A) (A) (A) (A) (A) (A)
                 (A) (A) (A) (A) (A) (A) (A) (A) (A) (A) (A) (A)
                 (A) (A) (A) (A) (A) (A) (A) (A) (A) (A) (A) (A)
                 (A) (A) (A) (A) (A) (A) (A) (A) (A) (A) (A) (A)
                 (A) (A) (A) (A) (A) (A) (A) (A) (A) (A) (A) (A)
                 (A) (A) (A) (A) (A) (A) (A) (A) (A) (A) (A) (A)
                 (A) (A) (A) (A) (A) (A) (A) (A) (A) (A) (A) (A)
                 (A) (A) (A) (A) (A) (A) (A) (A) (A) (A) (A) (A)
                 (A) (A) (A) (A) (A) (A) (A) (A) (A) (A) (A) (A)
                 (A) (A) (A) (A) (A) (A) (A) (A) (A) (A) (A) (A)
                 (A) (A) (A) (A) (A) (A) (A) (A) (A) (A) (A) (A)
                 (A) (A) (A) (A) (A) (A) (A) (A) (A) (A) (A) (A)
                 (A) (A) (A) (A) (A) (A) (A) (A) (A) (A) (A) (A)
                 (A) (A) (A) (A) (A) (A) (A) (A) (A) (A) (A) (A)
                 (A) (A) (A)
 The electronic state is 1-A.
 Alpha  occ. eigenvalues --  -89.04536 -89.04130 -24.80649 -24.80586 -24.80463
 Alpha  occ. eigenvalues --  -24.80460 -24.80423 -24.80204 -10.42810 -10.42480
 Alpha  occ. eigenvalues --  -10.42315 -10.31444 -10.30661 -10.28863 -10.28646
 Alpha  occ. eigenvalues --  -10.28410 -10.28325 -10.27969 -10.27424 -10.27393
 Alpha  occ. eigenvalues --  -10.26903 -10.26814 -10.26629 -10.26402 -10.24931
 Alpha  occ. eigenvalues --  -10.24891 -10.24887 -10.24835 -10.24819 -10.24684
 Alpha  occ. eigenvalues --  -10.24648 -10.24562 -10.24553 -10.24473 -10.24396
 Alpha  occ. eigenvalues --  -10.24310 -10.24307  -8.04458  -8.04030  -5.98604
 Alpha  occ. eigenvalues --   -5.98257  -5.98187  -5.97872  -5.97818  -5.97452
 Alpha  occ. eigenvalues --   -1.29547  -1.27742  -1.26495  -1.23188  -1.22409
 Alpha  occ. eigenvalues --   -1.21822  -0.93185  -0.90830  -0.90354  -0.88046
 Alpha  occ. eigenvalues --   -0.87844  -0.81485  -0.80998  -0.80396  -0.79431
 Alpha  occ. eigenvalues --   -0.77444  -0.77079  -0.76903  -0.76549  -0.75689
 Alpha  occ. eigenvalues --   -0.74722  -0.71397  -0.70421  -0.68662  -0.68508
 Alpha  occ. eigenvalues --   -0.65758  -0.64825  -0.63259  -0.62757  -0.62557
 Alpha  occ. eigenvalues --   -0.61937  -0.61210  -0.60501  -0.59533  -0.57464
 Alpha  occ. eigenvalues --   -0.57083  -0.56625  -0.56251  -0.55568  -0.55071
 Alpha  occ. eigenvalues --   -0.54789  -0.52032  -0.51889  -0.49915  -0.49724
 Alpha  occ. eigenvalues --   -0.48879  -0.48551  -0.48420  -0.47342  -0.47217
 Alpha  occ. eigenvalues --   -0.47109  -0.46962  -0.46332  -0.46170  -0.46046
 Alpha  occ. eigenvalues --   -0.45584  -0.45444  -0.45103  -0.44747  -0.44577
 Alpha  occ. eigenvalues --   -0.44333  -0.44008  -0.43838  -0.43674  -0.43420
 Alpha  occ. eigenvalues --   -0.43268  -0.42959  -0.42869  -0.42545  -0.42199
 Alpha  occ. eigenvalues --   -0.41339  -0.40531  -0.40022  -0.39592  -0.39398
 Alpha  occ. eigenvalues --   -0.39153  -0.38351  -0.38154  -0.37799  -0.37077
 Alpha  occ. eigenvalues --   -0.36267  -0.35907  -0.35769  -0.35677  -0.35508
 Alpha  occ. eigenvalues --   -0.34909  -0.33948  -0.32335  -0.29366  -0.28011
 Alpha  occ. eigenvalues --   -0.27518  -0.27433  -0.26491  -0.24927  -0.22945
 Alpha  occ. eigenvalues --   -0.20594
 Alpha virt. eigenvalues --   -0.11009  -0.06389  -0.04197  -0.03244  -0.01552
 Alpha virt. eigenvalues --   -0.01376  -0.01055   0.01777   0.02754   0.04116
 Alpha virt. eigenvalues --    0.04501   0.05192   0.05869   0.06759   0.07154
 Alpha virt. eigenvalues --    0.07326   0.09339   0.09554   0.10021   0.10440
 Alpha virt. eigenvalues --    0.10516   0.11326   0.11691   0.11883   0.12754
 Alpha virt. eigenvalues --    0.12948   0.13345   0.13875   0.14125   0.14270
 Alpha virt. eigenvalues --    0.14441   0.14691   0.14927   0.16064   0.16667
 Alpha virt. eigenvalues --    0.16836   0.17346   0.17442   0.17872   0.18611
 Alpha virt. eigenvalues --    0.19183   0.19620   0.19906   0.20757   0.21703
 Alpha virt. eigenvalues --    0.22309   0.22900   0.23126   0.24546   0.25143
 Alpha virt. eigenvalues --    0.25731   0.26583   0.27007   0.27591   0.28857
 Alpha virt. eigenvalues --    0.29198   0.29321   0.29400   0.29747   0.29769
 Alpha virt. eigenvalues --    0.29921   0.30444   0.31003   0.31404   0.32096
 Alpha virt. eigenvalues --    0.32969   0.33822   0.34544   0.35198   0.36030
 Alpha virt. eigenvalues --    0.36759   0.38063   0.38154   0.38694   0.39187
 Alpha virt. eigenvalues --    0.39777   0.40377   0.41515   0.41764   0.42095
 Alpha virt. eigenvalues --    0.42329   0.42723   0.42764   0.43332   0.44302
 Alpha virt. eigenvalues --    0.44903   0.45305   0.46076   0.46215   0.46368
 Alpha virt. eigenvalues --    0.47129   0.47348   0.47485   0.47822   0.48461
 Alpha virt. eigenvalues --    0.49073   0.49130   0.49561   0.50008   0.50238
 Alpha virt. eigenvalues --    0.50355   0.50736   0.51168   0.51391   0.52039
 Alpha virt. eigenvalues --    0.52674   0.53336   0.53667   0.54135   0.54860
 Alpha virt. eigenvalues --    0.55001   0.55592   0.55997   0.56446   0.56858
 Alpha virt. eigenvalues --    0.57896   0.58047   0.58811   0.59262   0.59518
 Alpha virt. eigenvalues --    0.59827   0.60841   0.61173   0.61612   0.61687
 Alpha virt. eigenvalues --    0.62017   0.62586   0.63404   0.64006   0.64050
 Alpha virt. eigenvalues --    0.64426   0.64793   0.65044   0.65334   0.65610
 Alpha virt. eigenvalues --    0.65843   0.66371   0.66407   0.66826   0.66979
 Alpha virt. eigenvalues --    0.67310   0.67493   0.67835   0.68244   0.68415
 Alpha virt. eigenvalues --    0.68584   0.68855   0.69292   0.69742   0.69836
 Alpha virt. eigenvalues --    0.70286   0.70568   0.70669   0.71033   0.71500
 Alpha virt. eigenvalues --    0.71870   0.71927   0.72111   0.73057   0.73496
 Alpha virt. eigenvalues --    0.73660   0.74121   0.74441   0.74675   0.74963
 Alpha virt. eigenvalues --    0.75356   0.75764   0.76243   0.76509   0.76754
 Alpha virt. eigenvalues --    0.77283   0.77441   0.78337   0.78688   0.79075
 Alpha virt. eigenvalues --    0.79903   0.80254   0.80849   0.81829   0.82459
 Alpha virt. eigenvalues --    0.82982   0.83988   0.84508   0.84847   0.85746
 Alpha virt. eigenvalues --    0.86224   0.87222   0.87595   0.88231   0.90089
 Alpha virt. eigenvalues --    0.90472   0.91390   0.92977   0.93621   0.95143
 Alpha virt. eigenvalues --    0.95734   0.96107   0.97235   0.98416   0.98624
 Alpha virt. eigenvalues --    0.99285   0.99803   1.00056   1.02090   1.03804
 Alpha virt. eigenvalues --    1.04367   1.04679   1.06473   1.07808   1.09008
 Alpha virt. eigenvalues --    1.09173   1.10386   1.11414   1.11780   1.13448
 Alpha virt. eigenvalues --    1.13992   1.14705   1.16489   1.16527   1.17481
 Alpha virt. eigenvalues --    1.18854   1.19530   1.20225   1.20431   1.21599
 Alpha virt. eigenvalues --    1.21937   1.23260   1.24166   1.24866   1.25212
 Alpha virt. eigenvalues --    1.25362   1.26370   1.27170   1.27639   1.28231
 Alpha virt. eigenvalues --    1.28499   1.29048   1.29526   1.29730   1.29837
 Alpha virt. eigenvalues --    1.30743   1.31320   1.32005   1.32510   1.32759
 Alpha virt. eigenvalues --    1.33427   1.34716   1.35889   1.36229   1.37980
 Alpha virt. eigenvalues --    1.38722   1.39181   1.39860   1.41251   1.42573
 Alpha virt. eigenvalues --    1.43388   1.44669   1.46188   1.47112   1.48178
 Alpha virt. eigenvalues --    1.48406   1.49174   1.50203   1.50692   1.51839
 Alpha virt. eigenvalues --    1.52237   1.52933   1.53349   1.54034   1.54111
 Alpha virt. eigenvalues --    1.55550   1.55914   1.56524   1.58021   1.59007
 Alpha virt. eigenvalues --    1.59834   1.60472   1.60976   1.61849   1.63175
 Alpha virt. eigenvalues --    1.64927   1.66860   1.66987   1.67228   1.67671
 Alpha virt. eigenvalues --    1.68196   1.68976   1.69466   1.70294   1.70505
 Alpha virt. eigenvalues --    1.72225   1.72428   1.72446   1.73325   1.73484
 Alpha virt. eigenvalues --    1.73843   1.74851   1.75657   1.75939   1.76053
 Alpha virt. eigenvalues --    1.76299   1.76705   1.76928   1.77266   1.77366
 Alpha virt. eigenvalues --    1.77698   1.78198   1.78501   1.78623   1.78923
 Alpha virt. eigenvalues --    1.79734   1.80085   1.80590   1.80920   1.81367
 Alpha virt. eigenvalues --    1.82003   1.82267   1.83084   1.83450   1.83748
 Alpha virt. eigenvalues --    1.84376   1.85018   1.85337   1.85930   1.86340
 Alpha virt. eigenvalues --    1.87157   1.87514   1.88574   1.88782   1.90407
 Alpha virt. eigenvalues --    1.91054   1.92196   1.92973   1.94378   1.94571
 Alpha virt. eigenvalues --    1.94968   1.95570   1.95799   1.96821   1.97238
 Alpha virt. eigenvalues --    1.98759   1.99275   1.99387   1.99714   1.99957
 Alpha virt. eigenvalues --    2.00425   2.00598   2.01059   2.02465   2.03610
 Alpha virt. eigenvalues --    2.04245   2.05443   2.05567   2.06817   2.07454
 Alpha virt. eigenvalues --    2.08307   2.09231   2.09818   2.10224   2.11216
 Alpha virt. eigenvalues --    2.11311   2.12618   2.13486   2.14375   2.14595
 Alpha virt. eigenvalues --    2.14913   2.15171   2.16331   2.16660   2.16844
 Alpha virt. eigenvalues --    2.17826   2.17931   2.19767   2.19974   2.20632
 Alpha virt. eigenvalues --    2.21463   2.22541   2.23123   2.23604   2.24477
 Alpha virt. eigenvalues --    2.26419   2.26876   2.27786   2.29213   2.29902
 Alpha virt. eigenvalues --    2.30268   2.30482   2.31208   2.32483   2.32755
 Alpha virt. eigenvalues --    2.33534   2.34589   2.35023   2.35365   2.36260
 Alpha virt. eigenvalues --    2.36771   2.37376   2.38591   2.39743   2.41288
 Alpha virt. eigenvalues --    2.41627   2.42420   2.43919   2.45021   2.45232
 Alpha virt. eigenvalues --    2.46352   2.48117   2.49939   2.51657   2.52744
 Alpha virt. eigenvalues --    2.55027   2.55174   2.55899   2.56840   2.57661
 Alpha virt. eigenvalues --    2.58480   2.60109   2.60237   2.61224   2.61953
 Alpha virt. eigenvalues --    2.63002   2.63462   2.64045   2.64676   2.64931
 Alpha virt. eigenvalues --    2.66895   2.67981   2.71097   2.73125   2.76049
 Alpha virt. eigenvalues --    2.76237   2.76641   2.77113   2.77964   2.78873
 Alpha virt. eigenvalues --    2.80372   2.81169   2.84052   2.87784   2.88132
 Alpha virt. eigenvalues --    2.88577   2.89869   2.90252   2.90771   2.91959
 Alpha virt. eigenvalues --    2.92589   2.93120   2.93706   2.94217   2.95819
 Alpha virt. eigenvalues --    2.96479   2.98013   2.98644   3.00622   3.05701
 Alpha virt. eigenvalues --    3.06173   3.06353   3.06660   3.06989   3.07336
 Alpha virt. eigenvalues --    3.07868   3.08511   3.09466   3.09739   3.11117
 Alpha virt. eigenvalues --    3.12178   3.12458   3.13498   3.14204   3.15407
 Alpha virt. eigenvalues --    3.15440   3.16211   3.16823   3.19329   3.19722
 Alpha virt. eigenvalues --    3.22116   3.27102   3.28201   3.28261   3.31499
 Alpha virt. eigenvalues --    3.34969   3.35466   3.36001   3.41429   3.45095
 Alpha virt. eigenvalues --    3.52093   3.53365   3.63832   3.64068   3.66643
 Alpha virt. eigenvalues --    3.71454   3.72412   3.85153   3.86349   3.87541
          Condensed to atoms (all electrons):
 Mulliken charges:
               1
     1  S    0.097943
     2  S    0.124027
     3  F   -0.214731
     4  F   -0.212820
     5  F   -0.207505
     6  F   -0.211189
     7  F   -0.211273
     8  F   -0.214802
     9  C   -0.041116
    10  C   -0.212614
    11  C   -0.198050
    12  C    0.019341
    13  C    0.426584
    14  C   -0.229218
    15  C    0.377518
    16  C    0.490278
    17  C   -0.081151
    18  C   -0.002404
    19  C    0.037557
    20  C   -0.158736
    21  C   -0.081318
    22  C    0.072167
    23  C   -0.037678
    24  C   -0.060531
    25  C   -0.018615
    26  C   -0.011404
    27  C   -0.011168
    28  C   -0.159724
    29  C    0.024388
    30  C    0.039710
    31  C   -0.031367
    32  C   -0.046143
    33  C   -0.019133
    34  C   -0.011876
    35  C   -0.013281
    36  C   -0.039679
    37  C    0.030774
    38  H    0.082594
    39  H    0.056131
    40  H    0.073258
    41  H    0.066407
    42  H    0.066999
    43  H    0.092651
    44  H   -0.004989
    45  H    0.021384
    46  H    0.018608
    47  H    0.018644
    48  H    0.018721
    49  H    0.069210
    50  H    0.079959
    51  H    0.054521
    52  H    0.017974
    53  H    0.017650
    54  H    0.020387
    55  H    0.019407
    56  H    0.019678
    57  H    0.058541
    58  H    0.075448
    59  H    0.054056
 Sum of Mulliken charges =   0.00000
 Mulliken charges with hydrogens summed into heavy atoms:
               1
     1  S    0.097943
     2  S    0.124027
     3  F   -0.214731
     4  F   -0.212820
     5  F   -0.207505
     6  F   -0.211189
     7  F   -0.211273
     8  F   -0.214802
     9  C   -0.041116
    10  C   -0.212614
    11  C   -0.198050
    12  C    0.019341
    13  C    0.426584
    14  C   -0.229218
    15  C    0.377518
    16  C    0.490278
    17  C   -0.081151
    18  C    0.209579
    19  C    0.263613
    20  C   -0.158736
    21  C   -0.081318
    22  C    0.072167
    23  C   -0.042667
    24  C   -0.039147
    25  C   -0.000007
    26  C    0.007240
    27  C    0.007552
    28  C   -0.159724
    29  C    0.228078
    30  C    0.039710
    31  C   -0.013394
    32  C   -0.028492
    33  C    0.001253
    34  C    0.007531
    35  C    0.006397
    36  C   -0.039679
    37  C    0.218819
 Electronic spatial extent (au):  <R**2>=          20278.6205
 Charge=              0.0000 electrons
 Dipole moment (field-independent basis, Debye):
    X=              0.2843    Y=             -3.9215    Z=             -1.4085  Tot=              4.1765
 Quadrupole moment (field-independent basis, Debye-Ang):
   XX=           -200.9731   YY=           -230.2293   ZZ=           -226.4773
   XY=              2.5964   XZ=             -4.9627   YZ=             -3.0651
 Traceless Quadrupole moment (field-independent basis, Debye-Ang):
   XX=             18.2534   YY=            -11.0027   ZZ=             -7.2507
   XY=              2.5964   XZ=             -4.9627   YZ=             -3.0651
 Octapole moment (field-independent basis, Debye-Ang**2):
  XXX=            -23.8800  YYY=             22.0467  ZZZ=             11.6332  XYY=              5.7729
  XXY=              0.3790  XXZ=            -29.1026  XZZ=             -9.6663  YZZ=             44.0346
  YYZ=             18.7527  XYZ=             19.4022
 Hexadecapole moment (field-independent basis, Debye-Ang**3):
 XXXX=         -15286.1628 YYYY=          -7694.0401 ZZZZ=          -1921.4973 XXXY=            -29.3547
 XXXZ=           -311.9353 YYYX=            -48.2991 YYYZ=            -61.2858 ZZZX=             52.9624
 ZZZY=             43.1257 XXYY=          -3840.8488 XXZZ=          -3371.5336 YYZZ=          -1673.5865
 XXYZ=            -74.3874 YYXZ=           -100.5053 ZZXY=             -9.4497
 N-N= 4.636661472076D+03 E-N=-1.517329458560D+04  KE= 2.492328911652D+03
 No NMR shielding tensors so no spin-rotation constants.
 Leave Link  601 at Wed Dec 12 16:07:16 2018, MaxMem=   805306368 cpu:         6.6
 (Enter /pbs_home/pkowalski/g09d01/g09/l701.exe)
 Compute integral first derivatives.
 ... and contract with generalized density number  0.
 R6Disp: Adding Grimme-D3 dispersion energy 1st derivatives to the gradient.
 Leave Link  701 at Wed Dec 12 16:07:17 2018, MaxMem=   805306368 cpu:         6.4
 (Enter /pbs_home/pkowalski/g09d01/g09/l702.exe)
 L702 exits ... SP integral derivatives will be done elsewhere.
 Leave Link  702 at Wed Dec 12 16:07:18 2018, MaxMem=   805306368 cpu:         0.2
 (Enter /pbs_home/pkowalski/g09d01/g09/l703.exe)
 Compute integral first derivatives, UseDBF=F ICtDFT=           0.
 Integral derivatives from FoFJK, PRISM(SPDF).
 Calling FoFJK, ICntrl=      2127 FMM=F ISym2X=0 I1Cent= 0 IOpClX= 0 NMat=1 NMatS=1 NMatT=0.
 FoFJK:  IHMeth= 1 ICntrl=    2127 DoSepK=F KAlg= 0 I1Cent=   0 FoldK=F
 IRaf=         0 NMat=   1 IRICut=       1 DoRegI=T DoRafI=F ISym2E= 0.
 FoFCou: FMM=F IPFlag=           0 FMFlag=      100000 FMFlg1=         800
         NFxFlg=           0 DoJE=F BraDBF=F KetDBF=F FulRan=T
         wScrn=  0.000000 ICntrl=    2127 IOpCl=  0 I1Cent=           0 NGrid=           0
         NMat0=    1 NMatS0=      1 NMatT0=    0 NMatD0=    1 NMtDS0=    0 NMtDT0=    0
 Symmetry not used in FoFCou.
 Leave Link  703 at Wed Dec 12 16:09:33 2018, MaxMem=   805306368 cpu:      1082.8
 (Enter /pbs_home/pkowalski/g09d01/g09/l716.exe)
 Dipole        = 1.11832820D-01-1.54285576D+00-5.54152926D-01
 ***** Axes restored to original set *****
 -------------------------------------------------------------------
 Center     Atomic                   Forces (Hartrees/Bohr)
 Number     Number              X              Y              Z
 -------------------------------------------------------------------
      1       16           0.006177454    0.041984358   -0.010688672
      2       16          -0.011311416    0.019232070   -0.031127398
      3        9           0.027761890   -0.000130974   -0.012591675
      4        9          -0.017834399   -0.008385893    0.027883146
      5        9          -0.006302443   -0.039187129   -0.001196516
      6        9           0.018083261    0.015383305   -0.027531096
      7        9          -0.011236632   -0.004264658    0.024621225
      8        9          -0.004257925    0.004876173   -0.034563876
      9        6           0.000762114   -0.026044472    0.067651663
     10        6          -0.040333638    0.021264840   -0.011147175
     11        6           0.062041150    0.048995099   -0.034522353
     12        6          -0.012168931   -0.015878072   -0.050660396
     13        6          -0.016839241    0.001521331   -0.011644575
     14        6           0.021647000   -0.026179955    0.002108226
     15        6          -0.010005411    0.039749488    0.027622095
     16        6           0.016588859   -0.008929789    0.012372005
     17        6          -0.002474616   -0.045409328    0.015695178
     18        6          -0.028267306   -0.011367451    0.001222522
     19        6           0.037108029   -0.003584838    0.020896320
     20        6           0.017930801   -0.037555315    0.007114719
     21        6          -0.021425102   -0.021106245    0.010433165
     22        6           0.020019670    0.002102415    0.001675324
     23        6          -0.000018268   -0.016656759    0.004685849
     24        6          -0.014495955    0.006642473   -0.000273121
     25        6           0.013621816   -0.005581899   -0.000715168
     26        6           0.005155880    0.011280400   -0.002718130
     27        6           0.000956065    0.001856245   -0.000670631
     28        6           0.021502160    0.022870393   -0.005395068
     29        6           0.001525120    0.004476678   -0.002771761
     30        6          -0.016055911   -0.002011298    0.003946443
     31        6           0.002414205   -0.011693788    0.000370386
     32        6           0.013836390    0.004403556   -0.005729925
     33        6          -0.012113463   -0.006418876    0.002706827
     34        6          -0.004334117    0.011800751    0.002172063
     35        6          -0.004027149    0.002800226    0.001024582
     36        6          -0.046040824    0.025631181    0.002397037
     37        6          -0.004680694   -0.002695590   -0.003547956
     38        1          -0.005105469   -0.002446048   -0.003723313
     39        1           0.000674330    0.007308291    0.002581726
     40        1           0.004893106   -0.003445849    0.002262801
     41        1          -0.001854295    0.002278927   -0.006807109
     42        1          -0.004284727   -0.004332026   -0.001063390
     43        1           0.001406988    0.002299657    0.006582753
     44        1           0.005883430    0.016045261   -0.003994294
     45        1           0.011010046   -0.001168649   -0.001533348
     46        1          -0.005051832    0.004869194   -0.000646660
     47        1           0.001478193   -0.006812163    0.001601917
     48        1          -0.006400292   -0.003652734    0.001507629
     49        1          -0.000326532    0.000483787    0.008344490
     50        1          -0.000971113   -0.000482640   -0.008682008
     51        1          -0.002353076   -0.005855783    0.005954658
     52        1          -0.003939318    0.008540419    0.002258155
     53        1          -0.008415889   -0.002135542    0.001792557
     54        1           0.005168254    0.004896966   -0.000956830
     55        1          -0.000389989   -0.007253698   -0.000098578
     56        1           0.006387267   -0.003286544   -0.001991794
     57        1           0.001686070    0.004406564    0.007361446
     58        1          -0.001483515   -0.002978200   -0.006283221
     59        1          -0.000920063   -0.001067847    0.006429127
 -------------------------------------------------------------------
 Cartesian Forces:  Max     0.067651663 RMS     0.016552213
 Leave Link  716 at Wed Dec 12 16:09:34 2018, MaxMem=   805306368 cpu:         0.3
 (Enter /pbs_home/pkowalski/g09d01/g09/l103.exe)

 GradGradGradGradGradGradGradGradGradGradGradGradGradGradGradGradGradGrad
 Berny optimization.
 FormGI is forming the generalized inverse of G from B-inverse, IUseBI=4.
 GSVD:  received Info=                   1 from GESDD.
 Internal  Forces:  Max     0.063721499 RMS     0.009582881
 Search for a local minimum.
 Step number   1 out of a maximum of  337
 All quantities printed in internal units (Hartrees-Bohrs-Radians)
 RMS Force = .95829D-02 SwitMx=.10000D-02 MixMth= 1
 Mixed Optimization -- RFO/linear search
 Second derivative matrix not updated -- first step.
 ITU=  0
     Eigenvalues ---    0.00230   0.00460   0.00649   0.00661   0.00734
     Eigenvalues ---    0.00735   0.00744   0.00760   0.00853   0.00880
     Eigenvalues ---    0.00884   0.00889   0.00948   0.01067   0.01165
     Eigenvalues ---    0.01211   0.01215   0.01325   0.01408   0.01475
     Eigenvalues ---    0.01562   0.01730   0.01880   0.01886   0.01953
     Eigenvalues ---    0.01955   0.01980   0.02010   0.02028   0.02081
     Eigenvalues ---    0.02089   0.02137   0.02144   0.02154   0.02156
     Eigenvalues ---    0.02169   0.02173   0.02192   0.02218   0.02346
     Eigenvalues ---    0.02684   0.04142   0.05097   0.05175   0.06816
     Eigenvalues ---    0.07151   0.07468   0.07491   0.07496   0.07507
     Eigenvalues ---    0.07532   0.07551   0.07959   0.08226   0.09383
     Eigenvalues ---    0.09880   0.10463   0.11174   0.11820   0.11994
     Eigenvalues ---    0.13801   0.15368   0.15988   0.15998   0.15999
     Eigenvalues ---    0.15999   0.15999   0.16000   0.16000   0.16000
     Eigenvalues ---    0.16000   0.16000   0.16000   0.16000   0.16000
     Eigenvalues ---    0.16000   0.16000   0.16000   0.16000   0.16000
     Eigenvalues ---    0.16000   0.16000   0.16000   0.16000   0.16843
     Eigenvalues ---    0.19278   0.20147   0.21012   0.21998   0.22000
     Eigenvalues ---    0.22000   0.22000   0.22676   0.23451   0.23456
     Eigenvalues ---    0.23985   0.24277   0.24290   0.24619   0.24881
     Eigenvalues ---    0.24882   0.24930   0.24960   0.24972   0.24981
     Eigenvalues ---    0.24999   0.25000   0.25000   0.25069   0.25691
     Eigenvalues ---    0.27050   0.27545   0.27729   0.28952   0.29539
     Eigenvalues ---    0.30069   0.30526   0.30572   0.31464   0.31560
     Eigenvalues ---    0.31774   0.32131   0.32202   0.32558   0.32569
     Eigenvalues ---    0.32577   0.32590   0.32599   0.32606   0.32617
     Eigenvalues ---    0.32618   0.32621   0.32703   0.32802   0.32874
     Eigenvalues ---    0.32899   0.33076   0.33296   0.33484   0.33610
     Eigenvalues ---    0.35656   0.35677   0.35692   0.35700   0.35704
     Eigenvalues ---    0.35708   0.35794   0.36083   0.36241   0.37708
     Eigenvalues ---    0.40290   0.40691   0.40900   0.41171   0.43836
     Eigenvalues ---    0.44307   0.45571   0.45882   0.45945   0.45959
     Eigenvalues ---    0.46526   0.47077   0.47230   0.48241   0.48255
     Eigenvalues ---    0.48373   0.48496   0.49238   0.49540   0.50327
     Eigenvalues ---    0.51715
 RFO step:  Lambda=-9.79701937D-02 EMin= 2.30000000D-03
 Linear search not attempted -- first point.
 Maximum step size (   0.300) exceeded in Quadratic search.
    -- Step size scaled by   0.747
 Iteration  1 RMS(Cart)=  0.12086596 RMS(Int)=  0.00286742
 Iteration  2 RMS(Cart)=  0.00786963 RMS(Int)=  0.00024795
 Iteration  3 RMS(Cart)=  0.00000987 RMS(Int)=  0.00024789
 Iteration  4 RMS(Cart)=  0.00000000 RMS(Int)=  0.00024789
 ITry= 1 IFail=0 DXMaxC= 6.92D-01 DCOld= 1.00D+10 DXMaxT= 3.00D-01 DXLimC= 3.00D+00 Rises=F
 Variable       Old X    -DE/DX   Delta X   Delta X   Delta X     New X
                                 (Linear)    (Quad)   (Total)
    R1        3.37375  -0.02063   0.00000  -0.04425  -0.04398   3.32977
    R2        3.42675  -0.03451   0.00000  -0.06926  -0.06951   3.35724
    R3        3.35958  -0.01843   0.00000  -0.03601  -0.03590   3.32367
    R4        3.40530  -0.02129   0.00000  -0.04055  -0.04075   3.36455
    R5        2.60642  -0.02883   0.00000  -0.03650  -0.03650   2.56992
    R6        2.61669  -0.03257   0.00000  -0.04193  -0.04193   2.57475
    R7        2.61543  -0.03966   0.00000  -0.05096  -0.05096   2.56447
    R8        2.62768  -0.03602   0.00000  -0.04722  -0.04722   2.58047
    R9        2.61414  -0.02433   0.00000  -0.03120  -0.03120   2.58294
   R10        2.61683  -0.03391   0.00000  -0.04368  -0.04368   2.57315
   R11        2.80501  -0.02489   0.00000  -0.04536  -0.04515   2.75986
   R12        2.92736  -0.04982   0.00000  -0.09924  -0.09924   2.82812
   R13        2.85943  -0.01733   0.00000  -0.03424  -0.03418   2.82525
   R14        2.81835  -0.00007   0.00000  -0.00013  -0.00013   2.81822
   R15        2.79824  -0.06372   0.00000  -0.11185  -0.11152   2.68672
   R16        2.82218   0.00732   0.00000   0.01276   0.01276   2.83494
   R17        2.86556   0.00021   0.00000   0.00043   0.00042   2.86598
   R18        2.57807   0.00020   0.00000   0.00015   0.00011   2.57818
   R19        2.87852   0.00404   0.00000   0.00769   0.00771   2.88623
   R20        2.83394   0.00117   0.00000   0.00195   0.00194   2.83587
   R21        2.85135  -0.02777   0.00000  -0.05031  -0.05031   2.80104
   R22        2.84907   0.00730   0.00000   0.01331   0.01335   2.86242
   R23        2.82135  -0.03544   0.00000  -0.06258  -0.06260   2.75875
   R24        2.09815  -0.00676   0.00000  -0.01194  -0.01194   2.08622
   R25        2.09722  -0.00495   0.00000  -0.00873  -0.00873   2.08850
   R26        2.09778  -0.00594   0.00000  -0.01047  -0.01047   2.08731
   R27        2.09749  -0.00414   0.00000  -0.00729  -0.00729   2.09020
   R28        2.09730  -0.00541   0.00000  -0.00954  -0.00954   2.08776
   R29        2.09801  -0.00613   0.00000  -0.01082  -0.01082   2.08719
   R30        2.83905  -0.02002   0.00000  -0.03570  -0.03570   2.80336
   R31        2.56021   0.01561   0.00000   0.02082   0.02047   2.58068
   R32        2.87826  -0.03234   0.00000  -0.06064  -0.06064   2.81761
   R33        2.57275   0.00201   0.00000   0.00310   0.00293   2.57568
   R34        2.68035  -0.01228   0.00000  -0.01812  -0.01811   2.66224
   R35        2.68196  -0.01046   0.00000  -0.01556  -0.01555   2.66641
   R36        2.64350  -0.00421   0.00000  -0.00565  -0.00566   2.63784
   R37        2.01492   0.01574   0.00000   0.02476   0.02476   2.03968
   R38        2.64014  -0.00536   0.00000  -0.00717  -0.00716   2.63298
   R39        2.03951   0.00978   0.00000   0.01593   0.01593   2.05545
   R40        2.62784   0.00201   0.00000   0.00322   0.00321   2.63105
   R41        2.04624   0.00680   0.00000   0.01118   0.01118   2.05742
   R42        2.62651   0.00283   0.00000   0.00430   0.00429   2.63080
   R43        2.04589   0.00702   0.00000   0.01154   0.01154   2.05744
   R44        2.04547   0.00752   0.00000   0.01236   0.01236   2.05783
   R45        2.83776  -0.00021   0.00000  -0.00037  -0.00037   2.83740
   R46        2.09761  -0.00570   0.00000  -0.01004  -0.01004   2.08756
   R47        2.09576  -0.00667   0.00000  -0.01174  -0.01174   2.08402
   R48        2.09401  -0.00829   0.00000  -0.01454  -0.01454   2.07947
   R49        2.66970  -0.00828   0.00000  -0.01193  -0.01193   2.65777
   R50        2.66773  -0.00541   0.00000  -0.00786  -0.00786   2.65987
   R51        2.64251  -0.00430   0.00000  -0.00578  -0.00578   2.63673
   R52        2.03707   0.00866   0.00000   0.01407   0.01407   2.05114
   R53        2.64137  -0.00555   0.00000  -0.00742  -0.00742   2.63395
   R54        2.04404   0.00822   0.00000   0.01347   0.01347   2.05751
   R55        2.63430  -0.00056   0.00000  -0.00045  -0.00045   2.63385
   R56        2.04566   0.00708   0.00000   0.01164   0.01164   2.05730
   R57        2.63392  -0.00018   0.00000   0.00007   0.00007   2.63399
   R58        2.04553   0.00722   0.00000   0.01186   0.01186   2.05739
   R59        2.04540   0.00745   0.00000   0.01224   0.01224   2.05764
   R60        2.84956  -0.00623   0.00000  -0.01126  -0.01126   2.83830
   R61        2.09728  -0.00496   0.00000  -0.00873  -0.00873   2.08855
   R62        2.09230  -0.00596   0.00000  -0.01044  -0.01044   2.08185
   R63        2.08210  -0.00385   0.00000  -0.00664  -0.00664   2.07546
    A1        1.59664   0.00826   0.00000   0.01845   0.01875   1.61540
    A2        1.57322   0.01044   0.00000   0.02918   0.02863   1.60185
    A3        1.98751  -0.00748   0.00000  -0.00737  -0.00920   1.97831
    A4        1.84708   0.01269   0.00000   0.03812   0.03762   1.88470
    A5        2.03494   0.00669   0.00000   0.03213   0.03161   2.06655
    A6        1.95207  -0.00763   0.00000  -0.01518  -0.01629   1.93577
    A7        2.04976  -0.00492   0.00000  -0.00126  -0.00189   2.04787
    A8        2.05555   0.01959   0.00000   0.05688   0.05674   2.11230
    A9        1.90708  -0.00382   0.00000  -0.00676  -0.00765   1.89943
   A10        2.03168   0.00154   0.00000   0.01849   0.01707   2.04875
   A11        2.06592   0.01245   0.00000   0.04520   0.04404   2.10996
   A12        2.16667   0.00483   0.00000   0.01085   0.01083   2.17750
   A13        2.22158  -0.00814   0.00000  -0.01689  -0.01688   2.20469
   A14        1.88669   0.00315   0.00000   0.00532   0.00533   1.89202
   A15        1.92494  -0.00722   0.00000  -0.02733  -0.02729   1.89765
   A16        2.01607   0.00148   0.00000   0.00671   0.00654   2.02261
   A17        1.87387   0.00440   0.00000   0.01465   0.01459   1.88846
   A18        1.90249   0.00418   0.00000   0.01284   0.01290   1.91539
   A19        1.95796  -0.00233   0.00000  -0.00982  -0.00990   1.94806
   A20        1.78541  -0.00005   0.00000   0.00495   0.00492   1.79033
   A21        1.94230  -0.00141   0.00000  -0.00421  -0.00420   1.93811
   A22        2.22821   0.00184   0.00000   0.00476   0.00476   2.23297
   A23        2.10922  -0.00045   0.00000  -0.00042  -0.00043   2.10879
   A24        1.90202  -0.00246   0.00000  -0.00874  -0.00875   1.89327
   A25        1.98864   0.00101   0.00000   0.00334   0.00333   1.99197
   A26        1.98984   0.00280   0.00000   0.00933   0.00930   1.99915
   A27        1.88898  -0.00041   0.00000  -0.00131  -0.00128   1.88771
   A28        1.88140   0.00102   0.00000   0.00446   0.00447   1.88588
   A29        1.80703  -0.00195   0.00000  -0.00701  -0.00700   1.80003
   A30        1.92665  -0.00766   0.00000  -0.02953  -0.02949   1.89715
   A31        1.91575   0.00519   0.00000   0.01739   0.01744   1.93319
   A32        1.92847  -0.00192   0.00000  -0.00797  -0.00811   1.92035
   A33        1.98026   0.00032   0.00000   0.00332   0.00317   1.98343
   A34        1.94055   0.00362   0.00000   0.01164   0.01157   1.95212
   A35        1.76678   0.00130   0.00000   0.00865   0.00860   1.77538
   A36        2.11647  -0.01056   0.00000  -0.01884  -0.01911   2.09736
   A37        1.96233   0.01728   0.00000   0.02944   0.02993   1.99226
   A38        2.20438  -0.00672   0.00000  -0.01058  -0.01085   2.19353
   A39        1.91847  -0.00301   0.00000  -0.00974  -0.00973   1.90875
   A40        1.91419   0.00919   0.00000   0.02779   0.02772   1.94191
   A41        1.92208   0.00185   0.00000   0.00518   0.00509   1.92717
   A42        1.90738  -0.00287   0.00000  -0.00800  -0.00797   1.89942
   A43        1.90767  -0.00141   0.00000  -0.00638  -0.00639   1.90128
   A44        1.89379  -0.00380   0.00000  -0.00902  -0.00918   1.88461
   A45        1.91446   0.01023   0.00000   0.03145   0.03136   1.94582
   A46        1.91898   0.00289   0.00000   0.00890   0.00869   1.92767
   A47        1.91752  -0.00858   0.00000  -0.02721  -0.02713   1.89040
   A48        1.89646  -0.00248   0.00000  -0.00255  -0.00291   1.89355
   A49        1.90900  -0.00179   0.00000  -0.00623  -0.00603   1.90297
   A50        1.90723  -0.00024   0.00000  -0.00425  -0.00429   1.90294
   A51        2.06770   0.00062   0.00000  -0.00253  -0.00233   2.06536
   A52        1.98526  -0.01835   0.00000  -0.03169  -0.03209   1.95317
   A53        2.23022   0.01773   0.00000   0.03422   0.03442   2.26464
   A54        2.06728  -0.00306   0.00000  -0.00913  -0.00889   2.05839
   A55        1.95578  -0.00784   0.00000  -0.01205  -0.01256   1.94322
   A56        2.25940   0.01090   0.00000   0.02093   0.02116   2.28056
   A57        2.17812  -0.00658   0.00000  -0.01319  -0.01320   2.16493
   A58        2.07167   0.00081   0.00000   0.00268   0.00268   2.07435
   A59        2.03337   0.00576   0.00000   0.01051   0.01052   2.04389
   A60        2.11876  -0.00189   0.00000  -0.00536  -0.00536   2.11340
   A61        2.16269  -0.00686   0.00000  -0.01995  -0.01995   2.14274
   A62        2.00171   0.00876   0.00000   0.02531   0.02531   2.02702
   A63        2.12448  -0.00013   0.00000  -0.00119  -0.00119   2.12330
   A64        2.12961  -0.00542   0.00000  -0.01528  -0.01529   2.11433
   A65        2.02908   0.00555   0.00000   0.01647   0.01647   2.04555
   A66        2.10282   0.00113   0.00000   0.00391   0.00390   2.10672
   A67        2.09282  -0.00246   0.00000  -0.00743  -0.00743   2.08539
   A68        2.08754   0.00132   0.00000   0.00352   0.00352   2.09107
   A69        2.09847  -0.00071   0.00000  -0.00041  -0.00042   2.09806
   A70        2.09373  -0.00102   0.00000  -0.00379  -0.00378   2.08995
   A71        2.09098   0.00173   0.00000   0.00420   0.00420   2.09518
   A72        2.08846  -0.00416   0.00000  -0.00745  -0.00747   2.08099
   A73        2.09752   0.00210   0.00000   0.00380   0.00380   2.10133
   A74        2.09720   0.00206   0.00000   0.00366   0.00366   2.10087
   A75        2.01598  -0.00421   0.00000  -0.01097  -0.01119   2.00479
   A76        2.07041   0.00597   0.00000   0.01384   0.01397   2.08438
   A77        2.19304  -0.00186   0.00000  -0.00369  -0.00365   2.18939
   A78        1.91430  -0.00079   0.00000  -0.00263  -0.00261   1.91169
   A79        1.93375   0.00681   0.00000   0.01854   0.01856   1.95230
   A80        1.93462  -0.00175   0.00000  -0.00359  -0.00359   1.93104
   A81        1.95351  -0.00568   0.00000  -0.01924  -0.01921   1.93430
   A82        1.82955   0.00329   0.00000   0.01197   0.01198   1.84153
   A83        1.89569  -0.00223   0.00000  -0.00585  -0.00586   1.88983
   A84        2.14451  -0.00435   0.00000  -0.00886  -0.00886   2.13564
   A85        2.08133   0.00288   0.00000   0.00668   0.00667   2.08801
   A86        2.05647   0.00147   0.00000   0.00215   0.00216   2.05862
   A87        2.10950  -0.00040   0.00000  -0.00149  -0.00149   2.10802
   A88        2.12881  -0.00416   0.00000  -0.01191  -0.01191   2.11690
   A89        2.04419   0.00455   0.00000   0.01335   0.01335   2.05754
   A90        2.11226   0.00084   0.00000   0.00150   0.00150   2.11375
   A91        2.11355  -0.00380   0.00000  -0.01055  -0.01055   2.10300
   A92        2.05727   0.00296   0.00000   0.00905   0.00905   2.06632
   A93        2.09896   0.00128   0.00000   0.00356   0.00356   2.10252
   A94        2.09318  -0.00185   0.00000  -0.00529  -0.00528   2.08790
   A95        2.09100   0.00057   0.00000   0.00172   0.00172   2.09272
   A96        2.09720  -0.00015   0.00000   0.00027   0.00027   2.09746
   A97        2.09364  -0.00078   0.00000  -0.00260  -0.00260   2.09104
   A98        2.09234   0.00093   0.00000   0.00234   0.00234   2.09468
   A99        2.09160  -0.00303   0.00000  -0.00599  -0.00599   2.08561
   A100       2.09586   0.00152   0.00000   0.00300   0.00300   2.09886
   A101       2.09566   0.00151   0.00000   0.00299   0.00299   2.09865
   A102       1.96132  -0.00275   0.00000  -0.00359  -0.00378   1.95754
   A103       2.09687   0.00041   0.00000  -0.00051  -0.00044   2.09643
   A104       2.22331   0.00228   0.00000   0.00365   0.00374   2.22705
   A105       1.89521   0.00136   0.00000   0.00494   0.00496   1.90018
   A106       1.92365   0.00497   0.00000   0.01248   0.01249   1.93614
   A107       1.99323  -0.00614   0.00000  -0.01688  -0.01684   1.97639
   A108       1.90802  -0.00491   0.00000  -0.01622  -0.01622   1.89180
   A109       1.81978   0.00536   0.00000   0.01929   0.01934   1.83912
   A110       1.91988  -0.00082   0.00000  -0.00392  -0.00389   1.91598
    D1        0.13524  -0.00299   0.00000  -0.03155  -0.03201   0.10323
    D2       -2.26203  -0.01950   0.00000  -0.11298  -0.11237  -2.37440
    D3        3.03198   0.00425   0.00000   0.02953   0.02933   3.06131
    D4       -0.11248   0.00375   0.00000   0.02860   0.02846  -0.08402
    D5        0.34193  -0.00833   0.00000  -0.06871  -0.06860   0.27333
    D6       -2.11381  -0.02532   0.00000  -0.14370  -0.14266  -2.25647
    D7        2.91432   0.00584   0.00000   0.04244   0.04281   2.95713
    D8       -0.18999   0.00552   0.00000   0.04828   0.04882  -0.14117
    D9        1.86894   0.02141   0.00000   0.13278   0.13230   2.00123
   D10       -1.96100   0.02790   0.00000   0.18297   0.18289  -1.77811
   D11       -0.38904   0.00786   0.00000   0.06523   0.06502  -0.32401
   D12        2.06421   0.01435   0.00000   0.11542   0.11562   2.17983
   D13        3.02636  -0.00457   0.00000  -0.00654  -0.00634   3.02002
   D14        0.03915  -0.00330   0.00000  -0.00041  -0.00027   0.03889
   D15       -1.09742   0.01245   0.00000   0.06860   0.06846  -1.02896
   D16        2.19856   0.01372   0.00000   0.07473   0.07453   2.27309
   D17        0.25334  -0.00247   0.00000  -0.02585  -0.02589   0.22745
   D18       -2.80059  -0.00109   0.00000  -0.01601  -0.01594  -2.81653
   D19       -1.97659  -0.00823   0.00000  -0.07243  -0.07340  -2.05000
   D20        1.25266  -0.00684   0.00000  -0.06259  -0.06345   1.18921
   D21       -0.89777   0.00527   0.00000   0.03306   0.03367  -0.86410
   D22       -2.98225   0.00022   0.00000   0.01126   0.01153  -2.97072
   D23        1.20126   0.00412   0.00000   0.02809   0.02838   1.22964
   D24        2.97052  -0.00129   0.00000  -0.01635  -0.01652   2.95401
   D25        0.88604  -0.00635   0.00000  -0.03815  -0.03866   0.84738
   D26       -1.21364  -0.00245   0.00000  -0.02132  -0.02181  -1.23545
   D27        3.01070   0.00228   0.00000   0.02102   0.02109   3.03180
   D28       -0.13395   0.00335   0.00000   0.03197   0.03216  -0.10180
   D29       -0.89183   0.01368   0.00000   0.09071   0.09059  -0.80124
   D30        2.24669   0.01475   0.00000   0.10166   0.10166   2.34835
   D31        1.16841   0.00570   0.00000   0.03340   0.03393   1.20234
   D32       -0.92904   0.00536   0.00000   0.03193   0.03256  -0.89649
   D33       -3.01199   0.00319   0.00000   0.02256   0.02305  -2.98893
   D34       -1.15951  -0.00475   0.00000  -0.03182  -0.03239  -1.19191
   D35        3.02622  -0.00509   0.00000  -0.03330  -0.03377   2.99245
   D36        0.94328  -0.00725   0.00000  -0.04266  -0.04328   0.90001
   D37        0.88896  -0.00375   0.00000  -0.01404  -0.01404   0.87492
   D38       -1.28929   0.00137   0.00000   0.00696   0.00704  -1.28225
   D39        2.91813   0.00223   0.00000   0.01002   0.01010   2.92823
   D40       -2.38171  -0.00575   0.00000  -0.02105  -0.02106  -2.40277
   D41        1.72323  -0.00063   0.00000  -0.00004   0.00002   1.72325
   D42       -0.35254   0.00023   0.00000   0.00301   0.00308  -0.34946
   D43        2.96771  -0.00076   0.00000  -0.00286  -0.00280   2.96491
   D44       -0.08427  -0.00045   0.00000  -0.00449  -0.00446  -0.08873
   D45       -0.03958   0.00004   0.00000   0.00169   0.00168  -0.03790
   D46       -3.09156   0.00035   0.00000   0.00007   0.00002  -3.09154
   D47       -1.38242   0.00422   0.00000   0.01412   0.01416  -1.36825
   D48        0.73624   0.00145   0.00000   0.00422   0.00426   0.74050
   D49        2.72979   0.00151   0.00000   0.00543   0.00552   2.73531
   D50        0.73510  -0.00324   0.00000  -0.01609  -0.01608   0.71902
   D51        2.85376  -0.00602   0.00000  -0.02598  -0.02598   2.82778
   D52       -1.43587  -0.00596   0.00000  -0.02478  -0.02472  -1.46060
   D53        2.77133   0.00057   0.00000  -0.00267  -0.00270   2.76863
   D54       -1.39320  -0.00221   0.00000  -0.01257  -0.01260  -1.40580
   D55        0.60035  -0.00214   0.00000  -0.01136  -0.01135   0.58901
   D56       -1.62055  -0.00126   0.00000  -0.00845  -0.00855  -1.62910
   D57        2.49806   0.00456   0.00000   0.01450   0.01449   2.51256
   D58        0.41769  -0.00068   0.00000  -0.00614  -0.00617   0.41153
   D59        1.43844  -0.00141   0.00000  -0.00663  -0.00671   1.43173
   D60       -0.72614   0.00441   0.00000   0.01632   0.01634  -0.70980
   D61       -2.80651  -0.00083   0.00000  -0.00431  -0.00432  -2.81082
   D62       -1.35071  -0.00220   0.00000  -0.01187  -0.01191  -1.36262
   D63        1.79440  -0.00348   0.00000  -0.02450  -0.02441   1.76999
   D64        1.88817  -0.00183   0.00000  -0.01350  -0.01358   1.87459
   D65       -1.24991  -0.00311   0.00000  -0.02613  -0.02608  -1.27599
   D66       -0.75567   0.00570   0.00000   0.02670   0.02669  -0.72898
   D67        1.39001  -0.00292   0.00000  -0.00856  -0.00859   1.38142
   D68       -2.78457  -0.00012   0.00000   0.00562   0.00567  -2.77890
   D69       -2.86967   0.00630   0.00000   0.02861   0.02858  -2.84109
   D70       -0.72399  -0.00232   0.00000  -0.00666  -0.00670  -0.73069
   D71        1.38462   0.00048   0.00000   0.00753   0.00756   1.39218
   D72        1.41453   0.00725   0.00000   0.03149   0.03144   1.44596
   D73       -2.72298  -0.00137   0.00000  -0.00377  -0.00384  -2.72682
   D74       -0.61437   0.00143   0.00000   0.01041   0.01042  -0.60396
   D75        0.05425  -0.00111   0.00000  -0.01218  -0.01229   0.04197
   D76        3.13805  -0.00207   0.00000  -0.01978  -0.01991   3.11815
   D77       -3.09059   0.00002   0.00000  -0.00058  -0.00052  -3.09111
   D78       -0.00679  -0.00094   0.00000  -0.00818  -0.00814  -0.01493
   D79       -2.63062   0.00246   0.00000   0.01925   0.01926  -2.61136
   D80        0.46500   0.00238   0.00000   0.01848   0.01849   0.48349
   D81        0.51430   0.00311   0.00000   0.02047   0.02046   0.53475
   D82       -2.67327   0.00302   0.00000   0.01969   0.01968  -2.65358
   D83        0.05210  -0.00121   0.00000  -0.01271  -0.01286   0.03924
   D84       -3.02659  -0.00007   0.00000  -0.00424  -0.00435  -3.03093
   D85       -3.09268  -0.00180   0.00000  -0.01384  -0.01396  -3.10664
   D86        0.11182  -0.00066   0.00000  -0.00537  -0.00544   0.10637
   D87        3.07894  -0.00080   0.00000  -0.00244  -0.00223   3.07671
   D88       -0.05519  -0.00080   0.00000  -0.00238  -0.00217  -0.05736
   D89       -0.10740  -0.00096   0.00000  -0.01044  -0.01065  -0.11805
   D90        3.04165  -0.00096   0.00000  -0.01039  -0.01059   3.03106
   D91       -0.00953  -0.00157   0.00000  -0.01821  -0.01864  -0.02817
   D92        3.03735  -0.00262   0.00000  -0.02788  -0.02831   3.00904
   D93       -3.10867  -0.00148   0.00000  -0.01061  -0.01067  -3.11934
   D94       -0.06179  -0.00254   0.00000  -0.02028  -0.02034  -0.08213
   D95       -3.13828  -0.00022   0.00000  -0.00133  -0.00133  -3.13961
   D96       -0.00535  -0.00023   0.00000  -0.00151  -0.00150  -0.00685
   D97       -0.00401  -0.00023   0.00000  -0.00141  -0.00141  -0.00542
   D98        3.12893  -0.00024   0.00000  -0.00159  -0.00159   3.12734
   D99        3.13959  -0.00005   0.00000  -0.00022  -0.00022   3.13937
   D100      -0.00559  -0.00027   0.00000  -0.00167  -0.00166  -0.00725
   D101       0.00485   0.00000   0.00000  -0.00007  -0.00007   0.00477
   D102      -3.14033  -0.00022   0.00000  -0.00152  -0.00151   3.14135
   D103       0.00075   0.00025   0.00000   0.00161   0.00161   0.00236
   D104       3.14036   0.00007   0.00000   0.00046   0.00046   3.14083
   D105      -3.13294   0.00032   0.00000   0.00197   0.00197  -3.13096
   D106       0.00668   0.00014   0.00000   0.00082   0.00083   0.00751
   D107      -0.00241   0.00023   0.00000   0.00141   0.00141  -0.00101
   D108       3.13945  -0.00003   0.00000  -0.00017  -0.00017   3.13928
   D109      -3.14062   0.00046   0.00000   0.00284   0.00285  -3.13777
   D110       0.00124   0.00020   0.00000   0.00126   0.00128   0.00252
   D111       0.00190  -0.00005   0.00000  -0.00030  -0.00030   0.00160
   D112       3.14145  -0.00006   0.00000  -0.00039  -0.00038   3.14107
   D113      -3.13772   0.00014   0.00000   0.00086   0.00086  -3.13686
   D114       0.00183   0.00013   0.00000   0.00077   0.00078   0.00261
   D115      -0.00108  -0.00019   0.00000  -0.00119  -0.00118  -0.00226
   D116      -3.14063  -0.00017   0.00000  -0.00110  -0.00110   3.14145
   D117       3.14024   0.00006   0.00000   0.00038   0.00039   3.14064
   D118       0.00069   0.00008   0.00000   0.00047   0.00048   0.00117
   D119       2.08871   0.00165   0.00000   0.00667   0.00659   2.09530
   D120      -2.02920  -0.00144   0.00000  -0.00688  -0.00697  -2.03617
   D121       0.07676  -0.00088   0.00000  -0.00427  -0.00435   0.07241
   D122      -0.95549   0.00325   0.00000   0.01786   0.01795  -0.93754
   D123       1.20979   0.00016   0.00000   0.00431   0.00438   1.21417
   D124      -2.96744   0.00073   0.00000   0.00692   0.00701  -2.96043
   D125       3.12241   0.00000   0.00000  -0.00033  -0.00033   3.12208
   D126       0.02158   0.00011   0.00000   0.00071   0.00071   0.02228
   D127       0.02617   0.00005   0.00000   0.00031   0.00031   0.02648
   D128      -3.07466   0.00016   0.00000   0.00136   0.00135  -3.07331
   D129      -3.12735   0.00022   0.00000   0.00112   0.00112  -3.12623
   D130       0.03052   0.00028   0.00000   0.00164   0.00164   0.03216
   D131      -0.02941  -0.00002   0.00000   0.00009   0.00008  -0.02933
   D132       3.12845   0.00004   0.00000   0.00061   0.00060   3.12906
   D133      -0.00675   0.00001   0.00000  -0.00011  -0.00010  -0.00685
   D134      -3.13771   0.00010   0.00000   0.00054   0.00054  -3.13717
   D135       3.09600  -0.00029   0.00000  -0.00166  -0.00166   3.09434
   D136      -0.03496  -0.00019   0.00000  -0.00101  -0.00102  -0.03598
   D137       0.01320  -0.00012   0.00000  -0.00078  -0.00078   0.01243
   D138      -3.13043  -0.00001   0.00000  -0.00005  -0.00005  -3.13048
   D139       3.13903  -0.00024   0.00000  -0.00146  -0.00146   3.13757
   D140      -0.00460  -0.00013   0.00000  -0.00073  -0.00074  -0.00534
   D141      -0.01032  -0.00008   0.00000  -0.00047  -0.00048  -0.01080
   D142      -3.14017  -0.00002   0.00000  -0.00010  -0.00010  -3.14027
   D143       3.12065  -0.00019   0.00000  -0.00116  -0.00117   3.11949
   D144      -0.00920  -0.00013   0.00000  -0.00079  -0.00079  -0.00999
   D145       0.00714   0.00013   0.00000   0.00090   0.00090   0.00804
   D146       3.13699   0.00007   0.00000   0.00053   0.00052   3.13751
   D147      -3.13242   0.00002   0.00000   0.00018   0.00018  -3.13224
   D148      -0.00257  -0.00004   0.00000  -0.00019  -0.00020  -0.00276
   D149      -0.86469   0.00364   0.00000   0.02019   0.02020  -0.84449
   D150       1.22492   0.00146   0.00000   0.01087   0.01092   1.23584
   D151      -2.88685  -0.00030   0.00000   0.00287   0.00291  -2.88394
   D152       2.20963   0.00233   0.00000   0.01105   0.01099   2.22063
   D153      -1.98394   0.00014   0.00000   0.00173   0.00171  -1.98223
   D154       0.18747  -0.00162   0.00000  -0.00627  -0.00630   0.18117
         Item               Value     Threshold  Converged?
 Maximum Force            0.063721     0.000450     NO 
 RMS     Force            0.009583     0.000300     NO 
 Maximum Displacement     0.691656     0.001800     NO 
 RMS     Displacement     0.123139     0.001200     NO 
 Predicted change in Energy=-5.894672D-02
 Lowest energy point so far.  Saving SCF results.
 GradGradGradGradGradGradGradGradGradGradGradGradGradGradGradGradGradGrad

 Leave Link  103 at Wed Dec 12 16:09:34 2018, MaxMem=   805306368 cpu:         3.8
 (Enter /pbs_home/pkowalski/g09d01/g09/l202.exe)
 Stoichiometry    C29H22F6S2
 Framework group  C1[X(C29H22F6S2)]
 Deg. of freedom   171
 Full point group                 C1      NOp   1
 RotChk:  IX=0 Diff= 1.53D-02
 Largest Abelian subgroup         C1      NOp   1
 Largest concise Abelian subgroup C1      NOp   1
                         Standard orientation:                         
 ---------------------------------------------------------------------
 Center     Atomic      Atomic             Coordinates (Angstroms)
 Number     Number       Type             X           Y           Z
 ---------------------------------------------------------------------
      1         16           0        2.221762   -1.698579    1.551896
      2         16           0       -1.328836   -2.112459   -0.203585
      3          9           0       -2.723777    3.026907   -0.447903
      4          9           0       -1.048412    3.473561   -1.822433
      5          9           0       -0.679644    5.012288    0.402689
      6          9           0       -1.359335    3.349515    1.688772
      7          9           0        1.500429    3.596095   -0.328545
      8          9           0        1.239123    3.138210    1.824998
      9          6           0       -1.316453    0.333673   -1.241033
     10          6           0       -0.475896   -0.850059   -1.082370
     11          6           0        0.999059   -0.429812    1.553591
     12          6           0       -0.796993    1.532223   -0.510706
     13          6           0       -1.378037    2.929017   -0.617763
     14          6           0        0.359119    1.600724    0.210451
     15          6           0       -0.696974    3.661929    0.536239
     16          6           0        0.672734    3.017633    0.592617
     17          6           0        1.303815    0.502521    0.524389
     18          6           0        0.487042    0.033277    2.885486
     19          6           0        0.459006   -1.279278   -2.162103
     20          6           0        3.195094   -0.868941    0.318794
     21          6           0       -2.897062   -1.310267   -0.462685
     22          6           0       -4.134355   -2.066975   -0.116811
     23          6           0       -5.434941   -1.531740   -0.198730
     24          6           0       -4.014655   -3.399898    0.330310
     25          6           0       -6.551794   -2.296086    0.143196
     26          6           0       -5.131534   -4.159787    0.671579
     27          6           0       -6.407465   -3.610809    0.578104
     28          6           0       -2.736886   -0.075353   -1.016831
     29          6           0       -3.845737    0.805754   -1.515390
     30          6           0        4.505509   -1.454911   -0.055562
     31          6           0        5.587837   -0.666094   -0.484958
     32          6           0        4.708736   -2.842105    0.069209
     33          6           0        6.813483   -1.249989   -0.807000
     34          6           0        5.933339   -3.422695   -0.256387
     35          6           0        6.989201   -2.628537   -0.700552
     36          6           0        2.574923    0.254129   -0.149259
     37          6           0        3.014982    1.140668   -1.278987
     38          1           0        1.288164    0.575823    3.417101
     39          1           0        0.160137   -0.819552    3.507778
     40          1           0       -0.376428    0.709149    2.752600
     41          1           0        1.149292   -2.068647   -1.810216
     42          1           0        1.058751   -0.421886   -2.516723
     43          1           0       -0.139276   -1.672660   -3.003062
     44          1           0       -5.630987   -0.519036   -0.516534
     45          1           0       -3.041891   -3.878536    0.418156
     46          1           0       -7.544946   -1.855899    0.070810
     47          1           0       -5.003291   -5.186304    1.010974
     48          1           0       -7.282198   -4.202379    0.844026
     49          1           0       -4.467084    0.245149   -2.236495
     50          1           0       -4.461643    1.197987   -0.688939
     51          1           0       -3.439457    1.659506   -2.078362
     52          1           0        5.510536    0.415171   -0.539886
     53          1           0        3.902706   -3.490176    0.409476
     54          1           0        7.640011   -0.621093   -1.133442
     55          1           0        6.064019   -4.499395   -0.161728
     56          1           0        7.947509   -3.080465   -0.951583
     57          1           0        2.176788    1.256326   -1.990003
     58          1           0        3.297079    2.139199   -0.908804
     59          1           0        3.839372    0.715874   -1.867339
 ---------------------------------------------------------------------
 Rotational constants (GHZ):      0.1235374      0.0727879      0.0521391
 Leave Link  202 at Wed Dec 12 16:09:34 2018, MaxMem=   805306368 cpu:         0.0
 (Enter /pbs_home/pkowalski/g09d01/g09/l301.exe)
 Basis read from rwf:  (5D, 7F)
 No pseudopotential information found on rwf file.
 There are   673 symmetry adapted cartesian basis functions of A   symmetry.
 There are   636 symmetry adapted basis functions of A   symmetry.
   636 basis functions,  1103 primitive gaussians,   673 cartesian basis functions
   141 alpha electrons      141 beta electrons
       nuclear repulsion energy      4677.7531174010 Hartrees.
 IExCor= 1009 DFT=T Ex+Corr=PBE1PBE ExCW=0 ScaHFX=  0.250000
 ScaDFX=  0.750000  0.750000  1.000000  1.000000 ScalE2=  1.000000  1.000000
 IRadAn=      0 IRanWt=     -1 IRanGd=            0 ICorTp=0 IEmpDi=131
 NAtoms=   59 NActive=   59 NUniq=   59 SFac= 1.00D+00 NAtFMM=   60 NAOKFM=F Big=F
 Integral buffers will be    131072 words long.
 Raffenetti 2 integral format.
 Two-electron integral symmetry is turned on.
 R6Disp:  Grimme-D3 Dispersion energy=       -0.0500363021 Hartrees.
 Nuclear repulsion after empirical dispersion term =     4677.7030810989 Hartrees.
 No density basis found on file   724.
 Leave Link  301 at Wed Dec 12 16:09:35 2018, MaxMem=   805306368 cpu:         0.6
 (Enter /pbs_home/pkowalski/g09d01/g09/l302.exe)
 NPDir=0 NMtPBC=     1 NCelOv=     1 NCel=       1 NClECP=     1 NCelD=      1
         NCelK=      1 NCelE2=     1 NClLst=     1 CellRange=     0.0.
 One-electron integrals computed using PRISM.
 NBasis=   636 RedAO= T EigKep=  2.93D-04  NBF=   636
 NBsUse=   636 1.00D-06 EigRej= -1.00D+00 NBFU=   636
 Precomputing XC quadrature grid using
 IXCGrd= 4 IRadAn=           0 IRanWt=          -1 IRanGd=           0 AccXCQ= 0.00D+00.
 Generated NRdTot=       0 NPtTot=           0 NUsed=           0 NTot=          32
 NSgBfM=   614   615   617   620   624 MxSgAt=    59 MxSgA2=    59.
 Leave Link  302 at Wed Dec 12 16:09:37 2018, MaxMem=   805306368 cpu:        16.5
 (Enter /pbs_home/pkowalski/g09d01/g09/l303.exe)
 DipDrv:  MaxL=1.
 Leave Link  303 at Wed Dec 12 16:09:37 2018, MaxMem=   805306368 cpu:         1.5
 (Enter /pbs_home/pkowalski/g09d01/g09/l401.exe)
 Initial guess from the checkpoint file:  "dae0068freq_open_pbe0_air_D3.chk"
 B after Tr=     0.000000    0.000000    0.000000
         Rot=    0.999982    0.006008    0.000117    0.000321 Ang=   0.69 deg.
 Guess basis will be translated and rotated to current coordinates.
 JPrj=2 DoOrth=T DoCkMO=T.
 Generating alternative initial guess.
 ExpMin= 1.22D-01 ExpMax= 9.18D+03 ExpMxC= 1.38D+03 IAcc=1 IRadAn=         1 AccDes= 0.00D+00
 Harris functional with IExCor= 1009 and IRadAn=       1 diagonalized for initial guess.
 HarFok:  IExCor= 1009 AccDes= 0.00D+00 IRadAn=         1 IDoV= 1 UseB2=F ITyADJ=14
 ICtDFT=  3500011 ScaDFX=  1.000000  1.000000  1.000000  1.000000
 FoFCou: FMM=F IPFlag=           0 FMFlag=      100000 FMFlg1=           0
         NFxFlg=           0 DoJE=T BraDBF=F KetDBF=T FulRan=T
         wScrn=  0.000000 ICntrl=     500 IOpCl=  0 I1Cent=   200000004 NGrid=           0
         NMat0=    1 NMatS0=      1 NMatT0=    0 NMatD0=    1 NMtDS0=    0 NMtDT0=    0
 Petite list used in FoFCou.
 Harris En= -2510.23233078453    
 Leave Link  401 at Wed Dec 12 16:09:43 2018, MaxMem=   805306368 cpu:        42.1
 (Enter /pbs_home/pkowalski/g09d01/g09/l502.exe)
 Closed shell SCF:
 Using DIIS extrapolation, IDIIS=  1040.
 Integral symmetry usage will be decided dynamically.
 IVT=     1387805 IEndB=     1387805 NGot=   805306368 MDV=   804388806
 LenX=   804388806 LenY=   803935204
 Requested convergence on RMS density matrix=1.00D-08 within 128 cycles.
 Requested convergence on MAX density matrix=1.00D-06.
 Requested convergence on             energy=1.00D-06.
 No special actions if energy rises.
 Fock matrices will be formed incrementally for  20 cycles.
 Integral accuracy reduced to 1.0D-05 until final iterations.

 Cycle   1  Pass 0  IDiag  1:
 FoFJK:  IHMeth= 1 ICntrl=       0 DoSepK=F KAlg= 0 I1Cent=   0 FoldK=F
 IRaf= 670000000 NMat=   1 IRICut=       1 DoRegI=T DoRafI=F ISym2E= 0.
 FoFCou: FMM=F IPFlag=           0 FMFlag=      100000 FMFlg1=           0
         NFxFlg=           0 DoJE=F BraDBF=F KetDBF=F FulRan=T
         wScrn=  0.000000 ICntrl=       0 IOpCl=  0 I1Cent=           0 NGrid=           0
         NMat0=    1 NMatS0=      1 NMatT0=    0 NMatD0=    1 NMtDS0=    0 NMtDT0=    0
 Symmetry not used in FoFCou.
 E= -2510.02542097059    
 DIIS: error= 3.38D-03 at cycle   1 NSaved=   1.
 NSaved= 1 IEnMin= 1 EnMin= -2510.02542097059     IErMin= 1 ErrMin= 3.38D-03
 ErrMax= 3.38D-03  0.00D+00 EMaxC= 1.00D-01 BMatC= 2.43D-02 BMatP= 2.43D-02
 IDIUse=3 WtCom= 9.66D-01 WtEn= 3.38D-02
 Coeff-Com:  0.100D+01
 Coeff-En:   0.100D+01
 Coeff:      0.100D+01
 Gap=     0.490 Goal=   None    Shift=    0.000
 GapD=    0.490 DampG=2.000 DampE=1.000 DampFc=2.0000 IDamp=-1.
 RMSDP=6.71D-04 MaxDP=3.86D-02              OVMax= 3.27D-02

 Cycle   2  Pass 0  IDiag  1:
 RMSU=  6.71D-04    CP:  1.00D+00
 E= -2510.06249520625     Delta-E=       -0.037074235659 Rises=F Damp=F
 DIIS: error= 9.95D-04 at cycle   2 NSaved=   2.
 NSaved= 2 IEnMin= 2 EnMin= -2510.06249520625     IErMin= 2 ErrMin= 9.95D-04
 ErrMax= 9.95D-04  0.00D+00 EMaxC= 1.00D-01 BMatC= 1.80D-03 BMatP= 2.43D-02
 IDIUse=3 WtCom= 9.90D-01 WtEn= 9.95D-03
 Coeff-Com:  0.464D-01 0.954D+00
 Coeff-En:   0.000D+00 0.100D+01
 Coeff:      0.460D-01 0.954D+00
 Gap=     0.113 Goal=   None    Shift=    0.000
 RMSDP=2.92D-04 MaxDP=1.47D-02 DE=-3.71D-02 OVMax= 3.22D-02

 Cycle   3  Pass 0  IDiag  1:
 RMSU=  2.88D-04    CP:  1.00D+00  9.28D-01
 E= -2510.05958398730     Delta-E=        0.002911218944 Rises=F Damp=F
 DIIS: error= 2.06D-03 at cycle   3 NSaved=   3.
 NSaved= 3 IEnMin= 2 EnMin= -2510.06249520625     IErMin= 2 ErrMin= 9.95D-04
 ErrMax= 2.06D-03  0.00D+00 EMaxC= 1.00D-01 BMatC= 4.60D-03 BMatP= 1.80D-03
 IDIUse=3 WtCom= 1.80D-01 WtEn= 8.20D-01
 Coeff-Com: -0.389D-01 0.642D+00 0.396D+00
 Coeff-En:   0.000D+00 0.679D+00 0.321D+00
 Coeff:     -0.702D-02 0.673D+00 0.334D+00
 Gap=     0.111 Goal=   None    Shift=    0.000
 RMSDP=1.84D-04 MaxDP=9.70D-03 DE= 2.91D-03 OVMax= 2.05D-02

 Cycle   4  Pass 0  IDiag  1:
 RMSU=  5.39D-05    CP:  1.00D+00  1.00D+00  4.16D-01
 E= -2510.06466254636     Delta-E=       -0.005078559057 Rises=F Damp=F
 DIIS: error= 2.03D-04 at cycle   4 NSaved=   4.
 NSaved= 4 IEnMin= 4 EnMin= -2510.06466254636     IErMin= 4 ErrMin= 2.03D-04
 ErrMax= 2.03D-04  0.00D+00 EMaxC= 1.00D-01 BMatC= 1.08D-04 BMatP= 1.80D-03
 IDIUse=3 WtCom= 9.98D-01 WtEn= 2.03D-03
 Coeff-Com: -0.256D-01 0.313D+00 0.167D+00 0.546D+00
 Coeff-En:   0.000D+00 0.000D+00 0.000D+00 0.100D+01
 Coeff:     -0.255D-01 0.312D+00 0.167D+00 0.547D+00
 Gap=     0.111 Goal=   None    Shift=    0.000
 RMSDP=3.31D-05 MaxDP=1.79D-03 DE=-5.08D-03 OVMax= 4.03D-03

 Cycle   5  Pass 0  IDiag  1:
 RMSU=  2.71D-05    CP:  1.00D+00  1.01D+00  3.91D-01  6.94D-01
 E= -2510.06475261571     Delta-E=       -0.000090069349 Rises=F Damp=F
 DIIS: error= 1.29D-04 at cycle   5 NSaved=   5.
 NSaved= 5 IEnMin= 5 EnMin= -2510.06475261571     IErMin= 5 ErrMin= 1.29D-04
 ErrMax= 1.29D-04  0.00D+00 EMaxC= 1.00D-01 BMatC= 2.58D-05 BMatP= 1.08D-04
 IDIUse=3 WtCom= 9.99D-01 WtEn= 1.29D-03
 Coeff-Com: -0.835D-02 0.712D-01 0.324D-01 0.338D+00 0.566D+00
 Coeff-En:   0.000D+00 0.000D+00 0.000D+00 0.188D+00 0.812D+00
 Coeff:     -0.834D-02 0.712D-01 0.324D-01 0.338D+00 0.567D+00
 Gap=     0.111 Goal=   None    Shift=    0.000
 RMSDP=1.50D-05 MaxDP=8.01D-04 DE=-9.01D-05 OVMax= 2.62D-03

 Cycle   6  Pass 0  IDiag  1:
 RMSU=  1.12D-05    CP:  1.00D+00  1.02D+00  3.94D-01  7.97D-01  7.02D-01
 E= -2510.06477646389     Delta-E=       -0.000023848180 Rises=F Damp=F
 DIIS: error= 8.78D-05 at cycle   6 NSaved=   6.
 NSaved= 6 IEnMin= 6 EnMin= -2510.06477646389     IErMin= 6 ErrMin= 8.78D-05
 ErrMax= 8.78D-05  0.00D+00 EMaxC= 1.00D-01 BMatC= 4.04D-06 BMatP= 2.58D-05
 IDIUse=1 WtCom= 1.00D+00 WtEn= 0.00D+00
 Coeff-Com: -0.150D-02-0.765D-03-0.232D-02 0.128D+00 0.349D+00 0.528D+00
 Coeff:     -0.150D-02-0.765D-03-0.232D-02 0.128D+00 0.349D+00 0.528D+00
 Gap=     0.111 Goal=   None    Shift=    0.000
 RMSDP=6.19D-06 MaxDP=2.89D-04 DE=-2.38D-05 OVMax= 9.80D-04

 Initial convergence to 1.0D-05 achieved.  Increase integral accuracy.
 Cycle   7  Pass 1  IDiag  1:
 E= -2510.06488769383     Delta-E=       -0.000111229942 Rises=F Damp=F
 DIIS: error= 1.50D-04 at cycle   1 NSaved=   1.
 NSaved= 1 IEnMin= 1 EnMin= -2510.06488769383     IErMin= 1 ErrMin= 1.50D-04
 ErrMax= 1.50D-04  0.00D+00 EMaxC= 1.00D-01 BMatC= 1.72D-05 BMatP= 1.72D-05
 IDIUse=3 WtCom= 9.99D-01 WtEn= 1.50D-03
 Coeff-Com:  0.100D+01
 Coeff-En:   0.100D+01
 Coeff:      0.100D+01
 Gap=     0.111 Goal=   None    Shift=    0.000
 RMSDP=6.19D-06 MaxDP=2.89D-04 DE=-1.11D-04 OVMax= 1.14D-03

 Cycle   8  Pass 1  IDiag  1:
 RMSU=  2.04D-04    CP:  1.00D+00
 E= -2510.06490437598     Delta-E=       -0.000016682146 Rises=F Damp=F
 DIIS: error= 4.97D-05 at cycle   2 NSaved=   2.
 NSaved= 2 IEnMin= 2 EnMin= -2510.06490437598     IErMin= 2 ErrMin= 4.97D-05
 ErrMax= 4.97D-05  0.00D+00 EMaxC= 1.00D-01 BMatC= 2.77D-06 BMatP= 1.72D-05
 IDIUse=1 WtCom= 1.00D+00 WtEn= 0.00D+00
 Coeff-Com:  0.173D+00 0.827D+00
 Coeff:      0.173D+00 0.827D+00
 Gap=     0.111 Goal=   None    Shift=    0.000
 RMSDP=1.15D-05 MaxDP=6.42D-04 DE=-1.67D-05 OVMax= 2.12D-03

 Cycle   9  Pass 1  IDiag  1:
 RMSU=  1.14D-05    CP:  1.00D+00  1.01D+00
 E= -2510.06489789154     Delta-E=        0.000006484437 Rises=F Damp=F
 DIIS: error= 7.38D-05 at cycle   3 NSaved=   3.
 NSaved= 3 IEnMin= 2 EnMin= -2510.06490437598     IErMin= 2 ErrMin= 4.97D-05
 ErrMax= 7.38D-05  0.00D+00 EMaxC= 1.00D-01 BMatC= 8.39D-06 BMatP= 2.77D-06
 IDIUse=1 WtCom= 1.00D+00 WtEn= 0.00D+00
 Coeff-Com: -0.470D-02 0.638D+00 0.366D+00
 Coeff:     -0.470D-02 0.638D+00 0.366D+00
 Gap=     0.111 Goal=   None    Shift=    0.000
 RMSDP=7.53D-06 MaxDP=4.64D-04 DE= 6.48D-06 OVMax= 1.49D-03

 Cycle  10  Pass 1  IDiag  1:
 RMSU=  1.30D-06    CP:  1.00D+00  1.01D+00  3.51D-01
 E= -2510.06490744539     Delta-E=       -0.000009553853 Rises=F Damp=F
 DIIS: error= 9.80D-06 at cycle   4 NSaved=   4.
 NSaved= 4 IEnMin= 4 EnMin= -2510.06490744539     IErMin= 4 ErrMin= 9.80D-06
 ErrMax= 9.80D-06  0.00D+00 EMaxC= 1.00D-01 BMatC= 9.91D-08 BMatP= 2.77D-06
 IDIUse=1 WtCom= 1.00D+00 WtEn= 0.00D+00
 Coeff-Com: -0.577D-02 0.397D+00 0.235D+00 0.373D+00
 Coeff:     -0.577D-02 0.397D+00 0.235D+00 0.373D+00
 Gap=     0.111 Goal=   None    Shift=    0.000
 RMSDP=7.01D-07 MaxDP=4.56D-05 DE=-9.55D-06 OVMax= 1.41D-04

 Cycle  11  Pass 1  IDiag  1:
 RMSU=  4.82D-07    CP:  1.00D+00  1.01D+00  3.68D-01  6.36D-01
 E= -2510.06490754588     Delta-E=       -0.000000100483 Rises=F Damp=F
 DIIS: error= 1.90D-06 at cycle   5 NSaved=   5.
 NSaved= 5 IEnMin= 5 EnMin= -2510.06490754588     IErMin= 5 ErrMin= 1.90D-06
 ErrMax= 1.90D-06  0.00D+00 EMaxC= 1.00D-01 BMatC= 3.30D-09 BMatP= 9.91D-08
 IDIUse=1 WtCom= 1.00D+00 WtEn= 0.00D+00
 Coeff-Com: -0.308D-02 0.193D+00 0.115D+00 0.215D+00 0.480D+00
 Coeff:     -0.308D-02 0.193D+00 0.115D+00 0.215D+00 0.480D+00
 Gap=     0.111 Goal=   None    Shift=    0.000
 RMSDP=1.91D-07 MaxDP=1.09D-05 DE=-1.00D-07 OVMax= 2.26D-05

 Cycle  12  Pass 1  IDiag  1:
 RMSU=  1.53D-07    CP:  1.00D+00  1.01D+00  3.68D-01  6.75D-01  7.86D-01
 E= -2510.06490754910     Delta-E=       -0.000000003227 Rises=F Damp=F
 DIIS: error= 8.84D-07 at cycle   6 NSaved=   6.
 NSaved= 6 IEnMin= 6 EnMin= -2510.06490754910     IErMin= 6 ErrMin= 8.84D-07
 ErrMax= 8.84D-07  0.00D+00 EMaxC= 1.00D-01 BMatC= 5.45D-10 BMatP= 3.30D-09
 IDIUse=1 WtCom= 1.00D+00 WtEn= 0.00D+00
 Coeff-Com: -0.828D-03 0.456D-01 0.274D-01 0.627D-01 0.305D+00 0.561D+00
 Coeff:     -0.828D-03 0.456D-01 0.274D-01 0.627D-01 0.305D+00 0.561D+00
 Gap=     0.111 Goal=   None    Shift=    0.000
 RMSDP=7.66D-08 MaxDP=3.07D-06 DE=-3.23D-09 OVMax= 9.06D-06

 Cycle  13  Pass 1  IDiag  1:
 RMSU=  4.82D-08    CP:  1.00D+00  1.01D+00  3.68D-01  6.73D-01  8.60D-01
                    CP:  6.87D-01
 E= -2510.06490754948     Delta-E=       -0.000000000374 Rises=F Damp=F
 DIIS: error= 3.61D-07 at cycle   7 NSaved=   7.
 NSaved= 7 IEnMin= 7 EnMin= -2510.06490754948     IErMin= 7 ErrMin= 3.61D-07
 ErrMax= 3.61D-07  0.00D+00 EMaxC= 1.00D-01 BMatC= 5.32D-11 BMatP= 5.45D-10
 IDIUse=1 WtCom= 1.00D+00 WtEn= 0.00D+00
 Coeff-Com: -0.893D-05-0.273D-02-0.153D-02 0.302D-02 0.973D-01 0.302D+00
 Coeff-Com:  0.602D+00
 Coeff:     -0.893D-05-0.273D-02-0.153D-02 0.302D-02 0.973D-01 0.302D+00
 Coeff:      0.602D+00
 Gap=     0.111 Goal=   None    Shift=    0.000
 RMSDP=2.58D-08 MaxDP=1.18D-06 DE=-3.74D-10 OVMax= 4.12D-06

 Cycle  14  Pass 1  IDiag  1:
 RMSU=  2.01D-08    CP:  1.00D+00  1.01D+00  3.68D-01  6.77D-01  8.63D-01
                    CP:  7.57D-01  7.75D-01
 E= -2510.06490754955     Delta-E=       -0.000000000067 Rises=F Damp=F
 DIIS: error= 2.01D-07 at cycle   8 NSaved=   8.
 NSaved= 8 IEnMin= 8 EnMin= -2510.06490754955     IErMin= 8 ErrMin= 2.01D-07
 ErrMax= 2.01D-07  0.00D+00 EMaxC= 1.00D-01 BMatC= 1.46D-11 BMatP= 5.32D-11
 IDIUse=1 WtCom= 1.00D+00 WtEn= 0.00D+00
 Coeff-Com:  0.930D-04-0.734D-02-0.436D-02-0.578D-02 0.275D-01 0.130D+00
 Coeff-Com:  0.403D+00 0.457D+00
 Coeff:      0.930D-04-0.734D-02-0.436D-02-0.578D-02 0.275D-01 0.130D+00
 Coeff:      0.403D+00 0.457D+00
 Gap=     0.111 Goal=   None    Shift=    0.000
 RMSDP=1.01D-08 MaxDP=6.07D-07 DE=-6.73D-11 OVMax= 1.09D-06

 Cycle  15  Pass 1  IDiag  1:
 RMSU=  6.92D-09    CP:  1.00D+00  1.01D+00  3.68D-01  6.78D-01  8.66D-01
                    CP:  7.54D-01  8.14D-01  6.80D-01
 E= -2510.06490754967     Delta-E=       -0.000000000122 Rises=F Damp=F
 DIIS: error= 2.56D-08 at cycle   9 NSaved=   9.
 NSaved= 9 IEnMin= 9 EnMin= -2510.06490754967     IErMin= 9 ErrMin= 2.56D-08
 ErrMax= 2.56D-08  0.00D+00 EMaxC= 1.00D-01 BMatC= 6.43D-13 BMatP= 1.46D-11
 IDIUse=1 WtCom= 1.00D+00 WtEn= 0.00D+00
 Coeff-Com:  0.501D-04-0.363D-02-0.219D-02-0.346D-02 0.514D-02 0.375D-01
 Coeff-Com:  0.159D+00 0.229D+00 0.579D+00
 Coeff:      0.501D-04-0.363D-02-0.219D-02-0.346D-02 0.514D-02 0.375D-01
 Coeff:      0.159D+00 0.229D+00 0.579D+00
 Gap=     0.111 Goal=   None    Shift=    0.000
 RMSDP=2.76D-09 MaxDP=1.57D-07 DE=-1.22D-10 OVMax= 3.60D-07

 SCF Done:  E(RPBE1PBE) =  -2510.06490755     A.U. after   15 cycles
            NFock= 15  Conv=0.28D-08     -V/T= 2.0068
 KE= 2.493205604506D+03 PE=-1.525605662204D+04 EE= 5.575083028885D+03
 Leave Link  502 at Wed Dec 12 16:19:26 2018, MaxMem=   805306368 cpu:      4652.1
 (Enter /pbs_home/pkowalski/g09d01/g09/l701.exe)
 Compute integral first derivatives.
 ... and contract with generalized density number  0.
 R6Disp: Adding Grimme-D3 dispersion energy 1st derivatives to the gradient.
 Leave Link  701 at Wed Dec 12 16:19:27 2018, MaxMem=   805306368 cpu:         6.1
 (Enter /pbs_home/pkowalski/g09d01/g09/l702.exe)
 L702 exits ... SP integral derivatives will be done elsewhere.
 Leave Link  702 at Wed Dec 12 16:19:27 2018, MaxMem=   805306368 cpu:         0.2
 (Enter /pbs_home/pkowalski/g09d01/g09/l703.exe)
 Compute integral first derivatives, UseDBF=F ICtDFT=           0.
 Integral derivatives from FoFJK, PRISM(SPDF).
 Calling FoFJK, ICntrl=      2127 FMM=F ISym2X=0 I1Cent= 0 IOpClX= 0 NMat=1 NMatS=1 NMatT=0.
 FoFJK:  IHMeth= 1 ICntrl=    2127 DoSepK=F KAlg= 0 I1Cent=   0 FoldK=F
 IRaf=         0 NMat=   1 IRICut=       1 DoRegI=T DoRafI=F ISym2E= 0.
 FoFCou: FMM=F IPFlag=           0 FMFlag=      100000 FMFlg1=         800
         NFxFlg=           0 DoJE=F BraDBF=F KetDBF=F FulRan=T
         wScrn=  0.000000 ICntrl=    2127 IOpCl=  0 I1Cent=           0 NGrid=           0
         NMat0=    1 NMatS0=      1 NMatT0=    0 NMatD0=    1 NMtDS0=    0 NMtDT0=    0
 Symmetry not used in FoFCou.
 Leave Link  703 at Wed Dec 12 16:21:48 2018, MaxMem=   805306368 cpu:      1123.3
 (Enter /pbs_home/pkowalski/g09d01/g09/l716.exe)
 Dipole        = 1.33620705D-01-1.49533417D+00-4.65575544D-01
 ***** Axes restored to original set *****
 -------------------------------------------------------------------
 Center     Atomic                   Forces (Hartrees/Bohr)
 Number     Number              X              Y              Z
 -------------------------------------------------------------------
      1       16           0.001877483    0.023067789   -0.003597454
      2       16          -0.002509276    0.012981971   -0.024348024
      3        9           0.013435712    0.000322644   -0.005262807
      4        9          -0.008424655   -0.002577343    0.012867181
      5        9          -0.002202895   -0.020176787   -0.002017513
      6        9           0.007800526    0.007391020   -0.012598592
      7        9          -0.003614175    0.000340158    0.012194050
      8        9          -0.002351876    0.001879345   -0.016390502
      9        6          -0.002418368   -0.028160272    0.052009895
     10        6          -0.037290497    0.009023388   -0.015286348
     11        6           0.046781099    0.024603563   -0.008959219
     12        6          -0.002686370   -0.002793125   -0.040802505
     13        6          -0.009168197   -0.000578720   -0.003470210
     14        6           0.013412083   -0.005564951    0.000663655
     15        6          -0.005393042    0.023745105    0.015979972
     16        6           0.007430329   -0.007638310    0.007112465
     17        6          -0.004165076   -0.023985733    0.006181038
     18        6          -0.023587824   -0.011247043   -0.004194397
     19        6           0.026682300    0.000189514    0.020502247
     20        6           0.007819632   -0.021388437    0.005675862
     21        6          -0.009109093   -0.015007265    0.006039052
     22        6           0.013806615    0.001941703    0.001667956
     23        6          -0.004716918   -0.005412171    0.001984815
     24        6          -0.008299914   -0.000979343    0.000792102
     25        6           0.005790382   -0.003012356   -0.000341937
     26        6           0.002322914    0.004958667   -0.000668447
     27        6          -0.000342822    0.000942219   -0.000264694
     28        6           0.015062571    0.020464421   -0.004788367
     29        6           0.002402747    0.001668617   -0.002297181
     30        6          -0.010909854   -0.000615171    0.002437767
     31        6           0.003394678   -0.003761599    0.000012267
     32        6           0.006297925   -0.000899603   -0.004271937
     33        6          -0.004913874   -0.002709680    0.001178386
     34        6          -0.001722911    0.004982028    0.001150071
     35        6          -0.000825470    0.001148437    0.000193588
     36        6          -0.025286358    0.014526378   -0.001521964
     37        6          -0.001404685   -0.004113620   -0.002839308
     38        1          -0.001750032   -0.001067753   -0.001803600
     39        1           0.000180710    0.003741786    0.001033725
     40        1           0.002633635   -0.001111813    0.001298252
     41        1          -0.000719185    0.001756030   -0.003478941
     42        1          -0.003124528   -0.003399769   -0.001741203
     43        1          -0.000015182    0.001027351    0.002789980
     44        1           0.004223948    0.005528442   -0.000938872
     45        1           0.004407585    0.000465872   -0.001089441
     46        1          -0.001942590    0.002076777   -0.000229476
     47        1           0.000740597   -0.002628650    0.000542873
     48        1          -0.002249267   -0.001273135    0.000379270
     49        1          -0.001729688   -0.000705649    0.005004821
     50        1          -0.001176007    0.000430588   -0.004398462
     51        1          -0.001600410   -0.002899269    0.002548695
     52        1          -0.002768167    0.003603709    0.001217601
     53        1          -0.003707706   -0.000014103    0.000677394
     54        1           0.001989809    0.001995519   -0.000457904
     55        1          -0.000365349   -0.002768927    0.000153454
     56        1           0.002221045   -0.001198153   -0.000832896
     57        1           0.001142563    0.004688387    0.004520856
     58        1          -0.000293645   -0.001008464   -0.003340541
     59        1           0.000929020   -0.000794211    0.003423451
 -------------------------------------------------------------------
 Cartesian Forces:  Max     0.052009895 RMS     0.010614784
 Leave Link  716 at Wed Dec 12 16:21:48 2018, MaxMem=   805306368 cpu:         0.2
 (Enter /pbs_home/pkowalski/g09d01/g09/l103.exe)

 GradGradGradGradGradGradGradGradGradGradGradGradGradGradGradGradGradGrad
 Berny optimization.
 Using GEDIIS/GDIIS optimizer.
 FormGI is forming the generalized inverse of G from B-inverse, IUseBI=4.
 GSVD:  received Info=                   1 from GESDD.
 Internal  Forces:  Max     0.026707245 RMS     0.005214235
 Search for a local minimum.
 Step number   2 out of a maximum of  337
 All quantities printed in internal units (Hartrees-Bohrs-Radians)
 RMS Force = .52142D-02 SwitMx=.10000D-02 MixMth= 1
 Mixed Optimization -- RFO/linear search
 Update second derivatives using D2CorX and points    1    2
 DE= -5.93D-02 DEPred=-5.89D-02 R= 1.01D+00
 TightC=F SS=  1.41D+00  RLast= 5.16D-01 DXNew= 5.0454D-01 1.5492D+00
 Trust test= 1.01D+00 RLast= 5.16D-01 DXMaxT set to 5.05D-01
 ITU=  1  0
 Use linear search instead of GDIIS.
     Eigenvalues ---    0.00232   0.00460   0.00645   0.00661   0.00730
     Eigenvalues ---    0.00735   0.00743   0.00761   0.00853   0.00879
     Eigenvalues ---    0.00884   0.00926   0.01005   0.01062   0.01148
     Eigenvalues ---    0.01207   0.01240   0.01315   0.01412   0.01473
     Eigenvalues ---    0.01563   0.01706   0.01876   0.01879   0.01953
     Eigenvalues ---    0.01959   0.01984   0.02011   0.02030   0.02063
     Eigenvalues ---    0.02081   0.02089   0.02137   0.02144   0.02155
     Eigenvalues ---    0.02155   0.02169   0.02173   0.02192   0.02218
     Eigenvalues ---    0.02240   0.03397   0.05007   0.05156   0.06860
     Eigenvalues ---    0.07060   0.07328   0.07336   0.07437   0.07487
     Eigenvalues ---    0.07491   0.07632   0.07836   0.08204   0.09365
     Eigenvalues ---    0.09921   0.10403   0.11157   0.11907   0.12072
     Eigenvalues ---    0.14014   0.15658   0.15989   0.15998   0.15999
     Eigenvalues ---    0.15999   0.16000   0.16000   0.16000   0.16000
     Eigenvalues ---    0.16000   0.16000   0.16000   0.16000   0.16000
     Eigenvalues ---    0.16000   0.16000   0.16000   0.16000   0.16000
     Eigenvalues ---    0.16000   0.16000   0.16059   0.16479   0.16902
     Eigenvalues ---    0.19599   0.20398   0.21423   0.21994   0.22000
     Eigenvalues ---    0.22000   0.22011   0.22552   0.23459   0.23490
     Eigenvalues ---    0.23679   0.24106   0.24345   0.24513   0.24620
     Eigenvalues ---    0.24865   0.24895   0.24948   0.24969   0.24981
     Eigenvalues ---    0.24986   0.24999   0.25017   0.25274   0.25682
     Eigenvalues ---    0.26614   0.27283   0.28389   0.28948   0.29534
     Eigenvalues ---    0.30212   0.30337   0.30592   0.31553   0.31592
     Eigenvalues ---    0.31713   0.32074   0.32201   0.32294   0.32569
     Eigenvalues ---    0.32577   0.32589   0.32599   0.32608   0.32617
     Eigenvalues ---    0.32621   0.32660   0.32702   0.32794   0.32883
     Eigenvalues ---    0.32951   0.33126   0.33296   0.33484   0.34604
     Eigenvalues ---    0.35658   0.35680   0.35693   0.35701   0.35707
     Eigenvalues ---    0.35766   0.35866   0.36152   0.36264   0.37843
     Eigenvalues ---    0.40583   0.40709   0.41039   0.41157   0.43823
     Eigenvalues ---    0.44303   0.45591   0.45730   0.45913   0.45951
     Eigenvalues ---    0.46124   0.46529   0.47078   0.47551   0.48251
     Eigenvalues ---    0.48331   0.48519   0.49133   0.49929   0.50789
     Eigenvalues ---    0.51660
 RFO step:  Lambda=-2.72679685D-02 EMin= 2.31812889D-03
 Quartic linear search produced a step of  1.06744.
 Iteration  1 RMS(Cart)=  0.18640161 RMS(Int)=  0.01723687
 Iteration  2 RMS(Cart)=  0.08696016 RMS(Int)=  0.00217549
 Iteration  3 RMS(Cart)=  0.00447400 RMS(Int)=  0.00168790
 Iteration  4 RMS(Cart)=  0.00000855 RMS(Int)=  0.00168790
 Iteration  5 RMS(Cart)=  0.00000001 RMS(Int)=  0.00168790
 ITry= 1 IFail=0 DXMaxC= 1.00D+00 DCOld= 1.00D+10 DXMaxT= 5.05D-01 DXLimC= 3.00D+00 Rises=F
 Variable       Old X    -DE/DX   Delta X   Delta X   Delta X     New X
                                 (Linear)    (Quad)   (Total)
    R1        3.32977  -0.01262  -0.04695  -0.01302  -0.05820   3.27157
    R2        3.35724  -0.01851  -0.07420   0.00411  -0.07164   3.28560
    R3        3.32367  -0.01456  -0.03832  -0.03105  -0.06933   3.25435
    R4        3.36455  -0.01345  -0.04350  -0.00473  -0.05044   3.31411
    R5        2.56992  -0.01381  -0.03896   0.00484  -0.03412   2.53580
    R6        2.57475  -0.01438  -0.04476   0.01011  -0.03465   2.54010
    R7        2.56447  -0.02032  -0.05440   0.00200  -0.05240   2.51207
    R8        2.58047  -0.01627  -0.05040   0.01009  -0.04031   2.54016
    R9        2.58294  -0.00979  -0.03330   0.01098  -0.02231   2.56063
   R10        2.57315  -0.01598  -0.04663   0.00685  -0.03978   2.53338
   R11        2.75986  -0.01646  -0.04819  -0.02227  -0.06828   2.69158
   R12        2.82812  -0.01896  -0.10593   0.04882  -0.05711   2.77101
   R13        2.82525  -0.01034  -0.03648  -0.00837  -0.04349   2.78176
   R14        2.81822   0.00043  -0.00013   0.00242   0.00229   2.82051
   R15        2.68672  -0.02671  -0.11904   0.03386  -0.08303   2.60369
   R16        2.83494   0.00159   0.01363  -0.01219   0.00144   2.83638
   R17        2.86598   0.00337   0.00045   0.01748   0.01806   2.88403
   R18        2.57818   0.00640   0.00012   0.02147   0.02170   2.59989
   R19        2.88623   0.00373   0.00824   0.00956   0.01787   2.90410
   R20        2.83587   0.00119   0.00207   0.00374   0.00577   2.84164
   R21        2.80104  -0.00860  -0.05370   0.03447  -0.01924   2.78181
   R22        2.86242   0.00404   0.01425   0.00003   0.01401   2.87643
   R23        2.75875  -0.01597  -0.06682   0.01643  -0.05051   2.70824
   R24        2.08622  -0.00269  -0.01274   0.00496  -0.00778   2.07843
   R25        2.08850  -0.00256  -0.00931   0.00048  -0.00883   2.07966
   R26        2.08731  -0.00274  -0.01118   0.00232  -0.00885   2.07845
   R27        2.09020  -0.00264  -0.00779  -0.00222  -0.01001   2.08019
   R28        2.08776  -0.00408  -0.01019  -0.00623  -0.01641   2.07135
   R29        2.08719  -0.00244  -0.01155   0.00447  -0.00708   2.08011
   R30        2.80336  -0.00990  -0.03810   0.00448  -0.03362   2.76974
   R31        2.58068   0.00922   0.02185   0.00594   0.02550   2.60619
   R32        2.81761  -0.01288  -0.06473   0.02573  -0.03900   2.77861
   R33        2.57568   0.00562   0.00313   0.01846   0.02064   2.59633
   R34        2.66224  -0.00267  -0.01933   0.01634  -0.00298   2.65926
   R35        2.66641  -0.00187  -0.01660   0.01577  -0.00082   2.66558
   R36        2.63784  -0.00190  -0.00604   0.00118  -0.00486   2.63298
   R37        2.03968   0.00519   0.02643  -0.01471   0.01172   2.05140
   R38        2.63298  -0.00240  -0.00765   0.00169  -0.00596   2.62702
   R39        2.05545   0.00346   0.01701  -0.00843   0.00858   2.06403
   R40        2.63105   0.00035   0.00343  -0.00324   0.00018   2.63123
   R41        2.05742   0.00272   0.01194  -0.00443   0.00750   2.06492
   R42        2.63080   0.00144   0.00458  -0.00074   0.00383   2.63464
   R43        2.05744   0.00270   0.01232  -0.00507   0.00725   2.06469
   R44        2.05783   0.00261   0.01319  -0.00681   0.00637   2.06420
   R45        2.83740   0.00017  -0.00039   0.00150   0.00110   2.83850
   R46        2.08756  -0.00223  -0.01072   0.00435  -0.00637   2.08119
   R47        2.08402  -0.00267  -0.01253   0.00476  -0.00777   2.07625
   R48        2.07947  -0.00408  -0.01552   0.00188  -0.01364   2.06583
   R49        2.65777  -0.00218  -0.01273   0.00912  -0.00361   2.65415
   R50        2.65987  -0.00100  -0.00839   0.00774  -0.00065   2.65922
   R51        2.63673  -0.00180  -0.00617   0.00177  -0.00440   2.63232
   R52        2.05114   0.00361   0.01502  -0.00482   0.01020   2.06134
   R53        2.63395  -0.00229  -0.00792   0.00246  -0.00546   2.62849
   R54        2.05751   0.00312   0.01438  -0.00612   0.00826   2.06577
   R55        2.63385  -0.00010  -0.00048   0.00050   0.00002   2.63387
   R56        2.05730   0.00279   0.01243  -0.00481   0.00762   2.06492
   R57        2.63399   0.00065   0.00008   0.00258   0.00265   2.63664
   R58        2.05739   0.00275   0.01266  -0.00533   0.00733   2.06472
   R59        2.05764   0.00266   0.01307  -0.00642   0.00665   2.06429
   R60        2.83830  -0.00186  -0.01202   0.00811  -0.00391   2.83439
   R61        2.08855  -0.00256  -0.00932   0.00052  -0.00881   2.07974
   R62        2.08185  -0.00239  -0.01115   0.00422  -0.00693   2.07493
   R63        2.07546  -0.00098  -0.00709   0.00557  -0.00153   2.07393
    A1        1.61540   0.00464   0.02002  -0.00856   0.01366   1.62906
    A2        1.60185   0.00639   0.03056   0.00651   0.03297   1.63482
    A3        1.97831  -0.00096  -0.00982   0.06699   0.04564   2.02395
    A4        1.88470   0.00585   0.04016   0.00340   0.03760   1.92231
    A5        2.06655   0.00529   0.03374   0.04167   0.06559   2.13214
    A6        1.93577  -0.00174  -0.01739   0.02009  -0.00078   1.93500
    A7        2.04787  -0.00557  -0.00202  -0.00389  -0.01256   2.03531
    A8        2.11230   0.01273   0.06057   0.03270   0.08983   2.20212
    A9        1.89943  -0.00140  -0.00816   0.02096   0.00584   1.90527
   A10        2.04875  -0.00008   0.01822   0.02217   0.02723   2.07597
   A11        2.10996   0.00948   0.04701   0.05057   0.08698   2.19695
   A12        2.17750   0.00267   0.01156   0.00256   0.01288   2.19038
   A13        2.20469  -0.00037  -0.01802   0.03002   0.01074   2.21543
   A14        1.89202  -0.00216   0.00569  -0.02154  -0.01630   1.87572
   A15        1.89765  -0.00314  -0.02913   0.00784  -0.02138   1.87627
   A16        2.02261   0.00081   0.00698   0.00079   0.00752   2.03013
   A17        1.88846  -0.00001   0.01557  -0.02780  -0.01257   1.87589
   A18        1.91539   0.00178   0.01377  -0.00130   0.01253   1.92792
   A19        1.94806  -0.00137  -0.01057   0.00433  -0.00668   1.94138
   A20        1.79033   0.00211   0.00526   0.01595   0.02135   1.81168
   A21        1.93811   0.00077  -0.00448   0.01417   0.00983   1.94794
   A22        2.23297   0.00289   0.00508   0.01243   0.01704   2.25001
   A23        2.10879  -0.00359  -0.00046  -0.02331  -0.02432   2.08447
   A24        1.89327  -0.00077  -0.00934   0.01051   0.00106   1.89433
   A25        1.99197   0.00044   0.00355  -0.00584  -0.00226   1.98971
   A26        1.99915   0.00111   0.00993  -0.00482   0.00512   2.00426
   A27        1.88771  -0.00044  -0.00136   0.00031  -0.00080   1.88691
   A28        1.88588   0.00074   0.00477  -0.00062   0.00431   1.89019
   A29        1.80003  -0.00111  -0.00747   0.00021  -0.00761   1.79243
   A30        1.89715  -0.00409  -0.03148   0.00235  -0.02917   1.86799
   A31        1.93319   0.00305   0.01861   0.00462   0.02350   1.95669
   A32        1.92035  -0.00178  -0.00866  -0.00660  -0.01596   1.90440
   A33        1.98343   0.00030   0.00338  -0.00006   0.00295   1.98638
   A34        1.95212   0.00156   0.01235  -0.00549   0.00695   1.95908
   A35        1.77538   0.00135   0.00918   0.00490   0.01392   1.78930
   A36        2.09736  -0.00436  -0.02040   0.01258  -0.00946   2.08790
   A37        1.99226   0.00747   0.03195  -0.01957   0.01549   2.00775
   A38        2.19353  -0.00311  -0.01158   0.00695  -0.00630   2.18724
   A39        1.90875  -0.00201  -0.01038  -0.00351  -0.01385   1.89490
   A40        1.94191   0.00458   0.02959  -0.00516   0.02431   1.96622
   A41        1.92717   0.00099   0.00543   0.00007   0.00531   1.93248
   A42        1.89942  -0.00118  -0.00851   0.00380  -0.00460   1.89482
   A43        1.90128  -0.00075  -0.00682   0.00027  -0.00657   1.89471
   A44        1.88461  -0.00174  -0.00980   0.00477  -0.00537   1.87924
   A45        1.94582   0.00485   0.03347  -0.00861   0.02455   1.97037
   A46        1.92767   0.00262   0.00928   0.01085   0.01966   1.94733
   A47        1.89040  -0.00441  -0.02896   0.00363  -0.02511   1.86529
   A48        1.89355  -0.00145  -0.00311   0.00015  -0.00382   1.88973
   A49        1.90297  -0.00079  -0.00643   0.00111  -0.00496   1.89801
   A50        1.90294  -0.00094  -0.00458  -0.00730  -0.01184   1.89110
   A51        2.06536   0.00258  -0.00249   0.01345   0.01218   2.07755
   A52        1.95317  -0.00774  -0.03425   0.01842  -0.01850   1.93468
   A53        2.26464   0.00517   0.03674  -0.03179   0.00618   2.27081
   A54        2.05839   0.00011  -0.00949   0.00770  -0.00040   2.05799
   A55        1.94322  -0.00617  -0.01340  -0.00525  -0.02191   1.92131
   A56        2.28056   0.00602   0.02259  -0.00358   0.02030   2.30085
   A57        2.16493  -0.00415  -0.01409  -0.00486  -0.01895   2.14597
   A58        2.07435   0.00359   0.00286   0.02030   0.02315   2.09749
   A59        2.04389   0.00056   0.01123  -0.01547  -0.00422   2.03967
   A60        2.11340   0.00001  -0.00572   0.00863   0.00292   2.11632
   A61        2.14274  -0.00479  -0.02130  -0.00861  -0.02992   2.11282
   A62        2.02702   0.00478   0.02701  -0.00004   0.02696   2.05398
   A63        2.12330   0.00035  -0.00127   0.00421   0.00295   2.12625
   A64        2.11433  -0.00318  -0.01632  -0.00151  -0.01783   2.09649
   A65        2.04555   0.00282   0.01758  -0.00271   0.01486   2.06041
   A66        2.10672   0.00065   0.00416  -0.00148   0.00268   2.10940
   A67        2.08539  -0.00122  -0.00793   0.00231  -0.00561   2.07978
   A68        2.09107   0.00057   0.00376  -0.00084   0.00292   2.09399
   A69        2.09806   0.00010  -0.00045   0.00227   0.00181   2.09987
   A70        2.08995  -0.00073  -0.00404  -0.00026  -0.00430   2.08565
   A71        2.09518   0.00063   0.00448  -0.00201   0.00247   2.09765
   A72        2.08099  -0.00167  -0.00797   0.00183  -0.00616   2.07483
   A73        2.10133   0.00080   0.00406  -0.00140   0.00267   2.10399
   A74        2.10087   0.00087   0.00391  -0.00043   0.00349   2.10436
   A75        2.00479  -0.00232  -0.01195  -0.00377  -0.01545   1.98934
   A76        2.08438   0.00564   0.01491   0.01692   0.03140   2.11578
   A77        2.18939  -0.00346  -0.00390  -0.01533  -0.01966   2.16973
   A78        1.91169  -0.00096  -0.00279  -0.00673  -0.00944   1.90225
   A79        1.95230   0.00440   0.01981   0.00528   0.02505   1.97735
   A80        1.93104  -0.00020  -0.00383   0.00983   0.00590   1.93694
   A81        1.93430  -0.00389  -0.02050  -0.01113  -0.03152   1.90278
   A82        1.84153   0.00205   0.01278   0.00354   0.01633   1.85786
   A83        1.88983  -0.00158  -0.00625  -0.00076  -0.00719   1.88264
   A84        2.13564  -0.00420  -0.00946  -0.01270  -0.02221   2.11344
   A85        2.08801   0.00386   0.00712   0.01523   0.02233   2.11034
   A86        2.05862   0.00035   0.00230  -0.00188   0.00039   2.05901
   A87        2.10802   0.00005  -0.00159   0.00247   0.00089   2.10890
   A88        2.11690  -0.00311  -0.01271  -0.00773  -0.02044   2.09646
   A89        2.05754   0.00306   0.01425   0.00535   0.01960   2.07714
   A90        2.11375   0.00006   0.00160  -0.00245  -0.00085   2.11290
   A91        2.10300  -0.00215  -0.01126  -0.00112  -0.01238   2.09062
   A92        2.06632   0.00209   0.00966   0.00357   0.01323   2.07954
   A93        2.10252   0.00045   0.00380  -0.00258   0.00122   2.10374
   A94        2.08790  -0.00084  -0.00564   0.00190  -0.00374   2.08415
   A95        2.09272   0.00039   0.00184   0.00068   0.00251   2.09523
   A96        2.09746   0.00024   0.00028   0.00192   0.00219   2.09966
   A97        2.09104  -0.00062  -0.00278  -0.00123  -0.00401   2.08703
   A98        2.09468   0.00039   0.00250  -0.00069   0.00181   2.09649
   A99        2.08561  -0.00114  -0.00640   0.00278  -0.00363   2.08198
   A100       2.09886   0.00053   0.00320  -0.00181   0.00139   2.10025
   A101       2.09865   0.00062   0.00319  -0.00093   0.00227   2.10092
   A102       1.95754  -0.00255  -0.00403  -0.00485  -0.01015   1.94740
   A103       2.09643   0.00485  -0.00047   0.03058   0.03070   2.12713
   A104       2.22705  -0.00232   0.00399  -0.02452  -0.01996   2.20709
   A105       1.90018   0.00230   0.00530   0.01773   0.02305   1.92323
   A106       1.93614   0.00279   0.01334  -0.00327   0.01004   1.94618
   A107       1.97639  -0.00367  -0.01798  -0.00164  -0.01960   1.95679
   A108       1.89180  -0.00400  -0.01732  -0.01473  -0.03206   1.85974
   A109       1.83912   0.00348   0.02064   0.01137   0.03206   1.87118
   A110       1.91598  -0.00095  -0.00416  -0.00911  -0.01330   1.90269
    D1        0.10323  -0.00282  -0.03417  -0.04687  -0.08345   0.01978
    D2       -2.37440  -0.01664  -0.11995  -0.18437  -0.29909  -2.67348
    D3        3.06131   0.00305   0.03131   0.03220   0.06332   3.12463
    D4       -0.08402   0.00309   0.03038   0.05320   0.08345  -0.00057
    D5        0.27333  -0.00604  -0.07323  -0.06950  -0.14330   0.13003
    D6       -2.25647  -0.01861  -0.15228  -0.15187  -0.29842  -2.55489
    D7        2.95713   0.00482   0.04570   0.04809   0.09526   3.05240
    D8       -0.14117   0.00554   0.05212   0.07228   0.12568  -0.01549
    D9        2.00123   0.01692   0.14122   0.16940   0.30924   2.31047
   D10       -1.77811   0.02238   0.19522   0.24034   0.43676  -1.34135
   D11       -0.32401   0.00517   0.06941   0.05172   0.12085  -0.20316
   D12        2.17983   0.01064   0.12342   0.12265   0.24837   2.42820
   D13        3.02002  -0.00250  -0.00677   0.02049   0.01236   3.03238
   D14        0.03889  -0.00354  -0.00029  -0.07584  -0.07856  -0.03968
   D15       -1.02896   0.01040   0.07308   0.13460   0.21011  -0.81885
   D16        2.27309   0.00936   0.07956   0.03827   0.11919   2.39228
   D17        0.22745  -0.00105  -0.02764  -0.00143  -0.02834   0.19911
   D18       -2.81653   0.00063  -0.01701   0.02251   0.00669  -2.80984
   D19       -2.05000  -0.01015  -0.07835  -0.13848  -0.21870  -2.26870
   D20        1.18921  -0.00846  -0.06773  -0.11453  -0.18367   1.00554
   D21       -0.86410   0.00480   0.03594   0.02552   0.06325  -0.80084
   D22       -2.97072   0.00162   0.01230   0.02371   0.03697  -2.93375
   D23        1.22964   0.00393   0.03030   0.02399   0.05547   1.28511
   D24        2.95401  -0.00290  -0.01763  -0.05911  -0.07757   2.87643
   D25        0.84738  -0.00608  -0.04127  -0.06092  -0.10385   0.74352
   D26       -1.23545  -0.00377  -0.02328  -0.06064  -0.08536  -1.32080
   D27        3.03180   0.00189   0.02252   0.02758   0.05055   3.08234
   D28       -0.10180   0.00258   0.03433   0.03211   0.06732  -0.03448
   D29       -0.80124   0.01178   0.09670   0.15749   0.25482  -0.54642
   D30        2.34835   0.01247   0.10851   0.16202   0.27159   2.61994
   D31        1.20234   0.00548   0.03622   0.06484   0.10371   1.30605
   D32       -0.89649   0.00536   0.03475   0.06568   0.10331  -0.79318
   D33       -2.98893   0.00390   0.02461   0.06301   0.09020  -2.89873
   D34       -1.19191  -0.00519  -0.03458  -0.07657  -0.11390  -1.30581
   D35        2.99245  -0.00531  -0.03605  -0.07573  -0.11430   2.87815
   D36        0.90001  -0.00677  -0.04619  -0.07840  -0.12741   0.77259
   D37        0.87492  -0.00252  -0.01499  -0.05393  -0.06892   0.80599
   D38       -1.28225  -0.00037   0.00751  -0.06399  -0.05617  -1.33842
   D39        2.92823  -0.00071   0.01078  -0.07689  -0.06601   2.86222
   D40       -2.40277  -0.00158  -0.02248   0.03157   0.00891  -2.39385
   D41        1.72325   0.00057   0.00002   0.02152   0.02167   1.74492
   D42       -0.34946   0.00023   0.00329   0.00862   0.01183  -0.33763
   D43        2.96491   0.00158  -0.00299   0.08660   0.08362   3.04853
   D44       -0.08873   0.00093  -0.00476   0.04417   0.03860  -0.05013
   D45       -0.03790   0.00033   0.00179   0.00223   0.00418  -0.03373
   D46       -3.09154  -0.00032   0.00002  -0.04021  -0.04084  -3.13239
   D47       -1.36825   0.00190   0.01512  -0.02685  -0.01181  -1.38006
   D48        0.74050   0.00089   0.00455  -0.01703  -0.01249   0.72801
   D49        2.73531   0.00103   0.00589  -0.01751  -0.01148   2.72383
   D50        0.71902  -0.00281  -0.01716  -0.03243  -0.04958   0.66944
   D51        2.82778  -0.00382  -0.02773  -0.02261  -0.05026   2.77752
   D52       -1.46060  -0.00368  -0.02639  -0.02308  -0.04925  -1.50985
   D53        2.76863  -0.00017  -0.00288  -0.02300  -0.02586   2.74276
   D54       -1.40580  -0.00118  -0.01345  -0.01317  -0.02655  -1.43235
   D55        0.58901  -0.00103  -0.01211  -0.01365  -0.02554   0.56347
   D56       -1.62910  -0.00080  -0.00913  -0.00856  -0.01788  -1.64698
   D57        2.51256   0.00202   0.01547  -0.01513   0.00041   2.51297
   D58        0.41153  -0.00084  -0.00658  -0.01160  -0.01842   0.39311
   D59        1.43173   0.00015  -0.00716   0.03229   0.02453   1.45626
   D60       -0.70980   0.00298   0.01745   0.02572   0.04282  -0.66698
   D61       -2.81082   0.00011  -0.00461   0.02926   0.02399  -2.78683
   D62       -1.36262   0.00099  -0.01271   0.12967   0.11693  -1.24569
   D63        1.76999   0.00026  -0.02606   0.12446   0.09841   1.86840
   D64        1.87459   0.00004  -0.01450   0.08166   0.06715   1.94174
   D65       -1.27599  -0.00068  -0.02784   0.07646   0.04863  -1.22736
   D66       -0.72898   0.00448   0.02849   0.03479   0.06322  -0.66577
   D67        1.38142  -0.00088  -0.00917   0.02958   0.02040   1.40182
   D68       -2.77890   0.00104   0.00605   0.02976   0.03597  -2.74293
   D69       -2.84109   0.00420   0.03051   0.02495   0.05528  -2.78581
   D70       -0.73069  -0.00116  -0.00715   0.01974   0.01246  -0.71822
   D71        1.39218   0.00076   0.00807   0.01991   0.02804   1.42021
   D72        1.44596   0.00491   0.03356   0.02475   0.05798   1.50395
   D73       -2.72682  -0.00045  -0.00410   0.01954   0.01517  -2.71165
   D74       -0.60396   0.00147   0.01112   0.01971   0.03074  -0.57322
   D75        0.04197  -0.00047  -0.01312   0.00625  -0.00687   0.03510
   D76        3.11815  -0.00084  -0.02125   0.02331   0.00202   3.12017
   D77       -3.09111   0.00027  -0.00056   0.01104   0.01101  -3.08011
   D78       -0.01493  -0.00011  -0.00869   0.02810   0.01989   0.00496
   D79       -2.61136   0.00197   0.02056   0.02389   0.04461  -2.56674
   D80        0.48349   0.00229   0.01974   0.04052   0.06042   0.54391
   D81        0.53475   0.00195   0.02184  -0.00161   0.02007   0.55483
   D82       -2.65358   0.00227   0.02101   0.01503   0.03587  -2.61771
   D83        0.03924  -0.00178  -0.01373  -0.04339  -0.05758  -0.01834
   D84       -3.03093  -0.00170  -0.00464  -0.06464  -0.06932  -3.10025
   D85       -3.10664  -0.00173  -0.01490  -0.01920  -0.03456  -3.14120
   D86        0.10637  -0.00166  -0.00581  -0.04046  -0.04630   0.06007
   D87        3.07671  -0.00032  -0.00238  -0.00735  -0.00916   3.06755
   D88       -0.05736  -0.00022  -0.00232  -0.00345  -0.00520  -0.06256
   D89       -0.11805  -0.00160  -0.01137  -0.03701  -0.04894  -0.16700
   D90        3.03106  -0.00151  -0.01131  -0.03311  -0.04498   2.98608
   D91       -0.02817  -0.00300  -0.01990  -0.05277  -0.07369  -0.10186
   D92        3.00904  -0.00422  -0.03022  -0.07625  -0.10667   2.90237
   D93       -3.11934  -0.00191  -0.01139  -0.02496  -0.03668   3.12717
   D94       -0.08213  -0.00312  -0.02171  -0.04843  -0.06966  -0.15179
   D95       -3.13961  -0.00009  -0.00142   0.00227   0.00081  -3.13881
   D96       -0.00685  -0.00020  -0.00161  -0.00195  -0.00353  -0.01038
   D97       -0.00542  -0.00017  -0.00151  -0.00142  -0.00292  -0.00835
   D98        3.12734  -0.00028  -0.00169  -0.00565  -0.00726   3.12008
   D99        3.13937  -0.00012  -0.00024  -0.00375  -0.00401   3.13535
   D100      -0.00725  -0.00029  -0.00177  -0.00525  -0.00701  -0.01426
   D101       0.00477  -0.00001  -0.00008  -0.00015  -0.00021   0.00456
   D102       3.14135  -0.00019  -0.00161  -0.00166  -0.00321   3.13813
   D103       0.00236   0.00019   0.00172   0.00126   0.00295   0.00531
   D104       3.14083   0.00003   0.00049  -0.00050  -0.00002   3.14081
   D105      -3.13096   0.00033   0.00211   0.00526   0.00742  -3.12355
   D106       0.00751   0.00018   0.00088   0.00351   0.00445   0.01196
   D107      -0.00101   0.00019   0.00150   0.00189   0.00338   0.00237
   D108       3.13928  -0.00001  -0.00018   0.00022   0.00004   3.13932
   D109      -3.13777   0.00037   0.00304   0.00334   0.00641  -3.13136
   D110       0.00252   0.00017   0.00136   0.00167   0.00307   0.00559
   D111       0.00160  -0.00001  -0.00032   0.00058   0.00027   0.00187
   D112       3.14107  -0.00004  -0.00041  -0.00022  -0.00062   3.14045
   D113      -3.13686   0.00015   0.00092   0.00233   0.00328  -3.13358
   D114       0.00261   0.00012   0.00083   0.00154   0.00239   0.00500
   D115      -0.00226  -0.00017  -0.00126  -0.00212  -0.00337  -0.00564
   D116       3.14145  -0.00014  -0.00117  -0.00133  -0.00249   3.13897
   D117       3.14064   0.00003   0.00042  -0.00045  -0.00001   3.14063
   D118       0.00117   0.00006   0.00051   0.00035   0.00088   0.00205
   D119       2.09530   0.00154   0.00704   0.02414   0.03108   2.12639
   D120      -2.03617  -0.00109  -0.00745   0.00874   0.00105  -2.03512
   D121       0.07241  -0.00027  -0.00464   0.01814   0.01344   0.08585
   D122      -0.93754   0.00327   0.01916   0.04983   0.06917  -0.86837
   D123       1.21417   0.00064   0.00468   0.03444   0.03913   1.25330
   D124      -2.96043   0.00146   0.00748   0.04384   0.05153  -2.90891
   D125       3.12208   0.00025  -0.00035   0.00900   0.00846   3.13054
   D126       0.02228   0.00023   0.00075   0.00630   0.00690   0.02918
   D127       0.02648  -0.00015   0.00033  -0.00782  -0.00748   0.01901
   D128      -3.07331  -0.00017   0.00144  -0.01052  -0.00903  -3.08235
   D129      -3.12623   0.00008   0.00120  -0.00452  -0.00351  -3.12974
   D130       0.03216   0.00011   0.00175  -0.00486  -0.00327   0.02889
   D131      -0.02933   0.00026   0.00009   0.01107   0.01118  -0.01815
   D132       3.12906   0.00028   0.00064   0.01073   0.01142   3.14048
   D133      -0.00685   0.00002  -0.00011   0.00057   0.00043  -0.00642
   D134      -3.13717   0.00008   0.00058   0.00075   0.00133  -3.13584
   D135       3.09434  -0.00011  -0.00177   0.00287   0.00103   3.09537
   D136      -0.03598  -0.00004  -0.00109   0.00306   0.00194  -0.03405
   D137       0.01243  -0.00023  -0.00083  -0.00694  -0.00780   0.00463
   D138      -3.13048  -0.00008  -0.00005  -0.00323  -0.00329  -3.13377
   D139       3.13757  -0.00030  -0.00156  -0.00665  -0.00828   3.12929
   D140      -0.00534  -0.00014  -0.00078  -0.00293  -0.00376  -0.00910
   D141      -0.01080   0.00003  -0.00051   0.00372   0.00323  -0.00757
   D142      -3.14027  -0.00002  -0.00011  -0.00003  -0.00012  -3.14039
   D143       3.11949  -0.00004  -0.00124   0.00355   0.00229   3.12177
   D144      -0.00999  -0.00009  -0.00084  -0.00020  -0.00107  -0.01105
   D145       0.00804   0.00007   0.00096  -0.00057   0.00041   0.00845
   D146       3.13751   0.00012   0.00056   0.00318   0.00376   3.14127
   D147      -3.13224  -0.00008   0.00019  -0.00429  -0.00412  -3.13636
   D148      -0.00276  -0.00003  -0.00021  -0.00054  -0.00078  -0.00354
   D149      -0.84449   0.00307   0.02156   0.02703   0.04872  -0.79576
   D150       1.23584   0.00130   0.01166   0.01810   0.02991   1.26575
   D151      -2.88394  -0.00055   0.00310   0.00228   0.00557  -2.87837
   D152       2.22063   0.00269   0.01173   0.04829   0.05984   2.28046
   D153      -1.98223   0.00092   0.00183   0.03935   0.04102  -1.94121
   D154       0.18117  -0.00093  -0.00672   0.02354   0.01669   0.19786
         Item               Value     Threshold  Converged?
 Maximum Force            0.026707     0.000450     NO 
 RMS     Force            0.005214     0.000300     NO 
 Maximum Displacement     1.001377     0.001800     NO 
 RMS     Displacement     0.193800     0.001200     NO 
 Predicted change in Energy=-6.052045D-02
 Lowest energy point so far.  Saving SCF results.
 GradGradGradGradGradGradGradGradGradGradGradGradGradGradGradGradGradGrad

 Leave Link  103 at Wed Dec 12 16:21:49 2018, MaxMem=   805306368 cpu:         2.3
 (Enter /pbs_home/pkowalski/g09d01/g09/l202.exe)
 Stoichiometry    C29H22F6S2
 Framework group  C1[X(C29H22F6S2)]
 Deg. of freedom   171
 Full point group                 C1      NOp   1
 RotChk:  IX=0 Diff= 5.16D-02
 Largest Abelian subgroup         C1      NOp   1
 Largest concise Abelian subgroup C1      NOp   1
                         Standard orientation:                         
 ---------------------------------------------------------------------
 Center     Atomic      Atomic             Coordinates (Angstroms)
 Number     Number       Type             X           Y           Z
 ---------------------------------------------------------------------
      1         16           0        2.308264   -1.647992    1.601711
      2         16           0       -1.592268   -2.208538   -0.358675
      3          9           0       -2.586295    3.060171   -0.321439
      4          9           0       -1.050289    3.406860   -1.809012
      5          9           0       -0.440713    4.986503    0.280755
      6          9           0       -1.090318    3.456968    1.676708
      7          9           0        1.642755    3.520491   -0.458606
      8          9           0        1.492372    3.104548    1.663091
      9          6           0       -1.365060    0.284839   -1.046635
     10          6           0       -0.613209   -0.920994   -0.949768
     11          6           0        1.076842   -0.435688    1.496315
     12          6           0       -0.734594    1.481695   -0.480737
     13          6           0       -1.279703    2.903447   -0.583971
     14          6           0        0.477527    1.550048    0.166499
     15          6           0       -0.497206    3.675012    0.490314
     16          6           0        0.851493    2.969381    0.493380
     17          6           0        1.408393    0.460719    0.503896
     18          6           0        0.246157   -0.136599    2.710133
     19          6           0        0.552097   -1.303292   -1.800425
     20          6           0        3.268238   -0.926776    0.344230
     21          6           0       -3.070725   -1.268109   -0.432138
     22          6           0       -4.336046   -1.949341   -0.120849
     23          6           0       -5.572054   -1.279163   -0.062454
     24          6           0       -4.348126   -3.333617    0.149947
     25          6           0       -6.749856   -1.959667    0.239246
     26          6           0       -5.523276   -4.010631    0.455253
     27          6           0       -6.737859   -3.327531    0.499136
     28          6           0       -2.800100    0.002119   -0.880390
     29          6           0       -3.844605    0.977106   -1.343662
     30          6           0        4.543144   -1.549524   -0.023225
     31          6           0        5.631705   -0.773690   -0.454256
     32          6           0        4.724530   -2.941098    0.080869
     33          6           0        6.845055   -1.370050   -0.789657
     34          6           0        5.937616   -3.533702   -0.253715
     35          6           0        7.004836   -2.751495   -0.696347
     36          6           0        2.662099    0.211647   -0.144236
     37          6           0        3.160256    1.076057   -1.264197
     38          1           0        0.855687    0.445157    3.417043
     39          1           0       -0.105742   -1.047343    3.217908
     40          1           0       -0.638755    0.457800    2.439327
     41          1           0        1.132314   -2.139529   -1.381150
     42          1           0        1.231737   -0.457627   -1.956614
     43          1           0        0.147832   -1.608125   -2.777813
     44          1           0       -5.638379   -0.210186   -0.239421
     45          1           0       -3.419012   -3.906842    0.116180
     46          1           0       -7.690684   -1.405143    0.276181
     47          1           0       -5.489051   -5.083968    0.656554
     48          1           0       -7.664108   -3.855788    0.736180
     49          1           0       -4.503003    0.477907   -2.071823
     50          1           0       -4.456569    1.379920   -0.524886
     51          1           0       -3.387558    1.820914   -1.867261
     52          1           0        5.547370    0.313109   -0.494621
     53          1           0        3.897287   -3.573071    0.414446
     54          1           0        7.678453   -0.743742   -1.117078
     55          1           0        6.049498   -4.617389   -0.170742
     56          1           0        7.958149   -3.215630   -0.959137
     57          1           0        2.351910    1.264856   -1.986791
     58          1           0        3.489227    2.057959   -0.899148
     59          1           0        3.984410    0.604739   -1.814728
 ---------------------------------------------------------------------
 Rotational constants (GHZ):      0.1274773      0.0703543      0.0507463
 Leave Link  202 at Wed Dec 12 16:21:49 2018, MaxMem=   805306368 cpu:         0.0
 (Enter /pbs_home/pkowalski/g09d01/g09/l301.exe)
 Basis read from rwf:  (5D, 7F)
 No pseudopotential information found on rwf file.
 There are   673 symmetry adapted cartesian basis functions of A   symmetry.
 There are   636 symmetry adapted basis functions of A   symmetry.
   636 basis functions,  1103 primitive gaussians,   673 cartesian basis functions
   141 alpha electrons      141 beta electrons
       nuclear repulsion energy      4680.4258235226 Hartrees.
 IExCor= 1009 DFT=T Ex+Corr=PBE1PBE ExCW=0 ScaHFX=  0.250000
 ScaDFX=  0.750000  0.750000  1.000000  1.000000 ScalE2=  1.000000  1.000000
 IRadAn=      0 IRanWt=     -1 IRanGd=            0 ICorTp=0 IEmpDi=131
 NAtoms=   59 NActive=   59 NUniq=   59 SFac= 1.00D+00 NAtFMM=   60 NAOKFM=F Big=F
 Integral buffers will be    131072 words long.
 Raffenetti 2 integral format.
 Two-electron integral symmetry is turned on.
 R6Disp:  Grimme-D3 Dispersion energy=       -0.0500604939 Hartrees.
 Nuclear repulsion after empirical dispersion term =     4680.3757630287 Hartrees.
 No density basis found on file   724.
 Leave Link  301 at Wed Dec 12 16:21:49 2018, MaxMem=   805306368 cpu:         0.5
 (Enter /pbs_home/pkowalski/g09d01/g09/l302.exe)
 NPDir=0 NMtPBC=     1 NCelOv=     1 NCel=       1 NClECP=     1 NCelD=      1
         NCelK=      1 NCelE2=     1 NClLst=     1 CellRange=     0.0.
 One-electron integrals computed using PRISM.
 NBasis=   636 RedAO= T EigKep=  2.91D-04  NBF=   636
 NBsUse=   636 1.00D-06 EigRej= -1.00D+00 NBFU=   636
 Precomputing XC quadrature grid using
 IXCGrd= 4 IRadAn=           0 IRanWt=          -1 IRanGd=           0 AccXCQ= 0.00D+00.
 Generated NRdTot=       0 NPtTot=           0 NUsed=           0 NTot=          32
 NSgBfM=   620   620   620   624   625 MxSgAt=    59 MxSgA2=    59.
 Leave Link  302 at Wed Dec 12 16:21:51 2018, MaxMem=   805306368 cpu:        16.2
 (Enter /pbs_home/pkowalski/g09d01/g09/l303.exe)
 DipDrv:  MaxL=1.
 Leave Link  303 at Wed Dec 12 16:21:51 2018, MaxMem=   805306368 cpu:         1.5
 (Enter /pbs_home/pkowalski/g09d01/g09/l401.exe)
 Initial guess from the checkpoint file:  "dae0068freq_open_pbe0_air_D3.chk"
 B after Tr=     0.000000    0.000000    0.000000
         Rot=    0.999854    0.000818    0.000086    0.017090 Ang=   1.96 deg.
 Guess basis will be translated and rotated to current coordinates.
 JPrj=2 DoOrth=T DoCkMO=T.
 Generating alternative initial guess.
 ExpMin= 1.22D-01 ExpMax= 9.18D+03 ExpMxC= 1.38D+03 IAcc=1 IRadAn=         1 AccDes= 0.00D+00
 Harris functional with IExCor= 1009 and IRadAn=       1 diagonalized for initial guess.
 HarFok:  IExCor= 1009 AccDes= 0.00D+00 IRadAn=         1 IDoV= 1 UseB2=F ITyADJ=14
 ICtDFT=  3500011 ScaDFX=  1.000000  1.000000  1.000000  1.000000
 FoFCou: FMM=F IPFlag=           0 FMFlag=      100000 FMFlg1=           0
         NFxFlg=           0 DoJE=T BraDBF=F KetDBF=T FulRan=T
         wScrn=  0.000000 ICntrl=     500 IOpCl=  0 I1Cent=   200000004 NGrid=           0
         NMat0=    1 NMatS0=      1 NMatT0=    0 NMatD0=    1 NMtDS0=    0 NMtDT0=    0
 Petite list used in FoFCou.
 Harris En= -2510.28576948843    
 Leave Link  401 at Wed Dec 12 16:21:57 2018, MaxMem=   805306368 cpu:        42.1
 (Enter /pbs_home/pkowalski/g09d01/g09/l502.exe)
 Closed shell SCF:
 Using DIIS extrapolation, IDIIS=  1040.
 Integral symmetry usage will be decided dynamically.
 IVT=     1387805 IEndB=     1387805 NGot=   805306368 MDV=   804388806
 LenX=   804388806 LenY=   803935204
 Requested convergence on RMS density matrix=1.00D-08 within 128 cycles.
 Requested convergence on MAX density matrix=1.00D-06.
 Requested convergence on             energy=1.00D-06.
 No special actions if energy rises.
 Fock matrices will be formed incrementally for  20 cycles.
 Integral accuracy reduced to 1.0D-05 until final iterations.

 Cycle   1  Pass 0  IDiag  1:
 FoFJK:  IHMeth= 1 ICntrl=       0 DoSepK=F KAlg= 0 I1Cent=   0 FoldK=F
 IRaf= 660000000 NMat=   1 IRICut=       1 DoRegI=T DoRafI=F ISym2E= 0.
 FoFCou: FMM=F IPFlag=           0 FMFlag=      100000 FMFlg1=           0
         NFxFlg=           0 DoJE=F BraDBF=F KetDBF=F FulRan=T
         wScrn=  0.000000 ICntrl=       0 IOpCl=  0 I1Cent=           0 NGrid=           0
         NMat0=    1 NMatS0=      1 NMatT0=    0 NMatD0=    1 NMtDS0=    0 NMtDT0=    0
 Symmetry not used in FoFCou.
 E= -2509.96650272351    
 DIIS: error= 1.02D-02 at cycle   1 NSaved=   1.
 NSaved= 1 IEnMin= 1 EnMin= -2509.96650272351     IErMin= 1 ErrMin= 1.02D-02
 ErrMax= 1.02D-02  0.00D+00 EMaxC= 1.00D-01 BMatC= 9.18D-02 BMatP= 9.18D-02
 IDIUse=3 WtCom= 8.98D-01 WtEn= 1.02D-01
 Coeff-Com:  0.100D+01
 Coeff-En:   0.100D+01
 Coeff:      0.100D+01
 Recover alternate guess density for next cycle.
 RMSDP=2.67D-03 MaxDP=9.22D-02              OVMax= 0.00D+00

 Cycle   2  Pass 0  IDiag  1:
 RMSU=  2.66D-03    CP:  1.01D+00
 E= -2509.34607615546     Delta-E=        0.620426568050 Rises=F Damp=F
 Switch densities from cycles 1 and 2 for lowest energy.
 DIIS: error= 2.53D-02 at cycle   2 NSaved=   2.
 NSaved= 2 IEnMin= 1 EnMin= -2509.96650272351     IErMin= 1 ErrMin= 1.02D-02
 ErrMax= 2.53D-02  0.00D+00 EMaxC= 1.00D+00 BMatC= 7.15D-01 BMatP= 9.18D-02
 IDIUse=1 WtCom= 1.00D+00 WtEn= 0.00D+00
 Coeff-Com:  0.880D+00 0.120D+00
 Coeff:      0.880D+00 0.120D+00
 Gap=     0.147 Goal=   None    Shift=    0.000
 RMSDP=1.17D-03 MaxDP=3.55D-02 DE= 6.20D-01 OVMax= 2.14D-01

 Cycle   3  Pass 0  IDiag  1:
 RMSU=  1.07D-03    CP:  9.95D-01  1.82D-01
 E= -2510.10055486265     Delta-E=       -0.754478707189 Rises=F Damp=F
 DIIS: error= 2.55D-03 at cycle   3 NSaved=   3.
 NSaved= 3 IEnMin= 3 EnMin= -2510.10055486265     IErMin= 3 ErrMin= 2.55D-03
 ErrMax= 2.55D-03  0.00D+00 EMaxC= 1.00D+00 BMatC= 1.66D-02 BMatP= 9.18D-02
 IDIUse=1 WtCom= 1.00D+00 WtEn= 0.00D+00
 Coeff-Com: -0.535D-02 0.119D+00 0.886D+00
 Coeff:     -0.535D-02 0.119D+00 0.886D+00
 Gap=     0.133 Goal=   None    Shift=    0.000
 RMSDP=4.78D-04 MaxDP=2.85D-02 DE=-7.54D-01 OVMax= 5.22D-02

 Cycle   4  Pass 0  IDiag  1:
 RMSU=  4.16D-04    CP:  9.94D-01  2.50D-01  8.60D-01
 E= -2510.11365979947     Delta-E=       -0.013104936820 Rises=F Damp=F
 DIIS: error= 1.64D-03 at cycle   4 NSaved=   4.
 NSaved= 4 IEnMin= 4 EnMin= -2510.11365979947     IErMin= 4 ErrMin= 1.64D-03
 ErrMax= 1.64D-03  0.00D+00 EMaxC= 1.00D+00 BMatC= 5.35D-03 BMatP= 1.66D-02
 IDIUse=1 WtCom= 1.00D+00 WtEn= 0.00D+00
 Coeff-Com: -0.284D-01 0.550D-01 0.505D+00 0.468D+00
 Coeff:     -0.284D-01 0.550D-01 0.505D+00 0.468D+00
 Gap=     0.133 Goal=   None    Shift=    0.000
 RMSDP=2.58D-04 MaxDP=1.34D-02 DE=-1.31D-02 OVMax= 3.75D-02

 Cycle   5  Pass 0  IDiag  1:
 RMSU=  1.33D-04    CP:  9.95D-01  2.47D-01  9.33D-01  5.05D-01
 E= -2510.11898599650     Delta-E=       -0.005326197030 Rises=F Damp=F
 DIIS: error= 5.83D-04 at cycle   5 NSaved=   5.
 NSaved= 5 IEnMin= 5 EnMin= -2510.11898599650     IErMin= 5 ErrMin= 5.83D-04
 ErrMax= 5.83D-04  0.00D+00 EMaxC= 1.00D+00 BMatC= 7.22D-04 BMatP= 5.35D-03
 IDIUse=1 WtCom= 1.00D+00 WtEn= 0.00D+00
 Coeff-Com: -0.133D-01 0.120D-01 0.163D+00 0.291D+00 0.547D+00
 Coeff:     -0.133D-01 0.120D-01 0.163D+00 0.291D+00 0.547D+00
 Gap=     0.132 Goal=   None    Shift=    0.000
 RMSDP=7.24D-05 MaxDP=4.84D-03 DE=-5.33D-03 OVMax= 1.11D-02

 Cycle   6  Pass 0  IDiag  1:
 RMSU=  4.22D-05    CP:  9.95D-01  2.46D-01  9.31D-01  5.79D-01  6.25D-01
 E= -2510.11971485202     Delta-E=       -0.000728855522 Rises=F Damp=F
 DIIS: error= 1.33D-04 at cycle   6 NSaved=   6.
 NSaved= 6 IEnMin= 6 EnMin= -2510.11971485202     IErMin= 6 ErrMin= 1.33D-04
 ErrMax= 1.33D-04  0.00D+00 EMaxC= 1.00D+00 BMatC= 5.35D-05 BMatP= 7.22D-04
 IDIUse=1 WtCom= 1.00D+00 WtEn= 0.00D+00
 Coeff-Com: -0.387D-02 0.582D-03 0.345D-01 0.110D+00 0.289D+00 0.570D+00
 Coeff:     -0.387D-02 0.582D-03 0.345D-01 0.110D+00 0.289D+00 0.570D+00
 Gap=     0.132 Goal=   None    Shift=    0.000
 RMSDP=2.06D-05 MaxDP=9.37D-04 DE=-7.29D-04 OVMax= 2.80D-03

 Cycle   7  Pass 0  IDiag  1:
 RMSU=  1.44D-05    CP:  9.95D-01  2.45D-01  9.32D-01  5.83D-01  6.57D-01
                    CP:  6.81D-01
 E= -2510.11976371548     Delta-E=       -0.000048863460 Rises=F Damp=F
 DIIS: error= 8.73D-05 at cycle   7 NSaved=   7.
 NSaved= 7 IEnMin= 7 EnMin= -2510.11976371548     IErMin= 7 ErrMin= 8.73D-05
 ErrMax= 8.73D-05  0.00D+00 EMaxC= 1.00D+00 BMatC= 6.55D-06 BMatP= 5.35D-05
 IDIUse=1 WtCom= 1.00D+00 WtEn= 0.00D+00
 Coeff-Com: -0.101D-02-0.735D-03 0.412D-02 0.364D-01 0.113D+00 0.319D+00
 Coeff-Com:  0.530D+00
 Coeff:     -0.101D-02-0.735D-03 0.412D-02 0.364D-01 0.113D+00 0.319D+00
 Coeff:      0.530D+00
 Gap=     0.132 Goal=   None    Shift=    0.000
 RMSDP=7.80D-06 MaxDP=4.66D-04 DE=-4.89D-05 OVMax= 1.01D-03

 Initial convergence to 1.0D-05 achieved.  Increase integral accuracy.
 Cycle   8  Pass 1  IDiag  1:
 E= -2510.12022215222     Delta-E=       -0.000458436745 Rises=F Damp=F
 DIIS: error= 1.50D-04 at cycle   1 NSaved=   1.
 NSaved= 1 IEnMin= 1 EnMin= -2510.12022215222     IErMin= 1 ErrMin= 1.50D-04
 ErrMax= 1.50D-04  0.00D+00 EMaxC= 1.00D+00 BMatC= 1.84D-05 BMatP= 1.84D-05
 IDIUse=1 WtCom= 1.00D+00 WtEn= 0.00D+00
 Coeff-Com:  0.100D+01
 Coeff:      0.100D+01
 Gap=     0.132 Goal=   None    Shift=    0.000
 RMSDP=7.80D-06 MaxDP=4.66D-04 DE=-4.58D-04 OVMax= 1.14D-03

 Cycle   9  Pass 1  IDiag  1:
 RMSU=  2.01D-04    CP:  1.00D+00
 E= -2510.12023624614     Delta-E=       -0.000014093916 Rises=F Damp=F
 DIIS: error= 8.84D-05 at cycle   2 NSaved=   2.
 NSaved= 2 IEnMin= 2 EnMin= -2510.12023624614     IErMin= 2 ErrMin= 8.84D-05
 ErrMax= 8.84D-05  0.00D+00 EMaxC= 1.00D+00 BMatC= 6.54D-06 BMatP= 1.84D-05
 IDIUse=1 WtCom= 1.00D+00 WtEn= 0.00D+00
 Coeff-Com:  0.304D+00 0.696D+00
 Coeff:      0.304D+00 0.696D+00
 Gap=     0.132 Goal=   None    Shift=    0.000
 RMSDP=1.39D-05 MaxDP=7.07D-04 DE=-1.41D-05 OVMax= 1.70D-03

 Cycle  10  Pass 1  IDiag  1:
 RMSU=  1.38D-05    CP:  1.00D+00  1.01D+00
 E= -2510.12023088857     Delta-E=        0.000005357568 Rises=F Damp=F
 DIIS: error= 1.17D-04 at cycle   3 NSaved=   3.
 NSaved= 3 IEnMin= 2 EnMin= -2510.12023624614     IErMin= 2 ErrMin= 8.84D-05
 ErrMax= 1.17D-04  0.00D+00 EMaxC= 1.00D+00 BMatC= 1.14D-05 BMatP= 6.54D-06
 IDIUse=1 WtCom= 1.00D+00 WtEn= 0.00D+00
 Coeff-Com: -0.451D-02 0.571D+00 0.433D+00
 Coeff:     -0.451D-02 0.571D+00 0.433D+00
 Gap=     0.132 Goal=   None    Shift=    0.000
 RMSDP=8.10D-06 MaxDP=4.27D-04 DE= 5.36D-06 OVMax= 1.04D-03

 Cycle  11  Pass 1  IDiag  1:
 RMSU=  1.25D-06    CP:  1.00D+00  1.01D+00  4.29D-01
 E= -2510.12024333817     Delta-E=       -0.000012449600 Rises=F Damp=F
 DIIS: error= 7.37D-06 at cycle   4 NSaved=   4.
 NSaved= 4 IEnMin= 4 EnMin= -2510.12024333817     IErMin= 4 ErrMin= 7.37D-06
 ErrMax= 7.37D-06  0.00D+00 EMaxC= 1.00D+00 BMatC= 7.21D-08 BMatP= 6.54D-06
 IDIUse=1 WtCom= 1.00D+00 WtEn= 0.00D+00
 Coeff-Com: -0.547D-02 0.334D+00 0.258D+00 0.413D+00
 Coeff:     -0.547D-02 0.334D+00 0.258D+00 0.413D+00
 Gap=     0.132 Goal=   None    Shift=    0.000
 RMSDP=6.62D-07 MaxDP=4.85D-05 DE=-1.24D-05 OVMax= 8.58D-05

 Cycle  12  Pass 1  IDiag  1:
 RMSU=  4.80D-07    CP:  1.00D+00  1.01D+00  4.44D-01  6.77D-01
 E= -2510.12024341072     Delta-E=       -0.000000072548 Rises=F Damp=F
 DIIS: error= 2.03D-06 at cycle   5 NSaved=   5.
 NSaved= 5 IEnMin= 5 EnMin= -2510.12024341072     IErMin= 5 ErrMin= 2.03D-06
 ErrMax= 2.03D-06  0.00D+00 EMaxC= 1.00D+00 BMatC= 2.56D-09 BMatP= 7.21D-08
 IDIUse=1 WtCom= 1.00D+00 WtEn= 0.00D+00
 Coeff-Com: -0.262D-02 0.146D+00 0.113D+00 0.225D+00 0.519D+00
 Coeff:     -0.262D-02 0.146D+00 0.113D+00 0.225D+00 0.519D+00
 Gap=     0.132 Goal=   None    Shift=    0.000
 RMSDP=1.90D-07 MaxDP=9.55D-06 DE=-7.25D-08 OVMax= 2.67D-05

 Cycle  13  Pass 1  IDiag  1:
 RMSU=  1.55D-07    CP:  1.00D+00  1.01D+00  4.41D-01  7.04D-01  8.02D-01
 E= -2510.12024341344     Delta-E=       -0.000000002722 Rises=F Damp=F
 DIIS: error= 4.60D-07 at cycle   6 NSaved=   6.
 NSaved= 6 IEnMin= 6 EnMin= -2510.12024341344     IErMin= 6 ErrMin= 4.60D-07
 ErrMax= 4.60D-07  0.00D+00 EMaxC= 1.00D+00 BMatC= 2.82D-10 BMatP= 2.56D-09
 IDIUse=1 WtCom= 1.00D+00 WtEn= 0.00D+00
 Coeff-Com: -0.430D-03 0.193D-01 0.146D-01 0.470D-01 0.276D+00 0.644D+00
 Coeff:     -0.430D-03 0.193D-01 0.146D-01 0.470D-01 0.276D+00 0.644D+00
 Gap=     0.132 Goal=   None    Shift=    0.000
 RMSDP=6.23D-08 MaxDP=3.44D-06 DE=-2.72D-09 OVMax= 5.28D-06

 Cycle  14  Pass 1  IDiag  1:
 RMSU=  4.94D-08    CP:  1.00D+00  1.01D+00  4.41D-01  7.16D-01  8.42D-01
                    CP:  8.18D-01
 E= -2510.12024341357     Delta-E=       -0.000000000130 Rises=F Damp=F
 DIIS: error= 1.58D-07 at cycle   7 NSaved=   7.
 NSaved= 7 IEnMin= 7 EnMin= -2510.12024341357     IErMin= 7 ErrMin= 1.58D-07
 ErrMax= 1.58D-07  0.00D+00 EMaxC= 1.00D+00 BMatC= 5.31D-11 BMatP= 2.82D-10
 IDIUse=1 WtCom= 1.00D+00 WtEn= 0.00D+00
 Coeff-Com:  0.265D-04-0.438D-02-0.362D-02 0.358D-02 0.119D+00 0.381D+00
 Coeff-Com:  0.505D+00
 Coeff:      0.265D-04-0.438D-02-0.362D-02 0.358D-02 0.119D+00 0.381D+00
 Coeff:      0.505D+00
 Gap=     0.132 Goal=   None    Shift=    0.000
 RMSDP=2.58D-08 MaxDP=1.56D-06 DE=-1.30D-10 OVMax= 3.64D-06

 Cycle  15  Pass 1  IDiag  1:
 RMSU=  1.86D-08    CP:  1.00D+00  1.01D+00  4.41D-01  7.17D-01  8.57D-01
                    CP:  8.41D-01  6.83D-01
 E= -2510.12024341385     Delta-E=       -0.000000000282 Rises=F Damp=F
 DIIS: error= 7.38D-08 at cycle   8 NSaved=   8.
 NSaved= 8 IEnMin= 8 EnMin= -2510.12024341385     IErMin= 8 ErrMin= 7.38D-08
 ErrMax= 7.38D-08  0.00D+00 EMaxC= 1.00D+00 BMatC= 8.50D-12 BMatP= 5.31D-11
 IDIUse=1 WtCom= 1.00D+00 WtEn= 0.00D+00
 Coeff-Com:  0.882D-04-0.596D-02-0.470D-02-0.608D-02 0.304D-01 0.117D+00
 Coeff-Com:  0.311D+00 0.558D+00
 Coeff:      0.882D-04-0.596D-02-0.470D-02-0.608D-02 0.304D-01 0.117D+00
 Coeff:      0.311D+00 0.558D+00
 Gap=     0.132 Goal=   None    Shift=    0.000
 RMSDP=8.45D-09 MaxDP=4.76D-07 DE=-2.82D-10 OVMax= 1.39D-06

 SCF Done:  E(RPBE1PBE) =  -2510.12024341     A.U. after   15 cycles
            NFock= 15  Conv=0.84D-08     -V/T= 2.0065
 KE= 2.493941841951D+03 PE=-1.526186681880D+04 EE= 5.577428970412D+03
 Leave Link  502 at Wed Dec 12 16:31:37 2018, MaxMem=   805306368 cpu:      4625.7
 (Enter /pbs_home/pkowalski/g09d01/g09/l701.exe)
 Compute integral first derivatives.
 ... and contract with generalized density number  0.
 R6Disp: Adding Grimme-D3 dispersion energy 1st derivatives to the gradient.
 Leave Link  701 at Wed Dec 12 16:31:38 2018, MaxMem=   805306368 cpu:         6.1
 (Enter /pbs_home/pkowalski/g09d01/g09/l702.exe)
 L702 exits ... SP integral derivatives will be done elsewhere.
 Leave Link  702 at Wed Dec 12 16:31:38 2018, MaxMem=   805306368 cpu:         0.3
 (Enter /pbs_home/pkowalski/g09d01/g09/l703.exe)
 Compute integral first derivatives, UseDBF=F ICtDFT=           0.
 Integral derivatives from FoFJK, PRISM(SPDF).
 Calling FoFJK, ICntrl=      2127 FMM=F ISym2X=0 I1Cent= 0 IOpClX= 0 NMat=1 NMatS=1 NMatT=0.
 FoFJK:  IHMeth= 1 ICntrl=    2127 DoSepK=F KAlg= 0 I1Cent=   0 FoldK=F
 IRaf=         0 NMat=   1 IRICut=       1 DoRegI=T DoRafI=F ISym2E= 0.
 FoFCou: FMM=F IPFlag=           0 FMFlag=      100000 FMFlg1=         800
         NFxFlg=           0 DoJE=F BraDBF=F KetDBF=F FulRan=T
         wScrn=  0.000000 ICntrl=    2127 IOpCl=  0 I1Cent=           0 NGrid=           0
         NMat0=    1 NMatS0=      1 NMatT0=    0 NMatD0=    1 NMtDS0=    0 NMtDT0=    0
 Symmetry not used in FoFCou.
 Leave Link  703 at Wed Dec 12 16:34:00 2018, MaxMem=   805306368 cpu:      1133.3
 (Enter /pbs_home/pkowalski/g09d01/g09/l716.exe)
 Dipole        =-6.11235553D-02-1.40831435D+00-3.58746784D-01
 ***** Axes restored to original set *****
 -------------------------------------------------------------------
 Center     Atomic                   Forces (Hartrees/Bohr)
 Number     Number              X              Y              Z
 -------------------------------------------------------------------
      1       16          -0.001963498    0.001244271    0.001235687
      2       16           0.001232805    0.003958723   -0.007622802
      3        9          -0.002426833    0.000819749    0.001731094
      4        9          -0.000453123    0.002922152   -0.002076802
      5        9           0.000766604    0.001862579   -0.003270730
      6        9          -0.001093163    0.001069080    0.001919140
      7        9           0.001989636    0.002703241   -0.000721421
      8        9           0.000681699   -0.002036098    0.001651503
      9        6          -0.002001096   -0.022981173    0.033857548
     10        6          -0.020855433    0.000987446   -0.019181907
     11        6           0.020244051    0.001616416    0.015746654
     12        6           0.011224486    0.011737899   -0.016215197
     13        6           0.000718777   -0.004288339    0.004867587
     14        6          -0.000160425    0.003468202   -0.007366170
     15        6           0.000750988   -0.000906048    0.001636120
     16        6          -0.002101718   -0.002969015    0.000360469
     17        6          -0.008902616    0.003550524   -0.001996115
     18        6          -0.010310251   -0.006736769   -0.010240386
     19        6           0.008683961    0.002472462    0.011762945
     20        6           0.002345105   -0.002348271    0.003686709
     21        6           0.001541480   -0.007310145   -0.002158528
     22        6           0.000727138   -0.000343231    0.000785468
     23        6          -0.002244347   -0.000180460    0.000909003
     24        6          -0.000925163   -0.000420396   -0.000295290
     25        6           0.000369799   -0.000458943   -0.000074577
     26        6           0.000279250    0.000766920    0.000130988
     27        6          -0.000035338    0.000097314   -0.000008121
     28        6           0.005414469    0.013467696   -0.001129569
     29        6           0.000489038   -0.001688178   -0.001826082
     30        6          -0.001307869   -0.001105100   -0.000536765
     31        6           0.003531910   -0.000063501    0.000767355
     32        6           0.000053736   -0.000375893   -0.001602917
     33        6          -0.000367006   -0.000214540   -0.000235893
     34        6           0.000542595    0.000702049    0.000147514
     35        6          -0.000299050   -0.000180144    0.000016062
     36        6          -0.002197448    0.002847363   -0.003522487
     37        6          -0.000706532   -0.004176659   -0.001792573
     38        1          -0.000433685    0.000577367    0.000885524
     39        1           0.000307112    0.000161690   -0.000343830
     40        1           0.000582875    0.000748043    0.000441126
     41        1           0.000102856    0.000591778    0.000056502
     42        1          -0.002139082   -0.001287210   -0.002493299
     43        1           0.000431111   -0.000850133   -0.000557051
     44        1           0.001328372    0.000489174    0.000256616
     45        1           0.000840158    0.000293702   -0.000327271
     46        1           0.000063160    0.000227245   -0.000032477
     47        1           0.000236459   -0.000067789    0.000024436
     48        1          -0.000043277   -0.000065280   -0.000050005
     49        1          -0.001932760   -0.001380341    0.002209927
     50        1          -0.000045577    0.001488765   -0.000588592
     51        1          -0.001080132   -0.001109168   -0.000994419
     52        1          -0.000030277   -0.000832505    0.000952986
     53        1          -0.000656610    0.000584581   -0.000034206
     54        1           0.000080186    0.000094515    0.000045839
     55        1          -0.000031149   -0.000119905    0.000065719
     56        1           0.000041219   -0.000084521   -0.000055391
     57        1          -0.000993071    0.002540560    0.000666356
     58        1           0.001151945    0.000331283    0.000016876
     59        1          -0.001016452    0.000156965    0.000517122
 -------------------------------------------------------------------
 Cartesian Forces:  Max     0.033857548 RMS     0.005283804
 Leave Link  716 at Wed Dec 12 16:34:00 2018, MaxMem=   805306368 cpu:         0.2
 (Enter /pbs_home/pkowalski/g09d01/g09/l103.exe)

 GradGradGradGradGradGradGradGradGradGradGradGradGradGradGradGradGradGrad
 Berny optimization.
 Using GEDIIS/GDIIS optimizer.
 FormGI is forming the generalized inverse of G from B-inverse, IUseBI=4.
 Internal  Forces:  Max     0.009912711 RMS     0.002377792
 Search for a local minimum.
 Step number   3 out of a maximum of  337
 All quantities printed in internal units (Hartrees-Bohrs-Radians)
 RMS Force = .23778D-02 SwitMx=.10000D-02 MixMth= 1
 Mixed Optimization -- RFO/linear search
 Update second derivatives using D2CorX and points    2    3
 DE= -5.53D-02 DEPred=-6.05D-02 R= 9.14D-01
 TightC=F SS=  1.41D+00  RLast= 1.12D+00 DXNew= 8.4853D-01 3.3540D+00
 Trust test= 9.14D-01 RLast= 1.12D+00 DXMaxT set to 8.49D-01
 ITU=  1  1  0
 Use linear search instead of GDIIS.
     Eigenvalues ---    0.00229   0.00460   0.00629   0.00661   0.00712
     Eigenvalues ---    0.00726   0.00742   0.00750   0.00853   0.00859
     Eigenvalues ---    0.00880   0.00908   0.01025   0.01057   0.01110
     Eigenvalues ---    0.01185   0.01249   0.01371   0.01410   0.01433
     Eigenvalues ---    0.01465   0.01560   0.01693   0.01754   0.01879
     Eigenvalues ---    0.01936   0.01956   0.01964   0.01987   0.02012
     Eigenvalues ---    0.02032   0.02081   0.02088   0.02137   0.02144
     Eigenvalues ---    0.02155   0.02155   0.02169   0.02173   0.02192
     Eigenvalues ---    0.02218   0.02286   0.04905   0.05209   0.06908
     Eigenvalues ---    0.06945   0.07067   0.07157   0.07273   0.07454
     Eigenvalues ---    0.07539   0.07627   0.07718   0.08194   0.09341
     Eigenvalues ---    0.09929   0.10328   0.11111   0.12090   0.12177
     Eigenvalues ---    0.14334   0.15213   0.15990   0.15998   0.15999
     Eigenvalues ---    0.15999   0.15999   0.16000   0.16000   0.16000
     Eigenvalues ---    0.16000   0.16000   0.16000   0.16000   0.16000
     Eigenvalues ---    0.16000   0.16000   0.16000   0.16000   0.16000
     Eigenvalues ---    0.16000   0.16018   0.16104   0.17014   0.18662
     Eigenvalues ---    0.19863   0.22000   0.22000   0.22001   0.22007
     Eigenvalues ---    0.22221   0.22627   0.23199   0.23470   0.23495
     Eigenvalues ---    0.24194   0.24378   0.24454   0.24631   0.24805
     Eigenvalues ---    0.24921   0.24940   0.24960   0.24986   0.24991
     Eigenvalues ---    0.24994   0.25017   0.25319   0.25666   0.25786
     Eigenvalues ---    0.26722   0.27333   0.28733   0.28977   0.29539
     Eigenvalues ---    0.30336   0.30353   0.30656   0.31549   0.31702
     Eigenvalues ---    0.31744   0.32148   0.32201   0.32281   0.32569
     Eigenvalues ---    0.32577   0.32590   0.32599   0.32608   0.32619
     Eigenvalues ---    0.32621   0.32694   0.32705   0.32803   0.32891
     Eigenvalues ---    0.33002   0.33165   0.33297   0.33495   0.35476
     Eigenvalues ---    0.35661   0.35682   0.35694   0.35701   0.35707
     Eigenvalues ---    0.35780   0.36025   0.36196   0.36836   0.37992
     Eigenvalues ---    0.40586   0.40704   0.41152   0.41170   0.43824
     Eigenvalues ---    0.44309   0.45599   0.45840   0.45927   0.45951
     Eigenvalues ---    0.46504   0.46568   0.47083   0.47605   0.48259
     Eigenvalues ---    0.48333   0.48561   0.49145   0.50008   0.51125
     Eigenvalues ---    0.52008
 RFO step:  Lambda=-2.52508590D-02 EMin= 2.28657213D-03
 Quartic linear search produced a step of  0.54523.
 Iteration  1 RMS(Cart)=  0.30968540 RMS(Int)=  0.02351651
 Iteration  2 RMS(Cart)=  0.07471936 RMS(Int)=  0.00266277
 Iteration  3 RMS(Cart)=  0.00318567 RMS(Int)=  0.00235378
 Iteration  4 RMS(Cart)=  0.00001590 RMS(Int)=  0.00235378
 Iteration  5 RMS(Cart)=  0.00000005 RMS(Int)=  0.00235378
 ITry= 1 IFail=0 DXMaxC= 1.71D+00 DCOld= 1.00D+10 DXMaxT= 8.49D-01 DXLimC= 3.00D+00 Rises=F
 Variable       Old X    -DE/DX   Delta X   Delta X   Delta X     New X
                                 (Linear)    (Quad)   (Total)
    R1        3.27157  -0.00276  -0.03173   0.00169  -0.02808   3.24349
    R2        3.28560  -0.00087  -0.03906   0.02116  -0.01947   3.26613
    R3        3.25435  -0.00606  -0.03780  -0.00577  -0.04368   3.21067
    R4        3.31411  -0.00471  -0.02750   0.00361  -0.02753   3.28658
    R5        2.53580   0.00282  -0.01860   0.01682  -0.00179   2.53402
    R6        2.54010   0.00304  -0.01889   0.01735  -0.00154   2.53856
    R7        2.51207   0.00212  -0.02857   0.02059  -0.00798   2.50408
    R8        2.54016   0.00191  -0.02198   0.01614  -0.00583   2.53432
    R9        2.56063   0.00288  -0.01217   0.01327   0.00110   2.56173
   R10        2.53338   0.00180  -0.02169   0.01578  -0.00590   2.52747
   R11        2.69158  -0.00714  -0.03723  -0.01171  -0.04546   2.64612
   R12        2.77101   0.00858  -0.03114   0.05302   0.02188   2.79289
   R13        2.78176  -0.00197  -0.02371   0.00157  -0.01986   2.76190
   R14        2.82051   0.00003   0.00125  -0.00073   0.00052   2.82103
   R15        2.60369   0.00491  -0.04527   0.03720  -0.00583   2.59786
   R16        2.83638  -0.00303   0.00078  -0.01111  -0.01033   2.82605
   R17        2.88403   0.00233   0.00984   0.00221   0.01227   2.89630
   R18        2.59989   0.00147   0.01183  -0.00507   0.00729   2.60718
   R19        2.90410  -0.00068   0.00974  -0.00669   0.00290   2.90700
   R20        2.84164  -0.00047   0.00314  -0.00406  -0.00073   2.84091
   R21        2.78181   0.00143  -0.01049   0.00954  -0.00095   2.78086
   R22        2.87643  -0.00116   0.00764  -0.00841  -0.00149   2.87494
   R23        2.70824   0.00195  -0.02754   0.02257  -0.00518   2.70306
   R24        2.07843   0.00061  -0.00424   0.00440   0.00015   2.07859
   R25        2.07966  -0.00038  -0.00482   0.00119  -0.00363   2.07603
   R26        2.07845  -0.00008  -0.00483   0.00223  -0.00259   2.07586
   R27        2.08019  -0.00042  -0.00546   0.00155  -0.00390   2.07629
   R28        2.07135  -0.00222  -0.00895  -0.00312  -0.01207   2.05928
   R29        2.08011   0.00049  -0.00386   0.00374  -0.00012   2.07999
   R30        2.76974   0.00217  -0.01833   0.01829  -0.00004   2.76970
   R31        2.60619   0.00601   0.01390   0.00916   0.02060   2.62678
   R32        2.77861  -0.00046  -0.02126   0.00861  -0.01265   2.76596
   R33        2.59633   0.00426   0.01126   0.00615   0.01618   2.61250
   R34        2.65926   0.00036  -0.00163   0.00090  -0.00072   2.65854
   R35        2.66558  -0.00077  -0.00045  -0.00308  -0.00353   2.66205
   R36        2.63298  -0.00040  -0.00265   0.00029  -0.00235   2.63063
   R37        2.05140   0.00047   0.00639  -0.00103   0.00536   2.05676
   R38        2.62702  -0.00059  -0.00325  -0.00007  -0.00332   2.62370
   R39        2.06403   0.00055   0.00468  -0.00016   0.00452   2.06855
   R40        2.63123   0.00008   0.00010   0.00043   0.00052   2.63175
   R41        2.06492   0.00007   0.00409  -0.00173   0.00237   2.06729
   R42        2.63464   0.00028   0.00209  -0.00034   0.00175   2.63639
   R43        2.06469   0.00006   0.00395  -0.00165   0.00231   2.06700
   R44        2.06420   0.00006   0.00348  -0.00129   0.00219   2.06639
   R45        2.83850   0.00006   0.00060  -0.00019   0.00041   2.83891
   R46        2.08119   0.00013  -0.00347   0.00216  -0.00131   2.07988
   R47        2.07625   0.00005  -0.00424   0.00225  -0.00199   2.07427
   R48        2.06583  -0.00098  -0.00744   0.00031  -0.00713   2.05869
   R49        2.65415   0.00183  -0.00197   0.00595   0.00398   2.65813
   R50        2.65922  -0.00035  -0.00035  -0.00127  -0.00162   2.65761
   R51        2.63232  -0.00012  -0.00240   0.00093  -0.00147   2.63086
   R52        2.06134  -0.00077   0.00556  -0.00542   0.00014   2.06148
   R53        2.62849   0.00001  -0.00298   0.00135  -0.00163   2.62686
   R54        2.06577   0.00018   0.00450  -0.00146   0.00304   2.06881
   R55        2.63387  -0.00016   0.00001  -0.00052  -0.00051   2.63335
   R56        2.06492   0.00010   0.00415  -0.00163   0.00253   2.06745
   R57        2.63664  -0.00052   0.00145  -0.00249  -0.00105   2.63559
   R58        2.06472   0.00012   0.00400  -0.00145   0.00254   2.06726
   R59        2.06429   0.00009   0.00363  -0.00129   0.00233   2.06663
   R60        2.83439  -0.00089  -0.00213  -0.00276  -0.00490   2.82949
   R61        2.07974   0.00099  -0.00480   0.00640   0.00160   2.08134
   R62        2.07493   0.00068  -0.00378   0.00443   0.00065   2.07558
   R63        2.07393  -0.00108  -0.00083  -0.00389  -0.00473   2.06921
    A1        1.62906   0.00147   0.00745  -0.00689   0.00391   1.63296
    A2        1.63482  -0.00040   0.01798  -0.01222   0.00243   1.63725
    A3        2.02395   0.00671   0.02488   0.07023   0.07884   2.10279
    A4        1.92231  -0.00061   0.02050  -0.00079   0.01176   1.93407
    A5        2.13214  -0.00079   0.03576   0.01499   0.03170   2.16384
    A6        1.93500   0.00345  -0.00042   0.01077   0.01096   1.94595
    A7        2.03531  -0.00347  -0.00685   0.00665  -0.00889   2.02643
    A8        2.20212   0.00199   0.04898   0.00293   0.04601   2.24813
    A9        1.90527   0.00140   0.00318   0.01673   0.01195   1.91722
   A10        2.07597   0.00023   0.01484   0.02292   0.02146   2.09743
   A11        2.19695   0.00142   0.04743   0.00955   0.04203   2.23898
   A12        2.19038  -0.00381   0.00702  -0.02141  -0.01795   2.17244
   A13        2.21543   0.00645   0.00586   0.02817   0.03026   2.24569
   A14        1.87572  -0.00247  -0.00888  -0.00241  -0.01248   1.86324
   A15        1.87627   0.00012  -0.01165   0.00471  -0.00717   1.86911
   A16        2.03013   0.00070   0.00410   0.00367   0.00756   2.03769
   A17        1.87589  -0.00192  -0.00685  -0.01150  -0.01847   1.85742
   A18        1.92792   0.00002   0.00683  -0.00269   0.00430   1.93222
   A19        1.94138  -0.00068  -0.00364  -0.00282  -0.00713   1.93425
   A20        1.81168   0.00166   0.01164   0.00794   0.01994   1.83162
   A21        1.94794   0.00103   0.00536   0.00426   0.00933   1.95727
   A22        2.25001   0.00899   0.00929   0.03827   0.04440   2.29441
   A23        2.08447  -0.00991  -0.01326  -0.03934  -0.05511   2.02936
   A24        1.89433   0.00041   0.00058   0.00413   0.00441   1.89874
   A25        1.98971  -0.00036  -0.00123  -0.00692  -0.00805   1.98166
   A26        2.00426   0.00046   0.00279   0.00138   0.00438   2.00865
   A27        1.88691  -0.00042  -0.00044  -0.00302  -0.00268   1.88423
   A28        1.89019   0.00010   0.00235  -0.00261   0.00034   1.89053
   A29        1.79243  -0.00025  -0.00415   0.00675   0.00121   1.79364
   A30        1.86799   0.00004  -0.01590   0.01002  -0.00584   1.86214
   A31        1.95669   0.00018   0.01281  -0.00231   0.01087   1.96756
   A32        1.90440   0.00009  -0.00870   0.00801  -0.00194   1.90246
   A33        1.98638  -0.00081   0.00161  -0.01257  -0.01153   1.97485
   A34        1.95908  -0.00031   0.00379  -0.00571  -0.00113   1.95795
   A35        1.78930   0.00083   0.00759   0.00262   0.01041   1.79971
   A36        2.08790  -0.00034  -0.00516   0.00465  -0.00239   2.08551
   A37        2.00775  -0.00199   0.00845  -0.02105  -0.00901   1.99874
   A38        2.18724   0.00234  -0.00343   0.01697   0.01165   2.19888
   A39        1.89490   0.00123  -0.00755   0.01356   0.00602   1.90093
   A40        1.96622  -0.00054   0.01325  -0.01141   0.00180   1.96802
   A41        1.93248   0.00013   0.00289  -0.00129   0.00155   1.93403
   A42        1.89482  -0.00023  -0.00251   0.00056  -0.00192   1.89290
   A43        1.89471  -0.00103  -0.00358  -0.00637  -0.00996   1.88475
   A44        1.87924   0.00039  -0.00293   0.00483   0.00181   1.88105
   A45        1.97037  -0.00008   0.01339  -0.00749   0.00571   1.97608
   A46        1.94733   0.00147   0.01072   0.00436   0.01487   1.96221
   A47        1.86529   0.00051  -0.01369   0.01028  -0.00332   1.86197
   A48        1.88973   0.00007  -0.00208   0.00503   0.00255   1.89227
   A49        1.89801  -0.00055  -0.00271  -0.00360  -0.00622   1.89179
   A50        1.89110  -0.00154  -0.00645  -0.00908  -0.01546   1.87564
   A51        2.07755  -0.00355   0.00664  -0.02402  -0.01634   2.06121
   A52        1.93468  -0.00049  -0.01008   0.00753  -0.00491   1.92977
   A53        2.27081   0.00405   0.00337   0.01699   0.02139   2.29220
   A54        2.05799  -0.00028  -0.00022  -0.00530  -0.00443   2.05356
   A55        1.92131  -0.00065  -0.01194   0.01021  -0.00433   1.91698
   A56        2.30085   0.00085   0.01107  -0.00569   0.00626   2.30711
   A57        2.14597   0.00015  -0.01033   0.00688  -0.00347   2.14250
   A58        2.09749  -0.00055   0.01262  -0.01092   0.00169   2.09918
   A59        2.03967   0.00040  -0.00230   0.00398   0.00167   2.04134
   A60        2.11632  -0.00015   0.00159  -0.00195  -0.00036   2.11596
   A61        2.11282  -0.00123  -0.01631   0.00131  -0.01501   2.09781
   A62        2.05398   0.00138   0.01470   0.00059   0.01528   2.06926
   A63        2.12625  -0.00022   0.00161  -0.00248  -0.00087   2.12538
   A64        2.09649  -0.00067  -0.00972   0.00116  -0.00856   2.08793
   A65        2.06041   0.00089   0.00810   0.00133   0.00943   2.06984
   A66        2.10940  -0.00019   0.00146  -0.00161  -0.00015   2.10925
   A67        2.07978  -0.00014  -0.00306   0.00050  -0.00257   2.07722
   A68        2.09399   0.00033   0.00159   0.00111   0.00270   2.09669
   A69        2.09987   0.00018   0.00099   0.00019   0.00118   2.10105
   A70        2.08565  -0.00033  -0.00234  -0.00069  -0.00303   2.08262
   A71        2.09765   0.00015   0.00135   0.00050   0.00185   2.09951
   A72        2.07483  -0.00002  -0.00336   0.00185  -0.00151   2.07332
   A73        2.10399   0.00005   0.00145  -0.00052   0.00094   2.10493
   A74        2.10436  -0.00002   0.00190  -0.00134   0.00057   2.10492
   A75        1.98934  -0.00192  -0.00842  -0.01444  -0.02042   1.96892
   A76        2.11578   0.00723   0.01712   0.02742   0.04212   2.15790
   A77        2.16973  -0.00551  -0.01072  -0.01706  -0.02919   2.14054
   A78        1.90225  -0.00112  -0.00515  -0.00656  -0.01164   1.89061
   A79        1.97735   0.00164   0.01366   0.00252   0.01608   1.99343
   A80        1.93694   0.00094   0.00322   0.00703   0.01012   1.94706
   A81        1.90278  -0.00131  -0.01718  -0.00306  -0.02015   1.88263
   A82        1.85786   0.00053   0.00891  -0.00028   0.00866   1.86652
   A83        1.88264  -0.00078  -0.00392   0.00011  -0.00406   1.87858
   A84        2.11344   0.00370  -0.01211   0.02538   0.01324   2.12668
   A85        2.11034  -0.00262   0.01217  -0.02068  -0.00853   2.10181
   A86        2.05901  -0.00110   0.00021  -0.00513  -0.00494   2.05407
   A87        2.10890   0.00030   0.00048   0.00160   0.00207   2.11097
   A88        2.09646  -0.00052  -0.01115   0.00340  -0.00776   2.08870
   A89        2.07714   0.00021   0.01068  -0.00533   0.00534   2.08248
   A90        2.11290   0.00059  -0.00047   0.00341   0.00294   2.11584
   A91        2.09062  -0.00115  -0.00675  -0.00348  -0.01023   2.08039
   A92        2.07954   0.00056   0.00721   0.00002   0.00723   2.08678
   A93        2.10374   0.00005   0.00066   0.00001   0.00067   2.10441
   A94        2.08415  -0.00007  -0.00204   0.00072  -0.00133   2.08283
   A95        2.09523   0.00001   0.00137  -0.00078   0.00059   2.09582
   A96        2.09966   0.00027   0.00120   0.00009   0.00128   2.10094
   A97        2.08703  -0.00020  -0.00219   0.00052  -0.00167   2.08536
   A98        2.09649  -0.00008   0.00099  -0.00061   0.00038   2.09687
   A99        2.08198  -0.00013  -0.00198  -0.00019  -0.00218   2.07981
   A100       2.10025   0.00012   0.00076   0.00064   0.00140   2.10165
   A101       2.10092   0.00001   0.00124  -0.00049   0.00074   2.10166
   A102       1.94740  -0.00035  -0.00553   0.00480  -0.00169   1.94571
   A103       2.12713  -0.00023   0.01674  -0.01378   0.00343   2.13056
   A104       2.20709   0.00057  -0.01088   0.00868  -0.00175   2.20534
   A105       1.92323   0.00078   0.01257  -0.00186   0.01069   1.93392
   A106       1.94618   0.00015   0.00547  -0.00415   0.00130   1.94748
   A107       1.95679  -0.00031  -0.01069   0.00545  -0.00528   1.95151
   A108       1.85974  -0.00102  -0.01748   0.00184  -0.01564   1.84410
   A109       1.87118   0.00068   0.01748  -0.00264   0.01479   1.88597
   A110       1.90269  -0.00029  -0.00725   0.00125  -0.00604   1.89665
    D1        0.01978  -0.00068  -0.04550   0.00343  -0.04399  -0.02421
    D2       -2.67348  -0.00713  -0.16307  -0.09632  -0.25432  -2.92780
    D3        3.12463   0.00078   0.03452   0.00141   0.03595  -3.12261
    D4       -0.00057   0.00007   0.04550  -0.02744   0.01848   0.01791
    D5        0.13003  -0.00122  -0.07813   0.01333  -0.06564   0.06438
    D6       -2.55489  -0.00563  -0.16271  -0.02620  -0.18321  -2.73811
    D7        3.05240   0.00164   0.05194  -0.00323   0.05001   3.10241
    D8       -0.01549   0.00255   0.06852   0.00654   0.07548   0.05999
    D9        2.31047   0.00637   0.16861   0.08673   0.25665   2.56713
   D10       -1.34135   0.00962   0.23813   0.13244   0.37349  -0.96786
   D11       -0.20316  -0.00016   0.06589  -0.02875   0.03763  -0.16554
   D12        2.42820   0.00309   0.13542   0.01695   0.15446   2.58266
   D13        3.03238  -0.00413   0.00674  -0.15315  -0.14970   2.88268
   D14       -0.03968  -0.00758  -0.04284  -0.24461  -0.29291  -0.33259
   D15       -0.81885   0.00383   0.11456  -0.02487   0.09516  -0.72368
   D16        2.39228   0.00038   0.06499  -0.11632  -0.04805   2.34423
   D17        0.19911   0.00153  -0.01545   0.03191   0.01650   0.21561
   D18       -2.80984   0.00358   0.00365   0.06569   0.07001  -2.73983
   D19       -2.26870  -0.00866  -0.11924  -0.11488  -0.23128  -2.49998
   D20        1.00554  -0.00661  -0.10014  -0.08110  -0.17777   0.82777
   D21       -0.80084   0.00197   0.03449  -0.01034   0.02509  -0.77575
   D22       -2.93375   0.00084   0.02016  -0.01471   0.00603  -2.92773
   D23        1.28511   0.00158   0.03024  -0.01243   0.01857   1.30368
   D24        2.87643  -0.00328  -0.04229  -0.05928  -0.10214   2.77429
   D25        0.74352  -0.00442  -0.05662  -0.06364  -0.12121   0.62231
   D26       -1.32080  -0.00368  -0.04654  -0.06137  -0.10867  -1.42947
   D27        3.08234   0.00159   0.02756   0.04571   0.07376  -3.12708
   D28       -0.03448   0.00116   0.03670   0.02157   0.05924   0.02476
   D29       -0.54642   0.00823   0.13893   0.15863   0.29826  -0.24816
   D30        2.61994   0.00780   0.14808   0.13449   0.28374   2.90368
   D31        1.30605   0.00377   0.05655   0.05848   0.11695   1.42300
   D32       -0.79318   0.00357   0.05633   0.05578   0.11409  -0.67909
   D33       -2.89873   0.00335   0.04918   0.05833   0.10941  -2.78932
   D34       -1.30581  -0.00377  -0.06210  -0.06231  -0.12637  -1.43218
   D35        2.87815  -0.00398  -0.06232  -0.06502  -0.12923   2.74892
   D36        0.77259  -0.00419  -0.06947  -0.06246  -0.13391   0.63869
   D37        0.80599  -0.00119  -0.03758  -0.03444  -0.07098   0.73501
   D38       -1.33842  -0.00190  -0.03063  -0.04138  -0.07067  -1.40909
   D39        2.86222  -0.00205  -0.03599  -0.04124  -0.07591   2.78631
   D40       -2.39385   0.00202   0.00486   0.04342   0.04733  -2.34653
   D41        1.74492   0.00131   0.01181   0.03649   0.04764   1.79255
   D42       -0.33763   0.00116   0.00645   0.03662   0.04240  -0.29523
   D43        3.04853   0.00215   0.04559   0.05190   0.10015  -3.13450
   D44       -0.05013  -0.00069   0.02105  -0.03645  -0.01731  -0.06743
   D45       -0.03373  -0.00068   0.00228  -0.02525  -0.02260  -0.05633
   D46       -3.13239  -0.00351  -0.02227  -0.11359  -0.14006   3.01074
   D47       -1.38006  -0.00014  -0.00644  -0.02769  -0.03442  -1.41448
   D48        0.72801  -0.00016  -0.00681  -0.02906  -0.03588   0.69213
   D49        2.72383  -0.00033  -0.00626  -0.03007  -0.03600   2.68783
   D50        0.66944  -0.00153  -0.02703  -0.03048  -0.05761   0.61183
   D51        2.77752  -0.00155  -0.02741  -0.03185  -0.05907   2.71844
   D52       -1.50985  -0.00171  -0.02685  -0.03286  -0.05919  -1.56904
   D53        2.74276  -0.00088  -0.01410  -0.03045  -0.04450   2.69826
   D54       -1.43235  -0.00090  -0.01447  -0.03183  -0.04597  -1.47832
   D55        0.56347  -0.00106  -0.01392  -0.03284  -0.04608   0.51738
   D56       -1.64698  -0.00072  -0.00975  -0.00647  -0.01521  -1.66218
   D57        2.51297  -0.00031   0.00023  -0.00854  -0.00712   2.50585
   D58        0.39311  -0.00005  -0.01004   0.00335  -0.00637   0.38674
   D59        1.45626   0.00231   0.01337   0.07448   0.08541   1.54167
   D60       -0.66698   0.00271   0.02335   0.07240   0.09350  -0.57348
   D61       -2.78683   0.00297   0.01308   0.08430   0.09425  -2.69258
   D62       -1.24569   0.00482   0.06375   0.14201   0.20596  -1.03973
   D63        1.86840   0.00522   0.05366   0.16822   0.22194   2.09034
   D64        1.94174   0.00152   0.03661   0.04660   0.08314   2.02488
   D65       -1.22736   0.00192   0.02652   0.07281   0.09913  -1.12823
   D66       -0.66577   0.00201   0.03447   0.02492   0.05944  -0.60633
   D67        1.40182   0.00194   0.01112   0.03909   0.05024   1.45206
   D68       -2.74293   0.00132   0.01961   0.02264   0.04232  -2.70061
   D69       -2.78581   0.00110   0.03014   0.02061   0.05051  -2.73530
   D70       -0.71822   0.00103   0.00680   0.03478   0.04131  -0.67692
   D71        1.42021   0.00042   0.01529   0.01833   0.03339   1.45360
   D72        1.50395   0.00166   0.03161   0.02191   0.05282   1.55677
   D73       -2.71165   0.00158   0.00827   0.03608   0.04362  -2.66803
   D74       -0.57322   0.00097   0.01676   0.01963   0.03570  -0.53751
   D75        0.03510  -0.00118  -0.00374  -0.04329  -0.04686  -0.01177
   D76        3.12017  -0.00126   0.00110  -0.04820  -0.04704   3.07313
   D77       -3.08011  -0.00159   0.00600  -0.06876  -0.06223   3.14085
   D78        0.00496  -0.00167   0.01085  -0.07368  -0.06241  -0.05745
   D79       -2.56674   0.00250   0.02433   0.07916   0.10364  -2.46311
   D80        0.54391   0.00219   0.03294   0.06240   0.09547   0.63937
   D81        0.55483   0.00329   0.01094   0.11419   0.12500   0.67983
   D82       -2.61771   0.00297   0.01956   0.09743   0.11683  -2.50088
   D83       -0.01834   0.00053  -0.03139   0.04307   0.01146  -0.00688
   D84       -3.10025   0.00064  -0.03780   0.04915   0.01144  -3.08881
   D85       -3.14120  -0.00017  -0.01884   0.01060  -0.00854   3.13345
   D86        0.06007  -0.00006  -0.02524   0.01668  -0.00856   0.05152
   D87        3.06755  -0.00052  -0.00500  -0.02816  -0.03321   3.03434
   D88       -0.06256  -0.00027  -0.00283  -0.02152  -0.02442  -0.08698
   D89       -0.16700  -0.00176  -0.02668  -0.03967  -0.06629  -0.23329
   D90        2.98608  -0.00151  -0.02452  -0.03303  -0.05750   2.92858
   D91       -0.10186  -0.00269  -0.04018  -0.02272  -0.06306  -0.16492
   D92        2.90237  -0.00370  -0.05816  -0.05381  -0.10973   2.79264
   D93        3.12717  -0.00154  -0.02000  -0.01132  -0.03186   3.09530
   D94       -0.15179  -0.00254  -0.03798  -0.04241  -0.07853  -0.23032
   D95       -3.13881   0.00013   0.00044   0.00415   0.00454  -3.13427
   D96       -0.01038  -0.00007  -0.00192   0.00013  -0.00175  -0.01213
   D97       -0.00835  -0.00012  -0.00159  -0.00237  -0.00397  -0.01232
   D98        3.12008  -0.00031  -0.00396  -0.00640  -0.01026   3.10982
   D99        3.13535  -0.00018  -0.00219  -0.00399  -0.00619   3.12916
   D100      -0.01426  -0.00021  -0.00382  -0.00345  -0.00728  -0.02154
   D101       0.00456   0.00006  -0.00012   0.00223   0.00213   0.00670
   D102       3.13813   0.00003  -0.00175   0.00276   0.00105   3.13918
   D103       0.00531   0.00007   0.00161   0.00077   0.00235   0.00766
   D104       3.14081  -0.00001  -0.00001  -0.00011  -0.00014   3.14067
   D105      -3.12355   0.00028   0.00404   0.00465   0.00876  -3.11478
   D106       0.01196   0.00020   0.00243   0.00377   0.00627   0.01822
   D107       0.00237   0.00005   0.00184  -0.00046   0.00136   0.00374
   D108       3.13932   0.00001   0.00002   0.00004   0.00005   3.13938
   D109      -3.13136   0.00008   0.00349  -0.00099   0.00252  -3.12884
   D110       0.00559   0.00004   0.00167  -0.00049   0.00121   0.00680
   D111       0.00187   0.00004   0.00015   0.00107   0.00123   0.00310
   D112       3.14045  -0.00001  -0.00034  -0.00010  -0.00043   3.14003
   D113      -3.13358   0.00012   0.00179   0.00195   0.00377  -3.12981
   D114       0.00500   0.00007   0.00130   0.00079   0.00211   0.00711
   D115      -0.00564  -0.00010  -0.00184  -0.00122  -0.00306  -0.00870
   D116       3.13897  -0.00005  -0.00136  -0.00006  -0.00140   3.13756
   D117       3.14063  -0.00005   0.00000  -0.00172  -0.00173   3.13890
   D118       0.00205   0.00000   0.00048  -0.00056  -0.00007   0.00198
   D119       2.12639   0.00152   0.01695   0.04077   0.05787   2.18425
   D120      -2.03512   0.00015   0.00057   0.03385   0.03441  -2.00071
   D121       0.08585   0.00100   0.00733   0.04100   0.04856   0.13441
   D122      -0.86837   0.00337   0.03771   0.07745   0.11505  -0.75332
   D123       1.25330   0.00199   0.02134   0.07052   0.09160   1.34490
   D124      -2.90891   0.00285   0.02809   0.07767   0.10575  -2.80316
   D125       3.13054  -0.00006   0.00461  -0.00466  -0.00020   3.13034
   D126       0.02918   0.00026   0.00376   0.00515   0.00877   0.03796
   D127       0.01901   0.00027  -0.00408   0.01191   0.00783   0.02684
   D128      -3.08235   0.00060  -0.00493   0.02172   0.01680  -3.06555
   D129      -3.12974   0.00005  -0.00191   0.00493   0.00286  -3.12688
   D130       0.02889   0.00018  -0.00178   0.00844   0.00650   0.03539
   D131      -0.01815  -0.00017   0.00610  -0.01078  -0.00466  -0.02281
   D132       3.14048  -0.00004   0.00623  -0.00727  -0.00101   3.13946
   D133      -0.00642  -0.00017   0.00023  -0.00504  -0.00483  -0.01125
   D134      -3.13584   0.00003   0.00072  -0.00002   0.00070  -3.13514
   D135       3.09537  -0.00051   0.00056  -0.01455  -0.01406   3.08131
   D136      -0.03405  -0.00031   0.00106  -0.00953  -0.00853  -0.04258
   D137       0.00463  -0.00004  -0.00425   0.00270  -0.00157   0.00306
   D138      -3.13377   0.00004  -0.00179   0.00277   0.00098  -3.13278
   D139       3.12929  -0.00018  -0.00451  -0.00082  -0.00540   3.12389
   D140      -0.00910  -0.00010  -0.00205  -0.00075  -0.00285  -0.01195
   D141      -0.00757  -0.00006   0.00176  -0.00341  -0.00164  -0.00920
   D142      -3.14039   0.00007  -0.00006   0.00184   0.00179  -3.13860
   D143       3.12177  -0.00026   0.00125  -0.00844  -0.00722   3.11455
   D144      -0.01105  -0.00013  -0.00058  -0.00319  -0.00380  -0.01485
   D145       0.00845   0.00017   0.00022   0.00457   0.00481   0.01326
   D146       3.14127   0.00004   0.00205  -0.00067   0.00139  -3.14053
   D147      -3.13636   0.00009  -0.00225   0.00451   0.00224  -3.13412
   D148      -0.00354  -0.00004  -0.00042  -0.00074  -0.00118  -0.00472
   D149      -0.79576   0.00191   0.02656   0.03676   0.06346  -0.73230
   D150       1.26575   0.00123   0.01631   0.03525   0.05166   1.31740
   D151      -2.87837   0.00073   0.00304   0.03779   0.04095  -2.83742
   D152       2.28046   0.00178   0.03262   0.03078   0.06330   2.34376
   D153      -1.94121   0.00111   0.02237   0.02927   0.05149  -1.88972
   D154       0.19786   0.00060   0.00910   0.03181   0.04079   0.23865
         Item               Value     Threshold  Converged?
 Maximum Force            0.009913     0.000450     NO 
 RMS     Force            0.002378     0.000300     NO 
 Maximum Displacement     1.710677     0.001800     NO 
 RMS     Displacement     0.362382     0.001200     NO 
 Predicted change in Energy=-3.091727D-02
 Lowest energy point so far.  Saving SCF results.
 GradGradGradGradGradGradGradGradGradGradGradGradGradGradGradGradGradGrad

 Leave Link  103 at Wed Dec 12 16:34:01 2018, MaxMem=   805306368 cpu:         1.8
 (Enter /pbs_home/pkowalski/g09d01/g09/l202.exe)
 Stoichiometry    C29H22F6S2
 Framework group  C1[X(C29H22F6S2)]
 Deg. of freedom   171
 Full point group                 C1      NOp   1
 RotChk:  IX=0 Diff= 6.68D-02
 Largest Abelian subgroup         C1      NOp   1
 Largest concise Abelian subgroup C1      NOp   1
                         Standard orientation:                         
 ---------------------------------------------------------------------
 Center     Atomic      Atomic             Coordinates (Angstroms)
 Number     Number       Type             X           Y           Z
 ---------------------------------------------------------------------
      1         16           0        2.332707   -1.703388    1.515732
      2         16           0       -1.921151   -2.199400   -0.913585
      3          9           0       -2.455646    3.128905   -0.033942
      4          9           0       -1.133085    3.497199   -1.700306
      5          9           0       -0.175474    4.950678    0.300481
      6          9           0       -0.744897    3.438329    1.745416
      7          9           0        1.770089    3.438749   -0.625524
      8          9           0        1.771828    2.910596    1.469514
      9          6           0       -1.517248    0.334899   -0.984682
     10          6           0       -0.905865   -0.888615   -1.284639
     11          6           0        1.080405   -0.553240    1.281505
     12          6           0       -0.709152    1.484316   -0.526306
     13          6           0       -1.207559    2.933035   -0.483441
     14          6           0        0.563104    1.485437    0.007384
     15          6           0       -0.271478    3.645429    0.507857
     16          6           0        1.029403    2.871034    0.357716
     17          6           0        1.474398    0.383847    0.356026
     18          6           0       -0.065721   -0.484299    2.239684
     19          6           0        0.206748   -1.169277   -2.239545
     20          6           0        3.374819   -0.966271    0.350442
     21          6           0       -3.253052   -1.184461   -0.443807
     22          6           0       -4.500306   -1.840160   -0.047839
     23          6           0       -5.600781   -1.133204    0.470198
     24          6           0       -4.632126   -3.238672   -0.153754
     25          6           0       -6.769344   -1.790356    0.844985
     26          6           0       -5.795449   -3.894253    0.226439
     27          6           0       -6.880437   -3.173479    0.726073
     28          6           0       -2.927248    0.142958   -0.651311
     29          6           0       -3.964629    1.223216   -0.768564
     30          6           0        4.677834   -1.588205    0.098430
     31          6           0        5.837532   -0.821287   -0.114941
     32          6           0        4.812930   -2.988002    0.109525
     33          6           0        7.068393   -1.431811   -0.339516
     34          6           0        6.044029   -3.594989   -0.110175
     35          6           0        7.180234   -2.820817   -0.344429
     36          6           0        2.776054    0.163585   -0.194628
     37          6           0        3.337938    1.030515   -1.278432
     38          1           0        0.240682    0.098525    3.120765
     39          1           0       -0.398021   -1.475659    2.576852
     40          1           0       -0.927322    0.020466    1.781912
     41          1           0        0.734089   -2.109243   -2.026074
     42          1           0        0.939407   -0.363295   -2.272678
     43          1           0       -0.246697   -1.244866   -3.239633
     44          1           0       -5.545180   -0.054325    0.602594
     45          1           0       -3.803284   -3.831655   -0.553260
     46          1           0       -7.602617   -1.204831    1.244449
     47          1           0       -5.855102   -4.981719    0.125078
     48          1           0       -7.799749   -3.685703    1.023066
     49          1           0       -4.781998    0.850477   -1.404448
     50          1           0       -4.399236    1.535973    0.189635
     51          1           0       -3.563966    2.111871   -1.254962
     52          1           0        5.783289    0.266817   -0.059056
     53          1           0        3.926585   -3.608778    0.275503
     54          1           0        7.954612   -0.809751   -0.496358
     55          1           0        6.114921   -4.686617   -0.103470
     56          1           0        8.148921   -3.297666   -0.518342
     57          1           0        2.570968    1.256208   -2.035991
     58          1           0        3.664926    2.003857   -0.888493
     59          1           0        4.183992    0.553185   -1.783725
 ---------------------------------------------------------------------
 Rotational constants (GHZ):      0.1304193      0.0670372      0.0490940
 Leave Link  202 at Wed Dec 12 16:34:01 2018, MaxMem=   805306368 cpu:         0.0
 (Enter /pbs_home/pkowalski/g09d01/g09/l301.exe)
 Basis read from rwf:  (5D, 7F)
 No pseudopotential information found on rwf file.
 There are   673 symmetry adapted cartesian basis functions of A   symmetry.
 There are   636 symmetry adapted basis functions of A   symmetry.
   636 basis functions,  1103 primitive gaussians,   673 cartesian basis functions
   141 alpha electrons      141 beta electrons
       nuclear repulsion energy      4650.4238710010 Hartrees.
 IExCor= 1009 DFT=T Ex+Corr=PBE1PBE ExCW=0 ScaHFX=  0.250000
 ScaDFX=  0.750000  0.750000  1.000000  1.000000 ScalE2=  1.000000  1.000000
 IRadAn=      0 IRanWt=     -1 IRanGd=            0 ICorTp=0 IEmpDi=131
 NAtoms=   59 NActive=   59 NUniq=   59 SFac= 1.00D+00 NAtFMM=   60 NAOKFM=F Big=F
 Integral buffers will be    131072 words long.
 Raffenetti 2 integral format.
 Two-electron integral symmetry is turned on.
 R6Disp:  Grimme-D3 Dispersion energy=       -0.0490317403 Hartrees.
 Nuclear repulsion after empirical dispersion term =     4650.3748392607 Hartrees.
 No density basis found on file   724.
 Leave Link  301 at Wed Dec 12 16:34:01 2018, MaxMem=   805306368 cpu:         0.5
 (Enter /pbs_home/pkowalski/g09d01/g09/l302.exe)
 NPDir=0 NMtPBC=     1 NCelOv=     1 NCel=       1 NClECP=     1 NCelD=      1
         NCelK=      1 NCelE2=     1 NClLst=     1 CellRange=     0.0.
 One-electron integrals computed using PRISM.
 NBasis=   636 RedAO= T EigKep=  2.90D-04  NBF=   636
 NBsUse=   636 1.00D-06 EigRej= -1.00D+00 NBFU=   636
 Precomputing XC quadrature grid using
 IXCGrd= 4 IRadAn=           0 IRanWt=          -1 IRanGd=           0 AccXCQ= 0.00D+00.
 Generated NRdTot=       0 NPtTot=           0 NUsed=           0 NTot=          32
 NSgBfM=   605   614   614   615   623 MxSgAt=    59 MxSgA2=    59.
 Leave Link  302 at Wed Dec 12 16:34:03 2018, MaxMem=   805306368 cpu:        16.3
 (Enter /pbs_home/pkowalski/g09d01/g09/l303.exe)
 DipDrv:  MaxL=1.
 Leave Link  303 at Wed Dec 12 16:34:04 2018, MaxMem=   805306368 cpu:         1.5
 (Enter /pbs_home/pkowalski/g09d01/g09/l401.exe)
 Initial guess from the checkpoint file:  "dae0068freq_open_pbe0_air_D3.chk"
 B after Tr=     0.000000    0.000000    0.000000
         Rot=    0.999849   -0.010020   -0.003569    0.013719 Ang=  -1.99 deg.
 Guess basis will be translated and rotated to current coordinates.
 JPrj=2 DoOrth=T DoCkMO=T.
 Generating alternative initial guess.
 ExpMin= 1.22D-01 ExpMax= 9.18D+03 ExpMxC= 1.38D+03 IAcc=1 IRadAn=         1 AccDes= 0.00D+00
 Harris functional with IExCor= 1009 and IRadAn=       1 diagonalized for initial guess.
 HarFok:  IExCor= 1009 AccDes= 0.00D+00 IRadAn=         1 IDoV= 1 UseB2=F ITyADJ=14
 ICtDFT=  3500011 ScaDFX=  1.000000  1.000000  1.000000  1.000000
 FoFCou: FMM=F IPFlag=           0 FMFlag=      100000 FMFlg1=           0
         NFxFlg=           0 DoJE=T BraDBF=F KetDBF=T FulRan=T
         wScrn=  0.000000 ICntrl=     500 IOpCl=  0 I1Cent=   200000004 NGrid=           0
         NMat0=    1 NMatS0=      1 NMatT0=    0 NMatD0=    1 NMtDS0=    0 NMtDT0=    0
 Petite list used in FoFCou.
 Harris En= -2510.30978586674    
 Leave Link  401 at Wed Dec 12 16:34:09 2018, MaxMem=   805306368 cpu:        41.8
 (Enter /pbs_home/pkowalski/g09d01/g09/l502.exe)
 Closed shell SCF:
 Using DIIS extrapolation, IDIIS=  1040.
 Integral symmetry usage will be decided dynamically.
 IVT=     1387805 IEndB=     1387805 NGot=   805306368 MDV=   804388806
 LenX=   804388806 LenY=   803935204
 Requested convergence on RMS density matrix=1.00D-08 within 128 cycles.
 Requested convergence on MAX density matrix=1.00D-06.
 Requested convergence on             energy=1.00D-06.
 No special actions if energy rises.
 Fock matrices will be formed incrementally for  20 cycles.
 Integral accuracy reduced to 1.0D-05 until final iterations.

 Cycle   1  Pass 0  IDiag  1:
 FoFJK:  IHMeth= 1 ICntrl=       0 DoSepK=F KAlg= 0 I1Cent=   0 FoldK=F
 IRaf= 650000000 NMat=   1 IRICut=       1 DoRegI=T DoRafI=F ISym2E= 0.
 FoFCou: FMM=F IPFlag=           0 FMFlag=      100000 FMFlg1=           0
         NFxFlg=           0 DoJE=F BraDBF=F KetDBF=F FulRan=T
         wScrn=  0.000000 ICntrl=       0 IOpCl=  0 I1Cent=           0 NGrid=           0
         NMat0=    1 NMatS0=      1 NMatT0=    0 NMatD0=    1 NMtDS0=    0 NMtDT0=    0
 Symmetry not used in FoFCou.
 E= -2509.67717617850    
 DIIS: error= 2.43D-02 at cycle   1 NSaved=   1.
 NSaved= 1 IEnMin= 1 EnMin= -2509.67717617850     IErMin= 1 ErrMin= 2.43D-02
 ErrMax= 2.43D-02  0.00D+00 EMaxC= 1.00D-01 BMatC= 2.46D-01 BMatP= 2.46D-01
 IDIUse=3 WtCom= 7.57D-01 WtEn= 2.43D-01
 Coeff-Com:  0.100D+01
 Coeff-En:   0.100D+01
 Coeff:      0.100D+01
 Recover alternate guess density for next cycle.
 RMSDP=2.83D-03 MaxDP=1.07D-01              OVMax= 0.00D+00

 Cycle   2  Pass 0  IDiag  1:
 RMSU=  2.83D-03    CP:  1.00D+00
 E= -2509.37677764128     Delta-E=        0.300398537222 Rises=F Damp=F
 Switch densities from cycles 1 and 2 for lowest energy.
 DIIS: error= 2.82D-02 at cycle   2 NSaved=   2.
 NSaved= 2 IEnMin= 1 EnMin= -2509.67717617850     IErMin= 1 ErrMin= 2.43D-02
 ErrMax= 2.82D-02  0.00D+00 EMaxC= 1.00D+00 BMatC= 7.07D-01 BMatP= 2.46D-01
 IDIUse=1 WtCom= 1.00D+00 WtEn= 0.00D+00
 Coeff-Com:  0.740D+00 0.260D+00
 Coeff:      0.740D+00 0.260D+00
 Gap=     0.208 Goal=   None    Shift=    0.000
 RMSDP=1.74D-03 MaxDP=6.40D-02 DE= 3.00D-01 OVMax= 2.23D-01

 Cycle   3  Pass 0  IDiag  1:
 RMSU=  1.58D-03    CP:  9.88D-01  2.49D-01
 E= -2510.05227160584     Delta-E=       -0.675493964560 Rises=F Damp=F
 DIIS: error= 7.07D-03 at cycle   3 NSaved=   3.
 NSaved= 3 IEnMin= 3 EnMin= -2510.05227160584     IErMin= 3 ErrMin= 7.07D-03
 ErrMax= 7.07D-03  0.00D+00 EMaxC= 1.00D+00 BMatC= 7.94D-02 BMatP= 2.46D-01
 IDIUse=1 WtCom= 1.00D+00 WtEn= 0.00D+00
 Coeff-Com:  0.148D-02 0.238D+00 0.760D+00
 Coeff:      0.148D-02 0.238D+00 0.760D+00
 Gap=     0.140 Goal=   None    Shift=    0.000
 RMSDP=9.68D-04 MaxDP=5.15D-02 DE=-6.75D-01 OVMax= 1.04D-01

 Cycle   4  Pass 0  IDiag  1:
 RMSU=  7.40D-04    CP:  9.87D-01  3.87D-01  6.92D-01
 E= -2510.12423739046     Delta-E=       -0.071965784629 Rises=F Damp=F
 DIIS: error= 4.56D-03 at cycle   4 NSaved=   4.
 NSaved= 4 IEnMin= 4 EnMin= -2510.12423739046     IErMin= 4 ErrMin= 4.56D-03
 ErrMax= 4.56D-03  0.00D+00 EMaxC= 1.00D+00 BMatC= 1.53D-02 BMatP= 7.94D-02
 IDIUse=1 WtCom= 1.00D+00 WtEn= 0.00D+00
 Coeff-Com: -0.206D-01 0.108D+00 0.432D+00 0.480D+00
 Coeff:     -0.206D-01 0.108D+00 0.432D+00 0.480D+00
 Gap=     0.148 Goal=   None    Shift=    0.000
 RMSDP=4.32D-04 MaxDP=1.54D-02 DE=-7.20D-02 OVMax= 5.10D-02

 Cycle   5  Pass 0  IDiag  1:
 RMSU=  2.15D-04    CP:  9.87D-01  3.76D-01  8.01D-01  5.52D-01
 E= -2510.13980308732     Delta-E=       -0.015565696851 Rises=F Damp=F
 DIIS: error= 1.18D-03 at cycle   5 NSaved=   5.
 NSaved= 5 IEnMin= 5 EnMin= -2510.13980308732     IErMin= 5 ErrMin= 1.18D-03
 ErrMax= 1.18D-03  0.00D+00 EMaxC= 1.00D+00 BMatC= 2.10D-03 BMatP= 1.53D-02
 IDIUse=1 WtCom= 1.00D+00 WtEn= 0.00D+00
 Coeff-Com: -0.964D-02 0.180D-01 0.114D+00 0.292D+00 0.586D+00
 Coeff:     -0.964D-02 0.180D-01 0.114D+00 0.292D+00 0.586D+00
 Gap=     0.142 Goal=   None    Shift=    0.000
 RMSDP=1.19D-04 MaxDP=4.72D-03 DE=-1.56D-02 OVMax= 1.33D-02

 Cycle   6  Pass 0  IDiag  1:
 RMSU=  6.74D-05    CP:  9.88D-01  3.74D-01  7.95D-01  6.27D-01  6.25D-01
 E= -2510.14192905701     Delta-E=       -0.002125969694 Rises=F Damp=F
 DIIS: error= 3.07D-04 at cycle   6 NSaved=   6.
 NSaved= 6 IEnMin= 6 EnMin= -2510.14192905701     IErMin= 6 ErrMin= 3.07D-04
 ErrMax= 3.07D-04  0.00D+00 EMaxC= 1.00D+00 BMatC= 1.72D-04 BMatP= 2.10D-03
 IDIUse=1 WtCom= 1.00D+00 WtEn= 0.00D+00
 Coeff-Com: -0.316D-02 0.139D-02 0.264D-01 0.121D+00 0.315D+00 0.539D+00
 Coeff:     -0.316D-02 0.139D-02 0.264D-01 0.121D+00 0.315D+00 0.539D+00
 Gap=     0.143 Goal=   None    Shift=    0.000
 RMSDP=3.41D-05 MaxDP=2.06D-03 DE=-2.13D-03 OVMax= 2.47D-03

 Cycle   7  Pass 0  IDiag  1:
 RMSU=  2.23D-05    CP:  9.87D-01  3.74D-01  7.95D-01  6.33D-01  6.79D-01
                    CP:  6.73D-01
 E= -2510.14206557398     Delta-E=       -0.000136516969 Rises=F Damp=F
 DIIS: error= 1.38D-04 at cycle   7 NSaved=   7.
 NSaved= 7 IEnMin= 7 EnMin= -2510.14206557398     IErMin= 7 ErrMin= 1.38D-04
 ErrMax= 1.38D-04  0.00D+00 EMaxC= 1.00D+00 BMatC= 1.99D-05 BMatP= 1.72D-04
 IDIUse=1 WtCom= 1.00D+00 WtEn= 0.00D+00
 Coeff-Com: -0.868D-03-0.115D-02 0.208D-02 0.388D-01 0.118D+00 0.301D+00
 Coeff-Com:  0.542D+00
 Coeff:     -0.868D-03-0.115D-02 0.208D-02 0.388D-01 0.118D+00 0.301D+00
 Coeff:      0.542D+00
 Gap=     0.143 Goal=   None    Shift=    0.000
 RMSDP=1.29D-05 MaxDP=5.96D-04 DE=-1.37D-04 OVMax= 1.45D-03

 Cycle   8  Pass 0  IDiag  1:
 RMSU=  9.31D-06    CP:  9.87D-01  3.74D-01  7.94D-01  6.36D-01  6.79D-01
                    CP:  6.98D-01  6.25D-01
 E= -2510.14209045779     Delta-E=       -0.000024883815 Rises=F Damp=F
 DIIS: error= 4.83D-05 at cycle   8 NSaved=   8.
 NSaved= 8 IEnMin= 8 EnMin= -2510.14209045779     IErMin= 8 ErrMin= 4.83D-05
 ErrMax= 4.83D-05  0.00D+00 EMaxC= 1.00D+00 BMatC= 3.30D-06 BMatP= 1.99D-05
 IDIUse=1 WtCom= 1.00D+00 WtEn= 0.00D+00
 Coeff-Com: -0.273D-03-0.840D-03-0.122D-02 0.134D-01 0.452D-01 0.137D+00
 Coeff-Com:  0.341D+00 0.465D+00
 Coeff:     -0.273D-03-0.840D-03-0.122D-02 0.134D-01 0.452D-01 0.137D+00
 Coeff:      0.341D+00 0.465D+00
 Gap=     0.143 Goal=   None    Shift=    0.000
 RMSDP=5.04D-06 MaxDP=2.82D-04 DE=-2.49D-05 OVMax= 6.45D-04

 Initial convergence to 1.0D-05 achieved.  Increase integral accuracy.
 Cycle   9  Pass 1  IDiag  1:
 E= -2510.14214651740     Delta-E=       -0.000056059609 Rises=F Damp=F
 DIIS: error= 1.60D-04 at cycle   1 NSaved=   1.
 NSaved= 1 IEnMin= 1 EnMin= -2510.14214651740     IErMin= 1 ErrMin= 1.60D-04
 ErrMax= 1.60D-04  0.00D+00 EMaxC= 1.00D+00 BMatC= 1.58D-05 BMatP= 1.58D-05
 IDIUse=1 WtCom= 1.00D+00 WtEn= 0.00D+00
 Coeff-Com:  0.100D+01
 Coeff:      0.100D+01
 Gap=     0.143 Goal=   None    Shift=    0.000
 RMSDP=5.04D-06 MaxDP=2.82D-04 DE=-5.61D-05 OVMax= 6.64D-04

 Cycle  10  Pass 1  IDiag  1:
 RMSU=  1.73D-04    CP:  1.00D+00
 E= -2510.14216352384     Delta-E=       -0.000017006433 Rises=F Damp=F
 DIIS: error= 2.63D-05 at cycle   2 NSaved=   2.
 NSaved= 2 IEnMin= 2 EnMin= -2510.14216352384     IErMin= 2 ErrMin= 2.63D-05
 ErrMax= 2.63D-05  0.00D+00 EMaxC= 1.00D+00 BMatC= 1.03D-06 BMatP= 1.58D-05
 IDIUse=1 WtCom= 1.00D+00 WtEn= 0.00D+00
 Coeff-Com:  0.755D-01 0.924D+00
 Coeff:      0.755D-01 0.924D+00
 Gap=     0.143 Goal=   None    Shift=    0.000
 RMSDP=7.23D-06 MaxDP=3.45D-04 DE=-1.70D-05 OVMax= 9.06D-04

 Cycle  11  Pass 1  IDiag  1:
 RMSU=  6.92D-06    CP:  1.00D+00  1.01D+00
 E= -2510.14216062020     Delta-E=        0.000002903633 Rises=F Damp=F
 DIIS: error= 5.39D-05 at cycle   3 NSaved=   3.
 NSaved= 3 IEnMin= 2 EnMin= -2510.14216352384     IErMin= 2 ErrMin= 2.63D-05
 ErrMax= 5.39D-05  0.00D+00 EMaxC= 1.00D+00 BMatC= 3.73D-06 BMatP= 1.03D-06
 IDIUse=1 WtCom= 1.00D+00 WtEn= 0.00D+00
 Coeff-Com: -0.739D-02 0.661D+00 0.347D+00
 Coeff:     -0.739D-02 0.661D+00 0.347D+00
 Gap=     0.143 Goal=   None    Shift=    0.000
 RMSDP=4.60D-06 MaxDP=2.43D-04 DE= 2.90D-06 OVMax= 6.28D-04

 Cycle  12  Pass 1  IDiag  1:
 RMSU=  9.31D-07    CP:  1.00D+00  1.01D+00  3.51D-01
 E= -2510.14216457601     Delta-E=       -0.000003955809 Rises=F Damp=F
 DIIS: error= 3.63D-06 at cycle   4 NSaved=   4.
 NSaved= 4 IEnMin= 4 EnMin= -2510.14216457601     IErMin= 4 ErrMin= 3.63D-06
 ErrMax= 3.63D-06  0.00D+00 EMaxC= 1.00D+00 BMatC= 2.82D-08 BMatP= 1.03D-06
 IDIUse=1 WtCom= 1.00D+00 WtEn= 0.00D+00
 Coeff-Com: -0.548D-02 0.384D+00 0.208D+00 0.413D+00
 Coeff:     -0.548D-02 0.384D+00 0.208D+00 0.413D+00
 Gap=     0.143 Goal=   None    Shift=    0.000
 RMSDP=4.06D-07 MaxDP=2.53D-05 DE=-3.96D-06 OVMax= 2.88D-05

 Cycle  13  Pass 1  IDiag  1:
 RMSU=  3.48D-07    CP:  1.00D+00  1.01D+00  3.58D-01  7.85D-01
 E= -2510.14216460049     Delta-E=       -0.000000024474 Rises=F Damp=F
 DIIS: error= 8.03D-07 at cycle   5 NSaved=   5.
 NSaved= 5 IEnMin= 5 EnMin= -2510.14216460049     IErMin= 5 ErrMin= 8.03D-07
 ErrMax= 8.03D-07  0.00D+00 EMaxC= 1.00D+00 BMatC= 6.41D-10 BMatP= 2.82D-08
 IDIUse=1 WtCom= 1.00D+00 WtEn= 0.00D+00
 Coeff-Com: -0.189D-02 0.123D+00 0.680D-01 0.182D+00 0.629D+00
 Coeff:     -0.189D-02 0.123D+00 0.680D-01 0.182D+00 0.629D+00
 Gap=     0.143 Goal=   None    Shift=    0.000
 RMSDP=9.78D-08 MaxDP=4.37D-06 DE=-2.45D-08 OVMax= 8.38D-06

 Cycle  14  Pass 1  IDiag  1:
 RMSU=  9.00D-08    CP:  1.00D+00  1.01D+00  3.59D-01  8.14D-01  9.25D-01
 E= -2510.14216460152     Delta-E=       -0.000000001030 Rises=F Damp=F
 DIIS: error= 4.07D-07 at cycle   6 NSaved=   6.
 NSaved= 6 IEnMin= 6 EnMin= -2510.14216460152     IErMin= 6 ErrMin= 4.07D-07
 ErrMax= 4.07D-07  0.00D+00 EMaxC= 1.00D+00 BMatC= 2.18D-10 BMatP= 6.41D-10
 IDIUse=1 WtCom= 1.00D+00 WtEn= 0.00D+00
 Coeff-Com: -0.234D-03 0.108D-01 0.662D-02 0.417D-01 0.395D+00 0.546D+00
 Coeff:     -0.234D-03 0.108D-01 0.662D-02 0.417D-01 0.395D+00 0.546D+00
 Gap=     0.143 Goal=   None    Shift=    0.000
 RMSDP=4.74D-08 MaxDP=2.04D-06 DE=-1.03D-09 OVMax= 5.67D-06

 Cycle  15  Pass 1  IDiag  1:
 RMSU=  3.38D-08    CP:  1.00D+00  1.01D+00  3.59D-01  8.17D-01  9.78D-01
                    CP:  6.96D-01
 E= -2510.14216460147     Delta-E=        0.000000000044 Rises=F Damp=F
 DIIS: error= 1.74D-07 at cycle   7 NSaved=   7.
 NSaved= 7 IEnMin= 6 EnMin= -2510.14216460152     IErMin= 7 ErrMin= 1.74D-07
 ErrMax= 1.74D-07  0.00D+00 EMaxC= 1.00D+00 BMatC= 2.68D-11 BMatP= 2.18D-10
 IDIUse=1 WtCom= 1.00D+00 WtEn= 0.00D+00
 Coeff-Com:  0.109D-03-0.997D-02-0.508D-02 0.618D-03 0.153D+00 0.332D+00
 Coeff-Com:  0.530D+00
 Coeff:      0.109D-03-0.997D-02-0.508D-02 0.618D-03 0.153D+00 0.332D+00
 Coeff:      0.530D+00
 Gap=     0.143 Goal=   None    Shift=    0.000
 RMSDP=1.70D-08 MaxDP=9.90D-07 DE= 4.37D-11 OVMax= 1.67D-06

 Cycle  16  Pass 1  IDiag  1:
 RMSU=  1.03D-08    CP:  1.00D+00  1.01D+00  3.59D-01  8.22D-01  9.80D-01
                    CP:  7.24D-01  6.47D-01
 E= -2510.14216460163     Delta-E=       -0.000000000153 Rises=F Damp=F
 DIIS: error= 2.42D-08 at cycle   8 NSaved=   8.
 NSaved= 8 IEnMin= 8 EnMin= -2510.14216460163     IErMin= 8 ErrMin= 2.42D-08
 ErrMax= 2.42D-08  0.00D+00 EMaxC= 1.00D+00 BMatC= 1.26D-12 BMatP= 2.68D-11
 IDIUse=1 WtCom= 1.00D+00 WtEn= 0.00D+00
 Coeff-Com:  0.706D-04-0.571D-02-0.298D-02-0.265D-02 0.477D-01 0.128D+00
 Coeff-Com:  0.260D+00 0.576D+00
 Coeff:      0.706D-04-0.571D-02-0.298D-02-0.265D-02 0.477D-01 0.128D+00
 Coeff:      0.260D+00 0.576D+00
 Gap=     0.143 Goal=   None    Shift=    0.000
 RMSDP=3.53D-09 MaxDP=2.16D-07 DE=-1.53D-10 OVMax= 4.39D-07

 SCF Done:  E(RPBE1PBE) =  -2510.14216460     A.U. after   16 cycles
            NFock= 16  Conv=0.35D-08     -V/T= 2.0064
 KE= 2.494087943510D+03 PE=-1.520197483768D+04 EE= 5.547369890310D+03
 Leave Link  502 at Wed Dec 12 16:43:58 2018, MaxMem=   805306368 cpu:      4696.3
 (Enter /pbs_home/pkowalski/g09d01/g09/l701.exe)
 Compute integral first derivatives.
 ... and contract with generalized density number  0.
 R6Disp: Adding Grimme-D3 dispersion energy 1st derivatives to the gradient.
 Leave Link  701 at Wed Dec 12 16:43:59 2018, MaxMem=   805306368 cpu:         6.1
 (Enter /pbs_home/pkowalski/g09d01/g09/l702.exe)
 L702 exits ... SP integral derivatives will be done elsewhere.
 Leave Link  702 at Wed Dec 12 16:43:59 2018, MaxMem=   805306368 cpu:         0.2
 (Enter /pbs_home/pkowalski/g09d01/g09/l703.exe)
 Compute integral first derivatives, UseDBF=F ICtDFT=           0.
 Integral derivatives from FoFJK, PRISM(SPDF).
 Calling FoFJK, ICntrl=      2127 FMM=F ISym2X=0 I1Cent= 0 IOpClX= 0 NMat=1 NMatS=1 NMatT=0.
 FoFJK:  IHMeth= 1 ICntrl=    2127 DoSepK=F KAlg= 0 I1Cent=   0 FoldK=F
 IRaf=         0 NMat=   1 IRICut=       1 DoRegI=T DoRafI=F ISym2E= 0.
 FoFCou: FMM=F IPFlag=           0 FMFlag=      100000 FMFlg1=         800
         NFxFlg=           0 DoJE=F BraDBF=F KetDBF=F FulRan=T
         wScrn=  0.000000 ICntrl=    2127 IOpCl=  0 I1Cent=           0 NGrid=           0
         NMat0=    1 NMatS0=      1 NMatT0=    0 NMatD0=    1 NMtDS0=    0 NMtDT0=    0
 Symmetry not used in FoFCou.
 Leave Link  703 at Wed Dec 12 16:46:18 2018, MaxMem=   805306368 cpu:      1104.1
 (Enter /pbs_home/pkowalski/g09d01/g09/l716.exe)
 Dipole        =-2.44254785D-01-1.36535539D+00-3.86279934D-01
 ***** Axes restored to original set *****
 -------------------------------------------------------------------
 Center     Atomic                   Forces (Hartrees/Bohr)
 Number     Number              X              Y              Z
 -------------------------------------------------------------------
      1       16          -0.002883586   -0.003717997    0.002686921
      2       16          -0.001260271   -0.004148770    0.001342250
      3        9           0.000534652    0.003475289    0.005528457
      4        9          -0.000113383    0.002904593   -0.004078537
      5        9           0.001280143    0.004842174   -0.002974767
      6        9          -0.000887812    0.000637524    0.003944407
      7        9          -0.000055270    0.001633708   -0.002454003
      8        9           0.001299536   -0.001771448    0.003343391
      9        6           0.005873145   -0.007569705    0.019668974
     10        6          -0.003385542    0.004825427   -0.011666219
     11        6           0.004711055   -0.002588020    0.012339758
     12        6           0.004871756    0.011330125   -0.000874351
     13        6           0.004679314   -0.002300711    0.001139809
     14        6          -0.004234819   -0.002034226   -0.007747141
     15        6           0.000032478   -0.006467991   -0.000531962
     16        6           0.000304692    0.003474861   -0.001835393
     17        6          -0.015062382   -0.001380572   -0.008605487
     18        6          -0.001371668   -0.001010063   -0.005942626
     19        6           0.004708817    0.001338097    0.007529293
     20        6          -0.001964095    0.007066396   -0.002032062
     21        6           0.002092242   -0.001726771   -0.007530954
     22        6          -0.003551721    0.000262697    0.000756565
     23        6           0.000410281    0.001436942    0.001060128
     24        6           0.001143446   -0.000934879   -0.001411916
     25        6          -0.001263516    0.000673512    0.000738719
     26        6          -0.000940626   -0.001226628    0.000120135
     27        6           0.000111230   -0.000165831   -0.000078822
     28        6          -0.000059148    0.005666358    0.002042586
     29        6          -0.003937401   -0.004489592   -0.003081756
     30        6           0.003329564   -0.000078135   -0.001209265
     31        6          -0.001363610    0.000527611    0.001055443
     32        6          -0.002302719   -0.000705417   -0.001423314
     33        6           0.001187422    0.000951320   -0.000363482
     34        6           0.000912014   -0.001458687   -0.000016135
     35        6           0.000156243   -0.000362212    0.000095281
     36        6           0.004654507   -0.004467693   -0.001420435
     37        6           0.000045346   -0.001868366   -0.000298879
     38        1          -0.001235059    0.000426141    0.001848451
     39        1           0.000835489   -0.000725332   -0.000419765
     40        1          -0.000194512    0.000084059   -0.000042423
     41        1           0.000453237   -0.000348848    0.001140883
     42        1           0.003545571    0.003857477    0.001516595
     43        1           0.001348286   -0.001176334   -0.001533773
     44        1          -0.000125004   -0.001099053    0.000250282
     45        1          -0.001161363    0.000168813    0.000415217
     46        1           0.000454307   -0.000553726   -0.000298875
     47        1          -0.000072415    0.000722750    0.000207586
     48        1           0.000693232    0.000345690   -0.000232211
     49        1          -0.001585374   -0.001996649    0.001822923
     50        1           0.001161883    0.002130920    0.001205911
     51        1          -0.003445291   -0.003169550   -0.003219517
     52        1          -0.000818939    0.000774487   -0.000677666
     53        1           0.000831727    0.000453186   -0.000357827
     54        1          -0.000617420   -0.000472049    0.000009860
     55        1           0.000045320    0.000746802    0.000074178
     56        1          -0.000687674    0.000356576    0.000068212
     57        1          -0.000355228   -0.000115518    0.000449921
     58        1           0.001716484    0.000149537    0.000691898
     59        1           0.001512431   -0.001132296   -0.000734472
 -------------------------------------------------------------------
 Cartesian Forces:  Max     0.019668974 RMS     0.003511548
 Leave Link  716 at Wed Dec 12 16:46:18 2018, MaxMem=   805306368 cpu:         0.2
 (Enter /pbs_home/pkowalski/g09d01/g09/l103.exe)

 GradGradGradGradGradGradGradGradGradGradGradGradGradGradGradGradGradGrad
 Berny optimization.
 Using GEDIIS/GDIIS optimizer.
 FormGI is forming the generalized inverse of G from B-inverse, IUseBI=4.
 GSVD:  received Info=                   1 from GESDD.
 Internal  Forces:  Max     0.045948137 RMS     0.005652484
 Search for a local minimum.
 Step number   4 out of a maximum of  337
 All quantities printed in internal units (Hartrees-Bohrs-Radians)
 RMS Force = .56525D-02 SwitMx=.10000D-02 MixMth= 1
 Mixed Optimization -- RFO/linear search
 Update second derivatives using D2CorX and points    3    4
 DE= -2.19D-02 DEPred=-3.09D-02 R= 7.09D-01
 TightC=F SS=  1.41D+00  RLast= 1.13D+00 DXNew= 1.4270D+00 3.3867D+00
 Trust test= 7.09D-01 RLast= 1.13D+00 DXMaxT set to 1.43D+00
 ITU=  1  1  1  0
 Use linear search instead of GDIIS.
     Eigenvalues ---    0.00241   0.00451   0.00549   0.00661   0.00685
     Eigenvalues ---    0.00702   0.00741   0.00751   0.00853   0.00862
     Eigenvalues ---    0.00880   0.00906   0.00928   0.00993   0.01026
     Eigenvalues ---    0.01086   0.01197   0.01235   0.01344   0.01372
     Eigenvalues ---    0.01412   0.01549   0.01590   0.01720   0.01832
     Eigenvalues ---    0.01879   0.01935   0.01965   0.01966   0.01990
     Eigenvalues ---    0.02023   0.02039   0.02081   0.02089   0.02137
     Eigenvalues ---    0.02144   0.02155   0.02156   0.02170   0.02173
     Eigenvalues ---    0.02192   0.02218   0.04849   0.05241   0.06763
     Eigenvalues ---    0.06932   0.06959   0.07119   0.07209   0.07450
     Eigenvalues ---    0.07500   0.07522   0.07714   0.08190   0.09287
     Eigenvalues ---    0.09852   0.10351   0.11120   0.12217   0.12299
     Eigenvalues ---    0.14547   0.15010   0.15985   0.15997   0.15998
     Eigenvalues ---    0.15998   0.15999   0.15999   0.16000   0.16000
     Eigenvalues ---    0.16000   0.16000   0.16000   0.16000   0.16000
     Eigenvalues ---    0.16000   0.16000   0.16000   0.16000   0.16000
     Eigenvalues ---    0.16006   0.16018   0.16137   0.17128   0.19204
     Eigenvalues ---    0.22000   0.22000   0.22002   0.22011   0.22803
     Eigenvalues ---    0.23466   0.23477   0.23586   0.23953   0.24131
     Eigenvalues ---    0.24242   0.24529   0.24617   0.24734   0.24850
     Eigenvalues ---    0.24921   0.24946   0.24986   0.24988   0.24998
     Eigenvalues ---    0.25014   0.25178   0.25399   0.25679   0.26730
     Eigenvalues ---    0.27338   0.28478   0.28999   0.29579   0.30333
     Eigenvalues ---    0.30362   0.30706   0.31548   0.31697   0.31721
     Eigenvalues ---    0.32125   0.32200   0.32292   0.32567   0.32576
     Eigenvalues ---    0.32588   0.32598   0.32601   0.32614   0.32620
     Eigenvalues ---    0.32658   0.32701   0.32800   0.32893   0.33007
     Eigenvalues ---    0.33144   0.33295   0.33481   0.35255   0.35660
     Eigenvalues ---    0.35681   0.35694   0.35701   0.35707   0.35776
     Eigenvalues ---    0.35979   0.36192   0.36503   0.37928   0.40579
     Eigenvalues ---    0.40702   0.41087   0.41147   0.43820   0.44291
     Eigenvalues ---    0.45598   0.45820   0.45918   0.45951   0.46407
     Eigenvalues ---    0.46534   0.47080   0.47516   0.47937   0.48274
     Eigenvalues ---    0.48354   0.48566   0.49142   0.50768   0.51334
     Eigenvalues ---    0.66094
 RFO step:  Lambda=-3.58546102D-02 EMin= 2.41198407D-03
 Quartic linear search produced a step of  0.19499.
 Iteration  1 RMS(Cart)=  0.20965292 RMS(Int)=  0.00726807
 Iteration  2 RMS(Cart)=  0.03442562 RMS(Int)=  0.00107695
 Iteration  3 RMS(Cart)=  0.00045752 RMS(Int)=  0.00106639
 Iteration  4 RMS(Cart)=  0.00000030 RMS(Int)=  0.00106639
 ITry= 1 IFail=0 DXMaxC= 9.11D-01 DCOld= 1.00D+10 DXMaxT= 1.43D+00 DXLimC= 3.00D+00 Rises=F
 Variable       Old X    -DE/DX   Delta X   Delta X   Delta X     New X
                                 (Linear)    (Quad)   (Total)
    R1        3.24349   0.00117  -0.00547  -0.00170  -0.00648   3.23701
    R2        3.26613   0.00418  -0.00380   0.01307   0.00871   3.27485
    R3        3.21067   0.00348  -0.00852  -0.00681  -0.01486   3.19581
    R4        3.28658   0.00085  -0.00537  -0.00406  -0.01091   3.27566
    R5        2.53402   0.00188  -0.00035   0.00959   0.00924   2.54326
    R6        2.53856   0.00494  -0.00030   0.01417   0.01387   2.55243
    R7        2.50408   0.00521  -0.00156   0.01401   0.01245   2.51653
    R8        2.53432   0.00379  -0.00114   0.01146   0.01033   2.54465
    R9        2.56173   0.00239   0.00021   0.00978   0.00999   2.57172
   R10        2.52747   0.00358  -0.00115   0.01069   0.00954   2.53701
   R11        2.64612  -0.00208  -0.00886  -0.01825  -0.02556   2.62056
   R12        2.79289   0.00073   0.00427   0.03087   0.03513   2.82802
   R13        2.76190   0.00838  -0.00387   0.01435   0.01130   2.77320
   R14        2.82103   0.00133   0.00010   0.00233   0.00243   2.82346
   R15        2.59786   0.00820  -0.00114   0.03259   0.03225   2.63011
   R16        2.82605  -0.00141  -0.00201  -0.01002  -0.01203   2.81402
   R17        2.89630   0.00252   0.00239   0.00885   0.01124   2.90754
   R18        2.60718  -0.01718   0.00142  -0.02012  -0.01850   2.58868
   R19        2.90700   0.00246   0.00057   0.00507   0.00556   2.91256
   R20        2.84091   0.00113  -0.00014   0.00007   0.00009   2.84101
   R21        2.78086   0.00055  -0.00018   0.00738   0.00719   2.78805
   R22        2.87494   0.00040  -0.00029  -0.00234  -0.00289   2.87206
   R23        2.70306   0.00483  -0.00101   0.01811   0.01703   2.72009
   R24        2.07859   0.00139   0.00003   0.00473   0.00476   2.08335
   R25        2.07603   0.00028  -0.00071   0.00033  -0.00038   2.07566
   R26        2.07586   0.00021  -0.00051   0.00098   0.00047   2.07633
   R27        2.07629   0.00068  -0.00076   0.00095   0.00019   2.07648
   R28        2.05928   0.00527  -0.00235   0.00541   0.00305   2.06233
   R29        2.07999   0.00086  -0.00002   0.00342   0.00340   2.08339
   R30        2.76970   0.00078  -0.00001   0.00931   0.00930   2.77900
   R31        2.62678  -0.00740   0.00402  -0.00133   0.00181   2.62860
   R32        2.76596   0.00425  -0.00247   0.01126   0.00879   2.77476
   R33        2.61250   0.00317   0.00315   0.01068   0.01272   2.62523
   R34        2.65854   0.00097  -0.00014   0.00297   0.00283   2.66137
   R35        2.66205   0.00133  -0.00069   0.00124   0.00055   2.66261
   R36        2.63063   0.00031  -0.00046   0.00016  -0.00030   2.63033
   R37        2.05676  -0.00104   0.00105  -0.00220  -0.00115   2.05561
   R38        2.62370   0.00076  -0.00065   0.00050  -0.00015   2.62354
   R39        2.06855  -0.00112   0.00088  -0.00169  -0.00081   2.06774
   R40        2.63175  -0.00010   0.00010  -0.00018  -0.00008   2.63167
   R41        2.06729  -0.00075   0.00046  -0.00186  -0.00140   2.06589
   R42        2.63639  -0.00030   0.00034  -0.00031   0.00003   2.63642
   R43        2.06700  -0.00074   0.00045  -0.00186  -0.00141   2.06558
   R44        2.06639  -0.00081   0.00043  -0.00199  -0.00156   2.06483
   R45        2.83891  -0.00025   0.00008  -0.00033  -0.00025   2.83866
   R46        2.07988   0.00064  -0.00026   0.00212   0.00187   2.08175
   R47        2.07427   0.00113  -0.00039   0.00294   0.00255   2.07681
   R48        2.05869  -0.00273  -0.00139  -0.00599  -0.00738   2.05131
   R49        2.65813  -0.00126   0.00078   0.00220   0.00298   2.66111
   R50        2.65761   0.00038  -0.00032   0.00029  -0.00002   2.65759
   R51        2.63086   0.00012  -0.00029   0.00036   0.00007   2.63093
   R52        2.06148   0.00071   0.00003  -0.00145  -0.00142   2.06005
   R53        2.62686   0.00088  -0.00032   0.00169   0.00137   2.62823
   R54        2.06881  -0.00098   0.00059  -0.00212  -0.00152   2.06729
   R55        2.63335   0.00061  -0.00010   0.00051   0.00041   2.63377
   R56        2.06745  -0.00077   0.00049  -0.00185  -0.00136   2.06610
   R57        2.63559   0.00037  -0.00020  -0.00052  -0.00072   2.63487
   R58        2.06726  -0.00075   0.00050  -0.00177  -0.00128   2.06599
   R59        2.06663  -0.00077   0.00045  -0.00187  -0.00142   2.06521
   R60        2.82949  -0.00071  -0.00095  -0.00278  -0.00373   2.82576
   R61        2.08134  -0.00010   0.00031   0.00282   0.00313   2.08447
   R62        2.07558   0.00096   0.00013   0.00400   0.00412   2.07970
   R63        2.06921   0.00200  -0.00092   0.00142   0.00049   2.06970
    A1        1.63296  -0.00162   0.00076  -0.00449  -0.00230   1.63066
    A2        1.63725  -0.00141   0.00047  -0.00990  -0.00914   1.62810
    A3        2.10279  -0.03898   0.01537  -0.06503  -0.05767   2.04512
    A4        1.93407   0.00055   0.00229  -0.00260  -0.00200   1.93207
    A5        2.16384   0.03910   0.00618   0.10237   0.10392   2.26776
    A6        1.94595   0.00187   0.00214   0.01681   0.01847   1.96443
    A7        2.02643   0.00468  -0.00173   0.01951   0.01285   2.03928
    A8        2.24813  -0.00512   0.00897   0.00418   0.00766   2.25579
    A9        1.91722   0.00061   0.00233   0.00997   0.00953   1.92675
   A10        2.09743   0.00043   0.00418   0.00765   0.00572   2.10315
   A11        2.23898  -0.00035   0.00819   0.00696   0.00913   2.24810
   A12        2.17244   0.04274  -0.00350   0.08574   0.08156   2.25399
   A13        2.24569  -0.04595   0.00590  -0.08566  -0.08028   2.16541
   A14        1.86324   0.00339  -0.00243   0.00039  -0.00230   1.86094
   A15        1.86911   0.00035  -0.00140   0.00601   0.00423   1.87333
   A16        2.03769   0.00511   0.00147   0.01987   0.02140   2.05909
   A17        1.85742  -0.00317  -0.00360  -0.02305  -0.02680   1.83062
   A18        1.93222   0.00103   0.00084   0.00246   0.00328   1.93550
   A19        1.93425   0.00070  -0.00139  -0.00515  -0.00631   1.92794
   A20        1.83162  -0.00432   0.00389  -0.00242   0.00129   1.83291
   A21        1.95727   0.00377   0.00182   0.01110   0.01267   1.96993
   A22        2.29441  -0.01846   0.00866  -0.01785  -0.01006   2.28435
   A23        2.02936   0.01476  -0.01075   0.00562  -0.00578   2.02358
   A24        1.89874   0.00041   0.00086   0.00435   0.00515   1.90389
   A25        1.98166  -0.00050  -0.00157  -0.00933  -0.01080   1.97086
   A26        2.00865  -0.00065   0.00085  -0.00276  -0.00177   2.00688
   A27        1.88423   0.00023  -0.00052   0.00195   0.00151   1.88574
   A28        1.89053  -0.00007   0.00007  -0.00072  -0.00061   1.88992
   A29        1.79364   0.00062   0.00024   0.00692   0.00684   1.80048
   A30        1.86214   0.00064  -0.00114   0.00826   0.00714   1.86929
   A31        1.96756   0.00013   0.00212   0.00033   0.00243   1.96999
   A32        1.90246  -0.00019  -0.00038  -0.00273  -0.00337   1.89908
   A33        1.97485   0.00092  -0.00225  -0.00523  -0.00752   1.96733
   A34        1.95795   0.00151  -0.00022   0.00372   0.00367   1.96162
   A35        1.79971  -0.00307   0.00203  -0.00475  -0.00262   1.79710
   A36        2.08551   0.00331  -0.00047   0.00835   0.00715   2.09266
   A37        1.99874  -0.00345  -0.00176  -0.01674  -0.01703   1.98171
   A38        2.19888   0.00013   0.00227   0.00836   0.00989   2.20877
   A39        1.90093   0.00301   0.00117   0.01669   0.01787   1.91880
   A40        1.96802  -0.00227   0.00035  -0.01241  -0.01204   1.95598
   A41        1.93403   0.00001   0.00030  -0.00015   0.00013   1.93416
   A42        1.89290  -0.00047  -0.00037  -0.00149  -0.00182   1.89109
   A43        1.88475  -0.00089  -0.00194  -0.00594  -0.00791   1.87684
   A44        1.88105   0.00059   0.00035   0.00321   0.00354   1.88460
   A45        1.97608  -0.00149   0.00111  -0.00852  -0.00742   1.96866
   A46        1.96221  -0.00197   0.00290  -0.00225   0.00062   1.96282
   A47        1.86197   0.00388  -0.00065   0.01847   0.01782   1.87979
   A48        1.89227   0.00037   0.00050  -0.00004   0.00042   1.89269
   A49        1.89179  -0.00074  -0.00121  -0.00340  -0.00458   1.88721
   A50        1.87564   0.00010  -0.00301  -0.00397  -0.00701   1.86863
   A51        2.06121   0.00499  -0.00319   0.00075  -0.00216   2.05905
   A52        1.92977   0.00313  -0.00096   0.00793   0.00631   1.93608
   A53        2.29220  -0.00812   0.00417  -0.00870  -0.00425   2.28796
   A54        2.05356   0.00215  -0.00086   0.00233   0.00196   2.05552
   A55        1.91698   0.00325  -0.00084   0.00985   0.00797   1.92495
   A56        2.30711  -0.00527   0.00122  -0.01317  -0.01161   2.29550
   A57        2.14250  -0.00125  -0.00068  -0.00125  -0.00193   2.14057
   A58        2.09918   0.00149   0.00033   0.00069   0.00101   2.10019
   A59        2.04134  -0.00024   0.00033   0.00047   0.00080   2.04213
   A60        2.11596   0.00019  -0.00007   0.00030   0.00022   2.11618
   A61        2.09781   0.00010  -0.00293  -0.00265  -0.00558   2.09223
   A62        2.06926  -0.00029   0.00298   0.00228   0.00525   2.07451
   A63        2.12538  -0.00036  -0.00017  -0.00157  -0.00174   2.12364
   A64        2.08793   0.00074  -0.00167   0.00089  -0.00078   2.08714
   A65        2.06984  -0.00038   0.00184   0.00068   0.00252   2.07236
   A66        2.10925  -0.00027  -0.00003  -0.00166  -0.00169   2.10756
   A67        2.07722   0.00033  -0.00050   0.00093   0.00043   2.07765
   A68        2.09669  -0.00006   0.00053   0.00072   0.00125   2.09794
   A69        2.10105   0.00003   0.00023   0.00048   0.00071   2.10175
   A70        2.08262   0.00015  -0.00059  -0.00034  -0.00093   2.08168
   A71        2.09951  -0.00018   0.00036  -0.00014   0.00022   2.09973
   A72        2.07332   0.00065  -0.00029   0.00196   0.00166   2.07499
   A73        2.10493  -0.00029   0.00018  -0.00071  -0.00052   2.10441
   A74        2.10492  -0.00036   0.00011  -0.00125  -0.00114   2.10378
   A75        1.96892  -0.00405  -0.00398  -0.01489  -0.01764   1.95128
   A76        2.15790   0.01769   0.00821   0.05813   0.06433   2.22223
   A77        2.14054  -0.01392  -0.00569  -0.05212  -0.05905   2.08149
   A78        1.89061  -0.00196  -0.00227  -0.01339  -0.01562   1.87499
   A79        1.99343   0.00066   0.00314   0.00757   0.01058   2.00401
   A80        1.94706   0.00200   0.00197   0.01265   0.01452   1.96158
   A81        1.88263   0.00000  -0.00393  -0.00718  -0.01109   1.87153
   A82        1.86652  -0.00081   0.00169  -0.00276  -0.00101   1.86550
   A83        1.87858  -0.00003  -0.00079   0.00191   0.00089   1.87947
   A84        2.12668  -0.00429   0.00258   0.00214   0.00472   2.13139
   A85        2.10181   0.00276  -0.00166  -0.00242  -0.00408   2.09773
   A86        2.05407   0.00155  -0.00096   0.00042  -0.00055   2.05352
   A87        2.11097  -0.00031   0.00040   0.00026   0.00066   2.11164
   A88        2.08870  -0.00052  -0.00151  -0.00247  -0.00398   2.08472
   A89        2.08248   0.00085   0.00104   0.00226   0.00330   2.08577
   A90        2.11584  -0.00110   0.00057  -0.00086  -0.00029   2.11555
   A91        2.08039   0.00067  -0.00199  -0.00170  -0.00369   2.07670
   A92        2.08678   0.00043   0.00141   0.00256   0.00397   2.09074
   A93        2.10441  -0.00046   0.00013  -0.00129  -0.00116   2.10325
   A94        2.08283   0.00029  -0.00026   0.00096   0.00070   2.08353
   A95        2.09582   0.00017   0.00011   0.00031   0.00042   2.09624
   A96        2.10094  -0.00032   0.00025  -0.00007   0.00018   2.10112
   A97        2.08536   0.00023  -0.00033   0.00024  -0.00009   2.08527
   A98        2.09687   0.00009   0.00007  -0.00018  -0.00011   2.09677
   A99        2.07981   0.00066  -0.00042   0.00158   0.00116   2.08096
   A100       2.10165  -0.00033   0.00027  -0.00055  -0.00027   2.10138
   A101       2.10166  -0.00033   0.00014  -0.00103  -0.00088   2.10078
   A102       1.94571   0.00133  -0.00033   0.00302   0.00252   1.94823
   A103       2.13056   0.00554   0.00067   0.01056   0.01132   2.14188
   A104       2.20534  -0.00688  -0.00034  -0.01380  -0.01407   2.19127
   A105       1.93392  -0.00039   0.00208   0.00194   0.00402   1.93793
   A106       1.94748   0.00010   0.00025  -0.00116  -0.00091   1.94657
   A107       1.95151  -0.00060  -0.00103  -0.00188  -0.00293   1.94858
   A108       1.84410   0.00077  -0.00305   0.00065  -0.00240   1.84170
   A109       1.88597   0.00056   0.00288   0.00440   0.00727   1.89324
   A110       1.89665  -0.00033  -0.00118  -0.00372  -0.00491   1.89173
    D1       -0.02421  -0.00018  -0.00858  -0.00926  -0.01811  -0.04232
    D2       -2.92780  -0.00288  -0.04959  -0.10721  -0.15625  -3.08404
    D3       -3.12261   0.00019   0.00701   0.00899   0.01611  -3.10649
    D4        0.01791   0.00011   0.00360  -0.00005   0.00365   0.02156
    D5        0.06438   0.00033  -0.01280  -0.01858  -0.03276   0.03162
    D6       -2.73811  -0.00219  -0.03572  -0.12401  -0.16148  -2.89959
    D7        3.10241   0.00028   0.00975   0.01259   0.02342   3.12583
    D8        0.05999  -0.00054   0.01472   0.02220   0.03825   0.09824
    D9        2.56713   0.01256   0.05004   0.11942   0.16421   2.73133
   D10       -0.96786   0.01819   0.07282   0.24605   0.31461  -0.65325
   D11       -0.16554   0.00025   0.00734   0.01103   0.01932  -0.14622
   D12        2.58266   0.00587   0.03012   0.13766   0.16972   2.75238
   D13        2.88268   0.00193  -0.02919   0.00140  -0.02897   2.85370
   D14       -0.33259   0.00591  -0.05711   0.01121  -0.04740  -0.37999
   D15       -0.72368   0.00307   0.01856   0.09172   0.11177  -0.61191
   D16        2.34423   0.00705  -0.00937   0.10153   0.09334   2.43758
   D17        0.21561  -0.00140   0.00322   0.00238   0.00594   0.22155
   D18       -2.73983   0.00203   0.01365   0.06075   0.07756  -2.66227
   D19       -2.49998   0.00808  -0.04510  -0.06244  -0.11245  -2.61243
   D20        0.82777   0.01151  -0.03466  -0.00407  -0.04084   0.78693
   D21       -0.77575   0.00134   0.00489   0.04483   0.05034  -0.72541
   D22       -2.92773   0.00356   0.00118   0.05326   0.05502  -2.87271
   D23        1.30368   0.00212   0.00362   0.04784   0.05203   1.35571
   D24        2.77429  -0.00385  -0.01992  -0.08594  -0.10642   2.66787
   D25        0.62231  -0.00163  -0.02363  -0.07751  -0.10174   0.52057
   D26       -1.42947  -0.00307  -0.02119  -0.08293  -0.10473  -1.53420
   D27       -3.12708  -0.00031   0.01438   0.01358   0.02803  -3.09905
   D28        0.02476   0.00024   0.01155   0.01629   0.02792   0.05268
   D29       -0.24816   0.00283   0.05816   0.12187   0.18023  -0.06793
   D30        2.90368   0.00339   0.05533   0.12457   0.18013   3.08381
   D31        1.42300   0.00153   0.02280   0.05787   0.08084   1.50385
   D32       -0.67909   0.00151   0.02225   0.05626   0.07872  -0.60037
   D33       -2.78932   0.00232   0.02133   0.06085   0.08238  -2.70694
   D34       -1.43218  -0.00190  -0.02464  -0.06049  -0.08535  -1.51753
   D35        2.74892  -0.00192  -0.02520  -0.06210  -0.08747   2.66144
   D36        0.63869  -0.00111  -0.02611  -0.05751  -0.08382   0.55487
   D37        0.73501   0.00561  -0.01384   0.04579   0.03179   0.76680
   D38       -1.40909   0.00029  -0.01378   0.02013   0.00598  -1.40312
   D39        2.78631   0.00145  -0.01480   0.02638   0.01102   2.79733
   D40       -2.34653   0.00464   0.00923   0.04193   0.05133  -2.29520
   D41        1.79255  -0.00068   0.00929   0.01626   0.02551   1.81807
   D42       -0.29523   0.00048   0.00827   0.02252   0.03056  -0.26467
   D43       -3.13450  -0.00526   0.01953  -0.02621  -0.00716   3.14152
   D44       -0.06743  -0.00312  -0.00337  -0.04532  -0.04982  -0.11725
   D45       -0.05633  -0.00003  -0.00441  -0.01404  -0.01826  -0.07458
   D46        3.01074   0.00210  -0.02731  -0.03315  -0.06091   2.94983
   D47       -1.41448   0.00018  -0.00671  -0.01549  -0.02235  -1.43682
   D48        0.69213   0.00054  -0.00700  -0.01457  -0.02166   0.67047
   D49        2.68783   0.00084  -0.00702  -0.01143  -0.01858   2.66925
   D50        0.61183  -0.00084  -0.01123  -0.02410  -0.03531   0.57652
   D51        2.71844  -0.00049  -0.01152  -0.02318  -0.03462   2.68382
   D52       -1.56904  -0.00018  -0.01154  -0.02004  -0.03155  -1.60059
   D53        2.69826  -0.00179  -0.00868  -0.02528  -0.03395   2.66431
   D54       -1.47832  -0.00143  -0.00896  -0.02436  -0.03326  -1.51158
   D55        0.51738  -0.00113  -0.00899  -0.02123  -0.03019   0.48720
   D56       -1.66218   0.00177  -0.00296   0.00627   0.00344  -1.65874
   D57        2.50585   0.00014  -0.00139  -0.00096  -0.00216   2.50369
   D58        0.38674  -0.00021  -0.00124   0.00038  -0.00094   0.38580
   D59        1.54167   0.00146   0.01665   0.02339   0.03963   1.58130
   D60       -0.57348  -0.00017   0.01823   0.01615   0.03402  -0.53946
   D61       -2.69258  -0.00052   0.01838   0.01749   0.03524  -2.65734
   D62       -1.03973  -0.00010   0.04016   0.05586   0.09577  -0.94395
   D63        2.09034  -0.00074   0.04328   0.05266   0.09572   2.18606
   D64        2.02488   0.00166   0.01621   0.03625   0.05268   2.07756
   D65       -1.12823   0.00102   0.01933   0.03306   0.05263  -1.07561
   D66       -0.60633   0.00007   0.01159   0.01919   0.03079  -0.57554
   D67        1.45206   0.00166   0.00980   0.02991   0.03969   1.49175
   D68       -2.70061   0.00164   0.00825   0.02261   0.03094  -2.66967
   D69       -2.73530   0.00003   0.00985   0.01598   0.02578  -2.70953
   D70       -0.67692   0.00162   0.00805   0.02670   0.03468  -0.64224
   D71        1.45360   0.00160   0.00651   0.01940   0.02593   1.47953
   D72        1.55677  -0.00049   0.01030   0.01086   0.02113   1.57790
   D73       -2.66803   0.00110   0.00851   0.02158   0.03003  -2.63800
   D74       -0.53751   0.00108   0.00696   0.01428   0.02128  -0.51623
   D75       -0.01177  -0.00018  -0.00914  -0.01661  -0.02559  -0.03735
   D76        3.07313  -0.00065  -0.00917  -0.02112  -0.03019   3.04294
   D77        3.14085   0.00040  -0.01213  -0.01369  -0.02567   3.11518
   D78       -0.05745  -0.00007  -0.01217  -0.01820  -0.03026  -0.08771
   D79       -2.46311   0.00006   0.02021   0.02924   0.04945  -2.41366
   D80        0.63937   0.00076   0.01861   0.03355   0.05215   0.69153
   D81        0.67983   0.00015   0.02437   0.04050   0.06488   0.74471
   D82       -2.50088   0.00085   0.02278   0.04481   0.06759  -2.43328
   D83       -0.00688   0.00005   0.00224   0.00914   0.01152   0.00464
   D84       -3.08881   0.00003   0.00223   0.01289   0.01525  -3.07356
   D85        3.13345  -0.00003  -0.00166  -0.00147  -0.00308   3.13037
   D86        0.05152  -0.00005  -0.00167   0.00227   0.00065   0.05216
   D87        3.03434  -0.00236  -0.00647  -0.03029  -0.03664   2.99770
   D88       -0.08698  -0.00217  -0.00476  -0.02513  -0.02977  -0.11675
   D89       -0.23329  -0.00057  -0.01293  -0.04057  -0.05361  -0.28689
   D90        2.92858  -0.00037  -0.01121  -0.03541  -0.04674   2.88184
   D91       -0.16492   0.00139  -0.01230  -0.01737  -0.03094  -0.19586
   D92        2.79264   0.00185  -0.02140  -0.06164  -0.08142   2.71122
   D93        3.09530  -0.00029  -0.00621  -0.00742  -0.01473   3.08058
   D94       -0.23032   0.00017  -0.01531  -0.05169  -0.06521  -0.29553
   D95       -3.13427   0.00008   0.00089   0.00275   0.00362  -3.13064
   D96       -0.01213  -0.00010  -0.00034  -0.00144  -0.00176  -0.01389
   D97       -0.01232  -0.00008  -0.00077  -0.00225  -0.00303  -0.01534
   D98        3.10982  -0.00027  -0.00200  -0.00644  -0.00841   3.10140
   D99        3.12916  -0.00009  -0.00121  -0.00279  -0.00400   3.12516
   D100      -0.02154  -0.00014  -0.00142  -0.00362  -0.00504  -0.02658
   D101       0.00670   0.00011   0.00042   0.00210   0.00252   0.00922
   D102       3.13918   0.00005   0.00020   0.00127   0.00148   3.14067
   D103       0.00766   0.00000   0.00046   0.00061   0.00106   0.00872
   D104       3.14067  -0.00002  -0.00003  -0.00023  -0.00027   3.14040
   D105      -3.11478   0.00018   0.00171   0.00478   0.00651  -3.10827
   D106       0.01822   0.00017   0.00122   0.00394   0.00518   0.02341
   D107       0.00374  -0.00005   0.00027  -0.00031  -0.00005   0.00369
   D108       3.13938  -0.00003   0.00001  -0.00034  -0.00034   3.13904
   D109      -3.12884   0.00000   0.00049   0.00051   0.00100  -3.12784
   D110       0.00680   0.00002   0.00024   0.00047   0.00071   0.00751
   D111       0.00310   0.00007   0.00024   0.00126   0.00151   0.00461
   D112       3.14003   0.00002  -0.00008   0.00014   0.00006   3.14008
   D113      -3.12981   0.00008   0.00074   0.00211   0.00286  -3.12695
   D114       0.00711   0.00003   0.00041   0.00099   0.00140   0.00852
   D115      -0.00870  -0.00005  -0.00060  -0.00142  -0.00202  -0.01072
   D116       3.13756   0.00000  -0.00027  -0.00029  -0.00057   3.13700
   D117       3.13890  -0.00007  -0.00034  -0.00138  -0.00172   3.13718
   D118       0.00198  -0.00002  -0.00001  -0.00026  -0.00027   0.00171
   D119       2.18425   0.00213   0.01128   0.04347   0.05420   2.23845
   D120      -2.00071   0.00116   0.00671   0.02966   0.03574  -1.96496
   D121       0.13441   0.00318   0.00947   0.04779   0.05683   0.19125
   D122      -0.75332   0.00441   0.02243   0.10198   0.12494  -0.62838
   D123       1.34490   0.00344   0.01786   0.08817   0.10648   1.45138
   D124      -2.80316   0.00545   0.02062   0.10630   0.12757  -2.67559
   D125       3.13034   0.00038  -0.00004   0.00328   0.00324   3.13358
   D126       0.03796  -0.00007   0.00171   0.00200   0.00370   0.04166
   D127       0.02684  -0.00033   0.00153  -0.00085   0.00067   0.02751
   D128      -3.06555  -0.00077   0.00328  -0.00213   0.00114  -3.06441
   D129      -3.12688  -0.00006   0.00056  -0.00062  -0.00007  -3.12695
   D130       0.03539  -0.00017   0.00127  -0.00052   0.00074   0.03613
   D131      -0.02281   0.00048  -0.00091   0.00355   0.00264  -0.02017
   D132       3.13946   0.00037  -0.00020   0.00365   0.00345  -3.14027
   D133      -0.01125   0.00000  -0.00094  -0.00180  -0.00275  -0.01400
   D134      -3.13514  -0.00007   0.00014  -0.00059  -0.00045  -3.13558
   D135       3.08131   0.00041  -0.00274  -0.00066  -0.00341   3.07789
   D136      -0.04258   0.00033  -0.00166   0.00056  -0.00111  -0.04369
   D137       0.00306  -0.00029  -0.00031  -0.00359  -0.00389  -0.00083
   D138      -3.13278  -0.00018   0.00019  -0.00152  -0.00132  -3.13410
   D139       3.12389  -0.00018  -0.00105  -0.00374  -0.00480   3.11910
   D140      -0.01195  -0.00006  -0.00055  -0.00167  -0.00223  -0.01417
   D141      -0.00920   0.00022  -0.00032   0.00182   0.00150  -0.00771
   D142      -3.13860  -0.00001   0.00035   0.00065   0.00100  -3.13761
   D143       3.11455   0.00029  -0.00141   0.00060  -0.00081   3.11374
   D144      -0.01485   0.00007  -0.00074  -0.00057  -0.00132  -0.01617
   D145       0.01326  -0.00008   0.00094   0.00085   0.00179   0.01505
   D146      -3.14053   0.00015   0.00027   0.00203   0.00230  -3.13823
   D147      -3.13412  -0.00019   0.00044  -0.00123  -0.00080  -3.13492
   D148      -0.00472   0.00003  -0.00023  -0.00006  -0.00029  -0.00501
   D149      -0.73230   0.00042   0.01237   0.02549   0.03788  -0.69442
   D150       1.31740   0.00118   0.01007   0.02682   0.03689   1.35430
   D151      -2.83742   0.00039   0.00799   0.01983   0.02783  -2.80959
   D152       2.34376   0.00025   0.01234   0.02102   0.03336   2.37712
   D153      -1.88972   0.00101   0.01004   0.02235   0.03237  -1.85735
   D154       0.23865   0.00022   0.00795   0.01536   0.02330   0.26195
         Item               Value     Threshold  Converged?
 Maximum Force            0.045948     0.000450     NO 
 RMS     Force            0.005652     0.000300     NO 
 Maximum Displacement     0.910822     0.001800     NO 
 RMS     Displacement     0.234338     0.001200     NO 
 Predicted change in Energy=-2.458994D-02
 Lowest energy point so far.  Saving SCF results.
 GradGradGradGradGradGradGradGradGradGradGradGradGradGradGradGradGradGrad

 Leave Link  103 at Wed Dec 12 16:46:18 2018, MaxMem=   805306368 cpu:         2.0
 (Enter /pbs_home/pkowalski/g09d01/g09/l202.exe)
 Stoichiometry    C29H22F6S2
 Framework group  C1[X(C29H22F6S2)]
 Deg. of freedom   171
 Full point group                 C1      NOp   1
 RotChk:  IX=0 Diff= 3.60D-02
 Largest Abelian subgroup         C1      NOp   1
 Largest concise Abelian subgroup C1      NOp   1
                         Standard orientation:                         
 ---------------------------------------------------------------------
 Center     Atomic      Atomic             Coordinates (Angstroms)
 Number     Number       Type             X           Y           Z
 ---------------------------------------------------------------------
      1         16           0        2.129904   -1.719939    1.527382
      2         16           0       -1.844445   -2.069597   -0.917589
      3          9           0       -2.281486    3.462518    0.196991
      4          9           0       -1.123141    3.704625   -1.624668
      5          9           0        0.142941    5.099346    0.210192
      6          9           0       -0.411672    3.682533    1.773636
      7          9           0        1.892758    3.426457   -0.791378
      8          9           0        2.007953    2.912543    1.318510
      9          6           0       -1.555924    0.477899   -0.822722
     10          6           0       -0.890011   -0.693239   -1.151418
     11          6           0        0.951625   -0.506128    1.258084
     12          6           0       -0.716572    1.664091   -0.464916
     13          6           0       -1.113554    3.148892   -0.393643
     14          6           0        0.579480    1.583562   -0.028676
     15          6           0       -0.034625    3.808926    0.487124
     16          6           0        1.183899    2.929758    0.258786
     17          6           0        1.409865    0.415267    0.320997
     18          6           0       -0.292306   -0.465620    2.075677
     19          6           0        0.380858   -0.875423   -1.915665
     20          6           0        3.221199   -1.068244    0.349431
     21          6           0       -3.223624   -1.149305   -0.411996
     22          6           0       -4.449418   -1.883471   -0.073693
     23          6           0       -5.571479   -1.261664    0.507462
     24          6           0       -4.531245   -3.272402   -0.296023
     25          6           0       -6.714361   -1.988502    0.828306
     26          6           0       -5.669172   -3.997291    0.031219
     27          6           0       -6.776171   -3.359485    0.591709
     28          6           0       -2.972893    0.210043   -0.550612
     29          6           0       -4.127408    1.156148   -0.719259
     30          6           0        4.481738   -1.785337    0.105649
     31          6           0        5.706846   -1.110986   -0.059840
     32          6           0        4.500954   -3.191186    0.074153
     33          6           0        6.888062   -1.814168   -0.280204
     34          6           0        5.683943   -3.891240   -0.137465
     35          6           0        6.884329   -3.207166   -0.325155
     36          6           0        2.699887    0.085856   -0.226026
     37          6           0        3.330204    0.865124   -1.335728
     38          1           0       -0.113079    0.099563    3.005121
     39          1           0       -0.642350   -1.471410    2.344592
     40          1           0       -1.101225    0.040691    1.531114
     41          1           0        0.916080   -1.794316   -1.638921
     42          1           0        1.062067   -0.030762   -1.799394
     43          1           0        0.122616   -0.937873   -2.985654
     44          1           0       -5.544727   -0.198123    0.734261
     45          1           0       -3.683881   -3.798271   -0.746261
     46          1           0       -7.564202   -1.469379    1.279321
     47          1           0       -5.690987   -5.073187   -0.160492
     48          1           0       -7.674319   -3.927428    0.846025
     49          1           0       -4.889748    0.641677   -1.325649
     50          1           0       -4.611109    1.465433    0.217855
     51          1           0       -3.849290    2.055748   -1.259350
     52          1           0        5.737532   -0.025146    0.031820
     53          1           0        3.561251   -3.737146    0.199225
     54          1           0        7.825403   -1.264136   -0.399486
     55          1           0        5.665077   -4.984039   -0.163530
     56          1           0        7.813186   -3.757509   -0.494544
     57          1           0        2.580514    1.156158   -2.090708
     58          1           0        3.762949    1.809089   -0.971276
     59          1           0        4.119975    0.292499   -1.833633
 ---------------------------------------------------------------------
 Rotational constants (GHZ):      0.1227783      0.0705368      0.0492383
 Leave Link  202 at Wed Dec 12 16:46:19 2018, MaxMem=   805306368 cpu:         0.0
 (Enter /pbs_home/pkowalski/g09d01/g09/l301.exe)
 Basis read from rwf:  (5D, 7F)
 No pseudopotential information found on rwf file.
 There are   673 symmetry adapted cartesian basis functions of A   symmetry.
 There are   636 symmetry adapted basis functions of A   symmetry.
   636 basis functions,  1103 primitive gaussians,   673 cartesian basis functions
   141 alpha electrons      141 beta electrons
       nuclear repulsion energy      4662.9111420948 Hartrees.
 IExCor= 1009 DFT=T Ex+Corr=PBE1PBE ExCW=0 ScaHFX=  0.250000
 ScaDFX=  0.750000  0.750000  1.000000  1.000000 ScalE2=  1.000000  1.000000
 IRadAn=      0 IRanWt=     -1 IRanGd=            0 ICorTp=0 IEmpDi=131
 NAtoms=   59 NActive=   59 NUniq=   59 SFac= 1.00D+00 NAtFMM=   60 NAOKFM=F Big=F
 Integral buffers will be    131072 words long.
 Raffenetti 2 integral format.
 Two-electron integral symmetry is turned on.
 R6Disp:  Grimme-D3 Dispersion energy=       -0.0501572337 Hartrees.
 Nuclear repulsion after empirical dispersion term =     4662.8609848610 Hartrees.
 No density basis found on file   724.
 Leave Link  301 at Wed Dec 12 16:46:19 2018, MaxMem=   805306368 cpu:         0.6
 (Enter /pbs_home/pkowalski/g09d01/g09/l302.exe)
 NPDir=0 NMtPBC=     1 NCelOv=     1 NCel=       1 NClECP=     1 NCelD=      1
         NCelK=      1 NCelE2=     1 NClLst=     1 CellRange=     0.0.
 One-electron integrals computed using PRISM.
 NBasis=   636 RedAO= T EigKep=  2.91D-04  NBF=   636
 NBsUse=   636 1.00D-06 EigRej= -1.00D+00 NBFU=   636
 Precomputing XC quadrature grid using
 IXCGrd= 4 IRadAn=           0 IRanWt=          -1 IRanGd=           0 AccXCQ= 0.00D+00.
 Generated NRdTot=       0 NPtTot=           0 NUsed=           0 NTot=          32
 NSgBfM=   619   620   630   632   634 MxSgAt=    59 MxSgA2=    59.
 Leave Link  302 at Wed Dec 12 16:46:21 2018, MaxMem=   805306368 cpu:        16.2
 (Enter /pbs_home/pkowalski/g09d01/g09/l303.exe)
 DipDrv:  MaxL=1.
 Leave Link  303 at Wed Dec 12 16:46:21 2018, MaxMem=   805306368 cpu:         1.5
 (Enter /pbs_home/pkowalski/g09d01/g09/l401.exe)
 Initial guess from the checkpoint file:  "dae0068freq_open_pbe0_air_D3.chk"
 B after Tr=     0.000000    0.000000    0.000000
         Rot=    0.999911   -0.003488    0.000980    0.012857 Ang=  -1.53 deg.
 Guess basis will be translated and rotated to current coordinates.
 JPrj=2 DoOrth=T DoCkMO=T.
 Generating alternative initial guess.
 ExpMin= 1.22D-01 ExpMax= 9.18D+03 ExpMxC= 1.38D+03 IAcc=1 IRadAn=         1 AccDes= 0.00D+00
 Harris functional with IExCor= 1009 and IRadAn=       1 diagonalized for initial guess.
 HarFok:  IExCor= 1009 AccDes= 0.00D+00 IRadAn=         1 IDoV= 1 UseB2=F ITyADJ=14
 ICtDFT=  3500011 ScaDFX=  1.000000  1.000000  1.000000  1.000000
 FoFCou: FMM=F IPFlag=           0 FMFlag=      100000 FMFlg1=           0
         NFxFlg=           0 DoJE=T BraDBF=F KetDBF=T FulRan=T
         wScrn=  0.000000 ICntrl=     500 IOpCl=  0 I1Cent=   200000004 NGrid=           0
         NMat0=    1 NMatS0=      1 NMatT0=    0 NMatD0=    1 NMtDS0=    0 NMtDT0=    0
 Petite list used in FoFCou.
 Harris En= -2510.30531326574    
 Leave Link  401 at Wed Dec 12 16:46:26 2018, MaxMem=   805306368 cpu:        42.0
 (Enter /pbs_home/pkowalski/g09d01/g09/l502.exe)
 Closed shell SCF:
 Using DIIS extrapolation, IDIIS=  1040.
 Integral symmetry usage will be decided dynamically.
 IVT=     1387805 IEndB=     1387805 NGot=   805306368 MDV=   804388806
 LenX=   804388806 LenY=   803935204
 Requested convergence on RMS density matrix=1.00D-08 within 128 cycles.
 Requested convergence on MAX density matrix=1.00D-06.
 Requested convergence on             energy=1.00D-06.
 No special actions if energy rises.
 Fock matrices will be formed incrementally for  20 cycles.
 Integral accuracy reduced to 1.0D-05 until final iterations.

 Cycle   1  Pass 0  IDiag  1:
 FoFJK:  IHMeth= 1 ICntrl=       0 DoSepK=F KAlg= 0 I1Cent=   0 FoldK=F
 IRaf= 660000000 NMat=   1 IRICut=       1 DoRegI=T DoRafI=F ISym2E= 0.
 FoFCou: FMM=F IPFlag=           0 FMFlag=      100000 FMFlg1=           0
         NFxFlg=           0 DoJE=F BraDBF=F KetDBF=F FulRan=T
         wScrn=  0.000000 ICntrl=       0 IOpCl=  0 I1Cent=           0 NGrid=           0
         NMat0=    1 NMatS0=      1 NMatT0=    0 NMatD0=    1 NMtDS0=    0 NMtDT0=    0
 Symmetry not used in FoFCou.
 E= -2510.02808051759    
 DIIS: error= 8.62D-03 at cycle   1 NSaved=   1.
 NSaved= 1 IEnMin= 1 EnMin= -2510.02808051759     IErMin= 1 ErrMin= 8.62D-03
 ErrMax= 8.62D-03  0.00D+00 EMaxC= 1.00D-01 BMatC= 8.37D-02 BMatP= 8.37D-02
 IDIUse=3 WtCom= 9.14D-01 WtEn= 8.62D-02
 Coeff-Com:  0.100D+01
 Coeff-En:   0.100D+01
 Coeff:      0.100D+01
 Gap=     0.533 Goal=   None    Shift=    0.000
 GapD=    0.533 DampG=2.000 DampE=1.000 DampFc=2.0000 IDamp=-1.
 RMSDP=1.04D-03 MaxDP=4.66D-02              OVMax= 3.34D-02

 Cycle   2  Pass 0  IDiag  1:
 RMSU=  1.04D-03    CP:  1.00D+00
 E= -2510.13995785677     Delta-E=       -0.111877339183 Rises=F Damp=F
 DIIS: error= 8.33D-04 at cycle   2 NSaved=   2.
 NSaved= 2 IEnMin= 2 EnMin= -2510.13995785677     IErMin= 2 ErrMin= 8.33D-04
 ErrMax= 8.33D-04  0.00D+00 EMaxC= 1.00D-01 BMatC= 1.71D-03 BMatP= 8.37D-02
 IDIUse=3 WtCom= 9.92D-01 WtEn= 8.33D-03
 Coeff-Com: -0.399D-01 0.104D+01
 Coeff-En:   0.000D+00 0.100D+01
 Coeff:     -0.396D-01 0.104D+01
 Gap=     0.148 Goal=   None    Shift=    0.000
 RMSDP=2.53D-04 MaxDP=1.78D-02 DE=-1.12D-01 OVMax= 1.99D-02

 Cycle   3  Pass 0  IDiag  1:
 RMSU=  2.50D-04    CP:  9.99D-01  9.69D-01
 E= -2510.13934806521     Delta-E=        0.000609791563 Rises=F Damp=F
 DIIS: error= 1.14D-03 at cycle   3 NSaved=   3.
 NSaved= 3 IEnMin= 2 EnMin= -2510.13995785677     IErMin= 2 ErrMin= 8.33D-04
 ErrMax= 1.14D-03  0.00D+00 EMaxC= 1.00D-01 BMatC= 3.03D-03 BMatP= 1.71D-03
 IDIUse=3 WtCom= 2.28D-01 WtEn= 7.72D-01
 Coeff-Com: -0.402D-01 0.621D+00 0.419D+00
 Coeff-En:   0.000D+00 0.574D+00 0.426D+00
 Coeff:     -0.917D-02 0.585D+00 0.424D+00
 Gap=     0.144 Goal=   None    Shift=    0.000
 RMSDP=1.79D-04 MaxDP=1.19D-02 DE= 6.10D-04 OVMax= 1.76D-02

 Cycle   4  Pass 0  IDiag  1:
 RMSU=  6.82D-05    CP:  9.99D-01  1.02D+00  3.80D-01
 E= -2510.14190795341     Delta-E=       -0.002559888208 Rises=F Damp=F
 DIIS: error= 3.60D-04 at cycle   4 NSaved=   4.
 NSaved= 4 IEnMin= 4 EnMin= -2510.14190795341     IErMin= 4 ErrMin= 3.60D-04
 ErrMax= 3.60D-04  0.00D+00 EMaxC= 1.00D-01 BMatC= 2.58D-04 BMatP= 1.71D-03
 IDIUse=3 WtCom= 9.96D-01 WtEn= 3.60D-03
 Coeff-Com: -0.187D-01 0.240D+00 0.264D+00 0.515D+00
 Coeff-En:   0.000D+00 0.000D+00 0.704D-01 0.930D+00
 Coeff:     -0.186D-01 0.239D+00 0.263D+00 0.517D+00
 Gap=     0.145 Goal=   None    Shift=    0.000
 RMSDP=4.91D-05 MaxDP=2.59D-03 DE=-2.56D-03 OVMax= 5.87D-03

 Cycle   5  Pass 0  IDiag  1:
 RMSU=  2.92D-05    CP:  9.99D-01  1.02D+00  4.92D-01  5.90D-01
 E= -2510.14216593244     Delta-E=       -0.000257979028 Rises=F Damp=F
 DIIS: error= 1.33D-04 at cycle   5 NSaved=   5.
 NSaved= 5 IEnMin= 5 EnMin= -2510.14216593244     IErMin= 5 ErrMin= 1.33D-04
 ErrMax= 1.33D-04  0.00D+00 EMaxC= 1.00D-01 BMatC= 3.19D-05 BMatP= 2.58D-04
 IDIUse=3 WtCom= 9.99D-01 WtEn= 1.33D-03
 Coeff-Com: -0.283D-02 0.152D-01 0.731D-01 0.318D+00 0.596D+00
 Coeff-En:   0.000D+00 0.000D+00 0.000D+00 0.893D-01 0.911D+00
 Coeff:     -0.282D-02 0.152D-01 0.730D-01 0.318D+00 0.597D+00
 Gap=     0.145 Goal=   None    Shift=    0.000
 RMSDP=1.51D-05 MaxDP=8.79D-04 DE=-2.58D-04 OVMax= 1.48D-03

 Cycle   6  Pass 0  IDiag  1:
 RMSU=  9.32D-06    CP:  9.99D-01  1.02D+00  4.84D-01  7.01D-01  6.97D-01
 E= -2510.14219620523     Delta-E=       -0.000030272788 Rises=F Damp=F
 DIIS: error= 6.03D-05 at cycle   6 NSaved=   6.
 NSaved= 6 IEnMin= 6 EnMin= -2510.14219620523     IErMin= 6 ErrMin= 6.03D-05
 ErrMax= 6.03D-05  0.00D+00 EMaxC= 1.00D-01 BMatC= 3.03D-06 BMatP= 3.19D-05
 IDIUse=1 WtCom= 1.00D+00 WtEn= 0.00D+00
 Coeff-Com: -0.515D-05-0.126D-01 0.182D-01 0.134D+00 0.340D+00 0.521D+00
 Coeff:     -0.515D-05-0.126D-01 0.182D-01 0.134D+00 0.340D+00 0.521D+00
 Gap=     0.145 Goal=   None    Shift=    0.000
 RMSDP=4.81D-06 MaxDP=2.16D-04 DE=-3.03D-05 OVMax= 4.61D-04

 Initial convergence to 1.0D-05 achieved.  Increase integral accuracy.
 Cycle   7  Pass 1  IDiag  1:
 E= -2510.14222163928     Delta-E=       -0.000025434049 Rises=F Damp=F
 DIIS: error= 1.65D-04 at cycle   1 NSaved=   1.
 NSaved= 1 IEnMin= 1 EnMin= -2510.14222163928     IErMin= 1 ErrMin= 1.65D-04
 ErrMax= 1.65D-04  0.00D+00 EMaxC= 1.00D-01 BMatC= 1.63D-05 BMatP= 1.63D-05
 IDIUse=3 WtCom= 9.98D-01 WtEn= 1.65D-03
 Coeff-Com:  0.100D+01
 Coeff-En:   0.100D+01
 Coeff:      0.100D+01
 Gap=     0.145 Goal=   None    Shift=    0.000
 RMSDP=4.81D-06 MaxDP=2.16D-04 DE=-2.54D-05 OVMax= 6.18D-04

 Cycle   8  Pass 1  IDiag  1:
 RMSU=  1.88D-04    CP:  1.00D+00
 E= -2510.14223930897     Delta-E=       -0.000017669686 Rises=F Damp=F
 DIIS: error= 3.88D-05 at cycle   2 NSaved=   2.
 NSaved= 2 IEnMin= 2 EnMin= -2510.14223930897     IErMin= 2 ErrMin= 3.88D-05
 ErrMax= 3.88D-05  0.00D+00 EMaxC= 1.00D-01 BMatC= 8.39D-07 BMatP= 1.63D-05
 IDIUse=1 WtCom= 1.00D+00 WtEn= 0.00D+00
 Coeff-Com:  0.605D-01 0.940D+00
 Coeff:      0.605D-01 0.940D+00
 Gap=     0.145 Goal=   None    Shift=    0.000
 RMSDP=6.28D-06 MaxDP=2.54D-04 DE=-1.77D-05 OVMax= 6.49D-04

 Cycle   9  Pass 1  IDiag  1:
 RMSU=  5.81D-06    CP:  1.00D+00  1.01D+00
 E= -2510.14223710338     Delta-E=        0.000002205587 Rises=F Damp=F
 DIIS: error= 7.00D-05 at cycle   3 NSaved=   3.
 NSaved= 3 IEnMin= 2 EnMin= -2510.14223930897     IErMin= 2 ErrMin= 3.88D-05
 ErrMax= 7.00D-05  0.00D+00 EMaxC= 1.00D-01 BMatC= 2.78D-06 BMatP= 8.39D-07
 IDIUse=1 WtCom= 1.00D+00 WtEn= 0.00D+00
 Coeff-Com: -0.720D-02 0.650D+00 0.357D+00
 Coeff:     -0.720D-02 0.650D+00 0.357D+00
 Gap=     0.145 Goal=   None    Shift=    0.000
 RMSDP=3.83D-06 MaxDP=1.54D-04 DE= 2.21D-06 OVMax= 4.37D-04

 Cycle  10  Pass 1  IDiag  1:
 RMSU=  9.52D-07    CP:  1.00D+00  1.01D+00  3.64D-01
 E= -2510.14224023776     Delta-E=       -0.000003134384 Rises=F Damp=F
 DIIS: error= 3.28D-06 at cycle   4 NSaved=   4.
 NSaved= 4 IEnMin= 4 EnMin= -2510.14224023776     IErMin= 4 ErrMin= 3.28D-06
 ErrMax= 3.28D-06  0.00D+00 EMaxC= 1.00D-01 BMatC= 2.44D-08 BMatP= 8.39D-07
 IDIUse=1 WtCom= 1.00D+00 WtEn= 0.00D+00
 Coeff-Com: -0.517D-02 0.385D+00 0.218D+00 0.402D+00
 Coeff:     -0.517D-02 0.385D+00 0.218D+00 0.402D+00
 Gap=     0.145 Goal=   None    Shift=    0.000
 RMSDP=4.14D-07 MaxDP=3.35D-05 DE=-3.13D-06 OVMax= 4.25D-05

 Cycle  11  Pass 1  IDiag  1:
 RMSU=  3.17D-07    CP:  1.00D+00  1.01D+00  3.75D-01  7.29D-01
 E= -2510.14224026129     Delta-E=       -0.000000023527 Rises=F Damp=F
 DIIS: error= 8.45D-07 at cycle   5 NSaved=   5.
 NSaved= 5 IEnMin= 5 EnMin= -2510.14224026129     IErMin= 5 ErrMin= 8.45D-07
 ErrMax= 8.45D-07  0.00D+00 EMaxC= 1.00D-01 BMatC= 1.08D-09 BMatP= 2.44D-08
 IDIUse=1 WtCom= 1.00D+00 WtEn= 0.00D+00
 Coeff-Com: -0.217D-02 0.151D+00 0.865D-01 0.218D+00 0.546D+00
 Coeff:     -0.217D-02 0.151D+00 0.865D-01 0.218D+00 0.546D+00
 Gap=     0.145 Goal=   None    Shift=    0.000
 RMSDP=1.11D-07 MaxDP=6.52D-06 DE=-2.35D-08 OVMax= 1.22D-05

 Cycle  12  Pass 1  IDiag  1:
 RMSU=  8.95D-08    CP:  1.00D+00  1.01D+00  3.77D-01  7.71D-01  8.43D-01
 E= -2510.14224026227     Delta-E=       -0.000000000980 Rises=F Damp=F
 DIIS: error= 2.79D-07 at cycle   6 NSaved=   6.
 NSaved= 6 IEnMin= 6 EnMin= -2510.14224026227     IErMin= 6 ErrMin= 2.79D-07
 ErrMax= 2.79D-07  0.00D+00 EMaxC= 1.00D-01 BMatC= 1.47D-10 BMatP= 1.08D-09
 IDIUse=1 WtCom= 1.00D+00 WtEn= 0.00D+00
 Coeff-Com: -0.235D-03 0.121D-01 0.709D-02 0.460D-01 0.299D+00 0.636D+00
 Coeff:     -0.235D-03 0.121D-01 0.709D-02 0.460D-01 0.299D+00 0.636D+00
 Gap=     0.145 Goal=   None    Shift=    0.000
 RMSDP=4.07D-08 MaxDP=2.66D-06 DE=-9.80D-10 OVMax= 3.92D-06

 Cycle  13  Pass 1  IDiag  1:
 RMSU=  2.77D-08    CP:  1.00D+00  1.01D+00  3.76D-01  7.70D-01  9.11D-01
                    CP:  7.92D-01
 E= -2510.14224026246     Delta-E=       -0.000000000193 Rises=F Damp=F
 DIIS: error= 1.10D-07 at cycle   7 NSaved=   7.
 NSaved= 7 IEnMin= 7 EnMin= -2510.14224026246     IErMin= 7 ErrMin= 1.10D-07
 ErrMax= 1.10D-07  0.00D+00 EMaxC= 1.00D-01 BMatC= 2.11D-11 BMatP= 1.47D-10
 IDIUse=1 WtCom= 1.00D+00 WtEn= 0.00D+00
 Coeff-Com:  0.533D-04-0.628D-02-0.357D-02 0.764D-02 0.126D+00 0.371D+00
 Coeff-Com:  0.505D+00
 Coeff:      0.533D-04-0.628D-02-0.357D-02 0.764D-02 0.126D+00 0.371D+00
 Coeff:      0.505D+00
 Gap=     0.145 Goal=   None    Shift=    0.000
 RMSDP=1.57D-08 MaxDP=7.11D-07 DE=-1.93D-10 OVMax= 1.57D-06

 Cycle  14  Pass 1  IDiag  1:
 RMSU=  1.07D-08    CP:  1.00D+00  1.01D+00  3.77D-01  7.75D-01  9.08D-01
                    CP:  7.96D-01  6.36D-01
 E= -2510.14224026255     Delta-E=       -0.000000000092 Rises=F Damp=F
 DIIS: error= 5.32D-08 at cycle   8 NSaved=   8.
 NSaved= 8 IEnMin= 8 EnMin= -2510.14224026255     IErMin= 8 ErrMin= 5.32D-08
 ErrMax= 5.32D-08  0.00D+00 EMaxC= 1.00D-01 BMatC= 3.12D-12 BMatP= 2.11D-11
 IDIUse=1 WtCom= 1.00D+00 WtEn= 0.00D+00
 Coeff-Com:  0.688D-04-0.580D-02-0.334D-02-0.166D-02 0.383D-01 0.145D+00
 Coeff-Com:  0.314D+00 0.514D+00
 Coeff:      0.688D-04-0.580D-02-0.334D-02-0.166D-02 0.383D-01 0.145D+00
 Coeff:      0.314D+00 0.514D+00
 Gap=     0.145 Goal=   None    Shift=    0.000
 RMSDP=5.01D-09 MaxDP=2.65D-07 DE=-9.19D-11 OVMax= 6.27D-07

 SCF Done:  E(RPBE1PBE) =  -2510.14224026     A.U. after   14 cycles
            NFock= 14  Conv=0.50D-08     -V/T= 2.0065
 KE= 2.493889474990D+03 PE=-1.522664228524D+04 EE= 5.559749585122D+03
 Leave Link  502 at Wed Dec 12 16:55:30 2018, MaxMem=   805306368 cpu:      4331.6
 (Enter /pbs_home/pkowalski/g09d01/g09/l701.exe)
 Compute integral first derivatives.
 ... and contract with generalized density number  0.
 R6Disp: Adding Grimme-D3 dispersion energy 1st derivatives to the gradient.
 Leave Link  701 at Wed Dec 12 16:55:31 2018, MaxMem=   805306368 cpu:         6.1
 (Enter /pbs_home/pkowalski/g09d01/g09/l702.exe)
 L702 exits ... SP integral derivatives will be done elsewhere.
 Leave Link  702 at Wed Dec 12 16:55:31 2018, MaxMem=   805306368 cpu:         0.2
 (Enter /pbs_home/pkowalski/g09d01/g09/l703.exe)
 Compute integral first derivatives, UseDBF=F ICtDFT=           0.
 Integral derivatives from FoFJK, PRISM(SPDF).
 Calling FoFJK, ICntrl=      2127 FMM=F ISym2X=0 I1Cent= 0 IOpClX= 0 NMat=1 NMatS=1 NMatT=0.
 FoFJK:  IHMeth= 1 ICntrl=    2127 DoSepK=F KAlg= 0 I1Cent=   0 FoldK=F
 IRaf=         0 NMat=   1 IRICut=       1 DoRegI=T DoRafI=F ISym2E= 0.
 FoFCou: FMM=F IPFlag=           0 FMFlag=      100000 FMFlg1=         800
         NFxFlg=           0 DoJE=F BraDBF=F KetDBF=F FulRan=T
         wScrn=  0.000000 ICntrl=    2127 IOpCl=  0 I1Cent=           0 NGrid=           0
         NMat0=    1 NMatS0=      1 NMatT0=    0 NMatD0=    1 NMtDS0=    0 NMtDT0=    0
 Symmetry not used in FoFCou.
 Leave Link  703 at Wed Dec 12 16:57:53 2018, MaxMem=   805306368 cpu:      1135.5
 (Enter /pbs_home/pkowalski/g09d01/g09/l716.exe)
 Dipole        =-2.99994812D-01-1.53502559D+00-3.70190179D-01
 ***** Axes restored to original set *****
 -------------------------------------------------------------------
 Center     Atomic                   Forces (Hartrees/Bohr)
 Number     Number              X              Y              Z
 -------------------------------------------------------------------
      1       16          -0.001316316   -0.001883261   -0.001334402
      2       16          -0.000680694   -0.006975493    0.005238952
      3        9          -0.009998098   -0.012325961   -0.007770903
      4        9          -0.001358765   -0.001060072    0.001695428
      5        9           0.000244090   -0.001454544   -0.000705634
      6        9           0.001867803    0.002321700   -0.002055494
      7        9          -0.001555126   -0.001752084    0.001375810
      8        9          -0.000833143    0.000248976   -0.001871689
      9        6           0.002250014    0.009694938    0.009821011
     10        6           0.007547916    0.000688078   -0.014788616
     11        6           0.006481927    0.008290032   -0.002011081
     12        6          -0.007634599    0.003344969    0.002172393
     13        6          -0.001243046    0.001184082   -0.003150820
     14        6           0.005722226   -0.004391568    0.002117700
     15        6          -0.000071076   -0.002726891    0.002356270
     16        6           0.004948227    0.004178517   -0.001915937
     17        6          -0.009741463   -0.009201983    0.008729174
     18        6          -0.000385047    0.002673919    0.001923726
     19        6          -0.003187395    0.000946316   -0.005313994
     20        6          -0.000926642    0.007007092   -0.002733754
     21        6          -0.000566427    0.000698504   -0.007079916
     22        6          -0.002243954    0.001443192   -0.000556411
     23        6           0.001880308   -0.000056272    0.000816585
     24        6           0.001067440    0.000303556   -0.001450059
     25        6          -0.000584494    0.000498012    0.000571327
     26        6          -0.000757316   -0.000979313    0.000020095
     27        6           0.000391667   -0.000119868   -0.000164048
     28        6           0.001893293   -0.002129906    0.000664579
     29        6           0.001161690    0.000467162    0.006133376
     30        6           0.002873663    0.000601747   -0.000664810
     31        6          -0.003371786    0.000019682    0.001107283
     32        6          -0.001855854    0.000217919   -0.001333256
     33        6           0.000535633    0.000644919   -0.000061753
     34        6           0.000197596   -0.001120272   -0.000182257
     35        6          -0.000244639   -0.000088563    0.000208944
     36        6           0.004542739   -0.003574878    0.009323494
     37        6           0.000934281    0.002082720    0.001483350
     38        1          -0.001036719   -0.000588239    0.000720541
     39        1           0.000466051   -0.000410322   -0.000000542
     40        1           0.000602263   -0.001463023    0.001623802
     41        1           0.000911239    0.000713207    0.001627292
     42        1          -0.004668923   -0.003659211   -0.004810738
     43        1          -0.000292436   -0.002387266   -0.000776893
     44        1          -0.000724864   -0.000975123    0.000817245
     45        1          -0.000949931   -0.000193200    0.000292795
     46        1           0.000064363   -0.000345518   -0.000117187
     47        1          -0.000237549    0.000204542    0.000167537
     48        1           0.000175972    0.000109362   -0.000083027
     49        1          -0.000527452    0.001554882    0.001581837
     50        1           0.002098173    0.002616512    0.001445644
     51        1           0.005447386    0.007401074   -0.001821395
     52        1          -0.000709570    0.001701146   -0.000999258
     53        1           0.000600376   -0.000218615   -0.000110274
     54        1          -0.000256563   -0.000181888   -0.000090648
     55        1           0.000078636    0.000283810    0.000037225
     56        1          -0.000195237    0.000158540    0.000011529
     57        1           0.001099017   -0.000237136    0.000584108
     58        1           0.000885164   -0.000471395    0.000261243
     59        1           0.001185973   -0.001327240   -0.000975499
 -------------------------------------------------------------------
 Cartesian Forces:  Max     0.014788616 RMS     0.003405088
 Leave Link  716 at Wed Dec 12 16:57:53 2018, MaxMem=   805306368 cpu:         0.3
 (Enter /pbs_home/pkowalski/g09d01/g09/l103.exe)

 GradGradGradGradGradGradGradGradGradGradGradGradGradGradGradGradGradGrad
 Berny optimization.
 Using GEDIIS/GDIIS optimizer.
 FormGI is forming the generalized inverse of G from B-inverse, IUseBI=4.
 GSVD:  received Info=                   1 from GESDD.
 Internal  Forces:  Max     0.060254684 RMS     0.007904345
 Search for a local minimum.
 Step number   5 out of a maximum of  337
 All quantities printed in internal units (Hartrees-Bohrs-Radians)
 RMS Force = .79043D-02 SwitMx=.10000D-02 MixMth= 1
 Mixed Optimization -- RFO/linear search
 Update second derivatives using D2CorX and points    4    5
 DE= -7.57D-05 DEPred=-2.46D-02 R= 3.08D-03
 Trust test= 3.08D-03 RLast= 7.74D-01 DXMaxT set to 7.14D-01
 ITU= -1  1  1  1  0
 Use linear search instead of GDIIS.
     Eigenvalues ---    0.00282   0.00452   0.00659   0.00664   0.00679
     Eigenvalues ---    0.00699   0.00741   0.00757   0.00803   0.00852
     Eigenvalues ---    0.00854   0.00871   0.00886   0.00927   0.01032
     Eigenvalues ---    0.01176   0.01191   0.01276   0.01354   0.01382
     Eigenvalues ---    0.01414   0.01538   0.01636   0.01664   0.01879
     Eigenvalues ---    0.01923   0.01949   0.01965   0.01972   0.01992
     Eigenvalues ---    0.02027   0.02047   0.02081   0.02089   0.02138
     Eigenvalues ---    0.02144   0.02155   0.02156   0.02169   0.02173
     Eigenvalues ---    0.02192   0.02218   0.04857   0.05275   0.06658
     Eigenvalues ---    0.06952   0.06984   0.07172   0.07195   0.07422
     Eigenvalues ---    0.07495   0.07547   0.07618   0.08169   0.09304
     Eigenvalues ---    0.09826   0.10440   0.11197   0.12259   0.12294
     Eigenvalues ---    0.14529   0.15103   0.15967   0.15986   0.15996
     Eigenvalues ---    0.15997   0.15997   0.15999   0.15999   0.15999
     Eigenvalues ---    0.16000   0.16000   0.16000   0.16000   0.16000
     Eigenvalues ---    0.16000   0.16000   0.16000   0.16000   0.16000
     Eigenvalues ---    0.16007   0.16018   0.16108   0.17132   0.19449
     Eigenvalues ---    0.21999   0.22000   0.22003   0.22010   0.23449
     Eigenvalues ---    0.23482   0.23814   0.23873   0.24197   0.24453
     Eigenvalues ---    0.24514   0.24628   0.24694   0.24818   0.24847
     Eigenvalues ---    0.24907   0.24934   0.24981   0.24986   0.24993
     Eigenvalues ---    0.25032   0.25329   0.25661   0.25945   0.26714
     Eigenvalues ---    0.27329   0.28750   0.29018   0.29600   0.30325
     Eigenvalues ---    0.30387   0.30749   0.31548   0.31692   0.31750
     Eigenvalues ---    0.32152   0.32201   0.32302   0.32569   0.32577
     Eigenvalues ---    0.32580   0.32595   0.32602   0.32616   0.32622
     Eigenvalues ---    0.32645   0.32703   0.32806   0.32895   0.33027
     Eigenvalues ---    0.33167   0.33296   0.33498   0.35392   0.35660
     Eigenvalues ---    0.35681   0.35694   0.35701   0.35707   0.35779
     Eigenvalues ---    0.35991   0.36173   0.36634   0.37930   0.40575
     Eigenvalues ---    0.40699   0.41141   0.41163   0.43823   0.44313
     Eigenvalues ---    0.45598   0.45811   0.45920   0.45951   0.46363
     Eigenvalues ---    0.46534   0.47080   0.47560   0.48244   0.48327
     Eigenvalues ---    0.48525   0.49109   0.49537   0.50762   0.52188
     Eigenvalues ---    0.98642
 RFO step:  Lambda=-1.49613350D-02 EMin= 2.81680778D-03
 Quartic linear search produced a step of -0.50604.
 Iteration  1 RMS(Cart)=  0.23188238 RMS(Int)=  0.01404343
 Iteration  2 RMS(Cart)=  0.11417634 RMS(Int)=  0.00195987
 Iteration  3 RMS(Cart)=  0.00417243 RMS(Int)=  0.00052655
 Iteration  4 RMS(Cart)=  0.00000497 RMS(Int)=  0.00052654
 Iteration  5 RMS(Cart)=  0.00000002 RMS(Int)=  0.00052654
 ITry= 1 IFail=0 DXMaxC= 1.62D+00 DCOld= 1.00D+10 DXMaxT= 7.14D-01 DXLimC= 3.00D+00 Rises=F
 Variable       Old X    -DE/DX   Delta X   Delta X   Delta X     New X
                                 (Linear)    (Quad)   (Total)
    R1        3.23701   0.00173   0.00328   0.00497   0.00797   3.24498
    R2        3.27485  -0.00035  -0.00441   0.00736   0.00334   3.27819
    R3        3.19581   0.00839   0.00752   0.01992   0.02717   3.22298
    R4        3.27566   0.00415   0.00552   0.00858   0.01455   3.29021
    R5        2.54326   0.00247  -0.00468   0.00380  -0.00088   2.54238
    R6        2.55243  -0.00200  -0.00702   0.00508  -0.00194   2.55049
    R7        2.51653  -0.00127  -0.00630   0.00569  -0.00061   2.51592
    R8        2.54465  -0.00279  -0.00523   0.00210  -0.00313   2.54152
    R9        2.57172  -0.00255  -0.00506   0.00063  -0.00443   2.56729
   R10        2.53701  -0.00200  -0.00483   0.00252  -0.00231   2.53470
   R11        2.62056   0.01096   0.01294   0.00400   0.01648   2.63704
   R12        2.82802  -0.01060  -0.01778  -0.01887  -0.03665   2.79137
   R13        2.77320  -0.01357  -0.00572   0.00149  -0.00445   2.76875
   R14        2.82346  -0.00094  -0.00123   0.00211   0.00088   2.82434
   R15        2.63011  -0.00469  -0.01632   0.00991  -0.00689   2.62321
   R16        2.81402   0.00263   0.00609   0.00031   0.00640   2.82042
   R17        2.90754  -0.01405  -0.00569  -0.01279  -0.01845   2.88910
   R18        2.58868   0.01289   0.00936  -0.01899  -0.00975   2.57893
   R19        2.91256  -0.00124  -0.00281   0.00758   0.00486   2.91742
   R20        2.84101   0.00475  -0.00005   0.00794   0.00778   2.84878
   R21        2.78805   0.00108  -0.00364   0.00021  -0.00343   2.78462
   R22        2.87206   0.00224   0.00146   0.00653   0.00810   2.88015
   R23        2.72009   0.00059  -0.00862   0.00947   0.00076   2.72085
   R24        2.08335   0.00018  -0.00241   0.00314   0.00073   2.08408
   R25        2.07566   0.00022   0.00019   0.00050   0.00069   2.07634
   R26        2.07633  -0.00193  -0.00024  -0.00252  -0.00276   2.07357
   R27        2.07648   0.00018  -0.00010   0.00154   0.00144   2.07792
   R28        2.06233  -0.00643  -0.00154   0.00443   0.00288   2.06521
   R29        2.08339   0.00085  -0.00172   0.00273   0.00101   2.08439
   R30        2.77900  -0.00262  -0.00471  -0.00319  -0.00790   2.77110
   R31        2.62860  -0.01217  -0.00092  -0.02102  -0.02151   2.60708
   R32        2.77476   0.00173  -0.00445   0.01061   0.00616   2.78092
   R33        2.62523  -0.00013  -0.00644   0.00567  -0.00031   2.62492
   R34        2.66137   0.00004  -0.00143   0.00117  -0.00026   2.66110
   R35        2.66261   0.00103  -0.00028   0.00299   0.00271   2.66531
   R36        2.63033   0.00038   0.00015   0.00056   0.00072   2.63104
   R37        2.05561  -0.00076   0.00058  -0.00184  -0.00126   2.05435
   R38        2.62354   0.00081   0.00008   0.00180   0.00188   2.62542
   R39        2.06774  -0.00077   0.00041  -0.00259  -0.00219   2.06556
   R40        2.63167  -0.00010   0.00004  -0.00025  -0.00021   2.63146
   R41        2.06589  -0.00026   0.00071  -0.00147  -0.00076   2.06513
   R42        2.63642  -0.00060  -0.00002  -0.00094  -0.00096   2.63546
   R43        2.06558  -0.00023   0.00071  -0.00138  -0.00066   2.06492
   R44        2.06483  -0.00022   0.00079  -0.00148  -0.00069   2.06413
   R45        2.83866   0.00087   0.00013   0.00048   0.00061   2.83927
   R46        2.08175  -0.00122  -0.00094  -0.00048  -0.00142   2.08032
   R47        2.07681   0.00097  -0.00129   0.00345   0.00216   2.07897
   R48        2.05131   0.00857   0.00374   0.00322   0.00696   2.05827
   R49        2.66111  -0.00315  -0.00151  -0.00614  -0.00764   2.65347
   R50        2.65759   0.00012   0.00001   0.00040   0.00041   2.65800
   R51        2.63093  -0.00009  -0.00004  -0.00029  -0.00033   2.63060
   R52        2.06005   0.00153   0.00072   0.00409   0.00481   2.06486
   R53        2.62823   0.00035  -0.00069   0.00172   0.00103   2.62926
   R54        2.06729  -0.00042   0.00077  -0.00204  -0.00127   2.06602
   R55        2.63377   0.00074  -0.00021   0.00178   0.00156   2.63532
   R56        2.06610  -0.00030   0.00069  -0.00154  -0.00085   2.06524
   R57        2.63487   0.00049   0.00037   0.00125   0.00160   2.63648
   R58        2.06599  -0.00029   0.00065  -0.00145  -0.00080   2.06518
   R59        2.06521  -0.00025   0.00072  -0.00144  -0.00073   2.06448
   R60        2.82576   0.00083   0.00189  -0.00142   0.00047   2.82623
   R61        2.08447  -0.00121  -0.00158  -0.00220  -0.00378   2.08069
   R62        2.07970   0.00006  -0.00209   0.00197  -0.00012   2.07958
   R63        2.06970   0.00199  -0.00025   0.00699   0.00674   2.07644
    A1        1.63066  -0.00128   0.00117  -0.00516  -0.00508   1.62558
    A2        1.62810   0.00112   0.00463  -0.00100   0.00244   1.63055
    A3        2.04512   0.05778   0.02918  -0.02660   0.00530   2.05042
    A4        1.93207   0.00342   0.00101   0.01273   0.01349   1.94556
    A5        2.26776  -0.06025  -0.05259   0.04470  -0.00704   2.26072
    A6        1.96443  -0.00735  -0.00935  -0.00945  -0.01867   1.94575
    A7        2.03928  -0.00522  -0.00650   0.01337   0.00894   2.04822
    A8        2.25579   0.01212  -0.00388   0.01067   0.00928   2.26507
    A9        1.92675  -0.00074  -0.00482   0.00486   0.00015   1.92690
   A10        2.10315  -0.00350  -0.00289  -0.00476  -0.00520   2.09795
   A11        2.24810   0.00430  -0.00462   0.00719   0.00507   2.25318
   A12        2.25399  -0.05900  -0.04127   0.04205   0.00084   2.25483
   A13        2.16541   0.05295   0.04063  -0.06008  -0.01949   2.14592
   A14        1.86094   0.00575   0.00116   0.01909   0.02004   1.88098
   A15        1.87333  -0.00140  -0.00214  -0.00191  -0.00415   1.86918
   A16        2.05909  -0.01210  -0.01083  -0.00816  -0.01917   2.03992
   A17        1.83062   0.01472   0.01356   0.02512   0.03894   1.86956
   A18        1.93550  -0.00041  -0.00166  -0.00207  -0.00366   1.93184
   A19        1.92794  -0.00165   0.00319  -0.00582  -0.00292   1.92502
   A20        1.83291   0.00205  -0.00065  -0.00599  -0.00660   1.82631
   A21        1.96993  -0.00959  -0.00641  -0.00610  -0.01257   1.95736
   A22        2.28435   0.02115   0.00509  -0.02354  -0.01828   2.26608
   A23        2.02358  -0.01185   0.00293   0.02836   0.03150   2.05508
   A24        1.90389  -0.00038  -0.00260  -0.00022  -0.00286   1.90103
   A25        1.97086  -0.00165   0.00547  -0.00998  -0.00449   1.96637
   A26        2.00688   0.00139   0.00090  -0.00602  -0.00520   2.00167
   A27        1.88574   0.00252  -0.00076   0.01192   0.01126   1.89700
   A28        1.88992  -0.00186   0.00031  -0.00006   0.00040   1.89032
   A29        1.80048   0.00009  -0.00346   0.00595   0.00227   1.80276
   A30        1.86929   0.00008  -0.00362   0.00588   0.00225   1.87154
   A31        1.96999  -0.00063  -0.00123  -0.00168  -0.00281   1.96718
   A32        1.89908   0.00264   0.00171   0.00053   0.00214   1.90122
   A33        1.96733  -0.00042   0.00381  -0.00010   0.00369   1.97102
   A34        1.96162  -0.00255  -0.00186   0.00245   0.00078   1.96239
   A35        1.79710   0.00094   0.00132  -0.00750  -0.00631   1.79079
   A36        2.09266   0.00822  -0.00362   0.02219   0.01871   2.11137
   A37        1.98171  -0.00104   0.00862  -0.00883  -0.00213   1.97957
   A38        2.20877  -0.00714  -0.00500  -0.01280  -0.01758   2.19119
   A39        1.91880   0.00183  -0.00904   0.01952   0.01044   1.92924
   A40        1.95598  -0.00165   0.00609  -0.01486  -0.00876   1.94722
   A41        1.93416   0.00169  -0.00006   0.00510   0.00501   1.93917
   A42        1.89109  -0.00070   0.00092  -0.00553  -0.00461   1.88648
   A43        1.87684  -0.00085   0.00400  -0.00298   0.00096   1.87781
   A44        1.88460  -0.00039  -0.00179  -0.00141  -0.00319   1.88141
   A45        1.96866  -0.00059   0.00375  -0.00803  -0.00429   1.96437
   A46        1.96282   0.00236  -0.00031  -0.00357  -0.00389   1.95893
   A47        1.87979  -0.00041  -0.00902   0.01760   0.00859   1.88838
   A48        1.89269  -0.00008  -0.00021  -0.00224  -0.00248   1.89021
   A49        1.88721  -0.00018   0.00232  -0.00349  -0.00117   1.88603
   A50        1.86863  -0.00124   0.00355   0.00024   0.00380   1.87244
   A51        2.05905   0.00671   0.00109   0.02845   0.02952   2.08858
   A52        1.93608   0.00054  -0.00319   0.00606   0.00275   1.93883
   A53        2.28796  -0.00724   0.00215  -0.03432  -0.03219   2.25577
   A54        2.05552   0.00159  -0.00099   0.01021   0.00881   2.06433
   A55        1.92495  -0.00234  -0.00403   0.00858   0.00396   1.92891
   A56        2.29550   0.00089   0.00588  -0.01316  -0.00768   2.28782
   A57        2.14057   0.00097   0.00098  -0.00349  -0.00251   2.13806
   A58        2.10019  -0.00043  -0.00051   0.00393   0.00341   2.10360
   A59        2.04213  -0.00054  -0.00040  -0.00065  -0.00106   2.04108
   A60        2.11618   0.00023  -0.00011   0.00082   0.00071   2.11689
   A61        2.09223   0.00094   0.00282   0.00160   0.00442   2.09665
   A62        2.07451  -0.00117  -0.00266  -0.00258  -0.00523   2.06928
   A63        2.12364   0.00017   0.00088  -0.00066   0.00022   2.12386
   A64        2.08714   0.00060   0.00040   0.00364   0.00404   2.09119
   A65        2.07236  -0.00077  -0.00127  -0.00301  -0.00428   2.06808
   A66        2.10756   0.00006   0.00086  -0.00107  -0.00021   2.10735
   A67        2.07765   0.00024  -0.00022   0.00176   0.00154   2.07919
   A68        2.09794  -0.00030  -0.00063  -0.00070  -0.00133   2.09660
   A69        2.10175  -0.00019  -0.00036  -0.00038  -0.00074   2.10101
   A70        2.08168   0.00038   0.00047   0.00141   0.00188   2.08356
   A71        2.09973  -0.00018  -0.00011  -0.00102  -0.00113   2.09860
   A72        2.07499   0.00028  -0.00084   0.00188   0.00104   2.07603
   A73        2.10441  -0.00012   0.00027  -0.00073  -0.00047   2.10394
   A74        2.10378  -0.00016   0.00058  -0.00116  -0.00058   2.10320
   A75        1.95128   0.00516   0.00893  -0.00556   0.00253   1.95381
   A76        2.22223  -0.02419  -0.03256   0.01720  -0.01452   2.20771
   A77        2.08149   0.01937   0.02988  -0.01505   0.01563   2.09711
   A78        1.87499   0.00452   0.00790   0.00360   0.01149   1.88648
   A79        2.00401  -0.00099  -0.00535   0.00127  -0.00409   1.99991
   A80        1.96158  -0.00483  -0.00735  -0.00426  -0.01160   1.94997
   A81        1.87153   0.00022   0.00561   0.00163   0.00722   1.87875
   A82        1.86550   0.00166   0.00051   0.00190   0.00242   1.86792
   A83        1.87947  -0.00013  -0.00045  -0.00370  -0.00415   1.87532
   A84        2.13139  -0.00579  -0.00239  -0.02340  -0.02589   2.10551
   A85        2.09773   0.00334   0.00207   0.01503   0.01700   2.11473
   A86        2.05352   0.00248   0.00028   0.00916   0.00938   2.06290
   A87        2.11164  -0.00072  -0.00034  -0.00291  -0.00327   2.10837
   A88        2.08472  -0.00023   0.00202  -0.00383  -0.00186   2.08286
   A89        2.08577   0.00097  -0.00167   0.00740   0.00569   2.09146
   A90        2.11555  -0.00135   0.00015  -0.00594  -0.00579   2.10975
   A91        2.07670   0.00118   0.00187   0.00423   0.00609   2.08279
   A92        2.09074   0.00017  -0.00201   0.00181  -0.00021   2.09053
   A93        2.10325  -0.00039   0.00059  -0.00224  -0.00166   2.10159
   A94        2.08353   0.00024  -0.00036   0.00130   0.00094   2.08448
   A95        2.09624   0.00015  -0.00021   0.00101   0.00079   2.09703
   A96        2.10112  -0.00064  -0.00009  -0.00148  -0.00159   2.09953
   A97        2.08527   0.00039   0.00004   0.00105   0.00110   2.08638
   A98        2.09677   0.00025   0.00005   0.00041   0.00047   2.09724
   A99        2.08096   0.00062  -0.00059   0.00378   0.00317   2.08414
   A100       2.10138  -0.00035   0.00014  -0.00196  -0.00182   2.09956
   A101       2.10078  -0.00027   0.00045  -0.00174  -0.00129   2.09949
   A102       1.94823   0.00273  -0.00128   0.00670   0.00490   1.95313
   A103       2.14188   0.00392  -0.00573   0.02518   0.01973   2.16161
   A104       2.19127  -0.00663   0.00712  -0.03199  -0.02462   2.16665
   A105       1.93793   0.00083  -0.00203   0.00221   0.00016   1.93810
   A106       1.94657  -0.00010   0.00046   0.00109   0.00155   1.94812
   A107       1.94858  -0.00069   0.00148  -0.00747  -0.00599   1.94259
   A108       1.84170   0.00024   0.00121   0.00652   0.00773   1.84943
   A109       1.89324  -0.00018  -0.00368   0.00341  -0.00027   1.89296
   A110       1.89173  -0.00006   0.00249  -0.00507  -0.00258   1.88915
    D1       -0.04232   0.00292   0.00917   0.04984   0.05916   0.01683
    D2       -3.08404   0.00204   0.07907  -0.02074   0.05857  -3.02548
    D3       -3.10649  -0.00140  -0.00815  -0.02548  -0.03426  -3.14075
    D4        0.02156  -0.00075  -0.00185  -0.01359  -0.01557   0.00599
    D5        0.03162   0.00294   0.01658   0.04358   0.06060   0.09222
    D6       -2.89959   0.00323   0.08172  -0.02147   0.06143  -2.83816
    D7        3.12583  -0.00228  -0.01185  -0.00821  -0.02026   3.10557
    D8        0.09824  -0.00341  -0.01936  -0.05145  -0.07185   0.02639
    D9        2.73133  -0.01052  -0.08310   0.08664   0.00706   2.73839
   D10       -0.65325  -0.01396  -0.15921   0.16167   0.00532  -0.64793
   D11       -0.14622  -0.00268  -0.00977  -0.02498  -0.03530  -0.18152
   D12        2.75238  -0.00612  -0.08589   0.05004  -0.03704   2.71535
   D13        2.85370  -0.01921   0.01466  -0.34333  -0.32799   2.52571
   D14       -0.37999  -0.02344   0.02399  -0.32541  -0.30113  -0.68112
   D15       -0.61191  -0.01158  -0.05656  -0.21561  -0.27246  -0.88437
   D16        2.43758  -0.01581  -0.04723  -0.19768  -0.24560   2.19198
   D17        0.22155   0.00132  -0.00301  -0.01462  -0.01760   0.20396
   D18       -2.66227  -0.00382  -0.03925   0.00350  -0.03708  -2.69935
   D19       -2.61243  -0.01491   0.05691  -0.12957  -0.06953  -2.68196
   D20        0.78693  -0.02006   0.02066  -0.11145  -0.08901   0.69792
   D21       -0.72541  -0.00378  -0.02547  -0.01632  -0.04215  -0.76756
   D22       -2.87271  -0.00504  -0.02784  -0.00444  -0.03265  -2.90536
   D23        1.35571  -0.00463  -0.02633  -0.01385  -0.04053   1.31518
   D24        2.66787  -0.00010   0.05385  -0.09140  -0.03718   2.63069
   D25        0.52057  -0.00136   0.05149  -0.07951  -0.02769   0.49288
   D26       -1.53420  -0.00095   0.05300  -0.08892  -0.03556  -1.56976
   D27       -3.09905  -0.00039  -0.01418  -0.01780  -0.03116  -3.13021
   D28        0.05268  -0.00441  -0.01413  -0.07385  -0.08780  -0.03512
   D29       -0.06793  -0.00003  -0.09120   0.05937  -0.03130  -0.09922
   D30        3.08381  -0.00405  -0.09115   0.00332  -0.08794   2.99587
   D31        1.50385  -0.00030  -0.04091   0.03988  -0.00119   1.50266
   D32       -0.60037   0.00042  -0.03984   0.04332   0.00334  -0.59703
   D33       -2.70694   0.00086  -0.04169   0.05171   0.00991  -2.69703
   D34       -1.51753  -0.00090   0.04319  -0.04472  -0.00141  -1.51894
   D35        2.66144  -0.00018   0.04426  -0.04128   0.00312   2.66456
   D36        0.55487   0.00025   0.04241  -0.03290   0.00968   0.56455
   D37        0.76680  -0.01081  -0.01609   0.03517   0.01950   0.78630
   D38       -1.40312   0.00151  -0.00302   0.04646   0.04380  -1.35931
   D39        2.79733   0.00248  -0.00558   0.05799   0.05300   2.85032
   D40       -2.29520  -0.00987  -0.02597   0.02339  -0.00261  -2.29781
   D41        1.81807   0.00244  -0.01291   0.03468   0.02169   1.83976
   D42       -0.26467   0.00342  -0.01546   0.04621   0.03088  -0.23379
   D43        3.14152   0.00237   0.00363  -0.06424  -0.05998   3.08153
   D44       -0.11725  -0.00196   0.02521  -0.07616  -0.05058  -0.16782
   D45       -0.07458  -0.00476   0.00924  -0.04763  -0.03856  -0.11314
   D46        2.94983  -0.00910   0.03082  -0.05955  -0.02915   2.92068
   D47       -1.43682  -0.00505   0.01131  -0.03680  -0.02548  -1.46230
   D48        0.67047  -0.00484   0.01096  -0.03519  -0.02420   0.64627
   D49        2.66925  -0.00587   0.00940  -0.02765  -0.01804   2.65121
   D50        0.57652   0.00046   0.01787  -0.02824  -0.01035   0.56617
   D51        2.68382   0.00067   0.01752  -0.02663  -0.00907   2.67474
   D52       -1.60059  -0.00036   0.01596  -0.01909  -0.00292  -1.60350
   D53        2.66431   0.00031   0.01718  -0.03720  -0.01998   2.64433
   D54       -1.51158   0.00052   0.01683  -0.03560  -0.01870  -1.53029
   D55        0.48720  -0.00051   0.01528  -0.02806  -0.01254   0.47465
   D56       -1.65874   0.00031  -0.00174   0.03387   0.03210  -1.62664
   D57        2.50369   0.00099   0.00110   0.02744   0.02847   2.53216
   D58        0.38580   0.00369   0.00048   0.02927   0.02959   0.41539
   D59        1.58130   0.00157  -0.02005   0.04725   0.02710   1.60841
   D60       -0.53946   0.00225  -0.01722   0.04082   0.02348  -0.51598
   D61       -2.65734   0.00495  -0.01783   0.04265   0.02460  -2.63274
   D62       -0.94395   0.00162  -0.04847   0.00037  -0.04791  -0.99187
   D63        2.18606   0.00627  -0.04844   0.06439   0.01611   2.20217
   D64        2.07756  -0.00261  -0.02666  -0.01383  -0.04064   2.03692
   D65       -1.07561   0.00203  -0.02663   0.05020   0.02338  -1.05223
   D66       -0.57554  -0.00017  -0.01558   0.00739  -0.00818  -0.58372
   D67        1.49175   0.00009  -0.02008   0.01654  -0.00350   1.48824
   D68       -2.66967  -0.00116  -0.01565   0.01302  -0.00261  -2.67228
   D69       -2.70953   0.00079  -0.01304   0.01185  -0.00123  -2.71076
   D70       -0.64224   0.00105  -0.01755   0.02100   0.00344  -0.63880
   D71        1.47953  -0.00020  -0.01312   0.01748   0.00433   1.48386
   D72        1.57790  -0.00135  -0.01069  -0.00438  -0.01520   1.56269
   D73       -2.63800  -0.00108  -0.01520   0.00478  -0.01053  -2.64853
   D74       -0.51623  -0.00234  -0.01077   0.00125  -0.00964  -0.52587
   D75       -0.03735   0.00384   0.01295   0.06486   0.07776   0.04040
   D76        3.04294   0.00385   0.01528   0.06181   0.07693   3.11987
   D77        3.11518  -0.00062   0.01299   0.00414   0.01781   3.13299
   D78       -0.08771  -0.00060   0.01531   0.00109   0.01698  -0.07073
   D79       -2.41366  -0.00011  -0.02502  -0.00729  -0.03229  -2.44596
   D80        0.69153   0.00070  -0.02639   0.01910  -0.00740   0.68412
   D81        0.74471  -0.00102  -0.03283  -0.02256  -0.05528   0.68943
   D82       -2.43328  -0.00021  -0.03420   0.00383  -0.03039  -2.46368
   D83        0.00464  -0.00159  -0.00583  -0.02546  -0.03121  -0.02657
   D84       -3.07356  -0.00207  -0.00772  -0.02478  -0.03226  -3.10582
   D85        3.13037  -0.00067   0.00156  -0.01082  -0.00957   3.12080
   D86        0.05216  -0.00115  -0.00033  -0.01014  -0.01061   0.04155
   D87        2.99770  -0.00304   0.01854  -0.11928  -0.10091   2.89679
   D88       -0.11675  -0.00261   0.01507  -0.10966  -0.09476  -0.21151
   D89       -0.28689  -0.00185   0.02713  -0.06277  -0.03548  -0.32238
   D90        2.88184  -0.00142   0.02365  -0.05315  -0.02933   2.85251
   D91       -0.19586   0.00149   0.01566   0.04664   0.06305  -0.13281
   D92        2.71122  -0.00085   0.04120   0.03537   0.07630   2.78752
   D93        3.08058   0.00014   0.00745  -0.00690   0.00114   3.08172
   D94       -0.29553  -0.00220   0.03300  -0.01818   0.01439  -0.28114
   D95       -3.13064   0.00025  -0.00183   0.00482   0.00299  -3.12766
   D96       -0.01389  -0.00011   0.00089  -0.00246  -0.00159  -0.01549
   D97       -0.01534  -0.00018   0.00153  -0.00442  -0.00289  -0.01823
   D98        3.10140  -0.00054   0.00426  -0.01171  -0.00747   3.09394
   D99        3.12516  -0.00015   0.00203  -0.00346  -0.00145   3.12371
   D100      -0.02658  -0.00025   0.00255  -0.00614  -0.00360  -0.03018
   D101       0.00922   0.00025  -0.00127   0.00568   0.00440   0.01361
   D102       3.14067   0.00014  -0.00075   0.00300   0.00224  -3.14028
   D103       0.00872   0.00000  -0.00054   0.00023  -0.00030   0.00842
   D104       3.14040  -0.00004   0.00014  -0.00054  -0.00039   3.14001
   D105      -3.10827   0.00033  -0.00329   0.00739   0.00408  -3.10420
   D106       0.02341   0.00029  -0.00262   0.00662   0.00398   0.02739
   D107       0.00369  -0.00013   0.00002  -0.00274  -0.00271   0.00098
   D108       3.13904  -0.00009   0.00017  -0.00197  -0.00180   3.13724
   D109      -3.12784  -0.00004  -0.00050  -0.00012  -0.00063  -3.12848
   D110       0.00751   0.00001  -0.00036   0.00065   0.00028   0.00779
   D111       0.00461   0.00013  -0.00076   0.00290   0.00214   0.00675
   D112       3.14008   0.00003  -0.00003   0.00072   0.00069   3.14077
   D113      -3.12695   0.00017  -0.00144   0.00367   0.00222  -3.12473
   D114       0.00852   0.00007  -0.00071   0.00148   0.00077   0.00929
   D115      -0.01072  -0.00006   0.00102  -0.00167  -0.00065  -0.01137
   D116       3.13700   0.00004   0.00029   0.00051   0.00080   3.13780
   D117       3.13718  -0.00011   0.00087  -0.00245  -0.00158   3.13560
   D118       0.00171  -0.00001   0.00014  -0.00027  -0.00014   0.00157
   D119       2.23845   0.00182  -0.02743   0.08095   0.05381   2.29226
   D120      -1.96496   0.00467  -0.01809   0.08633   0.06855  -1.89641
   D121       0.19125  -0.00030  -0.02876   0.07879   0.05033   0.24157
   D122      -0.62838  -0.00121  -0.06322   0.09858   0.03505  -0.59334
   D123       1.45138   0.00164  -0.05388   0.10396   0.04979   1.50117
   D124      -2.67559  -0.00333  -0.06456   0.09641   0.03157  -2.64403
   D125       3.13358   0.00039  -0.00164   0.01158   0.00968  -3.13993
   D126       0.04166  -0.00020  -0.00187  -0.00414  -0.00620   0.03545
   D127       0.02751  -0.00042  -0.00034  -0.01430  -0.01467   0.01284
   D128      -3.06441  -0.00101  -0.00058  -0.03003  -0.03055  -3.09496
   D129      -3.12695  -0.00011   0.00003  -0.00646  -0.00674  -3.13369
   D130       0.03613  -0.00029  -0.00037  -0.01118  -0.01182   0.02431
   D131      -0.02017   0.00049  -0.00134   0.01809   0.01683  -0.00334
   D132      -3.14027   0.00030  -0.00175   0.01337   0.01175  -3.12852
   D133      -0.01400   0.00008   0.00139   0.00172   0.00304  -0.01096
   D134      -3.13558  -0.00009   0.00023  -0.00221  -0.00200  -3.13759
   D135       3.07789   0.00065   0.00173   0.01715   0.01878   3.09667
   D136      -0.04369   0.00047   0.00056   0.01321   0.01374  -0.02995
   D137      -0.00083  -0.00022   0.00197  -0.00924  -0.00730  -0.00813
   D138      -3.13410  -0.00019   0.00067  -0.00628  -0.00559  -3.13969
   D139       3.11910  -0.00002   0.00243  -0.00446  -0.00212   3.11697
   D140      -0.01417   0.00001   0.00113  -0.00150  -0.00042  -0.01459
   D141      -0.00771   0.00023  -0.00076   0.00773   0.00700  -0.00070
   D142      -3.13761  -0.00003  -0.00050  -0.00063  -0.00109  -3.13870
   D143       3.11374   0.00041   0.00041   0.01170   0.01208   3.12581
   D144      -0.01617   0.00015   0.00067   0.00334   0.00399  -0.01218
   D145       0.01505  -0.00017  -0.00091  -0.00402  -0.00488   0.01017
   D146      -3.13823   0.00010  -0.00116   0.00433   0.00320  -3.13502
   D147      -3.13492  -0.00020   0.00040  -0.00700  -0.00660  -3.14152
   D148      -0.00501   0.00007   0.00015   0.00136   0.00149  -0.00352
   D149      -0.69442  -0.00011  -0.01917   0.01654  -0.00253  -0.69695
   D150       1.35430   0.00066  -0.01867   0.02681   0.00825   1.36254
   D151      -2.80959   0.00002  -0.01408   0.01580   0.00181  -2.80778
   D152       2.37712   0.00032  -0.01688   0.01484  -0.00214   2.37498
   D153      -1.85735   0.00109  -0.01638   0.02512   0.00864  -1.84871
   D154       0.26195   0.00045  -0.01179   0.01410   0.00221   0.26416
         Item               Value     Threshold  Converged?
 Maximum Force            0.060255     0.000450     NO 
 RMS     Force            0.007904     0.000300     NO 
 Maximum Displacement     1.622766     0.001800     NO 
 RMS     Displacement     0.338513     0.001200     NO 
 Predicted change in Energy=-2.012199D-02
 Lowest energy point so far.  Saving SCF results.
 GradGradGradGradGradGradGradGradGradGradGradGradGradGradGradGradGradGrad

 Leave Link  103 at Wed Dec 12 16:57:54 2018, MaxMem=   805306368 cpu:         2.3
 (Enter /pbs_home/pkowalski/g09d01/g09/l202.exe)
 Stoichiometry    C29H22F6S2
 Framework group  C1[X(C29H22F6S2)]
 Deg. of freedom   171
 Full point group                 C1      NOp   1
 RotChk:  IX=2 Diff= 5.37D-02
 Largest Abelian subgroup         C1      NOp   1
 Largest concise Abelian subgroup C1      NOp   1
                         Standard orientation:                         
 ---------------------------------------------------------------------
 Center     Atomic      Atomic             Coordinates (Angstroms)
 Number     Number       Type             X           Y           Z
 ---------------------------------------------------------------------
      1         16           0        1.883212   -1.771428    1.635745
      2         16           0       -1.810947   -1.888083   -1.339896
      3          9           0       -2.204133    3.584256    0.149621
      4          9           0       -1.014076    3.782570   -1.651392
      5          9           0        0.322249    5.150851    0.138690
      6          9           0       -0.285580    3.813037    1.745981
      7          9           0        1.984354    3.366454   -0.825168
      8          9           0        2.095816    2.919186    1.298950
      9          6           0       -1.535682    0.617860   -0.846066
     10          6           0       -0.925527   -0.441448   -1.519039
     11          6           0        0.817517   -0.449235    1.381240
     12          6           0       -0.683706    1.760937   -0.459506
     13          6           0       -1.027983    3.249737   -0.411441
     14          6           0        0.591666    1.613162    0.003123
     15          6           0        0.084077    3.879618    0.454580
     16          6           0        1.265521    2.939680    0.245722
     17          6           0        1.317364    0.392767    0.397304
     18          6           0       -0.375693   -0.266857    2.259048
     19          6           0        0.159909   -0.423355   -2.546298
     20          6           0        3.021514   -1.204420    0.455870
     21          6           0       -3.115795   -1.107033   -0.492088
     22          6           0       -4.275291   -1.921423   -0.094672
     23          6           0       -5.235967   -1.469475    0.830454
     24          6           0       -4.445524   -3.224077   -0.607903
     25          6           0       -6.314775   -2.267860    1.200890
     26          6           0       -5.519605   -4.021580   -0.233033
     27          6           0       -6.469041   -3.546455    0.671292
     28          6           0       -2.878454    0.257301   -0.383843
     29          6           0       -4.015704    1.202484   -0.117909
     30          6           0        4.243373   -1.973162    0.198120
     31          6           0        5.468690   -1.320245   -0.011535
     32          6           0        4.225798   -3.379268    0.167344
     33          6           0        6.630300   -2.046544   -0.258446
     34          6           0        5.390463   -4.102982   -0.068506
     35          6           0        6.598321   -3.440400   -0.288832
     36          6           0        2.597144   -0.022487   -0.115328
     37          6           0        3.334439    0.698470   -1.198545
     38          1           0       -0.105738    0.299211    3.166222
     39          1           0       -0.798083   -1.231668    2.572075
     40          1           0       -1.165061    0.292777    1.741602
     41          1           0        0.775422   -1.334289   -2.525480
     42          1           0        0.820690    0.439924   -2.434655
     43          1           0       -0.309261   -0.350321   -3.541881
     44          1           0       -5.130768   -0.490972    1.292286
     45          1           0       -3.726496   -3.622691   -1.328217
     46          1           0       -7.038678   -1.882284    1.923071
     47          1           0       -5.616908   -5.023847   -0.657307
     48          1           0       -7.316215   -4.170389    0.964728
     49          1           0       -4.911850    0.809428   -0.622213
     50          1           0       -4.262460    1.333832    0.946131
     51          1           0       -3.823883    2.190988   -0.533115
     52          1           0        5.512296   -0.230286    0.051967
     53          1           0        3.279631   -3.906483    0.316006
     54          1           0        7.572637   -1.515553   -0.414766
     55          1           0        5.351375   -5.194930   -0.089475
     56          1           0        7.511611   -4.008575   -0.480100
     57          1           0        2.644336    1.045585   -1.983138
     58          1           0        3.836503    1.600130   -0.816486
     59          1           0        4.092910    0.053153   -1.662935
 ---------------------------------------------------------------------
 Rotational constants (GHZ):      0.1147966      0.0748750      0.0511145
 Leave Link  202 at Wed Dec 12 16:57:54 2018, MaxMem=   805306368 cpu:         0.0
 (Enter /pbs_home/pkowalski/g09d01/g09/l301.exe)
 Basis read from rwf:  (5D, 7F)
 No pseudopotential information found on rwf file.
 There are   673 symmetry adapted cartesian basis functions of A   symmetry.
 There are   636 symmetry adapted basis functions of A   symmetry.
   636 basis functions,  1103 primitive gaussians,   673 cartesian basis functions
   141 alpha electrons      141 beta electrons
       nuclear repulsion energy      4662.1994237854 Hartrees.
 IExCor= 1009 DFT=T Ex+Corr=PBE1PBE ExCW=0 ScaHFX=  0.250000
 ScaDFX=  0.750000  0.750000  1.000000  1.000000 ScalE2=  1.000000  1.000000
 IRadAn=      0 IRanWt=     -1 IRanGd=            0 ICorTp=0 IEmpDi=131
 NAtoms=   59 NActive=   59 NUniq=   59 SFac= 1.00D+00 NAtFMM=   60 NAOKFM=F Big=F
 Integral buffers will be    131072 words long.
 Raffenetti 2 integral format.
 Two-electron integral symmetry is turned on.
 R6Disp:  Grimme-D3 Dispersion energy=       -0.0495141471 Hartrees.
 Nuclear repulsion after empirical dispersion term =     4662.1499096383 Hartrees.
 No density basis found on file   724.
 Leave Link  301 at Wed Dec 12 16:57:54 2018, MaxMem=   805306368 cpu:         0.6
 (Enter /pbs_home/pkowalski/g09d01/g09/l302.exe)
 NPDir=0 NMtPBC=     1 NCelOv=     1 NCel=       1 NClECP=     1 NCelD=      1
         NCelK=      1 NCelE2=     1 NClLst=     1 CellRange=     0.0.
 One-electron integrals computed using PRISM.
 NBasis=   636 RedAO= T EigKep=  2.92D-04  NBF=   636
 NBsUse=   636 1.00D-06 EigRej= -1.00D+00 NBFU=   636
 Precomputing XC quadrature grid using
 IXCGrd= 4 IRadAn=           0 IRanWt=          -1 IRanGd=           0 AccXCQ= 0.00D+00.
 Generated NRdTot=       0 NPtTot=           0 NUsed=           0 NTot=          32
 NSgBfM=   616   619   629   632   633 MxSgAt=    59 MxSgA2=    59.
 Leave Link  302 at Wed Dec 12 16:57:56 2018, MaxMem=   805306368 cpu:        16.2
 (Enter /pbs_home/pkowalski/g09d01/g09/l303.exe)
 DipDrv:  MaxL=1.
 Leave Link  303 at Wed Dec 12 16:57:57 2018, MaxMem=   805306368 cpu:         1.5
 (Enter /pbs_home/pkowalski/g09d01/g09/l401.exe)
 Initial guess from the checkpoint file:  "dae0068freq_open_pbe0_air_D3.chk"
 B after Tr=     0.000000    0.000000    0.000000
         Rot=    0.999941   -0.006424   -0.000777    0.008672 Ang=  -1.24 deg.
 Guess basis will be translated and rotated to current coordinates.
 JPrj=2 DoOrth=T DoCkMO=T.
 Generating alternative initial guess.
 ExpMin= 1.22D-01 ExpMax= 9.18D+03 ExpMxC= 1.38D+03 IAcc=1 IRadAn=         1 AccDes= 0.00D+00
 Harris functional with IExCor= 1009 and IRadAn=       1 diagonalized for initial guess.
 HarFok:  IExCor= 1009 AccDes= 0.00D+00 IRadAn=         1 IDoV= 1 UseB2=F ITyADJ=14
 ICtDFT=  3500011 ScaDFX=  1.000000  1.000000  1.000000  1.000000
 FoFCou: FMM=F IPFlag=           0 FMFlag=      100000 FMFlg1=           0
         NFxFlg=           0 DoJE=T BraDBF=F KetDBF=T FulRan=T
         wScrn=  0.000000 ICntrl=     500 IOpCl=  0 I1Cent=   200000004 NGrid=           0
         NMat0=    1 NMatS0=      1 NMatT0=    0 NMatD0=    1 NMtDS0=    0 NMtDT0=    0
 Petite list used in FoFCou.
 Harris En= -2510.32275582792    
 Leave Link  401 at Wed Dec 12 16:58:02 2018, MaxMem=   805306368 cpu:        42.3
 (Enter /pbs_home/pkowalski/g09d01/g09/l502.exe)
 Closed shell SCF:
 Using DIIS extrapolation, IDIIS=  1040.
 Integral symmetry usage will be decided dynamically.
 IVT=     1387805 IEndB=     1387805 NGot=   805306368 MDV=   804388806
 LenX=   804388806 LenY=   803935204
 Requested convergence on RMS density matrix=1.00D-08 within 128 cycles.
 Requested convergence on MAX density matrix=1.00D-06.
 Requested convergence on             energy=1.00D-06.
 No special actions if energy rises.
 Fock matrices will be formed incrementally for  20 cycles.
 Integral accuracy reduced to 1.0D-05 until final iterations.

 Cycle   1  Pass 0  IDiag  1:
 FoFJK:  IHMeth= 1 ICntrl=       0 DoSepK=F KAlg= 0 I1Cent=   0 FoldK=F
 IRaf= 660000000 NMat=   1 IRICut=       1 DoRegI=T DoRafI=F ISym2E= 0.
 FoFCou: FMM=F IPFlag=           0 FMFlag=      100000 FMFlg1=           0
         NFxFlg=           0 DoJE=F BraDBF=F KetDBF=F FulRan=T
         wScrn=  0.000000 ICntrl=       0 IOpCl=  0 I1Cent=           0 NGrid=           0
         NMat0=    1 NMatS0=      1 NMatT0=    0 NMatD0=    1 NMtDS0=    0 NMtDT0=    0
 Symmetry not used in FoFCou.
 E= -2509.84508941813    
 DIIS: error= 1.97D-02 at cycle   1 NSaved=   1.
 NSaved= 1 IEnMin= 1 EnMin= -2509.84508941813     IErMin= 1 ErrMin= 1.97D-02
 ErrMax= 1.97D-02  0.00D+00 EMaxC= 1.00D-01 BMatC= 1.75D-01 BMatP= 1.75D-01
 IDIUse=3 WtCom= 8.03D-01 WtEn= 1.97D-01
 Coeff-Com:  0.100D+01
 Coeff-En:   0.100D+01
 Coeff:      0.100D+01
 Recover alternate guess density for next cycle.
 RMSDP=2.65D-03 MaxDP=1.01D-01              OVMax= 0.00D+00

 Cycle   2  Pass 0  IDiag  1:
 RMSU=  2.64D-03    CP:  1.01D+00
 E= -2509.40183423230     Delta-E=        0.443255185827 Rises=F Damp=F
 Switch densities from cycles 1 and 2 for lowest energy.
 DIIS: error= 2.24D-02 at cycle   2 NSaved=   2.
 NSaved= 2 IEnMin= 1 EnMin= -2509.84508941813     IErMin= 1 ErrMin= 1.97D-02
 ErrMax= 2.24D-02  0.00D+00 EMaxC= 1.00D+00 BMatC= 7.01D-01 BMatP= 1.75D-01
 IDIUse=1 WtCom= 1.00D+00 WtEn= 0.00D+00
 Coeff-Com:  0.798D+00 0.202D+00
 Coeff:      0.798D+00 0.202D+00
 Gap=     0.211 Goal=   None    Shift=    0.000
 RMSDP=1.48D-03 MaxDP=6.55D-02 DE= 4.43D-01 OVMax= 2.08D-01

 Cycle   3  Pass 0  IDiag  1:
 RMSU=  1.38D-03    CP:  9.92D-01  1.93D-01
 E= -2510.10205245577     Delta-E=       -0.700218223476 Rises=F Damp=F
 DIIS: error= 4.95D-03 at cycle   3 NSaved=   3.
 NSaved= 3 IEnMin= 3 EnMin= -2510.10205245577     IErMin= 3 ErrMin= 4.95D-03
 ErrMax= 4.95D-03  0.00D+00 EMaxC= 1.00D+00 BMatC= 4.88D-02 BMatP= 1.75D-01
 IDIUse=1 WtCom= 1.00D+00 WtEn= 0.00D+00
 Coeff-Com: -0.941D-03 0.195D+00 0.806D+00
 Coeff:     -0.941D-03 0.195D+00 0.806D+00
 Gap=     0.143 Goal=   None    Shift=    0.000
 RMSDP=8.06D-04 MaxDP=3.77D-02 DE=-7.00D-01 OVMax= 8.65D-02

 Cycle   4  Pass 0  IDiag  1:
 RMSU=  6.46D-04    CP:  9.92D-01  3.16D-01  7.44D-01
 E= -2510.14240955971     Delta-E=       -0.040357103933 Rises=F Damp=F
 DIIS: error= 3.84D-03 at cycle   4 NSaved=   4.
 NSaved= 4 IEnMin= 4 EnMin= -2510.14240955971     IErMin= 4 ErrMin= 3.84D-03
 ErrMax= 3.84D-03  0.00D+00 EMaxC= 1.00D+00 BMatC= 1.33D-02 BMatP= 4.88D-02
 IDIUse=1 WtCom= 1.00D+00 WtEn= 0.00D+00
 Coeff-Com: -0.242D-01 0.927D-01 0.478D+00 0.453D+00
 Coeff:     -0.242D-01 0.927D-01 0.478D+00 0.453D+00
 Gap=     0.154 Goal=   None    Shift=    0.000
 RMSDP=3.81D-04 MaxDP=1.56D-02 DE=-4.04D-02 OVMax= 4.13D-02

 Cycle   5  Pass 0  IDiag  1:
 RMSU=  1.81D-04    CP:  9.92D-01  3.04D-01  8.45D-01  5.31D-01
 E= -2510.15621643806     Delta-E=       -0.013806878356 Rises=F Damp=F
 DIIS: error= 8.33D-04 at cycle   5 NSaved=   5.
 NSaved= 5 IEnMin= 5 EnMin= -2510.15621643806     IErMin= 5 ErrMin= 8.33D-04
 ErrMax= 8.33D-04  0.00D+00 EMaxC= 1.00D+00 BMatC= 1.34D-03 BMatP= 1.33D-02
 IDIUse=1 WtCom= 1.00D+00 WtEn= 0.00D+00
 Coeff-Com: -0.104D-01 0.158D-01 0.129D+00 0.264D+00 0.602D+00
 Coeff:     -0.104D-01 0.158D-01 0.129D+00 0.264D+00 0.602D+00
 Gap=     0.149 Goal=   None    Shift=    0.000
 RMSDP=9.82D-05 MaxDP=5.30D-03 DE=-1.38D-02 OVMax= 1.23D-02

 Cycle   6  Pass 0  IDiag  1:
 RMSU=  6.01D-05    CP:  9.92D-01  3.01D-01  8.45D-01  5.93D-01  6.37D-01
 E= -2510.15749477831     Delta-E=       -0.001278340247 Rises=F Damp=F
 DIIS: error= 2.72D-04 at cycle   6 NSaved=   6.
 NSaved= 6 IEnMin= 6 EnMin= -2510.15749477831     IErMin= 6 ErrMin= 2.72D-04
 ErrMax= 2.72D-04  0.00D+00 EMaxC= 1.00D+00 BMatC= 1.56D-04 BMatP= 1.34D-03
 IDIUse=1 WtCom= 1.00D+00 WtEn= 0.00D+00
 Coeff-Com: -0.385D-02 0.167D-02 0.341D-01 0.115D+00 0.345D+00 0.508D+00
 Coeff:     -0.385D-02 0.167D-02 0.341D-01 0.115D+00 0.345D+00 0.508D+00
 Gap=     0.150 Goal=   None    Shift=    0.000
 RMSDP=3.31D-05 MaxDP=1.89D-03 DE=-1.28D-03 OVMax= 3.53D-03

 Cycle   7  Pass 0  IDiag  1:
 RMSU=  2.08D-05    CP:  9.92D-01  3.01D-01  8.43D-01  6.01D-01  7.02D-01
                    CP:  6.34D-01
 E= -2510.15763358765     Delta-E=       -0.000138809340 Rises=F Damp=F
 DIIS: error= 1.41D-04 at cycle   7 NSaved=   7.
 NSaved= 7 IEnMin= 7 EnMin= -2510.15763358765     IErMin= 7 ErrMin= 1.41D-04
 ErrMax= 1.41D-04  0.00D+00 EMaxC= 1.00D+00 BMatC= 1.73D-05 BMatP= 1.56D-04
 IDIUse=1 WtCom= 1.00D+00 WtEn= 0.00D+00
 Coeff-Com: -0.979D-03-0.965D-03 0.333D-02 0.357D-01 0.129D+00 0.292D+00
 Coeff-Com:  0.541D+00
 Coeff:     -0.979D-03-0.965D-03 0.333D-02 0.357D-01 0.129D+00 0.292D+00
 Coeff:      0.541D+00
 Gap=     0.150 Goal=   None    Shift=    0.000
 RMSDP=1.15D-05 MaxDP=4.98D-04 DE=-1.39D-04 OVMax= 1.37D-03

 Cycle   8  Pass 0  IDiag  1:
 RMSU=  7.63D-06    CP:  9.92D-01  3.01D-01  8.43D-01  6.03D-01  7.02D-01
                    CP:  6.77D-01  6.12D-01
 E= -2510.15765723295     Delta-E=       -0.000023645303 Rises=F Damp=F
 DIIS: error= 4.64D-05 at cycle   8 NSaved=   8.
 NSaved= 8 IEnMin= 8 EnMin= -2510.15765723295     IErMin= 8 ErrMin= 4.64D-05
 ErrMax= 4.64D-05  0.00D+00 EMaxC= 1.00D+00 BMatC= 2.18D-06 BMatP= 1.73D-05
 IDIUse=1 WtCom= 1.00D+00 WtEn= 0.00D+00
 Coeff-Com: -0.265D-03-0.725D-03-0.150D-02 0.104D-01 0.442D-01 0.123D+00
 Coeff-Com:  0.322D+00 0.503D+00
 Coeff:     -0.265D-03-0.725D-03-0.150D-02 0.104D-01 0.442D-01 0.123D+00
 Coeff:      0.322D+00 0.503D+00
 Gap=     0.150 Goal=   None    Shift=    0.000
 RMSDP=3.96D-06 MaxDP=1.87D-04 DE=-2.36D-05 OVMax= 4.81D-04

 Initial convergence to 1.0D-05 achieved.  Increase integral accuracy.
 Cycle   9  Pass 1  IDiag  1:
 E= -2510.15760347750     Delta-E=        0.000053755455 Rises=F Damp=F
 DIIS: error= 1.52D-04 at cycle   1 NSaved=   1.
 NSaved= 1 IEnMin= 1 EnMin= -2510.15760347750     IErMin= 1 ErrMin= 1.52D-04
 ErrMax= 1.52D-04  0.00D+00 EMaxC= 1.00D+00 BMatC= 1.75D-05 BMatP= 1.75D-05
 IDIUse=1 WtCom= 1.00D+00 WtEn= 0.00D+00
 Coeff-Com:  0.100D+01
 Coeff:      0.100D+01
 Gap=     0.150 Goal=   None    Shift=    0.000
 RMSDP=3.96D-06 MaxDP=1.87D-04 DE= 5.38D-05 OVMax= 5.77D-04

 Cycle  10  Pass 1  IDiag  1:
 RMSU=  1.95D-04    CP:  1.00D+00
 E= -2510.15762321458     Delta-E=       -0.000019737082 Rises=F Damp=F
 DIIS: error= 1.58D-05 at cycle   2 NSaved=   2.
 NSaved= 2 IEnMin= 2 EnMin= -2510.15762321458     IErMin= 2 ErrMin= 1.58D-05
 ErrMax= 1.58D-05  0.00D+00 EMaxC= 1.00D+00 BMatC= 4.69D-07 BMatP= 1.75D-05
 IDIUse=1 WtCom= 1.00D+00 WtEn= 0.00D+00
 Coeff-Com:  0.270D-01 0.973D+00
 Coeff:      0.270D-01 0.973D+00
 Gap=     0.150 Goal=   None    Shift=    0.000
 RMSDP=5.40D-06 MaxDP=2.29D-04 DE=-1.97D-05 OVMax= 5.55D-04

 Cycle  11  Pass 1  IDiag  1:
 RMSU=  4.74D-06    CP:  1.00D+00  1.01D+00
 E= -2510.15762205510     Delta-E=        0.000001159476 Rises=F Damp=F
 DIIS: error= 3.30D-05 at cycle   3 NSaved=   3.
 NSaved= 3 IEnMin= 2 EnMin= -2510.15762321458     IErMin= 2 ErrMin= 1.58D-05
 ErrMax= 3.30D-05  0.00D+00 EMaxC= 1.00D+00 BMatC= 1.58D-06 BMatP= 4.69D-07
 IDIUse=1 WtCom= 1.00D+00 WtEn= 0.00D+00
 Coeff-Com: -0.796D-02 0.653D+00 0.355D+00
 Coeff:     -0.796D-02 0.653D+00 0.355D+00
 Gap=     0.150 Goal=   None    Shift=    0.000
 RMSDP=3.04D-06 MaxDP=1.70D-04 DE= 1.16D-06 OVMax= 4.00D-04

 Cycle  12  Pass 1  IDiag  1:
 RMSU=  8.68D-07    CP:  1.00D+00  1.01D+00  3.86D-01
 E= -2510.15762367230     Delta-E=       -0.000001617193 Rises=F Damp=F
 DIIS: error= 3.17D-06 at cycle   4 NSaved=   4.
 NSaved= 4 IEnMin= 4 EnMin= -2510.15762367230     IErMin= 4 ErrMin= 3.17D-06
 ErrMax= 3.17D-06  0.00D+00 EMaxC= 1.00D+00 BMatC= 1.73D-08 BMatP= 4.69D-07
 IDIUse=1 WtCom= 1.00D+00 WtEn= 0.00D+00
 Coeff-Com: -0.521D-02 0.374D+00 0.212D+00 0.419D+00
 Coeff:     -0.521D-02 0.374D+00 0.212D+00 0.419D+00
 Gap=     0.150 Goal=   None    Shift=    0.000
 RMSDP=3.30D-07 MaxDP=1.76D-05 DE=-1.62D-06 OVMax= 3.83D-05

 Cycle  13  Pass 1  IDiag  1:
 RMSU=  2.87D-07    CP:  1.00D+00  1.01D+00  3.95D-01  8.21D-01
 E= -2510.15762368848     Delta-E=       -0.000000016185 Rises=F Damp=F
 DIIS: error= 5.39D-07 at cycle   5 NSaved=   5.
 NSaved= 5 IEnMin= 5 EnMin= -2510.15762368848     IErMin= 5 ErrMin= 5.39D-07
 ErrMax= 5.39D-07  0.00D+00 EMaxC= 1.00D+00 BMatC= 7.14D-10 BMatP= 1.73D-08
 IDIUse=1 WtCom= 1.00D+00 WtEn= 0.00D+00
 Coeff-Com: -0.151D-02 0.997D-01 0.583D-01 0.201D+00 0.643D+00
 Coeff:     -0.151D-02 0.997D-01 0.583D-01 0.201D+00 0.643D+00
 Gap=     0.150 Goal=   None    Shift=    0.000
 RMSDP=1.01D-07 MaxDP=5.45D-06 DE=-1.62D-08 OVMax= 9.18D-06

 Cycle  14  Pass 1  IDiag  1:
 RMSU=  8.87D-08    CP:  1.00D+00  1.01D+00  3.96D-01  8.61D-01  8.91D-01
 E= -2510.15762368913     Delta-E=       -0.000000000650 Rises=F Damp=F
 DIIS: error= 3.85D-07 at cycle   6 NSaved=   6.
 NSaved= 6 IEnMin= 6 EnMin= -2510.15762368913     IErMin= 6 ErrMin= 3.85D-07
 ErrMax= 3.85D-07  0.00D+00 EMaxC= 1.00D+00 BMatC= 2.05D-10 BMatP= 7.14D-10
 IDIUse=1 WtCom= 1.00D+00 WtEn= 0.00D+00
 Coeff-Com: -0.174D-03 0.708D-02 0.502D-02 0.646D-01 0.405D+00 0.519D+00
 Coeff:     -0.174D-03 0.708D-02 0.502D-02 0.646D-01 0.405D+00 0.519D+00
 Gap=     0.150 Goal=   None    Shift=    0.000
 RMSDP=4.42D-08 MaxDP=1.84D-06 DE=-6.50D-10 OVMax= 5.04D-06

 Cycle  15  Pass 1  IDiag  1:
 RMSU=  3.38D-08    CP:  1.00D+00  1.01D+00  3.97D-01  8.69D-01  9.43D-01
                    CP:  7.42D-01
 E= -2510.15762368949     Delta-E=       -0.000000000354 Rises=F Damp=F
 DIIS: error= 1.64D-07 at cycle   7 NSaved=   7.
 NSaved= 7 IEnMin= 7 EnMin= -2510.15762368949     IErMin= 7 ErrMin= 1.64D-07
 ErrMax= 1.64D-07  0.00D+00 EMaxC= 1.00D+00 BMatC= 2.28D-11 BMatP= 2.05D-10
 IDIUse=1 WtCom= 1.00D+00 WtEn= 0.00D+00
 Coeff-Com:  0.101D-03-0.942D-02-0.500D-02 0.111D-01 0.152D+00 0.311D+00
 Coeff-Com:  0.540D+00
 Coeff:      0.101D-03-0.942D-02-0.500D-02 0.111D-01 0.152D+00 0.311D+00
 Coeff:      0.540D+00
 Gap=     0.150 Goal=   None    Shift=    0.000
 RMSDP=1.59D-08 MaxDP=8.04D-07 DE=-3.54D-10 OVMax= 1.31D-06

 Cycle  16  Pass 1  IDiag  1:
 RMSU=  9.69D-09    CP:  1.00D+00  1.01D+00  3.97D-01  8.72D-01  9.41D-01
                    CP:  7.53D-01  6.41D-01
 E= -2510.15762368922     Delta-E=        0.000000000263 Rises=F Damp=F
 DIIS: error= 2.05D-08 at cycle   8 NSaved=   8.
 NSaved= 8 IEnMin= 7 EnMin= -2510.15762368949     IErMin= 8 ErrMin= 2.05D-08
 ErrMax= 2.05D-08  0.00D+00 EMaxC= 1.00D+00 BMatC= 1.22D-12 BMatP= 2.28D-11
 IDIUse=1 WtCom= 1.00D+00 WtEn= 0.00D+00
 Coeff-Com:  0.625D-04-0.524D-02-0.288D-02 0.140D-02 0.492D-01 0.122D+00
 Coeff-Com:  0.272D+00 0.563D+00
 Coeff:      0.625D-04-0.524D-02-0.288D-02 0.140D-02 0.492D-01 0.122D+00
 Coeff:      0.272D+00 0.563D+00
 Gap=     0.150 Goal=   None    Shift=    0.000
 RMSDP=3.34D-09 MaxDP=2.25D-07 DE= 2.63D-10 OVMax= 4.74D-07

 SCF Done:  E(RPBE1PBE) =  -2510.15762369     A.U. after   16 cycles
            NFock= 16  Conv=0.33D-08     -V/T= 2.0065
 KE= 2.493884620231D+03 PE=-1.522537818193D+04 EE= 5.559186028371D+03
 Leave Link  502 at Wed Dec 12 17:07:54 2018, MaxMem=   805306368 cpu:      4717.9
 (Enter /pbs_home/pkowalski/g09d01/g09/l701.exe)
 Compute integral first derivatives.
 ... and contract with generalized density number  0.
 R6Disp: Adding Grimme-D3 dispersion energy 1st derivatives to the gradient.
 Leave Link  701 at Wed Dec 12 17:07:55 2018, MaxMem=   805306368 cpu:         6.1
 (Enter /pbs_home/pkowalski/g09d01/g09/l702.exe)
 L702 exits ... SP integral derivatives will be done elsewhere.
 Leave Link  702 at Wed Dec 12 17:07:55 2018, MaxMem=   805306368 cpu:         0.2
 (Enter /pbs_home/pkowalski/g09d01/g09/l703.exe)
 Compute integral first derivatives, UseDBF=F ICtDFT=           0.
 Integral derivatives from FoFJK, PRISM(SPDF).
 Calling FoFJK, ICntrl=      2127 FMM=F ISym2X=0 I1Cent= 0 IOpClX= 0 NMat=1 NMatS=1 NMatT=0.
 FoFJK:  IHMeth= 1 ICntrl=    2127 DoSepK=F KAlg= 0 I1Cent=   0 FoldK=F
 IRaf=         0 NMat=   1 IRICut=       1 DoRegI=T DoRafI=F ISym2E= 0.
 FoFCou: FMM=F IPFlag=           0 FMFlag=      100000 FMFlg1=         800
         NFxFlg=           0 DoJE=F BraDBF=F KetDBF=F FulRan=T
         wScrn=  0.000000 ICntrl=    2127 IOpCl=  0 I1Cent=           0 NGrid=           0
         NMat0=    1 NMatS0=      1 NMatT0=    0 NMatD0=    1 NMtDS0=    0 NMtDT0=    0
 Symmetry not used in FoFCou.
 Leave Link  703 at Wed Dec 12 17:10:16 2018, MaxMem=   805306368 cpu:      1125.2
 (Enter /pbs_home/pkowalski/g09d01/g09/l716.exe)
 Dipole        =-3.04377478D-01-1.41287199D+00-2.89075084D-01
 ***** Axes restored to original set *****
 -------------------------------------------------------------------
 Center     Atomic                   Forces (Hartrees/Bohr)
 Number     Number              X              Y              Z
 -------------------------------------------------------------------
      1       16           0.000434132    0.000669081    0.000489666
      2       16          -0.002443064   -0.001644788    0.000432909
      3        9          -0.004722508   -0.007144608   -0.002764352
      4        9          -0.000501527    0.000672756    0.000771317
      5        9           0.000871051   -0.000318695   -0.000729567
      6        9           0.000230322    0.000910017   -0.001451302
      7        9          -0.001575723   -0.001301149    0.001127957
      8        9          -0.000885190    0.000239225   -0.001228024
      9        6          -0.000136259   -0.004540783   -0.000106613
     10        6          -0.004282314    0.002993291   -0.002798896
     11        6           0.002575959    0.002274065   -0.003103041
     12        6          -0.005533202    0.008070450    0.007700146
     13        6           0.000836452   -0.000749385   -0.005374431
     14        6           0.006081046   -0.003573122    0.002519130
     15        6          -0.002256803    0.000086925    0.001483717
     16        6           0.003341338    0.000747456   -0.001920316
     17        6          -0.005201887   -0.003154571    0.000419466
     18        6          -0.000170251   -0.000041701   -0.001355163
     19        6           0.001738768   -0.000190807    0.004968336
     20        6          -0.000184834   -0.000836427    0.001876441
     21        6           0.001827888    0.000475191   -0.003266698
     22        6           0.000068809    0.000004767   -0.000166329
     23        6           0.001507529   -0.000585082    0.000493590
     24        6           0.000194495    0.001207249   -0.001300208
     25        6          -0.000191983    0.000272739    0.000186406
     26        6          -0.000216790   -0.000091414    0.000261683
     27        6           0.000229139   -0.000035837   -0.000119834
     28        6           0.001950686   -0.002963339   -0.004118626
     29        6           0.002530817    0.001143165    0.003908897
     30        6          -0.000022600   -0.001428393   -0.000445956
     31        6           0.001234101    0.000664765    0.001468232
     32        6          -0.000443181    0.000920878   -0.000002926
     33        6           0.000524103   -0.000297646   -0.000154999
     34        6           0.000074858    0.000139660   -0.000204397
     35        6          -0.000343550    0.000268642   -0.000083475
     36        6          -0.003068681   -0.000215904   -0.002175860
     37        6          -0.000825868    0.001765749   -0.001546659
     38        1           0.000129159   -0.000389770   -0.000084486
     39        1          -0.000216406   -0.000216757    0.000144736
     40        1           0.000197079   -0.000460924   -0.000179137
     41        1           0.000587263    0.000093055    0.000865632
     42        1           0.000030718    0.001704897    0.001044049
     43        1           0.000657792   -0.001001937    0.000197865
     44        1           0.000155613    0.000067781    0.000593390
     45        1           0.000101315    0.000410812   -0.000268404
     46        1          -0.000062610   -0.000079471    0.000022314
     47        1          -0.000026048   -0.000014411    0.000041247
     48        1          -0.000103830   -0.000015508   -0.000006441
     49        1          -0.000264206    0.000386304    0.002233786
     50        1           0.001473731    0.001592126    0.001089729
     51        1           0.002666261    0.003807164   -0.000654652
     52        1           0.000718282   -0.001326867    0.000451571
     53        1          -0.000099237    0.000083278    0.000192702
     54        1           0.000108025   -0.000176621   -0.000011138
     55        1           0.000111841    0.000020838   -0.000026330
     56        1           0.000071854   -0.000022749    0.000079715
     57        1           0.001265428    0.000284770    0.000854162
     58        1           0.000882654   -0.000058708    0.000365735
     59        1          -0.001629959    0.000900281   -0.000636266
 -------------------------------------------------------------------
 Cartesian Forces:  Max     0.008070450 RMS     0.001943915
 Leave Link  716 at Wed Dec 12 17:10:16 2018, MaxMem=   805306368 cpu:         0.2
 (Enter /pbs_home/pkowalski/g09d01/g09/l103.exe)

 GradGradGradGradGradGradGradGradGradGradGradGradGradGradGradGradGradGrad
 Berny optimization.
 Using GEDIIS/GDIIS optimizer.
 FormGI is forming the generalized inverse of G from B-inverse, IUseBI=4.
 GSVD:  received Info=                   1 from GESDD.
 Internal  Forces:  Max     0.016780698 RMS     0.002794551
 Search for a local minimum.
 Step number   6 out of a maximum of  337
 All quantities printed in internal units (Hartrees-Bohrs-Radians)
 RMS Force = .27946D-02 SwitMx=.10000D-02 MixMth= 1
 Mixed Optimization -- RFO/linear search
 Update second derivatives using D2CorX and points    5    6
 DE= -1.54D-02 DEPred=-2.01D-02 R= 7.65D-01
 TightC=F SS=  1.41D+00  RLast= 7.14D-01 DXNew= 1.2000D+00 2.1413D+00
 Trust test= 7.65D-01 RLast= 7.14D-01 DXMaxT set to 1.20D+00
 ITU=  1 -1  1  1  1  0
 Use linear search instead of GDIIS.
     Eigenvalues ---    0.00369   0.00442   0.00651   0.00661   0.00672
     Eigenvalues ---    0.00708   0.00738   0.00772   0.00786   0.00852
     Eigenvalues ---    0.00857   0.00871   0.00884   0.00939   0.01051
     Eigenvalues ---    0.01145   0.01188   0.01260   0.01336   0.01377
     Eigenvalues ---    0.01413   0.01550   0.01648   0.01762   0.01879
     Eigenvalues ---    0.01919   0.01962   0.01965   0.01989   0.02019
     Eigenvalues ---    0.02035   0.02080   0.02088   0.02137   0.02144
     Eigenvalues ---    0.02155   0.02155   0.02169   0.02173   0.02192
     Eigenvalues ---    0.02218   0.02449   0.04937   0.05262   0.06671
     Eigenvalues ---    0.07000   0.07036   0.07175   0.07214   0.07332
     Eigenvalues ---    0.07465   0.07560   0.07586   0.08090   0.09319
     Eigenvalues ---    0.09781   0.10487   0.11071   0.11900   0.12187
     Eigenvalues ---    0.14388   0.14819   0.15917   0.15994   0.15995
     Eigenvalues ---    0.15998   0.15998   0.15999   0.15999   0.15999
     Eigenvalues ---    0.16000   0.16000   0.16000   0.16000   0.16000
     Eigenvalues ---    0.16000   0.16000   0.16000   0.16000   0.16007
     Eigenvalues ---    0.16011   0.16037   0.16108   0.16985   0.18642
     Eigenvalues ---    0.21999   0.22000   0.22001   0.22010   0.23460
     Eigenvalues ---    0.23484   0.23508   0.23995   0.24201   0.24505
     Eigenvalues ---    0.24509   0.24581   0.24699   0.24786   0.24879
     Eigenvalues ---    0.24931   0.24951   0.24970   0.24980   0.24993
     Eigenvalues ---    0.25032   0.25187   0.25582   0.26277   0.27220
     Eigenvalues ---    0.27387   0.28276   0.29032   0.29390   0.30325
     Eigenvalues ---    0.30458   0.30727   0.31542   0.31683   0.31714
     Eigenvalues ---    0.32110   0.32202   0.32424   0.32553   0.32574
     Eigenvalues ---    0.32580   0.32583   0.32599   0.32610   0.32620
     Eigenvalues ---    0.32656   0.32708   0.32775   0.32898   0.33061
     Eigenvalues ---    0.33217   0.33322   0.33576   0.35062   0.35659
     Eigenvalues ---    0.35681   0.35694   0.35701   0.35707   0.35773
     Eigenvalues ---    0.35924   0.36172   0.36418   0.37874   0.40598
     Eigenvalues ---    0.40695   0.41095   0.41187   0.43824   0.44321
     Eigenvalues ---    0.45598   0.45813   0.45921   0.45951   0.46344
     Eigenvalues ---    0.46535   0.47080   0.47556   0.48196   0.48325
     Eigenvalues ---    0.48465   0.48533   0.49120   0.50593   0.52389
     Eigenvalues ---    0.74603
 RFO step:  Lambda=-2.62608422D-02 EMin= 3.69076543D-03
 Quartic linear search produced a step of  0.45174.
 Iteration  1 RMS(Cart)=  0.24206802 RMS(Int)=  0.01795482
 Iteration  2 RMS(Cart)=  0.07160456 RMS(Int)=  0.00137046
 Iteration  3 RMS(Cart)=  0.00272582 RMS(Int)=  0.00055746
 Iteration  4 RMS(Cart)=  0.00000503 RMS(Int)=  0.00055746
 Iteration  5 RMS(Cart)=  0.00000000 RMS(Int)=  0.00055746
 ITry= 1 IFail=0 DXMaxC= 1.46D+00 DCOld= 1.00D+10 DXMaxT= 1.20D+00 DXLimC= 3.00D+00 Rises=F
 Variable       Old X    -DE/DX   Delta X   Delta X   Delta X     New X
                                 (Linear)    (Quad)   (Total)
    R1        3.24498  -0.00101   0.00360   0.00385   0.00737   3.25235
    R2        3.27819  -0.00080   0.00151   0.01380   0.01550   3.29369
    R3        3.22298   0.00225   0.01227   0.01714   0.02985   3.25283
    R4        3.29021   0.00053   0.00657   0.01040   0.01777   3.30798
    R5        2.54238   0.00135  -0.00040   0.01025   0.00985   2.55223
    R6        2.55049  -0.00044  -0.00088   0.00842   0.00754   2.55803
    R7        2.51592   0.00001  -0.00028   0.01146   0.01118   2.52710
    R8        2.54152  -0.00151  -0.00141   0.00649   0.00508   2.54660
    R9        2.56729  -0.00216  -0.00200   0.00136  -0.00064   2.56665
   R10        2.53470  -0.00152  -0.00104   0.00571   0.00467   2.53937
   R11        2.63704  -0.00599   0.00745  -0.01454  -0.00762   2.62942
   R12        2.79137  -0.00782  -0.01656  -0.01237  -0.02893   2.76244
   R13        2.76875  -0.01284  -0.00201  -0.03468  -0.03756   2.73119
   R14        2.82434  -0.00249   0.00040  -0.00807  -0.00767   2.81667
   R15        2.62321  -0.00467  -0.00311   0.00789   0.00457   2.62779
   R16        2.82042  -0.00091   0.00289  -0.00652  -0.00363   2.81679
   R17        2.88910  -0.00968  -0.00833  -0.03371  -0.04191   2.84719
   R18        2.57893  -0.00169  -0.00440  -0.01290  -0.01707   2.56186
   R19        2.91742   0.00079   0.00220   0.00341   0.00566   2.92308
   R20        2.84878   0.00134   0.00351   0.00230   0.00594   2.85472
   R21        2.78462  -0.00237  -0.00155   0.00004  -0.00151   2.78311
   R22        2.88015   0.00445   0.00366   0.01754   0.02068   2.90083
   R23        2.72085  -0.00052   0.00034   0.01205   0.01232   2.73318
   R24        2.08408  -0.00024   0.00033   0.00194   0.00227   2.08635
   R25        2.07634   0.00031   0.00031   0.00292   0.00323   2.07957
   R26        2.07357  -0.00029  -0.00125   0.00143   0.00018   2.07376
   R27        2.07792   0.00027   0.00065   0.00276   0.00341   2.08133
   R28        2.06521   0.00150   0.00130   0.01146   0.01277   2.07798
   R29        2.08439  -0.00052   0.00045   0.00030   0.00076   2.08515
   R30        2.77110   0.00200  -0.00357   0.01496   0.01139   2.78249
   R31        2.60708   0.00397  -0.00972   0.00541  -0.00416   2.60293
   R32        2.78092  -0.00202   0.00278   0.00521   0.00799   2.78891
   R33        2.62492  -0.00113  -0.00014  -0.00222  -0.00247   2.62245
   R34        2.66110  -0.00052  -0.00012   0.00190   0.00178   2.66288
   R35        2.66531  -0.00103   0.00122  -0.00003   0.00119   2.66651
   R36        2.63104   0.00010   0.00032   0.00137   0.00170   2.63274
   R37        2.05435   0.00033  -0.00057  -0.00367  -0.00424   2.05011
   R38        2.62542   0.00026   0.00085   0.00214   0.00298   2.62840
   R39        2.06556   0.00010  -0.00099  -0.00290  -0.00389   2.06167
   R40        2.63146   0.00022  -0.00010   0.00007  -0.00003   2.63143
   R41        2.06513   0.00003  -0.00034  -0.00225  -0.00259   2.06253
   R42        2.63546   0.00007  -0.00043  -0.00059  -0.00103   2.63443
   R43        2.06492   0.00000  -0.00030  -0.00238  -0.00268   2.06225
   R44        2.06413   0.00009  -0.00031  -0.00224  -0.00256   2.06158
   R45        2.83927   0.00055   0.00027   0.00173   0.00200   2.84127
   R46        2.08032  -0.00099  -0.00064  -0.00120  -0.00185   2.07848
   R47        2.07897   0.00085   0.00098   0.00559   0.00656   2.08554
   R48        2.05827   0.00420   0.00314   0.01483   0.01797   2.07624
   R49        2.65347   0.00177  -0.00345   0.00713   0.00368   2.65716
   R50        2.65800  -0.00087   0.00019  -0.00093  -0.00073   2.65726
   R51        2.63060   0.00051  -0.00015   0.00258   0.00243   2.63303
   R52        2.06486  -0.00126   0.00217  -0.00668  -0.00451   2.06035
   R53        2.62926   0.00004   0.00046   0.00158   0.00204   2.63130
   R54        2.06602   0.00007  -0.00057  -0.00259  -0.00316   2.06286
   R55        2.63532  -0.00055   0.00070  -0.00129  -0.00059   2.63473
   R56        2.06524   0.00001  -0.00039  -0.00238  -0.00277   2.06248
   R57        2.63648  -0.00037   0.00072  -0.00113  -0.00041   2.63607
   R58        2.06518  -0.00003  -0.00036  -0.00253  -0.00289   2.06230
   R59        2.06448   0.00006  -0.00033  -0.00231  -0.00264   2.06184
   R60        2.82623   0.00195   0.00021   0.00877   0.00899   2.83521
   R61        2.08069  -0.00130  -0.00171  -0.00289  -0.00460   2.07609
   R62        2.07958   0.00048  -0.00005   0.00407   0.00402   2.08360
   R63        2.07644  -0.00140   0.00304  -0.00321  -0.00017   2.07627
    A1        1.62558   0.00019  -0.00229  -0.00499  -0.00788   1.61770
    A2        1.63055  -0.00171   0.00110  -0.01065  -0.01048   1.62007
    A3        2.05042   0.01030   0.00239   0.01090   0.01501   2.06543
    A4        1.94556   0.00631   0.00609   0.02802   0.03055   1.97611
    A5        2.26072  -0.01678  -0.00318  -0.04421  -0.04598   2.21474
    A6        1.94575  -0.00282  -0.00844   0.00197  -0.00929   1.93646
    A7        2.04822   0.00487   0.00404   0.03216   0.03681   2.08504
    A8        2.26507  -0.00169   0.00419  -0.02122  -0.01646   2.24861
    A9        1.92690   0.00104   0.00007   0.00709   0.00637   1.93328
   A10        2.09795  -0.00074  -0.00235  -0.00026  -0.00225   2.09571
   A11        2.25318  -0.00024   0.00229  -0.00616  -0.00348   2.24970
   A12        2.25483  -0.01540   0.00038  -0.02842  -0.02878   2.22605
   A13        2.14592   0.00724  -0.00880  -0.00605  -0.01560   2.13032
   A14        1.88098   0.00821   0.00905   0.03697   0.04584   1.92682
   A15        1.86918  -0.00089  -0.00187   0.00626   0.00324   1.87242
   A16        2.03992  -0.00565  -0.00866  -0.04496  -0.05311   1.98682
   A17        1.86956   0.00752   0.01759   0.04381   0.06061   1.93017
   A18        1.93184   0.00160  -0.00165   0.00999   0.00829   1.94012
   A19        1.92502   0.00045  -0.00132   0.00582   0.00456   1.92958
   A20        1.82631  -0.00258  -0.00298  -0.01818  -0.02098   1.80533
   A21        1.95736  -0.00538  -0.00568  -0.02086  -0.02644   1.93092
   A22        2.26608  -0.00315  -0.00826  -0.03171  -0.04057   2.22551
   A23        2.05508   0.00861   0.01423   0.05622   0.07012   2.12520
   A24        1.90103  -0.00001  -0.00129   0.00304   0.00170   1.90273
   A25        1.96637  -0.00049  -0.00203  -0.00385  -0.00583   1.96054
   A26        2.00167   0.00053  -0.00235  -0.01154  -0.01375   1.98792
   A27        1.89700   0.00089   0.00509   0.00620   0.01144   1.90844
   A28        1.89032  -0.00057   0.00018   0.00647   0.00671   1.89703
   A29        1.80276  -0.00032   0.00103   0.00069   0.00113   1.80388
   A30        1.87154   0.00018   0.00102   0.01030   0.01137   1.88291
   A31        1.96718  -0.00012  -0.00127  -0.01451  -0.01581   1.95137
   A32        1.90122  -0.00036   0.00096  -0.00857  -0.00823   1.89299
   A33        1.97102  -0.00009   0.00167   0.00443   0.00601   1.97703
   A34        1.96239   0.00067   0.00035   0.00746   0.00827   1.97066
   A35        1.79079  -0.00030  -0.00285  -0.00033  -0.00322   1.78757
   A36        2.11137   0.00109   0.00845   0.00976   0.01830   2.12968
   A37        1.97957   0.00102  -0.00096  -0.00443  -0.00643   1.97314
   A38        2.19119  -0.00208  -0.00794  -0.00484  -0.01263   2.17857
   A39        1.92924  -0.00009   0.00472   0.00462   0.00932   1.93856
   A40        1.94722   0.00017  -0.00396  -0.00710  -0.01106   1.93616
   A41        1.93917  -0.00029   0.00226  -0.00338  -0.00117   1.93800
   A42        1.88648  -0.00011  -0.00208   0.00021  -0.00184   1.88464
   A43        1.87781   0.00042   0.00043   0.00570   0.00607   1.88388
   A44        1.88141  -0.00008  -0.00144   0.00038  -0.00110   1.88031
   A45        1.96437  -0.00028  -0.00194  -0.01112  -0.01326   1.95111
   A46        1.95893  -0.00205  -0.00176  -0.02087  -0.02279   1.93614
   A47        1.88838   0.00134   0.00388   0.02215   0.02611   1.91449
   A48        1.89021   0.00060  -0.00112  -0.00057  -0.00210   1.88812
   A49        1.88603  -0.00013  -0.00053   0.00290   0.00241   1.88844
   A50        1.87244   0.00061   0.00172   0.00935   0.01119   1.88362
   A51        2.08858  -0.00401   0.01334  -0.01750  -0.00414   2.08443
   A52        1.93883  -0.00122   0.00124   0.00415   0.00513   1.94396
   A53        2.25577   0.00523  -0.01454   0.01331  -0.00121   2.25456
   A54        2.06433  -0.00031   0.00398   0.00062   0.00336   2.06769
   A55        1.92891  -0.00058   0.00179   0.00851   0.00680   1.93571
   A56        2.28782   0.00097  -0.00347  -0.00408  -0.00872   2.27910
   A57        2.13806   0.00032  -0.00113   0.00310   0.00196   2.14002
   A58        2.10360  -0.00121   0.00154  -0.00544  -0.00391   2.09969
   A59        2.04108   0.00088  -0.00048   0.00220   0.00172   2.04280
   A60        2.11689  -0.00031   0.00032  -0.00065  -0.00034   2.11656
   A61        2.09665   0.00031   0.00200   0.00615   0.00813   2.10478
   A62        2.06928  -0.00001  -0.00236  -0.00568  -0.00806   2.06122
   A63        2.12386  -0.00037   0.00010  -0.00211  -0.00202   2.12184
   A64        2.09119  -0.00021   0.00183   0.00205   0.00387   2.09506
   A65        2.06808   0.00058  -0.00193   0.00001  -0.00192   2.06616
   A66        2.10735  -0.00024  -0.00009  -0.00199  -0.00209   2.10526
   A67        2.07919   0.00023   0.00070   0.00296   0.00365   2.08285
   A68        2.09660   0.00001  -0.00060  -0.00098  -0.00158   2.09502
   A69        2.10101  -0.00010  -0.00034  -0.00027  -0.00061   2.10040
   A70        2.08356   0.00009   0.00085   0.00135   0.00220   2.08576
   A71        2.09860   0.00001  -0.00051  -0.00108  -0.00159   2.09701
   A72        2.07603   0.00013   0.00047   0.00279   0.00326   2.07928
   A73        2.10394  -0.00008  -0.00021  -0.00148  -0.00169   2.10225
   A74        2.10320  -0.00005  -0.00026  -0.00132  -0.00158   2.10162
   A75        1.95381  -0.00027   0.00114   0.00354   0.00128   1.95510
   A76        2.20771  -0.01368  -0.00656  -0.05078  -0.05661   2.15110
   A77        2.09711   0.01420   0.00706   0.05663   0.06514   2.16225
   A78        1.88648   0.00293   0.00519   0.02347   0.02872   1.91520
   A79        1.99991  -0.00097  -0.00185  -0.01322  -0.01541   1.98450
   A80        1.94997  -0.00248  -0.00524  -0.01584  -0.02138   1.92859
   A81        1.87875  -0.00029   0.00326   0.00696   0.01022   1.88897
   A82        1.86792   0.00124   0.00109   0.01114   0.01235   1.88027
   A83        1.87532  -0.00023  -0.00187  -0.01009  -0.01260   1.86272
   A84        2.10551   0.00386  -0.01170   0.01802   0.00628   2.11179
   A85        2.11473  -0.00315   0.00768  -0.01519  -0.00755   2.10718
   A86        2.06290  -0.00071   0.00424  -0.00293   0.00128   2.06417
   A87        2.10837   0.00003  -0.00148   0.00082  -0.00066   2.10771
   A88        2.08286   0.00066  -0.00084   0.00652   0.00565   2.08852
   A89        2.09146  -0.00070   0.00257  -0.00735  -0.00481   2.08665
   A90        2.10975   0.00048  -0.00262   0.00148  -0.00114   2.10861
   A91        2.08279  -0.00039   0.00275   0.00042   0.00317   2.08596
   A92        2.09053  -0.00009  -0.00009  -0.00192  -0.00201   2.08852
   A93        2.10159  -0.00009  -0.00075  -0.00121  -0.00196   2.09963
   A94        2.08448   0.00026   0.00043   0.00280   0.00323   2.08770
   A95        2.09703  -0.00017   0.00036  -0.00161  -0.00126   2.09577
   A96        2.09953   0.00022  -0.00072   0.00038  -0.00034   2.09919
   A97        2.08638   0.00001   0.00050   0.00120   0.00170   2.08807
   A98        2.09724  -0.00023   0.00021  -0.00156  -0.00135   2.09589
   A99        2.08414   0.00006   0.00143   0.00141   0.00283   2.08696
   A100       2.09956  -0.00005  -0.00082  -0.00082  -0.00165   2.09791
   A101       2.09949  -0.00001  -0.00058  -0.00059  -0.00118   2.09831
   A102       1.95313  -0.00100   0.00221  -0.00206  -0.00037   1.95275
   A103       2.16161  -0.00274   0.00891  -0.01091  -0.00186   2.15974
   A104       2.16665   0.00379  -0.01112   0.01431   0.00332   2.16998
   A105       1.93810   0.00082   0.00007   0.00347   0.00354   1.94164
   A106       1.94812  -0.00026   0.00070  -0.00359  -0.00289   1.94523
   A107       1.94259   0.00069  -0.00271   0.00712   0.00441   1.94700
   A108       1.84943  -0.00024   0.00349   0.00421   0.00770   1.85712
   A109       1.89296  -0.00092  -0.00012  -0.01108  -0.01121   1.88176
   A110       1.88915  -0.00018  -0.00117  -0.00067  -0.00184   1.88731
    D1        0.01683  -0.00022   0.02672   0.01903   0.04587   0.06270
    D2       -3.02548  -0.00080   0.02646   0.01298   0.03957  -2.98591
    D3       -3.14075  -0.00014  -0.01548  -0.02507  -0.04078   3.10166
    D4        0.00599  -0.00010  -0.00703  -0.01772  -0.02475  -0.01876
    D5        0.09222  -0.00328   0.02737  -0.08057  -0.05211   0.04011
    D6       -2.83816  -0.00453   0.02775  -0.13292  -0.10525  -2.94341
    D7        3.10557   0.00142  -0.00915   0.06225   0.05457  -3.12304
    D8        0.02639   0.00019  -0.03246  -0.01136  -0.04351  -0.01712
    D9        2.73839   0.00113   0.00319   0.11605   0.12024   2.85863
   D10       -0.64793   0.00357   0.00241   0.18560   0.18809  -0.45983
   D11       -0.18152   0.00430  -0.01595   0.14401   0.12855  -0.05297
   D12        2.71535   0.00674  -0.01673   0.21356   0.19641   2.91175
   D13        2.52571  -0.00173  -0.14817  -0.10236  -0.24941   2.27630
   D14       -0.68112  -0.00025  -0.13603  -0.04480  -0.18136  -0.86248
   D15       -0.88437  -0.00110  -0.12308  -0.12343  -0.24597  -1.13035
   D16        2.19198   0.00038  -0.11094  -0.06587  -0.17792   2.01406
   D17        0.20396  -0.00397  -0.00795  -0.15473  -0.16319   0.04077
   D18       -2.69935  -0.00740  -0.01675  -0.20858  -0.22403  -2.92338
   D19       -2.68196  -0.00533  -0.03141  -0.13331  -0.16526  -2.84722
   D20        0.69792  -0.00876  -0.04021  -0.18716  -0.22610   0.47182
   D21       -0.76756  -0.00041  -0.01904  -0.00977  -0.02858  -0.79614
   D22       -2.90536   0.00055  -0.01475   0.01501   0.00010  -2.90526
   D23        1.31518   0.00015  -0.01831   0.00168  -0.01654   1.29864
   D24        2.63069  -0.00202  -0.01680  -0.07870  -0.09537   2.53532
   D25        0.49288  -0.00106  -0.01251  -0.05391  -0.06668   0.42620
   D26       -1.56976  -0.00146  -0.01606  -0.06725  -0.08333  -1.65309
   D27       -3.13021  -0.00007  -0.01408  -0.02659  -0.04027   3.11270
   D28       -0.03512   0.00045  -0.03966  -0.01572  -0.05538  -0.09050
   D29       -0.09922   0.00056  -0.01414  -0.01931  -0.03310  -0.13232
   D30        2.99587   0.00107  -0.03973  -0.00844  -0.04821   2.94766
   D31        1.50266   0.00029  -0.00054   0.00478   0.00414   1.50680
   D32       -0.59703   0.00037   0.00151   0.00611   0.00758  -0.58945
   D33       -2.69703   0.00056   0.00447   0.01275   0.01716  -2.67987
   D34       -1.51894  -0.00049  -0.00064  -0.00346  -0.00407  -1.52301
   D35        2.66456  -0.00041   0.00141  -0.00213  -0.00063   2.66393
   D36        0.56455  -0.00022   0.00437   0.00451   0.00896   0.57351
   D37        0.78630  -0.00392   0.00881   0.01105   0.01977   0.80607
   D38       -1.35931   0.00033   0.01979   0.02902   0.04859  -1.31072
   D39        2.85032   0.00047   0.02394   0.02753   0.05114   2.90146
   D40       -2.29781  -0.00534  -0.00118  -0.03873  -0.04025  -2.33806
   D41        1.83976  -0.00109   0.00980  -0.02076  -0.01143   1.82833
   D42       -0.23379  -0.00095   0.01395  -0.02225  -0.00888  -0.24267
   D43        3.08153   0.00030  -0.02710  -0.02116  -0.04870   3.03283
   D44       -0.16782   0.00178  -0.02285   0.02442  -0.00060  -0.16842
   D45       -0.11314   0.00069  -0.01742   0.02379   0.00676  -0.10639
   D46        2.92068   0.00218  -0.01317   0.06937   0.05486   2.97555
   D47       -1.46230  -0.00370  -0.01151  -0.04553  -0.05760  -1.51990
   D48        0.64627  -0.00341  -0.01093  -0.03992  -0.05135   0.59492
   D49        2.65121  -0.00384  -0.00815  -0.02965  -0.03829   2.61292
   D50        0.56617  -0.00027  -0.00468  -0.01032  -0.01484   0.55133
   D51        2.67474   0.00001  -0.00410  -0.00471  -0.00859   2.66615
   D52       -1.60350  -0.00042  -0.00132   0.00555   0.00447  -1.59904
   D53        2.64433   0.00037  -0.00903  -0.00594  -0.01470   2.62962
   D54       -1.53029   0.00066  -0.00845  -0.00032  -0.00846  -1.53874
   D55        0.47465   0.00023  -0.00567   0.00994   0.00460   0.47925
   D56       -1.62664  -0.00007   0.01450  -0.00039   0.01444  -1.61220
   D57        2.53216  -0.00015   0.01286  -0.00636   0.00692   2.53907
   D58        0.41539  -0.00072   0.01337  -0.01742  -0.00416   0.41123
   D59        1.60841  -0.00068   0.01224  -0.03463  -0.02336   1.58505
   D60       -0.51598  -0.00077   0.01061  -0.04060  -0.03089  -0.54686
   D61       -2.63274  -0.00134   0.01111  -0.05166  -0.04196  -2.67470
   D62       -0.99187   0.00248  -0.02164   0.07713   0.05525  -0.93662
   D63        2.20217   0.00179   0.00728   0.06478   0.07187   2.27404
   D64        2.03692   0.00327  -0.01836   0.12054   0.10237   2.13929
   D65       -1.05223   0.00259   0.01056   0.10820   0.11900  -0.93323
   D66       -0.58372  -0.00059  -0.00369  -0.01194  -0.01564  -0.59936
   D67        1.48824  -0.00019  -0.00158  -0.00016  -0.00180   1.48644
   D68       -2.67228  -0.00013  -0.00118   0.00880   0.00771  -2.66457
   D69       -2.71076  -0.00051  -0.00056  -0.01290  -0.01352  -2.72428
   D70       -0.63880  -0.00011   0.00155  -0.00112   0.00032  -0.63848
   D71        1.48386  -0.00006   0.00196   0.00784   0.00983   1.49370
   D72        1.56269  -0.00112  -0.00687  -0.02294  -0.02990   1.53279
   D73       -2.64853  -0.00072  -0.00476  -0.01116  -0.01606  -2.66459
   D74       -0.52587  -0.00067  -0.00435  -0.00220  -0.00655  -0.53242
   D75        0.04040  -0.00056   0.03513   0.00242   0.03744   0.07784
   D76        3.11987   0.00024   0.03475   0.02599   0.06053  -3.10279
   D77        3.13299   0.00009   0.00805   0.01434   0.02281  -3.12739
   D78       -0.07073   0.00089   0.00767   0.03790   0.04590  -0.02483
   D79       -2.44596   0.00192  -0.01459   0.05042   0.03583  -2.41012
   D80        0.68412   0.00129  -0.00334   0.04038   0.03698   0.72110
   D81        0.68943   0.00184  -0.02497   0.04151   0.01660   0.70603
   D82       -2.46368   0.00121  -0.01373   0.03147   0.01774  -2.44593
   D83       -0.02657   0.00041  -0.01410   0.01168  -0.00237  -0.02894
   D84       -3.10582  -0.00012  -0.01457  -0.01090  -0.02541  -3.13123
   D85        3.12080   0.00050  -0.00432   0.02005   0.01565   3.13645
   D86        0.04155  -0.00003  -0.00479  -0.00254  -0.00739   0.03416
   D87        2.89679  -0.00304  -0.04558  -0.16723  -0.21272   2.68406
   D88       -0.21151  -0.00294  -0.04281  -0.16229  -0.20501  -0.41652
   D89       -0.32238  -0.00158  -0.01603  -0.07514  -0.09126  -0.41364
   D90        2.85251  -0.00149  -0.01325  -0.07021  -0.08355   2.76896
   D91       -0.13281   0.00244   0.02848   0.09535   0.12307  -0.00974
   D92        2.78752   0.00148   0.03447   0.12937   0.16555   2.95307
   D93        3.08172   0.00107   0.00051   0.00900   0.00884   3.09055
   D94       -0.28114   0.00011   0.00650   0.04302   0.05132  -0.22982
   D95       -3.12766   0.00006   0.00135   0.00275   0.00411  -3.12354
   D96       -0.01549  -0.00017  -0.00072  -0.00461  -0.00536  -0.02084
   D97       -0.01823  -0.00006  -0.00131  -0.00216  -0.00347  -0.02170
   D98        3.09394  -0.00029  -0.00337  -0.00952  -0.01294   3.08100
   D99        3.12371  -0.00005  -0.00065  -0.00204  -0.00271   3.12100
   D100      -0.03018  -0.00019  -0.00163  -0.00625  -0.00789  -0.03807
   D101       0.01361   0.00004   0.00199   0.00260   0.00458   0.01819
   D102      -3.14028  -0.00010   0.00101  -0.00160  -0.00060  -3.14088
   D103       0.00842   0.00002  -0.00014   0.00020   0.00007   0.00849
   D104       3.14001  -0.00004  -0.00018  -0.00117  -0.00134   3.13867
   D105      -3.10420   0.00025   0.00184   0.00725   0.00905  -3.09515
   D106       0.02739   0.00018   0.00180   0.00588   0.00764   0.03503
   D107       0.00098   0.00001  -0.00123  -0.00109  -0.00231  -0.00134
   D108       3.13724  -0.00004  -0.00081  -0.00157  -0.00237   3.13487
   D109      -3.12848   0.00016  -0.00029   0.00304   0.00274  -3.12573
   D110       0.00779   0.00011   0.00013   0.00257   0.00269   0.01048
   D111       0.00675   0.00002   0.00097   0.00139   0.00235   0.00910
   D112       3.14077   0.00001   0.00031   0.00063   0.00095  -3.14147
   D113      -3.12473   0.00009   0.00100   0.00275   0.00374  -3.12100
   D114       0.00929   0.00008   0.00035   0.00199   0.00233   0.01162
   D115      -0.01137  -0.00004  -0.00029  -0.00096  -0.00125  -0.01261
   D116       3.13780  -0.00003   0.00036  -0.00020   0.00015   3.13795
   D117       3.13560   0.00001  -0.00072  -0.00049  -0.00120   3.13440
   D118       0.00157   0.00002  -0.00006   0.00027   0.00020   0.00178
   D119       2.29226   0.00179   0.02431   0.08573   0.10964   2.40190
   D120      -1.89641   0.00290   0.03097   0.10294   0.13331  -1.76310
   D121       0.24157  -0.00012   0.02273   0.06671   0.08939   0.33096
   D122      -0.59334   0.00028   0.01583   0.03594   0.05208  -0.54126
   D123       1.50117   0.00139   0.02249   0.05316   0.07575   1.57692
   D124      -2.64403  -0.00163   0.01426   0.01692   0.03183  -2.61220
   D125      -3.13993  -0.00021   0.00437  -0.00245   0.00181  -3.13812
   D126       0.03545   0.00002  -0.00280  -0.00194  -0.00483   0.03062
   D127       0.01284   0.00042  -0.00663   0.00739   0.00075   0.01359
   D128      -3.09496   0.00064  -0.01380   0.00790  -0.00589  -3.10085
   D129      -3.13369   0.00011  -0.00305   0.00154  -0.00165  -3.13534
   D130       0.02431   0.00021  -0.00534   0.00267  -0.00279   0.02153
   D131      -0.00334  -0.00047   0.00760  -0.00813  -0.00050  -0.00384
   D132      -3.12852  -0.00037   0.00531  -0.00700  -0.00164  -3.13016
   D133      -0.01096  -0.00012   0.00137  -0.00255  -0.00121  -0.01218
   D134      -3.13759  -0.00002  -0.00091  -0.00146  -0.00237  -3.13996
   D135       3.09667  -0.00032   0.00848  -0.00280   0.00562   3.10230
   D136      -0.02995  -0.00022   0.00621  -0.00171   0.00447  -0.02548
   D137      -0.00813   0.00022  -0.00330   0.00404   0.00073  -0.00740
   D138      -3.13969   0.00013  -0.00252   0.00202  -0.00049  -3.14019
   D139       3.11697   0.00012  -0.00096   0.00292   0.00192   3.11889
   D140      -0.01459   0.00003  -0.00019   0.00091   0.00069  -0.01389
   D141      -0.00070  -0.00015   0.00316  -0.00175   0.00142   0.00072
   D142      -3.13870   0.00006  -0.00049   0.00147   0.00100  -3.13770
   D143       3.12581  -0.00024   0.00546  -0.00281   0.00262   3.12844
   D144      -0.01218  -0.00003   0.00180   0.00041   0.00220  -0.00998
   D145       0.01017   0.00009  -0.00221   0.00101  -0.00117   0.00900
   D146      -3.13502  -0.00012   0.00145  -0.00221  -0.00075  -3.13577
   D147      -3.14152   0.00019  -0.00298   0.00306   0.00008  -3.14144
   D148      -0.00352  -0.00003   0.00067  -0.00016   0.00050  -0.00302
   D149      -0.69695   0.00041  -0.00114   0.01444   0.01333  -0.68362
   D150       1.36254   0.00048   0.00372   0.01968   0.02345   1.38599
   D151      -2.80778   0.00055   0.00082   0.02130   0.02216  -2.78562
   D152       2.37498   0.00110  -0.00097   0.04014   0.03913   2.41411
   D153      -1.84871   0.00117   0.00390   0.04537   0.04924  -1.79946
   D154       0.26416   0.00124   0.00100   0.04699   0.04795   0.31211
         Item               Value     Threshold  Converged?
 Maximum Force            0.016781     0.000450     NO 
 RMS     Force            0.002795     0.000300     NO 
 Maximum Displacement     1.458085     0.001800     NO 
 RMS     Displacement     0.300668     0.001200     NO 
 Predicted change in Energy=-1.522056D-02
 Lowest energy point so far.  Saving SCF results.
 GradGradGradGradGradGradGradGradGradGradGradGradGradGradGradGradGradGrad

 Leave Link  103 at Wed Dec 12 17:10:17 2018, MaxMem=   805306368 cpu:         2.2
 (Enter /pbs_home/pkowalski/g09d01/g09/l202.exe)
 Stoichiometry    C29H22F6S2
 Framework group  C1[X(C29H22F6S2)]
 Deg. of freedom   171
 Full point group                 C1      NOp   1
 RotChk:  IX=2 Diff= 7.69D-02
 Largest Abelian subgroup         C1      NOp   1
 Largest concise Abelian subgroup C1      NOp   1
                         Standard orientation:                         
 ---------------------------------------------------------------------
 Center     Atomic      Atomic             Coordinates (Angstroms)
 Number     Number       Type             X           Y           Z
 ---------------------------------------------------------------------
      1         16           0        1.690570   -1.927390    1.496303
      2         16           0       -1.902625   -1.711815   -1.659868
      3          9           0       -2.228843    3.543109    0.094256
      4          9           0       -0.992563    3.754198   -1.686114
      5          9           0        0.357728    5.179450    0.049698
      6          9           0       -0.267899    3.920960    1.724120
      7          9           0        1.985215    3.341320   -0.850621
      8          9           0        2.133725    2.984932    1.299329
      9          6           0       -1.496588    0.676598   -0.798205
     10          6           0       -0.961605   -0.270498   -1.665889
     11          6           0        0.703317   -0.528012    1.325576
     12          6           0       -0.656550    1.804064   -0.398105
     13          6           0       -1.011916    3.268012   -0.422934
     14          6           0        0.607274    1.632334    0.061381
     15          6           0        0.101525    3.922679    0.428144
     16          6           0        1.289548    2.966303    0.253982
     17          6           0        1.266417    0.365311    0.420830
     18          6           0       -0.501194   -0.354083    2.186234
     19          6           0        0.120330   -0.105536   -2.677742
     20          6           0        2.922270   -1.287559    0.442081
     21          6           0       -3.074042   -1.045315   -0.542804
     22          6           0       -4.199097   -1.897606   -0.111619
     23          6           0       -4.862344   -1.715050    1.118197
     24          6           0       -4.623306   -2.977082   -0.915268
     25          6           0       -5.907844   -2.549815    1.506871
     26          6           0       -5.664565   -3.811722   -0.523179
     27          6           0       -6.319721   -3.598679    0.688779
     28          6           0       -2.726858    0.246531   -0.173444
     29          6           0       -3.635933    1.175205    0.582704
     30          6           0        4.150235   -2.065722    0.208365
     31          6           0        5.409261   -1.440318    0.179054
     32          6           0        4.093787   -3.458174    0.020784
     33          6           0        6.567767   -2.180819   -0.046601
     34          6           0        5.254674   -4.196742   -0.192984
     35          6           0        6.495514   -3.560662   -0.232936
     36          6           0        2.572272   -0.047325   -0.044313
     37          6           0        3.415006    0.760664   -0.986621
     38          1           0       -0.237588    0.123520    3.146095
     39          1           0       -0.970013   -1.324845    2.407250
     40          1           0       -1.251923    0.274598    1.690834
     41          1           0        0.738133   -1.012926   -2.767333
     42          1           0        0.779878    0.733977   -2.414355
     43          1           0       -0.323452    0.108110   -3.665131
     44          1           0       -4.545929   -0.938210    1.806199
     45          1           0       -4.142989   -3.163813   -1.876873
     46          1           0       -6.397664   -2.381521    2.467603
     47          1           0       -5.969296   -4.632974   -1.174029
     48          1           0       -7.138807   -4.250558    0.995862
     49          1           0       -4.683403    0.961923    0.323749
     50          1           0       -3.530038    1.104562    1.678958
     51          1           0       -3.430339    2.219955    0.311846
     52          1           0        5.483270   -0.367676    0.359860
     53          1           0        3.126026   -3.963150    0.028944
     54          1           0        7.535484   -1.676430   -0.063976
     55          1           0        5.188458   -5.276406   -0.337628
     56          1           0        7.404096   -4.139465   -0.405907
     57          1           0        2.800487    1.232507   -1.765529
     58          1           0        3.935004    1.579145   -0.461835
     59          1           0        4.171415    0.139343   -1.485601
 ---------------------------------------------------------------------
 Rotational constants (GHZ):      0.1120181      0.0771541      0.0521560
 Leave Link  202 at Wed Dec 12 17:10:17 2018, MaxMem=   805306368 cpu:         0.0
 (Enter /pbs_home/pkowalski/g09d01/g09/l301.exe)
 Basis read from rwf:  (5D, 7F)
 No pseudopotential information found on rwf file.
 There are   673 symmetry adapted cartesian basis functions of A   symmetry.
 There are   636 symmetry adapted basis functions of A   symmetry.
   636 basis functions,  1103 primitive gaussians,   673 cartesian basis functions
   141 alpha electrons      141 beta electrons
       nuclear repulsion energy      4675.6540311424 Hartrees.
 IExCor= 1009 DFT=T Ex+Corr=PBE1PBE ExCW=0 ScaHFX=  0.250000
 ScaDFX=  0.750000  0.750000  1.000000  1.000000 ScalE2=  1.000000  1.000000
 IRadAn=      0 IRanWt=     -1 IRanGd=            0 ICorTp=0 IEmpDi=131
 NAtoms=   59 NActive=   59 NUniq=   59 SFac= 1.00D+00 NAtFMM=   60 NAOKFM=F Big=F
 Integral buffers will be    131072 words long.
 Raffenetti 2 integral format.
 Two-electron integral symmetry is turned on.
 R6Disp:  Grimme-D3 Dispersion energy=       -0.0503566408 Hartrees.
 Nuclear repulsion after empirical dispersion term =     4675.6036745016 Hartrees.
 No density basis found on file   724.
 Leave Link  301 at Wed Dec 12 17:10:17 2018, MaxMem=   805306368 cpu:         0.6
 (Enter /pbs_home/pkowalski/g09d01/g09/l302.exe)
 NPDir=0 NMtPBC=     1 NCelOv=     1 NCel=       1 NClECP=     1 NCelD=      1
         NCelK=      1 NCelE2=     1 NClLst=     1 CellRange=     0.0.
 One-electron integrals computed using PRISM.
 NBasis=   636 RedAO= T EigKep=  2.93D-04  NBF=   636
 NBsUse=   636 1.00D-06 EigRej= -1.00D+00 NBFU=   636
 Precomputing XC quadrature grid using
 IXCGrd= 4 IRadAn=           0 IRanWt=          -1 IRanGd=           0 AccXCQ= 0.00D+00.
 Generated NRdTot=       0 NPtTot=           0 NUsed=           0 NTot=          32
 NSgBfM=   628   640   640   640   640 MxSgAt=    59 MxSgA2=    59.
 Leave Link  302 at Wed Dec 12 17:10:19 2018, MaxMem=   805306368 cpu:        16.3
 (Enter /pbs_home/pkowalski/g09d01/g09/l303.exe)
 DipDrv:  MaxL=1.
 Leave Link  303 at Wed Dec 12 17:10:19 2018, MaxMem=   805306368 cpu:         1.5
 (Enter /pbs_home/pkowalski/g09d01/g09/l401.exe)
 Initial guess from the checkpoint file:  "dae0068freq_open_pbe0_air_D3.chk"
 B after Tr=     0.000000    0.000000    0.000000
         Rot=    0.999910   -0.012237   -0.001587    0.005190 Ang=  -1.53 deg.
 Guess basis will be translated and rotated to current coordinates.
 JPrj=2 DoOrth=T DoCkMO=T.
 Generating alternative initial guess.
 ExpMin= 1.22D-01 ExpMax= 9.18D+03 ExpMxC= 1.38D+03 IAcc=1 IRadAn=         1 AccDes= 0.00D+00
 Harris functional with IExCor= 1009 and IRadAn=       1 diagonalized for initial guess.
 HarFok:  IExCor= 1009 AccDes= 0.00D+00 IRadAn=         1 IDoV= 1 UseB2=F ITyADJ=14
 ICtDFT=  3500011 ScaDFX=  1.000000  1.000000  1.000000  1.000000
 FoFCou: FMM=F IPFlag=           0 FMFlag=      100000 FMFlg1=           0
         NFxFlg=           0 DoJE=T BraDBF=F KetDBF=T FulRan=T
         wScrn=  0.000000 ICntrl=     500 IOpCl=  0 I1Cent=   200000004 NGrid=           0
         NMat0=    1 NMatS0=      1 NMatT0=    0 NMatD0=    1 NMtDS0=    0 NMtDT0=    0
 Petite list used in FoFCou.
 Harris En= -2510.33870084133    
 Leave Link  401 at Wed Dec 12 17:10:25 2018, MaxMem=   805306368 cpu:        42.4
 (Enter /pbs_home/pkowalski/g09d01/g09/l502.exe)
 Closed shell SCF:
 Using DIIS extrapolation, IDIIS=  1040.
 Integral symmetry usage will be decided dynamically.
 IVT=     1387805 IEndB=     1387805 NGot=   805306368 MDV=   804388806
 LenX=   804388806 LenY=   803935204
 Requested convergence on RMS density matrix=1.00D-08 within 128 cycles.
 Requested convergence on MAX density matrix=1.00D-06.
 Requested convergence on             energy=1.00D-06.
 No special actions if energy rises.
 Fock matrices will be formed incrementally for  20 cycles.
 Integral accuracy reduced to 1.0D-05 until final iterations.

 Cycle   1  Pass 0  IDiag  1:
 FoFJK:  IHMeth= 1 ICntrl=       0 DoSepK=F KAlg= 0 I1Cent=   0 FoldK=F
 IRaf= 670000000 NMat=   1 IRICut=       1 DoRegI=T DoRafI=F ISym2E= 0.
 FoFCou: FMM=F IPFlag=           0 FMFlag=      100000 FMFlg1=           0
         NFxFlg=           0 DoJE=F BraDBF=F KetDBF=F FulRan=T
         wScrn=  0.000000 ICntrl=       0 IOpCl=  0 I1Cent=           0 NGrid=           0
         NMat0=    1 NMatS0=      1 NMatT0=    0 NMatD0=    1 NMtDS0=    0 NMtDT0=    0
 Symmetry not used in FoFCou.
 E= -2509.76412676723    
 DIIS: error= 2.35D-02 at cycle   1 NSaved=   1.
 NSaved= 1 IEnMin= 1 EnMin= -2509.76412676723     IErMin= 1 ErrMin= 2.35D-02
 ErrMax= 2.35D-02  0.00D+00 EMaxC= 1.00D-01 BMatC= 2.07D-01 BMatP= 2.07D-01
 IDIUse=3 WtCom= 7.65D-01 WtEn= 2.35D-01
 Coeff-Com:  0.100D+01
 Coeff-En:   0.100D+01
 Coeff:      0.100D+01
 Recover alternate guess density for next cycle.
 RMSDP=2.75D-03 MaxDP=9.90D-02              OVMax= 0.00D+00

 Cycle   2  Pass 0  IDiag  1:
 RMSU=  2.75D-03    CP:  1.01D+00
 E= -2509.39921446549     Delta-E=        0.364912301742 Rises=F Damp=F
 Switch densities from cycles 1 and 2 for lowest energy.
 DIIS: error= 2.73D-02 at cycle   2 NSaved=   2.
 NSaved= 2 IEnMin= 1 EnMin= -2509.76412676723     IErMin= 1 ErrMin= 2.35D-02
 ErrMax= 2.73D-02  0.00D+00 EMaxC= 1.00D+00 BMatC= 7.12D-01 BMatP= 2.07D-01
 IDIUse=1 WtCom= 1.00D+00 WtEn= 0.00D+00
 Coeff-Com:  0.773D+00 0.227D+00
 Coeff:      0.773D+00 0.227D+00
 Gap=     0.220 Goal=   None    Shift=    0.000
[truncated: 2,014,839 more chars]
