# Supplementary material for: Wide-range IR spectra of diarylethene derivatives and their simulation using the density functional theory
Source: Sci Rep. 2022 Oct 7;12:16834. doi: 10.1038/s41598-022-20264-x (PMC9546887; doi:10.1038/s41598-022-20264-x)
Supplement: Supplementary file 1 — Supplementary Information 1. [file 41598_2022_20264_MOESM1_ESM.zip › IR_files/1_0018/open/open_pbe0_air.log]

 Entering Gaussian System, Link 0=g09
 Input=open_pbe0_air.gjf
 Output=open_pbe0_air.log
 AtFile(1): /pbs_home/ewapastorczak/DAE/0068/Def2SVP.gbs
            H     0
            S   3   1.00
                 13.0107010              0.19682158E-01
                  1.9622572              0.13796524
                  0.44453796             0.47831935
            S   1   1.00
                  0.12194962             1.0000000
            P   1   1.00
                  0.8000000              1.0000000
            ****
            C     0
            S   5   1.00
               1238.4016938              0.54568832082E-02
                186.29004992             0.40638409211E-01
                 42.251176346            0.18025593888
                 11.676557932            0.46315121755
                  3.5930506482           0.44087173314
            S   1   1.00
                  0.40245147363          1.0000000
            S   1   1.00
                  0.13090182668          1.0000000
            P   3   1.00
                  9.4680970621           0.38387871728E-01
                  2.0103545142           0.21117025112
                  0.54771004707          0.51328172114
            P   1   1.00
                  0.15268613795          1.0000000
            D   1   1.00
                  0.8000000              1.0000000
            ****
            F     0
            S   5   1.00
               2894.8325990             -0.53408255515E-02
                435.41939120            -0.39904258866E-01
                 98.843328866           -0.17912768038
                 27.485198001           -0.46758090825
                  8.5405498171          -0.44653131020
            S   1   1.00
                  1.0654578038           1.0000000
            S   1   1.00
                  0.33247346748          1.0000000
            P   3   1.00
                 22.696633924           -0.45212874436E-01
                  4.9872339257          -0.23754317067
                  1.3491613954          -0.51287353587
            P   1   1.00
                  0.34829881977          1.0000000
            D   1   1.00
                  1.4000000              1.0000000
            ****
            S     0
            S   5   1.00
               9184.9303010             -0.22294387756E-02
               1381.5105503             -0.16683029937E-01
                313.87147580            -0.75262436116E-01
                 88.053870623           -0.19376827038
                 27.039914905           -0.17718020803
            S   3   1.00
                 45.648731303           -0.10736062573
                  4.9664522326           0.65066293018
                  2.0116242047           0.59712155354
            S   1   1.00
                  0.35661077013          1.0000000
            S   1   1.00
                  0.13507221477          1.0000000
            P   5   1.00
                261.98233439            -0.92729929822E-02
                 61.306894736           -0.66547669241E-01
                 19.103729887           -0.24828595903
                  6.6567720378          -0.48703847402
                  2.3959635161          -0.39337850312
            P   1   1.00
                  0.61776161679          1.0000000
            P   1   1.00
                  0.16993376871          1.0000000
            D   1   1.00
                  0.5500000              1.0000000
            ****
 Initial command:
 /pbs_home/pkowalski/g09d01/g09/l1.exe "/pbs_home/daria/obliczenia/0018/open/pbe0/Gau-15813.inp" -scrdir="/pbs_home/daria/obliczenia/0018/open/pbe0/"
 Entering Link 1 = /pbs_home/pkowalski/g09d01/g09/l1.exe PID=     15814.
  
 Copyright (c) 1988,1990,1992,1993,1995,1998,2003,2009,2013,
            Gaussian, Inc.  All Rights Reserved.
  
 This is part of the Gaussian(R) 09 program.  It is based on
 the Gaussian(R) 03 system (copyright 2003, Gaussian, Inc.),
 the Gaussian(R) 98 system (copyright 1998, Gaussian, Inc.),
 the Gaussian(R) 94 system (copyright 1995, Gaussian, Inc.),
 the Gaussian 92(TM) system (copyright 1992, Gaussian, Inc.),
 the Gaussian 90(TM) system (copyright 1990, Gaussian, Inc.),
 the Gaussian 88(TM) system (copyright 1988, Gaussian, Inc.),
 the Gaussian 86(TM) system (copyright 1986, Carnegie Mellon
 University), and the Gaussian 82(TM) system (copyright 1983,
 Carnegie Mellon University). Gaussian is a federally registered
 trademark of Gaussian, Inc.
  
 This software contains proprietary and confidential information,
 including trade secrets, belonging to Gaussian, Inc.
  
 This software is provided under written license and may be
 used, copied, transmitted, or stored only in accord with that
 written license.
  
 The following legend is applicable only to US Government
 contracts under FAR:
  
                    RESTRICTED RIGHTS LEGEND
  
 Use, reproduction and disclosure by the US Government is
 subject to restrictions as set forth in subparagraphs (a)
 and (c) of the Commercial Computer Software - Restricted
 Rights clause in FAR 52.227-19.
  
 Gaussian, Inc.
 340 Quinnipiac St., Bldg. 40, Wallingford CT 06492
  
  
 ---------------------------------------------------------------
 Warning -- This program may not be used in any manner that
 competes with the business of Gaussian, Inc. or will provide
 assistance to any competitor of Gaussian, Inc.  The licensee
 of this program is prohibited from giving any competitor of
 Gaussian, Inc. access to this program.  By using this program,
 the user acknowledges that Gaussian, Inc. is engaged in the
 business of creating and licensing software in the field of
 computational chemistry and represents and warrants to the
 licensee that it is not a competitor of Gaussian, Inc. and that
 it will not use this program in any manner prohibited above.
 ---------------------------------------------------------------
  

 Cite this work as:
 Gaussian 09, Revision D.01,
 M. J. Frisch, G. W. Trucks, H. B. Schlegel, G. E. Scuseria, 
 M. A. Robb, J. R. Cheeseman, G. Scalmani, V. Barone, B. Mennucci, 
 G. A. Petersson, H. Nakatsuji, M. Caricato, X. Li, H. P. Hratchian, 
 A. F. Izmaylov, J. Bloino, G. Zheng, J. L. Sonnenberg, M. Hada, 
 M. Ehara, K. Toyota, R. Fukuda, J. Hasegawa, M. Ishida, T. Nakajima, 
 Y. Honda, O. Kitao, H. Nakai, T. Vreven, J. A. Montgomery, Jr., 
 J. E. Peralta, F. Ogliaro, M. Bearpark, J. J. Heyd, E. Brothers, 
 K. N. Kudin, V. N. Staroverov, T. Keith, R. Kobayashi, J. Normand, 
 K. Raghavachari, A. Rendell, J. C. Burant, S. S. Iyengar, J. Tomasi, 
 M. Cossi, N. Rega, J. M. Millam, M. Klene, J. E. Knox, J. B. Cross, 
 V. Bakken, C. Adamo, J. Jaramillo, R. Gomperts, R. E. Stratmann, 
 O. Yazyev, A. J. Austin, R. Cammi, C. Pomelli, J. W. Ochterski, 
 R. L. Martin, K. Morokuma, V. G. Zakrzewski, G. A. Voth, 
 P. Salvador, J. J. Dannenberg, S. Dapprich, A. D. Daniels, 
 O. Farkas, J. B. Foresman, J. V. Ortiz, J. Cioslowski, 
 and D. J. Fox, Gaussian, Inc., Wallingford CT, 2013.
 
 ******************************************
 Gaussian 09:  ES64L-G09RevD.01 24-Apr-2013
                 5-Dec-2018 
 ******************************************
 %chk=dae0068freq_open_pbe0_air.chk
 %NProcShared=8
 Will use up to    8 processors via shared memory.
 %Mem=4GB
 -----------------------------
 #P opt freq=Raman PBE1PBE/Gen
 -----------------------------
 1/14=-1,18=20,19=15,26=3,38=1/1,3;
 2/9=110,12=2,17=6,18=5,40=1/2;
 3/5=7,11=2,16=1,25=1,30=1,71=1,74=-13/1,2,3;
 4//1;
 5/5=2,38=5/2;
 6/7=2,8=2,9=2,10=2,28=1/1;
 7//1,2,3,16;
 1/14=-1,18=20,19=15,26=3/3(2);
 2/9=110/2;
 99//99;
 2/9=110/2;
 3/5=7,6=1,11=2,16=1,25=1,30=1,71=1,74=-13,82=7/1,2,3;
 4/5=5,16=3,69=1/1;
 5/5=2,38=5/2;
 7//1,2,3,16;
 1/14=-1,18=20,19=15,26=3/3(-5);
 2/9=110/2;
 6/7=2,8=2,9=2,10=2,19=2,28=1/1;
 99/9=1/99;
 Leave Link    1 at Wed Dec  5 16:45:07 2018, MaxMem=   536870912 cpu:         1.3
 (Enter /pbs_home/pkowalski/g09d01/g09/l101.exe)
 -------------------
 Title Card Required
 -------------------
 Symbolic Z-matrix:
 Charge =  0 Multiplicity = 1
 S1                    1.99062  -2.18701   1.44623 
 S2                   -1.49883  -1.95076  -0.28828 
 F3                   -2.43817   3.31493  -0.00919 
 F4                   -0.64095   3.76781  -1.31656 
 F5                   -0.23505   4.98433   1.13158 
 F6                   -1.13007   3.19521   2.17979 
 F7                    1.8307    3.4464    0.24342 
 F8                    1.42817   2.75012   2.36925 
 C9                   -1.28177   0.5992   -1.17052 
 C10                  -0.57639  -0.70681  -1.16138 
 C11                   0.88506  -0.79594   1.61942 
 C12                  -0.6438    1.66289  -0.2425 
 C13                  -1.08463   3.11245  -0.18033 
 C14                   0.48261   1.52957   0.51554 
 C15                  -0.38768   3.60973   1.07953 
 C16                   0.91299   2.84734   1.08756 
 C17                   1.32045   0.29016   0.71196 
 C18                   0.48104  -0.43798   3.01189 
 C19                   0.13134  -1.12317  -2.40639 
 C20                   3.10997  -1.22625   0.39159 
 C21                  -3.00187  -0.97476  -0.47678 
 C22                  -4.33954  -1.63648  -0.17246 
 C23                  -5.59487  -0.97704  -0.20535 
 C24                  -4.35524  -3.01098   0.18068 
 C25                  -6.78208  -1.65481   0.09134 
 C26                  -5.54578  -3.68041   0.47459 
 C27                  -6.75883  -3.00346   0.42949 
 C28                  -2.74197   0.28133  -0.93308 
 C29                  -3.77259   1.30337  -1.31819 
 C30                   4.41722  -1.8446   -0.01566 
 C31                   5.57562  -1.08179  -0.28411 
 C32                   4.52322  -3.25058  -0.0854 
 C33                   6.7774   -1.70282  -0.63826 
 C34                   5.72629  -3.86542  -0.44363 
 C35                   6.85155  -3.09221  -0.72406 
 C36                   2.63283  -0.00165   0.06269 
 C37                   3.23781   0.9883   -0.90056 
 H38                   1.36057  -0.06325   3.57647 
 H39                   0.07115  -1.33326   3.52385 
 H40                  -0.30382   0.34682   2.9921 
 H41                   0.75256  -2.01985  -2.20139 
 H42                   0.79394  -0.30477  -2.75703 
 H43                  -0.60843  -1.36099  -3.19933 
 H44                  -5.71879   0.05472  -0.44413 
 H45                  -3.4514   -3.59835   0.23435 
 H46                  -7.72724  -1.12736   0.05998 
 H47                  -5.52483  -4.73011   0.7388 
 H48                  -7.68041  -3.52304   0.65828 
 H49                  -4.45895   0.87431  -2.07775 
 H50                  -4.31929   1.66733  -0.42454 
 H51                  -3.29964   2.17026  -1.82088 
 H52                   5.5862   -0.00791  -0.1908 
 H53                   3.67274  -3.88594   0.12194 
 H54                   7.65682  -1.10374  -0.83722 
 H55                   5.78541  -4.94469  -0.50174 
 H56                   7.7836   -3.56997  -0.99716 
 H57                   2.46513   1.27679  -1.64317 
 H58                   3.57915   1.89083  -0.3576 
 H59                   4.06084   0.58098  -1.50939 
 
 NAtoms=     59 NQM=       59 NQMF=       0 NMMI=      0 NMMIF=      0
                NMic=       0 NMicF=      0.
                    Isotopes and Nuclear Properties:
 (Nuclear quadrupole moments (NQMom) in fm**2, nuclear magnetic moments (NMagM)
  in nuclear magnetons)

  Atom         1           2           3           4           5           6           7           8           9          10
 IAtWgt=          32          32          19          19          19          19          19          19          12          12
 AtmWgt=  31.9720718  31.9720718  18.9984033  18.9984033  18.9984033  18.9984033  18.9984033  18.9984033  12.0000000  12.0000000
 NucSpn=           0           0           1           1           1           1           1           1           0           0
 AtZEff=   0.0000000   0.0000000   0.0000000   0.0000000   0.0000000   0.0000000   0.0000000   0.0000000   0.0000000   0.0000000
 NQMom=    0.0000000   0.0000000   0.0000000   0.0000000   0.0000000   0.0000000   0.0000000   0.0000000   0.0000000   0.0000000
 NMagM=    0.0000000   0.0000000   2.6288670   2.6288670   2.6288670   2.6288670   2.6288670   2.6288670   0.0000000   0.0000000
 AtZNuc=  16.0000000  16.0000000   9.0000000   9.0000000   9.0000000   9.0000000   9.0000000   9.0000000   6.0000000   6.0000000

  Atom        11          12          13          14          15          16          17          18          19          20
 IAtWgt=          12          12          12          12          12          12          12          12          12          12
 AtmWgt=  12.0000000  12.0000000  12.0000000  12.0000000  12.0000000  12.0000000  12.0000000  12.0000000  12.0000000  12.0000000
 NucSpn=           0           0           0           0           0           0           0           0           0           0
 AtZEff=   0.0000000   0.0000000   0.0000000   0.0000000   0.0000000   0.0000000   0.0000000   0.0000000   0.0000000   0.0000000
 NQMom=    0.0000000   0.0000000   0.0000000   0.0000000   0.0000000   0.0000000   0.0000000   0.0000000   0.0000000   0.0000000
 NMagM=    0.0000000   0.0000000   0.0000000   0.0000000   0.0000000   0.0000000   0.0000000   0.0000000   0.0000000   0.0000000
 AtZNuc=   6.0000000   6.0000000   6.0000000   6.0000000   6.0000000   6.0000000   6.0000000   6.0000000   6.0000000   6.0000000

  Atom        21          22          23          24          25          26          27          28          29          30
 IAtWgt=          12          12          12          12          12          12          12          12          12          12
 AtmWgt=  12.0000000  12.0000000  12.0000000  12.0000000  12.0000000  12.0000000  12.0000000  12.0000000  12.0000000  12.0000000
 NucSpn=           0           0           0           0           0           0           0           0           0           0
 AtZEff=   0.0000000   0.0000000   0.0000000   0.0000000   0.0000000   0.0000000   0.0000000   0.0000000   0.0000000   0.0000000
 NQMom=    0.0000000   0.0000000   0.0000000   0.0000000   0.0000000   0.0000000   0.0000000   0.0000000   0.0000000   0.0000000
 NMagM=    0.0000000   0.0000000   0.0000000   0.0000000   0.0000000   0.0000000   0.0000000   0.0000000   0.0000000   0.0000000
 AtZNuc=   6.0000000   6.0000000   6.0000000   6.0000000   6.0000000   6.0000000   6.0000000   6.0000000   6.0000000   6.0000000

  Atom        31          32          33          34          35          36          37          38          39          40
 IAtWgt=          12          12          12          12          12          12          12           1           1           1
 AtmWgt=  12.0000000  12.0000000  12.0000000  12.0000000  12.0000000  12.0000000  12.0000000   1.0078250   1.0078250   1.0078250
 NucSpn=           0           0           0           0           0           0           0           1           1           1
 AtZEff=   0.0000000   0.0000000   0.0000000   0.0000000   0.0000000   0.0000000   0.0000000   0.0000000   0.0000000   0.0000000
 NQMom=    0.0000000   0.0000000   0.0000000   0.0000000   0.0000000   0.0000000   0.0000000   0.0000000   0.0000000   0.0000000
 NMagM=    0.0000000   0.0000000   0.0000000   0.0000000   0.0000000   0.0000000   0.0000000   2.7928460   2.7928460   2.7928460
 AtZNuc=   6.0000000   6.0000000   6.0000000   6.0000000   6.0000000   6.0000000   6.0000000   1.0000000   1.0000000   1.0000000

  Atom        41          42          43          44          45          46          47          48          49          50
 IAtWgt=           1           1           1           1           1           1           1           1           1           1
 AtmWgt=   1.0078250   1.0078250   1.0078250   1.0078250   1.0078250   1.0078250   1.0078250   1.0078250   1.0078250   1.0078250
 NucSpn=           1           1           1           1           1           1           1           1           1           1
 AtZEff=   0.0000000   0.0000000   0.0000000   0.0000000   0.0000000   0.0000000   0.0000000   0.0000000   0.0000000   0.0000000
 NQMom=    0.0000000   0.0000000   0.0000000   0.0000000   0.0000000   0.0000000   0.0000000   0.0000000   0.0000000   0.0000000
 NMagM=    2.7928460   2.7928460   2.7928460   2.7928460   2.7928460   2.7928460   2.7928460   2.7928460   2.7928460   2.7928460
 AtZNuc=   1.0000000   1.0000000   1.0000000   1.0000000   1.0000000   1.0000000   1.0000000   1.0000000   1.0000000   1.0000000

  Atom        51          52          53          54          55          56          57          58          59
 IAtWgt=           1           1           1           1           1           1           1           1           1
 AtmWgt=   1.0078250   1.0078250   1.0078250   1.0078250   1.0078250   1.0078250   1.0078250   1.0078250   1.0078250
 NucSpn=           1           1           1           1           1           1           1           1           1
 AtZEff=   0.0000000   0.0000000   0.0000000   0.0000000   0.0000000   0.0000000   0.0000000   0.0000000   0.0000000
 NQMom=    0.0000000   0.0000000   0.0000000   0.0000000   0.0000000   0.0000000   0.0000000   0.0000000   0.0000000
 NMagM=    2.7928460   2.7928460   2.7928460   2.7928460   2.7928460   2.7928460   2.7928460   2.7928460   2.7928460
 AtZNuc=   1.0000000   1.0000000   1.0000000   1.0000000   1.0000000   1.0000000   1.0000000   1.0000000   1.0000000
 Leave Link  101 at Wed Dec  5 16:45:08 2018, MaxMem=   536870912 cpu:         2.5
 (Enter /pbs_home/pkowalski/g09d01/g09/l103.exe)

 GradGradGradGradGradGradGradGradGradGradGradGradGradGradGradGradGradGrad
 Berny optimization.
 Initialization pass.
                           ----------------------------
                           !    Initial Parameters    !
                           ! (Angstroms and Degrees)  !
 --------------------------                            --------------------------
 ! Name  Definition              Value          Derivative Info.                !
 --------------------------------------------------------------------------------
 ! R1    R(1,11)                 1.7853         estimate D2E/DX2                !
 ! R2    R(1,20)                 1.8134         estimate D2E/DX2                !
 ! R3    R(2,10)                 1.7778         estimate D2E/DX2                !
 ! R4    R(2,21)                 1.802          estimate D2E/DX2                !
 ! R5    R(3,13)                 1.3793         estimate D2E/DX2                !
 ! R6    R(4,13)                 1.3847         estimate D2E/DX2                !
 ! R7    R(5,15)                 1.384          estimate D2E/DX2                !
 ! R8    R(6,15)                 1.3905         estimate D2E/DX2                !
 ! R9    R(7,16)                 1.3833         estimate D2E/DX2                !
 ! R10   R(8,16)                 1.3848         estimate D2E/DX2                !
 ! R11   R(9,10)                 1.4843         estimate D2E/DX2                !
 ! R12   R(9,12)                 1.5491         estimate D2E/DX2                !
 ! R13   R(9,28)                 1.5131         estimate D2E/DX2                !
 ! R14   R(10,19)                1.4914         estimate D2E/DX2                !
 ! R15   R(11,17)                1.4808         estimate D2E/DX2                !
 ! R16   R(11,18)                1.4934         estimate D2E/DX2                !
 ! R17   R(12,13)                1.5164         estimate D2E/DX2                !
 ! R18   R(12,14)                1.3643         estimate D2E/DX2                !
 ! R19   R(13,15)                1.5232         estimate D2E/DX2                !
 ! R20   R(14,16)                1.4997         estimate D2E/DX2                !
 ! R21   R(14,17)                1.5089         estimate D2E/DX2                !
 ! R22   R(15,16)                1.5077         estimate D2E/DX2                !
 ! R23   R(17,36)                1.493          estimate D2E/DX2                !
 ! R24   R(18,38)                1.1103         estimate D2E/DX2                !
 ! R25   R(18,39)                1.1098         estimate D2E/DX2                !
 ! R26   R(18,40)                1.1101         estimate D2E/DX2                !
 ! R27   R(19,41)                1.1099         estimate D2E/DX2                !
 ! R28   R(19,42)                1.1098         estimate D2E/DX2                !
 ! R29   R(19,43)                1.1102         estimate D2E/DX2                !
 ! R30   R(20,30)                1.5024         estimate D2E/DX2                !
 ! R31   R(20,36)                1.3548         estimate D2E/DX2                !
 ! R32   R(21,22)                1.5231         estimate D2E/DX2                !
 ! R33   R(21,28)                1.3614         estimate D2E/DX2                !
 ! R34   R(22,23)                1.4184         estimate D2E/DX2                !
 ! R35   R(22,24)                1.4192         estimate D2E/DX2                !
 ! R36   R(23,25)                1.3989         estimate D2E/DX2                !
 ! R37   R(23,44)                1.0662         estimate D2E/DX2                !
 ! R38   R(24,26)                1.3971         estimate D2E/DX2                !
 ! R39   R(24,45)                1.0793         estimate D2E/DX2                !
 ! R40   R(25,27)                1.3906         estimate D2E/DX2                !
 ! R41   R(25,46)                1.0828         estimate D2E/DX2                !
 ! R42   R(26,27)                1.3899         estimate D2E/DX2                !
 ! R43   R(26,47)                1.0826         estimate D2E/DX2                !
 ! R44   R(27,48)                1.0824         estimate D2E/DX2                !
 ! R45   R(28,29)                1.5017         estimate D2E/DX2                !
 ! R46   R(29,49)                1.11           estimate D2E/DX2                !
 ! R47   R(29,50)                1.109          estimate D2E/DX2                !
 ! R48   R(29,51)                1.1081         estimate D2E/DX2                !
 ! R49   R(30,31)                1.4127         estimate D2E/DX2                !
 ! R50   R(30,32)                1.4117         estimate D2E/DX2                !
 ! R51   R(31,33)                1.3984         estimate D2E/DX2                !
 ! R52   R(31,52)                1.078          estimate D2E/DX2                !
 ! R53   R(32,34)                1.3978         estimate D2E/DX2                !
 ! R54   R(32,53)                1.0817         estimate D2E/DX2                !
 ! R55   R(33,35)                1.394          estimate D2E/DX2                !
 ! R56   R(33,54)                1.0825         estimate D2E/DX2                !
 ! R57   R(34,35)                1.3938         estimate D2E/DX2                !
 ! R58   R(34,55)                1.0825         estimate D2E/DX2                !
 ! R59   R(35,56)                1.0824         estimate D2E/DX2                !
 ! R60   R(36,37)                1.5079         estimate D2E/DX2                !
 ! R61   R(37,57)                1.1098         estimate D2E/DX2                !
 ! R62   R(37,58)                1.1072         estimate D2E/DX2                !
 ! R63   R(37,59)                1.1018         estimate D2E/DX2                !
 ! A1    A(11,1,20)             91.4809         estimate D2E/DX2                !
 ! A2    A(10,2,21)             90.1389         estimate D2E/DX2                !
 ! A3    A(10,9,12)            113.8759         estimate D2E/DX2                !
 ! A4    A(10,9,28)            105.8301         estimate D2E/DX2                !
 ! A5    A(12,9,28)            116.5937         estimate D2E/DX2                !
 ! A6    A(2,10,9)             111.8452         estimate D2E/DX2                !
 ! A7    A(2,10,19)            117.4425         estimate D2E/DX2                !
 ! A8    A(9,10,19)            117.7746         estimate D2E/DX2                !
 ! A9    A(1,11,17)            109.2674         estimate D2E/DX2                !
 ! A10   A(1,11,18)            116.4068         estimate D2E/DX2                !
 ! A11   A(17,11,18)           118.3685         estimate D2E/DX2                !
 ! A12   A(9,12,13)            124.141          estimate D2E/DX2                !
 ! A13   A(9,12,14)            127.2869         estimate D2E/DX2                !
 ! A14   A(13,12,14)           108.0994         estimate D2E/DX2                !
 ! A15   A(3,13,4)             110.2907         estimate D2E/DX2                !
 ! A16   A(3,13,12)            115.5124         estimate D2E/DX2                !
 ! A17   A(3,13,15)            107.3649         estimate D2E/DX2                !
 ! A18   A(4,13,12)            109.0046         estimate D2E/DX2                !
 ! A19   A(4,13,15)            112.183          estimate D2E/DX2                !
 ! A20   A(12,13,15)           102.2965         estimate D2E/DX2                !
 ! A21   A(12,14,16)           111.2859         estimate D2E/DX2                !
 ! A22   A(12,14,17)           127.667          estimate D2E/DX2                !
 ! A23   A(16,14,17)           120.8494         estimate D2E/DX2                !
 ! A24   A(5,15,6)             108.9778         estimate D2E/DX2                !
 ! A25   A(5,15,13)            113.941          estimate D2E/DX2                !
 ! A26   A(5,15,16)            114.0096         estimate D2E/DX2                !
 ! A27   A(6,15,13)            108.2308         estimate D2E/DX2                !
 ! A28   A(6,15,16)            107.7965         estimate D2E/DX2                !
 ! A29   A(13,15,16)           103.5352         estimate D2E/DX2                !
 ! A30   A(7,16,8)             110.3888         estimate D2E/DX2                !
 ! A31   A(7,16,14)            109.7645         estimate D2E/DX2                !
 ! A32   A(7,16,15)            110.493          estimate D2E/DX2                !
 ! A33   A(8,16,14)            113.4604         estimate D2E/DX2                !
 ! A34   A(8,16,15)            111.1854         estimate D2E/DX2                !
 ! A35   A(14,16,15)           101.229          estimate D2E/DX2                !
 ! A36   A(11,17,14)           121.2646         estimate D2E/DX2                !
 ! A37   A(11,17,36)           112.4332         estimate D2E/DX2                !
 ! A38   A(14,17,36)           126.3019         estimate D2E/DX2                !
 ! A39   A(11,18,38)           109.9205         estimate D2E/DX2                !
 ! A40   A(11,18,39)           109.6747         estimate D2E/DX2                !
 ! A41   A(11,18,40)           110.1273         estimate D2E/DX2                !
 ! A42   A(38,18,39)           109.285          estimate D2E/DX2                !
 ! A43   A(38,18,40)           109.3014         estimate D2E/DX2                !
 ! A44   A(39,18,40)           108.5061         estimate D2E/DX2                !
 ! A45   A(10,19,41)           109.6906         estimate D2E/DX2                !
 ! A46   A(10,19,42)           109.9492         estimate D2E/DX2                !
 ! A47   A(10,19,43)           109.8661         estimate D2E/DX2                !
 ! A48   A(41,19,42)           108.6591         estimate D2E/DX2                !
 ! A49   A(41,19,43)           109.3776         estimate D2E/DX2                !
 ! A50   A(42,19,43)           109.2763         estimate D2E/DX2                !
 ! A51   A(1,20,30)            118.4702         estimate D2E/DX2                !
 ! A52   A(1,20,36)            113.7473         estimate D2E/DX2                !
 ! A53   A(30,20,36)           127.7823         estimate D2E/DX2                !
 ! A54   A(2,21,22)            118.4463         estimate D2E/DX2                !
 ! A55   A(2,21,28)            112.0578         estimate D2E/DX2                !
 ! A56   A(22,21,28)           129.4539         estimate D2E/DX2                !
 ! A57   A(21,22,23)           124.7973         estimate D2E/DX2                !
 ! A58   A(21,22,24)           118.6979         estimate D2E/DX2                !
 ! A59   A(23,22,24)           116.5035         estimate D2E/DX2                !
 ! A60   A(22,23,25)           121.3957         estimate D2E/DX2                !
 ! A61   A(22,23,44)           123.9131         estimate D2E/DX2                !
 ! A62   A(25,23,44)           114.6894         estimate D2E/DX2                !
 ! A63   A(22,24,26)           121.7238         estimate D2E/DX2                !
 ! A64   A(22,24,45)           122.0179         estimate D2E/DX2                !
 ! A65   A(26,24,45)           116.258          estimate D2E/DX2                !
 ! A66   A(23,25,27)           120.4829         estimate D2E/DX2                !
 ! A67   A(23,25,46)           119.9096         estimate D2E/DX2                !
 ! A68   A(27,25,46)           119.6075         estimate D2E/DX2                !
 ! A69   A(24,26,27)           120.2337         estimate D2E/DX2                !
 ! A70   A(24,26,47)           119.962          estimate D2E/DX2                !
 ! A71   A(27,26,47)           119.8044         estimate D2E/DX2                !
 ! A72   A(25,27,26)           119.6598         estimate D2E/DX2                !
 ! A73   A(25,27,48)           120.1792         estimate D2E/DX2                !
 ! A74   A(26,27,48)           120.1609         estimate D2E/DX2                !
 ! A75   A(9,28,21)            115.5073         estimate D2E/DX2                !
 ! A76   A(9,28,29)            118.6258         estimate D2E/DX2                !
 ! A77   A(21,28,29)           125.6522         estimate D2E/DX2                !
 ! A78   A(28,29,49)           109.6812         estimate D2E/DX2                !
 ! A79   A(28,29,50)           110.7956         estimate D2E/DX2                !
 ! A80   A(28,29,51)           110.8458         estimate D2E/DX2                !
 ! A81   A(49,29,50)           111.9276         estimate D2E/DX2                !
 ! A82   A(49,29,51)           104.8255         estimate D2E/DX2                !
 ! A83   A(50,29,51)           108.6149         estimate D2E/DX2                !
 ! A84   A(20,30,31)           122.8712         estimate D2E/DX2                !
 ! A85   A(20,30,32)           119.2517         estimate D2E/DX2                !
 ! A86   A(31,30,32)           117.827          estimate D2E/DX2                !
 ! A87   A(30,31,33)           120.8656         estimate D2E/DX2                !
 ! A88   A(30,31,52)           121.9718         estimate D2E/DX2                !
 ! A89   A(33,31,52)           117.1237         estimate D2E/DX2                !
 ! A90   A(30,32,34)           121.0234         estimate D2E/DX2                !
 ! A91   A(30,32,53)           121.0976         estimate D2E/DX2                !
 ! A92   A(34,32,53)           117.8727         estimate D2E/DX2                !
 ! A93   A(31,33,35)           120.2616         estimate D2E/DX2                !
 ! A94   A(31,33,54)           119.9304         estimate D2E/DX2                !
 ! A95   A(35,33,54)           119.8052         estimate D2E/DX2                !
 ! A96   A(32,34,35)           120.1606         estimate D2E/DX2                !
 ! A97   A(32,34,55)           119.957          estimate D2E/DX2                !
 ! A98   A(35,34,55)           119.8823         estimate D2E/DX2                !
 ! A99   A(33,35,34)           119.84           estimate D2E/DX2                !
 ! A100  A(33,35,56)           120.0841         estimate D2E/DX2                !
 ! A101  A(34,35,56)           120.0725         estimate D2E/DX2                !
 ! A102  A(17,36,20)           112.3753         estimate D2E/DX2                !
 ! A103  A(17,36,37)           120.1419         estimate D2E/DX2                !
 ! A104  A(20,36,37)           127.3864         estimate D2E/DX2                !
 ! A105  A(36,37,57)           108.5878         estimate D2E/DX2                !
 ! A106  A(36,37,58)           110.2171         estimate D2E/DX2                !
 ! A107  A(36,37,59)           114.2035         estimate D2E/DX2                !
 ! A108  A(57,37,58)           109.3217         estimate D2E/DX2                !
 ! A109  A(57,37,59)           104.2656         estimate D2E/DX2                !
 ! A110  A(58,37,59)           110.0008         estimate D2E/DX2                !
 ! D1    D(20,1,11,17)           7.7484         estimate D2E/DX2                !
 ! D2    D(20,1,11,18)        -129.6046         estimate D2E/DX2                !
 ! D3    D(11,1,20,30)         173.7198         estimate D2E/DX2                !
 ! D4    D(11,1,20,36)          -6.4446         estimate D2E/DX2                !
 ! D5    D(21,2,10,9)           19.5911         estimate D2E/DX2                !
 ! D6    D(21,2,10,19)        -121.1124         estimate D2E/DX2                !
 ! D7    D(10,2,21,22)         166.9784         estimate D2E/DX2                !
 ! D8    D(10,2,21,28)         -10.8858         estimate D2E/DX2                !
 ! D9    D(12,9,10,2)          107.0822         estimate D2E/DX2                !
 ! D10   D(12,9,10,19)        -112.3568         estimate D2E/DX2                !
 ! D11   D(28,9,10,2)          -22.2902         estimate D2E/DX2                !
 ! D12   D(28,9,10,19)         118.2708         estimate D2E/DX2                !
 ! D13   D(10,9,12,13)         173.3976         estimate D2E/DX2                !
 ! D14   D(10,9,12,14)           2.2434         estimate D2E/DX2                !
 ! D15   D(28,9,12,13)         -62.8776         estimate D2E/DX2                !
 ! D16   D(28,9,12,14)         125.9682         estimate D2E/DX2                !
 ! D17   D(10,9,28,21)          14.5153         estimate D2E/DX2                !
 ! D18   D(10,9,28,29)        -160.4622         estimate D2E/DX2                !
 ! D19   D(12,9,28,21)        -113.2505         estimate D2E/DX2                !
 ! D20   D(12,9,28,29)          71.7719         estimate D2E/DX2                !
 ! D21   D(2,10,19,41)         -51.4382         estimate D2E/DX2                !
 ! D22   D(2,10,19,42)        -170.8703         estimate D2E/DX2                !
 ! D23   D(2,10,19,43)          68.827          estimate D2E/DX2                !
 ! D24   D(9,10,19,41)         170.1984         estimate D2E/DX2                !
 ! D25   D(9,10,19,42)          50.7663         estimate D2E/DX2                !
 ! D26   D(9,10,19,43)         -69.5364         estimate D2E/DX2                !
 ! D27   D(1,11,17,14)         172.5007         estimate D2E/DX2                !
 ! D28   D(1,11,17,36)          -7.675          estimate D2E/DX2                !
 ! D29   D(18,11,17,14)        -51.0982         estimate D2E/DX2                !
 ! D30   D(18,11,17,36)        128.7261         estimate D2E/DX2                !
 ! D31   D(1,11,18,38)          66.9447         estimate D2E/DX2                !
 ! D32   D(1,11,18,39)         -53.2303         estimate D2E/DX2                !
 ! D33   D(1,11,18,40)        -172.5741         estimate D2E/DX2                !
 ! D34   D(17,11,18,38)        -66.4351         estimate D2E/DX2                !
 ! D35   D(17,11,18,39)        173.3898         estimate D2E/DX2                !
 ! D36   D(17,11,18,40)         54.046          estimate D2E/DX2                !
 ! D37   D(9,12,13,3)           50.9336         estimate D2E/DX2                !
 ! D38   D(9,12,13,4)          -73.8707         estimate D2E/DX2                !
 ! D39   D(9,12,13,15)         167.1966         estimate D2E/DX2                !
 ! D40   D(14,12,13,3)        -136.4618         estimate D2E/DX2                !
 ! D41   D(14,12,13,4)          98.734          estimate D2E/DX2                !
 ! D42   D(14,12,13,15)        -20.1988         estimate D2E/DX2                !
 ! D43   D(9,12,14,16)         170.0372         estimate D2E/DX2                !
 ! D44   D(9,12,14,17)          -4.8283         estimate D2E/DX2                !
 ! D45   D(13,12,14,16)         -2.2678         estimate D2E/DX2                !
 ! D46   D(13,12,14,17)       -177.1333         estimate D2E/DX2                !
 ! D47   D(3,13,15,5)          -79.2068         estimate D2E/DX2                !
 ! D48   D(3,13,15,6)           42.1832         estimate D2E/DX2                !
 ! D49   D(3,13,15,16)         156.4053         estimate D2E/DX2                !
 ! D50   D(4,13,15,5)           42.1183         estimate D2E/DX2                !
 ! D51   D(4,13,15,6)          163.5084         estimate D2E/DX2                !
 ! D52   D(4,13,15,16)         -82.2696         estimate D2E/DX2                !
 ! D53   D(12,13,15,5)         158.7856         estimate D2E/DX2                !
 ! D54   D(12,13,15,6)         -79.8244         estimate D2E/DX2                !
 ! D55   D(12,13,15,16)         34.3977         estimate D2E/DX2                !
 ! D56   D(12,14,16,7)         -92.8504         estimate D2E/DX2                !
 ! D57   D(12,14,16,8)         143.1284         estimate D2E/DX2                !
 ! D58   D(12,14,16,15)         23.9321         estimate D2E/DX2                !
 ! D59   D(17,14,16,7)          82.4164         estimate D2E/DX2                !
 ! D60   D(17,14,16,8)         -41.6048         estimate D2E/DX2                !
 ! D61   D(17,14,16,15)       -160.801          estimate D2E/DX2                !
 ! D62   D(12,14,17,11)        -77.3899         estimate D2E/DX2                !
 ! D63   D(12,14,17,36)        102.8116         estimate D2E/DX2                !
 ! D64   D(16,14,17,11)        108.184          estimate D2E/DX2                !
 ! D65   D(16,14,17,36)        -71.6145         estimate D2E/DX2                !
 ! D66   D(5,15,16,7)          -43.2969         estimate D2E/DX2                !
 ! D67   D(5,15,16,8)           79.6417         estimate D2E/DX2                !
 ! D68   D(5,15,16,14)        -159.5443         estimate D2E/DX2                !
 ! D69   D(6,15,16,7)         -164.42           estimate D2E/DX2                !
 ! D70   D(6,15,16,8)          -41.4813         estimate D2E/DX2                !
 ! D71   D(6,15,16,14)          79.3327         estimate D2E/DX2                !
 ! D72   D(13,15,16,7)          81.0463         estimate D2E/DX2                !
 ! D73   D(13,15,16,8)        -156.015          estimate D2E/DX2                !
 ! D74   D(13,15,16,14)        -35.201          estimate D2E/DX2                !
 ! D75   D(11,17,36,20)          3.1085         estimate D2E/DX2                !
 ! D76   D(11,17,36,37)        179.7972         estimate D2E/DX2                !
 ! D77   D(14,17,36,20)       -177.0778         estimate D2E/DX2                !
 ! D78   D(14,17,36,37)         -0.3891         estimate D2E/DX2                !
 ! D79   D(1,20,30,31)        -150.7234         estimate D2E/DX2                !
 ! D80   D(1,20,30,32)          26.6425         estimate D2E/DX2                !
 ! D81   D(36,20,30,31)         29.4671         estimate D2E/DX2                !
 ! D82   D(36,20,30,32)       -153.167          estimate D2E/DX2                !
 ! D83   D(1,20,36,17)           2.9851         estimate D2E/DX2                !
 ! D84   D(1,20,36,37)        -173.4106         estimate D2E/DX2                !
 ! D85   D(30,20,36,17)       -177.1978         estimate D2E/DX2                !
 ! D86   D(30,20,36,37)          6.4065         estimate D2E/DX2                !
 ! D87   D(2,21,22,23)         176.4101         estimate D2E/DX2                !
 ! D88   D(2,21,22,24)          -3.1623         estimate D2E/DX2                !
 ! D89   D(28,21,22,23)         -6.1538         estimate D2E/DX2                !
 ! D90   D(28,21,22,24)        174.2739         estimate D2E/DX2                !
 ! D91   D(2,21,28,9)           -0.5459         estimate D2E/DX2                !
 ! D92   D(2,21,28,29)         174.0275         estimate D2E/DX2                !
 ! D93   D(22,21,28,9)        -178.1137         estimate D2E/DX2                !
 ! D94   D(22,21,28,29)         -3.5403         estimate D2E/DX2                !
 ! D95   D(21,22,23,25)       -179.8105         estimate D2E/DX2                !
 ! D96   D(21,22,23,44)         -0.3065         estimate D2E/DX2                !
 ! D97   D(24,22,23,25)         -0.2297         estimate D2E/DX2                !
 ! D98   D(24,22,23,44)        179.2743         estimate D2E/DX2                !
 ! D99   D(21,22,24,26)        179.8852         estimate D2E/DX2                !
 ! D100  D(21,22,24,45)         -0.32           estimate D2E/DX2                !
 ! D101  D(23,22,24,26)          0.2777         estimate D2E/DX2                !
 ! D102  D(23,22,24,45)       -179.9276         estimate D2E/DX2                !
 ! D103  D(22,23,25,27)          0.0429         estimate D2E/DX2                !
 ! D104  D(22,23,25,46)        179.9296         estimate D2E/DX2                !
 ! D105  D(44,23,25,27)       -179.5041         estimate D2E/DX2                !
 ! D106  D(44,23,25,46)          0.3826         estimate D2E/DX2                !
 ! D107  D(22,24,26,27)         -0.1383         estimate D2E/DX2                !
 ! D108  D(22,24,26,47)        179.877          estimate D2E/DX2                !
 ! D109  D(45,24,26,27)       -179.9442         estimate D2E/DX2                !
 ! D110  D(45,24,26,47)          0.071          estimate D2E/DX2                !
 ! D111  D(23,25,27,26)          0.1089         estimate D2E/DX2                !
 ! D112  D(23,25,27,48)        179.992          estimate D2E/DX2                !
 ! D113  D(46,25,27,26)       -179.7782         estimate D2E/DX2                !
 ! D114  D(46,25,27,48)          0.1049         estimate D2E/DX2                !
 ! D115  D(24,26,27,25)         -0.062          estimate D2E/DX2                !
 ! D116  D(24,26,27,48)       -179.9451         estimate D2E/DX2                !
 ! D117  D(47,26,27,25)        179.9228         estimate D2E/DX2                !
 ! D118  D(47,26,27,48)          0.0397         estimate D2E/DX2                !
 ! D119  D(9,28,29,49)         119.6742         estimate D2E/DX2                !
 ! D120  D(9,28,29,50)        -116.2644         estimate D2E/DX2                !
 ! D121  D(9,28,29,51)           4.3979         estimate D2E/DX2                !
 ! D122  D(21,28,29,49)        -54.7457         estimate D2E/DX2                !
 ! D123  D(21,28,29,50)         69.3158         estimate D2E/DX2                !
 ! D124  D(21,28,29,51)       -170.0219         estimate D2E/DX2                !
 ! D125  D(20,30,31,33)        178.9009         estimate D2E/DX2                !
 ! D126  D(20,30,31,52)          1.2362         estimate D2E/DX2                !
 ! D127  D(32,30,31,33)          1.4996         estimate D2E/DX2                !
 ! D128  D(32,30,31,52)       -176.1651         estimate D2E/DX2                !
 ! D129  D(20,30,32,34)       -179.1837         estimate D2E/DX2                !
 ! D130  D(20,30,32,53)          1.7487         estimate D2E/DX2                !
 ! D131  D(31,30,32,34)         -1.6853         estimate D2E/DX2                !
 ! D132  D(31,30,32,53)        179.2471         estimate D2E/DX2                !
 ! D133  D(30,31,33,35)         -0.3865         estimate D2E/DX2                !
 ! D134  D(30,31,33,54)       -179.7775         estimate D2E/DX2                !
 ! D135  D(52,31,33,35)        177.3877         estimate D2E/DX2                !
 ! D136  D(52,31,33,54)         -2.0033         estimate D2E/DX2                !
 ! D137  D(30,32,34,35)          0.7565         estimate D2E/DX2                !
 ! D138  D(30,32,34,55)       -179.3604         estimate D2E/DX2                !
 ! D139  D(53,32,34,35)        179.8533         estimate D2E/DX2                !
 ! D140  D(53,32,34,55)         -0.2636         estimate D2E/DX2                !
 ! D141  D(31,33,35,34)         -0.5916         estimate D2E/DX2                !
 ! D142  D(31,33,35,56)       -179.9187         estimate D2E/DX2                !
 ! D143  D(54,33,35,34)        178.8002         estimate D2E/DX2                !
 ! D144  D(54,33,35,56)         -0.5269         estimate D2E/DX2                !
 ! D145  D(32,34,35,33)          0.4089         estimate D2E/DX2                !
 ! D146  D(32,34,35,56)        179.7361         estimate D2E/DX2                !
 ! D147  D(55,34,35,33)       -179.4743         estimate D2E/DX2                !
 ! D148  D(55,34,35,56)         -0.1471         estimate D2E/DX2                !
 ! D149  D(17,36,37,57)        -49.5429         estimate D2E/DX2                !
 ! D150  D(17,36,37,58)         70.1828         estimate D2E/DX2                !
 ! D151  D(17,36,37,59)       -165.4044         estimate D2E/DX2                !
 ! D152  D(20,36,37,57)        126.6027         estimate D2E/DX2                !
 ! D153  D(20,36,37,58)       -113.6717         estimate D2E/DX2                !
 ! D154  D(20,36,37,59)         10.7411         estimate D2E/DX2                !
 --------------------------------------------------------------------------------
 Trust Radius=3.00D-01 FncErr=1.00D-07 GrdErr=1.00D-06
 Number of steps in this run=    337 maximum allowed number of steps=    354.
 GradGradGradGradGradGradGradGradGradGradGradGradGradGradGradGradGradGrad

 Leave Link  103 at Wed Dec  5 16:45:09 2018, MaxMem=   536870912 cpu:         0.5
 (Enter /pbs_home/pkowalski/g09d01/g09/l202.exe)
 Stoichiometry    C29H22F6S2
 Framework group  C1[X(C29H22F6S2)]
 Deg. of freedom   171
 Full point group                 C1      NOp   1
 Largest Abelian subgroup         C1      NOp   1
 Largest concise Abelian subgroup C1      NOp   1
                         Standard orientation:                         
 ---------------------------------------------------------------------
 Center     Atomic      Atomic             Coordinates (Angstroms)
 Number     Number       Type             X           Y           Z
 ---------------------------------------------------------------------
      1         16           0        2.192999   -1.847338    1.474042
      2         16           0       -1.310956   -2.103134   -0.228143
      3          9           0       -2.731737    3.056272   -0.450887
      4          9           0       -0.989843    3.541121   -1.820217
      5          9           0       -0.687347    5.024352    0.492043
      6          9           0       -1.408539    3.272508    1.721545
      7          9           0        1.507782    3.602196   -0.269726
      8          9           0        1.180697    3.084277    1.919052
      9          6           0       -1.334402    0.356893   -1.357511
     10          6           0       -0.511303   -0.871803   -1.230636
     11          6           0        0.964376   -0.553061    1.525710
     12          6           0       -0.793396    1.560551   -0.546214
     13          6           0       -1.366043    2.962733   -0.619672
     14          6           0        0.343843    1.606055    0.205987
     15          6           0       -0.712500    3.643118    0.576252
     16          6           0        0.653094    3.007505    0.641037
     17          6           0        1.293512    0.473884    0.510956
     18          6           0        0.535135   -0.098492    2.881975
     19          6           0        0.226398   -1.341939   -2.438553
     20          6           0        3.214101   -0.896440    0.315849
     21          6           0       -2.898586   -1.292106   -0.490629
     22          6           0       -4.168019   -2.040387   -0.105311
     23          6           0       -5.479062   -1.505079   -0.185417
     24          6           0       -4.055051   -3.369172    0.380269
     25          6           0       -6.597225   -2.256245    0.191846
     26          6           0       -5.177311   -4.112647    0.753994
     27          6           0       -6.447928   -3.557318    0.659461
     28          6           0       -2.757912   -0.068438   -1.070604
     29          6           0       -3.880275    0.812136   -1.539575
     30          6           0        4.571095   -1.429522   -0.046756
     31          6           0        5.652839   -0.593951   -0.403817
     32          6           0        4.806294   -2.819920    0.019417
     33          6           0        6.905309   -1.134137   -0.711898
     34          6           0        6.059450   -3.354244   -0.293336
     35          6           0        7.107182   -2.512581   -0.662885
     36          6           0        2.624368    0.241064   -0.124377
     37          6           0        3.131006    1.182769   -1.187550
     38          1           0        1.378743    0.408845    3.395480
     39          1           0        0.212004   -0.972884    3.484208
     40          1           0       -0.318988    0.605395    2.796363
     41          1           0        0.928728   -2.153481   -2.155520
     42          1           0        0.808958   -0.504751   -2.876149
     43          1           0       -0.491712   -1.723258   -3.194526
     44          1           0       -5.698863   -0.517484   -0.521911
     45          1           0       -3.100560   -3.863194    0.478751
     46          1           0       -7.587212   -1.823185    0.121950
     47          1           0       -5.058267   -5.124952    1.118927
     48          1           0       -7.316525   -4.134083    0.950168
     49          1           0       -4.527375    0.249490   -2.244418
     50          1           0       -4.454335    1.210571   -0.678381
     51          1           0       -3.491691    1.665071   -2.130667
     52          1           0        5.564533    0.480331   -0.415748
     53          1           0        4.019099   -3.507006    0.299106
     54          1           0        7.724702   -0.479528   -0.980090
     55          1           0        6.217813   -4.424036   -0.246798
     56          1           0        8.078181   -2.927524   -0.900640
     57          1           0        2.331707    1.324931   -1.944278
     58          1           0        3.389853    2.161733   -0.739766
     59          1           0        3.985473    0.794666   -1.764806
 ---------------------------------------------------------------------
 Rotational constants (GHZ):      0.1231490      0.0711140      0.0515132
 Leave Link  202 at Wed Dec  5 16:45:09 2018, MaxMem=   536870912 cpu:         0.4
 (Enter /pbs_home/pkowalski/g09d01/g09/l301.exe)
 General basis read from cards:  (5D, 7F)
 Centers:      38     39     40     41     42     43     44     45     46     47
 Centers:      48     49     50     51     52     53     54     55     56     57
 Centers:      58     59
 S 3 1.00
     Exponent=  1.3010701000D+01 Coefficients=  1.9682158000D-02
     Exponent=  1.9622572000D+00 Coefficients=  1.3796524000D-01
     Exponent=  4.4453796000D-01 Coefficients=  4.7831935000D-01
 S 1 1.00
     Exponent=  1.2194962000D-01 Coefficients=  1.0000000000D+00
 P 1 1.00
     Exponent=  8.0000000000D-01 Coefficients=  1.0000000000D+00
 ****
 Centers:       9     10     11     12     13     14     15     16     17     18
 Centers:      19     20     21     22     23     24     25     26     27     28
 Centers:      29     30     31     32     33     34     35     36     37
 S 5 1.00
     Exponent=  1.2384016938D+03 Coefficients=  5.4568832082D-03
     Exponent=  1.8629004992D+02 Coefficients=  4.0638409211D-02
     Exponent=  4.2251176346D+01 Coefficients=  1.8025593888D-01
     Exponent=  1.1676557932D+01 Coefficients=  4.6315121755D-01
     Exponent=  3.5930506482D+00 Coefficients=  4.4087173314D-01
 S 1 1.00
     Exponent=  4.0245147363D-01 Coefficients=  1.0000000000D+00
 S 1 1.00
     Exponent=  1.3090182668D-01 Coefficients=  1.0000000000D+00
 P 3 1.00
     Exponent=  9.4680970621D+00 Coefficients=  3.8387871728D-02
     Exponent=  2.0103545142D+00 Coefficients=  2.1117025112D-01
     Exponent=  5.4771004707D-01 Coefficients=  5.1328172114D-01
 P 1 1.00
     Exponent=  1.5268613795D-01 Coefficients=  1.0000000000D+00
 D 1 1.00
     Exponent=  8.0000000000D-01 Coefficients=  1.0000000000D+00
 ****
 Centers:       3      4      5      6      7      8
 S 5 1.00
     Exponent=  2.8948325990D+03 Coefficients= -5.3408255515D-03
     Exponent=  4.3541939120D+02 Coefficients= -3.9904258866D-02
     Exponent=  9.8843328866D+01 Coefficients= -1.7912768038D-01
     Exponent=  2.7485198001D+01 Coefficients= -4.6758090825D-01
     Exponent=  8.5405498171D+00 Coefficients= -4.4653131020D-01
 S 1 1.00
     Exponent=  1.0654578038D+00 Coefficients=  1.0000000000D+00
 S 1 1.00
     Exponent=  3.3247346748D-01 Coefficients=  1.0000000000D+00
 P 3 1.00
     Exponent=  2.2696633924D+01 Coefficients= -4.5212874436D-02
     Exponent=  4.9872339257D+00 Coefficients= -2.3754317067D-01
     Exponent=  1.3491613954D+00 Coefficients= -5.1287353587D-01
 P 1 1.00
     Exponent=  3.4829881977D-01 Coefficients=  1.0000000000D+00
 D 1 1.00
     Exponent=  1.4000000000D+00 Coefficients=  1.0000000000D+00
 ****
 Centers:       1      2
 S 5 1.00
     Exponent=  9.1849303010D+03 Coefficients= -2.2294387756D-03
     Exponent=  1.3815105503D+03 Coefficients= -1.6683029937D-02
     Exponent=  3.1387147580D+02 Coefficients= -7.5262436116D-02
     Exponent=  8.8053870623D+01 Coefficients= -1.9376827038D-01
     Exponent=  2.7039914905D+01 Coefficients= -1.7718020803D-01
 S 3 1.00
     Exponent=  4.5648731303D+01 Coefficients= -1.0736062573D-01
     Exponent=  4.9664522326D+00 Coefficients=  6.5066293018D-01
     Exponent=  2.0116242047D+00 Coefficients=  5.9712155354D-01
 S 1 1.00
     Exponent=  3.5661077013D-01 Coefficients=  1.0000000000D+00
 S 1 1.00
     Exponent=  1.3507221477D-01 Coefficients=  1.0000000000D+00
 P 5 1.00
     Exponent=  2.6198233439D+02 Coefficients= -9.2729929822D-03
     Exponent=  6.1306894736D+01 Coefficients= -6.6547669241D-02
     Exponent=  1.9103729887D+01 Coefficients= -2.4828595903D-01
     Exponent=  6.6567720378D+00 Coefficients= -4.8703847402D-01
     Exponent=  2.3959635161D+00 Coefficients= -3.9337850312D-01
 P 1 1.00
     Exponent=  6.1776161679D-01 Coefficients=  1.0000000000D+00
 P 1 1.00
     Exponent=  1.6993376871D-01 Coefficients=  1.0000000000D+00
 D 1 1.00
     Exponent=  5.5000000000D-01 Coefficients=  1.0000000000D+00
 ****
 Ernie: Thresh=  0.10000D-02 Tol=  0.10000D-05 Strict=F.
 There are   673 symmetry adapted cartesian basis functions of A   symmetry.
 There are   636 symmetry adapted basis functions of A   symmetry.
   636 basis functions,  1103 primitive gaussians,   673 cartesian basis functions
   141 alpha electrons      141 beta electrons
       nuclear repulsion energy      4636.7104385458 Hartrees.
 IExCor= 1009 DFT=T Ex+Corr=PBE1PBE ExCW=0 ScaHFX=  0.250000
 ScaDFX=  0.750000  0.750000  1.000000  1.000000 ScalE2=  1.000000  1.000000
 IRadAn=      0 IRanWt=     -1 IRanGd=            0 ICorTp=0 IEmpDi=  4
 NAtoms=   59 NActive=   59 NUniq=   59 SFac= 1.00D+00 NAtFMM=   60 NAOKFM=F Big=F
 Integral buffers will be    131072 words long.
 Raffenetti 2 integral format.
 Two-electron integral symmetry is turned on.
 Leave Link  301 at Wed Dec  5 16:45:10 2018, MaxMem=   536870912 cpu:         2.3
 (Enter /pbs_home/pkowalski/g09d01/g09/l302.exe)
 NPDir=0 NMtPBC=     1 NCelOv=     1 NCel=       1 NClECP=     1 NCelD=      1
         NCelK=      1 NCelE2=     1 NClLst=     1 CellRange=     0.0.
 One-electron integrals computed using PRISM.
 NBasis=   636 RedAO= T EigKep=  3.02D-04  NBF=   636
 NBsUse=   636 1.00D-06 EigRej= -1.00D+00 NBFU=   636
 Precomputing XC quadrature grid using
 IXCGrd= 4 IRadAn=           0 IRanWt=          -1 IRanGd=           0 AccXCQ= 0.00D+00.
 Generated NRdTot=       0 NPtTot=           0 NUsed=           0 NTot=          32
 NSgBfM=   614   620   623   623   623 MxSgAt=    59 MxSgA2=    59.
 Leave Link  302 at Wed Dec  5 16:45:13 2018, MaxMem=   536870912 cpu:        21.9
 (Enter /pbs_home/pkowalski/g09d01/g09/l303.exe)
 DipDrv:  MaxL=1.
 Leave Link  303 at Wed Dec  5 16:45:16 2018, MaxMem=   536870912 cpu:         2.1
 (Enter /pbs_home/pkowalski/g09d01/g09/l401.exe)
 ExpMin= 1.22D-01 ExpMax= 9.18D+03 ExpMxC= 1.38D+03 IAcc=1 IRadAn=         1 AccDes= 0.00D+00
 Harris functional with IExCor= 1009 and IRadAn=       1 diagonalized for initial guess.
 HarFok:  IExCor= 1009 AccDes= 0.00D+00 IRadAn=         1 IDoV= 1 UseB2=F ITyADJ=14
 ICtDFT=  3500011 ScaDFX=  1.000000  1.000000  1.000000  1.000000
 FoFCou: FMM=F IPFlag=           0 FMFlag=      100000 FMFlg1=           0
         NFxFlg=           0 DoJE=T BraDBF=F KetDBF=T FulRan=T
         wScrn=  0.000000 ICntrl=     500 IOpCl=  0 I1Cent=   200000004 NGrid=           0
         NMat0=    1 NMatS0=      1 NMatT0=    0 NMatD0=    1 NMtDS0=    0 NMtDT0=    0
 Petite list used in FoFCou.
 Harris En= -2510.12568348566    
 JPrj=0 DoOrth=F DoCkMO=F.
 Leave Link  401 at Wed Dec  5 16:45:21 2018, MaxMem=   536870912 cpu:        33.3
 (Enter /pbs_home/pkowalski/g09d01/g09/l502.exe)
 Closed shell SCF:
 Using DIIS extrapolation, IDIIS=  1040.
 Integral symmetry usage will be decided dynamically.
 IVT=     1387805 IEndB=     1387805 NGot=   536870912 MDV=   535953350
 LenX=   535953350 LenY=   535499748
 Requested convergence on RMS density matrix=1.00D-08 within 128 cycles.
 Requested convergence on MAX density matrix=1.00D-06.
 Requested convergence on             energy=1.00D-06.
 No special actions if energy rises.
 Fock matrices will be formed incrementally for  20 cycles.
 Integral accuracy reduced to 1.0D-05 until final iterations.

 Cycle   1  Pass 0  IDiag  1:
 FoFJK:  IHMeth= 1 ICntrl=       0 DoSepK=F KAlg= 0 I1Cent=   0 FoldK=F
 IRaf= 660000000 NMat=   1 IRICut=       1 DoRegI=T DoRafI=F ISym2E= 0.
 FoFCou: FMM=F IPFlag=           0 FMFlag=      100000 FMFlg1=           0
         NFxFlg=           0 DoJE=F BraDBF=F KetDBF=F FulRan=T
         wScrn=  0.000000 ICntrl=       0 IOpCl=  0 I1Cent=           0 NGrid=           0
         NMat0=    1 NMatS0=      1 NMatT0=    0 NMatD0=    1 NMtDS0=    0 NMtDT0=    0
 Symmetry not used in FoFCou.
 E= -2509.18389181357    
 DIIS: error= 2.51D-02 at cycle   1 NSaved=   1.
 NSaved= 1 IEnMin= 1 EnMin= -2509.18389181357     IErMin= 1 ErrMin= 2.51D-02
 ErrMax= 2.51D-02  0.00D+00 EMaxC= 1.00D-01 BMatC= 7.09D-01 BMatP= 7.09D-01
 IDIUse=3 WtCom= 7.49D-01 WtEn= 2.51D-01
 Coeff-Com:  0.100D+01
 Coeff-En:   0.100D+01
 Coeff:      0.100D+01
 Gap=     0.055 Goal=   None    Shift=    0.000
 GapD=    0.055 DampG=0.500 DampE=0.500 DampFc=0.2500 IDamp=-1.
 Damping current iteration by 2.50D-01
 RMSDP=4.51D-03 MaxDP=1.96D-01              OVMax= 3.35D-01

 Cycle   2  Pass 0  IDiag  1:
 RMSU=  1.12D-03    CP:  9.90D-01
 E= -2509.46197556976     Delta-E=       -0.278083756191 Rises=F Damp=T
 DIIS: error= 1.40D-02 at cycle   2 NSaved=   2.
 NSaved= 2 IEnMin= 2 EnMin= -2509.46197556976     IErMin= 2 ErrMin= 1.40D-02
 ErrMax= 1.40D-02  0.00D+00 EMaxC= 1.00D-01 BMatC= 1.57D-01 BMatP= 7.09D-01
 IDIUse=3 WtCom= 8.60D-01 WtEn= 1.40D-01
 Coeff-Com: -0.642D+00 0.164D+01
 Coeff-En:   0.000D+00 0.100D+01
 Coeff:     -0.552D+00 0.155D+01
 Gap=     0.118 Goal=   None    Shift=    0.000
 RMSDP=1.74D-03 MaxDP=5.48D-02 DE=-2.78D-01 OVMax= 3.31D-01

 Cycle   3  Pass 0  IDiag  1:
 RMSU=  1.69D-03    CP:  9.70D-01  1.22D+00
 E= -2509.83963968261     Delta-E=       -0.377664112851 Rises=F Damp=F
 DIIS: error= 7.44D-03 at cycle   3 NSaved=   3.
 NSaved= 3 IEnMin= 3 EnMin= -2509.83963968261     IErMin= 3 ErrMin= 7.44D-03
 ErrMax= 7.44D-03  0.00D+00 EMaxC= 1.00D-01 BMatC= 9.90D-02 BMatP= 1.57D-01
 IDIUse=3 WtCom= 9.26D-01 WtEn= 7.44D-02
 Coeff-Com: -0.425D+00 0.998D+00 0.426D+00
 Coeff-En:   0.000D+00 0.000D+00 0.100D+01
 Coeff:     -0.393D+00 0.924D+00 0.469D+00
 Gap=     0.096 Goal=   None    Shift=    0.000
 RMSDP=1.06D-03 MaxDP=6.48D-02 DE=-3.78D-01 OVMax= 2.08D-01

 Cycle   4  Pass 0  IDiag  1:
 RMSU=  7.20D-04    CP:  9.70D-01  1.55D+00  5.97D-01
 E= -2509.93198866158     Delta-E=       -0.092348978973 Rises=F Damp=F
 DIIS: error= 2.90D-03 at cycle   4 NSaved=   4.
 NSaved= 4 IEnMin= 4 EnMin= -2509.93198866158     IErMin= 4 ErrMin= 2.90D-03
 ErrMax= 2.90D-03  0.00D+00 EMaxC= 1.00D-01 BMatC= 2.22D-02 BMatP= 9.90D-02
 IDIUse=3 WtCom= 9.71D-01 WtEn= 2.90D-02
 Coeff-Com: -0.107D+00 0.244D+00 0.318D+00 0.545D+00
 Coeff-En:   0.000D+00 0.000D+00 0.220D+00 0.780D+00
 Coeff:     -0.103D+00 0.237D+00 0.315D+00 0.552D+00
 Gap=     0.095 Goal=   None    Shift=    0.000
 RMSDP=3.89D-04 MaxDP=2.73D-02 DE=-9.23D-02 OVMax= 9.01D-02

 Cycle   5  Pass 0  IDiag  1:
 RMSU=  2.37D-04    CP:  9.71D-01  1.48D+00  7.10D-01  6.76D-01
 E= -2509.95390309739     Delta-E=       -0.021914435813 Rises=F Damp=F
 DIIS: error= 1.01D-03 at cycle   5 NSaved=   5.
 NSaved= 5 IEnMin= 5 EnMin= -2509.95390309739     IErMin= 5 ErrMin= 1.01D-03
 ErrMax= 1.01D-03  0.00D+00 EMaxC= 1.00D-01 BMatC= 2.61D-03 BMatP= 2.22D-02
 IDIUse=3 WtCom= 9.90D-01 WtEn= 1.01D-02
 Coeff-Com: -0.195D-01 0.462D-01 0.157D+00 0.359D+00 0.457D+00
 Coeff-En:   0.000D+00 0.000D+00 0.000D+00 0.558D-01 0.944D+00
 Coeff:     -0.193D-01 0.458D-01 0.155D+00 0.356D+00 0.462D+00
 Gap=     0.094 Goal=   None    Shift=    0.000
 RMSDP=1.50D-04 MaxDP=9.50D-03 DE=-2.19D-02 OVMax= 3.07D-02

 Cycle   6  Pass 0  IDiag  1:
 RMSU=  9.86D-05    CP:  9.70D-01  1.48D+00  7.10D-01  7.28D-01  5.50D-01
 E= -2509.95623294632     Delta-E=       -0.002329848923 Rises=F Damp=F
 DIIS: error= 4.31D-04 at cycle   6 NSaved=   6.
 NSaved= 6 IEnMin= 6 EnMin= -2509.95623294632     IErMin= 6 ErrMin= 4.31D-04
 ErrMax= 4.31D-04  0.00D+00 EMaxC= 1.00D-01 BMatC= 3.69D-04 BMatP= 2.61D-03
 IDIUse=3 WtCom= 9.96D-01 WtEn= 4.31D-03
 Coeff-Com:  0.264D-02-0.415D-02 0.525D-01 0.143D+00 0.300D+00 0.506D+00
 Coeff-En:   0.000D+00 0.000D+00 0.000D+00 0.000D+00 0.141D+00 0.859D+00
 Coeff:      0.263D-02-0.414D-02 0.523D-01 0.142D+00 0.299D+00 0.508D+00
 Gap=     0.096 Goal=   None    Shift=    0.000
 RMSDP=6.57D-05 MaxDP=3.51D-03 DE=-2.33D-03 OVMax= 1.19D-02

 Cycle   7  Pass 0  IDiag  1:
 RMSU=  3.70D-05    CP:  9.70D-01  1.47D+00  7.14D-01  7.29D-01  6.41D-01
                    CP:  5.13D-01
 E= -2509.95659196225     Delta-E=       -0.000359015935 Rises=F Damp=F
 DIIS: error= 1.75D-04 at cycle   7 NSaved=   7.
 NSaved= 7 IEnMin= 7 EnMin= -2509.95659196225     IErMin= 7 ErrMin= 1.75D-04
 ErrMax= 1.75D-04  0.00D+00 EMaxC= 1.00D-01 BMatC= 6.74D-05 BMatP= 3.69D-04
 IDIUse=3 WtCom= 9.98D-01 WtEn= 1.75D-03
 Coeff-Com:  0.535D-02-0.110D-01 0.113D-01 0.410D-01 0.128D+00 0.343D+00
 Coeff-Com:  0.482D+00
 Coeff-En:   0.000D+00 0.000D+00 0.000D+00 0.000D+00 0.000D+00 0.140D+00
 Coeff-En:   0.860D+00
 Coeff:      0.534D-02-0.109D-01 0.113D-01 0.410D-01 0.128D+00 0.343D+00
 Coeff:      0.483D+00
 Gap=     0.096 Goal=   None    Shift=    0.000
 RMSDP=2.24D-05 MaxDP=1.25D-03 DE=-3.59D-04 OVMax= 3.90D-03

 Cycle   8  Pass 0  IDiag  1:
 RMSU=  1.40D-05    CP:  9.70D-01  1.47D+00  7.15D-01  7.31D-01  6.34D-01
                    CP:  6.22D-01  6.41D-01
 E= -2509.95665903828     Delta-E=       -0.000067076031 Rises=F Damp=F
 DIIS: error= 5.06D-05 at cycle   8 NSaved=   8.
 NSaved= 8 IEnMin= 8 EnMin= -2509.95665903828     IErMin= 8 ErrMin= 5.06D-05
 ErrMax= 5.06D-05  0.00D+00 EMaxC= 1.00D-01 BMatC= 5.23D-06 BMatP= 6.74D-05
 IDIUse=1 WtCom= 1.00D+00 WtEn= 0.00D+00
 Coeff-Com:  0.237D-02-0.477D-02 0.195D-02 0.919D-02 0.401D-01 0.141D+00
 Coeff-Com:  0.273D+00 0.537D+00
 Coeff:      0.237D-02-0.477D-02 0.195D-02 0.919D-02 0.401D-01 0.141D+00
 Coeff:      0.273D+00 0.537D+00
 Gap=     0.096 Goal=   None    Shift=    0.000
 RMSDP=8.01D-06 MaxDP=4.91D-04 DE=-6.71D-05 OVMax= 1.59D-03

 Initial convergence to 1.0D-05 achieved.  Increase integral accuracy.
 Cycle   9  Pass 1  IDiag  1:
 E= -2509.95660529348     Delta-E=        0.000053744798 Rises=F Damp=F
 DIIS: error= 1.99D-04 at cycle   1 NSaved=   1.
 NSaved= 1 IEnMin= 1 EnMin= -2509.95660529348     IErMin= 1 ErrMin= 1.99D-04
 ErrMax= 1.99D-04  0.00D+00 EMaxC= 1.00D-01 BMatC= 2.05D-05 BMatP= 2.05D-05
 IDIUse=3 WtCom= 9.98D-01 WtEn= 1.99D-03
 Coeff-Com:  0.100D+01
 Coeff-En:   0.100D+01
 Coeff:      0.100D+01
 Gap=     0.096 Goal=   None    Shift=    0.000
 RMSDP=8.01D-06 MaxDP=4.91D-04 DE= 5.37D-05 OVMax= 1.92D-03

 Cycle  10  Pass 1  IDiag  1:
 RMSU=  2.04D-04    CP:  1.00D+00
 E= -2509.95661738360     Delta-E=       -0.000012090114 Rises=F Damp=F
 DIIS: error= 6.27D-05 at cycle   2 NSaved=   2.
 NSaved= 2 IEnMin= 2 EnMin= -2509.95661738360     IErMin= 2 ErrMin= 6.27D-05
 ErrMax= 6.27D-05  0.00D+00 EMaxC= 1.00D-01 BMatC= 1.04D-05 BMatP= 2.05D-05
 IDIUse=1 WtCom= 1.00D+00 WtEn= 0.00D+00
 Coeff-Com:  0.371D+00 0.629D+00
 Coeff:      0.371D+00 0.629D+00
 Gap=     0.096 Goal=   None    Shift=    0.000
 RMSDP=1.65D-05 MaxDP=9.99D-04 DE=-1.21D-05 OVMax= 3.25D-03

 Cycle  11  Pass 1  IDiag  1:
 RMSU=  1.64D-05    CP:  1.00D+00  1.01D+00
 E= -2509.95661099476     Delta-E=        0.000006388841 Rises=F Damp=F
 DIIS: error= 7.61D-05 at cycle   3 NSaved=   3.
 NSaved= 3 IEnMin= 2 EnMin= -2509.95661738360     IErMin= 2 ErrMin= 6.27D-05
 ErrMax= 7.61D-05  0.00D+00 EMaxC= 1.00D-01 BMatC= 1.61D-05 BMatP= 1.04D-05
 IDIUse=1 WtCom= 1.00D+00 WtEn= 0.00D+00
 Coeff-Com: -0.280D-02 0.555D+00 0.448D+00
 Coeff:     -0.280D-02 0.555D+00 0.448D+00
 Gap=     0.096 Goal=   None    Shift=    0.000
 RMSDP=9.53D-06 MaxDP=6.06D-04 DE= 6.39D-06 OVMax= 1.90D-03

 Cycle  12  Pass 1  IDiag  1:
 RMSU=  1.84D-06    CP:  1.00D+00  1.01D+00  4.38D-01
 E= -2509.95662889077     Delta-E=       -0.000017896009 Rises=F Damp=F
 DIIS: error= 9.89D-06 at cycle   4 NSaved=   4.
 NSaved= 4 IEnMin= 4 EnMin= -2509.95662889077     IErMin= 4 ErrMin= 9.89D-06
 ErrMax= 9.89D-06  0.00D+00 EMaxC= 1.00D-01 BMatC= 1.98D-07 BMatP= 1.04D-05
 IDIUse=1 WtCom= 1.00D+00 WtEn= 0.00D+00
 Coeff-Com: -0.608D-02 0.354D+00 0.291D+00 0.361D+00
 Coeff:     -0.608D-02 0.354D+00 0.291D+00 0.361D+00
 Gap=     0.096 Goal=   None    Shift=    0.000
 RMSDP=1.14D-06 MaxDP=5.82D-05 DE=-1.79D-05 OVMax= 1.94D-04

 Cycle  13  Pass 1  IDiag  1:
 RMSU=  6.82D-07    CP:  1.00D+00  1.01D+00  4.50D-01  5.19D-01
 E= -2509.95662907864     Delta-E=       -0.000000187871 Rises=F Damp=F
 DIIS: error= 2.13D-06 at cycle   5 NSaved=   5.
 NSaved= 5 IEnMin= 5 EnMin= -2509.95662907864     IErMin= 5 ErrMin= 2.13D-06
 ErrMax= 2.13D-06  0.00D+00 EMaxC= 1.00D-01 BMatC= 8.63D-09 BMatP= 1.98D-07
 IDIUse=1 WtCom= 1.00D+00 WtEn= 0.00D+00
 Coeff-Com: -0.372D-02 0.194D+00 0.160D+00 0.235D+00 0.415D+00
 Coeff:     -0.372D-02 0.194D+00 0.160D+00 0.235D+00 0.415D+00
 Gap=     0.096 Goal=   None    Shift=    0.000
 RMSDP=2.36D-07 MaxDP=1.52D-05 DE=-1.88D-07 OVMax= 3.92D-05

 Cycle  14  Pass 1  IDiag  1:
 RMSU=  1.83D-07    CP:  1.00D+00  1.01D+00  4.50D-01  5.79D-01  8.54D-01
 E= -2509.95662908752     Delta-E=       -0.000000008883 Rises=F Damp=F
 DIIS: error= 4.64D-07 at cycle   6 NSaved=   6.
 NSaved= 6 IEnMin= 6 EnMin= -2509.95662908752     IErMin= 6 ErrMin= 4.64D-07
 ErrMax= 4.64D-07  0.00D+00 EMaxC= 1.00D-01 BMatC= 6.32D-10 BMatP= 8.63D-09
 IDIUse=1 WtCom= 1.00D+00 WtEn= 0.00D+00
 Coeff-Com: -0.934D-03 0.415D-01 0.338D-01 0.680D-01 0.216D+00 0.642D+00
 Coeff:     -0.934D-03 0.415D-01 0.338D-01 0.680D-01 0.216D+00 0.642D+00
 Gap=     0.096 Goal=   None    Shift=    0.000
 RMSDP=1.12D-07 MaxDP=5.74D-06 DE=-8.88D-09 OVMax= 2.73D-05

 Cycle  15  Pass 1  IDiag  1:
 RMSU=  9.88D-08    CP:  1.00D+00  1.01D+00  4.50D-01  5.81D-01  9.20D-01
                    CP:  8.72D-01
 E= -2509.95662908834     Delta-E=       -0.000000000816 Rises=F Damp=F
 DIIS: error= 3.87D-07 at cycle   7 NSaved=   7.
 NSaved= 7 IEnMin= 7 EnMin= -2509.95662908834     IErMin= 7 ErrMin= 3.87D-07
 ErrMax= 3.87D-07  0.00D+00 EMaxC= 1.00D-01 BMatC= 2.95D-10 BMatP= 6.32D-10
 IDIUse=1 WtCom= 1.00D+00 WtEn= 0.00D+00
 Coeff-Com:  0.134D-03-0.115D-01-0.101D-01-0.162D-02 0.391D-01 0.446D+00
 Coeff-Com:  0.538D+00
 Coeff:      0.134D-03-0.115D-01-0.101D-01-0.162D-02 0.391D-01 0.446D+00
 Coeff:      0.538D+00
 Gap=     0.096 Goal=   None    Shift=    0.000
 RMSDP=6.08D-08 MaxDP=2.76D-06 DE=-8.16D-10 OVMax= 1.12D-05

 Cycle  16  Pass 1  IDiag  1:
 RMSU=  4.73D-08    CP:  1.00D+00  1.01D+00  4.49D-01  5.89D-01  9.41D-01
                    CP:  9.76D-01  7.49D-01
 E= -2509.95662908859     Delta-E=       -0.000000000250 Rises=F Damp=F
 DIIS: error= 2.81D-07 at cycle   8 NSaved=   8.
 NSaved= 8 IEnMin= 8 EnMin= -2509.95662908859     IErMin= 8 ErrMin= 2.81D-07
 ErrMax= 2.81D-07  0.00D+00 EMaxC= 1.00D-01 BMatC= 5.66D-11 BMatP= 2.95D-10
 IDIUse=1 WtCom= 1.00D+00 WtEn= 0.00D+00
 Coeff-Com:  0.251D-03-0.151D-01-0.129D-01-0.121D-01-0.168D-01 0.202D+00
 Coeff-Com:  0.371D+00 0.484D+00
 Coeff:      0.251D-03-0.151D-01-0.129D-01-0.121D-01-0.168D-01 0.202D+00
 Coeff:      0.371D+00 0.484D+00
 Gap=     0.096 Goal=   None    Shift=    0.000
 RMSDP=2.66D-08 MaxDP=1.02D-06 DE=-2.50D-10 OVMax= 5.90D-06

 Cycle  17  Pass 1  IDiag  1:
 RMSU=  2.01D-08    CP:  1.00D+00  1.01D+00  4.49D-01  5.93D-01  9.48D-01
                    CP:  9.96D-01  8.65D-01  8.13D-01
 E= -2509.95662908864     Delta-E=       -0.000000000051 Rises=F Damp=F
 DIIS: error= 7.39D-08 at cycle   9 NSaved=   9.
 NSaved= 9 IEnMin= 9 EnMin= -2509.95662908864     IErMin= 9 ErrMin= 7.39D-08
 ErrMax= 7.39D-08  0.00D+00 EMaxC= 1.00D-01 BMatC= 5.94D-12 BMatP= 5.66D-11
 IDIUse=1 WtCom= 1.00D+00 WtEn= 0.00D+00
 Coeff-Com:  0.117D-03-0.640D-02-0.549D-02-0.611D-02-0.217D-01 0.347D-01
 Coeff-Com:  0.113D+00 0.275D+00 0.618D+00
 Coeff:      0.117D-03-0.640D-02-0.549D-02-0.611D-02-0.217D-01 0.347D-01
 Coeff:      0.113D+00 0.275D+00 0.618D+00
 Gap=     0.096 Goal=   None    Shift=    0.000
 RMSDP=8.04D-09 MaxDP=4.12D-07 DE=-5.09D-11 OVMax= 1.51D-06

 SCF Done:  E(RPBE1PBE) =  -2509.95662909     A.U. after   17 cycles
            NFock= 17  Conv=0.80D-08     -V/T= 2.0071
 KE= 2.492328911652D+03 PE=-1.517329458325D+04 EE= 5.534298603965D+03
 Leave Link  502 at Wed Dec  5 16:55:37 2018, MaxMem=   536870912 cpu:      4890.3
 (Enter /pbs_home/pkowalski/g09d01/g09/l601.exe)
 Copying SCF densities to generalized density rwf, IOpCl= 0 IROHF=0.

 **********************************************************************

            Population analysis using the SCF density.

 **********************************************************************

 Orbital symmetries:
       Occupied  (A) (A) (A) (A) (A) (A) (A) (A) (A) (A) (A) (A)
                 (A) (A) (A) (A) (A) (A) (A) (A) (A) (A) (A) (A)
                 (A) (A) (A) (A) (A) (A) (A) (A) (A) (A) (A) (A)
                 (A) (A) (A) (A) (A) (A) (A) (A) (A) (A) (A) (A)
                 (A) (A) (A) (A) (A) (A) (A) (A) (A) (A) (A) (A)
                 (A) (A) (A) (A) (A) (A) (A) (A) (A) (A) (A) (A)
                 (A) (A) (A) (A) (A) (A) (A) (A) (A) (A) (A) (A)
                 (A) (A) (A) (A) (A) (A) (A) (A) (A) (A) (A) (A)
                 (A) (A) (A) (A) (A) (A) (A) (A) (A) (A) (A) (A)
                 (A) (A) (A) (A) (A) (A) (A) (A) (A) (A) (A) (A)
                 (A) (A) (A) (A) (A) (A) (A) (A) (A) (A) (A) (A)
                 (A) (A) (A) (A) (A) (A) (A) (A) (A)
       Virtual   (A) (A) (A) (A) (A) (A) (A) (A) (A) (A) (A) (A)
                 (A) (A) (A) (A) (A) (A) (A) (A) (A) (A) (A) (A)
                 (A) (A) (A) (A) (A) (A) (A) (A) (A) (A) (A) (A)
                 (A) (A) (A) (A) (A) (A) (A) (A) (A) (A) (A) (A)
                 (A) (A) (A) (A) (A) (A) (A) (A) (A) (A) (A) (A)
                 (A) (A) (A) (A) (A) (A) (A) (A) (A) (A) (A) (A)
                 (A) (A) (A) (A) (A) (A) (A) (A) (A) (A) (A) (A)
                 (A) (A) (A) (A) (A) (A) (A) (A) (A) (A) (A) (A)
                 (A) (A) (A) (A) (A) (A) (A) (A) (A) (A) (A) (A)
                 (A) (A) (A) (A) (A) (A) (A) (A) (A) (A) (A) (A)
                 (A) (A) (A) (A) (A) (A) (A) (A) (A) (A) (A) (A)
                 (A) (A) (A) (A) (A) (A) (A) (A) (A) (A) (A) (A)
                 (A) (A) (A) (A) (A) (A) (A) (A) (A) (A) (A) (A)
                 (A) (A) (A) (A) (A) (A) (A) (A) (A) (A) (A) (A)
                 (A) (A) (A) (A) (A) (A) (A) (A) (A) (A) (A) (A)
                 (A) (A) (A) (A) (A) (A) (A) (A) (A) (A) (A) (A)
                 (A) (A) (A) (A) (A) (A) (A) (A) (A) (A) (A) (A)
                 (A) (A) (A) (A) (A) (A) (A) (A) (A) (A) (A) (A)
                 (A) (A) (A) (A) (A) (A) (A) (A) (A) (A) (A) (A)
                 (A) (A) (A) (A) (A) (A) (A) (A) (A) (A) (A) (A)
                 (A) (A) (A) (A) (A) (A) (A) (A) (A) (A) (A) (A)
                 (A) (A) (A) (A) (A) (A) (A) (A) (A) (A) (A) (A)
                 (A) (A) (A) (A) (A) (A) (A) (A) (A) (A) (A) (A)
                 (A) (A) (A) (A) (A) (A) (A) (A) (A) (A) (A) (A)
                 (A) (A) (A) (A) (A) (A) (A) (A) (A) (A) (A) (A)
                 (A) (A) (A) (A) (A) (A) (A) (A) (A) (A) (A) (A)
                 (A) (A) (A) (A) (A) (A) (A) (A) (A) (A) (A) (A)
                 (A) (A) (A) (A) (A) (A) (A) (A) (A) (A) (A) (A)
                 (A) (A) (A) (A) (A) (A) (A) (A) (A) (A) (A) (A)
                 (A) (A) (A) (A) (A) (A) (A) (A) (A) (A) (A) (A)
                 (A) (A) (A) (A) (A) (A) (A) (A) (A) (A) (A) (A)
                 (A) (A) (A) (A) (A) (A) (A) (A) (A) (A) (A) (A)
                 (A) (A) (A) (A) (A) (A) (A) (A) (A) (A) (A) (A)
                 (A) (A) (A) (A) (A) (A) (A) (A) (A) (A) (A) (A)
                 (A) (A) (A) (A) (A) (A) (A) (A) (A) (A) (A) (A)
                 (A) (A) (A) (A) (A) (A) (A) (A) (A) (A) (A) (A)
                 (A) (A) (A) (A) (A) (A) (A) (A) (A) (A) (A) (A)
                 (A) (A) (A) (A) (A) (A) (A) (A) (A) (A) (A) (A)
                 (A) (A) (A) (A) (A) (A) (A) (A) (A) (A) (A) (A)
                 (A) (A) (A) (A) (A) (A) (A) (A) (A) (A) (A) (A)
                 (A) (A) (A) (A) (A) (A) (A) (A) (A) (A) (A) (A)
                 (A) (A) (A)
 The electronic state is 1-A.
 Alpha  occ. eigenvalues --  -89.04536 -89.04130 -24.80649 -24.80586 -24.80463
 Alpha  occ. eigenvalues --  -24.80460 -24.80423 -24.80204 -10.42810 -10.42480
 Alpha  occ. eigenvalues --  -10.42315 -10.31444 -10.30661 -10.28863 -10.28646
 Alpha  occ. eigenvalues --  -10.28410 -10.28325 -10.27969 -10.27424 -10.27393
 Alpha  occ. eigenvalues --  -10.26903 -10.26814 -10.26629 -10.26402 -10.24931
 Alpha  occ. eigenvalues --  -10.24891 -10.24887 -10.24835 -10.24819 -10.24684
 Alpha  occ. eigenvalues --  -10.24648 -10.24562 -10.24553 -10.24473 -10.24396
 Alpha  occ. eigenvalues --  -10.24310 -10.24307  -8.04458  -8.04030  -5.98604
 Alpha  occ. eigenvalues --   -5.98257  -5.98187  -5.97872  -5.97818  -5.97452
 Alpha  occ. eigenvalues --   -1.29547  -1.27742  -1.26495  -1.23188  -1.22409
 Alpha  occ. eigenvalues --   -1.21822  -0.93185  -0.90830  -0.90354  -0.88046
 Alpha  occ. eigenvalues --   -0.87844  -0.81485  -0.80998  -0.80396  -0.79431
 Alpha  occ. eigenvalues --   -0.77444  -0.77079  -0.76903  -0.76549  -0.75689
 Alpha  occ. eigenvalues --   -0.74722  -0.71397  -0.70421  -0.68662  -0.68508
 Alpha  occ. eigenvalues --   -0.65758  -0.64825  -0.63259  -0.62757  -0.62557
 Alpha  occ. eigenvalues --   -0.61937  -0.61210  -0.60501  -0.59533  -0.57464
 Alpha  occ. eigenvalues --   -0.57083  -0.56625  -0.56251  -0.55568  -0.55071
 Alpha  occ. eigenvalues --   -0.54789  -0.52032  -0.51889  -0.49915  -0.49724
 Alpha  occ. eigenvalues --   -0.48879  -0.48551  -0.48420  -0.47342  -0.47217
 Alpha  occ. eigenvalues --   -0.47109  -0.46962  -0.46332  -0.46170  -0.46046
 Alpha  occ. eigenvalues --   -0.45584  -0.45444  -0.45103  -0.44747  -0.44577
 Alpha  occ. eigenvalues --   -0.44333  -0.44008  -0.43838  -0.43674  -0.43420
 Alpha  occ. eigenvalues --   -0.43268  -0.42959  -0.42869  -0.42545  -0.42199
 Alpha  occ. eigenvalues --   -0.41339  -0.40531  -0.40022  -0.39592  -0.39398
 Alpha  occ. eigenvalues --   -0.39153  -0.38351  -0.38154  -0.37799  -0.37077
 Alpha  occ. eigenvalues --   -0.36267  -0.35907  -0.35769  -0.35677  -0.35508
 Alpha  occ. eigenvalues --   -0.34909  -0.33948  -0.32335  -0.29366  -0.28011
 Alpha  occ. eigenvalues --   -0.27518  -0.27433  -0.26491  -0.24927  -0.22945
 Alpha  occ. eigenvalues --   -0.20594
 Alpha virt. eigenvalues --   -0.11009  -0.06389  -0.04197  -0.03244  -0.01552
 Alpha virt. eigenvalues --   -0.01376  -0.01055   0.01777   0.02754   0.04116
 Alpha virt. eigenvalues --    0.04501   0.05192   0.05869   0.06759   0.07154
 Alpha virt. eigenvalues --    0.07326   0.09339   0.09554   0.10021   0.10440
 Alpha virt. eigenvalues --    0.10516   0.11326   0.11691   0.11883   0.12754
 Alpha virt. eigenvalues --    0.12948   0.13345   0.13875   0.14125   0.14270
 Alpha virt. eigenvalues --    0.14441   0.14691   0.14927   0.16064   0.16667
 Alpha virt. eigenvalues --    0.16836   0.17346   0.17442   0.17872   0.18611
 Alpha virt. eigenvalues --    0.19183   0.19620   0.19906   0.20757   0.21703
 Alpha virt. eigenvalues --    0.22309   0.22900   0.23126   0.24546   0.25143
 Alpha virt. eigenvalues --    0.25731   0.26583   0.27007   0.27591   0.28857
 Alpha virt. eigenvalues --    0.29198   0.29321   0.29400   0.29747   0.29769
 Alpha virt. eigenvalues --    0.29921   0.30444   0.31003   0.31404   0.32096
 Alpha virt. eigenvalues --    0.32969   0.33822   0.34544   0.35198   0.36030
 Alpha virt. eigenvalues --    0.36759   0.38063   0.38154   0.38694   0.39187
 Alpha virt. eigenvalues --    0.39777   0.40377   0.41515   0.41764   0.42095
 Alpha virt. eigenvalues --    0.42329   0.42723   0.42764   0.43332   0.44302
 Alpha virt. eigenvalues --    0.44903   0.45305   0.46076   0.46215   0.46368
 Alpha virt. eigenvalues --    0.47129   0.47348   0.47485   0.47822   0.48461
 Alpha virt. eigenvalues --    0.49073   0.49130   0.49561   0.50008   0.50238
 Alpha virt. eigenvalues --    0.50355   0.50736   0.51168   0.51391   0.52039
 Alpha virt. eigenvalues --    0.52674   0.53336   0.53667   0.54135   0.54860
 Alpha virt. eigenvalues --    0.55001   0.55592   0.55997   0.56446   0.56858
 Alpha virt. eigenvalues --    0.57896   0.58047   0.58811   0.59262   0.59518
 Alpha virt. eigenvalues --    0.59827   0.60841   0.61173   0.61612   0.61687
 Alpha virt. eigenvalues --    0.62017   0.62586   0.63404   0.64006   0.64050
 Alpha virt. eigenvalues --    0.64426   0.64793   0.65044   0.65334   0.65610
 Alpha virt. eigenvalues --    0.65843   0.66371   0.66407   0.66826   0.66979
 Alpha virt. eigenvalues --    0.67310   0.67493   0.67835   0.68244   0.68415
 Alpha virt. eigenvalues --    0.68584   0.68855   0.69292   0.69742   0.69836
 Alpha virt. eigenvalues --    0.70286   0.70568   0.70669   0.71033   0.71500
 Alpha virt. eigenvalues --    0.71870   0.71927   0.72111   0.73057   0.73496
 Alpha virt. eigenvalues --    0.73660   0.74121   0.74441   0.74675   0.74963
 Alpha virt. eigenvalues --    0.75356   0.75764   0.76243   0.76509   0.76754
 Alpha virt. eigenvalues --    0.77283   0.77441   0.78337   0.78688   0.79075
 Alpha virt. eigenvalues --    0.79903   0.80254   0.80849   0.81829   0.82459
 Alpha virt. eigenvalues --    0.82982   0.83988   0.84508   0.84847   0.85746
 Alpha virt. eigenvalues --    0.86224   0.87222   0.87595   0.88231   0.90089
 Alpha virt. eigenvalues --    0.90472   0.91390   0.92977   0.93621   0.95143
 Alpha virt. eigenvalues --    0.95734   0.96107   0.97235   0.98416   0.98624
 Alpha virt. eigenvalues --    0.99285   0.99803   1.00056   1.02090   1.03804
 Alpha virt. eigenvalues --    1.04367   1.04679   1.06473   1.07808   1.09008
 Alpha virt. eigenvalues --    1.09173   1.10386   1.11414   1.11780   1.13448
 Alpha virt. eigenvalues --    1.13992   1.14705   1.16489   1.16527   1.17481
 Alpha virt. eigenvalues --    1.18854   1.19530   1.20225   1.20431   1.21599
 Alpha virt. eigenvalues --    1.21937   1.23260   1.24166   1.24866   1.25212
 Alpha virt. eigenvalues --    1.25362   1.26370   1.27170   1.27639   1.28231
 Alpha virt. eigenvalues --    1.28499   1.29048   1.29526   1.29730   1.29837
 Alpha virt. eigenvalues --    1.30743   1.31320   1.32005   1.32510   1.32759
 Alpha virt. eigenvalues --    1.33427   1.34716   1.35889   1.36229   1.37980
 Alpha virt. eigenvalues --    1.38722   1.39181   1.39860   1.41251   1.42573
 Alpha virt. eigenvalues --    1.43388   1.44669   1.46188   1.47112   1.48178
 Alpha virt. eigenvalues --    1.48406   1.49174   1.50203   1.50692   1.51839
 Alpha virt. eigenvalues --    1.52237   1.52933   1.53349   1.54034   1.54111
 Alpha virt. eigenvalues --    1.55550   1.55914   1.56524   1.58021   1.59007
 Alpha virt. eigenvalues --    1.59834   1.60472   1.60976   1.61849   1.63175
 Alpha virt. eigenvalues --    1.64927   1.66860   1.66987   1.67228   1.67671
 Alpha virt. eigenvalues --    1.68196   1.68976   1.69466   1.70294   1.70505
 Alpha virt. eigenvalues --    1.72225   1.72428   1.72446   1.73325   1.73484
 Alpha virt. eigenvalues --    1.73843   1.74851   1.75657   1.75939   1.76053
 Alpha virt. eigenvalues --    1.76299   1.76705   1.76928   1.77266   1.77366
 Alpha virt. eigenvalues --    1.77698   1.78198   1.78501   1.78623   1.78923
 Alpha virt. eigenvalues --    1.79734   1.80085   1.80590   1.80920   1.81367
 Alpha virt. eigenvalues --    1.82003   1.82267   1.83084   1.83450   1.83748
 Alpha virt. eigenvalues --    1.84376   1.85018   1.85337   1.85930   1.86340
 Alpha virt. eigenvalues --    1.87157   1.87514   1.88574   1.88782   1.90407
 Alpha virt. eigenvalues --    1.91054   1.92196   1.92973   1.94378   1.94571
 Alpha virt. eigenvalues --    1.94968   1.95570   1.95799   1.96821   1.97238
 Alpha virt. eigenvalues --    1.98759   1.99275   1.99387   1.99714   1.99957
 Alpha virt. eigenvalues --    2.00425   2.00598   2.01059   2.02465   2.03610
 Alpha virt. eigenvalues --    2.04245   2.05443   2.05567   2.06817   2.07454
 Alpha virt. eigenvalues --    2.08307   2.09231   2.09818   2.10224   2.11216
 Alpha virt. eigenvalues --    2.11311   2.12618   2.13486   2.14375   2.14595
 Alpha virt. eigenvalues --    2.14913   2.15171   2.16331   2.16660   2.16844
 Alpha virt. eigenvalues --    2.17826   2.17931   2.19767   2.19974   2.20632
 Alpha virt. eigenvalues --    2.21463   2.22541   2.23123   2.23604   2.24477
 Alpha virt. eigenvalues --    2.26419   2.26876   2.27786   2.29213   2.29902
 Alpha virt. eigenvalues --    2.30268   2.30482   2.31208   2.32483   2.32755
 Alpha virt. eigenvalues --    2.33534   2.34589   2.35023   2.35365   2.36260
 Alpha virt. eigenvalues --    2.36771   2.37376   2.38591   2.39743   2.41288
 Alpha virt. eigenvalues --    2.41627   2.42420   2.43919   2.45021   2.45232
 Alpha virt. eigenvalues --    2.46352   2.48117   2.49939   2.51657   2.52744
 Alpha virt. eigenvalues --    2.55027   2.55174   2.55899   2.56840   2.57661
 Alpha virt. eigenvalues --    2.58480   2.60109   2.60237   2.61224   2.61953
 Alpha virt. eigenvalues --    2.63002   2.63462   2.64045   2.64676   2.64931
 Alpha virt. eigenvalues --    2.66895   2.67981   2.71097   2.73125   2.76049
 Alpha virt. eigenvalues --    2.76237   2.76641   2.77113   2.77964   2.78873
 Alpha virt. eigenvalues --    2.80372   2.81169   2.84052   2.87784   2.88132
 Alpha virt. eigenvalues --    2.88577   2.89869   2.90252   2.90771   2.91959
 Alpha virt. eigenvalues --    2.92589   2.93120   2.93706   2.94217   2.95819
 Alpha virt. eigenvalues --    2.96479   2.98013   2.98644   3.00622   3.05701
 Alpha virt. eigenvalues --    3.06173   3.06353   3.06660   3.06989   3.07336
 Alpha virt. eigenvalues --    3.07868   3.08511   3.09466   3.09739   3.11117
 Alpha virt. eigenvalues --    3.12178   3.12458   3.13498   3.14204   3.15407
 Alpha virt. eigenvalues --    3.15440   3.16211   3.16823   3.19329   3.19722
 Alpha virt. eigenvalues --    3.22116   3.27102   3.28201   3.28261   3.31499
 Alpha virt. eigenvalues --    3.34969   3.35466   3.36001   3.41429   3.45095
 Alpha virt. eigenvalues --    3.52093   3.53365   3.63832   3.64068   3.66643
 Alpha virt. eigenvalues --    3.71454   3.72412   3.85153   3.86349   3.87541
          Condensed to atoms (all electrons):
 Mulliken charges:
               1
     1  S    0.097943
     2  S    0.124027
     3  F   -0.214731
     4  F   -0.212820
     5  F   -0.207505
     6  F   -0.211189
     7  F   -0.211273
     8  F   -0.214802
     9  C   -0.041116
    10  C   -0.212614
    11  C   -0.198050
    12  C    0.019341
    13  C    0.426584
    14  C   -0.229218
    15  C    0.377518
    16  C    0.490278
    17  C   -0.081151
    18  C   -0.002404
    19  C    0.037557
    20  C   -0.158736
    21  C   -0.081318
    22  C    0.072167
    23  C   -0.037678
    24  C   -0.060531
    25  C   -0.018615
    26  C   -0.011404
    27  C   -0.011168
    28  C   -0.159724
    29  C    0.024388
    30  C    0.039710
    31  C   -0.031367
    32  C   -0.046143
    33  C   -0.019133
    34  C   -0.011876
    35  C   -0.013281
    36  C   -0.039679
    37  C    0.030774
    38  H    0.082594
    39  H    0.056131
    40  H    0.073258
    41  H    0.066407
    42  H    0.066999
    43  H    0.092651
    44  H   -0.004989
    45  H    0.021384
    46  H    0.018608
    47  H    0.018644
    48  H    0.018721
    49  H    0.069210
    50  H    0.079959
    51  H    0.054521
    52  H    0.017974
    53  H    0.017650
    54  H    0.020387
    55  H    0.019407
    56  H    0.019678
    57  H    0.058541
    58  H    0.075448
    59  H    0.054056
 Sum of Mulliken charges =   0.00000
 Mulliken charges with hydrogens summed into heavy atoms:
               1
     1  S    0.097943
     2  S    0.124027
     3  F   -0.214731
     4  F   -0.212820
     5  F   -0.207505
     6  F   -0.211189
     7  F   -0.211273
     8  F   -0.214802
     9  C   -0.041116
    10  C   -0.212614
    11  C   -0.198050
    12  C    0.019341
    13  C    0.426584
    14  C   -0.229218
    15  C    0.377518
    16  C    0.490278
    17  C   -0.081151
    18  C    0.209579
    19  C    0.263613
    20  C   -0.158736
    21  C   -0.081318
    22  C    0.072167
    23  C   -0.042667
    24  C   -0.039147
    25  C   -0.000007
    26  C    0.007240
    27  C    0.007552
    28  C   -0.159724
    29  C    0.228078
    30  C    0.039710
    31  C   -0.013394
    32  C   -0.028492
    33  C    0.001253
    34  C    0.007531
    35  C    0.006397
    36  C   -0.039679
    37  C    0.218819
 Electronic spatial extent (au):  <R**2>=          20278.6205
 Charge=              0.0000 electrons
 Dipole moment (field-independent basis, Debye):
    X=              0.2843    Y=             -3.9215    Z=             -1.4085  Tot=              4.1765
 Quadrupole moment (field-independent basis, Debye-Ang):
   XX=           -200.9731   YY=           -230.2293   ZZ=           -226.4773
   XY=              2.5964   XZ=             -4.9627   YZ=             -3.0651
 Traceless Quadrupole moment (field-independent basis, Debye-Ang):
   XX=             18.2534   YY=            -11.0027   ZZ=             -7.2507
   XY=              2.5964   XZ=             -4.9627   YZ=             -3.0651
 Octapole moment (field-independent basis, Debye-Ang**2):
  XXX=            -23.8800  YYY=             22.0467  ZZZ=             11.6332  XYY=              5.7729
  XXY=              0.3790  XXZ=            -29.1026  XZZ=             -9.6663  YZZ=             44.0346
  YYZ=             18.7527  XYZ=             19.4022
 Hexadecapole moment (field-independent basis, Debye-Ang**3):
 XXXX=         -15286.1628 YYYY=          -7694.0401 ZZZZ=          -1921.4973 XXXY=            -29.3547
 XXXZ=           -311.9353 YYYX=            -48.2991 YYYZ=            -61.2858 ZZZX=             52.9624
 ZZZY=             43.1257 XXYY=          -3840.8488 XXZZ=          -3371.5336 YYZZ=          -1673.5865
 XXYZ=            -74.3874 YYXZ=           -100.5053 ZZXY=             -9.4497
 N-N= 4.636710438546D+03 E-N=-1.517329458560D+04  KE= 2.492328911652D+03
 No NMR shielding tensors so no spin-rotation constants.
 Leave Link  601 at Wed Dec  5 16:55:42 2018, MaxMem=   536870912 cpu:         8.1
 (Enter /pbs_home/pkowalski/g09d01/g09/l701.exe)
 Compute integral first derivatives.
 ... and contract with generalized density number  0.
 Leave Link  701 at Wed Dec  5 16:55:44 2018, MaxMem=   536870912 cpu:         6.9
 (Enter /pbs_home/pkowalski/g09d01/g09/l702.exe)
 L702 exits ... SP integral derivatives will be done elsewhere.
 Leave Link  702 at Wed Dec  5 16:55:45 2018, MaxMem=   536870912 cpu:         0.2
 (Enter /pbs_home/pkowalski/g09d01/g09/l703.exe)
 Compute integral first derivatives, UseDBF=F ICtDFT=           0.
 Integral derivatives from FoFJK, PRISM(SPDF).
 Calling FoFJK, ICntrl=      2127 FMM=F ISym2X=0 I1Cent= 0 IOpClX= 0 NMat=1 NMatS=1 NMatT=0.
 FoFJK:  IHMeth= 1 ICntrl=    2127 DoSepK=F KAlg= 0 I1Cent=   0 FoldK=F
 IRaf=         0 NMat=   1 IRICut=       1 DoRegI=T DoRafI=F ISym2E= 0.
 FoFCou: FMM=F IPFlag=           0 FMFlag=      100000 FMFlg1=         800
         NFxFlg=           0 DoJE=F BraDBF=F KetDBF=F FulRan=T
         wScrn=  0.000000 ICntrl=    2127 IOpCl=  0 I1Cent=           0 NGrid=           0
         NMat0=    1 NMatS0=      1 NMatT0=    0 NMatD0=    1 NMtDS0=    0 NMtDT0=    0
 Symmetry not used in FoFCou.
 Leave Link  703 at Wed Dec  5 16:57:59 2018, MaxMem=   536870912 cpu:      1068.6
 (Enter /pbs_home/pkowalski/g09d01/g09/l716.exe)
 Dipole        = 1.11832820D-01-1.54285576D+00-5.54152926D-01
 ***** Axes restored to original set *****
 -------------------------------------------------------------------
 Center     Atomic                   Forces (Hartrees/Bohr)
 Number     Number              X              Y              Z
 -------------------------------------------------------------------
      1       16           0.006818424    0.042011740   -0.010662925
      2       16          -0.012306215    0.018951668   -0.031496809
      3        9           0.028084446    0.000160527   -0.012596537
      4        9          -0.018072529   -0.008206448    0.027902848
      5        9          -0.006386383   -0.039272064   -0.001054287
      6        9           0.018134374    0.015826694   -0.027631975
      7        9          -0.011275179   -0.003993082    0.025011341
      8        9          -0.004313497    0.005274360   -0.034712139
      9        6           0.000559578   -0.026384952    0.067652926
     10        6          -0.040415769    0.021357728   -0.011297795
     11        6           0.062050772    0.048877484   -0.034289092
     12        6          -0.012392070   -0.015226918   -0.050738883
     13        6          -0.016722600    0.001768516   -0.011336780
     14        6           0.021834132   -0.025703228    0.002317591
     15        6          -0.009837108    0.039669495    0.027355211
     16        6           0.016280601   -0.008546149    0.012530700
     17        6          -0.002255493   -0.045906470    0.015799773
     18        6          -0.028118555   -0.011589191    0.001371480
     19        6           0.036900936   -0.003808570    0.020660890
     20        6           0.018025476   -0.037618729    0.007225988
     21        6          -0.021516237   -0.021267146    0.010356478
     22        6           0.020007914    0.001876264    0.001736049
     23        6          -0.000162976   -0.016905400    0.004754698
     24        6          -0.014521128    0.006666215   -0.000271712
     25        6           0.013606305   -0.005754290   -0.000664107
     26        6           0.005031598    0.011353555   -0.002726651
     27        6           0.001037691    0.001898806   -0.000689986
     28        6           0.021441401    0.022632509   -0.005483742
     29        6           0.001264902    0.004394576   -0.002759996
     30        6          -0.015957856   -0.002213580    0.004072143
     31        6           0.002475397   -0.011798895    0.000266241
     32        6           0.013947329    0.004407642   -0.005636634
     33        6          -0.012085517   -0.006581963    0.002722356
     34        6          -0.004219912    0.011876265    0.002148133
     35        6          -0.004102866    0.002833199    0.001056006
     36        6          -0.045762731    0.025483901    0.002503905
     37        6          -0.004367579   -0.002804949   -0.003557011
     38        1          -0.005203723   -0.002541376   -0.003479262
     39        1           0.000714973    0.007321115    0.002696694
     40        1           0.004919985   -0.003660584    0.002604380
     41        1          -0.002007735    0.002207677   -0.007068398
     42        1          -0.004403582   -0.004480857   -0.001346507
     43        1           0.001545653    0.002228463    0.006390727
     44        1           0.005837086    0.016168956   -0.004064849
     45        1           0.011079343   -0.001100629   -0.001554006
     46        1          -0.005040397    0.004863483   -0.000644767
     47        1           0.001473459   -0.006806091    0.001599821
     48        1          -0.006395459   -0.003649413    0.001506179
     49        1          -0.000431058    0.000649243    0.008288177
     50        1          -0.001219664   -0.000445026   -0.008822865
     51        1          -0.002518529   -0.005884041    0.005880465
     52        1          -0.003811434    0.008541390    0.002157385
     53        1          -0.008441003   -0.002079382    0.001880948
     54        1           0.005180344    0.004882309   -0.000951010
     55        1          -0.000377862   -0.007253048   -0.000103013
     56        1           0.006383440   -0.003284658   -0.001989690
     57        1           0.001998325    0.004495925    0.007186698
     58        1          -0.001224223   -0.002923532   -0.006488894
     59        1          -0.000767010   -0.000989044    0.006484089
 -------------------------------------------------------------------
 Cartesian Forces:  Max     0.067652926 RMS     0.016568148
 Leave Link  716 at Wed Dec  5 16:58:00 2018, MaxMem=   536870912 cpu:         0.3
 (Enter /pbs_home/pkowalski/g09d01/g09/l103.exe)

 GradGradGradGradGradGradGradGradGradGradGradGradGradGradGradGradGradGrad
 Berny optimization.
 FormGI is forming the generalized inverse of G from B-inverse, IUseBI=4.
 GSVD:  received Info=                   1 from GESDD.
 Internal  Forces:  Max     0.062291775 RMS     0.009447059
 Search for a local minimum.
 Step number   1 out of a maximum of  337
 All quantities printed in internal units (Hartrees-Bohrs-Radians)
 RMS Force = .94471D-02 SwitMx=.10000D-02 MixMth= 1
 Mixed Optimization -- RFO/linear search
 Second derivative matrix not updated -- first step.
 ITU=  0
     Eigenvalues ---    0.00230   0.00460   0.00649   0.00661   0.00734
     Eigenvalues ---    0.00735   0.00744   0.00760   0.00853   0.00880
     Eigenvalues ---    0.00884   0.00889   0.00948   0.01067   0.01165
     Eigenvalues ---    0.01211   0.01215   0.01325   0.01408   0.01475
     Eigenvalues ---    0.01562   0.01730   0.01880   0.01886   0.01953
     Eigenvalues ---    0.01955   0.01980   0.02010   0.02028   0.02081
     Eigenvalues ---    0.02089   0.02137   0.02144   0.02154   0.02156
     Eigenvalues ---    0.02169   0.02173   0.02192   0.02218   0.02346
     Eigenvalues ---    0.02684   0.04142   0.05097   0.05175   0.06816
     Eigenvalues ---    0.07151   0.07468   0.07491   0.07496   0.07507
     Eigenvalues ---    0.07532   0.07551   0.07959   0.08226   0.09383
     Eigenvalues ---    0.09880   0.10463   0.11174   0.11820   0.11994
     Eigenvalues ---    0.13801   0.15368   0.15988   0.15998   0.15999
     Eigenvalues ---    0.15999   0.15999   0.16000   0.16000   0.16000
     Eigenvalues ---    0.16000   0.16000   0.16000   0.16000   0.16000
     Eigenvalues ---    0.16000   0.16000   0.16000   0.16000   0.16000
     Eigenvalues ---    0.16000   0.16000   0.16000   0.16000   0.16843
     Eigenvalues ---    0.19278   0.20147   0.21012   0.21998   0.22000
     Eigenvalues ---    0.22000   0.22000   0.22676   0.23451   0.23456
     Eigenvalues ---    0.23985   0.24277   0.24290   0.24619   0.24881
     Eigenvalues ---    0.24882   0.24930   0.24960   0.24972   0.24981
     Eigenvalues ---    0.24999   0.25000   0.25000   0.25069   0.25691
     Eigenvalues ---    0.27050   0.27545   0.27729   0.28952   0.29539
     Eigenvalues ---    0.30069   0.30526   0.30572   0.31464   0.31560
     Eigenvalues ---    0.31774   0.32131   0.32202   0.32558   0.32569
     Eigenvalues ---    0.32577   0.32590   0.32599   0.32606   0.32617
     Eigenvalues ---    0.32618   0.32621   0.32703   0.32802   0.32874
     Eigenvalues ---    0.32899   0.33076   0.33296   0.33484   0.33610
     Eigenvalues ---    0.35656   0.35677   0.35692   0.35700   0.35704
     Eigenvalues ---    0.35708   0.35794   0.36083   0.36241   0.37708
     Eigenvalues ---    0.40290   0.40691   0.40900   0.41171   0.43836
     Eigenvalues ---    0.44307   0.45571   0.45882   0.45945   0.45959
     Eigenvalues ---    0.46526   0.47077   0.47230   0.48241   0.48255
     Eigenvalues ---    0.48373   0.48496   0.49238   0.49540   0.50327
     Eigenvalues ---    0.51715
 RFO step:  Lambda=-9.65878348D-02 EMin= 2.30000000D-03
 Linear search not attempted -- first point.
 Maximum step size (   0.300) exceeded in Quadratic search.
    -- Step size scaled by   0.756
 Iteration  1 RMS(Cart)=  0.10812057 RMS(Int)=  0.00279647
 Iteration  2 RMS(Cart)=  0.00684127 RMS(Int)=  0.00025702
 Iteration  3 RMS(Cart)=  0.00001600 RMS(Int)=  0.00025692
 Iteration  4 RMS(Cart)=  0.00000001 RMS(Int)=  0.00025692
 ITry= 1 IFail=0 DXMaxC= 6.20D-01 DCOld= 1.00D+10 DXMaxT= 3.00D-01 DXLimC= 3.00D+00 Rises=F
 Variable       Old X    -DE/DX   Delta X   Delta X   Delta X     New X
                                 (Linear)    (Quad)   (Total)
    R1        3.37375  -0.02046   0.00000  -0.04467  -0.04439   3.32936
    R2        3.42675  -0.03516   0.00000  -0.07177  -0.07201   3.35474
    R3        3.35958  -0.01791   0.00000  -0.03561  -0.03552   3.32405
    R4        3.40530  -0.02205   0.00000  -0.04258  -0.04283   3.36247
    R5        2.60642  -0.02910   0.00000  -0.03736  -0.03736   2.56906
    R6        2.61669  -0.03257   0.00000  -0.04253  -0.04253   2.57416
    R7        2.61543  -0.03975   0.00000  -0.05179  -0.05179   2.56364
    R8        2.62768  -0.03626   0.00000  -0.04820  -0.04820   2.57948
    R9        2.61414  -0.02447   0.00000  -0.03182  -0.03182   2.58232
   R10        2.61683  -0.03410   0.00000  -0.04454  -0.04454   2.57230
   R11        2.80501  -0.02439   0.00000  -0.04530  -0.04505   2.75996
   R12        2.92736  -0.04643   0.00000  -0.09392  -0.09392   2.83344
   R13        2.85943  -0.01560   0.00000  -0.03163  -0.03151   2.82791
   R14        2.81835   0.00072   0.00000   0.00127   0.00127   2.81962
   R15        2.79824  -0.06229   0.00000  -0.11105  -0.11073   2.68751
   R16        2.82218   0.00796   0.00000   0.01408   0.01408   2.83626
   R17        2.86556   0.00135   0.00000   0.00269   0.00268   2.86823
   R18        2.57807   0.00448   0.00000   0.00568   0.00564   2.58371
   R19        2.87852   0.00322   0.00000   0.00584   0.00587   2.88439
   R20        2.83394   0.00259   0.00000   0.00470   0.00468   2.83862
   R21        2.85135  -0.02478   0.00000  -0.04556  -0.04556   2.80579
   R22        2.84907   0.00640   0.00000   0.01155   0.01158   2.86065
   R23        2.82135  -0.03313   0.00000  -0.05938  -0.05942   2.76193
   R24        2.09815  -0.00675   0.00000  -0.01209  -0.01209   2.08606
   R25        2.09722  -0.00492   0.00000  -0.00881  -0.00881   2.08842
   R26        2.09778  -0.00611   0.00000  -0.01094  -0.01094   2.08683
   R27        2.09749  -0.00421   0.00000  -0.00754  -0.00754   2.08995
   R28        2.09730  -0.00551   0.00000  -0.00985  -0.00985   2.08745
   R29        2.09801  -0.00607   0.00000  -0.01087  -0.01087   2.08713
   R30        2.83905  -0.01953   0.00000  -0.03534  -0.03534   2.80372
   R31        2.56021   0.01612   0.00000   0.02174   0.02139   2.58160
   R32        2.87826  -0.03201   0.00000  -0.06094  -0.06094   2.81732
   R33        2.57275   0.00227   0.00000   0.00354   0.00337   2.57612
   R34        2.68035  -0.01216   0.00000  -0.01819  -0.01818   2.66217
   R35        2.68196  -0.01055   0.00000  -0.01590  -0.01589   2.66607
   R36        2.64350  -0.00415   0.00000  -0.00565  -0.00565   2.63785
   R37        2.01492   0.01588   0.00000   0.02535   0.02535   2.04027
   R38        2.64014  -0.00535   0.00000  -0.00726  -0.00726   2.63288
   R39        2.03951   0.00980   0.00000   0.01620   0.01620   2.05571
   R40        2.62784   0.00187   0.00000   0.00308   0.00307   2.63091
   R41        2.04624   0.00679   0.00000   0.01133   0.01133   2.05756
   R42        2.62651   0.00268   0.00000   0.00415   0.00415   2.63066
   R43        2.04589   0.00702   0.00000   0.01170   0.01170   2.05760
   R44        2.04547   0.00751   0.00000   0.01253   0.01253   2.05800
   R45        2.83776   0.00046   0.00000   0.00083   0.00083   2.83859
   R46        2.09761  -0.00566   0.00000  -0.01012  -0.01012   2.08748
   R47        2.09576  -0.00665   0.00000  -0.01188  -0.01188   2.08389
   R48        2.09401  -0.00834   0.00000  -0.01486  -0.01486   2.07914
   R49        2.66970  -0.00808   0.00000  -0.01180  -0.01180   2.65790
   R50        2.66773  -0.00542   0.00000  -0.00799  -0.00798   2.65975
   R51        2.64251  -0.00422   0.00000  -0.00574  -0.00574   2.63677
   R52        2.03707   0.00866   0.00000   0.01426   0.01426   2.05133
   R53        2.64137  -0.00553   0.00000  -0.00752  -0.00751   2.63386
   R54        2.04404   0.00822   0.00000   0.01367   0.01367   2.05772
   R55        2.63430  -0.00072   0.00000  -0.00067  -0.00067   2.63362
   R56        2.04566   0.00709   0.00000   0.01181   0.01181   2.05748
   R57        2.63392  -0.00036   0.00000  -0.00019  -0.00019   2.63373
   R58        2.04553   0.00722   0.00000   0.01203   0.01203   2.05757
   R59        2.04540   0.00745   0.00000   0.01242   0.01242   2.05781
   R60        2.84956  -0.00553   0.00000  -0.01014  -0.01014   2.83942
   R61        2.09728  -0.00503   0.00000  -0.00900  -0.00900   2.08828
   R62        2.09230  -0.00594   0.00000  -0.01056  -0.01056   2.08174
   R63        2.08210  -0.00379   0.00000  -0.00665  -0.00665   2.07545
    A1        1.59664   0.00874   0.00000   0.01945   0.01981   1.61645
    A2        1.57322   0.01060   0.00000   0.02998   0.02937   1.60259
    A3        1.98751  -0.00488   0.00000   0.00137  -0.00068   1.98683
    A4        1.84708   0.01140   0.00000   0.03640   0.03569   1.88277
    A5        2.03494   0.00656   0.00000   0.03345   0.03255   2.06750
    A6        1.95207  -0.00712   0.00000  -0.01466  -0.01563   1.93644
    A7        2.04976  -0.00559   0.00000  -0.00331  -0.00395   2.04581
    A8        2.05555   0.01949   0.00000   0.05720   0.05706   2.11261
    A9        1.90708  -0.00357   0.00000  -0.00627  -0.00717   1.89990
   A10        2.03168   0.00021   0.00000   0.01541   0.01388   2.04556
   A11        2.06592   0.01356   0.00000   0.04888   0.04773   2.11365
   A12        2.16667   0.00057   0.00000   0.00142   0.00140   2.16807
   A13        2.22158  -0.00266   0.00000  -0.00533  -0.00534   2.21624
   A14        1.88669   0.00192   0.00000   0.00315   0.00315   1.88984
   A15        1.92494  -0.00718   0.00000  -0.02852  -0.02849   1.89645
   A16        2.01607   0.00136   0.00000   0.00698   0.00679   2.02286
   A17        1.87387   0.00369   0.00000   0.01324   0.01314   1.88702
   A18        1.90249   0.00393   0.00000   0.01298   0.01305   1.91554
   A19        1.95796  -0.00254   0.00000  -0.01023  -0.01033   1.94763
   A20        1.78541   0.00125   0.00000   0.00778   0.00773   1.79314
   A21        1.94230  -0.00258   0.00000  -0.00634  -0.00631   1.93599
   A22        2.22821   0.00643   0.00000   0.01464   0.01464   2.24285
   A23        2.10922  -0.00386   0.00000  -0.00811  -0.00812   2.10109
   A24        1.90202  -0.00265   0.00000  -0.00969  -0.00970   1.89232
   A25        1.98864   0.00102   0.00000   0.00373   0.00371   1.99236
   A26        1.98984   0.00273   0.00000   0.00963   0.00959   1.99944
   A27        1.88898  -0.00036   0.00000  -0.00097  -0.00093   1.88805
   A28        1.88140   0.00121   0.00000   0.00533   0.00535   1.88675
   A29        1.80703  -0.00191   0.00000  -0.00787  -0.00785   1.79918
   A30        1.92665  -0.00763   0.00000  -0.03076  -0.03074   1.89591
   A31        1.91575   0.00516   0.00000   0.01812   0.01818   1.93393
   A32        1.92847  -0.00239   0.00000  -0.00920  -0.00941   1.91906
   A33        1.98026   0.00023   0.00000   0.00378   0.00361   1.98387
   A34        1.94055   0.00311   0.00000   0.01049   0.01040   1.95095
   A35        1.76678   0.00246   0.00000   0.01133   0.01128   1.77806
   A36        2.11647  -0.01011   0.00000  -0.01818  -0.01843   2.09804
   A37        1.96233   0.01625   0.00000   0.02769   0.02817   1.99050
   A38        2.20438  -0.00613   0.00000  -0.00949  -0.00974   2.19464
   A39        1.91847  -0.00274   0.00000  -0.00910  -0.00909   1.90939
   A40        1.91419   0.00913   0.00000   0.02800   0.02792   1.94211
   A41        1.92208   0.00233   0.00000   0.00679   0.00669   1.92878
   A42        1.90738  -0.00313   0.00000  -0.00907  -0.00904   1.89834
   A43        1.90767  -0.00162   0.00000  -0.00691  -0.00691   1.90076
   A44        1.89379  -0.00405   0.00000  -0.00992  -0.01011   1.88368
   A45        1.91446   0.01044   0.00000   0.03267   0.03256   1.94702
   A46        1.91898   0.00324   0.00000   0.01015   0.00991   1.92889
   A47        1.91752  -0.00841   0.00000  -0.02729  -0.02719   1.89033
   A48        1.89646  -0.00258   0.00000  -0.00264  -0.00304   1.89342
   A49        1.90900  -0.00210   0.00000  -0.00741  -0.00720   1.90180
   A50        1.90723  -0.00058   0.00000  -0.00541  -0.00544   1.90179
   A51        2.06770  -0.00032   0.00000  -0.00464  -0.00444   2.06325
   A52        1.98526  -0.01819   0.00000  -0.03181  -0.03221   1.95306
   A53        2.23022   0.01851   0.00000   0.03645   0.03665   2.26687
   A54        2.06728  -0.00380   0.00000  -0.01091  -0.01067   2.05661
   A55        1.95578  -0.00795   0.00000  -0.01246  -0.01296   1.94281
   A56        2.25940   0.01174   0.00000   0.02304   0.02327   2.28266
   A57        2.17812  -0.00599   0.00000  -0.01213  -0.01214   2.16599
   A58        2.07167   0.00036   0.00000   0.00172   0.00172   2.07339
   A59        2.03337   0.00563   0.00000   0.01041   0.01042   2.04379
   A60        2.11876  -0.00190   0.00000  -0.00544  -0.00544   2.11332
   A61        2.16269  -0.00683   0.00000  -0.02022  -0.02022   2.14247
   A62        2.00171   0.00873   0.00000   0.02566   0.02566   2.02737
   A63        2.12448  -0.00004   0.00000  -0.00101  -0.00100   2.12348
   A64        2.12961  -0.00556   0.00000  -0.01594  -0.01594   2.11367
   A65        2.02908   0.00560   0.00000   0.01695   0.01694   2.04602
   A66        2.10282   0.00118   0.00000   0.00408   0.00407   2.10689
   A67        2.09282  -0.00248   0.00000  -0.00761  -0.00760   2.08521
   A68        2.08754   0.00130   0.00000   0.00353   0.00353   2.09108
   A69        2.09847  -0.00070   0.00000  -0.00041  -0.00041   2.09806
   A70        2.09373  -0.00103   0.00000  -0.00384  -0.00384   2.08989
   A71        2.09098   0.00172   0.00000   0.00425   0.00425   2.09523
   A72        2.08846  -0.00418   0.00000  -0.00763  -0.00764   2.08081
   A73        2.09752   0.00211   0.00000   0.00388   0.00389   2.10141
   A74        2.09720   0.00206   0.00000   0.00375   0.00375   2.10096
   A75        2.01598  -0.00363   0.00000  -0.01019  -0.01033   2.00566
   A76        2.07041   0.00632   0.00000   0.01492   0.01499   2.08540
   A77        2.19304  -0.00282   0.00000  -0.00568  -0.00568   2.18737
   A78        1.91430  -0.00063   0.00000  -0.00229  -0.00227   1.91202
   A79        1.93375   0.00710   0.00000   0.01976   0.01977   1.95352
   A80        1.93462  -0.00161   0.00000  -0.00321  -0.00322   1.93141
   A81        1.95351  -0.00596   0.00000  -0.02044  -0.02041   1.93309
   A82        1.82955   0.00307   0.00000   0.01145   0.01145   1.84100
   A83        1.89569  -0.00235   0.00000  -0.00615  -0.00616   1.88952
   A84        2.14451  -0.00367   0.00000  -0.00754  -0.00754   2.13697
   A85        2.08133   0.00242   0.00000   0.00576   0.00576   2.08709
   A86        2.05647   0.00124   0.00000   0.00173   0.00173   2.05820
   A87        2.10950  -0.00040   0.00000  -0.00147  -0.00147   2.10803
   A88        2.12881  -0.00401   0.00000  -0.01168  -0.01168   2.11713
   A89        2.04419   0.00440   0.00000   0.01311   0.01311   2.05730
   A90        2.11226   0.00099   0.00000   0.00186   0.00186   2.11412
   A91        2.11355  -0.00395   0.00000  -0.01113  -0.01113   2.10242
   A92        2.05727   0.00297   0.00000   0.00926   0.00926   2.06653
   A93        2.09896   0.00135   0.00000   0.00379   0.00379   2.10275
   A94        2.09318  -0.00187   0.00000  -0.00541  -0.00541   2.08777
   A95        2.09100   0.00051   0.00000   0.00161   0.00161   2.09261
   A96        2.09720  -0.00013   0.00000   0.00027   0.00027   2.09747
   A97        2.09364  -0.00077   0.00000  -0.00261  -0.00261   2.09103
   A98        2.09234   0.00091   0.00000   0.00234   0.00234   2.09468
   A99        2.09160  -0.00306   0.00000  -0.00619  -0.00619   2.08541
   A100       2.09586   0.00153   0.00000   0.00310   0.00310   2.09896
   A101       2.09566   0.00153   0.00000   0.00309   0.00309   2.09875
   A102       1.96132  -0.00261   0.00000  -0.00324  -0.00345   1.95787
   A103       2.09687   0.00182   0.00000   0.00254   0.00262   2.09950
   A104       2.22331   0.00075   0.00000   0.00034   0.00044   2.22375
   A105       1.89521   0.00187   0.00000   0.00666   0.00668   1.90190
   A106       1.92365   0.00528   0.00000   0.01358   0.01359   1.93724
   A107       1.99323  -0.00628   0.00000  -0.01771  -0.01766   1.97556
   A108       1.90802  -0.00510   0.00000  -0.01681  -0.01682   1.89120
   A109       1.81978   0.00516   0.00000   0.01906   0.01912   1.83889
   A110       1.91988  -0.00112   0.00000  -0.00514  -0.00511   1.91477
    D1        0.13524  -0.00279   0.00000  -0.03123  -0.03170   0.10353
    D2       -2.26203  -0.01987   0.00000  -0.11561  -0.11490  -2.37692
    D3        3.03198   0.00406   0.00000   0.02912   0.02893   3.06091
    D4       -0.11248   0.00364   0.00000   0.02863   0.02849  -0.08399
    D5        0.34193  -0.00795   0.00000  -0.06901  -0.06891   0.27302
    D6       -2.11381  -0.02458   0.00000  -0.14263  -0.14162  -2.25543
    D7        2.91432   0.00570   0.00000   0.04236   0.04278   2.95710
    D8       -0.18999   0.00573   0.00000   0.05002   0.05054  -0.13946
    D9        1.86894   0.02178   0.00000   0.13927   0.13885   2.00779
   D10       -1.96100   0.02766   0.00000   0.18707   0.18708  -1.77392
   D11       -0.38904   0.00754   0.00000   0.06498   0.06470  -0.32433
   D12        2.06421   0.01343   0.00000   0.11278   0.11293   2.17715
   D13        3.02636  -0.00484   0.00000  -0.00907  -0.00900   3.01736
   D14        0.03915  -0.00337   0.00000  -0.00218  -0.00216   0.03699
   D15       -1.09742   0.01258   0.00000   0.07264   0.07262  -1.02480
   D16        2.19856   0.01405   0.00000   0.07953   0.07946   2.27802
   D17        0.25334  -0.00195   0.00000  -0.02408  -0.02411   0.22923
   D18       -2.80059  -0.00030   0.00000  -0.01267  -0.01257  -2.81316
   D19       -1.97659  -0.01000   0.00000  -0.08195  -0.08288  -2.05947
   D20        1.25266  -0.00835   0.00000  -0.07054  -0.07133   1.18132
   D21       -0.89777   0.00533   0.00000   0.03311   0.03371  -0.86405
   D22       -2.98225   0.00004   0.00000   0.00988   0.01010  -2.97215
   D23        1.20126   0.00402   0.00000   0.02740   0.02767   1.22893
   D24        2.97052  -0.00108   0.00000  -0.01485  -0.01497   2.95555
   D25        0.88604  -0.00636   0.00000  -0.03808  -0.03859   0.84745
   D26       -1.21364  -0.00238   0.00000  -0.02056  -0.02102  -1.23466
   D27        3.01070   0.00287   0.00000   0.02528   0.02534   3.03604
   D28       -0.13395   0.00325   0.00000   0.03168   0.03182  -0.10213
   D29       -0.89183   0.01365   0.00000   0.09468   0.09465  -0.79718
   D30        2.24669   0.01403   0.00000   0.10107   0.10113   2.34782
   D31        1.16841   0.00563   0.00000   0.03366   0.03420   1.20260
   D32       -0.92904   0.00548   0.00000   0.03298   0.03361  -0.89544
   D33       -3.01199   0.00335   0.00000   0.02360   0.02407  -2.98791
   D34       -1.15951  -0.00492   0.00000  -0.03304  -0.03359  -1.19311
   D35        3.02622  -0.00507   0.00000  -0.03372  -0.03418   2.99204
   D36        0.94328  -0.00720   0.00000  -0.04310  -0.04372   0.89957
   D37        0.88896  -0.00409   0.00000  -0.01538  -0.01541   0.87355
   D38       -1.28929   0.00128   0.00000   0.00690   0.00697  -1.28232
   D39        2.91813   0.00181   0.00000   0.00892   0.00896   2.92709
   D40       -2.38171  -0.00566   0.00000  -0.02179  -0.02180  -2.40351
   D41        1.72323  -0.00029   0.00000   0.00049   0.00058   1.72381
   D42       -0.35254   0.00025   0.00000   0.00251   0.00257  -0.34996
   D43        2.96771  -0.00110   0.00000  -0.00338  -0.00335   2.96436
   D44       -0.08427  -0.00067   0.00000  -0.00536  -0.00537  -0.08964
   D45       -0.03958   0.00021   0.00000   0.00261   0.00260  -0.03698
   D46       -3.09156   0.00064   0.00000   0.00064   0.00058  -3.09098
   D47       -1.38242   0.00453   0.00000   0.01534   0.01539  -1.36703
   D48        0.73624   0.00155   0.00000   0.00473   0.00477   0.74101
   D49        2.72979   0.00187   0.00000   0.00667   0.00676   2.73655
   D50        0.73510  -0.00349   0.00000  -0.01753  -0.01752   0.71759
   D51        2.85376  -0.00646   0.00000  -0.02815  -0.02813   2.82562
   D52       -1.43587  -0.00614   0.00000  -0.02621  -0.02615  -1.46202
   D53        2.77133   0.00068   0.00000  -0.00255  -0.00258   2.76875
   D54       -1.39320  -0.00230   0.00000  -0.01316  -0.01320  -1.40640
   D55        0.60035  -0.00198   0.00000  -0.01122  -0.01121   0.58914
   D56       -1.62055  -0.00151   0.00000  -0.00953  -0.00965  -1.63020
   D57        2.49806   0.00438   0.00000   0.01414   0.01415   2.51221
   D58        0.41769  -0.00091   0.00000  -0.00698  -0.00701   0.41068
   D59        1.43844  -0.00130   0.00000  -0.00637  -0.00649   1.43195
   D60       -0.72614   0.00458   0.00000   0.01730   0.01732  -0.70882
   D61       -2.80651  -0.00071   0.00000  -0.00382  -0.00385  -2.81035
   D62       -1.35071  -0.00245   0.00000  -0.01361  -0.01361  -1.36432
   D63        1.79440  -0.00293   0.00000  -0.02101  -0.02097   1.77343
   D64        1.88817  -0.00212   0.00000  -0.01598  -0.01602   1.87214
   D65       -1.24991  -0.00259   0.00000  -0.02338  -0.02338  -1.27329
   D66       -0.75567   0.00601   0.00000   0.02872   0.02870  -0.72698
   D67        1.39001  -0.00328   0.00000  -0.00980  -0.00983   1.38018
   D68       -2.78457  -0.00018   0.00000   0.00593   0.00599  -2.77859
   D69       -2.86967   0.00676   0.00000   0.03101   0.03097  -2.83870
   D70       -0.72399  -0.00252   0.00000  -0.00750  -0.00755  -0.73154
   D71        1.38462   0.00058   0.00000   0.00822   0.00826   1.39288
   D72        1.41453   0.00756   0.00000   0.03355   0.03349   1.44801
   D73       -2.72298  -0.00173   0.00000  -0.00496  -0.00504  -2.72801
   D74       -0.61437   0.00137   0.00000   0.01076   0.01077  -0.60360
   D75        0.05425  -0.00106   0.00000  -0.01180  -0.01186   0.04239
   D76        3.13805  -0.00182   0.00000  -0.01808  -0.01819   3.11986
   D77       -3.09059  -0.00066   0.00000  -0.00503  -0.00498  -3.09557
   D78       -0.00679  -0.00142   0.00000  -0.01131  -0.01130  -0.01809
   D79       -2.63062   0.00230   0.00000   0.01852   0.01854  -2.61208
   D80        0.46500   0.00215   0.00000   0.01733   0.01734   0.48234
   D81        0.51430   0.00287   0.00000   0.01923   0.01921   0.53351
   D82       -2.67327   0.00272   0.00000   0.01803   0.01802  -2.65525
   D83        0.05210  -0.00120   0.00000  -0.01301  -0.01316   0.03894
   D84       -3.02659  -0.00040   0.00000  -0.00624  -0.00636  -3.03294
   D85       -3.09268  -0.00172   0.00000  -0.01365  -0.01376  -3.10645
   D86        0.11182  -0.00092   0.00000  -0.00688  -0.00696   0.10486
   D87        3.07894  -0.00052   0.00000  -0.00107  -0.00087   3.07807
   D88       -0.05519  -0.00054   0.00000  -0.00109  -0.00089  -0.05609
   D89       -0.10740  -0.00113   0.00000  -0.01134  -0.01154  -0.11895
   D90        3.04165  -0.00115   0.00000  -0.01137  -0.01157   3.03008
   D91       -0.00953  -0.00210   0.00000  -0.02063  -0.02103  -0.03056
   D92        3.03735  -0.00336   0.00000  -0.03180  -0.03219   3.00517
   D93       -3.10867  -0.00156   0.00000  -0.01084  -0.01088  -3.11955
   D94       -0.06179  -0.00283   0.00000  -0.02202  -0.02203  -0.08382
   D95       -3.13828  -0.00022   0.00000  -0.00138  -0.00137  -3.13966
   D96       -0.00535  -0.00021   0.00000  -0.00145  -0.00144  -0.00679
   D97       -0.00401  -0.00022   0.00000  -0.00138  -0.00138  -0.00539
   D98        3.12893  -0.00021   0.00000  -0.00145  -0.00145   3.12748
   D99        3.13959  -0.00004   0.00000  -0.00020  -0.00021   3.13938
   D100      -0.00559  -0.00026   0.00000  -0.00166  -0.00165  -0.00723
   D101       0.00485  -0.00001   0.00000  -0.00014  -0.00014   0.00471
   D102      -3.14033  -0.00023   0.00000  -0.00159  -0.00158   3.14128
   D103       0.00075   0.00024   0.00000   0.00162   0.00162   0.00237
   D104       3.14036   0.00007   0.00000   0.00048   0.00048   3.14084
   D105      -3.13294   0.00030   0.00000   0.00189   0.00189  -3.13105
   D106       0.00668   0.00013   0.00000   0.00074   0.00075   0.00743
   D107      -0.00241   0.00023   0.00000   0.00145   0.00146  -0.00096
   D108       3.13945  -0.00002   0.00000  -0.00015  -0.00015   3.13929
   D109      -3.14062   0.00046   0.00000   0.00289   0.00291  -3.13771
   D110       0.00124   0.00020   0.00000   0.00128   0.00130   0.00254
   D111       0.00190  -0.00005   0.00000  -0.00032  -0.00033   0.00157
   D112       3.14145  -0.00006   0.00000  -0.00038  -0.00038   3.14107
   D113      -3.13772   0.00013   0.00000   0.00083   0.00083  -3.13689
   D114       0.00183   0.00012   0.00000   0.00077   0.00078   0.00261
   D115      -0.00108  -0.00018   0.00000  -0.00119  -0.00118  -0.00227
   D116      -3.14063  -0.00017   0.00000  -0.00113  -0.00113   3.14142
   D117       3.14024   0.00007   0.00000   0.00042   0.00043   3.14067
   D118       0.00069   0.00008   0.00000   0.00048   0.00048   0.00117
   D119       2.08871   0.00150   0.00000   0.00584   0.00577   2.09448
   D120      -2.02920  -0.00164   0.00000  -0.00817  -0.00826  -2.03746
   D121       0.07676  -0.00093   0.00000  -0.00487  -0.00494   0.07181
   D122      -0.95549   0.00330   0.00000   0.01860   0.01870  -0.93680
   D123       1.20979   0.00017   0.00000   0.00460   0.00466   1.21445
   D124      -2.96744   0.00088   0.00000   0.00789   0.00798  -2.95946
   D125       3.12241  -0.00007   0.00000  -0.00074  -0.00073   3.12168
   D126       0.02158   0.00004   0.00000   0.00026   0.00025   0.02183
   D127       0.02617   0.00005   0.00000   0.00034   0.00034   0.02651
   D128      -3.07466   0.00015   0.00000   0.00133   0.00132  -3.07334
   D129      -3.12735   0.00026   0.00000   0.00144   0.00144  -3.12590
   D130       0.03052   0.00027   0.00000   0.00167   0.00167   0.03219
   D131      -0.02941  -0.00002   0.00000   0.00005   0.00005  -0.02937
   D132       3.12845   0.00000   0.00000   0.00029   0.00028   3.12873
   D133      -0.00675   0.00001   0.00000  -0.00010  -0.00010  -0.00685
   D134      -3.13771   0.00010   0.00000   0.00056   0.00056  -3.13715
   D135       3.09600  -0.00027   0.00000  -0.00160  -0.00160   3.09440
   D136      -0.03496  -0.00018   0.00000  -0.00093  -0.00094  -0.03591
   D137       0.01320  -0.00012   0.00000  -0.00076  -0.00076   0.01244
   D138      -3.13043  -0.00002   0.00000  -0.00011  -0.00011  -3.13054
   D139       3.13903  -0.00020   0.00000  -0.00117  -0.00118   3.13786
   D140      -0.00460  -0.00010   0.00000  -0.00052  -0.00052  -0.00512
   D141      -0.01032  -0.00008   0.00000  -0.00051  -0.00051  -0.01083
   D142      -3.14017  -0.00002   0.00000  -0.00008  -0.00008  -3.14026
   D143       3.12065  -0.00020   0.00000  -0.00121  -0.00121   3.11944
   D144      -0.00920  -0.00013   0.00000  -0.00079  -0.00079  -0.00999
   D145       0.00714   0.00014   0.00000   0.00093   0.00093   0.00806
   D146       3.13699   0.00007   0.00000   0.00051   0.00050   3.13749
   D147      -3.13242   0.00004   0.00000   0.00028   0.00028  -3.13214
   D148      -0.00257  -0.00003   0.00000  -0.00014  -0.00014  -0.00271
   D149      -0.86469   0.00337   0.00000   0.01905   0.01905  -0.84563
   D150       1.22492   0.00144   0.00000   0.01073   0.01079   1.23571
   D151      -2.88685  -0.00058   0.00000   0.00136   0.00141  -2.88544
   D152       2.20963   0.00237   0.00000   0.01162   0.01155   2.22119
   D153      -1.98394   0.00044   0.00000   0.00331   0.00329  -1.98066
   D154       0.18747  -0.00158   0.00000  -0.00607  -0.00609   0.18138
         Item               Value     Threshold  Converged?
 Maximum Force            0.062292     0.000450     NO 
 RMS     Force            0.009447     0.000300     NO 
 Maximum Displacement     0.619878     0.001800     NO 
 RMS     Displacement     0.109297     0.001200     NO 
 Predicted change in Energy=-5.875280D-02
 Lowest energy point so far.  Saving SCF results.
 GradGradGradGradGradGradGradGradGradGradGradGradGradGradGradGradGradGrad

 Leave Link  103 at Wed Dec  5 16:58:01 2018, MaxMem=   536870912 cpu:         4.9
 (Enter /pbs_home/pkowalski/g09d01/g09/l202.exe)
 Stoichiometry    C29H22F6S2
 Framework group  C1[X(C29H22F6S2)]
 Deg. of freedom   171
 Full point group                 C1      NOp   1
 RotChk:  IX=0 Diff= 1.77D-02
 Largest Abelian subgroup         C1      NOp   1
 Largest concise Abelian subgroup C1      NOp   1
                         Standard orientation:                         
 ---------------------------------------------------------------------
 Center     Atomic      Atomic             Coordinates (Angstroms)
 Number     Number       Type             X           Y           Z
 ---------------------------------------------------------------------
      1         16           0        2.265081   -1.696419    1.562920
      2         16           0       -1.384115   -2.132309   -0.231697
      3          9           0       -2.709581    3.026473   -0.428561
      4          9           0       -1.045489    3.460339   -1.818255
      5          9           0       -0.650629    5.002132    0.397935
      6          9           0       -1.327399    3.347997    1.694022
      7          9           0        1.514636    3.576462   -0.346975
      8          9           0        1.269918    3.125374    1.808274
      9          6           0       -1.338121    0.327784   -1.236756
     10          6           0       -0.518069   -0.873339   -1.102951
     11          6           0        1.033698   -0.436378    1.560420
     12          6           0       -0.792831    1.518268   -0.506286
     13          6           0       -1.366476    2.919671   -0.609871
     14          6           0        0.372540    1.583456    0.205756
     15          6           0       -0.673132    3.652686    0.535430
     16          6           0        0.692936    3.002083    0.581588
     17          6           0        1.325579    0.489483    0.521114
     18          6           0        0.526048    0.029477    2.893805
     19          6           0        0.395473   -1.307450   -2.199895
     20          6           0        3.226350   -0.872775    0.318293
     21          6           0       -2.939917   -1.299917   -0.461196
     22          6           0       -4.184675   -2.041750   -0.110583
     23          6           0       -5.478160   -1.486803   -0.170050
     24          6           0       -4.079318   -3.381808    0.317858
     25          6           0       -6.601866   -2.239429    0.175415
     26          6           0       -5.202946   -4.129933    0.662745
     27          6           0       -6.471729   -3.561572    0.591668
     28          6           0       -2.764026   -0.061103   -1.002295
     29          6           0       -3.864888    0.842327   -1.480076
     30          6           0        4.538490   -1.456130   -0.054859
     31          6           0        5.616100   -0.668001   -0.497408
     32          6           0        4.748388   -2.840796    0.085264
     33          6           0        6.842988   -1.250662   -0.817034
     34          6           0        5.974164   -3.420123   -0.237950
     35          6           0        7.025022   -2.626995   -0.695196
     36          6           0        2.596528    0.242456   -0.156970
     37          6           0        3.030667    1.120191   -1.296610
     38          1           0        1.325848    0.580436    3.418545
     39          1           0        0.209843   -0.822643    3.522489
     40          1           0       -0.343537    0.697804    2.764770
     41          1           0        1.074382   -2.114826   -1.867690
     42          1           0        1.007495   -0.458303   -2.552867
     43          1           0       -0.220646   -1.678696   -3.037996
     44          1           0       -5.662929   -0.467026   -0.472681
     45          1           0       -3.112276   -3.875112    0.387659
     46          1           0       -7.589305   -1.783941    0.120527
     47          1           0       -5.085531   -5.162594    0.987373
     48          1           0       -7.351871   -4.143918    0.860455
     49          1           0       -4.501891    0.299469   -2.201035
     50          1           0       -4.467623    1.234690   -0.644128
     51          1           0       -3.451906    1.696071   -2.037825
     52          1           0        5.534399    0.412336   -0.564855
     53          1           0        3.946144   -3.487971    0.436356
     54          1           0        7.665753   -0.622128   -1.153813
     55          1           0        6.109670   -4.495175   -0.131071
     56          1           0        7.984409   -3.077850   -0.944429
     57          1           0        2.191804    1.226264   -2.008111
     58          1           0        3.310240    2.123497   -0.937778
     59          1           0        3.856068    0.692757   -1.881622
 ---------------------------------------------------------------------
 Rotational constants (GHZ):      0.1241876      0.0717148      0.0517274
 Leave Link  202 at Wed Dec  5 16:58:04 2018, MaxMem=   536870912 cpu:         0.0
 (Enter /pbs_home/pkowalski/g09d01/g09/l301.exe)
 Basis read from rwf:  (5D, 7F)
 No pseudopotential information found on rwf file.
 There are   673 symmetry adapted cartesian basis functions of A   symmetry.
 There are   636 symmetry adapted basis functions of A   symmetry.
   636 basis functions,  1103 primitive gaussians,   673 cartesian basis functions
   141 alpha electrons      141 beta electrons
       nuclear repulsion energy      4666.6294487763 Hartrees.
 IExCor= 1009 DFT=T Ex+Corr=PBE1PBE ExCW=0 ScaHFX=  0.250000
 ScaDFX=  0.750000  0.750000  1.000000  1.000000 ScalE2=  1.000000  1.000000
 IRadAn=      0 IRanWt=     -1 IRanGd=            0 ICorTp=0 IEmpDi=  4
 NAtoms=   59 NActive=   59 NUniq=   59 SFac= 1.00D+00 NAtFMM=   60 NAOKFM=F Big=F
 Integral buffers will be    131072 words long.
 Raffenetti 2 integral format.
 Two-electron integral symmetry is turned on.
 No density basis found on file   724.
 Leave Link  301 at Wed Dec  5 16:58:04 2018, MaxMem=   536870912 cpu:         0.8
 (Enter /pbs_home/pkowalski/g09d01/g09/l302.exe)
 NPDir=0 NMtPBC=     1 NCelOv=     1 NCel=       1 NClECP=     1 NCelD=      1
         NCelK=      1 NCelE2=     1 NClLst=     1 CellRange=     0.0.
 One-electron integrals computed using PRISM.
 NBasis=   636 RedAO= T EigKep=  2.93D-04  NBF=   636
 NBsUse=   636 1.00D-06 EigRej= -1.00D+00 NBFU=   636
 Precomputing XC quadrature grid using
 IXCGrd= 4 IRadAn=           0 IRanWt=          -1 IRanGd=           0 AccXCQ= 0.00D+00.
 Generated NRdTot=       0 NPtTot=           0 NUsed=           0 NTot=          32
 NSgBfM=   614   615   615   620   623 MxSgAt=    59 MxSgA2=    59.
 Leave Link  302 at Wed Dec  5 16:58:06 2018, MaxMem=   536870912 cpu:        16.3
 (Enter /pbs_home/pkowalski/g09d01/g09/l303.exe)
 DipDrv:  MaxL=1.
 Leave Link  303 at Wed Dec  5 16:58:08 2018, MaxMem=   536870912 cpu:         1.5
 (Enter /pbs_home/pkowalski/g09d01/g09/l401.exe)
 Initial guess from the checkpoint file:  "dae0068freq_open_pbe0_air.chk"
 B after Tr=     0.000000    0.000000    0.000000
         Rot=    0.999976    0.006362   -0.001143    0.002508 Ang=   0.79 deg.
 Guess basis will be translated and rotated to current coordinates.
 JPrj=2 DoOrth=T DoCkMO=T.
 Generating alternative initial guess.
 ExpMin= 1.22D-01 ExpMax= 9.18D+03 ExpMxC= 1.38D+03 IAcc=1 IRadAn=         1 AccDes= 0.00D+00
 Harris functional with IExCor= 1009 and IRadAn=       1 diagonalized for initial guess.
 HarFok:  IExCor= 1009 AccDes= 0.00D+00 IRadAn=         1 IDoV= 1 UseB2=F ITyADJ=14
 ICtDFT=  3500011 ScaDFX=  1.000000  1.000000  1.000000  1.000000
 FoFCou: FMM=F IPFlag=           0 FMFlag=      100000 FMFlg1=           0
         NFxFlg=           0 DoJE=T BraDBF=F KetDBF=T FulRan=T
         wScrn=  0.000000 ICntrl=     500 IOpCl=  0 I1Cent=   200000004 NGrid=           0
         NMat0=    1 NMatS0=      1 NMatT0=    0 NMatD0=    1 NMtDS0=    0 NMtDT0=    0
 Petite list used in FoFCou.
 Harris En= -2510.18256854886    
 Leave Link  401 at Wed Dec  5 16:58:14 2018, MaxMem=   536870912 cpu:        41.8
 (Enter /pbs_home/pkowalski/g09d01/g09/l502.exe)
 Closed shell SCF:
 Using DIIS extrapolation, IDIIS=  1040.
 Integral symmetry usage will be decided dynamically.
 IVT=     1387805 IEndB=     1387805 NGot=   536870912 MDV=   535953350
 LenX=   535953350 LenY=   535499748
 Requested convergence on RMS density matrix=1.00D-08 within 128 cycles.
 Requested convergence on MAX density matrix=1.00D-06.
 Requested convergence on             energy=1.00D-06.
 No special actions if energy rises.
 Fock matrices will be formed incrementally for  20 cycles.
 Integral accuracy reduced to 1.0D-05 until final iterations.

 Cycle   1  Pass 0  IDiag  1:
 FoFJK:  IHMeth= 1 ICntrl=       0 DoSepK=F KAlg= 0 I1Cent=   0 FoldK=F
 IRaf= 660000000 NMat=   1 IRICut=       1 DoRegI=T DoRafI=F ISym2E= 0.
 FoFCou: FMM=F IPFlag=           0 FMFlag=      100000 FMFlg1=           0
         NFxFlg=           0 DoJE=F BraDBF=F KetDBF=F FulRan=T
         wScrn=  0.000000 ICntrl=       0 IOpCl=  0 I1Cent=           0 NGrid=           0
         NMat0=    1 NMatS0=      1 NMatT0=    0 NMatD0=    1 NMtDS0=    0 NMtDT0=    0
 Symmetry not used in FoFCou.
 E= -2509.97114311563    
 DIIS: error= 3.68D-03 at cycle   1 NSaved=   1.
 NSaved= 1 IEnMin= 1 EnMin= -2509.97114311563     IErMin= 1 ErrMin= 3.68D-03
 ErrMax= 3.68D-03  0.00D+00 EMaxC= 1.00D-01 BMatC= 2.70D-02 BMatP= 2.70D-02
 IDIUse=3 WtCom= 9.63D-01 WtEn= 3.68D-02
 Coeff-Com:  0.100D+01
 Coeff-En:   0.100D+01
 Coeff:      0.100D+01
 Gap=     0.493 Goal=   None    Shift=    0.000
 GapD=    0.493 DampG=2.000 DampE=1.000 DampFc=2.0000 IDamp=-1.
 RMSDP=6.63D-04 MaxDP=2.84D-02              OVMax= 3.60D-02

 Cycle   2  Pass 0  IDiag  1:
 RMSU=  6.63D-04    CP:  1.00D+00
 E= -2510.01339383837     Delta-E=       -0.042250722742 Rises=F Damp=F
 DIIS: error= 9.30D-04 at cycle   2 NSaved=   2.
 NSaved= 2 IEnMin= 2 EnMin= -2510.01339383837     IErMin= 2 ErrMin= 9.30D-04
 ErrMax= 9.30D-04  0.00D+00 EMaxC= 1.00D-01 BMatC= 1.74D-03 BMatP= 2.70D-02
 IDIUse=3 WtCom= 9.91D-01 WtEn= 9.30D-03
 Coeff-Com:  0.299D-01 0.970D+00
 Coeff-En:   0.000D+00 0.100D+01
 Coeff:      0.296D-01 0.970D+00
 Gap=     0.113 Goal=   None    Shift=    0.000
 RMSDP=2.78D-04 MaxDP=1.48D-02 DE=-4.23D-02 OVMax= 3.17D-02

 Cycle   3  Pass 0  IDiag  1:
 RMSU=  2.77D-04    CP:  1.00D+00  9.57D-01
 E= -2510.01078240703     Delta-E=        0.002611431343 Rises=F Damp=F
 DIIS: error= 1.99D-03 at cycle   3 NSaved=   3.
 NSaved= 3 IEnMin= 2 EnMin= -2510.01339383837     IErMin= 2 ErrMin= 9.30D-04
 ErrMax= 1.99D-03  0.00D+00 EMaxC= 1.00D-01 BMatC= 4.30D-03 BMatP= 1.74D-03
 IDIUse=3 WtCom= 1.83D-01 WtEn= 8.17D-01
 Coeff-Com: -0.407D-01 0.642D+00 0.399D+00
 Coeff-En:   0.000D+00 0.674D+00 0.326D+00
 Coeff:     -0.745D-02 0.668D+00 0.340D+00
 Gap=     0.112 Goal=   None    Shift=    0.000
 RMSDP=1.78D-04 MaxDP=8.72D-03 DE= 2.61D-03 OVMax= 2.06D-02

 Cycle   4  Pass 0  IDiag  1:
 RMSU=  5.55D-05    CP:  1.00D+00  1.02D+00  4.05D-01
 E= -2510.01556086896     Delta-E=       -0.004778461936 Rises=F Damp=F
 DIIS: error= 1.92D-04 at cycle   4 NSaved=   4.
 NSaved= 4 IEnMin= 4 EnMin= -2510.01556086896     IErMin= 4 ErrMin= 1.92D-04
 ErrMax= 1.92D-04  0.00D+00 EMaxC= 1.00D-01 BMatC= 9.89D-05 BMatP= 1.74D-03
 IDIUse=3 WtCom= 9.98D-01 WtEn= 1.92D-03
 Coeff-Com: -0.254D-01 0.299D+00 0.172D+00 0.555D+00
 Coeff-En:   0.000D+00 0.000D+00 0.000D+00 0.100D+01
 Coeff:     -0.254D-01 0.298D+00 0.171D+00 0.556D+00
 Gap=     0.112 Goal=   None    Shift=    0.000
 RMSDP=3.32D-05 MaxDP=1.77D-03 DE=-4.78D-03 OVMax= 3.86D-03

 Cycle   5  Pass 0  IDiag  1:
 RMSU=  2.76D-05    CP:  1.00D+00  1.03D+00  3.97D-01  6.87D-01
 E= -2510.01563833988     Delta-E=       -0.000077470920 Rises=F Damp=F
 DIIS: error= 1.38D-04 at cycle   5 NSaved=   5.
 NSaved= 5 IEnMin= 5 EnMin= -2510.01563833988     IErMin= 5 ErrMin= 1.38D-04
 ErrMax= 1.38D-04  0.00D+00 EMaxC= 1.00D-01 BMatC= 2.83D-05 BMatP= 9.89D-05
 IDIUse=3 WtCom= 9.99D-01 WtEn= 1.38D-03
 Coeff-Com: -0.806D-02 0.648D-01 0.366D-01 0.349D+00 0.558D+00
 Coeff-En:   0.000D+00 0.000D+00 0.000D+00 0.227D+00 0.773D+00
 Coeff:     -0.805D-02 0.647D-01 0.366D-01 0.348D+00 0.558D+00
 Gap=     0.112 Goal=   None    Shift=    0.000
 RMSDP=1.53D-05 MaxDP=8.96D-04 DE=-7.75D-05 OVMax= 2.80D-03

 Cycle   6  Pass 0  IDiag  1:
 RMSU=  1.14D-05    CP:  1.00D+00  1.03D+00  3.99D-01  7.88D-01  6.92D-01
 E= -2510.01566429328     Delta-E=       -0.000025953398 Rises=F Damp=F
 DIIS: error= 9.09D-05 at cycle   6 NSaved=   6.
 NSaved= 6 IEnMin= 6 EnMin= -2510.01566429328     IErMin= 6 ErrMin= 9.09D-05
 ErrMax= 9.09D-05  0.00D+00 EMaxC= 1.00D-01 BMatC= 4.38D-06 BMatP= 2.83D-05
 IDIUse=1 WtCom= 1.00D+00 WtEn= 0.00D+00
 Coeff-Com: -0.129D-02-0.378D-02-0.582D-03 0.130D+00 0.346D+00 0.529D+00
 Coeff:     -0.129D-02-0.378D-02-0.582D-03 0.130D+00 0.346D+00 0.529D+00
 Gap=     0.112 Goal=   None    Shift=    0.000
 RMSDP=6.25D-06 MaxDP=3.05D-04 DE=-2.60D-05 OVMax= 9.18D-04

 Initial convergence to 1.0D-05 achieved.  Increase integral accuracy.
 Cycle   7  Pass 1  IDiag  1:
 E= -2510.01579535394     Delta-E=       -0.000131060659 Rises=F Damp=F
 DIIS: error= 1.46D-04 at cycle   1 NSaved=   1.
 NSaved= 1 IEnMin= 1 EnMin= -2510.01579535394     IErMin= 1 ErrMin= 1.46D-04
 ErrMax= 1.46D-04  0.00D+00 EMaxC= 1.00D-01 BMatC= 1.74D-05 BMatP= 1.74D-05
 IDIUse=3 WtCom= 9.99D-01 WtEn= 1.46D-03
 Coeff-Com:  0.100D+01
 Coeff-En:   0.100D+01
 Coeff:      0.100D+01
 Gap=     0.112 Goal=   None    Shift=    0.000
 RMSDP=6.25D-06 MaxDP=3.05D-04 DE=-1.31D-04 OVMax= 1.15D-03

 Cycle   8  Pass 1  IDiag  1:
 RMSU=  2.01D-04    CP:  1.00D+00
 E= -2510.01581240922     Delta-E=       -0.000017055284 Rises=F Damp=F
 DIIS: error= 5.60D-05 at cycle   2 NSaved=   2.
 NSaved= 2 IEnMin= 2 EnMin= -2510.01581240922     IErMin= 2 ErrMin= 5.60D-05
 ErrMax= 5.60D-05  0.00D+00 EMaxC= 1.00D-01 BMatC= 2.74D-06 BMatP= 1.74D-05
 IDIUse=1 WtCom= 1.00D+00 WtEn= 0.00D+00
 Coeff-Com:  0.170D+00 0.830D+00
 Coeff:      0.170D+00 0.830D+00
 Gap=     0.112 Goal=   None    Shift=    0.000
 RMSDP=1.13D-05 MaxDP=6.02D-04 DE=-1.71D-05 OVMax= 2.05D-03

 Cycle   9  Pass 1  IDiag  1:
 RMSU=  1.11D-05    CP:  1.00D+00  1.01D+00
 E= -2510.01580612617     Delta-E=        0.000006283052 Rises=F Damp=F
 DIIS: error= 8.37D-05 at cycle   3 NSaved=   3.
 NSaved= 3 IEnMin= 2 EnMin= -2510.01581240922     IErMin= 2 ErrMin= 5.60D-05
 ErrMax= 8.37D-05  0.00D+00 EMaxC= 1.00D-01 BMatC= 8.16D-06 BMatP= 2.74D-06
 IDIUse=1 WtCom= 1.00D+00 WtEn= 0.00D+00
 Coeff-Com: -0.448D-02 0.636D+00 0.368D+00
 Coeff:     -0.448D-02 0.636D+00 0.368D+00
 Gap=     0.112 Goal=   None    Shift=    0.000
 RMSDP=7.39D-06 MaxDP=4.41D-04 DE= 6.28D-06 OVMax= 1.47D-03

 Cycle  10  Pass 1  IDiag  1:
 RMSU=  1.31D-06    CP:  1.00D+00  1.01D+00  3.50D-01
 E= -2510.01581543385     Delta-E=       -0.000009307675 Rises=F Damp=F
 DIIS: error= 9.39D-06 at cycle   4 NSaved=   4.
 NSaved= 4 IEnMin= 4 EnMin= -2510.01581543385     IErMin= 4 ErrMin= 9.39D-06
 ErrMax= 9.39D-06  0.00D+00 EMaxC= 1.00D-01 BMatC= 1.05D-07 BMatP= 2.74D-06
 IDIUse=1 WtCom= 1.00D+00 WtEn= 0.00D+00
 Coeff-Com: -0.574D-02 0.397D+00 0.238D+00 0.371D+00
 Coeff:     -0.574D-02 0.397D+00 0.238D+00 0.371D+00
 Gap=     0.112 Goal=   None    Shift=    0.000
 RMSDP=7.18D-07 MaxDP=4.91D-05 DE=-9.31D-06 OVMax= 1.46D-04

 Cycle  11  Pass 1  IDiag  1:
 RMSU=  4.80D-07    CP:  1.00D+00  1.01D+00  3.69D-01  6.24D-01
 E= -2510.01581554125     Delta-E=       -0.000000107406 Rises=F Damp=F
 DIIS: error= 1.86D-06 at cycle   5 NSaved=   5.
 NSaved= 5 IEnMin= 5 EnMin= -2510.01581554125     IErMin= 5 ErrMin= 1.86D-06
 ErrMax= 1.86D-06  0.00D+00 EMaxC= 1.00D-01 BMatC= 3.22D-09 BMatP= 1.05D-07
 IDIUse=1 WtCom= 1.00D+00 WtEn= 0.00D+00
 Coeff-Com: -0.307D-02 0.194D+00 0.118D+00 0.212D+00 0.479D+00
 Coeff:     -0.307D-02 0.194D+00 0.118D+00 0.212D+00 0.479D+00
 Gap=     0.112 Goal=   None    Shift=    0.000
 RMSDP=1.88D-07 MaxDP=1.03D-05 DE=-1.07D-07 OVMax= 2.34D-05

 Cycle  12  Pass 1  IDiag  1:
 RMSU=  1.51D-07    CP:  1.00D+00  1.01D+00  3.68D-01  6.61D-01  7.89D-01
 E= -2510.01581554462     Delta-E=       -0.000000003371 Rises=F Damp=F
 DIIS: error= 8.65D-07 at cycle   6 NSaved=   6.
 NSaved= 6 IEnMin= 6 EnMin= -2510.01581554462     IErMin= 6 ErrMin= 8.65D-07
 ErrMax= 8.65D-07  0.00D+00 EMaxC= 1.00D-01 BMatC= 5.40D-10 BMatP= 3.22D-09
 IDIUse=1 WtCom= 1.00D+00 WtEn= 0.00D+00
 Coeff-Com: -0.816D-03 0.455D-01 0.282D-01 0.594D-01 0.305D+00 0.563D+00
 Coeff:     -0.816D-03 0.455D-01 0.282D-01 0.594D-01 0.305D+00 0.563D+00
 Gap=     0.112 Goal=   None    Shift=    0.000
 RMSDP=7.38D-08 MaxDP=3.08D-06 DE=-3.37D-09 OVMax= 8.80D-06

 Cycle  13  Pass 1  IDiag  1:
 RMSU=  4.62D-08    CP:  1.00D+00  1.01D+00  3.69D-01  6.60D-01  8.59D-01
                    CP:  6.90D-01
 E= -2510.01581554491     Delta-E=       -0.000000000292 Rises=F Damp=F
 DIIS: error= 3.50D-07 at cycle   7 NSaved=   7.
 NSaved= 7 IEnMin= 7 EnMin= -2510.01581554491     IErMin= 7 ErrMin= 3.50D-07
 ErrMax= 3.50D-07  0.00D+00 EMaxC= 1.00D-01 BMatC= 5.46D-11 BMatP= 5.40D-10
 IDIUse=1 WtCom= 1.00D+00 WtEn= 0.00D+00
 Coeff-Com: -0.238D-04-0.186D-02-0.628D-03 0.269D-02 0.107D+00 0.309D+00
 Coeff-Com:  0.584D+00
 Coeff:     -0.238D-04-0.186D-02-0.628D-03 0.269D-02 0.107D+00 0.309D+00
 Coeff:      0.584D+00
 Gap=     0.112 Goal=   None    Shift=    0.000
 RMSDP=2.49D-08 MaxDP=1.15D-06 DE=-2.92D-10 OVMax= 3.91D-06

 Cycle  14  Pass 1  IDiag  1:
 RMSU=  1.96D-08    CP:  1.00D+00  1.01D+00  3.69D-01  6.62D-01  8.61D-01
                    CP:  7.53D-01  7.63D-01
 E= -2510.01581554492     Delta-E=       -0.000000000002 Rises=F Damp=F
 DIIS: error= 1.92D-07 at cycle   8 NSaved=   8.
 NSaved= 8 IEnMin= 8 EnMin= -2510.01581554492     IErMin= 8 ErrMin= 1.92D-07
 ErrMax= 1.92D-07  0.00D+00 EMaxC= 1.00D-01 BMatC= 1.33D-11 BMatP= 5.46D-11
 IDIUse=1 WtCom= 1.00D+00 WtEn= 0.00D+00
 Coeff-Com:  0.889D-04-0.709D-02-0.402D-02-0.633D-02 0.315D-01 0.123D+00
 Coeff-Com:  0.383D+00 0.480D+00
 Coeff:      0.889D-04-0.709D-02-0.402D-02-0.633D-02 0.315D-01 0.123D+00
 Coeff:      0.383D+00 0.480D+00
 Gap=     0.112 Goal=   None    Shift=    0.000
 RMSDP=9.95D-09 MaxDP=5.80D-07 DE=-1.82D-12 OVMax= 1.04D-06

 SCF Done:  E(RPBE1PBE) =  -2510.01581554     A.U. after   14 cycles
            NFock= 14  Conv=0.10D-07     -V/T= 2.0068
 KE= 2.493184499287D+03 PE=-1.523381110391D+04 EE= 5.563981340306D+03
 Leave Link  502 at Wed Dec  5 17:07:00 2018, MaxMem=   536870912 cpu:      4173.2
 (Enter /pbs_home/pkowalski/g09d01/g09/l701.exe)
 Compute integral first derivatives.
 ... and contract with generalized density number  0.
 Leave Link  701 at Wed Dec  5 17:07:05 2018, MaxMem=   536870912 cpu:         5.9
 (Enter /pbs_home/pkowalski/g09d01/g09/l702.exe)
 L702 exits ... SP integral derivatives will be done elsewhere.
 Leave Link  702 at Wed Dec  5 17:07:05 2018, MaxMem=   536870912 cpu:         0.2
 (Enter /pbs_home/pkowalski/g09d01/g09/l703.exe)
 Compute integral first derivatives, UseDBF=F ICtDFT=           0.
 Integral derivatives from FoFJK, PRISM(SPDF).
 Calling FoFJK, ICntrl=      2127 FMM=F ISym2X=0 I1Cent= 0 IOpClX= 0 NMat=1 NMatS=1 NMatT=0.
 FoFJK:  IHMeth= 1 ICntrl=    2127 DoSepK=F KAlg= 0 I1Cent=   0 FoldK=F
 IRaf=         0 NMat=   1 IRICut=       1 DoRegI=T DoRafI=F ISym2E= 0.
 FoFCou: FMM=F IPFlag=           0 FMFlag=      100000 FMFlg1=         800
         NFxFlg=           0 DoJE=F BraDBF=F KetDBF=F FulRan=T
         wScrn=  0.000000 ICntrl=    2127 IOpCl=  0 I1Cent=           0 NGrid=           0
         NMat0=    1 NMatS0=      1 NMatT0=    0 NMatD0=    1 NMtDS0=    0 NMtDT0=    0
 Symmetry not used in FoFCou.
 Leave Link  703 at Wed Dec  5 17:09:20 2018, MaxMem=   536870912 cpu:      1083.0
 (Enter /pbs_home/pkowalski/g09d01/g09/l716.exe)
 Dipole        = 7.54788162D-02-1.49902024D+00-4.80030965D-01
 ***** Axes restored to original set *****
 -------------------------------------------------------------------
 Center     Atomic                   Forces (Hartrees/Bohr)
 Number     Number              X              Y              Z
 -------------------------------------------------------------------
      1       16           0.002158022    0.023004455   -0.003563602
      2       16          -0.002588829    0.013843739   -0.024372945
      3        9           0.013540849    0.000870959   -0.004855852
      4        9          -0.008373628   -0.002349778    0.012585544
      5        9          -0.002148754   -0.019909801   -0.001995918
      6        9           0.007588724    0.007490993   -0.012455587
      7        9          -0.003436518    0.000418939    0.012166675
      8        9          -0.002397199    0.001882715   -0.016192410
      9        6          -0.002569940   -0.029483061    0.052563299
     10        6          -0.036698982    0.010168029   -0.014290281
     11        6           0.045439762    0.024811345   -0.009684220
     12        6          -0.001736357   -0.002067346   -0.039901160
     13        6          -0.008934427   -0.000493732   -0.003184352
     14        6           0.012317794   -0.005527753   -0.000526023
     15        6          -0.005221622    0.023307938    0.015744275
     16        6           0.007293970   -0.007153848    0.007261506
     17        6          -0.004193825   -0.024543821    0.006012025
     18        6          -0.023029364   -0.011605893   -0.004146222
     19        6           0.026626630   -0.000379021    0.020276636
     20        6           0.007756908   -0.021121079    0.005995688
     21        6          -0.008767445   -0.015298764    0.005781464
     22        6           0.013545923    0.001665458    0.001649122
     23        6          -0.004776279   -0.005387305    0.001931083
     24        6          -0.008248582   -0.001024932    0.000877615
     25        6           0.005622681   -0.003085845   -0.000409063
     26        6           0.002308389    0.004864332   -0.000593406
     27        6          -0.000315413    0.000970540   -0.000264731
     28        6           0.015462847    0.020922914   -0.004754125
     29        6           0.002138849    0.001266627   -0.002546158
     30        6          -0.010650025   -0.000704477    0.002466291
     31        6           0.003465857   -0.003796131   -0.000001717
     32        6           0.006320176   -0.000973654   -0.004116334
     33        6          -0.004762249   -0.002762847    0.001210395
     34        6          -0.001719330    0.004900828    0.001103461
     35        6          -0.000783542    0.001151820    0.000165510
     36        6          -0.025869599    0.014156583   -0.001644719
     37        6          -0.001409469   -0.004263916   -0.002771279
     38        1          -0.001763957   -0.001125710   -0.001592613
     39        1           0.000202933    0.003671251    0.001065926
     40        1           0.002578067   -0.001090930    0.001491389
     41        1          -0.000876575    0.001651692   -0.003617912
     42        1          -0.002873934   -0.003054502   -0.001843727
     43        1           0.000138840    0.000903647    0.002554699
     44        1           0.004225857    0.005442452   -0.000939615
     45        1           0.004287758    0.000491718   -0.001111731
     46        1          -0.001878205    0.002055252   -0.000178781
     47        1           0.000711154   -0.002580681    0.000488875
     48        1          -0.002192872   -0.001220233    0.000367056
     49        1          -0.001774787   -0.000825639    0.004934129
     50        1          -0.001350183    0.000506616   -0.004438236
     51        1          -0.001945358   -0.003140953    0.002359879
     52        1          -0.002684179    0.003492571    0.001089645
     53        1          -0.003632753    0.000040922    0.000711038
     54        1           0.001934548    0.001967489   -0.000463226
     55        1          -0.000337341   -0.002711636    0.000182417
     56        1           0.002175093   -0.001152646   -0.000805235
     57        1           0.001135275    0.004550292    0.004191580
     58        1          -0.000058982   -0.000955852   -0.003394783
     59        1           0.001023598   -0.000680329    0.003428742
 -------------------------------------------------------------------
 Cartesian Forces:  Max     0.052563299 RMS     0.010568078
 Leave Link  716 at Wed Dec  5 17:09:21 2018, MaxMem=   536870912 cpu:         0.3
 (Enter /pbs_home/pkowalski/g09d01/g09/l103.exe)

 GradGradGradGradGradGradGradGradGradGradGradGradGradGradGradGradGradGrad
 Berny optimization.
 Using GEDIIS/GDIIS optimizer.
 FormGI is forming the generalized inverse of G from B-inverse, IUseBI=4.
 GSVD:  received Info=                   1 from GESDD.
 Internal  Forces:  Max     0.026069797 RMS     0.005200463
 Search for a local minimum.
 Step number   2 out of a maximum of  337
 All quantities printed in internal units (Hartrees-Bohrs-Radians)
 RMS Force = .52005D-02 SwitMx=.10000D-02 MixMth= 1
 Mixed Optimization -- RFO/linear search
 Update second derivatives using D2CorX and points    1    2
 DE= -5.92D-02 DEPred=-5.88D-02 R= 1.01D+00
 TightC=F SS=  1.41D+00  RLast= 5.25D-01 DXNew= 5.0454D-01 1.5742D+00
 Trust test= 1.01D+00 RLast= 5.25D-01 DXMaxT set to 5.05D-01
 ITU=  1  0
 Use linear search instead of GDIIS.
     Eigenvalues ---    0.00232   0.00460   0.00646   0.00661   0.00729
     Eigenvalues ---    0.00735   0.00742   0.00758   0.00853   0.00879
     Eigenvalues ---    0.00884   0.00934   0.01014   0.01062   0.01147
     Eigenvalues ---    0.01205   0.01236   0.01316   0.01412   0.01480
     Eigenvalues ---    0.01563   0.01701   0.01879   0.01879   0.01953
     Eigenvalues ---    0.01959   0.01984   0.02011   0.02030   0.02063
     Eigenvalues ---    0.02081   0.02089   0.02137   0.02144   0.02155
     Eigenvalues ---    0.02155   0.02169   0.02173   0.02192   0.02218
     Eigenvalues ---    0.02243   0.03365   0.05000   0.05156   0.06861
     Eigenvalues ---    0.07047   0.07315   0.07329   0.07425   0.07480
     Eigenvalues ---    0.07483   0.07629   0.07815   0.08213   0.09364
     Eigenvalues ---    0.09945   0.10400   0.11155   0.11930   0.12088
     Eigenvalues ---    0.14062   0.15554   0.15989   0.15998   0.15999
     Eigenvalues ---    0.15999   0.16000   0.16000   0.16000   0.16000
     Eigenvalues ---    0.16000   0.16000   0.16000   0.16000   0.16000
     Eigenvalues ---    0.16000   0.16000   0.16000   0.16000   0.16000
     Eigenvalues ---    0.16000   0.16000   0.16075   0.16407   0.16917
     Eigenvalues ---    0.19376   0.20308   0.21430   0.21995   0.22000
     Eigenvalues ---    0.22000   0.22013   0.22554   0.23458   0.23493
     Eigenvalues ---    0.23631   0.24037   0.24325   0.24460   0.24687
     Eigenvalues ---    0.24879   0.24891   0.24951   0.24969   0.24981
     Eigenvalues ---    0.24986   0.25000   0.25018   0.25314   0.25701
     Eigenvalues ---    0.26585   0.27257   0.28298   0.28955   0.29539
     Eigenvalues ---    0.30218   0.30361   0.30599   0.31552   0.31596
     Eigenvalues ---    0.31700   0.32087   0.32201   0.32253   0.32570
     Eigenvalues ---    0.32578   0.32589   0.32599   0.32608   0.32617
     Eigenvalues ---    0.32620   0.32636   0.32701   0.32793   0.32877
     Eigenvalues ---    0.32941   0.33124   0.33295   0.33484   0.34616
     Eigenvalues ---    0.35658   0.35680   0.35693   0.35701   0.35707
     Eigenvalues ---    0.35767   0.35882   0.36165   0.36287   0.37866
     Eigenvalues ---    0.40599   0.40709   0.41071   0.41158   0.43823
     Eigenvalues ---    0.44304   0.45591   0.45815   0.45933   0.45951
     Eigenvalues ---    0.46224   0.46535   0.47081   0.47558   0.48253
     Eigenvalues ---    0.48336   0.48545   0.49130   0.49630   0.50691
     Eigenvalues ---    0.51657
 RFO step:  Lambda=-2.97564672D-02 EMin= 2.32498821D-03
 Quartic linear search produced a step of  1.19248.
 Iteration  1 RMS(Cart)=  0.13888001 RMS(Int)=  0.01999108
 Iteration  2 RMS(Cart)=  0.10718310 RMS(Int)=  0.00275988
 Iteration  3 RMS(Cart)=  0.00600419 RMS(Int)=  0.00185054
 Iteration  4 RMS(Cart)=  0.00001518 RMS(Int)=  0.00185053
 Iteration  5 RMS(Cart)=  0.00000003 RMS(Int)=  0.00185053
 ITry= 1 IFail=0 DXMaxC= 1.25D+00 DCOld= 1.00D+10 DXMaxT= 5.05D-01 DXLimC= 3.00D+00 Rises=F
 Variable       Old X    -DE/DX   Delta X   Delta X   Delta X     New X
                                 (Linear)    (Quad)   (Total)
    R1        3.32936  -0.01250  -0.05294  -0.00903  -0.06025   3.26910
    R2        3.35474  -0.01877  -0.08587   0.01121  -0.07613   3.27862
    R3        3.32405  -0.01506  -0.04236  -0.03361  -0.07579   3.24826
    R4        3.36247  -0.01368  -0.05107  -0.00042  -0.05400   3.30848
    R5        2.56906  -0.01379  -0.04455   0.00958  -0.03497   2.53409
    R6        2.57416  -0.01400  -0.05072   0.01647  -0.03425   2.53991
    R7        2.56364  -0.02004  -0.06176   0.00874  -0.05302   2.51061
    R8        2.57948  -0.01607  -0.05748   0.01685  -0.04062   2.53886
    R9        2.58232  -0.00965  -0.03795   0.01562  -0.02232   2.55999
   R10        2.57230  -0.01579  -0.05311   0.01292  -0.04019   2.53211
   R11        2.75996  -0.01683  -0.05372  -0.02234  -0.07361   2.68635
   R12        2.83344  -0.01847  -0.11199   0.05102  -0.06097   2.77247
   R13        2.82791  -0.00949  -0.03758  -0.00571  -0.04177   2.78614
   R14        2.81962   0.00077   0.00151   0.00197   0.00348   2.82310
   R15        2.68751  -0.02607  -0.13205   0.04575  -0.08425   2.60326
   R16        2.83626   0.00178   0.01679  -0.01488   0.00191   2.83816
   R17        2.86823   0.00414   0.00319   0.01880   0.02206   2.89030
   R18        2.58371   0.00473   0.00673   0.00723   0.01411   2.59782
   R19        2.88439   0.00359   0.00700   0.01261   0.01978   2.90417
   R20        2.83862   0.00171   0.00559   0.00162   0.00726   2.84588
   R21        2.80579  -0.00770  -0.05433   0.03631  -0.01802   2.78777
   R22        2.86065   0.00402   0.01380   0.00177   0.01514   2.87578
   R23        2.76193  -0.01533  -0.07086   0.01966  -0.05134   2.71059
   R24        2.08606  -0.00261  -0.01442   0.00673  -0.00769   2.07838
   R25        2.08842  -0.00250  -0.01050   0.00161  -0.00889   2.07952
   R26        2.08683  -0.00271  -0.01305   0.00418  -0.00887   2.07796
   R27        2.08995  -0.00262  -0.00899  -0.00127  -0.01026   2.07969
   R28        2.08745  -0.00365  -0.01174  -0.00291  -0.01465   2.07280
   R29        2.08713  -0.00229  -0.01296   0.00636  -0.00660   2.08053
   R30        2.80372  -0.00929  -0.04214   0.01001  -0.03212   2.77159
   R31        2.58160   0.00957   0.02550   0.00405   0.02734   2.60894
   R32        2.81732  -0.01233  -0.07266   0.03486  -0.03781   2.77951
   R33        2.57612   0.00606   0.00402   0.01992   0.02275   2.59888
   R34        2.66217  -0.00257  -0.02168   0.01907  -0.00261   2.65957
   R35        2.66607  -0.00176  -0.01895   0.01874  -0.00021   2.66586
   R36        2.63785  -0.00184  -0.00674   0.00192  -0.00482   2.63302
   R37        2.04027   0.00514   0.03023  -0.01849   0.01174   2.05201
   R38        2.63288  -0.00238  -0.00865   0.00257  -0.00608   2.62681
   R39        2.05571   0.00334   0.01932  -0.01106   0.00826   2.06398
   R40        2.63091   0.00027   0.00366  -0.00374  -0.00008   2.63082
   R41        2.05756   0.00265   0.01351  -0.00603   0.00748   2.06504
   R42        2.63066   0.00137   0.00494  -0.00115   0.00379   2.63444
   R43        2.05760   0.00264   0.01396  -0.00675   0.00721   2.06481
   R44        2.05800   0.00253   0.01494  -0.00872   0.00622   2.06422
   R45        2.83859   0.00038   0.00099   0.00065   0.00164   2.84023
   R46        2.08748  -0.00210  -0.01207   0.00609  -0.00598   2.08150
   R47        2.08389  -0.00263  -0.01416   0.00629  -0.00788   2.07601
   R48        2.07914  -0.00434  -0.01772   0.00214  -0.01558   2.06357
   R49        2.65790  -0.00200  -0.01407   0.01104  -0.00302   2.65488
   R50        2.65975  -0.00093  -0.00952   0.00925  -0.00028   2.65947
   R51        2.63677  -0.00171  -0.00685   0.00260  -0.00425   2.63252
   R52        2.05133   0.00351   0.01701  -0.00694   0.01007   2.06140
   R53        2.63386  -0.00225  -0.00896   0.00350  -0.00546   2.62839
   R54        2.05772   0.00302   0.01631  -0.00823   0.00807   2.06579
   R55        2.63362  -0.00018  -0.00080   0.00056  -0.00024   2.63339
   R56        2.05748   0.00273   0.01409  -0.00647   0.00762   2.06510
   R57        2.63373   0.00059  -0.00022   0.00289   0.00267   2.63640
   R58        2.05757   0.00270   0.01435  -0.00704   0.00730   2.06487
   R59        2.05781   0.00259   0.01481  -0.00826   0.00655   2.06436
   R60        2.83942  -0.00162  -0.01209   0.00864  -0.00345   2.83597
   R61        2.08828  -0.00245  -0.01073   0.00224  -0.00849   2.07978
   R62        2.08174  -0.00227  -0.01259   0.00602  -0.00657   2.07517
   R63        2.07545  -0.00094  -0.00792   0.00652  -0.00140   2.07405
    A1        1.61645   0.00471   0.02363  -0.01090   0.01450   1.63095
    A2        1.60259   0.00645   0.03502   0.00443   0.03496   1.63754
    A3        1.98683  -0.00327  -0.00081   0.02960   0.01460   2.00143
    A4        1.88277   0.00585   0.04255   0.00468   0.04079   1.92356
    A5        2.06750   0.00779   0.03882   0.06467   0.09454   2.16204
    A6        1.93644  -0.00153  -0.01864   0.02315  -0.00014   1.93629
    A7        2.04581  -0.00560  -0.00471   0.00451  -0.00778   2.03803
    A8        2.11261   0.01244   0.06804   0.03010   0.09352   2.20613
    A9        1.89990  -0.00119  -0.00856   0.02267   0.00648   1.90638
   A10        2.04556  -0.00104   0.01655   0.01824   0.02122   2.06678
   A11        2.11365   0.00999   0.05692   0.04571   0.09231   2.20596
   A12        2.16807   0.00567   0.00167   0.04037   0.04129   2.20936
   A13        2.21624  -0.00367  -0.00637  -0.01335  -0.02076   2.19547
   A14        1.88984  -0.00189   0.00376  -0.01741  -0.01395   1.87589
   A15        1.89645  -0.00317  -0.03397   0.01166  -0.02256   1.87389
   A16        2.02286   0.00144   0.00809   0.00777   0.01581   2.03867
   A17        1.88702  -0.00036   0.01567  -0.03207  -0.01715   1.86987
   A18        1.91554   0.00180   0.01556  -0.00283   0.01278   1.92832
   A19        1.94763  -0.00145  -0.01232   0.00423  -0.00815   1.93948
   A20        1.79314   0.00187   0.00922   0.01040   0.01952   1.81267
   A21        1.93599   0.00089  -0.00753   0.01944   0.01194   1.94793
   A22        2.24285   0.00226   0.01746  -0.00965   0.00728   2.25013
   A23        2.10109  -0.00307  -0.00969  -0.00623  -0.01654   2.08456
   A24        1.89232  -0.00083  -0.01157   0.01194   0.00028   1.89260
   A25        1.99236   0.00047   0.00443  -0.00724  -0.00281   1.98955
   A26        1.99944   0.00106   0.01144  -0.00632   0.00521   2.00465
   A27        1.88805  -0.00042  -0.00111  -0.00068  -0.00159   1.88646
   A28        1.88675   0.00085   0.00638  -0.00222   0.00417   1.89093
   A29        1.79918  -0.00114  -0.00936   0.00422  -0.00538   1.79380
   A30        1.89591  -0.00411  -0.03666   0.00588  -0.03081   1.86510
   A31        1.93393   0.00304   0.02167   0.00220   0.02413   1.95806
   A32        1.91906  -0.00168  -0.01122  -0.00357  -0.01563   1.90343
   A33        1.98387   0.00043   0.00431   0.00009   0.00399   1.98786
   A34        1.95095   0.00144   0.01240  -0.00486   0.00766   1.95861
   A35        1.77806   0.00126   0.01345  -0.00045   0.01284   1.79090
   A36        2.09804  -0.00456  -0.02198   0.01117  -0.01223   2.08581
   A37        1.99050   0.00701   0.03359  -0.02124   0.01496   2.00545
   A38        2.19464  -0.00245  -0.01161   0.01002  -0.00307   2.19157
   A39        1.90939  -0.00180  -0.01083  -0.00248  -0.01326   1.89613
   A40        1.94211   0.00442   0.03330  -0.00869   0.02444   1.96655
   A41        1.92878   0.00130   0.00798   0.00005   0.00780   1.93657
   A42        1.89834  -0.00133  -0.01078   0.00444  -0.00623   1.89212
   A43        1.90076  -0.00089  -0.00824   0.00045  -0.00778   1.89298
   A44        1.88368  -0.00183  -0.01205   0.00656  -0.00591   1.87777
   A45        1.94702   0.00490   0.03883  -0.01213   0.02632   1.97334
   A46        1.92889   0.00263   0.01182   0.00879   0.02005   1.94894
   A47        1.89033  -0.00410  -0.03243   0.00796  -0.02421   1.86612
   A48        1.89342  -0.00146  -0.00363   0.00105  -0.00360   1.88981
   A49        1.90180  -0.00105  -0.00858   0.00061  -0.00756   1.89424
   A50        1.90179  -0.00106  -0.00648  -0.00639  -0.01281   1.88899
   A51        2.06325   0.00191  -0.00530   0.01327   0.00928   2.07253
   A52        1.95306  -0.00759  -0.03841   0.02259  -0.01866   1.93440
   A53        2.26687   0.00568   0.04370  -0.03578   0.00924   2.27611
   A54        2.05661  -0.00003  -0.01273   0.01047  -0.00062   2.05598
   A55        1.94281  -0.00600  -0.01546  -0.00229  -0.02168   1.92113
   A56        2.28266   0.00599   0.02774  -0.00948   0.01974   2.30240
   A57        2.16599  -0.00404  -0.01447  -0.00542  -0.01990   2.14609
   A58        2.07339   0.00360   0.00205   0.02275   0.02479   2.09817
   A59        2.04379   0.00044   0.01243  -0.01735  -0.00491   2.03888
   A60        2.11332   0.00004  -0.00648   0.00972   0.00324   2.11656
   A61        2.14247  -0.00477  -0.02411  -0.00735  -0.03147   2.11100
   A62        2.02737   0.00473   0.03060  -0.00240   0.02820   2.05556
   A63        2.12348   0.00040  -0.00119   0.00443   0.00324   2.12673
   A64        2.11367  -0.00317  -0.01901   0.00047  -0.01855   2.09512
   A65        2.04602   0.00278   0.02020  -0.00490   0.01529   2.06132
   A66        2.10689   0.00064   0.00485  -0.00212   0.00272   2.10961
   A67        2.08521  -0.00121  -0.00907   0.00324  -0.00582   2.07939
   A68        2.09108   0.00056   0.00421  -0.00113   0.00309   2.09416
   A69        2.09806   0.00010  -0.00049   0.00236   0.00186   2.09992
   A70        2.08989  -0.00072  -0.00458   0.00011  -0.00447   2.08542
   A71        2.09523   0.00062   0.00507  -0.00247   0.00260   2.09783
   A72        2.08081  -0.00163  -0.00911   0.00296  -0.00618   2.07464
   A73        2.10141   0.00078   0.00464  -0.00200   0.00265   2.10406
   A74        2.10096   0.00085   0.00447  -0.00096   0.00353   2.10448
   A75        2.00566  -0.00288  -0.01231  -0.00763  -0.01982   1.98583
   A76        2.08540   0.00743   0.01787   0.02672   0.04396   2.12936
   A77        2.18737  -0.00471  -0.00677  -0.02231  -0.02975   2.15761
   A78        1.91202  -0.00116  -0.00271  -0.01036  -0.01298   1.89905
   A79        1.95352   0.00456   0.02358   0.00417   0.02765   1.98117
   A80        1.93141   0.00014  -0.00384   0.01365   0.00966   1.94107
   A81        1.93309  -0.00398  -0.02434  -0.01023  -0.03442   1.89867
   A82        1.84100   0.00187   0.01365   0.00188   0.01557   1.85657
   A83        1.88952  -0.00163  -0.00735   0.00099  -0.00667   1.88286
   A84        2.13697  -0.00365  -0.00899  -0.01129  -0.02031   2.11666
   A85        2.08709   0.00353   0.00687   0.01470   0.02155   2.10865
   A86        2.05820   0.00013   0.00206  -0.00285  -0.00081   2.05738
   A87        2.10803   0.00012  -0.00175   0.00317   0.00142   2.10945
   A88        2.11713  -0.00301  -0.01393  -0.00684  -0.02076   2.09636
   A89        2.05730   0.00289   0.01563   0.00375   0.01938   2.07667
   A90        2.11412   0.00018   0.00222  -0.00237  -0.00016   2.11397
   A91        2.10242  -0.00225  -0.01327  -0.00036  -0.01363   2.08879
   A92        2.06653   0.00206   0.01104   0.00274   0.01379   2.08032
   A93        2.10275   0.00048   0.00452  -0.00307   0.00144   2.10419
   A94        2.08777  -0.00084  -0.00645   0.00245  -0.00400   2.08378
   A95        2.09261   0.00036   0.00192   0.00062   0.00254   2.09515
   A96        2.09747   0.00025   0.00032   0.00200   0.00231   2.09978
   A97        2.09103  -0.00062  -0.00311  -0.00110  -0.00421   2.08682
   A98        2.09468   0.00037   0.00279  -0.00090   0.00190   2.09658
   A99        2.08541  -0.00116  -0.00738   0.00338  -0.00401   2.08140
   A100       2.09896   0.00053   0.00369  -0.00218   0.00152   2.10048
   A101       2.09875   0.00063   0.00368  -0.00116   0.00252   2.10127
   A102       1.95787  -0.00251  -0.00412  -0.00474  -0.01038   1.94749
   A103       2.09950   0.00554   0.00313   0.03085   0.03471   2.13420
   A104       2.22375  -0.00303   0.00052  -0.02497  -0.02373   2.20002
   A105       1.90190   0.00238   0.00797   0.01570   0.02368   1.92558
   A106       1.93724   0.00301   0.01621  -0.00364   0.01254   1.94978
   A107       1.97556  -0.00371  -0.02106  -0.00017  -0.02119   1.95437
   A108       1.89120  -0.00392  -0.02006  -0.01161  -0.03173   1.85947
   A109       1.83889   0.00333   0.02280   0.00929   0.03218   1.87107
   A110       1.91477  -0.00115  -0.00609  -0.00923  -0.01532   1.89945
    D1        0.10353  -0.00295  -0.03781  -0.06163  -0.10198   0.00155
    D2       -2.37692  -0.01671  -0.13701  -0.18849  -0.31945  -2.69637
    D3        3.06091   0.00295   0.03450   0.03697   0.07116   3.13207
    D4       -0.08399   0.00305   0.03398   0.05714   0.09082   0.00683
    D5        0.27302  -0.00572  -0.08217  -0.07333  -0.15669   0.11633
    D6       -2.25543  -0.01800  -0.16887  -0.16686  -0.32987  -2.58530
    D7        2.95710   0.00466   0.05101   0.04765   0.10075   3.05785
    D8       -0.13946   0.00536   0.06027   0.07454   0.13678  -0.00268
    D9        2.00779   0.01824   0.16557   0.17546   0.33731   2.34510
   D10       -1.77392   0.02351   0.22309   0.26269   0.48535  -1.28856
   D11       -0.32433   0.00483   0.07716   0.05530   0.13236  -0.19197
   D12        2.17715   0.01010   0.13467   0.14253   0.28040   2.45755
   D13        3.01736  -0.00313  -0.01073  -0.00224  -0.01441   3.00295
   D14        0.03699  -0.00401  -0.00258  -0.08622  -0.09079  -0.05380
   D15       -1.02480   0.01004   0.08660   0.09991   0.18850  -0.83630
   D16        2.27802   0.00916   0.09475   0.01593   0.11213   2.39014
   D17        0.22923  -0.00093  -0.02875  -0.00450  -0.03217   0.19706
   D18       -2.81316   0.00105  -0.01499   0.03042   0.01775  -2.79541
   D19       -2.05947  -0.00907  -0.09883  -0.11045  -0.21368  -2.27315
   D20        1.18132  -0.00709  -0.08506  -0.07553  -0.16375   1.01757
   D21       -0.86405   0.00488   0.04020   0.03726   0.07972  -0.78433
   D22       -2.97215   0.00165   0.01204   0.03806   0.05140  -2.92075
   D23        1.22893   0.00391   0.03300   0.03578   0.07034   1.29927
   D24        2.95555  -0.00267  -0.01785  -0.06235  -0.08136   2.87419
   D25        0.84745  -0.00590  -0.04601  -0.06155  -0.10968   0.73777
   D26       -1.23466  -0.00364  -0.02506  -0.06383  -0.09074  -1.32540
   D27        3.03604   0.00245   0.03022   0.03858   0.06917   3.10521
   D28       -0.10213   0.00288   0.03795   0.05384   0.09262  -0.00951
   D29       -0.79718   0.01166   0.11287   0.15854   0.27264  -0.52454
   D30        2.34782   0.01210   0.12060   0.17380   0.29609   2.64392
   D31        1.20260   0.00527   0.04078   0.06000   0.10326   1.30586
   D32       -0.89544   0.00529   0.04008   0.06160   0.10441  -0.79102
   D33       -2.98791   0.00384   0.02871   0.05902   0.09009  -2.89783
   D34       -1.19311  -0.00513  -0.04006  -0.07234  -0.11496  -1.30807
   D35        2.99204  -0.00510  -0.04076  -0.07074  -0.11381   2.87823
   D36        0.89957  -0.00656  -0.05213  -0.07332  -0.12814   0.77143
   D37        0.87355  -0.00168  -0.01837  -0.02639  -0.04564   0.82791
   D38       -1.28232   0.00001   0.00831  -0.04556  -0.03785  -1.32017
   D39        2.92709  -0.00014   0.01069  -0.05472  -0.04514   2.88195
   D40       -2.40351  -0.00123  -0.02599   0.04341   0.01769  -2.38582
   D41        1.72381   0.00045   0.00069   0.02423   0.02548   1.74929
   D42       -0.34996   0.00031   0.00307   0.01508   0.01819  -0.33177
   D43        2.96436   0.00165  -0.00399   0.07475   0.06936   3.03372
   D44       -0.08964   0.00072  -0.00640   0.02707   0.01886  -0.07078
   D45       -0.03698   0.00026   0.00310  -0.00284   0.00052  -0.03647
   D46       -3.09098  -0.00068   0.00069  -0.05052  -0.04999  -3.14097
   D47       -1.36703   0.00212   0.01835  -0.02892  -0.01075  -1.37778
   D48        0.74101   0.00106   0.00569  -0.01890  -0.01335   0.72766
   D49        2.73655   0.00132   0.00806  -0.01971  -0.01178   2.72477
   D50        0.71759  -0.00287  -0.02089  -0.03253  -0.05337   0.66421
   D51        2.82562  -0.00393  -0.03355  -0.02251  -0.05597   2.76965
   D52       -1.46202  -0.00367  -0.03118  -0.02332  -0.05440  -1.51642
   D53        2.76875  -0.00038  -0.00308  -0.02803  -0.03112   2.73762
   D54       -1.40640  -0.00144  -0.01574  -0.01801  -0.03372  -1.44012
   D55        0.58914  -0.00118  -0.01337  -0.01882  -0.03215   0.55699
   D56       -1.63020  -0.00084  -0.01151  -0.00667  -0.01847  -1.64867
   D57        2.51221   0.00193   0.01687  -0.01616   0.00074   2.51296
   D58        0.41068  -0.00080  -0.00836  -0.01008  -0.01886   0.39183
   D59        1.43195   0.00029  -0.00774   0.03623   0.02784   1.45979
   D60       -0.70882   0.00306   0.02065   0.02675   0.04705  -0.66177
   D61       -2.81035   0.00033  -0.00459   0.03282   0.02745  -2.78290
   D62       -1.36432   0.00082  -0.01623   0.11957   0.10323  -1.26108
   D63        1.77343   0.00035  -0.02500   0.10234   0.07712   1.85055
   D64        1.87214  -0.00039  -0.01911   0.06685   0.04797   1.92011
   D65       -1.27329  -0.00087  -0.02788   0.04962   0.02185  -1.25144
   D66       -0.72698   0.00453   0.03422   0.03267   0.06676  -0.66021
   D67        1.38018  -0.00086  -0.01172   0.03447   0.02268   1.40286
   D68       -2.77859   0.00111   0.00714   0.03190   0.03924  -2.73935
   D69       -2.83870   0.00427   0.03694   0.02315   0.05987  -2.77883
   D70       -0.73154  -0.00112  -0.00900   0.02494   0.01579  -0.71575
   D71        1.39288   0.00085   0.00985   0.02238   0.03235   1.42523
   D72        1.44801   0.00493   0.03993   0.02285   0.06249   1.51050
   D73       -2.72801  -0.00046  -0.00601   0.02464   0.01841  -2.70960
   D74       -0.60360   0.00152   0.01285   0.02208   0.03497  -0.56863
   D75        0.04239  -0.00082  -0.01415  -0.01337  -0.02742   0.01497
   D76        3.11986  -0.00105  -0.02169   0.00323  -0.01849   3.10137
   D77       -3.09557  -0.00035  -0.00593   0.00288  -0.00231  -3.09788
   D78       -0.01809  -0.00058  -0.01348   0.01948   0.00662  -0.01147
   D79       -2.61208   0.00185   0.02211   0.02387   0.04614  -2.56594
   D80        0.48234   0.00208   0.02068   0.03806   0.05890   0.54125
   D81        0.53351   0.00178   0.02291  -0.00067   0.02207   0.55558
   D82       -2.65525   0.00200   0.02148   0.01352   0.03484  -2.62042
   D83        0.03894  -0.00156  -0.01569  -0.03571  -0.05201  -0.01307
   D84       -3.03294  -0.00169  -0.00758  -0.05635  -0.06401  -3.09695
   D85       -3.10645  -0.00147  -0.01641  -0.01241  -0.02939  -3.13584
   D86        0.10486  -0.00160  -0.00830  -0.03305  -0.04139   0.06347
   D87        3.07807  -0.00023  -0.00104  -0.00292  -0.00318   3.07489
   D88       -0.05609  -0.00016  -0.00107   0.00036   0.00007  -0.05602
   D89       -0.11895  -0.00151  -0.01376  -0.03561  -0.05016  -0.16910
   D90        3.03008  -0.00144  -0.01380  -0.03233  -0.04690   2.98318
   D91       -0.03056  -0.00293  -0.02508  -0.05268  -0.07929  -0.10985
   D92        3.00517  -0.00425  -0.03838  -0.08668  -0.12532   2.87985
   D93       -3.11955  -0.00184  -0.01297  -0.02199  -0.03548   3.12815
   D94       -0.08382  -0.00315  -0.02627  -0.05599  -0.08151  -0.16533
   D95       -3.13966  -0.00011  -0.00164   0.00175   0.00007  -3.13959
   D96       -0.00679  -0.00019  -0.00172  -0.00185  -0.00354  -0.01034
   D97       -0.00539  -0.00016  -0.00164  -0.00132  -0.00296  -0.00835
   D98        3.12748  -0.00024  -0.00173  -0.00492  -0.00658   3.12090
   D99        3.13938  -0.00011  -0.00025  -0.00345  -0.00372   3.13567
   D100      -0.00723  -0.00028  -0.00196  -0.00485  -0.00679  -0.01402
   D101       0.00471  -0.00003  -0.00016  -0.00043  -0.00058   0.00413
   D102       3.14128  -0.00019  -0.00188  -0.00184  -0.00366   3.13762
   D103       0.00237   0.00018   0.00193   0.00133   0.00324   0.00561
   D104       3.14084   0.00003   0.00057  -0.00032   0.00024   3.14108
   D105      -3.13105   0.00031   0.00226   0.00473   0.00703  -3.12402
   D106       0.00743   0.00016   0.00089   0.00307   0.00402   0.01145
   D107      -0.00096   0.00020   0.00174   0.00219   0.00391   0.00296
   D108       3.13929   0.00000  -0.00018   0.00035   0.00017   3.13946
   D109      -3.13771   0.00037   0.00346   0.00353   0.00702  -3.13069
   D110       0.00254   0.00017   0.00155   0.00168   0.00328   0.00582
   D111       0.00157  -0.00002  -0.00039   0.00052   0.00015   0.00172
   D112       3.14107  -0.00004  -0.00046  -0.00023  -0.00067   3.14040
   D113      -3.13689   0.00014   0.00099   0.00217   0.00319  -3.13370
   D114       0.00261   0.00011   0.00093   0.00143   0.00237   0.00498
   D115      -0.00227  -0.00017  -0.00141  -0.00225  -0.00365  -0.00592
   D116       3.14142  -0.00015  -0.00135  -0.00150  -0.00284   3.13859
   D117       3.14067   0.00003   0.00051  -0.00041   0.00013   3.14080
   D118       0.00117   0.00006   0.00057   0.00034   0.00094   0.00212
   D119       2.09448   0.00148   0.00688   0.02250   0.02904   2.12352
   D120      -2.03746  -0.00130  -0.00985   0.00488  -0.00553  -2.04299
   D121       0.07181  -0.00019  -0.00590   0.01845   0.01229   0.08411
   D122      -0.93680   0.00346   0.02229   0.06000   0.08273  -0.85407
   D123       1.21445   0.00068   0.00556   0.04239   0.04816   1.26261
   D124      -2.95946   0.00180   0.00952   0.05596   0.06599  -2.89348
   D125       3.12168   0.00017  -0.00087   0.00721   0.00619   3.12787
   D126       0.02183   0.00015   0.00030   0.00471   0.00490   0.02673
   D127       0.02651  -0.00014   0.00040  -0.00722  -0.00681   0.01970
   D128      -3.07334  -0.00016   0.00158  -0.00971  -0.00810  -3.08144
   D129      -3.12590   0.00014   0.00172  -0.00277  -0.00119  -3.12710
   D130       0.03219   0.00013   0.00200  -0.00339  -0.00151   0.03068
   D131      -0.02937   0.00025   0.00006   0.01053   0.01059  -0.01877
   D132       3.12873   0.00024   0.00034   0.00991   0.01028   3.13901
   D133      -0.00685   0.00001  -0.00012   0.00036   0.00022  -0.00663
   D134      -3.13715   0.00008   0.00067   0.00068   0.00134  -3.13580
   D135       3.09440  -0.00010  -0.00191   0.00252   0.00056   3.09496
   D136      -0.03591  -0.00004  -0.00112   0.00284   0.00169  -0.03421
   D137       0.01244  -0.00023  -0.00091  -0.00682  -0.00776   0.00468
   D138      -3.13054  -0.00008  -0.00013  -0.00316  -0.00330  -3.13385
   D139       3.13786  -0.00026  -0.00140  -0.00624  -0.00770   3.13016
   D140      -0.00512  -0.00011  -0.00062  -0.00258  -0.00324  -0.00836
   D141      -0.01083   0.00003  -0.00060   0.00345   0.00286  -0.00797
   D142      -3.14026  -0.00001  -0.00010   0.00000  -0.00009  -3.14035
   D143       3.11944  -0.00005  -0.00145   0.00315   0.00169   3.12113
   D144      -0.00999  -0.00009  -0.00094  -0.00031  -0.00127  -0.01126
   D145       0.00806   0.00008   0.00111  -0.00026   0.00086   0.00893
   D146       3.13749   0.00012   0.00060   0.00320   0.00381   3.14130
   D147      -3.13214  -0.00006   0.00033  -0.00393  -0.00362  -3.13575
   D148      -0.00271  -0.00003  -0.00017  -0.00047  -0.00067  -0.00338
   D149      -0.84563   0.00274   0.02272   0.02245   0.04532  -0.80031
   D150       1.23571   0.00125   0.01286   0.01586   0.02896   1.26466
   D151      -2.88544  -0.00072   0.00168   0.00072   0.00265  -2.88279
   D152       2.22119   0.00257   0.01378   0.04310   0.05660   2.27779
   D153      -1.98066   0.00107   0.00392   0.03651   0.04024  -1.94042
   D154       0.18138  -0.00090  -0.00726   0.02137   0.01393   0.19531
         Item               Value     Threshold  Converged?
 Maximum Force            0.026070     0.000450     NO 
 RMS     Force            0.005200     0.000300     NO 
 Maximum Displacement     1.245433     0.001800     NO 
 RMS     Displacement     0.195615     0.001200     NO 
 Predicted change in Energy=-6.274049D-02
 Lowest energy point so far.  Saving SCF results.
 GradGradGradGradGradGradGradGradGradGradGradGradGradGradGradGradGradGrad

 Leave Link  103 at Wed Dec  5 17:09:21 2018, MaxMem=   536870912 cpu:         2.1
 (Enter /pbs_home/pkowalski/g09d01/g09/l202.exe)
 Stoichiometry    C29H22F6S2
 Framework group  C1[X(C29H22F6S2)]
 Deg. of freedom   171
 Full point group                 C1      NOp   1
 RotChk:  IX=0 Diff= 4.12D-02
 Largest Abelian subgroup         C1      NOp   1
 Largest concise Abelian subgroup C1      NOp   1
                         Standard orientation:                         
 ---------------------------------------------------------------------
 Center     Atomic      Atomic             Coordinates (Angstroms)
 Number     Number       Type             X           Y           Z
 ---------------------------------------------------------------------
      1         16           0        2.274517   -1.595920    1.645003
      2         16           0       -1.528285   -2.167441   -0.374659
      3          9           0       -2.579794    3.164086   -0.281185
      4          9           0       -1.070023    3.468484   -1.800587
      5          9           0       -0.392488    5.048434    0.261990
      6          9           0       -1.047386    3.546693    1.681507
      7          9           0        1.654155    3.544165   -0.490617
      8          9           0        1.525960    3.144226    1.632419
      9          6           0       -1.385300    0.338291   -1.025037
     10          6           0       -0.593457   -0.838996   -0.936763
     11          6           0        1.052611   -0.378020    1.517166
     12          6           0       -0.757518    1.541808   -0.468345
     13          6           0       -1.283907    2.974311   -0.569104
     14          6           0        0.463847    1.593943    0.160439
     15          6           0       -0.469003    3.740881    0.484520
     16          6           0        0.866260    3.010926    0.473779
     17          6           0        1.380625    0.488471    0.497683
     18          6           0        0.237964   -0.052153    2.736116
     19          6           0        0.607867   -1.163480   -1.763403
     20          6           0        3.212904   -0.939397    0.341729
     21          6           0       -3.036112   -1.279173   -0.425938
     22          6           0       -4.274578   -2.011828   -0.121255
     23          6           0       -5.535345   -1.389988   -0.054139
     24          6           0       -4.234666   -3.398868    0.132980
     25          6           0       -6.686239   -2.118262    0.239877
     26          6           0       -5.382910   -4.123355    0.431111
     27          6           0       -6.622402   -3.487445    0.483604
     28          6           0       -2.812415    0.005674   -0.862385
     29          6           0       -3.903480    0.927618   -1.329888
     30          6           0        4.468556   -1.601668   -0.026834
     31          6           0        5.565096   -0.868667   -0.510627
     32          6           0        4.624803   -2.991116    0.133171
     33          6           0        6.759204   -1.504586   -0.842818
     34          6           0        5.818641   -3.623162   -0.198233
     35          6           0        6.892790   -2.883686   -0.693960
     36          6           0        2.611894    0.190881   -0.175277
     37          6           0        3.102233    0.996414   -1.342698
     38          1           0        0.858105    0.539136    3.425630
     39          1           0       -0.110545   -0.951292    3.266259
     40          1           0       -0.648728    0.541025    2.469543
     41          1           0        1.208211   -1.986516   -1.347045
     42          1           0        1.260600   -0.290973   -1.889156
     43          1           0        0.241310   -1.465425   -2.756680
     44          1           0       -5.640763   -0.321923   -0.219223
     45          1           0       -3.284182   -3.935296    0.091201
     46          1           0       -7.647280   -1.599953    0.283584
     47          1           0       -5.307636   -5.196997    0.619545
     48          1           0       -7.527826   -4.053127    0.714721
     49          1           0       -4.535129    0.391090   -2.055438
     50          1           0       -4.539415    1.302167   -0.516148
     51          1           0       -3.492430    1.790298   -1.858347
     52          1           0        5.503043    0.217104   -0.595479
     53          1           0        3.791260   -3.589704    0.509890
     54          1           0        7.598739   -0.910257   -1.211829
     55          1           0        5.909707   -4.704538   -0.070621
     56          1           0        7.831167   -3.378633   -0.954436
     57          1           0        2.283747    1.171110   -2.057418
     58          1           0        3.461722    1.986138   -1.031071
     59          1           0        3.905020    0.483328   -1.887554
 ---------------------------------------------------------------------
 Rotational constants (GHZ):      0.1233913      0.0720829      0.0510136
 Leave Link  202 at Wed Dec  5 17:09:24 2018, MaxMem=   536870912 cpu:         0.0
 (Enter /pbs_home/pkowalski/g09d01/g09/l301.exe)
 Basis read from rwf:  (5D, 7F)
 No pseudopotential information found on rwf file.
 There are   673 symmetry adapted cartesian basis functions of A   symmetry.
 There are   636 symmetry adapted basis functions of A   symmetry.
   636 basis functions,  1103 primitive gaussians,   673 cartesian basis functions
   141 alpha electrons      141 beta electrons
       nuclear repulsion energy      4683.7919855663 Hartrees.
 IExCor= 1009 DFT=T Ex+Corr=PBE1PBE ExCW=0 ScaHFX=  0.250000
 ScaDFX=  0.750000  0.750000  1.000000  1.000000 ScalE2=  1.000000  1.000000
 IRadAn=      0 IRanWt=     -1 IRanGd=            0 ICorTp=0 IEmpDi=  4
 NAtoms=   59 NActive=   59 NUniq=   59 SFac= 1.00D+00 NAtFMM=   60 NAOKFM=F Big=F
 Integral buffers will be    131072 words long.
 Raffenetti 2 integral format.
 Two-electron integral symmetry is turned on.
 No density basis found on file   724.
 Leave Link  301 at Wed Dec  5 17:09:24 2018, MaxMem=   536870912 cpu:         0.5
 (Enter /pbs_home/pkowalski/g09d01/g09/l302.exe)
 NPDir=0 NMtPBC=     1 NCelOv=     1 NCel=       1 NClECP=     1 NCelD=      1
         NCelK=      1 NCelE2=     1 NClLst=     1 CellRange=     0.0.
 One-electron integrals computed using PRISM.
 NBasis=   636 RedAO= T EigKep=  2.91D-04  NBF=   636
 NBsUse=   636 1.00D-06 EigRej= -1.00D+00 NBFU=   636
 Precomputing XC quadrature grid using
 IXCGrd= 4 IRadAn=           0 IRanWt=          -1 IRanGd=           0 AccXCQ= 0.00D+00.
 Generated NRdTot=       0 NPtTot=           0 NUsed=           0 NTot=          32
 NSgBfM=   623   623   623   624   631 MxSgAt=    59 MxSgA2=    59.
 Leave Link  302 at Wed Dec  5 17:09:26 2018, MaxMem=   536870912 cpu:        16.3
 (Enter /pbs_home/pkowalski/g09d01/g09/l303.exe)
 DipDrv:  MaxL=1.
 Leave Link  303 at Wed Dec  5 17:09:28 2018, MaxMem=   536870912 cpu:         1.5
 (Enter /pbs_home/pkowalski/g09d01/g09/l401.exe)
 Initial guess from the checkpoint file:  "dae0068freq_open_pbe0_air.chk"
 B after Tr=     0.000000    0.000000    0.000000
         Rot=    0.999888    0.002351    0.000479    0.014749 Ang=   1.71 deg.
 Guess basis will be translated and rotated to current coordinates.
 JPrj=2 DoOrth=T DoCkMO=T.
 Generating alternative initial guess.
 ExpMin= 1.22D-01 ExpMax= 9.18D+03 ExpMxC= 1.38D+03 IAcc=1 IRadAn=         1 AccDes= 0.00D+00
 Harris functional with IExCor= 1009 and IRadAn=       1 diagonalized for initial guess.
 HarFok:  IExCor= 1009 AccDes= 0.00D+00 IRadAn=         1 IDoV= 1 UseB2=F ITyADJ=14
 ICtDFT=  3500011 ScaDFX=  1.000000  1.000000  1.000000  1.000000
 FoFCou: FMM=F IPFlag=           0 FMFlag=      100000 FMFlg1=           0
         NFxFlg=           0 DoJE=T BraDBF=F KetDBF=T FulRan=T
         wScrn=  0.000000 ICntrl=     500 IOpCl=  0 I1Cent=   200000004 NGrid=           0
         NMat0=    1 NMatS0=      1 NMatT0=    0 NMatD0=    1 NMtDS0=    0 NMtDT0=    0
 Petite list used in FoFCou.
 Harris En= -2510.23142935721    
 Leave Link  401 at Wed Dec  5 17:09:34 2018, MaxMem=   536870912 cpu:        41.9
 (Enter /pbs_home/pkowalski/g09d01/g09/l502.exe)
 Closed shell SCF:
 Using DIIS extrapolation, IDIIS=  1040.
 Integral symmetry usage will be decided dynamically.
 IVT=     1387805 IEndB=     1387805 NGot=   536870912 MDV=   535953350
 LenX=   535953350 LenY=   535499748
 Requested convergence on RMS density matrix=1.00D-08 within 128 cycles.
 Requested convergence on MAX density matrix=1.00D-06.
 Requested convergence on             energy=1.00D-06.
 No special actions if energy rises.
 Fock matrices will be formed incrementally for  20 cycles.
 Integral accuracy reduced to 1.0D-05 until final iterations.

 Cycle   1  Pass 0  IDiag  1:
 FoFJK:  IHMeth= 1 ICntrl=       0 DoSepK=F KAlg= 0 I1Cent=   0 FoldK=F
 IRaf= 660000000 NMat=   1 IRICut=       1 DoRegI=T DoRafI=F ISym2E= 0.
 FoFCou: FMM=F IPFlag=           0 FMFlag=      100000 FMFlg1=           0
         NFxFlg=           0 DoJE=F BraDBF=F KetDBF=F FulRan=T
         wScrn=  0.000000 ICntrl=       0 IOpCl=  0 I1Cent=           0 NGrid=           0
         NMat0=    1 NMatS0=      1 NMatT0=    0 NMatD0=    1 NMtDS0=    0 NMtDT0=    0
 Symmetry not used in FoFCou.
 E= -2509.90990675645    
 DIIS: error= 8.84D-03 at cycle   1 NSaved=   1.
 NSaved= 1 IEnMin= 1 EnMin= -2509.90990675645     IErMin= 1 ErrMin= 8.84D-03
 ErrMax= 8.84D-03  0.00D+00 EMaxC= 1.00D-01 BMatC= 9.45D-02 BMatP= 9.45D-02
 IDIUse=3 WtCom= 9.12D-01 WtEn= 8.84D-02
 Coeff-Com:  0.100D+01
 Coeff-En:   0.100D+01
 Coeff:      0.100D+01
 Gap=     0.515 Goal=   None    Shift=    0.000
 GapD=    0.515 DampG=2.000 DampE=1.000 DampFc=2.0000 IDamp=-1.
 RMSDP=1.22D-03 MaxDP=4.78D-02              OVMax= 6.43D-02

 Cycle   2  Pass 0  IDiag  1:
 RMSU=  1.22D-03    CP:  9.97D-01
 E= -2510.06243403687     Delta-E=       -0.152527280428 Rises=F Damp=F
 DIIS: error= 1.46D-03 at cycle   2 NSaved=   2.
 NSaved= 2 IEnMin= 2 EnMin= -2510.06243403687     IErMin= 2 ErrMin= 1.46D-03
 ErrMax= 1.46D-03  0.00D+00 EMaxC= 1.00D-01 BMatC= 4.26D-03 BMatP= 9.45D-02
 IDIUse=3 WtCom= 9.85D-01 WtEn= 1.46D-02
 Coeff-Com: -0.102D-01 0.101D+01
 Coeff-En:   0.000D+00 0.100D+01
 Coeff:     -0.100D-01 0.101D+01
 Gap=     0.139 Goal=   None    Shift=    0.000
 RMSDP=4.90D-04 MaxDP=3.37D-02 DE=-1.53D-01 OVMax= 5.27D-02

 Cycle   3  Pass 0  IDiag  1:
 RMSU=  4.87D-04    CP:  9.95D-01  9.59D-01
 E= -2510.05472415966     Delta-E=        0.007709877212 Rises=F Damp=F
 DIIS: error= 2.50D-03 at cycle   3 NSaved=   3.
 NSaved= 3 IEnMin= 2 EnMin= -2510.06243403687     IErMin= 2 ErrMin= 1.46D-03
 ErrMax= 2.50D-03  0.00D+00 EMaxC= 1.00D-01 BMatC= 1.23D-02 BMatP= 4.26D-03
 IDIUse=3 WtCom= 1.67D-01 WtEn= 8.33D-01
 Coeff-Com: -0.488D-01 0.674D+00 0.375D+00
 Coeff-En:   0.000D+00 0.695D+00 0.305D+00
 Coeff:     -0.813D-02 0.692D+00 0.316D+00
 Gap=     0.135 Goal=   None    Shift=    0.000
 RMSDP=3.08D-04 MaxDP=2.02D-02 DE= 7.71D-03 OVMax= 3.82D-02

 Cycle   4  Pass 0  IDiag  1:
 RMSU=  9.01D-05    CP:  9.96D-01  1.02D+00  4.15D-01
 E= -2510.06811624975     Delta-E=       -0.013392090083 Rises=F Damp=F
 DIIS: error= 3.42D-04 at cycle   4 NSaved=   4.
 NSaved= 4 IEnMin= 4 EnMin= -2510.06811624975     IErMin= 4 ErrMin= 3.42D-04
 ErrMax= 3.42D-04  0.00D+00 EMaxC= 1.00D-01 BMatC= 1.81D-04 BMatP= 4.26D-03
 IDIUse=3 WtCom= 9.97D-01 WtEn= 3.42D-03
 Coeff-Com: -0.247D-01 0.274D+00 0.136D+00 0.615D+00
 Coeff-En:   0.000D+00 0.000D+00 0.000D+00 0.100D+01
 Coeff:     -0.246D-01 0.273D+00 0.135D+00 0.617D+00
 Gap=     0.135 Goal=   None    Shift=    0.000
 RMSDP=5.20D-05 MaxDP=2.97D-03 DE=-1.34D-02 OVMax= 4.83D-03

 Cycle   5  Pass 0  IDiag  1:
 RMSU=  4.61D-05    CP:  9.96D-01  1.03D+00  3.94D-01  8.18D-01
 E= -2510.06826440177     Delta-E=       -0.000148152022 Rises=F Damp=F
 DIIS: error= 2.45D-04 at cycle   5 NSaved=   5.
 NSaved= 5 IEnMin= 5 EnMin= -2510.06826440177     IErMin= 5 ErrMin= 2.45D-04
 ErrMax= 2.45D-04  0.00D+00 EMaxC= 1.00D-01 BMatC= 5.98D-05 BMatP= 1.81D-04
 IDIUse=3 WtCom= 9.98D-01 WtEn= 2.45D-03
 Coeff-Com: -0.487D-02 0.269D-01 0.949D-02 0.367D+00 0.601D+00
 Coeff-En:   0.000D+00 0.000D+00 0.000D+00 0.219D+00 0.781D+00
 Coeff:     -0.486D-02 0.268D-01 0.947D-02 0.367D+00 0.602D+00
 Gap=     0.134 Goal=   None    Shift=    0.000
 RMSDP=2.21D-05 MaxDP=1.44D-03 DE=-1.48D-04 OVMax= 2.47D-03

 Cycle   6  Pass 0  IDiag  1:
 RMSU=  1.53D-05    CP:  9.96D-01  1.03D+00  4.03D-01  9.13D-01  7.25D-01
 E= -2510.06832192206     Delta-E=       -0.000057520293 Rises=F Damp=F
 DIIS: error= 1.26D-04 at cycle   6 NSaved=   6.
 NSaved= 6 IEnMin= 6 EnMin= -2510.06832192206     IErMin= 6 ErrMin= 1.26D-04
 ErrMax= 1.26D-04  0.00D+00 EMaxC= 1.00D-01 BMatC= 8.39D-06 BMatP= 5.98D-05
 IDIUse=3 WtCom= 9.99D-01 WtEn= 1.26D-03
 Coeff-Com: -0.109D-03-0.161D-01-0.901D-02 0.148D+00 0.355D+00 0.522D+00
 Coeff-En:   0.000D+00 0.000D+00 0.000D+00 0.000D+00 0.690D-01 0.931D+00
 Coeff:     -0.109D-03-0.161D-01-0.900D-02 0.147D+00 0.355D+00 0.523D+00
 Gap=     0.134 Goal=   None    Shift=    0.000
 RMSDP=7.74D-06 MaxDP=4.12D-04 DE=-5.75D-05 OVMax= 8.74D-04

 Initial convergence to 1.0D-05 achieved.  Increase integral accuracy.
 Cycle   7  Pass 1  IDiag  1:
 E= -2510.06882407368     Delta-E=       -0.000502151622 Rises=F Damp=F
 DIIS: error= 1.53D-04 at cycle   1 NSaved=   1.
 NSaved= 1 IEnMin= 1 EnMin= -2510.06882407368     IErMin= 1 ErrMin= 1.53D-04
 ErrMax= 1.53D-04  0.00D+00 EMaxC= 1.00D-01 BMatC= 1.76D-05 BMatP= 1.76D-05
 IDIUse=3 WtCom= 9.98D-01 WtEn= 1.53D-03
 Coeff-Com:  0.100D+01
 Coeff-En:   0.100D+01
 Coeff:      0.100D+01
 Gap=     0.135 Goal=   None    Shift=    0.000
 RMSDP=7.74D-06 MaxDP=4.12D-04 DE=-5.02D-04 OVMax= 7.98D-04

 Cycle   8  Pass 1  IDiag  1:
 RMSU=  2.05D-04    CP:  1.00D+00
 E= -2510.06884170772     Delta-E=       -0.000017634035 Rises=F Damp=F
 DIIS: error= 5.87D-05 at cycle   2 NSaved=   2.
 NSaved= 2 IEnMin= 2 EnMin= -2510.06884170772     IErMin= 2 ErrMin= 5.87D-05
 ErrMax= 5.87D-05  0.00D+00 EMaxC= 1.00D-01 BMatC= 2.46D-06 BMatP= 1.76D-05
 IDIUse=1 WtCom= 1.00D+00 WtEn= 0.00D+00
 Coeff-Com:  0.158D+00 0.842D+00
 Coeff:      0.158D+00 0.842D+00
 Gap=     0.134 Goal=   None    Shift=    0.000
 RMSDP=9.59D-06 MaxDP=4.33D-04 DE=-1.76D-05 OVMax= 1.16D-03

 Cycle   9  Pass 1  IDiag  1:
 RMSU=  9.37D-06    CP:  1.00D+00  1.01D+00
 E= -2510.06883764460     Delta-E=        0.000004063118 Rises=F Damp=F
 DIIS: error= 8.11D-05 at cycle   3 NSaved=   3.
 NSaved= 3 IEnMin= 2 EnMin= -2510.06884170772     IErMin= 2 ErrMin= 5.87D-05
 ErrMax= 8.11D-05  0.00D+00 EMaxC= 1.00D-01 BMatC= 6.05D-06 BMatP= 2.46D-06
 IDIUse=1 WtCom= 1.00D+00 WtEn= 0.00D+00
 Coeff-Com: -0.348D-02 0.613D+00 0.390D+00
 Coeff:     -0.348D-02 0.613D+00 0.390D+00
 Gap=     0.134 Goal=   None    Shift=    0.000
 RMSDP=5.98D-06 MaxDP=2.90D-04 DE= 4.06D-06 OVMax= 7.58D-04

 Cycle  10  Pass 1  IDiag  1:
 RMSU=  1.34D-06    CP:  1.00D+00  1.01D+00  3.83D-01
 E= -2510.06884440134     Delta-E=       -0.000006756744 Rises=F Damp=F
 DIIS: error= 7.55D-06 at cycle   4 NSaved=   4.
 NSaved= 4 IEnMin= 4 EnMin= -2510.06884440134     IErMin= 4 ErrMin= 7.55D-06
 ErrMax= 7.55D-06  0.00D+00 EMaxC= 1.00D-01 BMatC= 9.08D-08 BMatP= 2.46D-06
 IDIUse=1 WtCom= 1.00D+00 WtEn= 0.00D+00
 Coeff-Com: -0.517D-02 0.368D+00 0.243D+00 0.394D+00
 Coeff:     -0.517D-02 0.368D+00 0.243D+00 0.394D+00
 Gap=     0.134 Goal=   None    Shift=    0.000
 RMSDP=7.01D-07 MaxDP=3.99D-05 DE=-6.76D-06 OVMax= 9.67D-05

 Cycle  11  Pass 1  IDiag  1:
 RMSU=  4.81D-07    CP:  1.00D+00  1.01D+00  4.05D-01  6.52D-01
 E= -2510.06884449081     Delta-E=       -0.000000089465 Rises=F Damp=F
 DIIS: error= 1.90D-06 at cycle   5 NSaved=   5.
 NSaved= 5 IEnMin= 5 EnMin= -2510.06884449081     IErMin= 5 ErrMin= 1.90D-06
 ErrMax= 1.90D-06  0.00D+00 EMaxC= 1.00D-01 BMatC= 3.12D-09 BMatP= 9.08D-08
 IDIUse=1 WtCom= 1.00D+00 WtEn= 0.00D+00
 Coeff-Com: -0.260D-02 0.167D+00 0.111D+00 0.223D+00 0.503D+00
 Coeff:     -0.260D-02 0.167D+00 0.111D+00 0.223D+00 0.503D+00
 Gap=     0.134 Goal=   None    Shift=    0.000
 RMSDP=1.91D-07 MaxDP=1.00D-05 DE=-8.95D-08 OVMax= 2.53D-05

 Cycle  12  Pass 1  IDiag  1:
 RMSU=  1.56D-07    CP:  1.00D+00  1.01D+00  4.03D-01  6.81D-01  7.92D-01
 E= -2510.06884449405     Delta-E=       -0.000000003241 Rises=F Damp=F
 DIIS: error= 4.32D-07 at cycle   6 NSaved=   6.
 NSaved= 6 IEnMin= 6 EnMin= -2510.06884449405     IErMin= 6 ErrMin= 4.32D-07
 ErrMax= 4.32D-07  0.00D+00 EMaxC= 1.00D-01 BMatC= 3.61D-10 BMatP= 3.12D-09
 IDIUse=1 WtCom= 1.00D+00 WtEn= 0.00D+00
 Coeff-Com: -0.683D-03 0.375D-01 0.247D-01 0.685D-01 0.286D+00 0.584D+00
 Coeff:     -0.683D-03 0.375D-01 0.247D-01 0.685D-01 0.286D+00 0.584D+00
 Gap=     0.134 Goal=   None    Shift=    0.000
 RMSDP=6.53D-08 MaxDP=4.49D-06 DE=-3.24D-09 OVMax= 5.46D-06

 Cycle  13  Pass 1  IDiag  1:
 RMSU=  5.00D-08    CP:  1.00D+00  1.01D+00  4.02D-01  6.84D-01  8.55D-01
                    CP:  8.28D-01
 E= -2510.06884449438     Delta-E=       -0.000000000332 Rises=F Damp=F
 DIIS: error= 2.06D-07 at cycle   7 NSaved=   7.
 NSaved= 7 IEnMin= 7 EnMin= -2510.06884449438     IErMin= 7 ErrMin= 2.06D-07
 ErrMax= 2.06D-07  0.00D+00 EMaxC= 1.00D-01 BMatC= 3.98D-11 BMatP= 3.61D-10
 IDIUse=1 WtCom= 1.00D+00 WtEn= 0.00D+00
 Coeff-Com: -0.235D-05-0.292D-02-0.219D-02 0.692D-02 0.871D-01 0.302D+00
 Coeff-Com:  0.609D+00
 Coeff:     -0.235D-05-0.292D-02-0.219D-02 0.692D-02 0.871D-01 0.302D+00
 Coeff:      0.609D+00
 Gap=     0.134 Goal=   None    Shift=    0.000
 RMSDP=2.72D-08 MaxDP=1.53D-06 DE=-3.32D-10 OVMax= 3.69D-06

 Cycle  14  Pass 1  IDiag  1:
 RMSU=  2.17D-08    CP:  1.00D+00  1.01D+00  4.03D-01  6.90D-01  8.53D-01
                    CP:  8.91D-01  7.91D-01
 E= -2510.06884449448     Delta-E=       -0.000000000101 Rises=F Damp=F
 DIIS: error= 1.55D-07 at cycle   8 NSaved=   8.
 NSaved= 8 IEnMin= 8 EnMin= -2510.06884449448     IErMin= 8 ErrMin= 1.55D-07
 ErrMax= 1.55D-07  0.00D+00 EMaxC= 1.00D-01 BMatC= 1.57D-11 BMatP= 3.98D-11
 IDIUse=1 WtCom= 1.00D+00 WtEn= 0.00D+00
 Coeff-Com:  0.994D-04-0.757D-02-0.522D-02-0.532D-02 0.179D-01 0.109D+00
 Coeff-Com:  0.425D+00 0.466D+00
 Coeff:      0.994D-04-0.757D-02-0.522D-02-0.532D-02 0.179D-01 0.109D+00
 Coeff:      0.425D+00 0.466D+00
 Gap=     0.134 Goal=   None    Shift=    0.000
 RMSDP=1.12D-08 MaxDP=6.58D-07 DE=-1.01D-10 OVMax= 1.40D-06

 Cycle  15  Pass 1  IDiag  1:
 RMSU=  7.99D-09    CP:  1.00D+00  1.01D+00  4.02D-01  6.91D-01  8.59D-01
                    CP:  8.84D-01  8.41D-01  7.03D-01
 E= -2510.06884449409     Delta-E=        0.000000000392 Rises=F Damp=F
 DIIS: error= 2.78D-08 at cycle   9 NSaved=   9.
 NSaved= 9 IEnMin= 8 EnMin= -2510.06884449448     IErMin= 9 ErrMin= 2.78D-08
 ErrMax= 2.78D-08  0.00D+00 EMaxC= 1.00D-01 BMatC= 8.42D-13 BMatP= 1.57D-11
 IDIUse=1 WtCom= 1.00D+00 WtEn= 0.00D+00
 Coeff-Com:  0.518D-04-0.360D-02-0.249D-02-0.347D-02 0.465D-03 0.169D-01
 Coeff-Com:  0.157D+00 0.239D+00 0.597D+00
 Coeff:      0.518D-04-0.360D-02-0.249D-02-0.347D-02 0.465D-03 0.169D-01
 Coeff:      0.157D+00 0.239D+00 0.597D+00
 Gap=     0.134 Goal=   None    Shift=    0.000
 RMSDP=2.98D-09 MaxDP=2.12D-07 DE= 3.92D-10 OVMax= 5.52D-07

 SCF Done:  E(RPBE1PBE) =  -2510.06884449     A.U. after   15 cycles
            NFock= 15  Conv=0.30D-08     -V/T= 2.0065
 KE= 2.493944961028D+03 PE=-1.526857327952D+04 EE= 5.580767488431D+03
 Leave Link  502 at Wed Dec  5 17:19:29 2018, MaxMem=   536870912 cpu:      4719.8
 (Enter /pbs_home/pkowalski/g09d01/g09/l701.exe)
 Compute integral first derivatives.
 ... and contract with generalized density number  0.
 Leave Link  701 at Wed Dec  5 17:19:33 2018, MaxMem=   536870912 cpu:         6.0
 (Enter /pbs_home/pkowalski/g09d01/g09/l702.exe)
 L702 exits ... SP integral derivatives will be done elsewhere.
 Leave Link  702 at Wed Dec  5 17:19:34 2018, MaxMem=   536870912 cpu:         0.2
 (Enter /pbs_home/pkowalski/g09d01/g09/l703.exe)
 Compute integral first derivatives, UseDBF=F ICtDFT=           0.
 Integral derivatives from FoFJK, PRISM(SPDF).
 Calling FoFJK, ICntrl=      2127 FMM=F ISym2X=0 I1Cent= 0 IOpClX= 0 NMat=1 NMatS=1 NMatT=0.
 FoFJK:  IHMeth= 1 ICntrl=    2127 DoSepK=F KAlg= 0 I1Cent=   0 FoldK=F
 IRaf=         0 NMat=   1 IRICut=       1 DoRegI=T DoRafI=F ISym2E= 0.
 FoFCou: FMM=F IPFlag=           0 FMFlag=      100000 FMFlg1=         800
         NFxFlg=           0 DoJE=F BraDBF=F KetDBF=F FulRan=T
         wScrn=  0.000000 ICntrl=    2127 IOpCl=  0 I1Cent=           0 NGrid=           0
         NMat0=    1 NMatS0=      1 NMatT0=    0 NMatD0=    1 NMtDS0=    0 NMtDT0=    0
 Symmetry not used in FoFCou.
 Leave Link  703 at Wed Dec  5 17:21:52 2018, MaxMem=   536870912 cpu:      1106.7
 (Enter /pbs_home/pkowalski/g09d01/g09/l716.exe)
 Dipole        =-2.79873338D-02-1.45029689D+00-3.50515335D-01
 ***** Axes restored to original set *****
 -------------------------------------------------------------------
 Center     Atomic                   Forces (Hartrees/Bohr)
 Number     Number              X              Y              Z
 -------------------------------------------------------------------
      1       16          -0.002770524    0.000086478    0.000987731
      2       16           0.000908286    0.002095083   -0.006677488
      3        9          -0.006503821   -0.003908623   -0.001915742
      4        9          -0.000132980    0.002544586   -0.002307275
      5        9           0.001002313    0.002355965   -0.003521925
      6        9          -0.001173828    0.000993628    0.002476795
      7        9           0.002409436    0.002132220   -0.001473822
      8        9           0.000575773   -0.002161929    0.002330842
      9        6          -0.002303771   -0.022225509    0.032758529
     10        6          -0.019582226   -0.001370233   -0.021341880
     11        6           0.020931242    0.002154334    0.017848560
     12        6           0.008746665    0.013057313   -0.016243105
     13        6           0.000755473   -0.003851714    0.004260467
     14        6           0.002048335    0.004416002   -0.005986121
     15        6           0.000928621   -0.001980195    0.001286757
     16        6          -0.001779550   -0.003005407    0.000342575
     17        6          -0.008527322    0.004528159   -0.001041630
     18        6          -0.009713778   -0.006001132   -0.009826063
     19        6           0.004403568    0.002113071    0.007979756
     20        6           0.003442043   -0.000399407    0.003422185
     21        6           0.001751767   -0.006354980   -0.003095807
     22        6           0.000386463   -0.000210110    0.000423502
     23        6          -0.002101522   -0.000421359    0.000898346
     24        6          -0.000564462   -0.000194504   -0.000326352
     25        6           0.000285704   -0.000275573   -0.000005581
     26        6           0.000242700    0.000716275    0.000111873
     27        6          -0.000050059    0.000089804    0.000006747
     28        6           0.005177858    0.012539832   -0.000914083
     29        6           0.002184799   -0.000382709    0.000696498
     30        6          -0.000897367   -0.000773265   -0.000474433
     31        6           0.003204784   -0.000117219    0.000538276
     32        6          -0.000170321   -0.000395976   -0.001464727
     33        6          -0.000331394    0.000001621   -0.000240167
     34        6           0.000615764    0.000582067    0.000096442
     35        6          -0.000378831   -0.000242614    0.000089821
     36        6           0.001542413    0.002890793    0.000236352
     37        6           0.000554318   -0.002668018    0.000217110
     38        1          -0.000428618    0.000624792    0.001063306
     39        1           0.000439740   -0.000035087   -0.000470436
     40        1           0.000592418    0.000687304    0.000469975
     41        1          -0.000756285    0.000681573   -0.000055868
     42        1          -0.006211580   -0.004893416   -0.004459624
     43        1          -0.000175391   -0.001138528   -0.000776428
     44        1           0.000959695    0.000243296    0.000327774
     45        1           0.000822115    0.000254051   -0.000244395
     46        1           0.000063243    0.000172841   -0.000027072
     47        1           0.000217302   -0.000018582    0.000023286
     48        1          -0.000027616   -0.000061630   -0.000051458
     49        1          -0.001778694   -0.000626890    0.002108044
     50        1          -0.000082686    0.001768614    0.000047950
     51        1           0.001151117    0.001647371   -0.000019404
     52        1           0.000009088   -0.000754897    0.000888855
     53        1          -0.000530649    0.000495398   -0.000050616
     54        1           0.000048098    0.000048609    0.000053446
     55        1          -0.000028388   -0.000061551    0.000063289
     56        1           0.000002683   -0.000071059   -0.000037225
     57        1           0.000401804    0.003891499    0.000519176
     58        1           0.001187383    0.000532002    0.000173261
     59        1          -0.000991348    0.000257537    0.000301202
 -------------------------------------------------------------------
 Cartesian Forces:  Max     0.032758529 RMS     0.005219443
 Leave Link  716 at Wed Dec  5 17:21:53 2018, MaxMem=   536870912 cpu:         0.2
 (Enter /pbs_home/pkowalski/g09d01/g09/l103.exe)

 GradGradGradGradGradGradGradGradGradGradGradGradGradGradGradGradGradGrad
 Berny optimization.
 Using GEDIIS/GDIIS optimizer.
 FormGI is forming the generalized inverse of G from B-inverse, IUseBI=4.
 GSVD:  received Info=                   1 from GESDD.
 Internal  Forces:  Max     0.057487835 RMS     0.007043898
 Search for a local minimum.
 Step number   3 out of a maximum of  337
 All quantities printed in internal units (Hartrees-Bohrs-Radians)
 RMS Force = .70439D-02 SwitMx=.10000D-02 MixMth= 1
 Mixed Optimization -- RFO/linear search
 Update second derivatives using D2CorX and points    2    3
 DE= -5.30D-02 DEPred=-6.27D-02 R= 8.45D-01
 TightC=F SS=  1.41D+00  RLast= 1.19D+00 DXNew= 8.4853D-01 3.5608D+00
 Trust test= 8.45D-01 RLast= 1.19D+00 DXMaxT set to 8.49D-01
 ITU=  1  1  0
 Use linear search instead of GDIIS.
     Eigenvalues ---    0.00212   0.00458   0.00504   0.00661   0.00713
     Eigenvalues ---    0.00731   0.00742   0.00754   0.00825   0.00853
     Eigenvalues ---    0.00879   0.00885   0.01013   0.01023   0.01107
     Eigenvalues ---    0.01178   0.01253   0.01359   0.01391   0.01410
     Eigenvalues ---    0.01471   0.01561   0.01697   0.01841   0.01879
     Eigenvalues ---    0.01894   0.01953   0.01964   0.01987   0.02013
     Eigenvalues ---    0.02032   0.02081   0.02089   0.02137   0.02144
     Eigenvalues ---    0.02155   0.02155   0.02169   0.02173   0.02192
     Eigenvalues ---    0.02218   0.02328   0.04896   0.05193   0.06857
     Eigenvalues ---    0.06917   0.07015   0.07134   0.07226   0.07442
     Eigenvalues ---    0.07517   0.07601   0.07705   0.08114   0.09347
     Eigenvalues ---    0.09822   0.10346   0.11128   0.12126   0.12185
     Eigenvalues ---    0.13762   0.14436   0.15989   0.15998   0.15999
     Eigenvalues ---    0.15999   0.15999   0.16000   0.16000   0.16000
     Eigenvalues ---    0.16000   0.16000   0.16000   0.16000   0.16000
     Eigenvalues ---    0.16000   0.16000   0.16000   0.16000   0.16000
     Eigenvalues ---    0.16000   0.16005   0.16076   0.17035   0.17828
     Eigenvalues ---    0.20864   0.22000   0.22000   0.22001   0.22010
     Eigenvalues ---    0.22313   0.22801   0.23237   0.23463   0.23505
     Eigenvalues ---    0.24199   0.24405   0.24459   0.24619   0.24739
     Eigenvalues ---    0.24922   0.24942   0.24970   0.24988   0.24989
     Eigenvalues ---    0.24993   0.25019   0.25313   0.25650   0.26460
     Eigenvalues ---    0.27265   0.28271   0.28964   0.29547   0.30029
     Eigenvalues ---    0.30364   0.30589   0.31431   0.31553   0.31694
     Eigenvalues ---    0.31985   0.32197   0.32209   0.32564   0.32573
     Eigenvalues ---    0.32581   0.32591   0.32603   0.32614   0.32618
     Eigenvalues ---    0.32621   0.32702   0.32792   0.32891   0.32987
     Eigenvalues ---    0.33127   0.33286   0.33482   0.34307   0.35657
     Eigenvalues ---    0.35680   0.35692   0.35700   0.35707   0.35754
     Eigenvalues ---    0.35827   0.36130   0.36240   0.37796   0.40572
     Eigenvalues ---    0.40682   0.40984   0.41148   0.43785   0.43909
     Eigenvalues ---    0.44326   0.45608   0.45903   0.45951   0.45968
     Eigenvalues ---    0.46527   0.47073   0.47408   0.47871   0.48256
     Eigenvalues ---    0.48336   0.48545   0.49133   0.50670   0.51646
     Eigenvalues ---    0.59643
 RFO step:  Lambda=-6.02664884D-02 EMin= 2.12167052D-03
 Quartic linear search produced a step of  0.18237.
 Iteration  1 RMS(Cart)=  0.36626667 RMS(Int)=  0.01941850
 Iteration  2 RMS(Cart)=  0.15480952 RMS(Int)=  0.00295377
 Iteration  3 RMS(Cart)=  0.00651626 RMS(Int)=  0.00165644
 Iteration  4 RMS(Cart)=  0.00004691 RMS(Int)=  0.00165643
 Iteration  5 RMS(Cart)=  0.00000021 RMS(Int)=  0.00165643
 ITry= 1 IFail=0 DXMaxC= 1.55D+00 DCOld= 1.00D+10 DXMaxT= 8.49D-01 DXLimC= 3.00D+00 Rises=F
 Variable       Old X    -DE/DX   Delta X   Delta X   Delta X     New X
                                 (Linear)    (Quad)   (Total)
    R1        3.26910  -0.00215  -0.01099  -0.03194  -0.04202   3.22708
    R2        3.27862   0.00030  -0.01388  -0.03542  -0.05007   3.22855
    R3        3.24826  -0.00397  -0.01382  -0.04145  -0.05561   3.19265
    R4        3.30848  -0.00514  -0.00985  -0.03459  -0.04604   3.26244
    R5        2.53409   0.00512  -0.00638  -0.01078  -0.01716   2.51693
    R6        2.53991   0.00314  -0.00625  -0.01351  -0.01975   2.52016
    R7        2.51061   0.00268  -0.00967  -0.02261  -0.03228   2.47833
    R8        2.53886   0.00247  -0.00741  -0.01744  -0.02485   2.51401
    R9        2.55999   0.00337  -0.00407  -0.00740  -0.01147   2.54853
   R10        2.53211   0.00235  -0.00733  -0.01717  -0.02450   2.50760
   R11        2.68635  -0.00408  -0.01342  -0.04118  -0.05303   2.63331
   R12        2.77247   0.01556  -0.01112   0.00159  -0.00953   2.76294
   R13        2.78614  -0.00590  -0.00762  -0.03263  -0.03933   2.74681
   R14        2.82310  -0.00305   0.00064  -0.00425  -0.00361   2.81949
   R15        2.60326   0.00553  -0.01536  -0.03322  -0.04751   2.55575
   R16        2.83816  -0.00315   0.00035  -0.00384  -0.00349   2.83467
   R17        2.89030  -0.00098   0.00402   0.00683   0.01093   2.90123
   R18        2.59782   0.01943   0.00257   0.03193   0.03437   2.63219
   R19        2.90417  -0.00322   0.00361  -0.00069   0.00267   2.90684
   R20        2.84588   0.00070   0.00132   0.00539   0.00651   2.85239
   R21        2.78777   0.00254  -0.00329  -0.00640  -0.00969   2.77808
   R22        2.87578  -0.00464   0.00276  -0.00218   0.00107   2.87686
   R23        2.71059   0.00374  -0.00936  -0.01841  -0.02785   2.68275
   R24        2.07838   0.00075  -0.00140  -0.00273  -0.00413   2.07425
   R25        2.07952  -0.00032  -0.00162  -0.00491  -0.00653   2.07299
   R26        2.07796  -0.00013  -0.00162  -0.00474  -0.00636   2.07161
   R27        2.07969  -0.00095  -0.00187  -0.00652  -0.00839   2.07130
   R28        2.07280  -0.00760  -0.00267  -0.02116  -0.02384   2.04896
   R29        2.08053   0.00096  -0.00120  -0.00177  -0.00298   2.07755
   R30        2.77159   0.00205  -0.00586  -0.01189  -0.01775   2.75385
   R31        2.60894   0.00459   0.00499   0.01888   0.02272   2.63166
   R32        2.77951  -0.00017  -0.00689  -0.02084  -0.02773   2.75178
   R33        2.59888   0.00299   0.00415   0.01419   0.01820   2.61707
   R34        2.65957   0.00052  -0.00048  -0.00193  -0.00240   2.65716
   R35        2.66586  -0.00087  -0.00004  -0.00292  -0.00296   2.66290
   R36        2.63302  -0.00037  -0.00088  -0.00296  -0.00384   2.62919
   R37        2.05201   0.00019   0.00214   0.00736   0.00950   2.06151
   R38        2.62681  -0.00055  -0.00111  -0.00394  -0.00505   2.62175
   R39        2.06398   0.00057   0.00151   0.00580   0.00731   2.07128
   R40        2.63082   0.00003  -0.00002   0.00031   0.00030   2.63112
   R41        2.06504   0.00004   0.00136   0.00408   0.00544   2.07049
   R42        2.63444   0.00022   0.00069   0.00222   0.00291   2.63735
   R43        2.06481   0.00002   0.00131   0.00398   0.00530   2.07010
   R44        2.06422   0.00005   0.00113   0.00372   0.00485   2.06908
   R45        2.84023  -0.00007   0.00030   0.00058   0.00088   2.84111
   R46        2.08150  -0.00019  -0.00109  -0.00367  -0.00476   2.07674
   R47        2.07601   0.00061  -0.00144  -0.00305  -0.00449   2.07153
   R48        2.06357   0.00184  -0.00284  -0.00399  -0.00683   2.05674
   R49        2.65488   0.00167  -0.00055   0.00026  -0.00030   2.65458
   R50        2.65947  -0.00027  -0.00005  -0.00123  -0.00128   2.65819
   R51        2.63252  -0.00020  -0.00077  -0.00249  -0.00326   2.62926
   R52        2.06140  -0.00073   0.00184   0.00403   0.00587   2.06727
   R53        2.62839   0.00001  -0.00100  -0.00292  -0.00392   2.62447
   R54        2.06579   0.00015   0.00147   0.00473   0.00620   2.07199
   R55        2.63339  -0.00007  -0.00004  -0.00027  -0.00032   2.63307
   R56        2.06510   0.00005   0.00139   0.00420   0.00559   2.07069
   R57        2.63640  -0.00055   0.00049   0.00022   0.00071   2.63711
   R58        2.06487   0.00006   0.00133   0.00413   0.00546   2.07033
   R59        2.06436   0.00005   0.00119   0.00384   0.00503   2.06940
   R60        2.83597   0.00075  -0.00063  -0.00086  -0.00149   2.83448
   R61        2.07978   0.00042  -0.00155  -0.00336  -0.00491   2.07487
   R62        2.07517   0.00096  -0.00120  -0.00175  -0.00295   2.07223
   R63        2.07405  -0.00098  -0.00026  -0.00302  -0.00328   2.07077
    A1        1.63095   0.00161   0.00264   0.01023   0.01446   1.64541
    A2        1.63754  -0.00153   0.00637   0.00971   0.01406   1.65160
    A3        2.00143   0.04712   0.00266   0.14851   0.14744   2.14888
    A4        1.92356  -0.00530   0.00744   0.00647   0.00985   1.93341
    A5        2.16204  -0.03643   0.01724  -0.06477  -0.06072   2.10132
    A6        1.93629   0.00524  -0.00003   0.00219   0.00334   1.93963
    A7        2.03803  -0.00810  -0.00142  -0.03596  -0.04187   1.99616
    A8        2.20613   0.00356   0.01706   0.04429   0.06004   2.26617
    A9        1.90638   0.00109   0.00118   0.00224   0.00016   1.90655
   A10        2.06678   0.00039   0.00387   0.00816   0.00457   2.07135
   A11        2.20596   0.00174   0.01683   0.04043   0.05135   2.25731
   A12        2.20936  -0.05088   0.00753  -0.10655  -0.10064   2.10872
   A13        2.19547   0.05749  -0.00379   0.12925   0.12347   2.31894
   A14        1.87589  -0.00615  -0.00254  -0.01734  -0.02055   1.85535
   A15        1.87389   0.00041  -0.00411  -0.01304  -0.01720   1.85669
   A16        2.03867  -0.00518   0.00288  -0.01225  -0.01032   2.02835
   A17        1.86987  -0.00009  -0.00313   0.00047  -0.00129   1.86858
   A18        1.92832  -0.00162   0.00233   0.00249   0.00515   1.93346
   A19        1.93948   0.00008  -0.00149  -0.00004  -0.00368   1.93580
   A20        1.81267   0.00669   0.00356   0.02373   0.02795   1.84062
   A21        1.94793  -0.00359   0.00218  -0.00243  -0.00023   1.94770
   A22        2.25013   0.03605   0.00133   0.08900   0.08927   2.33940
   A23        2.08456  -0.03232  -0.00302  -0.08488  -0.08879   1.99577
   A24        1.89260   0.00045   0.00005   0.00140   0.00115   1.89375
   A25        1.98955  -0.00048  -0.00051  -0.00036  -0.00080   1.98874
   A26        2.00465   0.00100   0.00095   0.00725   0.00798   2.01263
   A27        1.88646  -0.00008  -0.00029  -0.00144  -0.00089   1.88557
   A28        1.89093  -0.00047   0.00076   0.00124   0.00299   1.89392
   A29        1.79380  -0.00051  -0.00098  -0.00872  -0.01103   1.78277
   A30        1.86510   0.00086  -0.00562  -0.01244  -0.01807   1.84702
   A31        1.95806  -0.00144   0.00440   0.00686   0.01174   1.96980
   A32        1.90343  -0.00038  -0.00285  -0.00352  -0.00706   1.89636
   A33        1.98786  -0.00201   0.00073  -0.00474  -0.00457   1.98329
   A34        1.95861  -0.00169   0.00140  -0.00151   0.00025   1.95886
   A35        1.79090   0.00466   0.00234   0.01640   0.01871   1.80961
   A36        2.08581   0.00165  -0.00223  -0.00236  -0.00578   2.08003
   A37        2.00545  -0.00220   0.00273   0.00396   0.00825   2.01371
   A38        2.19157   0.00066  -0.00056  -0.00046  -0.00220   2.18938
   A39        1.89613   0.00147  -0.00242  -0.00042  -0.00283   1.89330
   A40        1.96655  -0.00098   0.00446   0.00805   0.01246   1.97901
   A41        1.93657   0.00026   0.00142   0.00411   0.00547   1.94204
   A42        1.89212  -0.00021  -0.00114  -0.00363  -0.00475   1.88737
   A43        1.89298  -0.00109  -0.00142  -0.00698  -0.00840   1.88459
   A44        1.87777   0.00050  -0.00108  -0.00186  -0.00305   1.87472
   A45        1.97334  -0.00045   0.00480   0.01191   0.01642   1.98976
   A46        1.94894   0.00268   0.00366   0.01769   0.02106   1.96999
   A47        1.86612  -0.00076  -0.00442  -0.01554  -0.01984   1.84628
   A48        1.88981   0.00090  -0.00066   0.00413   0.00291   1.89272
   A49        1.89424  -0.00040  -0.00138  -0.00628  -0.00756   1.88669
   A50        1.88899  -0.00218  -0.00234  -0.01400  -0.01621   1.87278
   A51        2.07253  -0.00293   0.00169  -0.00353  -0.00135   2.07119
   A52        1.93440  -0.00040  -0.00340  -0.01209  -0.01653   1.91787
   A53        2.27611   0.00332   0.00168   0.01557   0.01774   2.29385
   A54        2.05598  -0.00042  -0.00011  -0.00183  -0.00158   2.05440
   A55        1.92113  -0.00239  -0.00395  -0.01526  -0.02000   1.90113
   A56        2.30240   0.00261   0.00360   0.01630   0.02017   2.32257
   A57        2.14609   0.00133  -0.00363  -0.00544  -0.00907   2.13701
   A58        2.09817  -0.00159   0.00452   0.00559   0.01011   2.10828
   A59        2.03888   0.00025  -0.00090  -0.00018  -0.00108   2.03780
   A60        2.11656  -0.00008   0.00059   0.00048   0.00107   2.11763
   A61        2.11100  -0.00090  -0.00574  -0.01606  -0.02180   2.08920
   A62        2.05556   0.00097   0.00514   0.01555   0.02069   2.07625
   A63        2.12673  -0.00014   0.00059   0.00060   0.00119   2.12792
   A64        2.09512  -0.00063  -0.00338  -0.01023  -0.01361   2.08151
   A65        2.06132   0.00077   0.00279   0.00962   0.01241   2.07372
   A66        2.10961  -0.00021   0.00050   0.00102   0.00152   2.11113
   A67        2.07939  -0.00009  -0.00106  -0.00329  -0.00436   2.07504
   A68        2.09416   0.00029   0.00056   0.00226   0.00282   2.09699
   A69        2.09992   0.00022   0.00034   0.00115   0.00148   2.10140
   A70        2.08542  -0.00032  -0.00081  -0.00296  -0.00377   2.08165
   A71        2.09783   0.00011   0.00047   0.00181   0.00228   2.10011
   A72        2.07464  -0.00005  -0.00113  -0.00309  -0.00422   2.07042
   A73        2.10406   0.00006   0.00048   0.00153   0.00202   2.10607
   A74        2.10448  -0.00001   0.00064   0.00156   0.00220   2.10669
   A75        1.98583   0.00355  -0.00362  -0.00557  -0.00852   1.97731
   A76        2.12936  -0.00411   0.00802   0.01023   0.01736   2.14672
   A77        2.15761   0.00044  -0.00543  -0.00470  -0.00997   2.14764
   A78        1.89905   0.00065  -0.00237  -0.00116  -0.00349   1.89556
   A79        1.98117   0.00107   0.00504   0.01437   0.01940   2.00057
   A80        1.94107  -0.00070   0.00176  -0.00006   0.00165   1.94272
   A81        1.89867  -0.00127  -0.00628  -0.01727  -0.02348   1.87519
   A82        1.85657   0.00127   0.00284   0.01235   0.01519   1.87176
   A83        1.88286  -0.00102  -0.00122  -0.00868  -0.00999   1.87287
   A84        2.11666   0.00336  -0.00370  -0.00041  -0.00412   2.11255
   A85        2.10865  -0.00243   0.00393   0.00267   0.00659   2.11524
   A86        2.05738  -0.00094  -0.00015  -0.00229  -0.00244   2.05494
   A87        2.10945   0.00026   0.00026   0.00120   0.00146   2.11091
   A88        2.09636  -0.00043  -0.00379  -0.00982  -0.01360   2.08276
   A89        2.07667   0.00016   0.00353   0.00851   0.01205   2.08872
   A90        2.11397   0.00048  -0.00003   0.00133   0.00130   2.11527
   A91        2.08879  -0.00095  -0.00249  -0.00882  -0.01130   2.07749
   A92        2.08032   0.00046   0.00251   0.00747   0.00999   2.09031
   A93        2.10419   0.00000   0.00026   0.00094   0.00120   2.10539
   A94        2.08378  -0.00002  -0.00073  -0.00205  -0.00278   2.08099
   A95        2.09515   0.00002   0.00046   0.00109   0.00156   2.09671
   A96        2.09978   0.00023   0.00042   0.00123   0.00165   2.10143
   A97        2.08682  -0.00017  -0.00077  -0.00211  -0.00288   2.08394
   A98        2.09658  -0.00006   0.00035   0.00087   0.00122   2.09780
   A99        2.08140  -0.00005  -0.00073  -0.00244  -0.00317   2.07823
   A100       2.10048   0.00008   0.00028   0.00125   0.00153   2.10201
   A101       2.10127  -0.00004   0.00046   0.00118   0.00164   2.10291
   A102       1.94749  -0.00012  -0.00189  -0.00454  -0.00684   1.94064
   A103       2.13420   0.00013   0.00633   0.01370   0.02016   2.15436
   A104       2.20002   0.00007  -0.00433  -0.00832  -0.01254   2.18748
   A105       1.92558   0.00320   0.00432   0.01963   0.02392   1.94950
   A106       1.94978  -0.00061   0.00229   0.00326   0.00551   1.95529
   A107       1.95437  -0.00030  -0.00387  -0.00982  -0.01373   1.94063
   A108       1.85947  -0.00207  -0.00579  -0.02016  -0.02596   1.83351
   A109       1.87107  -0.00002   0.00587   0.01383   0.01965   1.89072
   A110       1.89945  -0.00028  -0.00279  -0.00700  -0.00985   1.88960
    D1        0.00155   0.00135  -0.01860   0.00305  -0.01658  -0.01503
    D2       -2.69637  -0.00550  -0.05826  -0.10863  -0.16285  -2.85922
    D3        3.13207  -0.00061   0.01298   0.00222   0.01561  -3.13551
    D4        0.00683  -0.00048   0.01656   0.00500   0.02199   0.02882
    D5        0.11633  -0.00125  -0.02858  -0.01881  -0.04672   0.06961
    D6       -2.58530  -0.00385  -0.06016  -0.05272  -0.10803  -2.69333
    D7        3.05785   0.00147   0.01837   0.02532   0.04381   3.10166
    D8       -0.00268   0.00357   0.02494   0.03322   0.05677   0.05410
    D9        2.34510  -0.00836   0.06151   0.09229   0.16201   2.50711
   D10       -1.28856  -0.00900   0.08851   0.10366   0.20009  -1.08848
   D11       -0.19197  -0.00071   0.02414  -0.00040   0.02278  -0.16919
   D12        2.45755  -0.00135   0.05114   0.01098   0.06086   2.51841
   D13        3.00295  -0.00795  -0.00263  -0.10287  -0.10523   2.89772
   D14       -0.05380  -0.01563  -0.01656  -0.19450  -0.21312  -0.26692
   D15       -0.83630   0.00162   0.03438   0.04806   0.08450  -0.75180
   D16        2.39014  -0.00606   0.02045  -0.04358  -0.02339   2.36675
   D17        0.19706   0.00332  -0.00587   0.02550   0.01962   0.21667
   D18       -2.79541   0.00410   0.00324   0.02633   0.02861  -2.76679
   D19       -2.27315  -0.02450  -0.03897  -0.16986  -0.20099  -2.47414
   D20        1.01757  -0.02372  -0.02986  -0.16903  -0.19200   0.82558
   D21       -0.78433   0.00096   0.01454   0.00378   0.01806  -0.76627
   D22       -2.92075  -0.00192   0.00937  -0.02386  -0.01526  -2.93601
   D23        1.29927  -0.00031   0.01283  -0.00722   0.00510   1.30436
   D24        2.87419  -0.00182  -0.01484  -0.01907  -0.03314   2.84105
   D25        0.73777  -0.00470  -0.02000  -0.04671  -0.06645   0.67132
   D26       -1.32540  -0.00309  -0.01655  -0.03007  -0.04610  -1.37150
   D27        3.10521   0.00235   0.01261   0.03320   0.04592  -3.13206
   D28       -0.00951  -0.00191   0.01689  -0.01049   0.00674  -0.00278
   D29       -0.52454   0.00944   0.04972   0.14450   0.19524  -0.32930
   D30        2.64392   0.00518   0.05400   0.10081   0.15606   2.79998
   D31        1.30586   0.00388   0.01883   0.05883   0.07867   1.38453
   D32       -0.79102   0.00377   0.01904   0.05858   0.07868  -0.71234
   D33       -2.89783   0.00362   0.01643   0.05246   0.06986  -2.82797
   D34       -1.30807  -0.00400  -0.02097  -0.06119  -0.08317  -1.39124
   D35        2.87823  -0.00412  -0.02076  -0.06144  -0.08316   2.79507
   D36        0.77143  -0.00426  -0.02337  -0.06756  -0.09198   0.67945
   D37        0.82791  -0.01047  -0.00832  -0.08805  -0.09205   0.73586
   D38       -1.32017  -0.00564  -0.00690  -0.06290  -0.06521  -1.38538
   D39        2.88195  -0.00873  -0.00823  -0.07751  -0.07977   2.80219
   D40       -2.38582  -0.00081   0.00323  -0.00307  -0.00232  -2.38814
   D41        1.74929   0.00402   0.00465   0.02208   0.02452   1.77381
   D42       -0.33177   0.00094   0.00332   0.00747   0.00996  -0.32181
   D43        3.03372   0.00397   0.01265   0.07283   0.09300   3.12672
   D44       -0.07078   0.00026   0.00344   0.02042   0.02642  -0.04436
   D45       -0.03647   0.00008   0.00009   0.00104   0.00098  -0.03549
   D46       -3.14097  -0.00363  -0.00912  -0.05138  -0.06560   3.07662
   D47       -1.37778  -0.00221  -0.00196  -0.01229  -0.01416  -1.39194
   D48        0.72766  -0.00201  -0.00243  -0.01177  -0.01384   0.71381
   D49        2.72477  -0.00281  -0.00215  -0.01498  -0.01589   2.70888
   D50        0.66421  -0.00173  -0.00973  -0.02771  -0.03745   0.62677
   D51        2.76965  -0.00153  -0.01021  -0.02719  -0.03713   2.73252
   D52       -1.51642  -0.00233  -0.00992  -0.03039  -0.03918  -1.55560
   D53        2.73762   0.00025  -0.00568  -0.01111  -0.01678   2.72085
   D54       -1.44012   0.00045  -0.00615  -0.01059  -0.01647  -1.45659
   D55        0.55699  -0.00035  -0.00586  -0.01379  -0.01851   0.53848
   D56       -1.64867  -0.00244  -0.00337  -0.01746  -0.01986  -1.66852
   D57        2.51296  -0.00096   0.00014  -0.00268  -0.00146   2.51150
   D58        0.39183  -0.00089  -0.00344  -0.00908  -0.01167   0.38016
   D59        1.45979   0.00244   0.00508   0.03333   0.03654   1.49634
   D60       -0.66177   0.00392   0.00858   0.04810   0.05494  -0.60683
   D61       -2.78290   0.00400   0.00501   0.04170   0.04473  -2.73817
   D62       -1.26108   0.01015   0.01883   0.11729   0.13722  -1.12386
   D63        1.85055   0.01486   0.01406   0.16607   0.18083   2.03138
   D64        1.92011   0.00552   0.00875   0.05947   0.06752   1.98763
   D65       -1.25144   0.01023   0.00398   0.10825   0.11113  -1.14031
   D66       -0.66021   0.00194   0.01218   0.03388   0.04625  -0.61397
   D67        1.40286   0.00172   0.00414   0.01524   0.01959   1.42245
   D68       -2.73935   0.00134   0.00716   0.01904   0.02612  -2.71323
   D69       -2.77883   0.00105   0.01092   0.02629   0.03706  -2.74176
   D70       -0.71575   0.00083   0.00288   0.00764   0.01040  -0.70535
   D71        1.42523   0.00045   0.00590   0.01145   0.01694   1.44216
   D72        1.51050   0.00157   0.01140   0.03148   0.04201   1.55252
   D73       -2.70960   0.00135   0.00336   0.01283   0.01535  -2.69425
   D74       -0.56863   0.00097   0.00638   0.01664   0.02189  -0.54674
   D75        0.01497   0.00159  -0.00500   0.01456   0.00966   0.02463
   D76        3.10137   0.00313  -0.00337   0.02969   0.02647   3.12785
   D77       -3.09788  -0.00298  -0.00042  -0.03216  -0.03228  -3.13016
   D78       -0.01147  -0.00144   0.00121  -0.01702  -0.01547  -0.02694
   D79       -2.56594   0.00269   0.00841   0.03585   0.04441  -2.52153
   D80        0.54125   0.00244   0.01074   0.03465   0.04553   0.58678
   D81        0.55558   0.00247   0.00403   0.03208   0.03596   0.59154
   D82       -2.62042   0.00222   0.00635   0.03087   0.03709  -2.58333
   D83       -0.01307  -0.00051  -0.00949  -0.01144  -0.02126  -0.03433
   D84       -3.09695  -0.00212  -0.01167  -0.02812  -0.03972  -3.13667
   D85       -3.13584  -0.00028  -0.00536  -0.00795  -0.01348   3.13386
   D86        0.06347  -0.00189  -0.00755  -0.02463  -0.03194   0.03153
   D87        3.07489   0.00035  -0.00058  -0.00952  -0.01067   3.06422
   D88       -0.05602   0.00068   0.00001  -0.00596  -0.00652  -0.06253
   D89       -0.16910  -0.00264  -0.00915  -0.02159  -0.03016  -0.19926
   D90        2.98318  -0.00231  -0.00855  -0.01803  -0.02601   2.95717
   D91       -0.10985  -0.00492  -0.01446  -0.03793  -0.05118  -0.16103
   D92        2.87985  -0.00615  -0.02285  -0.03732  -0.05751   2.82234
   D93        3.12815  -0.00217  -0.00647  -0.02702  -0.03355   3.09460
   D94       -0.16533  -0.00340  -0.01486  -0.02641  -0.03988  -0.20521
   D95       -3.13959   0.00020   0.00001   0.00157   0.00155  -3.13804
   D96       -0.01034  -0.00002  -0.00065  -0.00085  -0.00148  -0.01182
   D97       -0.00835  -0.00012  -0.00054  -0.00184  -0.00238  -0.01072
   D98        3.12090  -0.00034  -0.00120  -0.00426  -0.00541   3.11550
   D99        3.13567  -0.00021  -0.00068  -0.00265  -0.00334   3.13233
   D100      -0.01402  -0.00022  -0.00124  -0.00333  -0.00457  -0.01859
   D101       0.00413   0.00008  -0.00011   0.00074   0.00064   0.00476
   D102       3.13762   0.00008  -0.00067   0.00005  -0.00059   3.13703
   D103       0.00561   0.00006   0.00059   0.00128   0.00185   0.00746
   D104       3.14108  -0.00001   0.00004   0.00003   0.00006   3.14114
   D105      -3.12402   0.00028   0.00128   0.00384   0.00515  -3.11887
   D106       0.01145   0.00021   0.00073   0.00259   0.00336   0.01481
   D107       0.00296   0.00002   0.00071   0.00095   0.00166   0.00462
   D108       3.13946   0.00000   0.00003   0.00001   0.00004   3.13950
   D109      -3.13069   0.00003   0.00128   0.00171   0.00300  -3.12769
   D110       0.00582   0.00001   0.00060   0.00076   0.00138   0.00719
   D111       0.00172   0.00005   0.00003   0.00045   0.00049   0.00221
   D112       3.14040  -0.00001  -0.00012  -0.00023  -0.00035   3.14006
   D113      -3.13370   0.00012   0.00058   0.00173   0.00233  -3.13138
   D114       0.00498   0.00006   0.00043   0.00105   0.00149   0.00647
   D115      -0.00592  -0.00009  -0.00067  -0.00155  -0.00221  -0.00813
   D116       3.13859  -0.00003  -0.00052  -0.00086  -0.00137   3.13721
   D117       3.14080  -0.00007   0.00002  -0.00058  -0.00055   3.14025
   D118       0.00212  -0.00001   0.00017   0.00010   0.00028   0.00240
   D119       2.12352   0.00141   0.00530   0.02405   0.02996   2.15348
   D120      -2.04299   0.00097  -0.00101   0.01070   0.01022  -2.03277
   D121       0.08411  -0.00013   0.00224   0.00973   0.01260   0.09670
   D122      -0.85407   0.00207   0.01509   0.02485   0.03938  -0.81469
   D123       1.26261   0.00162   0.00878   0.01150   0.01963   1.28224
   D124      -2.89348   0.00053   0.01203   0.01053   0.02201  -2.87147
   D125       3.12787  -0.00006   0.00113   0.00036   0.00146   3.12933
   D126       0.02673   0.00025   0.00089   0.00306   0.00391   0.03064
   D127       0.01970   0.00022  -0.00124   0.00144   0.00020   0.01990
   D128      -3.08144   0.00053  -0.00148   0.00413   0.00265  -3.07879
   D129      -3.12710   0.00005  -0.00022   0.00119   0.00094  -3.12616
   D130       0.03068   0.00014  -0.00028   0.00201   0.00170   0.03238
   D131      -0.01877  -0.00011   0.00193   0.00006   0.00199  -0.01678
   D132       3.13901  -0.00002   0.00187   0.00088   0.00275  -3.14142
   D133      -0.00663  -0.00016   0.00004  -0.00141  -0.00137  -0.00800
   D134      -3.13580   0.00004   0.00025   0.00057   0.00081  -3.13499
   D135       3.09496  -0.00047   0.00010  -0.00450  -0.00442   3.09054
   D136      -0.03421  -0.00028   0.00031  -0.00252  -0.00223  -0.03644
   D137       0.00468  -0.00006  -0.00142  -0.00161  -0.00303   0.00165
   D138      -3.13385   0.00002  -0.00060  -0.00023  -0.00084  -3.13468
   D139       3.13016  -0.00017  -0.00140  -0.00256  -0.00398   3.12617
   D140      -0.00836  -0.00008  -0.00059  -0.00119  -0.00180  -0.01016
   D141      -0.00797  -0.00004   0.00052  -0.00016   0.00036  -0.00761
   D142      -3.14035   0.00007  -0.00002   0.00056   0.00054  -3.13981
   D143       3.12113  -0.00023   0.00031  -0.00218  -0.00188   3.11925
   D144      -0.01126  -0.00013  -0.00023  -0.00146  -0.00170  -0.01295
   D145       0.00893   0.00015   0.00016   0.00166   0.00182   0.01075
   D146       3.14130   0.00005   0.00070   0.00094   0.00164  -3.14025
   D147      -3.13575   0.00007  -0.00066   0.00028  -0.00039  -3.13614
   D148      -0.00338  -0.00004  -0.00012  -0.00044  -0.00057  -0.00395
   D149      -0.80031   0.00155   0.00827   0.02249   0.03083  -0.76948
   D150       1.26466   0.00065   0.00528   0.01217   0.01750   1.28216
   D151      -2.88279  -0.00038   0.00048  -0.00170  -0.00116  -2.88396
   D152       2.27779   0.00331   0.01032   0.04018   0.05045   2.32825
   D153      -1.94042   0.00242   0.00734   0.02985   0.03712  -1.90329
   D154       0.19531   0.00138   0.00254   0.01598   0.01846   0.21377
         Item               Value     Threshold  Converged?
 Maximum Force            0.057488     0.000450     NO 
 RMS     Force            0.007044     0.000300     NO 
 Maximum Displacement     1.554561     0.001800     NO 
 RMS     Displacement     0.508274     0.001200     NO 
 Predicted change in Energy=-4.582349D-02
 Lowest energy point so far.  Saving SCF results.
 GradGradGradGradGradGradGradGradGradGradGradGradGradGradGradGradGradGrad

 Leave Link  103 at Wed Dec  5 17:21:53 2018, MaxMem=   536870912 cpu:         2.0
 (Enter /pbs_home/pkowalski/g09d01/g09/l202.exe)
 Stoichiometry    C29H22F6S2
 Framework group  C1[X(C29H22F6S2)]
 Deg. of freedom   171
 Full point group                 C1      NOp   1
 RotChk:  IX=0 Diff= 6.53D-02
 Largest Abelian subgroup         C1      NOp   1
 Largest concise Abelian subgroup C1      NOp   1
                         Standard orientation:                         
 ---------------------------------------------------------------------
 Center     Atomic      Atomic             Coordinates (Angstroms)
 Number     Number       Type             X           Y           Z
 ---------------------------------------------------------------------
      1         16           0        2.593757   -1.665099    1.567074
      2         16           0       -2.166295   -2.272642   -0.898889
      3          9           0       -2.473784    2.912390   -0.143551
      4          9           0       -1.101320    3.267790   -1.738657
      5          9           0       -0.252986    4.773289    0.278438
      6          9           0       -0.824960    3.277554    1.704237
      7          9           0        1.736644    3.301397   -0.593027
      8          9           0        1.718516    2.818134    1.485887
      9          6           0       -1.537257    0.193882   -1.018395
     10          6           0       -1.042363   -1.077470   -1.302222
     11          6           0        1.269080   -0.608215    1.356218
     12          6           0       -0.700616    1.283485   -0.517900
     13          6           0       -1.209686    2.731884   -0.522279
     14          6           0        0.575233    1.319122    0.039861
     15          6           0       -0.324395    3.480717    0.488500
     16          6           0        0.994890    2.729257    0.377146
     17          6           0        1.566061    0.291460    0.391075
     18          6           0        0.224268   -0.540259    2.430409
     19          6           0       -0.022190   -1.504494   -2.303716
     20          6           0        3.540131   -0.927343    0.350940
     21          6           0       -3.400443   -1.155024   -0.442494
     22          6           0       -4.687293   -1.698220   -0.030896
     23          6           0       -5.730900   -0.885953    0.446861
     24          6           0       -4.934136   -3.084708   -0.080035
     25          6           0       -6.950167   -1.430146    0.837981
     26          6           0       -6.147404   -3.628314    0.316540
     27          6           0       -7.174300   -2.802963    0.777036
     28          6           0       -2.948497    0.133132   -0.675589
     29          6           0       -3.867394    1.318799   -0.776507
     30          6           0        4.866021   -1.465061    0.074324
     31          6           0        5.930843   -0.620161   -0.280083
     32          6           0        5.133134   -2.841150    0.191406
     33          6           0        7.199466   -1.134114   -0.529648
     34          6           0        6.401230   -3.351263   -0.054591
     35          6           0        7.444821   -2.501626   -0.423976
     36          6           0        2.853118    0.155359   -0.192331
     37          6           0        3.361846    1.043936   -1.288438
     38          1           0        0.602298    0.092327    3.243892
     39          1           0       -0.032259   -1.520391    2.851004
     40          1           0       -0.702901   -0.091268    2.055548
     41          1           0        0.393326   -2.501891   -2.119467
     42          1           0        0.798894   -0.802218   -2.394602
     43          1           0       -0.543470   -1.525091   -3.271451
     44          1           0       -5.583078    0.191820    0.528259
     45          1           0       -4.150269   -3.755673   -0.449819
     46          1           0       -7.735684   -0.760069    1.204613
     47          1           0       -6.293116   -4.712471    0.258353
     48          1           0       -8.135180   -3.226291    1.087397
     49          1           0       -4.707656    1.056242   -1.434340
     50          1           0       -4.289612    1.652048    0.178658
     51          1           0       -3.362749    2.173412   -1.223205
     52          1           0        5.766750    0.460654   -0.320645
     53          1           0        4.317338   -3.519983    0.466851
     54          1           0        8.011222   -0.448736   -0.797979
     55          1           0        6.574925   -4.428917    0.039035
     56          1           0        8.444946   -2.902524   -0.619495
     57          1           0        2.600890    1.210258   -2.062281
     58          1           0        3.617891    2.044893   -0.921015
     59          1           0        4.250485    0.615432   -1.765400
 ---------------------------------------------------------------------
 Rotational constants (GHZ):      0.1410871      0.0623489      0.0481266
 Leave Link  202 at Wed Dec  5 17:21:56 2018, MaxMem=   536870912 cpu:         0.0
 (Enter /pbs_home/pkowalski/g09d01/g09/l301.exe)
 Basis read from rwf:  (5D, 7F)
 No pseudopotential information found on rwf file.
 There are   673 symmetry adapted cartesian basis functions of A   symmetry.
 There are   636 symmetry adapted basis functions of A   symmetry.
   636 basis functions,  1103 primitive gaussians,   673 cartesian basis functions
   141 alpha electrons      141 beta electrons
       nuclear repulsion energy      4636.8690632093 Hartrees.
 IExCor= 1009 DFT=T Ex+Corr=PBE1PBE ExCW=0 ScaHFX=  0.250000
 ScaDFX=  0.750000  0.750000  1.000000  1.000000 ScalE2=  1.000000  1.000000
 IRadAn=      0 IRanWt=     -1 IRanGd=            0 ICorTp=0 IEmpDi=  4
 NAtoms=   59 NActive=   59 NUniq=   59 SFac= 1.00D+00 NAtFMM=   60 NAOKFM=F Big=F
 Integral buffers will be    131072 words long.
 Raffenetti 2 integral format.
 Two-electron integral symmetry is turned on.
 No density basis found on file   724.
 Leave Link  301 at Wed Dec  5 17:21:56 2018, MaxMem=   536870912 cpu:         0.6
 (Enter /pbs_home/pkowalski/g09d01/g09/l302.exe)
 NPDir=0 NMtPBC=     1 NCelOv=     1 NCel=       1 NClECP=     1 NCelD=      1
         NCelK=      1 NCelE2=     1 NClLst=     1 CellRange=     0.0.
 One-electron integrals computed using PRISM.
 NBasis=   636 RedAO= T EigKep=  2.89D-04  NBF=   636
 NBsUse=   636 1.00D-06 EigRej= -1.00D+00 NBFU=   636
 Precomputing XC quadrature grid using
 IXCGrd= 4 IRadAn=           0 IRanWt=          -1 IRanGd=           0 AccXCQ= 0.00D+00.
 Generated NRdTot=       0 NPtTot=           0 NUsed=           0 NTot=          32
 NSgBfM=   610   627   627   634   635 MxSgAt=    59 MxSgA2=    59.
 Leave Link  302 at Wed Dec  5 17:21:58 2018, MaxMem=   536870912 cpu:        16.2
 (Enter /pbs_home/pkowalski/g09d01/g09/l303.exe)
 DipDrv:  MaxL=1.
 Leave Link  303 at Wed Dec  5 17:22:00 2018, MaxMem=   536870912 cpu:         1.5
 (Enter /pbs_home/pkowalski/g09d01/g09/l401.exe)
 Initial guess from the checkpoint file:  "dae0068freq_open_pbe0_air.chk"
 B after Tr=     0.000000    0.000000    0.000000
         Rot=    0.999855   -0.006927   -0.006673    0.014036 Ang=  -1.95 deg.
 Guess basis will be translated and rotated to current coordinates.
 JPrj=2 DoOrth=T DoCkMO=T.
 Generating alternative initial guess.
 ExpMin= 1.22D-01 ExpMax= 9.18D+03 ExpMxC= 1.38D+03 IAcc=1 IRadAn=         1 AccDes= 0.00D+00
 Harris functional with IExCor= 1009 and IRadAn=       1 diagonalized for initial guess.
 HarFok:  IExCor= 1009 AccDes= 0.00D+00 IRadAn=         1 IDoV= 1 UseB2=F ITyADJ=14
 ICtDFT=  3500011 ScaDFX=  1.000000  1.000000  1.000000  1.000000
 FoFCou: FMM=F IPFlag=           0 FMFlag=      100000 FMFlg1=           0
         NFxFlg=           0 DoJE=T BraDBF=F KetDBF=T FulRan=T
         wScrn=  0.000000 ICntrl=     500 IOpCl=  0 I1Cent=   200000004 NGrid=           0
         NMat0=    1 NMatS0=      1 NMatT0=    0 NMatD0=    1 NMtDS0=    0 NMtDT0=    0
 Petite list used in FoFCou.
 Harris En= -2510.22616837655    
 Leave Link  401 at Wed Dec  5 17:22:06 2018, MaxMem=   536870912 cpu:        41.1
 (Enter /pbs_home/pkowalski/g09d01/g09/l502.exe)
 Closed shell SCF:
 Using DIIS extrapolation, IDIIS=  1040.
 Integral symmetry usage will be decided dynamically.
 IVT=     1387805 IEndB=     1387805 NGot=   536870912 MDV=   535953350
 LenX=   535953350 LenY=   535499748
 Requested convergence on RMS density matrix=1.00D-08 within 128 cycles.
 Requested convergence on MAX density matrix=1.00D-06.
 Requested convergence on             energy=1.00D-06.
 No special actions if energy rises.
 Fock matrices will be formed incrementally for  20 cycles.
 Integral accuracy reduced to 1.0D-05 until final iterations.

 Cycle   1  Pass 0  IDiag  1:
 FoFJK:  IHMeth= 1 ICntrl=       0 DoSepK=F KAlg= 0 I1Cent=   0 FoldK=F
 IRaf= 650000000 NMat=   1 IRICut=       1 DoRegI=T DoRafI=F ISym2E= 0.
 FoFCou: FMM=F IPFlag=           0 FMFlag=      100000 FMFlg1=           0
         NFxFlg=           0 DoJE=F BraDBF=F KetDBF=F FulRan=T
         wScrn=  0.000000 ICntrl=       0 IOpCl=  0 I1Cent=           0 NGrid=           0
         NMat0=    1 NMatS0=      1 NMatT0=    0 NMatD0=    1 NMtDS0=    0 NMtDT0=    0
 Symmetry not used in FoFCou.
 E= -2509.52016516891    
 DIIS: error= 2.33D-02 at cycle   1 NSaved=   1.
 NSaved= 1 IEnMin= 1 EnMin= -2509.52016516891     IErMin= 1 ErrMin= 2.33D-02
 ErrMax= 2.33D-02  0.00D+00 EMaxC= 1.00D-01 BMatC= 3.07D-01 BMatP= 3.07D-01
 IDIUse=3 WtCom= 7.67D-01 WtEn= 2.33D-01
 Coeff-Com:  0.100D+01
 Coeff-En:   0.100D+01
 Coeff:      0.100D+01
 Recover alternate guess density for next cycle.
 RMSDP=2.98D-03 MaxDP=1.18D-01              OVMax= 0.00D+00

 Cycle   2  Pass 0  IDiag  1:
 RMSU=  2.98D-03    CP:  1.00D+00
 E= -2509.27789535423     Delta-E=        0.242269814683 Rises=F Damp=F
 Switch densities from cycles 1 and 2 for lowest energy.
 DIIS: error= 2.45D-02 at cycle   2 NSaved=   2.
 NSaved= 2 IEnMin= 1 EnMin= -2509.52016516891     IErMin= 1 ErrMin= 2.33D-02
 ErrMax= 2.45D-02  0.00D+00 EMaxC= 1.00D+00 BMatC= 7.13D-01 BMatP= 3.07D-01
 IDIUse=1 WtCom= 1.00D+00 WtEn= 0.00D+00
 Coeff-Com:  0.696D+00 0.304D+00
 Coeff:      0.696D+00 0.304D+00
 Gap=     0.208 Goal=   None    Shift=    0.000
 RMSDP=1.99D-03 MaxDP=6.84D-02 DE= 2.42D-01 OVMax= 2.33D-01

 Cycle   3  Pass 0  IDiag  1:
 RMSU=  1.77D-03    CP:  9.84D-01  2.94D-01
 E= -2509.93024788873     Delta-E=       -0.652352534499 Rises=F Damp=F
 DIIS: error= 7.16D-03 at cycle   3 NSaved=   3.
 NSaved= 3 IEnMin= 3 EnMin= -2509.93024788873     IErMin= 3 ErrMin= 7.16D-03
 ErrMax= 7.16D-03  0.00D+00 EMaxC= 1.00D+00 BMatC= 1.07D-01 BMatP= 3.07D-01
 IDIUse=1 WtCom= 1.00D+00 WtEn= 0.00D+00
 Coeff-Com:  0.138D-01 0.264D+00 0.722D+00
 Coeff:      0.138D-01 0.264D+00 0.722D+00
 Gap=     0.140 Goal=   None    Shift=    0.000
 RMSDP=1.15D-03 MaxDP=5.93D-02 DE=-6.52D-01 OVMax= 1.27D-01

 Cycle   4  Pass 0  IDiag  1:
 RMSU=  8.53D-04    CP:  9.84D-01  4.30D-01  6.33D-01
 E= -2510.02720809990     Delta-E=       -0.096960211170 Rises=F Damp=F
 DIIS: error= 4.24D-03 at cycle   4 NSaved=   4.
 NSaved= 4 IEnMin= 4 EnMin= -2510.02720809990     IErMin= 4 ErrMin= 4.24D-03
 ErrMax= 4.24D-03  0.00D+00 EMaxC= 1.00D+00 BMatC= 2.06D-02 BMatP= 1.07D-01
 IDIUse=1 WtCom= 1.00D+00 WtEn= 0.00D+00
 Coeff-Com: -0.153D-01 0.124D+00 0.421D+00 0.471D+00
 Coeff:     -0.153D-01 0.124D+00 0.421D+00 0.471D+00
 Gap=     0.150 Goal=   None    Shift=    0.000
 RMSDP=4.99D-04 MaxDP=1.81D-02 DE=-9.70D-02 OVMax= 5.65D-02

 Cycle   5  Pass 0  IDiag  1:
 RMSU=  2.44D-04    CP:  9.84D-01  4.22D-01  7.51D-01  5.55D-01
 E= -2510.04875908296     Delta-E=       -0.021550983061 Rises=F Damp=F
 DIIS: error= 1.28D-03 at cycle   5 NSaved=   5.
 NSaved= 5 IEnMin= 5 EnMin= -2510.04875908296     IErMin= 5 ErrMin= 1.28D-03
 ErrMax= 1.28D-03  0.00D+00 EMaxC= 1.00D+00 BMatC= 2.48D-03 BMatP= 2.06D-02
 IDIUse=1 WtCom= 1.00D+00 WtEn= 0.00D+00
 Coeff-Com: -0.799D-02 0.195D-01 0.105D+00 0.279D+00 0.604D+00
 Coeff:     -0.799D-02 0.195D-01 0.105D+00 0.279D+00 0.604D+00
 Gap=     0.144 Goal=   None    Shift=    0.000
 RMSDP=1.30D-04 MaxDP=5.23D-03 DE=-2.16D-02 OVMax= 1.41D-02

 Cycle   6  Pass 0  IDiag  1:
 RMSU=  7.50D-05    CP:  9.84D-01  4.19D-01  7.47D-01  6.21D-01  6.38D-01
 E= -2510.05124137145     Delta-E=       -0.002482288492 Rises=F Damp=F
 DIIS: error= 3.31D-04 at cycle   6 NSaved=   6.
 NSaved= 6 IEnMin= 6 EnMin= -2510.05124137145     IErMin= 6 ErrMin= 3.31D-04
 ErrMax= 3.31D-04  0.00D+00 EMaxC= 1.00D+00 BMatC= 1.94D-04 BMatP= 2.48D-03
 IDIUse=1 WtCom= 1.00D+00 WtEn= 0.00D+00
 Coeff-Com: -0.266D-02 0.156D-02 0.240D-01 0.114D+00 0.316D+00 0.548D+00
 Coeff:     -0.266D-02 0.156D-02 0.240D-01 0.114D+00 0.316D+00 0.548D+00
 Gap=     0.144 Goal=   None    Shift=    0.000
 RMSDP=3.90D-05 MaxDP=1.89D-03 DE=-2.48D-03 OVMax= 3.07D-03

 Cycle   7  Pass 0  IDiag  1:
 RMSU=  2.58D-05    CP:  9.84D-01  4.19D-01  7.45D-01  6.31D-01  6.91D-01
                    CP:  6.78D-01
 E= -2510.05139580369     Delta-E=       -0.000154432237 Rises=F Damp=F
 DIIS: error= 1.77D-04 at cycle   7 NSaved=   7.
 NSaved= 7 IEnMin= 7 EnMin= -2510.05139580369     IErMin= 7 ErrMin= 1.77D-04
 ErrMax= 1.77D-04  0.00D+00 EMaxC= 1.00D+00 BMatC= 2.97D-05 BMatP= 1.94D-04
 IDIUse=1 WtCom= 1.00D+00 WtEn= 0.00D+00
 Coeff-Com: -0.784D-03-0.120D-02 0.225D-02 0.387D-01 0.126D+00 0.324D+00
 Coeff-Com:  0.511D+00
 Coeff:     -0.784D-03-0.120D-02 0.225D-02 0.387D-01 0.126D+00 0.324D+00
 Coeff:      0.511D+00
 Gap=     0.144 Goal=   None    Shift=    0.000
 RMSDP=1.56D-05 MaxDP=6.49D-04 DE=-1.54D-04 OVMax= 1.79D-03

 Cycle   8  Pass 0  IDiag  1:
 RMSU=  1.06D-05    CP:  9.84D-01  4.19D-01  7.45D-01  6.33D-01  6.91D-01
                    CP:  7.08D-01  5.73D-01
 E= -2510.05142988659     Delta-E=       -0.000034082908 Rises=F Damp=F
 DIIS: error= 5.77D-05 at cycle   8 NSaved=   8.
 NSaved= 8 IEnMin= 8 EnMin= -2510.05142988659     IErMin= 8 ErrMin= 5.77D-05
 ErrMax= 5.77D-05  0.00D+00 EMaxC= 1.00D+00 BMatC= 4.23D-06 BMatP= 2.97D-05
 IDIUse=1 WtCom= 1.00D+00 WtEn= 0.00D+00
 Coeff-Com: -0.239D-03-0.912D-03-0.116D-02 0.129D-01 0.468D-01 0.145D+00
 Coeff-Com:  0.322D+00 0.476D+00
 Coeff:     -0.239D-03-0.912D-03-0.116D-02 0.129D-01 0.468D-01 0.145D+00
 Coeff:      0.322D+00 0.476D+00
 Gap=     0.144 Goal=   None    Shift=    0.000
 RMSDP=5.49D-06 MaxDP=2.86D-04 DE=-3.41D-05 OVMax= 6.86D-04

 Initial convergence to 1.0D-05 achieved.  Increase integral accuracy.
 Cycle   9  Pass 1  IDiag  1:
 E= -2510.05152058535     Delta-E=       -0.000090698758 Rises=F Damp=F
 DIIS: error= 1.50D-04 at cycle   1 NSaved=   1.
 NSaved= 1 IEnMin= 1 EnMin= -2510.05152058535     IErMin= 1 ErrMin= 1.50D-04
 ErrMax= 1.50D-04  0.00D+00 EMaxC= 1.00D+00 BMatC= 1.51D-05 BMatP= 1.51D-05
 IDIUse=1 WtCom= 1.00D+00 WtEn= 0.00D+00
 Coeff-Com:  0.100D+01
 Coeff:      0.100D+01
 Gap=     0.144 Goal=   None    Shift=    0.000
 RMSDP=5.49D-06 MaxDP=2.86D-04 DE=-9.07D-05 OVMax= 5.29D-04

 Cycle  10  Pass 1  IDiag  1:
 RMSU=  1.60D-04    CP:  1.00D+00
 E= -2510.05153664117     Delta-E=       -0.000016055817 Rises=F Damp=F
 DIIS: error= 2.40D-05 at cycle   2 NSaved=   2.
 NSaved= 2 IEnMin= 2 EnMin= -2510.05153664117     IErMin= 2 ErrMin= 2.40D-05
 ErrMax= 2.40D-05  0.00D+00 EMaxC= 1.00D+00 BMatC= 8.46D-07 BMatP= 1.51D-05
 IDIUse=1 WtCom= 1.00D+00 WtEn= 0.00D+00
 Coeff-Com:  0.654D-01 0.935D+00
 Coeff:      0.654D-01 0.935D+00
 Gap=     0.144 Goal=   None    Shift=    0.000
 RMSDP=6.58D-06 MaxDP=2.91D-04 DE=-1.61D-05 OVMax= 7.99D-04

 Cycle  11  Pass 1  IDiag  1:
 RMSU=  6.25D-06    CP:  1.00D+00  1.01D+00
 E= -2510.05153431644     Delta-E=        0.000002324728 Rises=F Damp=F
 DIIS: error= 4.98D-05 at cycle   3 NSaved=   3.
 NSaved= 3 IEnMin= 2 EnMin= -2510.05153664117     IErMin= 2 ErrMin= 2.40D-05
 ErrMax= 4.98D-05  0.00D+00 EMaxC= 1.00D+00 BMatC= 3.02D-06 BMatP= 8.46D-07
 IDIUse=1 WtCom= 1.00D+00 WtEn= 0.00D+00
 Coeff-Com: -0.723D-02 0.659D+00 0.348D+00
 Coeff:     -0.723D-02 0.659D+00 0.348D+00
 Gap=     0.144 Goal=   None    Shift=    0.000
 RMSDP=4.15D-06 MaxDP=2.06D-04 DE= 2.32D-06 OVMax= 5.45D-04

 Cycle  12  Pass 1  IDiag  1:
 RMSU=  9.18D-07    CP:  1.00D+00  1.01D+00  3.53D-01
 E= -2510.05153749206     Delta-E=       -0.000003175621 Rises=F Damp=F
 DIIS: error= 3.88D-06 at cycle   4 NSaved=   4.
 NSaved= 4 IEnMin= 4 EnMin= -2510.05153749206     IErMin= 4 ErrMin= 3.88D-06
 ErrMax= 3.88D-06  0.00D+00 EMaxC= 1.00D+00 BMatC= 3.14D-08 BMatP= 8.46D-07
 IDIUse=1 WtCom= 1.00D+00 WtEn= 0.00D+00
 Coeff-Com: -0.560D-02 0.388D+00 0.213D+00 0.405D+00
 Coeff:     -0.560D-02 0.388D+00 0.213D+00 0.405D+00
 Gap=     0.144 Goal=   None    Shift=    0.000
 RMSDP=4.07D-07 MaxDP=2.37D-05 DE=-3.18D-06 OVMax= 3.18D-05

 Cycle  13  Pass 1  IDiag  1:
 RMSU=  3.27D-07    CP:  1.00D+00  1.01D+00  3.67D-01  7.55D-01
 E= -2510.05153752051     Delta-E=       -0.000000028444 Rises=F Damp=F
 DIIS: error= 7.27D-07 at cycle   5 NSaved=   5.
 NSaved= 5 IEnMin= 5 EnMin= -2510.05153752051     IErMin= 5 ErrMin= 7.27D-07
 ErrMax= 7.27D-07  0.00D+00 EMaxC= 1.00D+00 BMatC= 5.84D-10 BMatP= 3.14D-08
 IDIUse=1 WtCom= 1.00D+00 WtEn= 0.00D+00
 Coeff-Com: -0.184D-02 0.119D+00 0.659D-01 0.170D+00 0.647D+00
 Coeff:     -0.184D-02 0.119D+00 0.659D-01 0.170D+00 0.647D+00
 Gap=     0.144 Goal=   None    Shift=    0.000
 RMSDP=9.50D-08 MaxDP=5.69D-06 DE=-2.84D-08 OVMax= 8.09D-06

 Cycle  14  Pass 1  IDiag  1:
 RMSU=  8.45D-08    CP:  1.00D+00  1.01D+00  3.67D-01  7.80D-01  8.91D-01
 E= -2510.05153752078     Delta-E=       -0.000000000271 Rises=F Damp=F
 DIIS: error= 3.65D-07 at cycle   6 NSaved=   6.
 NSaved= 6 IEnMin= 6 EnMin= -2510.05153752078     IErMin= 6 ErrMin= 3.65D-07
 ErrMax= 3.65D-07  0.00D+00 EMaxC= 1.00D+00 BMatC= 1.95D-10 BMatP= 5.84D-10
 IDIUse=1 WtCom= 1.00D+00 WtEn= 0.00D+00
 Coeff-Com: -0.183D-03 0.687D-02 0.415D-02 0.345D-01 0.395D+00 0.559D+00
 Coeff:     -0.183D-03 0.687D-02 0.415D-02 0.345D-01 0.395D+00 0.559D+00
 Gap=     0.144 Goal=   None    Shift=    0.000
 RMSDP=4.15D-08 MaxDP=1.89D-06 DE=-2.71D-10 OVMax= 5.26D-06

 Cycle  15  Pass 1  IDiag  1:
 RMSU=  2.96D-08    CP:  1.00D+00  1.02D+00  3.67D-01  7.84D-01  9.38D-01
                    CP:  7.13D-01
 E= -2510.05153752133     Delta-E=       -0.000000000552 Rises=F Damp=F
 DIIS: error= 1.29D-07 at cycle   7 NSaved=   7.
 NSaved= 7 IEnMin= 7 EnMin= -2510.05153752133     IErMin= 7 ErrMin= 1.29D-07
 ErrMax= 1.29D-07  0.00D+00 EMaxC= 1.00D+00 BMatC= 2.26D-11 BMatP= 1.95D-10
 IDIUse=1 WtCom= 1.00D+00 WtEn= 0.00D+00
 Coeff-Com:  0.104D-03-0.959D-02-0.514D-02 0.587D-03 0.158D+00 0.331D+00
 Coeff-Com:  0.525D+00
 Coeff:      0.104D-03-0.959D-02-0.514D-02 0.587D-03 0.158D+00 0.331D+00
 Coeff:      0.525D+00
 Gap=     0.144 Goal=   None    Shift=    0.000
 RMSDP=1.66D-08 MaxDP=9.35D-07 DE=-5.52D-10 OVMax= 1.53D-06

 Cycle  16  Pass 1  IDiag  1:
 RMSU=  1.02D-08    CP:  1.00D+00  1.02D+00  3.68D-01  7.89D-01  9.42D-01
                    CP:  7.35D-01  6.00D-01
 E= -2510.05153752100     Delta-E=        0.000000000334 Rises=F Damp=F
 DIIS: error= 3.28D-08 at cycle   8 NSaved=   8.
 NSaved= 8 IEnMin= 7 EnMin= -2510.05153752133     IErMin= 8 ErrMin= 3.28D-08
 ErrMax= 3.28D-08  0.00D+00 EMaxC= 1.00D+00 BMatC= 1.68D-12 BMatP= 2.26D-11
 IDIUse=1 WtCom= 1.00D+00 WtEn= 0.00D+00
 Coeff-Com:  0.693D-04-0.558D-02-0.303D-02-0.256D-02 0.490D-01 0.126D+00
 Coeff-Com:  0.283D+00 0.553D+00
 Coeff:      0.693D-04-0.558D-02-0.303D-02-0.256D-02 0.490D-01 0.126D+00
 Coeff:      0.283D+00 0.553D+00
 Gap=     0.144 Goal=   None    Shift=    0.000
 RMSDP=4.17D-09 MaxDP=2.21D-07 DE= 3.34D-10 OVMax= 5.82D-07

 SCF Done:  E(RPBE1PBE) =  -2510.05153752     A.U. after   16 cycles
            NFock= 16  Conv=0.42D-08     -V/T= 2.0062
 KE= 2.494655174594D+03 PE=-1.517524254211D+04 EE= 5.533666766785D+03
 Leave Link  502 at Wed Dec  5 17:31:39 2018, MaxMem=   536870912 cpu:      4545.5
 (Enter /pbs_home/pkowalski/g09d01/g09/l701.exe)
 Compute integral first derivatives.
 ... and contract with generalized density number  0.
 Leave Link  701 at Wed Dec  5 17:31:43 2018, MaxMem=   536870912 cpu:         5.9
 (Enter /pbs_home/pkowalski/g09d01/g09/l702.exe)
 L702 exits ... SP integral derivatives will be done elsewhere.
 Leave Link  702 at Wed Dec  5 17:31:43 2018, MaxMem=   536870912 cpu:         0.2
 (Enter /pbs_home/pkowalski/g09d01/g09/l703.exe)
 Compute integral first derivatives, UseDBF=F ICtDFT=           0.
 Integral derivatives from FoFJK, PRISM(SPDF).
 Calling FoFJK, ICntrl=      2127 FMM=F ISym2X=0 I1Cent= 0 IOpClX= 0 NMat=1 NMatS=1 NMatT=0.
 FoFJK:  IHMeth= 1 ICntrl=    2127 DoSepK=F KAlg= 0 I1Cent=   0 FoldK=F
 IRaf=         0 NMat=   1 IRICut=       1 DoRegI=T DoRafI=F ISym2E= 0.
 FoFCou: FMM=F IPFlag=           0 FMFlag=      100000 FMFlg1=         800
         NFxFlg=           0 DoJE=F BraDBF=F KetDBF=F FulRan=T
         wScrn=  0.000000 ICntrl=    2127 IOpCl=  0 I1Cent=           0 NGrid=           0
         NMat0=    1 NMatS0=      1 NMatT0=    0 NMatD0=    1 NMtDS0=    0 NMtDT0=    0
 Symmetry not used in FoFCou.
 Leave Link  703 at Wed Dec  5 17:33:56 2018, MaxMem=   536870912 cpu:      1061.4
 (Enter /pbs_home/pkowalski/g09d01/g09/l716.exe)
 Dipole        =-2.05310690D-01-1.20570214D+00-3.41177499D-01
 ***** Axes restored to original set *****
 -------------------------------------------------------------------
 Center     Atomic                   Forces (Hartrees/Bohr)
 Number     Number              X              Y              Z
 -------------------------------------------------------------------
      1       16          -0.002254648   -0.015786915    0.011215784
      2       16          -0.003033620   -0.013600263   -0.000225288
      3        9           0.026885241    0.035229383    0.039884856
      4        9           0.002918310    0.006898177   -0.012856929
      5        9           0.002943729    0.017992137   -0.005905956
      6        9          -0.005887756   -0.002515398    0.013523265
      7        9           0.001998004    0.005627479   -0.009150110
      8        9           0.004598841   -0.004005395    0.013896617
      9        6           0.002488621   -0.008060985    0.023666733
     10        6           0.001273611   -0.002379234   -0.013147580
     11        6          -0.000235499   -0.018441042    0.029218065
     12        6           0.021012730    0.022226385    0.001246853
     13        6           0.015442860   -0.004844271    0.008458182
     14        6          -0.012384890    0.006669571   -0.013131093
     15        6           0.002624856   -0.018505660   -0.006919704
     16        6          -0.008062490    0.003083592   -0.005029272
     17        6          -0.021262583    0.014351103   -0.022382728
     18        6          -0.002341016   -0.000775448   -0.008988072
     19        6           0.004988470    0.002643499    0.006615759
     20        6          -0.004234192    0.012484819   -0.003772717
     21        6           0.006257904    0.002585091   -0.008399595
     22        6          -0.009165639   -0.000101585    0.002496129
     23        6           0.001053326    0.003625158    0.001152197
     24        6           0.004060479   -0.000934293   -0.002255202
     25        6          -0.002920720    0.001941616    0.001636511
     26        6          -0.002084845   -0.002492623    0.000174914
     27        6           0.000063413   -0.000611087   -0.000104212
     28        6          -0.010920964    0.006211320    0.004614500
     29        6          -0.019766387   -0.017344696   -0.019059544
     30        6           0.006780900   -0.000578520   -0.002825804
     31        6           0.000523626    0.002592892    0.001480083
     32        6          -0.004538779   -0.000717214   -0.000236980
     33        6           0.002927867    0.001942723   -0.000980291
     34        6           0.002145511   -0.002645308   -0.000149038
     35        6           0.000468952   -0.000900917   -0.000058519
     36        6           0.014462705   -0.004935129   -0.008304255
     37        6           0.000416615   -0.003835903   -0.001152047
     38        1          -0.000707157    0.001335927    0.003045686
     39        1           0.001394304   -0.002271107   -0.000721603
     40        1          -0.001234095    0.001413001   -0.000905644
     41        1           0.000033623   -0.002179543    0.002110472
     42        1           0.008409476    0.006639707    0.001657932
     43        1           0.001747716   -0.001221791   -0.003064153
     44        1          -0.001445497   -0.002807407    0.000163768
     45        1          -0.002035693    0.000329325    0.000875989
     46        1           0.001068447   -0.001381972   -0.000673202
     47        1           0.000101284    0.001819828    0.000361096
     48        1           0.001657953    0.000624720   -0.000486990
     49        1          -0.004020212   -0.005929701    0.000805693
     50        1           0.000782707    0.001200775    0.001279360
     51        1          -0.022833452   -0.018043878   -0.017825714
     52        1           0.001383812   -0.002436163    0.000149671
     53        1           0.001828076    0.000912306   -0.000670849
     54        1          -0.001246755   -0.001400931    0.000318328
     55        1          -0.000015515    0.001857517   -0.000047396
     56        1          -0.001696223    0.000626174    0.000322375
     57        1          -0.002361814   -0.000967851   -0.001253108
     58        1           0.002613513    0.000199836    0.002047569
     59        1          -0.000667039   -0.000411834   -0.001734793
 -------------------------------------------------------------------
 Cartesian Forces:  Max     0.039884856 RMS     0.008998932
 Leave Link  716 at Wed Dec  5 17:33:56 2018, MaxMem=   536870912 cpu:         0.3
 (Enter /pbs_home/pkowalski/g09d01/g09/l103.exe)

 GradGradGradGradGradGradGradGradGradGradGradGradGradGradGradGradGradGrad
 Berny optimization.
 Using GEDIIS/GDIIS optimizer.
 FormGI is forming the generalized inverse of G from B-inverse, IUseBI=4.
 GSVD:  received Info=                   1 from GESDD.
 Internal  Forces:  Max     0.194845969 RMS     0.023722911
 Search for a local minimum.
 Step number   4 out of a maximum of  337
 All quantities printed in internal units (Hartrees-Bohrs-Radians)
 RMS Force = .23723D-01 SwitMx=.10000D-02 MixMth= 1
 Mixed Optimization -- RFO/linear search
 Update second derivatives using D2CorX and points    4    3
 DE=  1.73D-02 DEPred=-4.58D-02 R=-3.78D-01
 Trust test=-3.78D-01 RLast= 7.99D-01 DXMaxT set to 4.24D-01
 ITU= -1  1  1  0
 Use linear search instead of GDIIS.
 Energy rises -- skip Quadratic/GDIIS search.
 Quartic linear search produced a step of -0.58657.
 Iteration  1 RMS(Cart)=  0.27315351 RMS(Int)=  0.00797041
 Iteration  2 RMS(Cart)=  0.03462305 RMS(Int)=  0.00041140
 Iteration  3 RMS(Cart)=  0.00035231 RMS(Int)=  0.00038464
 Iteration  4 RMS(Cart)=  0.00000015 RMS(Int)=  0.00038464
 ITry= 1 IFail=0 DXMaxC= 9.40D-01 DCOld= 1.00D+10 DXMaxT= 4.24D-01 DXLimC= 3.00D+00 Rises=T
 Variable       Old X    -DE/DX   Delta X   Delta X   Delta X     New X
                                 (Linear)    (Quad)   (Total)
    R1        3.22708   0.00662   0.02465   0.00000   0.02448   3.25157
    R2        3.22855   0.01493   0.02937   0.00000   0.02950   3.25805
    R3        3.19265   0.00143   0.03262   0.00000   0.03271   3.22536
    R4        3.26244  -0.00531   0.02700   0.00000   0.02725   3.28969
    R5        2.51693  -0.00974   0.01007   0.00000   0.01007   2.52699
    R6        2.52016   0.01483   0.01159   0.00000   0.01159   2.53174
    R7        2.47833   0.01862   0.01894   0.00000   0.01894   2.49727
    R8        2.51401   0.01495   0.01457   0.00000   0.01457   2.52859
    R9        2.54853   0.00991   0.00673   0.00000   0.00673   2.55525
   R10        2.50760   0.01427   0.01437   0.00000   0.01437   2.52198
   R11        2.63331   0.01599   0.03111   0.00000   0.03084   2.66416
   R12        2.76294   0.06774   0.00559   0.00000   0.00559   2.76853
   R13        2.74681   0.06240   0.02307   0.00000   0.02293   2.76974
   R14        2.81949   0.00406   0.00212   0.00000   0.00212   2.82161
   R15        2.55575   0.03214   0.02787   0.00000   0.02767   2.58343
   R16        2.83467  -0.00326   0.00205   0.00000   0.00205   2.83672
   R17        2.90123   0.03947  -0.00641   0.00000  -0.00643   2.89480
   R18        2.63219  -0.01854  -0.02016   0.00000  -0.02013   2.61206
   R19        2.90684  -0.00034  -0.00157   0.00000  -0.00149   2.90535
   R20        2.85239  -0.00833  -0.00382   0.00000  -0.00377   2.84863
   R21        2.77808   0.00709   0.00568   0.00000   0.00568   2.78376
   R22        2.87686  -0.01585  -0.00063   0.00000  -0.00077   2.87609
   R23        2.68275   0.01514   0.01633   0.00000   0.01635   2.69909
   R24        2.07425   0.00284   0.00242   0.00000   0.00242   2.07667
   R25        2.07299   0.00147   0.00383   0.00000   0.00383   2.07682
   R26        2.07161   0.00196   0.00373   0.00000   0.00373   2.07534
   R27        2.07130   0.00227   0.00492   0.00000   0.00492   2.07622
   R28        2.04896   0.01068   0.01398   0.00000   0.01398   2.06295
   R29        2.07755   0.00186   0.00175   0.00000   0.00175   2.07930
   R30        2.75385   0.00855   0.01041   0.00000   0.01041   2.76426
   R31        2.63166  -0.00090  -0.01333   0.00000  -0.01312   2.61854
   R32        2.75178   0.00947   0.01627   0.00000   0.01627   2.76805
   R33        2.61707   0.00606  -0.01067   0.00000  -0.01068   2.60639
   R34        2.65716   0.00243   0.00141   0.00000   0.00141   2.65857
   R35        2.66290   0.00107   0.00173   0.00000   0.00173   2.66464
   R36        2.62919   0.00084   0.00225   0.00000   0.00225   2.63144
   R37        2.06151  -0.00295  -0.00557   0.00000  -0.00557   2.05594
   R38        2.62175   0.00130   0.00296   0.00000   0.00296   2.62472
   R39        2.07128  -0.00196  -0.00429   0.00000  -0.00429   2.06700
   R40        2.63112  -0.00001  -0.00017   0.00000  -0.00017   2.63094
   R41        2.07049  -0.00184  -0.00319   0.00000  -0.00319   2.06729
   R42        2.63735  -0.00062  -0.00171   0.00000  -0.00171   2.63565
   R43        2.07010  -0.00184  -0.00311   0.00000  -0.00311   2.06700
   R44        2.06908  -0.00183  -0.00285   0.00000  -0.00285   2.06623
   R45        2.84111  -0.00468  -0.00051   0.00000  -0.00051   2.84059
   R46        2.07674   0.00356   0.00279   0.00000   0.00279   2.07953
   R47        2.07153   0.00112   0.00263   0.00000   0.00263   2.07416
   R48        2.05674  -0.01962   0.00400   0.00000   0.00400   2.06074
   R49        2.65458   0.00249   0.00017   0.00000   0.00017   2.65475
   R50        2.65819   0.00043   0.00075   0.00000   0.00075   2.65894
   R51        2.62926   0.00103   0.00191   0.00000   0.00191   2.63117
   R52        2.06727  -0.00258  -0.00344   0.00000  -0.00344   2.06383
   R53        2.62447   0.00162   0.00230   0.00000   0.00230   2.62677
   R54        2.07199  -0.00209  -0.00364   0.00000  -0.00364   2.06836
   R55        2.63307   0.00012   0.00018   0.00000   0.00018   2.63326
   R56        2.07069  -0.00188  -0.00328   0.00000  -0.00328   2.06741
   R57        2.63711  -0.00062  -0.00042   0.00000  -0.00042   2.63669
   R58        2.07033  -0.00185  -0.00320   0.00000  -0.00320   2.06712
   R59        2.06940  -0.00184  -0.00295   0.00000  -0.00295   2.06645
   R60        2.83448  -0.00176   0.00087   0.00000   0.00087   2.83535
   R61        2.07487   0.00226   0.00288   0.00000   0.00288   2.07775
   R62        2.07223   0.00166   0.00173   0.00000   0.00173   2.07395
   R63        2.07077   0.00039   0.00192   0.00000   0.00192   2.07269
    A1        1.64541  -0.00258  -0.00848   0.00000  -0.00882   1.63659
    A2        1.65160  -0.00688  -0.00825   0.00000  -0.00792   1.64368
    A3        2.14888  -0.15661  -0.08649   0.00000  -0.08633   2.06255
    A4        1.93341  -0.02750  -0.00578   0.00000  -0.00507   1.92834
    A5        2.10132   0.18335   0.03562   0.00000   0.03868   2.14000
    A6        1.93963   0.02331  -0.00196   0.00000  -0.00239   1.93724
    A7        1.99616  -0.00552   0.02456   0.00000   0.02538   2.02153
    A8        2.26617  -0.01617  -0.03522   0.00000  -0.03513   2.23104
    A9        1.90655   0.00244  -0.00010   0.00000   0.00042   1.90697
   A10        2.07135   0.00211  -0.00268   0.00000  -0.00135   2.07001
   A11        2.25731  -0.00357  -0.03012   0.00000  -0.02914   2.22817
   A12        2.10872   0.19485   0.05903   0.00000   0.05951   2.16823
   A13        2.31894  -0.16633  -0.07242   0.00000  -0.07211   2.24683
   A14        1.85535  -0.02840   0.01205   0.00000   0.01221   1.86755
   A15        1.85669   0.01006   0.01009   0.00000   0.01008   1.86677
   A16        2.02835   0.03490   0.00606   0.00000   0.00630   2.03465
   A17        1.86858  -0.04606   0.00075   0.00000   0.00040   1.86898
   A18        1.93346  -0.00245  -0.00302   0.00000  -0.00310   1.93036
   A19        1.93580  -0.00335   0.00216   0.00000   0.00269   1.93849
   A20        1.84062   0.00409  -0.01640   0.00000  -0.01657   1.82405
   A21        1.94770   0.02937   0.00013   0.00000   0.00013   1.94783
   A22        2.33940  -0.04130  -0.05236   0.00000  -0.05216   2.28724
   A23        1.99577   0.01197   0.05208   0.00000   0.05230   2.04807
   A24        1.89375   0.00149  -0.00068   0.00000  -0.00061   1.89314
   A25        1.98874   0.00124   0.00047   0.00000   0.00045   1.98920
   A26        2.01263  -0.00567  -0.00468   0.00000  -0.00463   2.00800
   A27        1.88557  -0.00307   0.00052   0.00000   0.00033   1.88589
   A28        1.89392   0.00404  -0.00176   0.00000  -0.00199   1.89193
   A29        1.78277   0.00212   0.00647   0.00000   0.00678   1.78955
   A30        1.84702   0.00269   0.01060   0.00000   0.01060   1.85763
   A31        1.96980  -0.00143  -0.00689   0.00000  -0.00700   1.96281
   A32        1.89636  -0.00078   0.00414   0.00000   0.00428   1.90064
   A33        1.98329   0.00263   0.00268   0.00000   0.00281   1.98609
   A34        1.95886   0.00155  -0.00015   0.00000  -0.00022   1.95865
   A35        1.80961  -0.00488  -0.01097   0.00000  -0.01098   1.79864
   A36        2.08003   0.00149   0.00339   0.00000   0.00363   2.08366
   A37        2.01371  -0.00848  -0.00484   0.00000  -0.00515   2.00856
   A38        2.18938   0.00701   0.00129   0.00000   0.00153   2.19091
   A39        1.89330   0.00342   0.00166   0.00000   0.00166   1.89496
   A40        1.97901  -0.00379  -0.00731   0.00000  -0.00730   1.97171
   A41        1.94204  -0.00047  -0.00321   0.00000  -0.00320   1.93884
   A42        1.88737   0.00008   0.00279   0.00000   0.00279   1.89015
   A43        1.88459  -0.00091   0.00492   0.00000   0.00492   1.88951
   A44        1.87472   0.00172   0.00179   0.00000   0.00180   1.87653
   A45        1.98976  -0.00369  -0.00963   0.00000  -0.00957   1.98019
   A46        1.96999  -0.00204  -0.01235   0.00000  -0.01230   1.95770
   A47        1.84628   0.00605   0.01164   0.00000   0.01162   1.85789
   A48        1.89272   0.00113  -0.00171   0.00000  -0.00159   1.89113
   A49        1.88669  -0.00077   0.00443   0.00000   0.00441   1.89110
   A50        1.87278  -0.00039   0.00951   0.00000   0.00948   1.88226
   A51        2.07119  -0.00305   0.00079   0.00000   0.00072   2.07190
   A52        1.91787   0.00769   0.00970   0.00000   0.00985   1.92772
   A53        2.29385  -0.00461  -0.01041   0.00000  -0.01048   2.28337
   A54        2.05440  -0.00587   0.00093   0.00000   0.00090   2.05530
   A55        1.90113   0.01869   0.01173   0.00000   0.01177   1.91290
   A56        2.32257  -0.01300  -0.01183   0.00000  -0.01185   2.31072
   A57        2.13701   0.00123   0.00532   0.00000   0.00532   2.14234
   A58        2.10828  -0.00134  -0.00593   0.00000  -0.00593   2.10235
   A59        2.03780   0.00011   0.00063   0.00000   0.00063   2.03844
   A60        2.11763  -0.00015  -0.00063   0.00000  -0.00063   2.11700
   A61        2.08920   0.00123   0.01279   0.00000   0.01279   2.10199
   A62        2.07625  -0.00109  -0.01213   0.00000  -0.01213   2.06412
   A63        2.12792  -0.00070  -0.00070   0.00000  -0.00070   2.12722
   A64        2.08151   0.00147   0.00798   0.00000   0.00798   2.08949
   A65        2.07372  -0.00077  -0.00728   0.00000  -0.00728   2.06644
   A66        2.11113  -0.00068  -0.00089   0.00000  -0.00089   2.11024
   A67        2.07504   0.00071   0.00255   0.00000   0.00255   2.07759
   A68        2.09699  -0.00003  -0.00166   0.00000  -0.00166   2.09533
   A69        2.10140   0.00012  -0.00087   0.00000  -0.00087   2.10053
   A70        2.08165   0.00017   0.00221   0.00000   0.00221   2.08386
   A71        2.10011  -0.00029  -0.00134   0.00000  -0.00134   2.09877
   A72        2.07042   0.00130   0.00248   0.00000   0.00248   2.07289
   A73        2.10607  -0.00056  -0.00118   0.00000  -0.00118   2.10489
   A74        2.10669  -0.00074  -0.00129   0.00000  -0.00129   2.10540
   A75        1.97731  -0.00998   0.00500   0.00000   0.00487   1.98218
   A76        2.14672   0.08933  -0.01018   0.00000  -0.01002   2.13670
   A77        2.14764  -0.08065   0.00585   0.00000   0.00578   2.15342
   A78        1.89556  -0.01213   0.00205   0.00000   0.00204   1.89760
   A79        2.00057   0.00286  -0.01138   0.00000  -0.01138   1.98919
   A80        1.94272   0.01228  -0.00097   0.00000  -0.00096   1.94176
   A81        1.87519   0.00067   0.01377   0.00000   0.01376   1.88895
   A82        1.87176  -0.00920  -0.00891   0.00000  -0.00891   1.86285
   A83        1.87287   0.00442   0.00586   0.00000   0.00587   1.87874
   A84        2.11255   0.00366   0.00241   0.00000   0.00242   2.11496
   A85        2.11524  -0.00309  -0.00387   0.00000  -0.00387   2.11137
   A86        2.05494  -0.00057   0.00143   0.00000   0.00143   2.05637
   A87        2.11091   0.00012  -0.00086   0.00000  -0.00086   2.11006
   A88        2.08276   0.00097   0.00798   0.00000   0.00798   2.09074
   A89        2.08872  -0.00109  -0.00707   0.00000  -0.00706   2.08165
   A90        2.11527   0.00004  -0.00076   0.00000  -0.00076   2.11450
   A91        2.07749   0.00045   0.00663   0.00000   0.00663   2.08412
   A92        2.09031  -0.00050  -0.00586   0.00000  -0.00586   2.08445
   A93        2.10539  -0.00042  -0.00070   0.00000  -0.00070   2.10469
   A94        2.08099   0.00052   0.00163   0.00000   0.00163   2.08263
   A95        2.09671  -0.00010  -0.00091   0.00000  -0.00091   2.09579
   A96        2.10143   0.00003  -0.00097   0.00000  -0.00097   2.10046
   A97        2.08394   0.00022   0.00169   0.00000   0.00169   2.08563
   A98        2.09780  -0.00025  -0.00071   0.00000  -0.00071   2.09708
   A99        2.07823   0.00080   0.00186   0.00000   0.00186   2.08009
   A100       2.10201  -0.00033  -0.00090   0.00000  -0.00090   2.10111
   A101       2.10291  -0.00047  -0.00096   0.00000  -0.00096   2.10195
   A102       1.94064   0.00098   0.00401   0.00000   0.00406   1.94470
   A103       2.15436   0.00238  -0.01183   0.00000  -0.01183   2.14253
   A104       2.18748  -0.00341   0.00735   0.00000   0.00735   2.19483
   A105       1.94950  -0.00216  -0.01403   0.00000  -0.01402   1.93548
   A106       1.95529  -0.00079  -0.00323   0.00000  -0.00322   1.95207
   A107       1.94063   0.00097   0.00806   0.00000   0.00807   1.94870
   A108       1.83351   0.00247   0.01523   0.00000   0.01523   1.84874
   A109       1.89072  -0.00029  -0.01153   0.00000  -0.01151   1.87921
   A110       1.88960  -0.00008   0.00578   0.00000   0.00578   1.89539
    D1       -0.01503  -0.00067   0.00973   0.00000   0.00987  -0.00516
    D2       -2.85922  -0.00291   0.09552   0.00000   0.09482  -2.76439
    D3       -3.13551   0.00044  -0.00915   0.00000  -0.00924   3.13844
    D4        0.02882  -0.00044  -0.01290   0.00000  -0.01299   0.01583
    D5        0.06961   0.01100   0.02740   0.00000   0.02713   0.09674
    D6       -2.69333   0.01138   0.06337   0.00000   0.06239  -2.63093
    D7        3.10166  -0.00347  -0.02570   0.00000  -0.02562   3.07603
    D8        0.05410  -0.00110  -0.03330   0.00000  -0.03289   0.02121
    D9        2.50711   0.04104  -0.09503   0.00000  -0.09724   2.40987
   D10       -1.08848   0.04593  -0.11737   0.00000  -0.11939  -1.20787
   D11       -0.16919  -0.01239  -0.01336   0.00000  -0.01306  -0.18225
   D12        2.51841  -0.00750  -0.03570   0.00000  -0.03521   2.48320
   D13        2.89772   0.01355   0.06172   0.00000   0.06163   2.95935
   D14       -0.26692   0.02173   0.12501   0.00000   0.12559  -0.14133
   D15       -0.75180   0.00710  -0.04956   0.00000  -0.05015  -0.80194
   D16        2.36675   0.01528   0.01372   0.00000   0.01382   2.38057
   D17        0.21667   0.00811  -0.01151   0.00000  -0.01151   0.20516
   D18       -2.76679   0.02546  -0.01678   0.00000  -0.01651  -2.78330
   D19       -2.47414   0.05812   0.11790   0.00000   0.11593  -2.35821
   D20        0.82558   0.07547   0.11262   0.00000   0.11093   0.93651
   D21       -0.76627   0.00415  -0.01059   0.00000  -0.01047  -0.77674
   D22       -2.93601   0.00730   0.00895   0.00000   0.00917  -2.92684
   D23        1.30436   0.00512  -0.00299   0.00000  -0.00282   1.30154
   D24        2.84105  -0.00667   0.01944   0.00000   0.01922   2.86027
   D25        0.67132  -0.00352   0.03898   0.00000   0.03886   0.71018
   D26       -1.37150  -0.00570   0.02704   0.00000   0.02687  -1.34463
   D27       -3.13206   0.00008  -0.02693   0.00000  -0.02693   3.12419
   D28       -0.00278   0.00192  -0.00395   0.00000  -0.00398  -0.00676
   D29       -0.32930   0.00409  -0.11452   0.00000  -0.11474  -0.44404
   D30        2.79998   0.00593  -0.09154   0.00000  -0.09179   2.70819
   D31        1.38453   0.00192  -0.04614   0.00000  -0.04633   1.33820
   D32       -0.71234   0.00185  -0.04615   0.00000  -0.04634  -0.75869
   D33       -2.82797   0.00267  -0.04098   0.00000  -0.04116  -2.86913
   D34       -1.39124  -0.00232   0.04879   0.00000   0.04897  -1.34227
   D35        2.79507  -0.00239   0.04878   0.00000   0.04896   2.84403
   D36        0.67945  -0.00157   0.05395   0.00000   0.05415   0.73359
   D37        0.73586   0.04176   0.05399   0.00000   0.05293   0.78879
   D38       -1.38538   0.00417   0.03825   0.00000   0.03712  -1.34826
   D39        2.80219   0.00704   0.04679   0.00000   0.04531   2.84750
   D40       -2.38814   0.03809   0.00136   0.00000   0.00196  -2.38618
   D41        1.77381   0.00049  -0.01439   0.00000  -0.01385   1.75996
   D42       -0.32181   0.00337  -0.00584   0.00000  -0.00567  -0.32747
   D43        3.12672  -0.01105  -0.05455   0.00000  -0.05650   3.07022
   D44       -0.04436  -0.00867  -0.01550   0.00000  -0.01624  -0.06059
   D45       -0.03549  -0.00117  -0.00058   0.00000  -0.00051  -0.03599
   D46        3.07662   0.00121   0.03848   0.00000   0.03976   3.11638
   D47       -1.39194   0.01220   0.00830   0.00000   0.00827  -1.38367
   D48        0.71381   0.01271   0.00812   0.00000   0.00802   0.72184
   D49        2.70888   0.01702   0.00932   0.00000   0.00901   2.71789
   D50        0.62677  -0.00389   0.02196   0.00000   0.02197   0.64874
   D51        2.73252  -0.00337   0.02178   0.00000   0.02172   2.75424
   D52       -1.55560   0.00094   0.02298   0.00000   0.02271  -1.53289
   D53        2.72085  -0.00617   0.00984   0.00000   0.00985   2.73069
   D54       -1.45659  -0.00566   0.00966   0.00000   0.00960  -1.44699
   D55        0.53848  -0.00134   0.01086   0.00000   0.01059   0.54907
   D56       -1.66852   0.00440   0.01165   0.00000   0.01140  -1.65712
   D57        2.51150  -0.00005   0.00086   0.00000   0.00059   2.51209
   D58        0.38016  -0.00016   0.00684   0.00000   0.00661   0.38677
   D59        1.49634   0.00358  -0.02144   0.00000  -0.02101   1.47532
   D60       -0.60683  -0.00087  -0.03223   0.00000  -0.03183  -0.63866
   D61       -2.73817  -0.00099  -0.02624   0.00000  -0.02581  -2.76398
   D62       -1.12386  -0.00200  -0.08049   0.00000  -0.08078  -1.20465
   D63        2.03138  -0.00392  -0.10607   0.00000  -0.10627   1.92511
   D64        1.98763   0.00061  -0.03961   0.00000  -0.03940   1.94823
   D65       -1.14031  -0.00131  -0.06519   0.00000  -0.06490  -1.20520
   D66       -0.61397   0.00054  -0.02713   0.00000  -0.02718  -0.64115
   D67        1.42245   0.00426  -0.01149   0.00000  -0.01154   1.41090
   D68       -2.71323   0.00517  -0.01532   0.00000  -0.01529  -2.72852
   D69       -2.74176  -0.00060  -0.02174   0.00000  -0.02171  -2.76348
   D70       -0.70535   0.00312  -0.00610   0.00000  -0.00608  -0.71143
   D71        1.44216   0.00403  -0.00993   0.00000  -0.00983   1.43233
   D72        1.55252   0.00031  -0.02464   0.00000  -0.02445   1.52807
   D73       -2.69425   0.00403  -0.00900   0.00000  -0.00881  -2.70307
   D74       -0.54674   0.00494  -0.01284   0.00000  -0.01256  -0.55931
   D75        0.02463  -0.00240  -0.00566   0.00000  -0.00570   0.01893
   D76        3.12785  -0.00355  -0.01553   0.00000  -0.01557   3.11227
   D77       -3.13016  -0.00048   0.01894   0.00000   0.01889  -3.11127
   D78       -0.02694  -0.00163   0.00907   0.00000   0.00901  -0.01793
   D79       -2.52153   0.00142  -0.02605   0.00000  -0.02607  -2.54760
   D80        0.58678   0.00128  -0.02671   0.00000  -0.02673   0.56005
   D81        0.59154   0.00272  -0.02109   0.00000  -0.02107   0.57047
   D82       -2.58333   0.00258  -0.02175   0.00000  -0.02173  -2.60506
   D83       -0.03433   0.00151   0.01247   0.00000   0.01253  -0.02181
   D84       -3.13667   0.00253   0.02330   0.00000   0.02328  -3.11340
   D85        3.13386   0.00042   0.00791   0.00000   0.00793  -3.14139
   D86        0.03153   0.00145   0.01874   0.00000   0.01868   0.05021
   D87        3.06422  -0.00071   0.00626   0.00000   0.00642   3.07063
   D88       -0.06253  -0.00045   0.00382   0.00000   0.00398  -0.05855
   D89       -0.19926  -0.00152   0.01769   0.00000   0.01753  -0.18173
   D90        2.95717  -0.00125   0.01526   0.00000   0.01510   2.97227
   D91       -0.16103  -0.00538   0.03002   0.00000   0.02970  -0.13133
   D92        2.82234  -0.00512   0.03373   0.00000   0.03312   2.85546
   D93        3.09460  -0.00354   0.01968   0.00000   0.01969   3.11429
   D94       -0.20521  -0.00327   0.02339   0.00000   0.02310  -0.18210
   D95       -3.13804   0.00021  -0.00091   0.00000  -0.00090  -3.13894
   D96       -0.01182   0.00005   0.00087   0.00000   0.00086  -0.01095
   D97       -0.01072  -0.00006   0.00139   0.00000   0.00139  -0.00933
   D98        3.11550  -0.00022   0.00317   0.00000   0.00316   3.11866
   D99        3.13233  -0.00015   0.00196   0.00000   0.00196   3.13429
   D100      -0.01859  -0.00011   0.00268   0.00000   0.00268  -0.01591
   D101       0.00476   0.00010  -0.00037   0.00000  -0.00038   0.00439
   D102       3.13703   0.00013   0.00035   0.00000   0.00034   3.13737
   D103       0.00746  -0.00002  -0.00109   0.00000  -0.00109   0.00638
   D104       3.14114  -0.00001  -0.00004   0.00000  -0.00004   3.14111
   D105      -3.11887   0.00012  -0.00302   0.00000  -0.00303  -3.12190
   D106       0.01481   0.00013  -0.00197   0.00000  -0.00198   0.01283
   D107       0.00462  -0.00006  -0.00097   0.00000  -0.00097   0.00364
   D108       3.13950   0.00000  -0.00002   0.00000  -0.00002   3.13948
   D109      -3.12769  -0.00010  -0.00176   0.00000  -0.00176  -3.12945
   D110       0.00719  -0.00004  -0.00081   0.00000  -0.00081   0.00638
   D111       0.00221   0.00007  -0.00029   0.00000  -0.00029   0.00192
   D112       3.14006   0.00002   0.00020   0.00000   0.00020   3.14026
   D113      -3.13138   0.00005  -0.00136   0.00000  -0.00137  -3.13274
   D114       0.00647   0.00001  -0.00087   0.00000  -0.00088   0.00560
   D115      -0.00813  -0.00003   0.00130   0.00000   0.00130  -0.00683
   D116       3.13721   0.00002   0.00081   0.00000   0.00080   3.13802
   D117       3.14025  -0.00009   0.00032   0.00000   0.00032   3.14057
   D118       0.00240  -0.00005  -0.00017   0.00000  -0.00017   0.00223
   D119       2.15348   0.00364  -0.01757   0.00000  -0.01774   2.13574
   D120      -2.03277  -0.00244  -0.00599   0.00000  -0.00614  -2.03891
   D121       0.09670   0.01520  -0.00739   0.00000  -0.00755   0.08916
   D122      -0.81469   0.01426  -0.02310   0.00000  -0.02295  -0.83764
   D123       1.28224   0.00818  -0.01152   0.00000  -0.01135   1.27089
   D124      -2.87147   0.02582  -0.01291   0.00000  -0.01276  -2.88422
   D125       3.12933  -0.00002  -0.00086   0.00000  -0.00086   3.12847
   D126       0.03064   0.00013  -0.00230   0.00000  -0.00229   0.02835
   D127       0.01990   0.00016  -0.00012   0.00000  -0.00012   0.01978
   D128      -3.07879   0.00031  -0.00155   0.00000  -0.00155  -3.08034
   D129      -3.12616   0.00000  -0.00055   0.00000  -0.00055  -3.12671
   D130       0.03238   0.00011  -0.00100   0.00000  -0.00100   0.03139
   D131      -0.01678  -0.00005  -0.00117   0.00000  -0.00117  -0.01795
   D132      -3.14142   0.00006  -0.00161   0.00000  -0.00161   3.14015
   D133      -0.00800  -0.00015   0.00081   0.00000   0.00081  -0.00720
   D134      -3.13499  -0.00003  -0.00048   0.00000  -0.00048  -3.13547
   D135       3.09054  -0.00025   0.00259   0.00000   0.00260   3.09314
   D136      -0.03644  -0.00013   0.00131   0.00000   0.00131  -0.03513
   D137       0.00165  -0.00007   0.00177   0.00000   0.00177   0.00343
   D138      -3.13468   0.00002   0.00049   0.00000   0.00049  -3.13419
   D139       3.12617  -0.00017   0.00234   0.00000   0.00234   3.12851
   D140      -0.01016  -0.00009   0.00105   0.00000   0.00106  -0.00911
   D141      -0.00761   0.00002  -0.00021   0.00000  -0.00021  -0.00782
   D142      -3.13981   0.00006  -0.00032   0.00000  -0.00032  -3.14013
   D143       3.11925  -0.00010   0.00110   0.00000   0.00110   3.12035
   D144      -0.01295  -0.00007   0.00100   0.00000   0.00100  -0.01196
   D145       0.01075   0.00010  -0.00107   0.00000  -0.00107   0.00968
   D146      -3.14025   0.00006  -0.00096   0.00000  -0.00096  -3.14121
   D147      -3.13614   0.00001   0.00023   0.00000   0.00023  -3.13591
   D148      -0.00395  -0.00002   0.00034   0.00000   0.00034  -0.00361
   D149      -0.76948   0.00103  -0.01808   0.00000  -0.01810  -0.78758
   D150       1.28216   0.00219  -0.01026   0.00000  -0.01027   1.27189
   D151      -2.88396   0.00223   0.00068   0.00000   0.00067  -2.88328
   D152       2.32825  -0.00016  -0.02959   0.00000  -0.02959   2.29866
   D153      -1.90329   0.00100  -0.02177   0.00000  -0.02176  -1.92506
   D154       0.21377   0.00104  -0.01083   0.00000  -0.01082   0.20295
         Item               Value     Threshold  Converged?
 Maximum Force            0.194846     0.000450     NO 
 RMS     Force            0.023723     0.000300     NO 
 Maximum Displacement     0.939632     0.001800     NO 
 RMS     Displacement     0.299567     0.001200     NO 
 Predicted change in Energy=-1.691778D-02
 GradGradGradGradGradGradGradGradGradGradGradGradGradGradGradGradGradGrad

 Leave Link  103 at Wed Dec  5 17:33:57 2018, MaxMem=   536870912 cpu:         1.7
 (Enter /pbs_home/pkowalski/g09d01/g09/l202.exe)
 Stoichiometry    C29H22F6S2
 Framework group  C1[X(C29H22F6S2)]
 Deg. of freedom   171
 Full point group                 C1      NOp   1
 RotChk:  IX=0 Diff= 3.64D-02
 Largest Abelian subgroup         C1      NOp   1
 Largest concise Abelian subgroup C1      NOp   1
                         Standard orientation:                         
 ---------------------------------------------------------------------
 Center     Atomic      Atomic             Coordinates (Angstroms)
 Number     Number       Type             X           Y           Z
 ---------------------------------------------------------------------
      1         16           0        2.403482   -1.624703    1.617943
      2         16           0       -1.776949   -2.231426   -0.611068
      3          9           0       -2.530891    3.077295   -0.216268
      4          9           0       -1.078895    3.397044   -1.771147
      5          9           0       -0.322428    4.944840    0.273397
      6          9           0       -0.946165    3.447895    1.697210
      7          9           0        1.696160    3.447387   -0.530136
      8          9           0        1.614476    3.013839    1.576026
      9          6           0       -1.452973    0.288977   -1.020489
     10          6           0       -0.770749   -0.942233   -1.099610
     11          6           0        1.139569   -0.468453    1.455879
     12          6           0       -0.732312    1.445875   -0.483283
     13          6           0       -1.248513    2.886863   -0.544016
     14          6           0        0.512855    1.487473    0.115407
     15          6           0       -0.400532    3.643765    0.491244
     16          6           0        0.926614    2.900654    0.437993
     17          6           0        1.457773    0.410691    0.458487
     18          6           0        0.220169   -0.240798    2.620466
     19          6           0        0.359637   -1.306309   -2.004659
     20          6           0        3.348449   -0.938176    0.349794
     21          6           0       -3.190892   -1.230570   -0.439206
     22          6           0       -4.453225   -1.887010   -0.091063
     23          6           0       -5.639862   -1.172563    0.155314
     24          6           0       -4.520359   -3.290591    0.026151
     25          6           0       -6.822938   -1.827681    0.487277
     26          6           0       -5.699341   -3.943027    0.363021
     27          6           0       -6.866558   -3.215177    0.593442
     28          6           0       -2.882505    0.068973   -0.783294
     29          6           0       -3.920581    1.111217   -1.092597
     30          6           0        4.633550   -1.553589    0.018871
     31          6           0        5.722090   -0.777291   -0.412413
     32          6           0        4.830851   -2.939420    0.161478
     33          6           0        6.947350   -1.367400   -0.711011
     34          6           0        6.055806   -3.525639   -0.135185
     35          6           0        7.122386   -2.743570   -0.579678
     36          6           0        2.714447    0.175108   -0.178153
     37          6           0        3.216862    1.012113   -1.317544
     38          1           0        0.744877    0.372902    3.365915
     39          1           0       -0.098052   -1.174680    3.104635
     40          1           0       -0.686156    0.295757    2.309386
     41          1           0        0.897435   -2.211363   -1.690385
     42          1           0        1.082780   -0.494990   -2.107400
     43          1           0       -0.081776   -1.492031   -2.995297
     44          1           0       -5.650020   -0.085944    0.102376
     45          1           0       -3.626704   -3.893545   -0.158895
     46          1           0       -7.724080   -1.235497    0.671723
     47          1           0       -5.705865   -5.034044    0.440819
     48          1           0       -7.797971   -3.724345    0.855632
     49          1           0       -4.649291    0.685359   -1.798711
     50          1           0       -4.466690    1.471945   -0.211485
     51          1           0       -3.476690    1.977667   -1.583935
     52          1           0        5.621863    0.308192   -0.478992
     53          1           0        4.000696   -3.568782    0.497236
     54          1           0        7.779566   -0.737646   -1.039213
     55          1           0        6.177216   -4.606766   -0.021221
     56          1           0        8.086532   -3.203337   -0.813799
     57          1           0        2.422421    1.184016   -2.057957
     58          1           0        3.537237    2.007101   -0.983118
     59          1           0        4.055414    0.530125   -1.834784
 ---------------------------------------------------------------------
 Rotational constants (GHZ):      0.1299334      0.0677759      0.0497238
 Leave Link  202 at Wed Dec  5 17:33:59 2018, MaxMem=   536870912 cpu:         0.0
 (Enter /pbs_home/pkowalski/g09d01/g09/l301.exe)
 Basis read from rwf:  (5D, 7F)
 No pseudopotential information found on rwf file.
 There are   673 symmetry adapted cartesian basis functions of A   symmetry.
 There are   636 symmetry adapted basis functions of A   symmetry.
   636 basis functions,  1103 primitive gaussians,   673 cartesian basis functions
   141 alpha electrons      141 beta electrons
       nuclear repulsion energy      4658.9819796249 Hartrees.
 IExCor= 1009 DFT=T Ex+Corr=PBE1PBE ExCW=0 ScaHFX=  0.250000
 ScaDFX=  0.750000  0.750000  1.000000  1.000000 ScalE2=  1.000000  1.000000
 IRadAn=      0 IRanWt=     -1 IRanGd=            0 ICorTp=0 IEmpDi=  4
 NAtoms=   59 NActive=   59 NUniq=   59 SFac= 1.00D+00 NAtFMM=   60 NAOKFM=F Big=F
 Integral buffers will be    131072 words long.
 Raffenetti 2 integral format.
 Two-electron integral symmetry is turned on.
 No density basis found on file   724.
 Leave Link  301 at Wed Dec  5 17:34:00 2018, MaxMem=   536870912 cpu:         0.5
 (Enter /pbs_home/pkowalski/g09d01/g09/l302.exe)
 NPDir=0 NMtPBC=     1 NCelOv=     1 NCel=       1 NClECP=     1 NCelD=      1
         NCelK=      1 NCelE2=     1 NClLst=     1 CellRange=     0.0.
 One-electron integrals computed using PRISM.
 NBasis=   636 RedAO= T EigKep=  2.90D-04  NBF=   636
 NBsUse=   636 1.00D-06 EigRej= -1.00D+00 NBFU=   636
 Precomputing XC quadrature grid using
 IXCGrd= 4 IRadAn=           0 IRanWt=          -1 IRanGd=           0 AccXCQ= 0.00D+00.
 Generated NRdTot=       0 NPtTot=           0 NUsed=           0 NTot=          32
 NSgBfM=   607   608   611   622   622 MxSgAt=    59 MxSgA2=    59.
 Leave Link  302 at Wed Dec  5 17:34:02 2018, MaxMem=   536870912 cpu:        16.2
 (Enter /pbs_home/pkowalski/g09d01/g09/l303.exe)
 DipDrv:  MaxL=1.
 Leave Link  303 at Wed Dec  5 17:34:03 2018, MaxMem=   536870912 cpu:         1.5
 (Enter /pbs_home/pkowalski/g09d01/g09/l401.exe)
 Lowest energy guess from the checkpoint file:  "dae0068freq_open_pbe0_air.chk"
 B after Tr=     0.000000    0.000000    0.000000
         Rot=    0.999971   -0.003483   -0.002422    0.006388 Ang=  -0.88 deg.
 Guess basis will be translated and rotated to current coordinates.
 B after Tr=     0.000000    0.000000    0.000000
         Rot=    0.999955    0.003427    0.004348   -0.007673 Ang=   1.08 deg.
 Guess basis will be translated and rotated to current coordinates.
 CkInt1:  FT= 4.13D-01
 Max alpha theta= 12.089 degrees.
 JPrj=2 DoOrth=T DoCkMO=T.
 Leave Link  401 at Wed Dec  5 17:34:07 2018, MaxMem=   536870912 cpu:        22.4
 (Enter /pbs_home/pkowalski/g09d01/g09/l502.exe)
 Closed shell SCF:
 Using DIIS extrapolation, IDIIS=  1040.
 Integral symmetry usage will be decided dynamically.
 IVT=     1387805 IEndB=     1387805 NGot=   536870912 MDV=   535953350
 LenX=   535953350 LenY=   535499748
 Requested convergence on RMS density matrix=1.00D-08 within 128 cycles.
 Requested convergence on MAX density matrix=1.00D-06.
 Requested convergence on             energy=1.00D-06.
 No special actions if energy rises.
 Fock matrices will be formed incrementally for  20 cycles.
 Integral accuracy reduced to 1.0D-05 until final iterations.

 Cycle   1  Pass 0  IDiag  1:
 FoFJK:  IHMeth= 1 ICntrl=       0 DoSepK=F KAlg= 0 I1Cent=   0 FoldK=F
 IRaf= 660000000 NMat=   1 IRICut=       1 DoRegI=T DoRafI=F ISym2E= 0.
 FoFCou: FMM=F IPFlag=           0 FMFlag=      100000 FMFlg1=           0
         NFxFlg=           0 DoJE=F BraDBF=F KetDBF=F FulRan=T
         wScrn=  0.000000 ICntrl=       0 IOpCl=  0 I1Cent=           0 NGrid=           0
         NMat0=    1 NMatS0=      1 NMatT0=    0 NMatD0=    1 NMtDS0=    0 NMtDT0=    0
 Symmetry not used in FoFCou.
 E= -2510.07775737032    
 DIIS: error= 1.19D-03 at cycle   1 NSaved=   1.
 NSaved= 1 IEnMin= 1 EnMin= -2510.07775737032     IErMin= 1 ErrMin= 1.19D-03
 ErrMax= 1.19D-03  0.00D+00 EMaxC= 1.00D-01 BMatC= 1.88D-03 BMatP= 1.88D-03
 IDIUse=3 WtCom= 9.88D-01 WtEn= 1.19D-02
 Coeff-Com:  0.100D+01
 Coeff-En:   0.100D+01
 Coeff:      0.100D+01
 Gap=    78.742 Goal=   None    Shift=    0.000
 GapD=   78.742 DampG=2.000 DampE=1.000 DampFc=2.0000 IDamp=-1.
 RMSDP=2.52D-04 MaxDP=1.20D-02              OVMax= 8.88D-03

 Cycle   2  Pass 0  IDiag  1:
 RMSU=  2.52D-04    CP:  1.00D+00
 E= -2510.07919197010     Delta-E=       -0.001434599774 Rises=F Damp=F
 DIIS: error= 2.12D-04 at cycle   2 NSaved=   2.
 NSaved= 2 IEnMin= 2 EnMin= -2510.07919197010     IErMin= 2 ErrMin= 2.12D-04
 ErrMax= 2.12D-04  0.00D+00 EMaxC= 1.00D-01 BMatC= 1.11D-04 BMatP= 1.88D-03
 IDIUse=3 WtCom= 9.98D-01 WtEn= 2.12D-03
 Coeff-Com:  0.702D-01 0.930D+00
 Coeff-En:   0.000D+00 0.100D+01
 Coeff:      0.700D-01 0.930D+00
 Gap=     0.139 Goal=   None    Shift=    0.000
 RMSDP=6.82D-05 MaxDP=4.13D-03 DE=-1.43D-03 OVMax= 5.54D-03

 Cycle   3  Pass 0  IDiag  1:
 RMSU=  6.71D-05    CP:  1.00D+00  9.52D-01
 E= -2510.07909678114     Delta-E=        0.000095188955 Rises=F Damp=F
 DIIS: error= 3.32D-04 at cycle   3 NSaved=   3.
 NSaved= 3 IEnMin= 2 EnMin= -2510.07919197010     IErMin= 2 ErrMin= 2.12D-04
 ErrMax= 3.32D-04  0.00D+00 EMaxC= 1.00D-01 BMatC= 1.93D-04 BMatP= 1.11D-04
 IDIUse=3 WtCom= 3.54D-01 WtEn= 6.46D-01
 Coeff-Com: -0.834D-02 0.575D+00 0.433D+00
 Coeff-En:   0.000D+00 0.622D+00 0.378D+00
 Coeff:     -0.296D-02 0.606D+00 0.397D+00
 Gap=     0.139 Goal=   None    Shift=    0.000
 RMSDP=3.87D-05 MaxDP=2.36D-03 DE= 9.52D-05 OVMax= 4.03D-03

 Cycle   4  Pass 0  IDiag  1:
 RMSU=  1.35D-05    CP:  1.00D+00  9.90D-01  4.79D-01
 E= -2510.07931440901     Delta-E=       -0.000217627870 Rises=F Damp=F
 DIIS: error= 6.28D-05 at cycle   4 NSaved=   4.
 NSaved= 4 IEnMin= 4 EnMin= -2510.07931440901     IErMin= 4 ErrMin= 6.28D-05
 ErrMax= 6.28D-05  0.00D+00 EMaxC= 1.00D-01 BMatC= 6.06D-06 BMatP= 1.11D-04
 IDIUse=1 WtCom= 1.00D+00 WtEn= 0.00D+00
 Coeff-Com: -0.858D-02 0.299D+00 0.220D+00 0.490D+00
 Coeff:     -0.858D-02 0.299D+00 0.220D+00 0.490D+00
 Gap=     0.139 Goal=   None    Shift=    0.000
 RMSDP=7.37D-06 MaxDP=2.94D-04 DE=-2.18D-04 OVMax= 8.32D-04

 Initial convergence to 1.0D-05 achieved.  Increase integral accuracy.
 Cycle   5  Pass 1  IDiag  1:
 E= -2510.07958075080     Delta-E=       -0.000266341790 Rises=F Damp=F
 DIIS: error= 1.38D-04 at cycle   1 NSaved=   1.
 NSaved= 1 IEnMin= 1 EnMin= -2510.07958075080     IErMin= 1 ErrMin= 1.38D-04
 ErrMax= 1.38D-04  0.00D+00 EMaxC= 1.00D-01 BMatC= 1.63D-05 BMatP= 1.63D-05
 IDIUse=3 WtCom= 9.99D-01 WtEn= 1.38D-03
 Coeff-Com:  0.100D+01
 Coeff-En:   0.100D+01
 Coeff:      0.100D+01
 Gap=     0.139 Goal=   None    Shift=    0.000
 RMSDP=7.37D-06 MaxDP=2.94D-04 DE=-2.66D-04 OVMax= 6.56D-04

 Cycle   6  Pass 1  IDiag  1:
 RMSU=  1.79D-04    CP:  1.00D+00
 E= -2510.07959683840     Delta-E=       -0.000016087596 Rises=F Damp=F
 DIIS: error= 3.37D-05 at cycle   2 NSaved=   2.
 NSaved= 2 IEnMin= 2 EnMin= -2510.07959683840     IErMin= 2 ErrMin= 3.37D-05
 ErrMax= 3.37D-05  0.00D+00 EMaxC= 1.00D-01 BMatC= 2.42D-06 BMatP= 1.63D-05
 IDIUse=1 WtCom= 1.00D+00 WtEn= 0.00D+00
 Coeff-Com:  0.165D+00 0.835D+00
 Coeff:      0.165D+00 0.835D+00
 Gap=     0.139 Goal=   None    Shift=    0.000
 RMSDP=9.04D-06 MaxDP=4.81D-04 DE=-1.61D-05 OVMax= 1.16D-03

 Cycle   7  Pass 1  IDiag  1:
 RMSU=  8.86D-06    CP:  1.00D+00  1.01D+00
 E= -2510.07959278134     Delta-E=        0.000004057059 Rises=F Damp=F
 DIIS: error= 5.81D-05 at cycle   3 NSaved=   3.
 NSaved= 3 IEnMin= 2 EnMin= -2510.07959683840     IErMin= 2 ErrMin= 3.37D-05
 ErrMax= 5.81D-05  0.00D+00 EMaxC= 1.00D-01 BMatC= 6.18D-06 BMatP= 2.42D-06
 IDIUse=1 WtCom= 1.00D+00 WtEn= 0.00D+00
 Coeff-Com: -0.512D-02 0.618D+00 0.387D+00
 Coeff:     -0.512D-02 0.618D+00 0.387D+00
 Gap=     0.139 Goal=   None    Shift=    0.000
 RMSDP=5.72D-06 MaxDP=3.05D-04 DE= 4.06D-06 OVMax= 7.12D-04

 Cycle   8  Pass 1  IDiag  1:
 RMSU=  1.21D-06    CP:  1.00D+00  1.01D+00  3.73D-01
 E= -2510.07959936439     Delta-E=       -0.000006583055 Rises=F Damp=F
 DIIS: error= 5.29D-06 at cycle   4 NSaved=   4.
 NSaved= 4 IEnMin= 4 EnMin= -2510.07959936439     IErMin= 4 ErrMin= 5.29D-06
 ErrMax= 5.29D-06  0.00D+00 EMaxC= 1.00D-01 BMatC= 5.81D-08 BMatP= 2.42D-06
 IDIUse=1 WtCom= 1.00D+00 WtEn= 0.00D+00
 Coeff-Com: -0.543D-02 0.365D+00 0.235D+00 0.405D+00
 Coeff:     -0.543D-02 0.365D+00 0.235D+00 0.405D+00
 Gap=     0.139 Goal=   None    Shift=    0.000
 RMSDP=6.28D-07 MaxDP=4.45D-05 DE=-6.58D-06 OVMax= 6.10D-05

 Cycle   9  Pass 1  IDiag  1:
 RMSU=  3.78D-07    CP:  1.00D+00  1.01D+00  3.96D-01  6.22D-01
 E= -2510.07959942694     Delta-E=       -0.000000062541 Rises=F Damp=F
 DIIS: error= 5.40D-07 at cycle   5 NSaved=   5.
 NSaved= 5 IEnMin= 5 EnMin= -2510.07959942694     IErMin= 5 ErrMin= 5.40D-07
 ErrMax= 5.40D-07  0.00D+00 EMaxC= 1.00D-01 BMatC= 5.38D-10 BMatP= 5.81D-08
 IDIUse=1 WtCom= 1.00D+00 WtEn= 0.00D+00
 Coeff-Com: -0.187D-02 0.117D+00 0.745D-01 0.153D+00 0.658D+00
 Coeff:     -0.187D-02 0.117D+00 0.745D-01 0.153D+00 0.658D+00
 Gap=     0.139 Goal=   None    Shift=    0.000
 RMSDP=1.04D-07 MaxDP=5.26D-06 DE=-6.25D-08 OVMax= 1.34D-05

 Cycle  10  Pass 1  IDiag  1:
 RMSU=  9.63D-08    CP:  1.00D+00  1.01D+00  3.95D-01  6.48D-01  9.58D-01
 E= -2510.07959942718     Delta-E=       -0.000000000248 Rises=F Damp=F
 DIIS: error= 3.43D-07 at cycle   6 NSaved=   6.
 NSaved= 6 IEnMin= 6 EnMin= -2510.07959942718     IErMin= 6 ErrMin= 3.43D-07
 ErrMax= 3.43D-07  0.00D+00 EMaxC= 1.00D-01 BMatC= 2.52D-10 BMatP= 5.38D-10
 IDIUse=1 WtCom= 1.00D+00 WtEn= 0.00D+00
 Coeff-Com: -0.246D-03 0.113D-01 0.639D-02 0.267D-01 0.421D+00 0.535D+00
 Coeff:     -0.246D-03 0.113D-01 0.639D-02 0.267D-01 0.421D+00 0.535D+00
 Gap=     0.139 Goal=   None    Shift=    0.000
 RMSDP=5.13D-08 MaxDP=2.41D-06 DE=-2.48D-10 OVMax= 6.25D-06

 Cycle  11  Pass 1  IDiag  1:
 RMSU=  4.00D-08    CP:  1.00D+00  1.01D+00  3.94D-01  6.50D-01  1.00D+00
                    CP:  7.17D-01
 E= -2510.07959942771     Delta-E=       -0.000000000527 Rises=F Damp=F
 DIIS: error= 1.65D-07 at cycle   7 NSaved=   7.
 NSaved= 7 IEnMin= 7 EnMin= -2510.07959942771     IErMin= 7 ErrMin= 1.65D-07
 ErrMax= 1.65D-07  0.00D+00 EMaxC= 1.00D-01 BMatC= 3.79D-11 BMatP= 2.52D-10
 IDIUse=1 WtCom= 1.00D+00 WtEn= 0.00D+00
 Coeff-Com:  0.111D-03-0.967D-02-0.688D-02-0.568D-02 0.176D+00 0.337D+00
 Coeff-Com:  0.509D+00
 Coeff:      0.111D-03-0.967D-02-0.688D-02-0.568D-02 0.176D+00 0.337D+00
 Coeff:      0.509D+00
 Gap=     0.139 Goal=   None    Shift=    0.000
 RMSDP=1.97D-08 MaxDP=1.01D-06 DE=-5.27D-10 OVMax= 2.73D-06

 Cycle  12  Pass 1  IDiag  1:
 RMSU=  1.48D-08    CP:  1.00D+00  1.01D+00  3.94D-01  6.53D-01  1.01D+00
                    CP:  7.51D-01  7.11D-01
 E= -2510.07959942760     Delta-E=        0.000000000111 Rises=F Damp=F
 DIIS: error= 4.29D-08 at cycle   8 NSaved=   8.
 NSaved= 8 IEnMin= 7 EnMin= -2510.07959942771     IErMin= 8 ErrMin= 4.29D-08
 ErrMax= 4.29D-08  0.00D+00 EMaxC= 1.00D-01 BMatC= 3.33D-12 BMatP= 3.79D-11
 IDIUse=1 WtCom= 1.00D+00 WtEn= 0.00D+00
 Coeff-Com:  0.932D-04-0.679D-02-0.469D-02-0.691D-02 0.417D-01 0.108D+00
 Coeff-Com:  0.279D+00 0.590D+00
 Coeff:      0.932D-04-0.679D-02-0.469D-02-0.691D-02 0.417D-01 0.108D+00
 Coeff:      0.279D+00 0.590D+00
 Gap=     0.139 Goal=   None    Shift=    0.000
 RMSDP=6.14D-09 MaxDP=2.71D-07 DE= 1.11D-10 OVMax= 1.20D-06

 SCF Done:  E(RPBE1PBE) =  -2510.07959943     A.U. after   12 cycles
            NFock= 12  Conv=0.61D-08     -V/T= 2.0064
 KE= 2.494158594992D+03 PE=-1.521918042972D+04 EE= 5.555960255674D+03
 Leave Link  502 at Wed Dec  5 17:42:08 2018, MaxMem=   536870912 cpu:      3813.5
 (Enter /pbs_home/pkowalski/g09d01/g09/l701.exe)
 Compute integral first derivatives.
 ... and contract with generalized density number  0.
 Leave Link  701 at Wed Dec  5 17:42:12 2018, MaxMem=   536870912 cpu:         5.9
 (Enter /pbs_home/pkowalski/g09d01/g09/l702.exe)
 L702 exits ... SP integral derivatives will be done elsewhere.
 Leave Link  702 at Wed Dec  5 17:42:14 2018, MaxMem=   536870912 cpu:         0.2
 (Enter /pbs_home/pkowalski/g09d01/g09/l703.exe)
 Compute integral first derivatives, UseDBF=F ICtDFT=           0.
 Integral derivatives from FoFJK, PRISM(SPDF).
 Calling FoFJK, ICntrl=      2127 FMM=F ISym2X=0 I1Cent= 0 IOpClX= 0 NMat=1 NMatS=1 NMatT=0.
 FoFJK:  IHMeth= 1 ICntrl=    2127 DoSepK=F KAlg= 0 I1Cent=   0 FoldK=F
 IRaf=         0 NMat=   1 IRICut=       1 DoRegI=T DoRafI=F ISym2E= 0.
 FoFCou: FMM=F IPFlag=           0 FMFlag=      100000 FMFlg1=         800
         NFxFlg=           0 DoJE=F BraDBF=F KetDBF=F FulRan=T
         wScrn=  0.000000 ICntrl=    2127 IOpCl=  0 I1Cent=           0 NGrid=           0
         NMat0=    1 NMatS0=      1 NMatT0=    0 NMatD0=    1 NMtDS0=    0 NMtDT0=    0
 Symmetry not used in FoFCou.
 Leave Link  703 at Wed Dec  5 17:44:31 2018, MaxMem=   536870912 cpu:      1082.9
 (Enter /pbs_home/pkowalski/g09d01/g09/l716.exe)
 Dipole        =-1.86402320D-01-1.37485055D+00-3.65142101D-01
 ***** Axes restored to original set *****
 -------------------------------------------------------------------
 Center     Atomic                   Forces (Hartrees/Bohr)
 Number     Number              X              Y              Z
 -------------------------------------------------------------------
      1       16          -0.002721452   -0.006063129    0.004888767
      2       16          -0.000121838   -0.003288822   -0.003242153
      3        9          -0.004072961    0.003366144    0.006745296
      4        9           0.001438547    0.004261972   -0.006581282
      5        9           0.001950014    0.008647829   -0.004379460
      6        9          -0.003159113   -0.000396124    0.006898427
      7        9           0.002499198    0.003242870   -0.004601082
      8        9           0.002021919   -0.003069825    0.006972059
      9        6          -0.000233648   -0.017879503    0.028341388
     10        6          -0.011578291    0.000313136   -0.015648663
     11        6           0.011174895   -0.005698779    0.022264832
     12        6           0.013970883    0.017562181   -0.008547192
     13        6           0.004884480   -0.004684578    0.005961458
     14        6          -0.004421747    0.004795046   -0.009755114
     15        6           0.001431420   -0.008619118   -0.002157939
     16        6          -0.004160863   -0.000236070   -0.001772651
     17        6          -0.014450769    0.007791552   -0.010755401
     18        6          -0.006140890   -0.004218782   -0.009786057
     19        6           0.006982095    0.002576802    0.009780681
     20        6          -0.000316150    0.004288422    0.000166481
     21        6           0.003805746   -0.003162008   -0.005648883
     22        6          -0.003613877   -0.000577901    0.000866626
     23        6          -0.000882764    0.001404752    0.000919640
     24        6           0.001403502   -0.000402274   -0.000857729
     25        6          -0.001214466    0.000564498    0.000403091
     26        6          -0.000580469   -0.000717612    0.000183743
     27        6           0.000025750   -0.000132559    0.000034246
     28        6          -0.000468807    0.009749862    0.000901448
     29        6          -0.001155081   -0.003439485   -0.003387647
     30        6           0.002321543   -0.000925103   -0.001673528
     31        6           0.002138514    0.001043227    0.001074939
     32        6          -0.001906707   -0.000363483   -0.000829372
     33        6           0.001091843    0.000647216   -0.000650707
     34        6           0.001128162   -0.000778674   -0.000032938
     35        6          -0.000040299   -0.000519851   -0.000001888
     36        6           0.004560497   -0.001611260   -0.005992453
     37        6          -0.000541080   -0.003871362   -0.000937641
     38        1          -0.000427798    0.000988756    0.001866565
     39        1           0.000702527   -0.000984837   -0.000588562
     40        1          -0.000226396    0.001038133   -0.000053577
     41        1           0.000130489   -0.000507318    0.001236892
     42        1           0.001869771    0.002191733   -0.000345641
     43        1           0.001099885   -0.001018814   -0.001585511
     44        1           0.000078324   -0.001075055    0.000309514
     45        1          -0.000421960    0.000233601    0.000102349
     46        1           0.000574730   -0.000449316   -0.000164849
     47        1           0.000085217    0.000754486    0.000060615
     48        1           0.000662149    0.000289435   -0.000190778
     49        1          -0.001978376   -0.002059818    0.001483435
     50        1           0.000485907    0.001848021    0.000854223
     51        1          -0.002695614   -0.002262644   -0.002823902
     52        1           0.000497594   -0.001491429    0.000541505
     53        1           0.000422005    0.000629353   -0.000381417
     54        1          -0.000514943   -0.000511551    0.000201696
     55        1           0.000029404    0.000724254    0.000011339
     56        1          -0.000667302    0.000264320    0.000151747
     57        1          -0.001527138    0.001229632   -0.000263669
     58        1           0.001663131    0.000522087    0.000904691
     59        1          -0.000889341    0.000047767   -0.000490003
 -------------------------------------------------------------------
 Cartesian Forces:  Max     0.028341388 RMS     0.005106569
 Leave Link  716 at Wed Dec  5 17:44:31 2018, MaxMem=   536870912 cpu:         0.2
 (Enter /pbs_home/pkowalski/g09d01/g09/l103.exe)

 GradGradGradGradGradGradGradGradGradGradGradGradGradGradGradGradGradGrad
 Berny optimization.
 Using GEDIIS/GDIIS optimizer.
 FormGI is forming the generalized inverse of G from B-inverse, IUseBI=4.
 GSVD:  received Info=                   1 from GESDD.
 Internal  Forces:  Max     0.027755031 RMS     0.004017965
 Search for a local minimum.
 Step number   5 out of a maximum of  337
 All quantities printed in internal units (Hartrees-Bohrs-Radians)
 RMS Force = .40180D-02 SwitMx=.10000D-02 MixMth= 1
 Mixed Optimization -- RFO/linear search
 Update second derivatives using D2CorX and points    4    3    5
 ITU=  0 -1  1  1  0
 Use linear search instead of GDIIS.
     Eigenvalues ---    0.00248   0.00460   0.00640   0.00662   0.00707
     Eigenvalues ---    0.00727   0.00740   0.00756   0.00853   0.00876
     Eigenvalues ---    0.00879   0.00929   0.01003   0.01075   0.01079
     Eigenvalues ---    0.01176   0.01244   0.01343   0.01354   0.01409
     Eigenvalues ---    0.01506   0.01560   0.01601   0.01780   0.01879
     Eigenvalues ---    0.01884   0.01952   0.01964   0.01988   0.02013
     Eigenvalues ---    0.02032   0.02080   0.02088   0.02137   0.02144
     Eigenvalues ---    0.02155   0.02155   0.02158   0.02170   0.02174
     Eigenvalues ---    0.02192   0.02218   0.04854   0.05204   0.06829
     Eigenvalues ---    0.06937   0.06964   0.07090   0.07179   0.07440
     Eigenvalues ---    0.07502   0.07525   0.07738   0.08191   0.09300
     Eigenvalues ---    0.09903   0.10308   0.11124   0.12276   0.12283
     Eigenvalues ---    0.14514   0.15195   0.15988   0.15998   0.15999
     Eigenvalues ---    0.15999   0.15999   0.16000   0.16000   0.16000
     Eigenvalues ---    0.16000   0.16000   0.16000   0.16000   0.16000
     Eigenvalues ---    0.16000   0.16000   0.16000   0.16000   0.16000
     Eigenvalues ---    0.16001   0.16006   0.16103   0.17103   0.19373
     Eigenvalues ---    0.21766   0.22000   0.22000   0.22002   0.22011
     Eigenvalues ---    0.22799   0.23109   0.23460   0.23473   0.23630
     Eigenvalues ---    0.24211   0.24476   0.24550   0.24613   0.24781
     Eigenvalues ---    0.24904   0.24972   0.24983   0.24991   0.24997
     Eigenvalues ---    0.24999   0.25033   0.25331   0.25672   0.26705
     Eigenvalues ---    0.27333   0.28352   0.28978   0.29575   0.30284
     Eigenvalues ---    0.30368   0.30639   0.31550   0.31639   0.31709
     Eigenvalues ---    0.32115   0.32201   0.32270   0.32568   0.32576
     Eigenvalues ---    0.32588   0.32596   0.32604   0.32617   0.32619
     Eigenvalues ---    0.32649   0.32701   0.32786   0.32893   0.32989
     Eigenvalues ---    0.33134   0.33290   0.33485   0.34798   0.35659
     Eigenvalues ---    0.35681   0.35693   0.35701   0.35707   0.35769
     Eigenvalues ---    0.35898   0.36167   0.36307   0.37866   0.40587
     Eigenvalues ---    0.40693   0.41077   0.41146   0.43822   0.44304
     Eigenvalues ---    0.45593   0.45771   0.45924   0.45951   0.46201
     Eigenvalues ---    0.46530   0.47078   0.47552   0.48249   0.48331
     Eigenvalues ---    0.48511   0.48911   0.49132   0.50752   0.51632
     Eigenvalues ---    1.34582
 RFO step:  Lambda=-2.39330045D-02 EMin= 2.47954268D-03
 Quartic linear search produced a step of -0.05381.
 Iteration  1 RMS(Cart)=  0.17165888 RMS(Int)=  0.00602669
 Iteration  2 RMS(Cart)=  0.01619915 RMS(Int)=  0.00075501
 Iteration  3 RMS(Cart)=  0.00013880 RMS(Int)=  0.00075369
 Iteration  4 RMS(Cart)=  0.00000037 RMS(Int)=  0.00075369
 ITry= 1 IFail=0 DXMaxC= 7.54D-01 DCOld= 1.00D+10 DXMaxT= 4.24D-01 DXLimC= 3.00D+00 Rises=F
 Variable       Old X    -DE/DX   Delta X   Delta X   Delta X     New X
                                 (Linear)    (Quad)   (Total)
    R1        3.25157   0.00134   0.00094  -0.00096   0.00051   3.25208
    R2        3.25805   0.00611   0.00111   0.01775   0.01836   3.27641
    R3        3.22536   0.00026   0.00123  -0.00261  -0.00131   3.22405
    R4        3.28969  -0.00007   0.00101   0.00156   0.00141   3.29110
    R5        2.52699   0.00610   0.00038   0.01115   0.01153   2.53853
    R6        2.53174   0.00793   0.00044   0.01281   0.01325   2.54499
    R7        2.49727   0.00911   0.00072   0.01470   0.01542   2.51268
    R8        2.52859   0.00750   0.00055   0.01208   0.01263   2.54122
    R9        2.55525   0.00601   0.00026   0.00998   0.01024   2.56549
   R10        2.52198   0.00708   0.00055   0.01131   0.01186   2.53383
   R11        2.66416  -0.00040   0.00119  -0.00792  -0.00565   2.65851
   R12        2.76853   0.01140   0.00021   0.03876   0.03898   2.80751
   R13        2.76974   0.00601   0.00088   0.00688   0.00856   2.77830
   R14        2.82161   0.00127   0.00008   0.00051   0.00059   2.82220
   R15        2.58343   0.01586   0.00107   0.03244   0.03418   2.61761
   R16        2.83672  -0.00327   0.00008  -0.00850  -0.00843   2.82829
   R17        2.89480   0.00345  -0.00024   0.00529   0.00508   2.89988
   R18        2.61206  -0.01174  -0.00077  -0.00939  -0.00996   2.60210
   R19        2.90535   0.00060  -0.00006   0.00078   0.00074   2.90609
   R20        2.84863  -0.00113  -0.00015  -0.00247  -0.00250   2.84613
   R21        2.78376   0.00319   0.00022   0.00725   0.00746   2.79122
   R22        2.87609  -0.00058  -0.00002  -0.00387  -0.00424   2.87185
   R23        2.69909   0.00692   0.00062   0.01730   0.01790   2.71700
   R24        2.07667   0.00162   0.00009   0.00373   0.00383   2.08050
   R25        2.07682   0.00041   0.00015   0.00058   0.00073   2.07755
   R26        2.07534   0.00076   0.00014   0.00136   0.00150   2.07684
   R27        2.07622   0.00077   0.00019   0.00105   0.00123   2.07746
   R28        2.06295   0.00288   0.00053   0.00099   0.00152   2.06447
   R29        2.07930   0.00109   0.00007   0.00274   0.00281   2.08211
   R30        2.76426   0.00484   0.00039   0.01164   0.01204   2.77629
   R31        2.61854   0.00238  -0.00052   0.00652   0.00531   2.62385
   R32        2.76805   0.00379   0.00062   0.00698   0.00759   2.77564
   R33        2.60639   0.00396  -0.00040   0.00793   0.00697   2.61336
   R34        2.65857   0.00130   0.00005   0.00170   0.00175   2.66033
   R35        2.66464  -0.00008   0.00007  -0.00143  -0.00137   2.66327
   R36        2.63144   0.00010   0.00009  -0.00006   0.00002   2.63146
   R37        2.05594  -0.00106  -0.00021  -0.00104  -0.00125   2.05469
   R38        2.62472   0.00021   0.00011  -0.00009   0.00002   2.62474
   R39        2.06700  -0.00049  -0.00016  -0.00008  -0.00024   2.06676
   R40        2.63094  -0.00004  -0.00001   0.00010   0.00009   2.63104
   R41        2.06729  -0.00075  -0.00012  -0.00119  -0.00131   2.06598
   R42        2.63565  -0.00009  -0.00006  -0.00004  -0.00011   2.63554
   R43        2.06700  -0.00076  -0.00012  -0.00118  -0.00130   2.06569
   R44        2.06623  -0.00074  -0.00011  -0.00105  -0.00115   2.06507
   R45        2.84059  -0.00028  -0.00002  -0.00068  -0.00070   2.83989
   R46        2.07953   0.00093   0.00011   0.00158   0.00169   2.08122
   R47        2.07416   0.00098   0.00010   0.00224   0.00234   2.07650
   R48        2.06074  -0.00199   0.00015  -0.00307  -0.00291   2.05783
   R49        2.65475   0.00196   0.00001   0.00379   0.00380   2.65855
   R50        2.65894  -0.00005   0.00003  -0.00058  -0.00056   2.65839
   R51        2.63117   0.00036   0.00007   0.00043   0.00051   2.63167
   R52        2.06383  -0.00150  -0.00013  -0.00310  -0.00323   2.06060
   R53        2.62677   0.00067   0.00009   0.00086   0.00094   2.62772
   R54        2.06836  -0.00078  -0.00014  -0.00108  -0.00122   2.06714
   R55        2.63326  -0.00003   0.00001  -0.00015  -0.00015   2.63311
   R56        2.06741  -0.00074  -0.00012  -0.00115  -0.00127   2.06613
   R57        2.63669  -0.00058  -0.00002  -0.00143  -0.00145   2.63524
   R58        2.06712  -0.00072  -0.00012  -0.00107  -0.00119   2.06594
   R59        2.06645  -0.00073  -0.00011  -0.00104  -0.00115   2.06529
   R60        2.83535  -0.00118   0.00003  -0.00254  -0.00251   2.83285
   R61        2.07775   0.00156   0.00011   0.00357   0.00368   2.08144
   R62        2.07395   0.00134   0.00007   0.00328   0.00335   2.07730
   R63        2.07269  -0.00044   0.00007  -0.00194  -0.00186   2.07083
    A1        1.63659  -0.00010  -0.00030  -0.00623  -0.00542   1.63117
    A2        1.64368  -0.00166  -0.00033  -0.00763  -0.00809   1.63559
    A3        2.06255  -0.01972  -0.00329   0.02014   0.01015   2.07269
    A4        1.92834  -0.00101  -0.00026   0.00258   0.00017   1.92851
    A5        2.14000   0.02410   0.00119   0.06758   0.06421   2.20421
    A6        1.93724   0.00318  -0.00005   0.00960   0.01033   1.94757
    A7        2.02153   0.00029   0.00089   0.01259   0.01131   2.03284
    A8        2.23104  -0.00159  -0.00134   0.01604   0.01218   2.24323
    A9        1.90697   0.00141  -0.00003   0.01391   0.01196   1.91893
   A10        2.07001   0.00114  -0.00017   0.02484   0.02016   2.09017
   A11        2.22817  -0.00055  -0.00120   0.02049   0.01470   2.24287
   A12        2.16823   0.02765   0.00221   0.02756   0.02916   2.19739
   A13        2.24683  -0.02776  -0.00276  -0.02312  -0.02643   2.22040
   A14        1.86755   0.00011   0.00045  -0.00261  -0.00234   1.86521
   A15        1.86677   0.00121   0.00038   0.00504   0.00534   1.87212
   A16        2.03465   0.00396   0.00022   0.00807   0.00843   2.04308
   A17        1.86898  -0.00358   0.00005  -0.01615  -0.01643   1.85254
   A18        1.93036   0.00034  -0.00011  -0.00023  -0.00039   1.92997
   A19        1.93849  -0.00040   0.00005  -0.00382  -0.00337   1.93512
   A20        1.82405  -0.00185  -0.00061   0.00587   0.00512   1.82917
   A21        1.94783   0.00400   0.00001   0.00859   0.00845   1.95627
   A22        2.28724  -0.00841  -0.00200   0.00976   0.00712   2.29436
   A23        2.04807   0.00443   0.00196  -0.01784  -0.01645   2.03162
   A24        1.89314   0.00077  -0.00003   0.00524   0.00519   1.89833
   A25        1.98920  -0.00044   0.00002  -0.00860  -0.00853   1.98067
   A26        2.00800  -0.00039  -0.00018  -0.00239  -0.00244   2.00556
   A27        1.88589  -0.00027   0.00003   0.00010   0.00016   1.88605
   A28        1.89193   0.00032  -0.00005   0.00005  -0.00005   1.89188
   A29        1.78955  -0.00002   0.00023   0.00577   0.00584   1.79539
   A30        1.85763   0.00120   0.00040   0.00821   0.00862   1.86625
   A31        1.96281  -0.00009  -0.00026  -0.00099  -0.00127   1.96154
   A32        1.90064   0.00019   0.00015  -0.00029  -0.00037   1.90027
   A33        1.98609  -0.00028   0.00009  -0.00929  -0.00923   1.97686
   A34        1.95865   0.00067   0.00000   0.00031   0.00049   1.95913
   A35        1.79864  -0.00174  -0.00042   0.00188   0.00155   1.80018
   A36        2.08366   0.00275   0.00012   0.01096   0.01026   2.09392
   A37        2.00856  -0.00436  -0.00017  -0.01752  -0.01650   1.99206
   A38        2.19091   0.00160   0.00004   0.00688   0.00610   2.19701
   A39        1.89496   0.00231   0.00006   0.01192   0.01199   1.90696
   A40        1.97171  -0.00212  -0.00028  -0.00943  -0.00970   1.96201
   A41        1.93884  -0.00009  -0.00012  -0.00017  -0.00030   1.93855
   A42        1.89015  -0.00008   0.00011  -0.00052  -0.00038   1.88977
   A43        1.88951  -0.00102   0.00019  -0.00582  -0.00564   1.88387
   A44        1.87653   0.00098   0.00007   0.00385   0.00391   1.88044
   A45        1.98019  -0.00198  -0.00037  -0.00798  -0.00833   1.97185
   A46        1.95770  -0.00004  -0.00047   0.00358   0.00310   1.96080
   A47        1.85789   0.00304   0.00044   0.01062   0.01106   1.86895
   A48        1.89113   0.00037  -0.00007   0.00294   0.00288   1.89401
   A49        1.89110  -0.00053   0.00017  -0.00356  -0.00337   1.88773
   A50        1.88226  -0.00082   0.00036  -0.00586  -0.00552   1.87674
   A51        2.07190  -0.00281   0.00003  -0.01194  -0.01170   2.06020
   A52        1.92772   0.00254   0.00036   0.00721   0.00707   1.93479
   A53        2.28337   0.00027  -0.00039   0.00499   0.00480   2.28817
   A54        2.05530  -0.00042   0.00004  -0.00435  -0.00413   2.05117
   A55        1.91290   0.00296   0.00044   0.00921   0.00923   1.92213
   A56        2.31072  -0.00253  -0.00045  -0.00615  -0.00646   2.30426
   A57        2.14234   0.00098   0.00020   0.00404   0.00423   2.14657
   A58        2.10235  -0.00120  -0.00022  -0.00602  -0.00625   2.09610
   A59        2.03844   0.00022   0.00002   0.00189   0.00191   2.04035
   A60        2.11700  -0.00010  -0.00002  -0.00067  -0.00070   2.11631
   A61        2.10199   0.00002   0.00048  -0.00126  -0.00078   2.10121
   A62        2.06412   0.00008  -0.00046   0.00189   0.00142   2.06554
   A63        2.12722  -0.00041  -0.00003  -0.00166  -0.00168   2.12553
   A64        2.08949   0.00026   0.00030  -0.00024   0.00006   2.08955
   A65        2.06644   0.00015  -0.00028   0.00190   0.00162   2.06807
   A66        2.11024  -0.00042  -0.00003  -0.00131  -0.00134   2.10890
   A67        2.07759   0.00025   0.00010   0.00037   0.00047   2.07806
   A68        2.09533   0.00017  -0.00006   0.00093   0.00087   2.09620
   A69        2.10053   0.00017  -0.00003   0.00045   0.00042   2.10095
   A70        2.08386  -0.00012   0.00008  -0.00080  -0.00072   2.08315
   A71        2.09877  -0.00005  -0.00005   0.00035   0.00030   2.09907
   A72        2.07289   0.00053   0.00009   0.00127   0.00136   2.07426
   A73        2.10489  -0.00021  -0.00004  -0.00034  -0.00038   2.10451
   A74        2.10540  -0.00032  -0.00005  -0.00094  -0.00099   2.10441
   A75        1.98218  -0.00354   0.00020  -0.01370  -0.01215   1.97003
   A76        2.13670   0.01389  -0.00040   0.03478   0.03310   2.16980
   A77        2.15342  -0.01064   0.00023  -0.02786  -0.02878   2.12464
   A78        1.89760  -0.00208   0.00008  -0.00905  -0.00896   1.88864
   A79        1.98919   0.00083  -0.00043   0.00490   0.00443   1.99362
   A80        1.94176   0.00230  -0.00004   0.00972   0.00966   1.95141
   A81        1.88895  -0.00032   0.00052  -0.00639  -0.00587   1.88308
   A82        1.86285  -0.00052  -0.00034  -0.00015  -0.00046   1.86239
   A83        1.87874  -0.00034   0.00022   0.00035   0.00051   1.87925
   A84        2.11496   0.00353   0.00009   0.01324   0.01332   2.12828
   A85        2.11137  -0.00273  -0.00015  -0.01072  -0.01088   2.10050
   A86        2.05637  -0.00080   0.00005  -0.00274  -0.00269   2.05368
   A87        2.11006   0.00021  -0.00003   0.00106   0.00102   2.11108
   A88        2.09074   0.00014   0.00030   0.00013   0.00043   2.09117
   A89        2.08165  -0.00036  -0.00027  -0.00141  -0.00168   2.07997
   A90        2.11450   0.00033  -0.00003   0.00157   0.00154   2.11604
   A91        2.08412  -0.00041   0.00025  -0.00284  -0.00259   2.08153
   A92        2.08445   0.00008  -0.00022   0.00124   0.00101   2.08546
   A93        2.10469  -0.00018  -0.00003  -0.00040  -0.00043   2.10426
   A94        2.08263   0.00020   0.00006   0.00054   0.00060   2.08323
   A95        2.09579  -0.00003  -0.00003  -0.00019  -0.00022   2.09557
   A96        2.10046   0.00015  -0.00004   0.00019   0.00015   2.10062
   A97        2.08563  -0.00001   0.00006   0.00010   0.00016   2.08579
   A98        2.09708  -0.00015  -0.00003  -0.00029  -0.00032   2.09677
   A99        2.08009   0.00028   0.00007   0.00021   0.00028   2.08037
   A100       2.10111  -0.00008  -0.00003   0.00025   0.00022   2.10133
   A101       2.10195  -0.00020  -0.00004  -0.00049  -0.00052   2.10142
   A102       1.94470   0.00053   0.00015   0.00297   0.00310   1.94780
   A103       2.14253  -0.00026  -0.00045  -0.00273  -0.00317   2.13936
   A104       2.19483  -0.00028   0.00028  -0.00007   0.00021   2.19505
   A105       1.93548  -0.00021  -0.00053   0.00366   0.00312   1.93860
   A106       1.95207  -0.00041  -0.00012  -0.00349  -0.00361   1.94846
   A107       1.94870   0.00042   0.00030   0.00160   0.00190   1.95060
   A108       1.84874   0.00028   0.00058  -0.00228  -0.00170   1.84704
   A109       1.87921   0.00011  -0.00044   0.00254   0.00209   1.88130
   A110       1.89539  -0.00018   0.00022  -0.00210  -0.00188   1.89351
    D1       -0.00516  -0.00039   0.00036   0.00226   0.00247  -0.00269
    D2       -2.76439  -0.00488   0.00366  -0.13956  -0.13616  -2.90055
    D3        3.13844   0.00038  -0.00034   0.00234   0.00200   3.14043
    D4        0.01583  -0.00025  -0.00048  -0.01038  -0.01084   0.00499
    D5        0.09674  -0.00009   0.00105  -0.02785  -0.02731   0.06943
    D6       -2.63093  -0.00358   0.00246  -0.11117  -0.10923  -2.74016
    D7        3.07603   0.00074  -0.00098   0.01952   0.01894   3.09498
    D8        0.02121   0.00075  -0.00129   0.03292   0.03226   0.05347
    D9        2.40987   0.01375  -0.00349   0.18363   0.17766   2.58752
   D10       -1.20787   0.01856  -0.00434   0.27816   0.27162  -0.93625
   D11       -0.18225  -0.00030  -0.00052   0.01538   0.01550  -0.16674
   D12        2.48320   0.00451  -0.00138   0.10991   0.10947   2.59267
   D13        2.95935  -0.00032   0.00235  -0.07328  -0.07278   2.88657
   D14       -0.14133  -0.00060   0.00471  -0.13980  -0.13685  -0.27818
   D15       -0.80194   0.00478  -0.00185   0.09258   0.09248  -0.70946
   D16        2.38057   0.00450   0.00052   0.02605   0.02841   2.40898
   D17        0.20516   0.00011  -0.00044   0.00706   0.00649   0.21166
   D18       -2.78330   0.00323  -0.00065   0.05736   0.05764  -2.72567
   D19       -2.35821   0.00210   0.00458  -0.15107  -0.14836  -2.50657
   D20        0.93651   0.00521   0.00436  -0.10077  -0.09722   0.83929
   D21       -0.77674   0.00190  -0.00041   0.02311   0.02322  -0.75353
   D22       -2.92684   0.00297   0.00033   0.02252   0.02337  -2.90347
   D23        1.30154   0.00211  -0.00012   0.02111   0.02148   1.32302
   D24        2.86027  -0.00372   0.00075  -0.07464  -0.07439   2.78589
   D25        0.71018  -0.00266   0.00148  -0.07523  -0.07424   0.63594
   D26       -1.34463  -0.00351   0.00103  -0.07664  -0.07613  -1.42076
   D27        3.12419   0.00055  -0.00102   0.03792   0.03695  -3.12204
   D28       -0.00676   0.00101  -0.00015   0.00657   0.00655  -0.00021
   D29       -0.44404   0.00610  -0.00433   0.19718   0.19256  -0.25148
   D30        2.70819   0.00655  -0.00346   0.16583   0.16216   2.87035
   D31        1.33820   0.00293  -0.00174   0.08280   0.08146   1.41965
   D32       -0.75869   0.00280  -0.00174   0.08126   0.07995  -0.67874
   D33       -2.86913   0.00308  -0.00154   0.08302   0.08189  -2.78724
   D34       -1.34227  -0.00306   0.00184  -0.08697  -0.08556  -1.42782
   D35        2.84403  -0.00320   0.00184  -0.08851  -0.08706   2.75696
   D36        0.73359  -0.00292   0.00204  -0.08674  -0.08512   0.64847
   D37        0.78879   0.00486   0.00211  -0.01437  -0.01298   0.77581
   D38       -1.34826  -0.00008   0.00151  -0.02717  -0.02644  -1.37469
   D39        2.84750   0.00128   0.00185  -0.02592  -0.02522   2.82228
   D40       -2.38618   0.00434   0.00002   0.03928   0.03967  -2.34651
   D41        1.75996  -0.00060  -0.00057   0.02648   0.02621   1.78617
   D42       -0.32747   0.00076  -0.00023   0.02773   0.02743  -0.30005
   D43        3.07022   0.00047  -0.00196   0.04501   0.04193   3.11215
   D44       -0.06059  -0.00088  -0.00055  -0.01589  -0.01781  -0.07841
   D45       -0.03599  -0.00043  -0.00003  -0.01318  -0.01305  -0.04904
   D46        3.11638  -0.00178   0.00139  -0.07408  -0.07279   3.04359
   D47       -1.38367  -0.00018   0.00032  -0.03040  -0.03019  -1.41386
   D48        0.72184   0.00032   0.00031  -0.02921  -0.02897   0.69287
   D49        2.71789   0.00057   0.00037  -0.02646  -0.02627   2.69162
   D50        0.64874  -0.00103   0.00083  -0.03583  -0.03504   0.61370
   D51        2.75424  -0.00053   0.00083  -0.03463  -0.03381   2.72043
   D52       -1.53289  -0.00029   0.00089  -0.03188  -0.03111  -1.56400
   D53        2.73069  -0.00192   0.00037  -0.03462  -0.03423   2.69646
   D54       -1.44699  -0.00142   0.00037  -0.03342  -0.03301  -1.47999
   D55        0.54907  -0.00117   0.00043  -0.03068  -0.03031   0.51876
   D56       -1.65712   0.00090   0.00045  -0.00674  -0.00618  -1.66329
   D57        2.51209  -0.00041   0.00005  -0.00989  -0.00971   2.50237
   D58        0.38677   0.00007   0.00027  -0.00645  -0.00632   0.38045
   D59        1.47532   0.00195  -0.00084   0.04512   0.04394   1.51926
   D60       -0.63866   0.00064  -0.00124   0.04197   0.04040  -0.59826
   D61       -2.76398   0.00112  -0.00102   0.04541   0.04380  -2.72018
   D62       -1.20465   0.00210  -0.00304   0.13260   0.12918  -1.07547
   D63        1.92511   0.00156  -0.00401   0.16733   0.16328   2.08839
   D64        1.94823   0.00070  -0.00151   0.06871   0.06724   2.01547
   D65       -1.20520   0.00016  -0.00249   0.10345   0.10134  -1.10386
   D66       -0.64115   0.00091  -0.00103   0.03197   0.03092  -0.61022
   D67        1.41090   0.00292  -0.00043   0.04212   0.04164   1.45255
   D68       -2.72852   0.00184  -0.00058   0.03226   0.03175  -2.69678
   D69       -2.76348  -0.00007  -0.00083   0.02677   0.02589  -2.73758
   D70       -0.71143   0.00194  -0.00023   0.03691   0.03661  -0.67481
   D71        1.43233   0.00086  -0.00038   0.02705   0.02672   1.45905
   D72        1.52807   0.00012  -0.00095   0.02395   0.02301   1.55108
   D73       -2.70307   0.00212  -0.00035   0.03410   0.03373  -2.66934
   D74       -0.55931   0.00105  -0.00050   0.02424   0.02384  -0.53547
   D75        0.01893  -0.00125  -0.00021  -0.01467  -0.01494   0.00399
   D76        3.11227  -0.00161  -0.00059  -0.01102  -0.01164   3.10063
   D77       -3.11127  -0.00077   0.00072  -0.04825  -0.04746   3.12445
   D78       -0.01793  -0.00113   0.00035  -0.04459  -0.04416  -0.06209
   D79       -2.54760   0.00200  -0.00099   0.07471   0.07373  -2.47387
   D80        0.56005   0.00177  -0.00101   0.06675   0.06574   0.62579
   D81        0.57047   0.00280  -0.00080   0.09042   0.08962   0.66009
   D82       -2.60506   0.00257  -0.00083   0.08246   0.08163  -2.52343
   D83       -0.02181   0.00082   0.00047   0.01534   0.01596  -0.00585
   D84       -3.11340   0.00119   0.00089   0.01164   0.01264  -3.10076
   D85       -3.14139   0.00012   0.00030   0.00084   0.00115  -3.14023
   D86        0.05021   0.00049   0.00071  -0.00286  -0.00217   0.04804
   D87        3.07063  -0.00130   0.00023  -0.03007  -0.02975   3.04088
   D88       -0.05855  -0.00099   0.00014  -0.02161  -0.02140  -0.07995
   D89       -0.18173  -0.00094   0.00068  -0.04621  -0.04561  -0.22734
   D90        2.97227  -0.00062   0.00059  -0.03776  -0.03726   2.93501
   D91       -0.13133  -0.00062   0.00116  -0.02768  -0.02712  -0.15845
   D92        2.85546  -0.00130   0.00131  -0.07223  -0.07059   2.78487
   D93        3.11429  -0.00083   0.00075  -0.01195  -0.01158   3.10272
   D94       -0.18210  -0.00151   0.00090  -0.05650  -0.05505  -0.23715
   D95       -3.13894   0.00022  -0.00003   0.00534   0.00533  -3.13361
   D96       -0.01095   0.00002   0.00003   0.00093   0.00099  -0.00996
   D97       -0.00933  -0.00010   0.00005  -0.00288  -0.00283  -0.01216
   D98        3.11866  -0.00029   0.00012  -0.00729  -0.00717   3.11148
   D99        3.13429  -0.00020   0.00007  -0.00530  -0.00521   3.12908
   D100      -0.01591  -0.00018   0.00010  -0.00490  -0.00479  -0.02070
   D101       0.00439   0.00009  -0.00001   0.00265   0.00263   0.00702
   D102       3.13737   0.00011   0.00001   0.00305   0.00305   3.14043
   D103       0.00638   0.00003  -0.00004   0.00099   0.00095   0.00733
   D104       3.14111  -0.00002   0.00000  -0.00013  -0.00013   3.14098
   D105      -3.12190   0.00022  -0.00011   0.00533   0.00523  -3.11667
   D106       0.01283   0.00018  -0.00007   0.00422   0.00415   0.01698
   D107       0.00364  -0.00001  -0.00004  -0.00051  -0.00055   0.00310
   D108       3.13948   0.00001   0.00000  -0.00004  -0.00004   3.13943
   D109      -3.12945  -0.00004  -0.00007  -0.00090  -0.00096  -3.13041
   D110       0.00638  -0.00002  -0.00003  -0.00043  -0.00045   0.00593
   D111       0.00192   0.00005  -0.00001   0.00123   0.00122   0.00314
   D112       3.14026   0.00000   0.00001  -0.00008  -0.00008   3.14018
   D113      -3.13274   0.00009  -0.00005   0.00237   0.00232  -3.13043
   D114       0.00560   0.00004  -0.00003   0.00105   0.00102   0.00661
   D115      -0.00683  -0.00006   0.00005  -0.00148  -0.00143  -0.00826
   D116       3.13802  -0.00001   0.00003  -0.00016  -0.00013   3.13788
   D117       3.14057  -0.00008   0.00001  -0.00195  -0.00193   3.13864
   D118       0.00223  -0.00003  -0.00001  -0.00063  -0.00064   0.00159
   D119       2.13574   0.00177  -0.00066   0.04938   0.04855   2.18429
   D120      -2.03891   0.00041  -0.00022   0.03794   0.03754  -2.00138
   D121       0.08916   0.00234  -0.00027   0.04945   0.04905   0.13820
   D122      -0.83764   0.00427  -0.00088   0.10263   0.10189  -0.73574
   D123       1.27089   0.00292  -0.00045   0.09118   0.09088   1.36177
   D124      -2.88422   0.00484  -0.00050   0.10269   0.10239  -2.78184
   D125       3.12847  -0.00005  -0.00003  -0.00147  -0.00155   3.12692
   D126       0.02835   0.00018  -0.00009   0.00469   0.00457   0.03291
   D127       0.01978   0.00021   0.00000   0.00641   0.00640   0.02619
   D128      -3.08034   0.00044  -0.00006   0.01256   0.01252  -3.06782
   D129      -3.12671   0.00004  -0.00002   0.00303   0.00295  -3.12375
   D130       0.03139   0.00014  -0.00004   0.00545   0.00537   0.03676
   D131      -0.01795  -0.00010  -0.00004  -0.00435  -0.00439  -0.02233
   D132       3.14015   0.00001  -0.00006  -0.00193  -0.00197   3.13817
   D133      -0.00720  -0.00016   0.00003  -0.00373  -0.00371  -0.01091
   D134      -3.13547   0.00000  -0.00002   0.00017   0.00015  -3.13532
   D135       3.09314  -0.00038   0.00010  -0.00982  -0.00974   3.08340
   D136      -0.03513  -0.00022   0.00005  -0.00592  -0.00588  -0.04101
   D137       0.00343  -0.00006   0.00007  -0.00042  -0.00035   0.00307
   D138      -3.13419   0.00002   0.00002   0.00092   0.00094  -3.13325
   D139       3.12851  -0.00017   0.00009  -0.00288  -0.00281   3.12571
   D140      -0.00911  -0.00009   0.00004  -0.00154  -0.00151  -0.01062
   D141      -0.00782  -0.00002  -0.00001  -0.00122  -0.00123  -0.00905
   D142      -3.14013   0.00006  -0.00001   0.00139   0.00139  -3.13874
   D143       3.12035  -0.00018   0.00004  -0.00515  -0.00511   3.11524
   D144      -0.01196  -0.00010   0.00004  -0.00253  -0.00250  -0.01445
   D145       0.00968   0.00013  -0.00004   0.00328   0.00325   0.01293
   D146      -3.14121   0.00005  -0.00004   0.00067   0.00064  -3.14057
   D147      -3.13591   0.00005   0.00001   0.00194   0.00195  -3.13396
   D148      -0.00361  -0.00003   0.00001  -0.00067  -0.00066  -0.00428
   D149      -0.78758   0.00143  -0.00069   0.04108   0.04039  -0.74719
   D150       1.27189   0.00138  -0.00039   0.03837   0.03797   1.30986
   D151      -2.88328   0.00116   0.00003   0.03431   0.03432  -2.84897
   D152       2.29866   0.00104  -0.00112   0.04534   0.04423   2.34289
   D153      -1.92506   0.00099  -0.00083   0.04263   0.04182  -1.88324
   D154       0.20295   0.00077  -0.00041   0.03856   0.03816   0.24112
         Item               Value     Threshold  Converged?
 Maximum Force            0.027755     0.000450     NO 
 RMS     Force            0.004018     0.000300     NO 
 Maximum Displacement     0.754188     0.001800     NO 
 RMS     Displacement     0.174511     0.001200     NO 
 Predicted change in Energy=-1.945464D-02
 Lowest energy point so far.  Saving SCF results.
 GradGradGradGradGradGradGradGradGradGradGradGradGradGradGradGradGradGrad

 Leave Link  103 at Wed Dec  5 17:44:32 2018, MaxMem=   536870912 cpu:         2.3
 (Enter /pbs_home/pkowalski/g09d01/g09/l202.exe)
 Stoichiometry    C29H22F6S2
 Framework group  C1[X(C29H22F6S2)]
 Deg. of freedom   171
 Full point group                 C1      NOp   1
 RotChk:  IX=0 Diff= 4.61D-02
 Largest Abelian subgroup         C1      NOp   1
 Largest concise Abelian subgroup C1      NOp   1
                         Standard orientation:                         
 ---------------------------------------------------------------------
 Center     Atomic      Atomic             Coordinates (Angstroms)
 Number     Number       Type             X           Y           Z
 ---------------------------------------------------------------------
      1         16           0        2.326760   -1.719739    1.543501
      2         16           0       -1.916317   -2.182182   -0.783949
      3          9           0       -2.398475    3.256214    0.009153
      4          9           0       -1.094557    3.514380   -1.701184
      5          9           0       -0.046790    4.999298    0.235009
      6          9           0       -0.643509    3.553503    1.745116
      7          9           0        1.817886    3.388669   -0.681308
      8          9           0        1.850536    2.927673    1.437043
      9          6           0       -1.537829    0.366938   -0.905533
     10          6           0       -0.896540   -0.862445   -1.143263
     11          6           0        1.088320   -0.541541    1.344245
     12          6           0       -0.719923    1.526269   -0.464852
     13          6           0       -1.167802    2.994000   -0.461193
     14          6           0        0.561641    1.498327    0.038005
     15          6           0       -0.187214    3.701674    0.488849
     16          6           0        1.081937    2.879194    0.339420
     17          6           0        1.457326    0.371875    0.370473
     18          6           0        0.002171   -0.425160    2.367353
     19          6           0        0.272373   -1.146038   -2.028466
     20          6           0        3.342485   -1.009976    0.330812
     21          6           0       -3.284490   -1.170061   -0.414101
     22          6           0       -4.548196   -1.835624   -0.071375
     23          6           0       -5.690662   -1.135581    0.360562
     24          6           0       -4.649924   -3.239426   -0.143730
     25          6           0       -6.868036   -1.804465    0.685320
     26          6           0       -5.822979   -3.905906    0.186313
     27          6           0       -6.947248   -3.191885    0.600188
     28          6           0       -2.967772    0.157830   -0.635225
     29          6           0       -4.030511    1.199989   -0.842379
     30          6           0        4.636672   -1.647845    0.054028
     31          6           0        5.793649   -0.895817   -0.219958
     32          6           0        4.764600   -3.047822    0.105664
     33          6           0        7.013935   -1.521495   -0.462496
     34          6           0        5.985324   -3.669712   -0.132351
     35          6           0        7.117618   -2.910534   -0.425979
     36          6           0        2.745390    0.118118   -0.215777
     37          6           0        3.307979    0.957984   -1.322732
     38          1           0        0.367978    0.168310    3.219452
     39          1           0       -0.325118   -1.404580    2.744558
     40          1           0       -0.878325    0.085230    1.952545
     41          1           0        0.788765   -2.081738   -1.770865
     42          1           0        1.003132   -0.333962   -2.024408
     43          1           0       -0.114686   -1.239046   -3.055845
     44          1           0       -5.666272   -0.053502    0.464083
     45          1           0       -3.790292   -3.829051   -0.474657
     46          1           0       -7.733680   -1.225160    1.017448
     47          1           0       -5.858496   -4.996043    0.113871
     48          1           0       -7.872896   -3.712704    0.857314
     49          1           0       -4.804182    0.776278   -1.501801
     50          1           0       -4.521045    1.533800    0.082490
     51          1           0       -3.638952    2.082523   -1.346009
     52          1           0        5.749545    0.193532   -0.200048
     53          1           0        3.882257   -3.657844    0.319962
     54          1           0        7.897909   -0.911384   -0.666877
     55          1           0        6.050849   -4.760270   -0.092619
     56          1           0        8.077230   -3.398583   -0.614119
     57          1           0        2.538451    1.186203   -2.077008
     58          1           0        3.663371    1.930390   -0.953273
     59          1           0        4.137783    0.455498   -1.832429
 ---------------------------------------------------------------------
 Rotational constants (GHZ):      0.1285468      0.0670966      0.0487002
 Leave Link  202 at Wed Dec  5 17:44:34 2018, MaxMem=   536870912 cpu:         0.0
 (Enter /pbs_home/pkowalski/g09d01/g09/l301.exe)
 Basis read from rwf:  (5D, 7F)
 No pseudopotential information found on rwf file.
 There are   673 symmetry adapted cartesian basis functions of A   symmetry.
 There are   636 symmetry adapted basis functions of A   symmetry.
   636 basis functions,  1103 primitive gaussians,   673 cartesian basis functions
   141 alpha electrons      141 beta electrons
       nuclear repulsion energy      4641.0266254470 Hartrees.
 IExCor= 1009 DFT=T Ex+Corr=PBE1PBE ExCW=0 ScaHFX=  0.250000
 ScaDFX=  0.750000  0.750000  1.000000  1.000000 ScalE2=  1.000000  1.000000
 IRadAn=      0 IRanWt=     -1 IRanGd=            0 ICorTp=0 IEmpDi=  4
 NAtoms=   59 NActive=   59 NUniq=   59 SFac= 1.00D+00 NAtFMM=   60 NAOKFM=F Big=F
 Integral buffers will be    131072 words long.
 Raffenetti 2 integral format.
 Two-electron integral symmetry is turned on.
 No density basis found on file   724.
 Leave Link  301 at Wed Dec  5 17:44:35 2018, MaxMem=   536870912 cpu:         0.6
 (Enter /pbs_home/pkowalski/g09d01/g09/l302.exe)
 NPDir=0 NMtPBC=     1 NCelOv=     1 NCel=       1 NClECP=     1 NCelD=      1
         NCelK=      1 NCelE2=     1 NClLst=     1 CellRange=     0.0.
 One-electron integrals computed using PRISM.
 NBasis=   636 RedAO= T EigKep=  2.91D-04  NBF=   636
 NBsUse=   636 1.00D-06 EigRej= -1.00D+00 NBFU=   636
 Precomputing XC quadrature grid using
 IXCGrd= 4 IRadAn=           0 IRanWt=          -1 IRanGd=           0 AccXCQ= 0.00D+00.
 Generated NRdTot=       0 NPtTot=           0 NUsed=           0 NTot=          32
 NSgBfM=   609   610   620   628   629 MxSgAt=    59 MxSgA2=    59.
 Leave Link  302 at Wed Dec  5 17:44:37 2018, MaxMem=   536870912 cpu:        16.2
 (Enter /pbs_home/pkowalski/g09d01/g09/l303.exe)
 DipDrv:  MaxL=1.
 Leave Link  303 at Wed Dec  5 17:44:39 2018, MaxMem=   536870912 cpu:         1.5
 (Enter /pbs_home/pkowalski/g09d01/g09/l401.exe)
 Initial guess from the checkpoint file:  "dae0068freq_open_pbe0_air.chk"
 B after Tr=     0.000000    0.000000    0.000000
         Rot=    0.999900   -0.006476   -0.001093    0.012504 Ang=  -1.62 deg.
 Guess basis will be translated and rotated to current coordinates.
 JPrj=2 DoOrth=T DoCkMO=T.
 Generating alternative initial guess.
 ExpMin= 1.22D-01 ExpMax= 9.18D+03 ExpMxC= 1.38D+03 IAcc=1 IRadAn=         1 AccDes= 0.00D+00
 Harris functional with IExCor= 1009 and IRadAn=       1 diagonalized for initial guess.
 HarFok:  IExCor= 1009 AccDes= 0.00D+00 IRadAn=         1 IDoV= 1 UseB2=F ITyADJ=14
 ICtDFT=  3500011 ScaDFX=  1.000000  1.000000  1.000000  1.000000
 FoFCou: FMM=F IPFlag=           0 FMFlag=      100000 FMFlg1=           0
         NFxFlg=           0 DoJE=T BraDBF=F KetDBF=T FulRan=T
         wScrn=  0.000000 ICntrl=     500 IOpCl=  0 I1Cent=   200000004 NGrid=           0
         NMat0=    1 NMatS0=      1 NMatT0=    0 NMatD0=    1 NMtDS0=    0 NMtDT0=    0
 Petite list used in FoFCou.
 Harris En= -2510.25960701639    
 Leave Link  401 at Wed Dec  5 17:44:44 2018, MaxMem=   536870912 cpu:        41.8
 (Enter /pbs_home/pkowalski/g09d01/g09/l502.exe)
 Closed shell SCF:
 Using DIIS extrapolation, IDIIS=  1040.
 Integral symmetry usage will be decided dynamically.
 IVT=     1387805 IEndB=     1387805 NGot=   536870912 MDV=   535953350
 LenX=   535953350 LenY=   535499748
 Requested convergence on RMS density matrix=1.00D-08 within 128 cycles.
 Requested convergence on MAX density matrix=1.00D-06.
 Requested convergence on             energy=1.00D-06.
 No special actions if energy rises.
 Fock matrices will be formed incrementally for  20 cycles.
 Integral accuracy reduced to 1.0D-05 until final iterations.

 Cycle   1  Pass 0  IDiag  1:
 FoFJK:  IHMeth= 1 ICntrl=       0 DoSepK=F KAlg= 0 I1Cent=   0 FoldK=F
 IRaf= 650000000 NMat=   1 IRICut=       1 DoRegI=T DoRafI=F ISym2E= 0.
 FoFCou: FMM=F IPFlag=           0 FMFlag=      100000 FMFlg1=           0
         NFxFlg=           0 DoJE=F BraDBF=F KetDBF=F FulRan=T
         wScrn=  0.000000 ICntrl=       0 IOpCl=  0 I1Cent=           0 NGrid=           0
         NMat0=    1 NMatS0=      1 NMatT0=    0 NMatD0=    1 NMtDS0=    0 NMtDT0=    0
 Symmetry not used in FoFCou.
 E= -2509.97823498221    
 DIIS: error= 8.92D-03 at cycle   1 NSaved=   1.
 NSaved= 1 IEnMin= 1 EnMin= -2509.97823498221     IErMin= 1 ErrMin= 8.92D-03
 ErrMax= 8.92D-03  0.00D+00 EMaxC= 1.00D-01 BMatC= 6.91D-02 BMatP= 6.91D-02
 IDIUse=3 WtCom= 9.11D-01 WtEn= 8.92D-02
 Coeff-Com:  0.100D+01
 Coeff-En:   0.100D+01
 Coeff:      0.100D+01
 Gap=     0.502 Goal=   None    Shift=    0.000
 GapD=    0.502 DampG=2.000 DampE=1.000 DampFc=2.0000 IDamp=-1.
 RMSDP=8.43D-04 MaxDP=2.88D-02              OVMax= 4.82D-02

 Cycle   2  Pass 0  IDiag  1:
 RMSU=  8.41D-04    CP:  9.97D-01
 E= -2510.09408331333     Delta-E=       -0.115848331120 Rises=F Damp=F
 DIIS: error= 1.32D-03 at cycle   2 NSaved=   2.
 NSaved= 2 IEnMin= 2 EnMin= -2510.09408331333     IErMin= 2 ErrMin= 1.32D-03
 ErrMax= 1.32D-03  0.00D+00 EMaxC= 1.00D-01 BMatC= 1.12D-03 BMatP= 6.91D-02
 IDIUse=3 WtCom= 9.87D-01 WtEn= 1.32D-02
 Coeff-Com: -0.671D-01 0.107D+01
 Coeff-En:   0.000D+00 0.100D+01
 Coeff:     -0.662D-01 0.107D+01
 Gap=     0.145 Goal=   None    Shift=    0.000
 RMSDP=1.71D-04 MaxDP=7.29D-03 DE=-1.16D-01 OVMax= 1.32D-02

 Cycle   3  Pass 0  IDiag  1:
 RMSU=  1.62D-04    CP:  9.96D-01  1.06D+00
 E= -2510.09538096081     Delta-E=       -0.001297647485 Rises=F Damp=F
 DIIS: error= 5.88D-04 at cycle   3 NSaved=   3.
 NSaved= 3 IEnMin= 3 EnMin= -2510.09538096081     IErMin= 3 ErrMin= 5.88D-04
 ErrMax= 5.88D-04  0.00D+00 EMaxC= 1.00D-01 BMatC= 1.16D-03 BMatP= 1.12D-03
 IDIUse=3 WtCom= 9.94D-01 WtEn= 5.88D-03
 Coeff-Com: -0.466D-01 0.587D+00 0.460D+00
 Coeff-En:   0.000D+00 0.000D+00 0.100D+01
 Coeff:     -0.463D-01 0.584D+00 0.463D+00
 Gap=     0.141 Goal=   None    Shift=    0.000
 RMSDP=9.96D-05 MaxDP=6.16D-03 DE=-1.30D-03 OVMax= 1.26D-02

 Cycle   4  Pass 0  IDiag  1:
 RMSU=  5.77D-05    CP:  9.97D-01  1.08D+00  5.08D-01
 E= -2510.09634138631     Delta-E=       -0.000960425496 Rises=F Damp=F
 DIIS: error= 2.62D-04 at cycle   4 NSaved=   4.
 NSaved= 4 IEnMin= 4 EnMin= -2510.09634138631     IErMin= 4 ErrMin= 2.62D-04
 ErrMax= 2.62D-04  0.00D+00 EMaxC= 1.00D-01 BMatC= 1.02D-04 BMatP= 1.12D-03
 IDIUse=3 WtCom= 9.97D-01 WtEn= 2.62D-03
 Coeff-Com: -0.131D-01 0.136D+00 0.241D+00 0.636D+00
 Coeff-En:   0.000D+00 0.000D+00 0.487D-01 0.951D+00
 Coeff:     -0.131D-01 0.135D+00 0.241D+00 0.637D+00
 Gap=     0.142 Goal=   None    Shift=    0.000
 RMSDP=3.47D-05 MaxDP=2.21D-03 DE=-9.60D-04 OVMax= 4.42D-03

 Cycle   5  Pass 0  IDiag  1:
 RMSU=  2.78D-05    CP:  9.97D-01  1.08D+00  5.90D-01  7.28D-01
 E= -2510.09641201162     Delta-E=       -0.000070625311 Rises=F Damp=F
 DIIS: error= 1.47D-04 at cycle   5 NSaved=   5.
 NSaved= 5 IEnMin= 5 EnMin= -2510.09641201162     IErMin= 5 ErrMin= 1.47D-04
 ErrMax= 1.47D-04  0.00D+00 EMaxC= 1.00D-01 BMatC= 3.77D-05 BMatP= 1.02D-04
 IDIUse=3 WtCom= 9.99D-01 WtEn= 1.47D-03
 Coeff-Com: -0.730D-03-0.124D-01 0.858D-01 0.443D+00 0.485D+00
 Coeff-En:   0.000D+00 0.000D+00 0.000D+00 0.285D+00 0.715D+00
 Coeff:     -0.729D-03-0.124D-01 0.857D-01 0.442D+00 0.485D+00
 Gap=     0.142 Goal=   None    Shift=    0.000
 RMSDP=1.59D-05 MaxDP=9.31D-04 DE=-7.06D-05 OVMax= 1.96D-03

 Cycle   6  Pass 0  IDiag  1:
 RMSU=  6.97D-06    CP:  9.96D-01  1.08D+00  5.93D-01  8.50D-01  5.54D-01
 E= -2510.09645102421     Delta-E=       -0.000039012594 Rises=F Damp=F
 DIIS: error= 4.91D-05 at cycle   6 NSaved=   6.
 NSaved= 6 IEnMin= 6 EnMin= -2510.09645102421     IErMin= 6 ErrMin= 4.91D-05
 ErrMax= 4.91D-05  0.00D+00 EMaxC= 1.00D-01 BMatC= 1.85D-06 BMatP= 3.77D-05
 IDIUse=1 WtCom= 1.00D+00 WtEn= 0.00D+00
 Coeff-Com:  0.712D-03-0.189D-01 0.255D-01 0.180D+00 0.262D+00 0.550D+00
 Coeff:      0.712D-03-0.189D-01 0.255D-01 0.180D+00 0.262D+00 0.550D+00
 Gap=     0.142 Goal=   None    Shift=    0.000
 RMSDP=3.87D-06 MaxDP=2.08D-04 DE=-3.90D-05 OVMax= 4.04D-04

 Initial convergence to 1.0D-05 achieved.  Increase integral accuracy.
 Cycle   7  Pass 1  IDiag  1:
 E= -2510.09649379899     Delta-E=       -0.000042774780 Rises=F Damp=F
 DIIS: error= 1.53D-04 at cycle   1 NSaved=   1.
 NSaved= 1 IEnMin= 1 EnMin= -2510.09649379899     IErMin= 1 ErrMin= 1.53D-04
 ErrMax= 1.53D-04  0.00D+00 EMaxC= 1.00D-01 BMatC= 1.54D-05 BMatP= 1.54D-05
 IDIUse=3 WtCom= 9.98D-01 WtEn= 1.53D-03
 Coeff-Com:  0.100D+01
 Coeff-En:   0.100D+01
 Coeff:      0.100D+01
 Gap=     0.142 Goal=   None    Shift=    0.000
 RMSDP=3.87D-06 MaxDP=2.08D-04 DE=-4.28D-05 OVMax= 5.03D-04

 Cycle   8  Pass 1  IDiag  1:
 RMSU=  1.78D-04    CP:  1.00D+00
 E= -2510.09651078886     Delta-E=       -0.000016989866 Rises=F Damp=F
 DIIS: error= 3.68D-05 at cycle   2 NSaved=   2.
 NSaved= 2 IEnMin= 2 EnMin= -2510.09651078886     IErMin= 2 ErrMin= 3.68D-05
 ErrMax= 3.68D-05  0.00D+00 EMaxC= 1.00D-01 BMatC= 5.23D-07 BMatP= 1.54D-05
 IDIUse=1 WtCom= 1.00D+00 WtEn= 0.00D+00
 Coeff-Com:  0.378D-01 0.962D+00
 Coeff:      0.378D-01 0.962D+00
 Gap=     0.142 Goal=   None    Shift=    0.000
 RMSDP=4.83D-06 MaxDP=2.47D-04 DE=-1.70D-05 OVMax= 5.58D-04

 Cycle   9  Pass 1  IDiag  1:
 RMSU=  4.25D-06    CP:  1.00D+00  1.01D+00
 E= -2510.09650948302     Delta-E=        0.000001305838 Rises=F Damp=F
 DIIS: error= 6.76D-05 at cycle   3 NSaved=   3.
 NSaved= 3 IEnMin= 2 EnMin= -2510.09651078886     IErMin= 2 ErrMin= 3.68D-05
 ErrMax= 6.76D-05  0.00D+00 EMaxC= 1.00D-01 BMatC= 1.69D-06 BMatP= 5.23D-07
 IDIUse=1 WtCom= 1.00D+00 WtEn= 0.00D+00
 Coeff-Com: -0.769D-02 0.648D+00 0.360D+00
 Coeff:     -0.769D-02 0.648D+00 0.360D+00
 Gap=     0.142 Goal=   None    Shift=    0.000
 RMSDP=2.86D-06 MaxDP=1.67D-04 DE= 1.31D-06 OVMax= 3.61D-04

 Cycle  10  Pass 1  IDiag  1:
 RMSU=  9.16D-07    CP:  1.00D+00  1.01D+00  3.65D-01
 E= -2510.09651135337     Delta-E=       -0.000001870351 Rises=F Damp=F
 DIIS: error= 4.19D-06 at cycle   4 NSaved=   4.
 NSaved= 4 IEnMin= 4 EnMin= -2510.09651135337     IErMin= 4 ErrMin= 4.19D-06
 ErrMax= 4.19D-06  0.00D+00 EMaxC= 1.00D-01 BMatC= 2.06D-08 BMatP= 5.23D-07
 IDIUse=1 WtCom= 1.00D+00 WtEn= 0.00D+00
 Coeff-Com: -0.541D-02 0.389D+00 0.224D+00 0.393D+00
 Coeff:     -0.541D-02 0.389D+00 0.224D+00 0.393D+00
 Gap=     0.142 Goal=   None    Shift=    0.000
 RMSDP=3.82D-07 MaxDP=1.77D-05 DE=-1.87D-06 OVMax= 3.83D-05

 Cycle  11  Pass 1  IDiag  1:
 RMSU=  3.11D-07    CP:  1.00D+00  1.01D+00  3.94D-01  7.97D-01
 E= -2510.09651137472     Delta-E=       -0.000000021352 Rises=F Damp=F
 DIIS: error= 8.15D-07 at cycle   5 NSaved=   5.
 NSaved= 5 IEnMin= 5 EnMin= -2510.09651137472     IErMin= 5 ErrMin= 8.15D-07
 ErrMax= 8.15D-07  0.00D+00 EMaxC= 1.00D-01 BMatC= 9.69D-10 BMatP= 2.06D-08
 IDIUse=1 WtCom= 1.00D+00 WtEn= 0.00D+00
 Coeff-Com: -0.199D-02 0.133D+00 0.774D-01 0.211D+00 0.581D+00
 Coeff:     -0.199D-02 0.133D+00 0.774D-01 0.211D+00 0.581D+00
 Gap=     0.142 Goal=   None    Shift=    0.000
 RMSDP=1.21D-07 MaxDP=6.45D-06 DE=-2.14D-08 OVMax= 1.26D-05

 Cycle  12  Pass 1  IDiag  1:
 RMSU=  1.14D-07    CP:  1.00D+00  1.01D+00  3.93D-01  8.11D-01  8.74D-01
 E= -2510.09651137560     Delta-E=       -0.000000000878 Rises=F Damp=F
 DIIS: error= 3.26D-07 at cycle   6 NSaved=   6.
 NSaved= 6 IEnMin= 6 EnMin= -2510.09651137560     IErMin= 6 ErrMin= 3.26D-07
 ErrMax= 3.26D-07  0.00D+00 EMaxC= 1.00D-01 BMatC= 1.22D-10 BMatP= 9.69D-10
 IDIUse=1 WtCom= 1.00D+00 WtEn= 0.00D+00
 Coeff-Com: -0.420D-04-0.203D-02-0.116D-02 0.393D-01 0.300D+00 0.664D+00
 Coeff:     -0.420D-04-0.203D-02-0.116D-02 0.393D-01 0.300D+00 0.664D+00
 Gap=     0.142 Goal=   None    Shift=    0.000
 RMSDP=4.46D-08 MaxDP=2.51D-06 DE=-8.78D-10 OVMax= 4.48D-06

 Cycle  13  Pass 1  IDiag  1:
 RMSU=  2.37D-08    CP:  1.00D+00  1.01D+00  3.93D-01  8.32D-01  9.08D-01
                    CP:  7.30D-01
 E= -2510.09651137579     Delta-E=       -0.000000000191 Rises=F Damp=F
 DIIS: error= 6.53D-08 at cycle   7 NSaved=   7.
 NSaved= 7 IEnMin= 7 EnMin= -2510.09651137579     IErMin= 7 ErrMin= 6.53D-08
 ErrMax= 6.53D-08  0.00D+00 EMaxC= 1.00D-01 BMatC= 1.36D-11 BMatP= 1.22D-10
 IDIUse=1 WtCom= 1.00D+00 WtEn= 0.00D+00
 Coeff-Com:  0.991D-04-0.941D-02-0.554D-02 0.913D-02 0.132D+00 0.369D+00
 Coeff-Com:  0.505D+00
 Coeff:      0.991D-04-0.941D-02-0.554D-02 0.913D-02 0.132D+00 0.369D+00
 Coeff:      0.505D+00
 Gap=     0.142 Goal=   None    Shift=    0.000
 RMSDP=1.17D-08 MaxDP=5.95D-07 DE=-1.91D-10 OVMax= 1.66D-06

 Cycle  14  Pass 1  IDiag  1:
 RMSU=  9.01D-09    CP:  1.00D+00  1.01D+00  3.93D-01  8.34D-01  9.15D-01
                    CP:  7.58D-01  7.52D-01
 E= -2510.09651137574     Delta-E=        0.000000000055 Rises=F Damp=F
 DIIS: error= 2.58D-08 at cycle   8 NSaved=   8.
 NSaved= 8 IEnMin= 7 EnMin= -2510.09651137579     IErMin= 8 ErrMin= 2.58D-08
 ErrMax= 2.58D-08  0.00D+00 EMaxC= 1.00D-01 BMatC= 1.50D-12 BMatP= 1.36D-11
 IDIUse=1 WtCom= 1.00D+00 WtEn= 0.00D+00
 Coeff-Com:  0.596D-04-0.499D-02-0.297D-02 0.392D-03 0.382D-01 0.127D+00
 Coeff-Com:  0.286D+00 0.556D+00
 Coeff:      0.596D-04-0.499D-02-0.297D-02 0.392D-03 0.382D-01 0.127D+00
 Coeff:      0.286D+00 0.556D+00
 Gap=     0.142 Goal=   None    Shift=    0.000
 RMSDP=3.52D-09 MaxDP=1.89D-07 DE= 5.46D-11 OVMax= 4.83D-07

 SCF Done:  E(RPBE1PBE) =  -2510.09651138     A.U. after   14 cycles
            NFock= 14  Conv=0.35D-08     -V/T= 2.0065
 KE= 2.493841731667D+03 PE=-1.518296823662D+04 EE= 5.538003368133D+03
 Leave Link  502 at Wed Dec  5 17:53:26 2018, MaxMem=   536870912 cpu:      4129.7
 (Enter /pbs_home/pkowalski/g09d01/g09/l701.exe)
 Compute integral first derivatives.
 ... and contract with generalized density number  0.
 Leave Link  701 at Wed Dec  5 17:53:31 2018, MaxMem=   536870912 cpu:         5.9
 (Enter /pbs_home/pkowalski/g09d01/g09/l702.exe)
 L702 exits ... SP integral derivatives will be done elsewhere.
 Leave Link  702 at Wed Dec  5 17:53:31 2018, MaxMem=   536870912 cpu:         0.2
 (Enter /pbs_home/pkowalski/g09d01/g09/l703.exe)
 Compute integral first derivatives, UseDBF=F ICtDFT=           0.
 Integral derivatives from FoFJK, PRISM(SPDF).
 Calling FoFJK, ICntrl=      2127 FMM=F ISym2X=0 I1Cent= 0 IOpClX= 0 NMat=1 NMatS=1 NMatT=0.
 FoFJK:  IHMeth= 1 ICntrl=    2127 DoSepK=F KAlg= 0 I1Cent=   0 FoldK=F
 IRaf=         0 NMat=   1 IRICut=       1 DoRegI=T DoRafI=F ISym2E= 0.
 FoFCou: FMM=F IPFlag=           0 FMFlag=      100000 FMFlg1=         800
         NFxFlg=           0 DoJE=F BraDBF=F KetDBF=F FulRan=T
         wScrn=  0.000000 ICntrl=    2127 IOpCl=  0 I1Cent=           0 NGrid=           0
         NMat0=    1 NMatS0=      1 NMatT0=    0 NMatD0=    1 NMtDS0=    0 NMtDT0=    0
 Symmetry not used in FoFCou.
 Leave Link  703 at Wed Dec  5 17:55:46 2018, MaxMem=   536870912 cpu:      1078.1
 (Enter /pbs_home/pkowalski/g09d01/g09/l716.exe)
 Dipole        =-2.57685233D-01-1.41351050D+00-3.50389670D-01
 ***** Axes restored to original set *****
 -------------------------------------------------------------------
 Center     Atomic                   Forces (Hartrees/Bohr)
 Number     Number              X              Y              Z
 -------------------------------------------------------------------
      1       16          -0.002020788    0.000761407    0.000573987
      2       16           0.000129397    0.000029996    0.000338854
      3        9          -0.005361780   -0.004732596   -0.002097692
      4        9          -0.000733057    0.001466894   -0.000917179
      5        9           0.000544755    0.000685974   -0.002249256
      6        9           0.000529694    0.001786959    0.000273428
      7        9          -0.000624441    0.001637010   -0.000065281
      8        9          -0.000200805   -0.001145383    0.000021750
      9        6           0.004684579   -0.010952356    0.019821024
     10        6          -0.007772368    0.006580782   -0.011650400
     11        6           0.008797534    0.003665177    0.006007583
     12        6           0.001086034    0.007413521   -0.004873842
     13        6           0.000813945   -0.002203398    0.000428895
     14        6           0.000250819   -0.002245826   -0.004617388
     15        6          -0.000237923   -0.002838070    0.001926922
     16        6           0.001813723    0.001719482   -0.000988321
     17        6          -0.012234920   -0.004876862    0.001102047
     18        6          -0.001989641   -0.001751143   -0.006343404
     19        6           0.003253569    0.001438098    0.005685966
     20        6          -0.000810984    0.004294849   -0.000898051
     21        6           0.001452049   -0.002703914   -0.006630070
     22        6          -0.001450354    0.000664358    0.000110602
     23        6           0.000247955    0.000320309    0.000828369
     24        6           0.000315615   -0.000381086   -0.000926375
     25        6          -0.000475084    0.000264518    0.000331648
     26        6          -0.000389641   -0.000501055    0.000101917
     27        6           0.000126979   -0.000068075   -0.000074527
     28        6           0.004193056    0.005346198    0.000572748
     29        6          -0.000158403   -0.001236976    0.001521459
     30        6           0.001444849   -0.000129611   -0.000622813
     31        6          -0.000807243    0.000005156    0.001002443
     32        6          -0.001349450   -0.000292052   -0.001320524
     33        6           0.000353365    0.000501789   -0.000277144
     34        6           0.000556969   -0.000642335    0.000069480
     35        6          -0.000087140   -0.000173919    0.000140280
     36        6           0.001371767   -0.002966889    0.001044586
     37        6           0.000190654   -0.001972936   -0.000130132
     38        1          -0.000847084    0.000157750    0.001212282
     39        1           0.000708329   -0.000289741   -0.000276664
     40        1           0.000206559    0.000026762   -0.000047885
     41        1           0.000490704    0.000235339    0.001076293
     42        1           0.000597414    0.000711420   -0.000330410
     43        1           0.000807272   -0.001262276   -0.000810419
     44        1           0.000115472   -0.000464025    0.000411762
     45        1          -0.000537859    0.000075753    0.000090174
     46        1           0.000183506   -0.000223171   -0.000089261
     47        1          -0.000054039    0.000265605    0.000094458
     48        1           0.000263821    0.000122414   -0.000106842
     49        1          -0.001054038   -0.000438858    0.001965625
     50        1           0.001169528    0.002093375    0.000928130
     51        1           0.001679454    0.002105790   -0.001019385
     52        1          -0.000701094    0.000776375   -0.000383125
     53        1           0.000231104    0.000232206   -0.000254785
     54        1          -0.000256532   -0.000172287    0.000004998
     55        1           0.000022719    0.000278190    0.000041555
     56        1          -0.000262925    0.000128361   -0.000005468
     57        1          -0.000400620    0.000322966    0.000544456
     58        1           0.001363279   -0.000442653    0.000199146
     59        1           0.000821745   -0.001007286   -0.000466226
 -------------------------------------------------------------------
 Cartesian Forces:  Max     0.019821024 RMS     0.002974892
 Leave Link  716 at Wed Dec  5 17:55:46 2018, MaxMem=   536870912 cpu:         0.2
 (Enter /pbs_home/pkowalski/g09d01/g09/l103.exe)

 GradGradGradGradGradGradGradGradGradGradGradGradGradGradGradGradGradGrad
 Berny optimization.
 Using GEDIIS/GDIIS optimizer.
 FormGI is forming the generalized inverse of G from B-inverse, IUseBI=4.
 Internal  Forces:  Max     0.010233007 RMS     0.002092029
 Search for a local minimum.
 Step number   6 out of a maximum of  337
 All quantities printed in internal units (Hartrees-Bohrs-Radians)
 RMS Force = .20920D-02 SwitMx=.10000D-02 MixMth= 1
 Mixed Optimization -- RFO/linear search
 Update second derivatives using D2CorX and points    4    5    6
 DE= -1.69D-02 DEPred=-1.95D-02 R= 8.69D-01
 TightC=F SS=  1.41D+00  RLast= 7.37D-01 DXNew= 7.1352D-01 2.2103D+00
 Trust test= 8.69D-01 RLast= 7.37D-01 DXMaxT set to 7.14D-01
 ITU=  1  0 -1  1  1  0
 Use linear search instead of GDIIS.
     Eigenvalues ---    0.00237   0.00453   0.00654   0.00661   0.00692
     Eigenvalues ---    0.00720   0.00748   0.00774   0.00853   0.00865
     Eigenvalues ---    0.00878   0.00911   0.00916   0.00958   0.01077
     Eigenvalues ---    0.01178   0.01197   0.01248   0.01346   0.01383
     Eigenvalues ---    0.01410   0.01485   0.01567   0.01733   0.01879
     Eigenvalues ---    0.01892   0.01956   0.01965   0.01989   0.02016
     Eigenvalues ---    0.02034   0.02081   0.02089   0.02137   0.02144
     Eigenvalues ---    0.02155   0.02155   0.02169   0.02173   0.02192
     Eigenvalues ---    0.02218   0.02587   0.04854   0.05232   0.06729
     Eigenvalues ---    0.06923   0.06972   0.07137   0.07170   0.07457
     Eigenvalues ---    0.07466   0.07529   0.07680   0.08121   0.09305
     Eigenvalues ---    0.09769   0.10385   0.11081   0.12064   0.12314
     Eigenvalues ---    0.14302   0.14756   0.15879   0.15987   0.15997
     Eigenvalues ---    0.15998   0.15998   0.15999   0.16000   0.16000
     Eigenvalues ---    0.16000   0.16000   0.16000   0.16000   0.16000
     Eigenvalues ---    0.16000   0.16000   0.16000   0.16000   0.16000
     Eigenvalues ---    0.16005   0.16019   0.16073   0.17048   0.18002
     Eigenvalues ---    0.21999   0.22000   0.22001   0.22012   0.23039
     Eigenvalues ---    0.23436   0.23478   0.23506   0.23840   0.24001
     Eigenvalues ---    0.24103   0.24499   0.24626   0.24728   0.24792
     Eigenvalues ---    0.24847   0.24943   0.24989   0.24991   0.24995
     Eigenvalues ---    0.25015   0.25231   0.25706   0.26260   0.26965
     Eigenvalues ---    0.27411   0.28448   0.28964   0.29379   0.30309
     Eigenvalues ---    0.30440   0.30712   0.31539   0.31642   0.31801
     Eigenvalues ---    0.32186   0.32200   0.32430   0.32569   0.32571
     Eigenvalues ---    0.32579   0.32594   0.32606   0.32618   0.32619
     Eigenvalues ---    0.32697   0.32739   0.32775   0.32913   0.32988
     Eigenvalues ---    0.33099   0.33294   0.33529   0.35111   0.35658
     Eigenvalues ---    0.35680   0.35693   0.35701   0.35707   0.35768
     Eigenvalues ---    0.35871   0.36141   0.36349   0.37849   0.40580
     Eigenvalues ---    0.40690   0.41114   0.41144   0.43823   0.44312
     Eigenvalues ---    0.45288   0.45615   0.45911   0.45951   0.46038
     Eigenvalues ---    0.46530   0.47079   0.47481   0.48240   0.48334
     Eigenvalues ---    0.48519   0.48987   0.49682   0.50643   0.52392
     Eigenvalues ---    1.27347
 RFO step:  Lambda=-1.94840924D-02 EMin= 2.37274782D-03
 Quartic linear search produced a step of  0.74565.
 Iteration  1 RMS(Cart)=  0.31893149 RMS(Int)=  0.01934238
 Iteration  2 RMS(Cart)=  0.08431469 RMS(Int)=  0.00226945
 Iteration  3 RMS(Cart)=  0.00582579 RMS(Int)=  0.00161237
 Iteration  4 RMS(Cart)=  0.00002056 RMS(Int)=  0.00161237
 Iteration  5 RMS(Cart)=  0.00000022 RMS(Int)=  0.00161237
 ITry= 1 IFail=0 DXMaxC= 1.39D+00 DCOld= 1.00D+10 DXMaxT= 7.14D-01 DXLimC= 3.00D+00 Rises=F
 Variable       Old X    -DE/DX   Delta X   Delta X   Delta X     New X
                                 (Linear)    (Quad)   (Total)
    R1        3.25208  -0.00148   0.00038  -0.00613  -0.00471   3.24737
    R2        3.27641  -0.00015   0.01369  -0.00788   0.00490   3.28131
    R3        3.22405   0.00093  -0.00098   0.00418   0.00351   3.22756
    R4        3.29110   0.00077   0.00105   0.00838   0.00721   3.29830
    R5        2.53853   0.00325   0.00860  -0.00205   0.00655   2.54508
    R6        2.54499   0.00142   0.00988  -0.00381   0.00607   2.55106
    R7        2.51268   0.00103   0.01150  -0.00589   0.00561   2.51829
    R8        2.54122  -0.00023   0.00942  -0.00745   0.00197   2.54319
    R9        2.56549   0.00037   0.00763  -0.00516   0.00247   2.56796
   R10        2.53383  -0.00006   0.00884  -0.00667   0.00217   2.53601
   R11        2.65851  -0.00681  -0.00421  -0.02207  -0.02417   2.63434
   R12        2.80751  -0.01023   0.02906  -0.05709  -0.02803   2.77948
   R13        2.77830  -0.00779   0.00639  -0.02395  -0.01608   2.76222
   R14        2.82220   0.00051   0.00044   0.00297   0.00340   2.82560
   R15        2.61761  -0.00215   0.02549  -0.02637   0.00039   2.61800
   R16        2.82829  -0.00239  -0.00628  -0.00334  -0.00963   2.81867
   R17        2.89988  -0.00684   0.00379  -0.02256  -0.01870   2.88118
   R18        2.60210  -0.00774  -0.00743  -0.01929  -0.02616   2.57594
   R19        2.90609   0.00100   0.00055   0.00791   0.00799   2.91407
   R20        2.84613   0.00286  -0.00186   0.00947   0.00793   2.85406
   R21        2.79122  -0.00034   0.00556  -0.00464   0.00093   2.79215
   R22        2.87185   0.00275  -0.00316   0.01372   0.01014   2.88199
   R23        2.71700   0.00206   0.01335  -0.00194   0.01133   2.72833
   R24        2.08050   0.00077   0.00285   0.00085   0.00370   2.08420
   R25        2.07755  -0.00005   0.00054  -0.00026   0.00029   2.07784
   R26        2.07684  -0.00013   0.00112  -0.00100   0.00012   2.07696
   R27        2.07746   0.00021   0.00092   0.00058   0.00150   2.07896
   R28        2.06447   0.00091   0.00114   0.00608   0.00722   2.07168
   R29        2.08211   0.00051   0.00209   0.00029   0.00238   2.08449
   R30        2.77629  -0.00065   0.00898  -0.00925  -0.00027   2.77602
   R31        2.62385  -0.00606   0.00396  -0.01790  -0.01528   2.60856
   R32        2.77564   0.00156   0.00566   0.00412   0.00978   2.78542
   R33        2.61336   0.00145   0.00520   0.00095   0.00488   2.61825
   R34        2.66033   0.00025   0.00131   0.00027   0.00158   2.66191
   R35        2.66327   0.00065  -0.00102   0.00370   0.00268   2.66595
   R36        2.63146   0.00011   0.00002   0.00048   0.00050   2.63196
   R37        2.05469  -0.00039  -0.00093  -0.00138  -0.00231   2.05238
   R38        2.62474   0.00030   0.00001   0.00117   0.00118   2.62592
   R39        2.06676  -0.00049  -0.00018  -0.00225  -0.00242   2.06433
   R40        2.63104  -0.00004   0.00007  -0.00037  -0.00030   2.63074
   R41        2.06598  -0.00029  -0.00098  -0.00059  -0.00156   2.06442
   R42        2.63554  -0.00021  -0.00008  -0.00072  -0.00081   2.63473
   R43        2.06569  -0.00027  -0.00097  -0.00055  -0.00152   2.06418
   R44        2.06507  -0.00031  -0.00086  -0.00081  -0.00167   2.06340
   R45        2.83989   0.00034  -0.00052   0.00081   0.00028   2.84017
   R46        2.08122  -0.00035   0.00126  -0.00156  -0.00031   2.08091
   R47        2.07650   0.00081   0.00174   0.00166   0.00341   2.07990
   R48        2.05783   0.00281  -0.00217   0.00808   0.00591   2.06374
   R49        2.65855  -0.00120   0.00283  -0.00591  -0.00308   2.65547
   R50        2.65839   0.00000  -0.00041   0.00070   0.00028   2.65867
   R51        2.63167  -0.00011   0.00038  -0.00052  -0.00014   2.63153
   R52        2.06060   0.00075  -0.00241   0.00434   0.00193   2.06253
   R53        2.62772   0.00044   0.00070   0.00093   0.00163   2.62934
   R54        2.06714  -0.00035  -0.00091  -0.00099  -0.00190   2.06524
   R55        2.63311   0.00045  -0.00011   0.00136   0.00125   2.63436
   R56        2.06613  -0.00031  -0.00095  -0.00069  -0.00164   2.06449
   R57        2.63524   0.00021  -0.00108   0.00177   0.00068   2.63592
   R58        2.06594  -0.00028  -0.00089  -0.00066  -0.00154   2.06439
   R59        2.06529  -0.00029  -0.00086  -0.00073  -0.00159   2.06370
   R60        2.83285  -0.00117  -0.00187  -0.00311  -0.00498   2.82787
   R61        2.08144  -0.00001   0.00275  -0.00218   0.00057   2.08201
   R62        2.07730   0.00016   0.00250  -0.00144   0.00105   2.07836
   R63        2.07083   0.00129  -0.00139   0.00650   0.00511   2.07594
    A1        1.63117  -0.00114  -0.00404  -0.00761  -0.00942   1.62176
    A2        1.63559  -0.00057  -0.00603   0.00188  -0.00410   1.63149
    A3        2.07269   0.00408   0.00756  -0.01554  -0.02243   2.05027
    A4        1.92851   0.00538   0.00013   0.03134   0.02696   1.95547
    A5        2.20421  -0.00813   0.04788   0.01673   0.05340   2.25762
    A6        1.94757  -0.00193   0.00770  -0.01392  -0.00520   1.94236
    A7        2.03284   0.00216   0.00843   0.02308   0.02678   2.05962
    A8        2.24323   0.00071   0.00909   0.00735   0.01088   2.25411
    A9        1.91893   0.00147   0.00892   0.00903   0.01425   1.93318
   A10        2.09017   0.00012   0.01503   0.00367   0.00971   2.09988
   A11        2.24287  -0.00092   0.01096   0.00169   0.00356   2.24643
   A12        2.19739  -0.00731   0.02174   0.01043   0.03088   2.22828
   A13        2.22040  -0.00021  -0.01971  -0.04079  -0.06137   2.15904
   A14        1.86521   0.00752  -0.00175   0.03013   0.02822   1.89343
   A15        1.87212  -0.00118   0.00398  -0.00408  -0.00028   1.87183
   A16        2.04308  -0.00345   0.00628  -0.02155  -0.01495   2.02813
   A17        1.85254   0.00653  -0.01225   0.03778   0.02522   1.87776
   A18        1.92997   0.00129  -0.00029   0.00265   0.00230   1.93227
   A19        1.93512   0.00025  -0.00251  -0.00137  -0.00334   1.93178
   A20        1.82917  -0.00311   0.00382  -0.01152  -0.00811   1.82106
   A21        1.95627  -0.00321   0.00630  -0.01284  -0.00730   1.94898
   A22        2.29436  -0.00464   0.00531  -0.04740  -0.04360   2.25076
   A23        2.03162   0.00780  -0.01226   0.05847   0.04422   2.07584
   A24        1.89833   0.00008   0.00387  -0.00149   0.00239   1.90072
   A25        1.98067  -0.00092  -0.00636  -0.00799  -0.01403   1.96664
   A26        2.00556   0.00064  -0.00182  -0.00595  -0.00754   1.99802
   A27        1.88605   0.00085   0.00012   0.00953   0.00944   1.89550
   A28        1.89188  -0.00081  -0.00004   0.00162   0.00140   1.89328
   A29        1.79539   0.00018   0.00436   0.00579   0.00983   1.80523
   A30        1.86625   0.00018   0.00643   0.00183   0.00828   1.87453
   A31        1.96154   0.00121  -0.00095   0.00901   0.00777   1.96931
   A32        1.90027  -0.00010  -0.00028  -0.00675  -0.00684   1.89343
   A33        1.97686  -0.00001  -0.00688   0.00118  -0.00555   1.97132
   A34        1.95913   0.00024   0.00036   0.00041   0.00046   1.95959
   A35        1.80018  -0.00153   0.00115  -0.00610  -0.00478   1.79540
   A36        2.09392   0.00020   0.00765  -0.00386   0.00232   2.09624
   A37        1.99206  -0.00217  -0.01230  -0.00552  -0.01553   1.97653
   A38        2.19701   0.00197   0.00455   0.00929   0.01234   2.20935
   A39        1.90696   0.00213   0.00894   0.00973   0.01870   1.92566
   A40        1.96201  -0.00148  -0.00723  -0.00728  -0.01450   1.94751
   A41        1.93855  -0.00026  -0.00022  -0.00210  -0.00237   1.93617
   A42        1.88977  -0.00041  -0.00029  -0.00237  -0.00258   1.88719
   A43        1.88387  -0.00056  -0.00421   0.00224  -0.00201   1.88186
   A44        1.88044   0.00057   0.00292  -0.00003   0.00283   1.88327
   A45        1.97185  -0.00116  -0.00621  -0.00699  -0.01321   1.95864
   A46        1.96080   0.00015   0.00231  -0.00288  -0.00066   1.96015
   A47        1.86895   0.00211   0.00825   0.01345   0.02169   1.89064
   A48        1.89401  -0.00017   0.00215  -0.00716  -0.00509   1.88892
   A49        1.88773  -0.00045  -0.00251  -0.00032  -0.00276   1.88497
   A50        1.87674  -0.00044  -0.00412   0.00492   0.00070   1.87744
   A51        2.06020   0.00337  -0.00872   0.02453   0.01621   2.07641
   A52        1.93479   0.00079   0.00527   0.00189   0.00625   1.94104
   A53        2.28817  -0.00416   0.00358  -0.02643  -0.02245   2.26573
   A54        2.05117   0.00250  -0.00308   0.01272   0.00978   2.06095
   A55        1.92213  -0.00121   0.00688  -0.00036   0.00514   1.92727
   A56        2.30426  -0.00116  -0.00482  -0.00656  -0.01125   2.29301
   A57        2.14657  -0.00048   0.00315  -0.00556  -0.00244   2.14413
   A58        2.09610   0.00066  -0.00466   0.00787   0.00317   2.09926
   A59        2.04035  -0.00018   0.00142  -0.00243  -0.00102   2.03933
   A60        2.11631   0.00014  -0.00052   0.00155   0.00103   2.11733
   A61        2.10121  -0.00006  -0.00058   0.00084   0.00024   2.10144
   A62        2.06554  -0.00008   0.00106  -0.00249  -0.00145   2.06409
   A63        2.12553  -0.00010  -0.00126   0.00082  -0.00043   2.12511
   A64        2.08955   0.00030   0.00005   0.00273   0.00278   2.09233
   A65        2.06807  -0.00020   0.00121  -0.00357  -0.00236   2.06571
   A66        2.10890  -0.00011  -0.00100  -0.00016  -0.00115   2.10775
   A67        2.07806   0.00014   0.00035   0.00113   0.00148   2.07954
   A68        2.09620  -0.00003   0.00065  -0.00098  -0.00033   2.09586
   A69        2.10095  -0.00002   0.00031  -0.00045  -0.00014   2.10082
   A70        2.08315   0.00009  -0.00053   0.00140   0.00087   2.08402
   A71        2.09907  -0.00008   0.00022  -0.00095  -0.00073   2.09834
   A72        2.07426   0.00027   0.00102   0.00063   0.00165   2.07590
   A73        2.10451  -0.00010  -0.00028  -0.00028  -0.00057   2.10394
   A74        2.10441  -0.00016  -0.00073  -0.00036  -0.00109   2.10332
   A75        1.97003  -0.00123  -0.00906  -0.00604  -0.01251   1.95752
   A76        2.16980  -0.00325   0.02468  -0.01245   0.01056   2.18036
   A77        2.12464   0.00447  -0.02146   0.01889  -0.00493   2.11971
   A78        1.88864   0.00106  -0.00668   0.01024   0.00356   1.89219
   A79        1.99362   0.00012   0.00330  -0.00264   0.00063   1.99425
   A80        1.95141  -0.00120   0.00720  -0.01022  -0.00304   1.94837
   A81        1.88308  -0.00027  -0.00438   0.00324  -0.00115   1.88193
   A82        1.86239   0.00100  -0.00034   0.00616   0.00583   1.86822
   A83        1.87925  -0.00062   0.00038  -0.00570  -0.00537   1.87388
   A84        2.12828  -0.00295   0.00993  -0.02333  -0.01344   2.11485
   A85        2.10050   0.00172  -0.00811   0.01613   0.00799   2.10849
   A86        2.05368   0.00124  -0.00201   0.00786   0.00582   2.05950
   A87        2.11108  -0.00030   0.00076  -0.00248  -0.00172   2.10935
   A88        2.09117  -0.00045   0.00032  -0.00317  -0.00286   2.08831
   A89        2.07997   0.00076  -0.00125   0.00609   0.00482   2.08479
   A90        2.11604  -0.00077   0.00115  -0.00516  -0.00402   2.11202
   A91        2.08153   0.00035  -0.00193   0.00394   0.00201   2.08354
   A92        2.08546   0.00043   0.00075   0.00128   0.00204   2.08750
   A93        2.10426  -0.00029  -0.00032  -0.00153  -0.00186   2.10240
   A94        2.08323   0.00015   0.00045   0.00073   0.00118   2.08440
   A95        2.09557   0.00014  -0.00017   0.00084   0.00067   2.09624
   A96        2.10062  -0.00027   0.00011  -0.00107  -0.00097   2.09965
   A97        2.08579   0.00016   0.00012   0.00068   0.00080   2.08659
   A98        2.09677   0.00011  -0.00024   0.00038   0.00015   2.09691
   A99        2.08037   0.00040   0.00021   0.00267   0.00287   2.08324
   A100       2.10133  -0.00019   0.00016  -0.00152  -0.00136   2.09997
   A101       2.10142  -0.00020  -0.00039  -0.00109  -0.00148   2.09994
   A102       1.94780   0.00105   0.00231   0.00216   0.00439   1.95219
   A103       2.13936   0.00482  -0.00236   0.02728   0.02494   2.16430
   A104       2.19505  -0.00589   0.00016  -0.02986  -0.02967   2.16538
   A105       1.93860  -0.00022   0.00233  -0.00315  -0.00083   1.93777
   A106       1.94846   0.00026  -0.00269   0.00363   0.00093   1.94939
   A107       1.95060  -0.00077   0.00142  -0.00770  -0.00630   1.94430
   A108       1.84704   0.00042  -0.00127   0.00817   0.00690   1.85394
   A109       1.88130   0.00061   0.00156   0.00343   0.00497   1.88627
   A110       1.89351  -0.00023  -0.00140  -0.00356  -0.00498   1.88852
    D1       -0.00269  -0.00053   0.00184  -0.00972  -0.00800  -0.01069
    D2       -2.90055  -0.00299  -0.10153  -0.06494  -0.16729  -3.06784
    D3        3.14043   0.00044   0.00149   0.00939   0.01102  -3.13174
    D4        0.00499   0.00039  -0.00809   0.00968   0.00152   0.00651
    D5        0.06943  -0.00132  -0.02037  -0.00048  -0.02165   0.04778
    D6       -2.74016  -0.00394  -0.08145  -0.04580  -0.12845  -2.86861
    D7        3.09498   0.00075   0.01412   0.01187   0.02674   3.12171
    D8        0.05347  -0.00027   0.02405  -0.03903  -0.01384   0.03963
    D9        2.58752   0.00282   0.13247   0.11564   0.24203   2.82955
   D10       -0.93625   0.00609   0.20253   0.17073   0.36716  -0.56909
   D11       -0.16674   0.00169   0.01156   0.03421   0.04733  -0.11942
   D12        2.59267   0.00496   0.08162   0.08931   0.17246   2.76512
   D13        2.88657  -0.00471  -0.05427  -0.18352  -0.23970   2.64687
   D14       -0.27818  -0.00472  -0.10204  -0.19790  -0.30046  -0.57864
   D15       -0.70946   0.00055   0.06896  -0.08628  -0.01680  -0.72626
   D16        2.40898   0.00053   0.02118  -0.10067  -0.07756   2.33141
   D17        0.21166  -0.00186   0.00484  -0.06465  -0.05990   0.15176
   D18       -2.72567  -0.00232   0.04298  -0.06915  -0.02473  -2.75040
   D19       -2.50657  -0.00681  -0.11063  -0.14521  -0.26180  -2.76838
   D20        0.83929  -0.00727  -0.07249  -0.14971  -0.22664   0.61265
   D21       -0.75353   0.00013   0.01731  -0.01547   0.00338  -0.75015
   D22       -2.90347   0.00113   0.01742   0.00166   0.02057  -2.88290
   D23        1.32302   0.00027   0.01601  -0.01116   0.00626   1.32927
   D24        2.78589  -0.00251  -0.05547  -0.06593  -0.12281   2.66308
   D25        0.63594  -0.00151  -0.05535  -0.04880  -0.10562   0.53032
   D26       -1.42076  -0.00237  -0.05676  -0.06162  -0.11993  -1.54069
   D27       -3.12204   0.00041   0.02755   0.01177   0.03917  -3.08288
   D28       -0.00021   0.00056   0.00488   0.00748   0.01243   0.01222
   D29       -0.25148   0.00337   0.14358   0.07368   0.21675  -0.03473
   D30        2.87035   0.00352   0.12091   0.06940   0.19001   3.06036
   D31        1.41965   0.00155   0.06074   0.03445   0.09538   1.51504
   D32       -0.67874   0.00157   0.05961   0.03551   0.09542  -0.58332
   D33       -2.78724   0.00205   0.06106   0.04209   0.10339  -2.68385
   D34       -1.42782  -0.00183  -0.06380  -0.03340  -0.09748  -1.52531
   D35        2.75696  -0.00180  -0.06492  -0.03234  -0.09745   2.65952
   D36        0.64847  -0.00132  -0.06347  -0.02576  -0.08948   0.55899
   D37        0.77581  -0.00338  -0.00968  -0.01335  -0.02437   0.75144
   D38       -1.37469  -0.00017  -0.01971   0.00685  -0.01436  -1.38905
   D39        2.82228   0.00068  -0.01880   0.01380  -0.00689   2.81539
   D40       -2.34651  -0.00332   0.02958  -0.00061   0.02995  -2.31656
   D41        1.78617  -0.00011   0.01954   0.01960   0.03997   1.82613
   D42       -0.30005   0.00073   0.02045   0.02654   0.04744  -0.25261
   D43        3.11215  -0.00088   0.03126  -0.01320   0.01503   3.12718
   D44       -0.07841  -0.00187  -0.01328  -0.05813  -0.07174  -0.15015
   D45       -0.04904  -0.00104  -0.00973  -0.02541  -0.03538  -0.08443
   D46        3.04359  -0.00203  -0.05428  -0.07033  -0.12215   2.92144
   D47       -1.41386  -0.00268  -0.02251  -0.03879  -0.06142  -1.47528
   D48        0.69287  -0.00256  -0.02160  -0.03910  -0.06083   0.63204
   D49        2.69162  -0.00305  -0.01959  -0.03079  -0.05072   2.64090
   D50        0.61370  -0.00024  -0.02613  -0.02290  -0.04901   0.56469
   D51        2.72043  -0.00013  -0.02521  -0.02321  -0.04842   2.67201
   D52       -1.56400  -0.00062  -0.02320  -0.01490  -0.03831  -1.60231
   D53        2.69646  -0.00040  -0.02552  -0.02721  -0.05270   2.64376
   D54       -1.47999  -0.00029  -0.02461  -0.02751  -0.05211  -1.53210
   D55        0.51876  -0.00078  -0.02260  -0.01921  -0.04200   0.47676
   D56       -1.66329   0.00117  -0.00461   0.02061   0.01530  -1.64800
   D57        2.50237   0.00003  -0.00724   0.01052   0.00262   2.50500
   D58        0.38045   0.00073  -0.00471   0.01335   0.00808   0.38853
   D59        1.51926   0.00233   0.03276   0.06109   0.09485   1.61412
   D60       -0.59826   0.00118   0.03012   0.05100   0.08218  -0.51608
   D61       -2.72018   0.00189   0.03266   0.05383   0.08764  -2.63254
   D62       -1.07547   0.00162   0.09632   0.07248   0.16813  -0.90734
   D63        2.08839   0.00150   0.12175   0.07752   0.19908   2.28747
   D64        2.01547   0.00033   0.05014   0.02427   0.07459   2.09006
   D65       -1.10386   0.00021   0.07557   0.02930   0.10555  -0.99831
   D66       -0.61022   0.00083   0.02306   0.01561   0.03870  -0.57152
   D67        1.45255   0.00113   0.03105   0.01376   0.04481   1.49736
   D68       -2.69678   0.00028   0.02367   0.01154   0.03539  -2.66139
   D69       -2.73758   0.00090   0.01931   0.02036   0.03969  -2.69789
   D70       -0.67481   0.00120   0.02730   0.01851   0.04579  -0.62902
   D71        1.45905   0.00035   0.01992   0.01630   0.03637   1.49542
   D72        1.55108   0.00018   0.01716   0.00627   0.02376   1.57484
   D73       -2.66934   0.00048   0.02515   0.00441   0.02987  -2.63947
   D74       -0.53547  -0.00037   0.01777   0.00220   0.02044  -0.51503
   D75        0.00399  -0.00027  -0.01114  -0.00032  -0.01149  -0.00750
   D76        3.10063  -0.00078  -0.00868  -0.01100  -0.01977   3.08086
   D77        3.12445  -0.00014  -0.03539  -0.00509  -0.04046   3.08399
   D78       -0.06209  -0.00065  -0.03293  -0.01577  -0.04874  -0.11083
   D79       -2.47387   0.00040   0.05498   0.00269   0.05768  -2.41619
   D80        0.62579   0.00088   0.04902   0.02166   0.07065   0.69643
   D81        0.66009   0.00049   0.06682   0.00251   0.06937   0.72946
   D82       -2.52343   0.00097   0.06087   0.02149   0.08234  -2.44109
   D83       -0.00585  -0.00014   0.01190  -0.00699   0.00515  -0.00070
   D84       -3.10076   0.00005   0.00942   0.00228   0.01173  -3.08902
   D85       -3.14023  -0.00024   0.00086  -0.00691  -0.00587   3.13708
   D86        0.04804  -0.00005  -0.00162   0.00236   0.00072   0.04876
   D87        3.04088  -0.00227  -0.02219  -0.10674  -0.12834   2.91254
   D88       -0.07995  -0.00202  -0.01595  -0.09983  -0.11521  -0.19515
   D89       -0.22734  -0.00090  -0.03401  -0.04147  -0.07606  -0.30340
   D90        2.93501  -0.00066  -0.02778  -0.03456  -0.06292   2.87209
   D91       -0.15845   0.00167  -0.02022   0.06740   0.04543  -0.11302
   D92        2.78487   0.00111  -0.05264   0.06771   0.01376   2.79863
   D93        3.10272   0.00017  -0.00863   0.00499  -0.00415   3.09856
   D94       -0.23715  -0.00039  -0.04105   0.00530  -0.03582  -0.27298
   D95       -3.13361   0.00014   0.00398   0.00402   0.00799  -3.12561
   D96       -0.00996  -0.00011   0.00074  -0.00257  -0.00184  -0.01180
   D97       -0.01216  -0.00009  -0.00211  -0.00256  -0.00467  -0.01683
   D98        3.11148  -0.00034  -0.00535  -0.00916  -0.01451   3.09698
   D99        3.12908  -0.00011  -0.00388  -0.00264  -0.00653   3.12255
   D100      -0.02070  -0.00018  -0.00357  -0.00476  -0.00833  -0.02903
   D101       0.00702   0.00012   0.00196   0.00390   0.00586   0.01288
   D102       3.14043   0.00006   0.00228   0.00178   0.00405  -3.13870
   D103       0.00733  -0.00001   0.00071  -0.00067   0.00005   0.00738
   D104       3.14098  -0.00004  -0.00010  -0.00104  -0.00113   3.13985
   D105      -3.11667   0.00023   0.00390   0.00577   0.00966  -3.10701
   D106       0.01698   0.00021   0.00309   0.00540   0.00848   0.02546
   D107       0.00310  -0.00005  -0.00041  -0.00201  -0.00242   0.00068
   D108       3.13943  -0.00004  -0.00003  -0.00147  -0.00150   3.13793
   D109      -3.13041   0.00001  -0.00071   0.00005  -0.00066  -3.13107
   D110       0.00593   0.00002  -0.00034   0.00060   0.00025   0.00618
   D111       0.00314   0.00009   0.00091   0.00269   0.00360   0.00674
   D112       3.14018   0.00002  -0.00006   0.00084   0.00079   3.14097
   D113      -3.13043   0.00012   0.00173   0.00306   0.00478  -3.12564
   D114       0.00661   0.00005   0.00076   0.00121   0.00197   0.00858
   D115      -0.00826  -0.00006  -0.00107  -0.00136  -0.00243  -0.01069
   D116       3.13788   0.00000  -0.00010   0.00048   0.00038   3.13826
   D117       3.13864  -0.00007  -0.00144  -0.00192  -0.00336   3.13528
   D118       0.00159  -0.00001  -0.00048  -0.00007  -0.00055   0.00105
   D119       2.18429   0.00155   0.03620   0.06944   0.10525   2.28954
   D120      -2.00138   0.00205   0.02799   0.07914   0.10674  -1.89464
   D121       0.13820   0.00036   0.03657   0.06145   0.09767   0.23587
   D122      -0.73574   0.00180   0.07598   0.06775   0.14409  -0.59165
   D123       1.36177   0.00229   0.06776   0.07745   0.14558   1.50735
   D124      -2.78184   0.00061   0.07634   0.05976   0.13651  -2.64532
   D125       3.12692   0.00026  -0.00116   0.00829   0.00703   3.13395
   D126       0.03291  -0.00004   0.00340  -0.00280   0.00053   0.03345
   D127       0.02619  -0.00023   0.00477  -0.01041  -0.00565   0.02054
   D128      -3.06782  -0.00052   0.00933  -0.02151  -0.01215  -3.07997
   D129      -3.12375  -0.00001   0.00220  -0.00352  -0.00145  -3.12520
   D130       0.03676  -0.00009   0.00400  -0.00701  -0.00311   0.03365
   D131      -0.02233   0.00036  -0.00327   0.01390   0.01066  -0.01167
   D132       3.13817   0.00027  -0.00147   0.01042   0.00900  -3.13601
   D133      -0.01091  -0.00002  -0.00277   0.00059  -0.00221  -0.01312
   D134      -3.13532  -0.00005   0.00011  -0.00157  -0.00146  -3.13678
   D135       3.08340   0.00024  -0.00727   0.01137   0.00407   3.08747
   D136      -0.04101   0.00022  -0.00438   0.00921   0.00481  -0.03620
   D137       0.00307  -0.00023  -0.00026  -0.00753  -0.00780  -0.00473
   D138      -3.13325  -0.00014   0.00070  -0.00491  -0.00419  -3.13745
   D139       3.12571  -0.00015  -0.00209  -0.00401  -0.00614   3.11957
   D140      -0.01062  -0.00006  -0.00113  -0.00139  -0.00253  -0.01315
   D141      -0.00905   0.00017  -0.00092   0.00625   0.00535  -0.00370
   D142      -3.13874   0.00000   0.00103  -0.00016   0.00089  -3.13785
   D143       3.11524   0.00020  -0.00381   0.00842   0.00460   3.11984
   D144      -0.01445   0.00003  -0.00186   0.00202   0.00015  -0.01430
   D145       0.01293  -0.00005   0.00242  -0.00283  -0.00039   0.01254
   D146      -3.14057   0.00012   0.00048   0.00357   0.00406  -3.13650
   D147      -3.13396  -0.00014   0.00145  -0.00547  -0.00402  -3.13798
   D148      -0.00428   0.00002  -0.00049   0.00093   0.00044  -0.00384
   D149      -0.74719   0.00074   0.03012   0.02764   0.05772  -0.68947
   D150       1.30986   0.00130   0.02831   0.03819   0.06645   1.37631
   D151      -2.84897   0.00064   0.02559   0.03069   0.05624  -2.79272
   D152       2.34289   0.00039   0.03298   0.01656   0.04958   2.39247
   D153      -1.88324   0.00095   0.03118   0.02710   0.05831  -1.82493
   D154       0.24112   0.00029   0.02846   0.01961   0.04810   0.28922
         Item               Value     Threshold  Converged?
 Maximum Force            0.010233     0.000450     NO 
 RMS     Force            0.002092     0.000300     NO 
 Maximum Displacement     1.387401     0.001800     NO 
 RMS     Displacement     0.366989     0.001200     NO 
 Predicted change in Energy=-1.546845D-02
 Lowest energy point so far.  Saving SCF results.
 GradGradGradGradGradGradGradGradGradGradGradGradGradGradGradGradGradGrad

 Leave Link  103 at Wed Dec  5 17:55:47 2018, MaxMem=   536870912 cpu:         1.8
 (Enter /pbs_home/pkowalski/g09d01/g09/l202.exe)
 Stoichiometry    C29H22F6S2
 Framework group  C1[X(C29H22F6S2)]
 Deg. of freedom   171
 Full point group                 C1      NOp   1
 RotChk:  IX=0 Diff= 7.26D-02
 Largest Abelian subgroup         C1      NOp   1
 Largest concise Abelian subgroup C1      NOp   1
                         Standard orientation:                         
 ---------------------------------------------------------------------
 Center     Atomic      Atomic             Coordinates (Angstroms)
 Number     Number       Type             X           Y           Z
 ---------------------------------------------------------------------
      1         16           0        2.018214   -1.786405    1.529523
      2         16           0       -1.896493   -1.980419   -1.199420
      3          9           0       -2.274287    3.413721    0.227100
      4          9           0       -1.162285    3.678422   -1.618933
      5          9           0        0.186671    5.104336    0.126042
      6          9           0       -0.309563    3.739879    1.751185
      7          9           0        1.889755    3.415312   -0.893713
      8          9           0        2.088481    2.945563    1.222481
      9          6           0       -1.539333    0.523359   -0.760263
     10          6           0       -0.922864   -0.584253   -1.340333
     11          6           0        0.889706   -0.523660    1.238051
     12          6           0       -0.691085    1.681241   -0.439093
     13          6           0       -1.101105    3.148494   -0.378839
     14          6           0        0.610726    1.579851   -0.047770
     15          6           0        0.012893    3.822725    0.447220
     16          6           0        1.228089    2.937085    0.192622
     17          6           0        1.384047    0.370535    0.302456
     18          6           0       -0.368850   -0.440110    2.034198
     19          6           0        0.245607   -0.634172   -2.271964
     20          6           0        3.162091   -1.147514    0.390036
     21          6           0       -3.205537   -1.119438   -0.430335
     22          6           0       -4.419625   -1.876018   -0.075088
     23          6           0       -5.417088   -1.363686    0.777439
     24          6           0       -4.607198   -3.187933   -0.558761
     25          6           0       -6.543175   -2.114139    1.106941
     26          6           0       -5.729031   -3.937033   -0.225203
     27          6           0       -6.711561   -3.402499    0.607154
     28          6           0       -2.907014    0.230234   -0.335868
     29          6           0       -3.983322    1.258918   -0.130341
     30          6           0        4.427361   -1.862299    0.175188
     31          6           0        5.642453   -1.168025    0.048043
     32          6           0        4.461398   -3.267910    0.125280
     33          6           0        6.839327   -1.852751   -0.146450
     34          6           0        5.660191   -3.949840   -0.058646
     35          6           0        6.855494   -3.245547   -0.203165
     36          6           0        2.691724    0.011788   -0.193279
     37          6           0        3.416946    0.765759   -1.263290
     38          1           0       -0.196275    0.124649    2.965690
     39          1           0       -0.744041   -1.437932    2.303606
     40          1           0       -1.157524    0.076152    1.469003
     41          1           0        0.802063   -1.579757   -2.191158
     42          1           0        0.946831    0.191738   -2.104615
     43          1           0       -0.130686   -0.547308   -3.305217
     44          1           0       -5.310967   -0.375843    1.216136
     45          1           0       -3.862768   -3.635349   -1.221314
     46          1           0       -7.294110   -1.682551    1.772719
     47          1           0       -5.836910   -4.948071   -0.624350
     48          1           0       -7.595514   -3.987912    0.868262
     49          1           0       -4.890390    0.923265   -0.656786
     50          1           0       -4.249547    1.430550    0.923731
     51          1           0       -3.704230    2.224502   -0.557421
     52          1           0        5.655272   -0.080598    0.140716
     53          1           0        3.528816   -3.830358    0.216541
     54          1           0        7.771098   -1.289740   -0.237777
     55          1           0        5.658562   -5.041574   -0.097594
     56          1           0        7.795892   -3.780352   -0.352287
     57          1           0        2.724264    1.092724   -2.055212
     58          1           0        3.886884    1.678963   -0.869819
     59          1           0        4.199221    0.149930   -1.727605
 ---------------------------------------------------------------------
 Rotational constants (GHZ):      0.1210384      0.0712162      0.0496952
 Leave Link  202 at Wed Dec  5 17:55:49 2018, MaxMem=   536870912 cpu:         0.0
 (Enter /pbs_home/pkowalski/g09d01/g09/l301.exe)
 Basis read from rwf:  (5D, 7F)
 No pseudopotential information found on rwf file.
 There are   673 symmetry adapted cartesian basis functions of A   symmetry.
 There are   636 symmetry adapted basis functions of A   symmetry.
   636 basis functions,  1103 primitive gaussians,   673 cartesian basis functions
   141 alpha electrons      141 beta electrons
       nuclear repulsion energy      4661.3652315198 Hartrees.
 IExCor= 1009 DFT=T Ex+Corr=PBE1PBE ExCW=0 ScaHFX=  0.250000
 ScaDFX=  0.750000  0.750000  1.000000  1.000000 ScalE2=  1.000000  1.000000
 IRadAn=      0 IRanWt=     -1 IRanGd=            0 ICorTp=0 IEmpDi=  4
 NAtoms=   59 NActive=   59 NUniq=   59 SFac= 1.00D+00 NAtFMM=   60 NAOKFM=F Big=F
 Integral buffers will be    131072 words long.
 Raffenetti 2 integral format.
 Two-electron integral symmetry is turned on.
 No density basis found on file   724.
 Leave Link  301 at Wed Dec  5 17:55:50 2018, MaxMem=   536870912 cpu:         0.6
 (Enter /pbs_home/pkowalski/g09d01/g09/l302.exe)
 NPDir=0 NMtPBC=     1 NCelOv=     1 NCel=       1 NClECP=     1 NCelD=      1
         NCelK=      1 NCelE2=     1 NClLst=     1 CellRange=     0.0.
 One-electron integrals computed using PRISM.
 NBasis=   636 RedAO= T EigKep=  2.92D-04  NBF=   636
 NBsUse=   636 1.00D-06 EigRej= -1.00D+00 NBFU=   636
 Precomputing XC quadrature grid using
 IXCGrd= 4 IRadAn=           0 IRanWt=          -1 IRanGd=           0 AccXCQ= 0.00D+00.
 Generated NRdTot=       0 NPtTot=           0 NUsed=           0 NTot=          32
 NSgBfM=   614   623   624   631   631 MxSgAt=    59 MxSgA2=    59.
 Leave Link  302 at Wed Dec  5 17:55:52 2018, MaxMem=   536870912 cpu:        16.2
 (Enter /pbs_home/pkowalski/g09d01/g09/l303.exe)
 DipDrv:  MaxL=1.
 Leave Link  303 at Wed Dec  5 17:55:54 2018, MaxMem=   536870912 cpu:         1.5
 (Enter /pbs_home/pkowalski/g09d01/g09/l401.exe)
 Initial guess from the checkpoint file:  "dae0068freq_open_pbe0_air.chk"
 B after Tr=     0.000000    0.000000    0.000000
         Rot=    0.999882   -0.009726    0.001051    0.011855 Ang=  -1.76 deg.
 Guess basis will be translated and rotated to current coordinates.
 JPrj=2 DoOrth=T DoCkMO=T.
 Generating alternative initial guess.
 ExpMin= 1.22D-01 ExpMax= 9.18D+03 ExpMxC= 1.38D+03 IAcc=1 IRadAn=         1 AccDes= 0.00D+00
 Harris functional with IExCor= 1009 and IRadAn=       1 diagonalized for initial guess.
 HarFok:  IExCor= 1009 AccDes= 0.00D+00 IRadAn=         1 IDoV= 1 UseB2=F ITyADJ=14
 ICtDFT=  3500011 ScaDFX=  1.000000  1.000000  1.000000  1.000000
 FoFCou: FMM=F IPFlag=           0 FMFlag=      100000 FMFlg1=           0
         NFxFlg=           0 DoJE=T BraDBF=F KetDBF=T FulRan=T
         wScrn=  0.000000 ICntrl=     500 IOpCl=  0 I1Cent=   200000004 NGrid=           0
         NMat0=    1 NMatS0=      1 NMatT0=    0 NMatD0=    1 NMtDS0=    0 NMtDT0=    0
 Petite list used in FoFCou.
 Harris En= -2510.27438836916    
 Leave Link  401 at Wed Dec  5 17:55:59 2018, MaxMem=   536870912 cpu:        41.8
 (Enter /pbs_home/pkowalski/g09d01/g09/l502.exe)
 Closed shell SCF:
 Using DIIS extrapolation, IDIIS=  1040.
 Integral symmetry usage will be decided dynamically.
 IVT=     1387805 IEndB=     1387805 NGot=   536870912 MDV=   535953350
 LenX=   535953350 LenY=   535499748
 Requested convergence on RMS density matrix=1.00D-08 within 128 cycles.
 Requested convergence on MAX density matrix=1.00D-06.
 Requested convergence on             energy=1.00D-06.
 No special actions if energy rises.
 Fock matrices will be formed incrementally for  20 cycles.
 Integral accuracy reduced to 1.0D-05 until final iterations.

 Cycle   1  Pass 0  IDiag  1:
 FoFJK:  IHMeth= 1 ICntrl=       0 DoSepK=F KAlg= 0 I1Cent=   0 FoldK=F
 IRaf= 660000000 NMat=   1 IRICut=       1 DoRegI=T DoRafI=F ISym2E= 0.
 FoFCou: FMM=F IPFlag=           0 FMFlag=      100000 FMFlg1=           0
         NFxFlg=           0 DoJE=F BraDBF=F KetDBF=F FulRan=T
         wScrn=  0.000000 ICntrl=       0 IOpCl=  0 I1Cent=           0 NGrid=           0
         NMat0=    1 NMatS0=      1 NMatT0=    0 NMatD0=    1 NMtDS0=    0 NMtDT0=    0
 Symmetry not used in FoFCou.
 E= -2509.66620547653    
 DIIS: error= 2.30D-02 at cycle   1 NSaved=   1.
 NSaved= 1 IEnMin= 1 EnMin= -2509.66620547653     IErMin= 1 ErrMin= 2.30D-02
 ErrMax= 2.30D-02  0.00D+00 EMaxC= 1.00D-01 BMatC= 2.48D-01 BMatP= 2.48D-01
 IDIUse=3 WtCom= 7.70D-01 WtEn= 2.30D-01
 Coeff-Com:  0.100D+01
 Coeff-En:   0.100D+01
 Coeff:      0.100D+01
 Recover alternate guess density for next cycle.
 RMSDP=2.83D-03 MaxDP=1.04D-01              OVMax= 0.00D+00

 Cycle   2  Pass 0  IDiag  1:
 RMSU=  2.83D-03    CP:  1.01D+00
 E= -2509.34762849164     Delta-E=        0.318576984891 Rises=F Damp=F
 Switch densities from cycles 1 and 2 for lowest energy.
 DIIS: error= 3.08D-02 at cycle   2 NSaved=   2.
 NSaved= 2 IEnMin= 1 EnMin= -2509.66620547653     IErMin= 1 ErrMin= 2.30D-02
 ErrMax= 3.08D-02  0.00D+00 EMaxC= 1.00D+00 BMatC= 7.07D-01 BMatP= 2.48D-01
 IDIUse=1 WtCom= 1.00D+00 WtEn= 0.00D+00
 Coeff-Com:  0.739D+00 0.261D+00
 Coeff:      0.739D+00 0.261D+00
 Gap=     0.216 Goal=   None    Shift=    0.000
 RMSDP=1.70D-03 MaxDP=7.26D-02 DE= 3.19D-01 OVMax= 2.11D-01

 Cycle   3  Pass 0  IDiag  1:
 RMSU=  1.56D-03    CP:  9.94D-01  2.36D-01
 E= -2510.02079408867     Delta-E=       -0.673165597024 Rises=F Damp=F
 DIIS: error= 6.33D-03 at cycle   3 NSaved=   3.
 NSaved= 3 IEnMin= 3 EnMin= -2510.02079408867     IErMin= 3 ErrMin= 6.33D-03
 ErrMax= 6.33D-03  0.00D+00 EMaxC= 1.00D+00 BMatC= 7.88D-02 BMatP= 2.48D-01
 IDIUse=1 WtCom= 1.00D+00 WtEn= 0.00D+00
 Coeff-Com: -0.249D-02 0.239D+00 0.763D+00
 Coeff:     -0.249D-02 0.239D+00 0.763D+00
 Gap=     0.141 Goal=   None    Shift=    0.000
 RMSDP=9.08D-04 MaxDP=4.75D-02 DE=-6.73D-01 OVMax= 9.49D-02

 Cycle   4  Pass 0  IDiag  1:
 RMSU=  6.90D-04    CP:  9.92D-01  3.78D-01  7.23D-01
 E= -2510.09362812562     Delta-E=       -0.072834036954 Rises=F Damp=F
 DIIS: error= 3.20D-03 at cycle   4 NSaved=   4.
 NSaved= 4 IEnMin= 4 EnMin= -2510.09362812562     IErMin= 4 ErrMin= 3.20D-03
 ErrMax= 3.20D-03  0.00D+00 EMaxC= 1.00D+00 BMatC= 1.30D-02 BMatP= 7.88D-02
 IDIUse=1 WtCom= 1.00D+00 WtEn= 0.00D+00
 Coeff-Com: -0.188D-01 0.104D+00 0.419D+00 0.496D+00
 Coeff:     -0.188D-01 0.104D+00 0.419D+00 0.496D+00
 Gap=     0.151 Goal=   None    Shift=    0.000
 RMSDP=3.98D-04 MaxDP=1.55D-02 DE=-7.28D-02 OVMax= 4.60D-02

 Cycle   5  Pass 0  IDiag  1:
 RMSU=  2.13D-04    CP:  9.93D-01  3.63D-01  8.10D-01  5.59D-01
 E= -2510.10605536668     Delta-E=       -0.012427241059 Rises=F Damp=F
 DIIS: error= 1.05D-03 at cycle   5 NSaved=   5.
 NSaved= 5 IEnMin= 5 EnMin= -2510.10605536668     IErMin= 5 ErrMin= 1.05D-03
 ErrMax= 1.05D-03  0.00D+00 EMaxC= 1.00D+00 BMatC= 2.19D-03 BMatP= 1.30D-02
 IDIUse=1 WtCom= 1.00D+00 WtEn= 0.00D+00
 Coeff-Com: -0.883D-02 0.177D-01 0.112D+00 0.312D+00 0.567D+00
 Coeff:     -0.883D-02 0.177D-01 0.112D+00 0.312D+00 0.567D+00
 Gap=     0.146 Goal=   None    Shift=    0.000
 RMSDP=1.23D-04 MaxDP=5.71D-03 DE=-1.24D-02 OVMax= 1.47D-02

 Cycle   6  Pass 0  IDiag  1:
 RMSU=  6.73D-05    CP:  9.93D-01  3.62D-01  8.08D-01  6.44D-01  6.02D-01
 E= -2510.10826488947     Delta-E=       -0.002209522790 Rises=F Damp=F
 DIIS: error= 3.73D-04 at cycle   6 NSaved=   6.
 NSaved= 6 IEnMin= 6 EnMin= -2510.10826488947     IErMin= 6 ErrMin= 3.73D-04
 ErrMax= 3.73D-04  0.00D+00 EMaxC= 1.00D+00 BMatC= 1.99D-04 BMatP= 2.19D-03
 IDIUse=1 WtCom= 1.00D+00 WtEn= 0.00D+00
 Coeff-Com: -0.314D-02 0.176D-02 0.287D-01 0.138D+00 0.321D+00 0.514D+00
 Coeff:     -0.314D-02 0.176D-02 0.287D-01 0.138D+00 0.321D+00 0.514D+00
 Gap=     0.146 Goal=   None    Shift=    0.000
 RMSDP=3.75D-05 MaxDP=2.09D-03 DE=-2.21D-03 OVMax= 3.38D-03

 Cycle   7  Pass 0  IDiag  1:
 RMSU=  2.39D-05    CP:  9.93D-01  3.62D-01  8.06D-01  6.49D-01  6.63D-01
                    CP:  6.28D-01
 E= -2510.10842861979     Delta-E=       -0.000163730322 Rises=F Damp=F
 DIIS: error= 1.44D-04 at cycle   7 NSaved=   7.
 NSaved= 7 IEnMin= 7 EnMin= -2510.10842861979     IErMin= 7 ErrMin= 1.44D-04
 ErrMax= 1.44D-04  0.00D+00 EMaxC= 1.00D+00 BMatC= 2.16D-05 BMatP= 1.99D-04
 IDIUse=1 WtCom= 1.00D+00 WtEn= 0.00D+00
 Coeff-Com: -0.851D-03-0.108D-02 0.263D-02 0.443D-01 0.121D+00 0.292D+00
 Coeff-Com:  0.542D+00
 Coeff:     -0.851D-03-0.108D-02 0.263D-02 0.443D-01 0.121D+00 0.292D+00
 Coeff:      0.542D+00
 Gap=     0.146 Goal=   None    Shift=    0.000
 RMSDP=1.30D-05 MaxDP=6.38D-04 DE=-1.64D-04 OVMax= 1.52D-03

 Cycle   8  Pass 0  IDiag  1:
 RMSU=  8.79D-06    CP:  9.93D-01  3.62D-01  8.06D-01  6.52D-01  6.61D-01
                    CP:  6.71D-01  6.30D-01
 E= -2510.10845596825     Delta-E=       -0.000027348462 Rises=F Damp=F
 DIIS: error= 5.10D-05 at cycle   8 NSaved=   8.
 NSaved= 8 IEnMin= 8 EnMin= -2510.10845596825     IErMin= 8 ErrMin= 5.10D-05
 ErrMax= 5.10D-05  0.00D+00 EMaxC= 1.00D+00 BMatC= 3.03D-06 BMatP= 2.16D-05
 IDIUse=1 WtCom= 1.00D+00 WtEn= 0.00D+00
 Coeff-Com: -0.279D-03-0.811D-03-0.109D-02 0.149D-01 0.452D-01 0.131D+00
 Coeff-Com:  0.331D+00 0.480D+00
 Coeff:     -0.279D-03-0.811D-03-0.109D-02 0.149D-01 0.452D-01 0.131D+00
 Coeff:      0.331D+00 0.480D+00
 Gap=     0.146 Goal=   None    Shift=    0.000
 RMSDP=4.69D-06 MaxDP=2.50D-04 DE=-2.73D-05 OVMax= 5.99D-04

 Initial convergence to 1.0D-05 achieved.  Increase integral accuracy.
 Cycle   9  Pass 1  IDiag  1:
 E= -2510.10828998985     Delta-E=        0.000165978401 Rises=F Damp=F
 DIIS: error= 1.88D-04 at cycle   1 NSaved=   1.
 NSaved= 1 IEnMin= 1 EnMin= -2510.10828998985     IErMin= 1 ErrMin= 1.88D-04
 ErrMax= 1.88D-04  0.00D+00 EMaxC= 1.00D+00 BMatC= 1.73D-05 BMatP= 1.73D-05
 IDIUse=1 WtCom= 1.00D+00 WtEn= 0.00D+00
 Coeff-Com:  0.100D+01
 Coeff:      0.100D+01
 Gap=     0.146 Goal=   None    Shift=    0.000
 RMSDP=4.69D-06 MaxDP=2.50D-04 DE= 1.66D-04 OVMax= 6.16D-04

 Cycle  10  Pass 1  IDiag  1:
 RMSU=  1.93D-04    CP:  1.00D+00
 E= -2510.10830908675     Delta-E=       -0.000019096899 Rises=F Damp=F
 DIIS: error= 1.86D-05 at cycle   2 NSaved=   2.
 NSaved= 2 IEnMin= 2 EnMin= -2510.10830908675     IErMin= 2 ErrMin= 1.86D-05
 ErrMax= 1.86D-05  0.00D+00 EMaxC= 1.00D+00 BMatC= 7.16D-07 BMatP= 1.73D-05
 IDIUse=1 WtCom= 1.00D+00 WtEn= 0.00D+00
 Coeff-Com:  0.470D-01 0.953D+00
 Coeff:      0.470D-01 0.953D+00
 Gap=     0.146 Goal=   None    Shift=    0.000
 RMSDP=6.36D-06 MaxDP=2.94D-04 DE=-1.91D-05 OVMax= 7.06D-04

 Cycle  11  Pass 1  IDiag  1:
 RMSU=  5.85D-06    CP:  1.00D+00  1.01D+00
 E= -2510.10830723737     Delta-E=        0.000001849378 Rises=F Damp=F
 DIIS: error= 3.94D-05 at cycle   3 NSaved=   3.
 NSaved= 3 IEnMin= 2 EnMin= -2510.10830908675     IErMin= 2 ErrMin= 1.86D-05
 ErrMax= 3.94D-05  0.00D+00 EMaxC= 1.00D+00 BMatC= 2.47D-06 BMatP= 7.16D-07
 IDIUse=1 WtCom= 1.00D+00 WtEn= 0.00D+00
 Coeff-Com: -0.752D-02 0.655D+00 0.352D+00
 Coeff:     -0.752D-02 0.655D+00 0.352D+00
 Gap=     0.146 Goal=   None    Shift=    0.000
 RMSDP=3.83D-06 MaxDP=2.14D-04 DE= 1.85D-06 OVMax= 5.09D-04

 Cycle  12  Pass 1  IDiag  1:
 RMSU=  9.47D-07    CP:  1.00D+00  1.01D+00  3.68D-01
 E= -2510.10830979494     Delta-E=       -0.000002557569 Rises=F Damp=F
 DIIS: error= 4.05D-06 at cycle   4 NSaved=   4.
 NSaved= 4 IEnMin= 4 EnMin= -2510.10830979494     IErMin= 4 ErrMin= 4.05D-06
 ErrMax= 4.05D-06  0.00D+00 EMaxC= 1.00D+00 BMatC= 2.30D-08 BMatP= 7.16D-07
 IDIUse=1 WtCom= 1.00D+00 WtEn= 0.00D+00
 Coeff-Com: -0.515D-02 0.372D+00 0.209D+00 0.425D+00
 Coeff:     -0.515D-02 0.372D+00 0.209D+00 0.425D+00
 Gap=     0.146 Goal=   None    Shift=    0.000
 RMSDP=3.86D-07 MaxDP=2.14D-05 DE=-2.56D-06 OVMax= 3.68D-05

 Cycle  13  Pass 1  IDiag  1:
 RMSU=  3.14D-07    CP:  1.00D+00  1.01D+00  3.75D-01  7.67D-01
 E= -2510.10830981615     Delta-E=       -0.000000021211 Rises=F Damp=F
 DIIS: error= 7.58D-07 at cycle   5 NSaved=   5.
 NSaved= 5 IEnMin= 5 EnMin= -2510.10830981615     IErMin= 5 ErrMin= 7.58D-07
 ErrMax= 7.58D-07  0.00D+00 EMaxC= 1.00D+00 BMatC= 1.05D-09 BMatP= 2.30D-08
 IDIUse=1 WtCom= 1.00D+00 WtEn= 0.00D+00
 Coeff-Com: -0.190D-02 0.127D+00 0.729D-01 0.219D+00 0.583D+00
 Coeff:     -0.190D-02 0.127D+00 0.729D-01 0.219D+00 0.583D+00
 Gap=     0.146 Goal=   None    Shift=    0.000
 RMSDP=1.08D-07 MaxDP=5.62D-06 DE=-2.12D-08 OVMax= 1.03D-05

 Cycle  14  Pass 1  IDiag  1:
 RMSU=  9.07D-08    CP:  1.00D+00  1.01D+00  3.76D-01  8.05D-01  8.55D-01
 E= -2510.10830981684     Delta-E=       -0.000000000689 Rises=F Damp=F
 DIIS: error= 3.76D-07 at cycle   6 NSaved=   6.
 NSaved= 6 IEnMin= 6 EnMin= -2510.10830981684     IErMin= 6 ErrMin= 3.76D-07
 ErrMax= 3.76D-07  0.00D+00 EMaxC= 1.00D+00 BMatC= 2.24D-10 BMatP= 1.05D-09
 IDIUse=1 WtCom= 1.00D+00 WtEn= 0.00D+00
 Coeff-Com: -0.373D-03 0.210D-01 0.129D-01 0.708D-01 0.358D+00 0.538D+00
 Coeff:     -0.373D-03 0.210D-01 0.129D-01 0.708D-01 0.358D+00 0.538D+00
 Gap=     0.146 Goal=   None    Shift=    0.000
 RMSDP=4.90D-08 MaxDP=2.04D-06 DE=-6.89D-10 OVMax= 5.50D-06

 Cycle  15  Pass 1  IDiag  1:
 RMSU=  4.06D-08    CP:  1.00D+00  1.01D+00  3.76D-01  8.04D-01  9.04D-01
                    CP:  7.52D-01
 E= -2510.10830981709     Delta-E=       -0.000000000250 Rises=F Damp=F
 DIIS: error= 1.65D-07 at cycle   7 NSaved=   7.
 NSaved= 7 IEnMin= 7 EnMin= -2510.10830981709     IErMin= 7 ErrMin= 1.65D-07
[truncated: 2,252,889 more chars]
