# Supplementary material for: Wide-range IR spectra of diarylethene derivatives and their simulation using the density functional theory
Source: Sci Rep. 2022 Oct 7;12:16834. doi: 10.1038/s41598-022-20264-x (PMC9546887; doi:10.1038/s41598-022-20264-x)
Supplement: Supplementary file 1 — Supplementary Information 1. [file 41598_2022_20264_MOESM1_ESM.zip › IR_files/1_0018/open/open_lc-wpbe_air.log]

 Entering Gaussian System, Link 0=g09
 Input=open_lc-wpbe_air.gjf
 Output=open_lc-wpbe_air.log
 AtFile(1): /pbs_home/ewapastorczak/DAE/0068/Def2SVP.gbs
            H     0
            S   3   1.00
                 13.0107010              0.19682158E-01
                  1.9622572              0.13796524
                  0.44453796             0.47831935
            S   1   1.00
                  0.12194962             1.0000000
            P   1   1.00
                  0.8000000              1.0000000
            ****
            C     0
            S   5   1.00
               1238.4016938              0.54568832082E-02
                186.29004992             0.40638409211E-01
                 42.251176346            0.18025593888
                 11.676557932            0.46315121755
                  3.5930506482           0.44087173314
            S   1   1.00
                  0.40245147363          1.0000000
            S   1   1.00
                  0.13090182668          1.0000000
            P   3   1.00
                  9.4680970621           0.38387871728E-01
                  2.0103545142           0.21117025112
                  0.54771004707          0.51328172114
            P   1   1.00
                  0.15268613795          1.0000000
            D   1   1.00
                  0.8000000              1.0000000
            ****
            F     0
            S   5   1.00
               2894.8325990             -0.53408255515E-02
                435.41939120            -0.39904258866E-01
                 98.843328866           -0.17912768038
                 27.485198001           -0.46758090825
                  8.5405498171          -0.44653131020
            S   1   1.00
                  1.0654578038           1.0000000
            S   1   1.00
                  0.33247346748          1.0000000
            P   3   1.00
                 22.696633924           -0.45212874436E-01
                  4.9872339257          -0.23754317067
                  1.3491613954          -0.51287353587
            P   1   1.00
                  0.34829881977          1.0000000
            D   1   1.00
                  1.4000000              1.0000000
            ****
            S     0
            S   5   1.00
               9184.9303010             -0.22294387756E-02
               1381.5105503             -0.16683029937E-01
                313.87147580            -0.75262436116E-01
                 88.053870623           -0.19376827038
                 27.039914905           -0.17718020803
            S   3   1.00
                 45.648731303           -0.10736062573
                  4.9664522326           0.65066293018
                  2.0116242047           0.59712155354
            S   1   1.00
                  0.35661077013          1.0000000
            S   1   1.00
                  0.13507221477          1.0000000
            P   5   1.00
                261.98233439            -0.92729929822E-02
                 61.306894736           -0.66547669241E-01
                 19.103729887           -0.24828595903
                  6.6567720378          -0.48703847402
                  2.3959635161          -0.39337850312
            P   1   1.00
                  0.61776161679          1.0000000
            P   1   1.00
                  0.16993376871          1.0000000
            D   1   1.00
                  0.5500000              1.0000000
            ****
 Initial command:
 /pbs_home/pkowalski/g09d01/g09/l1.exe "/pbs_home/daria/obliczenia/0018/open/LC-WPBE/Gau-16434.inp" -scrdir="/pbs_home/daria/obliczenia/0018/open/LC-WPBE/"
 Entering Link 1 = /pbs_home/pkowalski/g09d01/g09/l1.exe PID=     16435.
  
 Copyright (c) 1988,1990,1992,1993,1995,1998,2003,2009,2013,
            Gaussian, Inc.  All Rights Reserved.
  
 This is part of the Gaussian(R) 09 program.  It is based on
 the Gaussian(R) 03 system (copyright 2003, Gaussian, Inc.),
 the Gaussian(R) 98 system (copyright 1998, Gaussian, Inc.),
 the Gaussian(R) 94 system (copyright 1995, Gaussian, Inc.),
 the Gaussian 92(TM) system (copyright 1992, Gaussian, Inc.),
 the Gaussian 90(TM) system (copyright 1990, Gaussian, Inc.),
 the Gaussian 88(TM) system (copyright 1988, Gaussian, Inc.),
 the Gaussian 86(TM) system (copyright 1986, Carnegie Mellon
 University), and the Gaussian 82(TM) system (copyright 1983,
 Carnegie Mellon University). Gaussian is a federally registered
 trademark of Gaussian, Inc.
  
 This software contains proprietary and confidential information,
 including trade secrets, belonging to Gaussian, Inc.
  
 This software is provided under written license and may be
 used, copied, transmitted, or stored only in accord with that
 written license.
  
 The following legend is applicable only to US Government
 contracts under FAR:
  
                    RESTRICTED RIGHTS LEGEND
  
 Use, reproduction and disclosure by the US Government is
 subject to restrictions as set forth in subparagraphs (a)
 and (c) of the Commercial Computer Software - Restricted
 Rights clause in FAR 52.227-19.
  
 Gaussian, Inc.
 340 Quinnipiac St., Bldg. 40, Wallingford CT 06492
  
  
 ---------------------------------------------------------------
 Warning -- This program may not be used in any manner that
 competes with the business of Gaussian, Inc. or will provide
 assistance to any competitor of Gaussian, Inc.  The licensee
 of this program is prohibited from giving any competitor of
 Gaussian, Inc. access to this program.  By using this program,
 the user acknowledges that Gaussian, Inc. is engaged in the
 business of creating and licensing software in the field of
 computational chemistry and represents and warrants to the
 licensee that it is not a competitor of Gaussian, Inc. and that
 it will not use this program in any manner prohibited above.
 ---------------------------------------------------------------
  

 Cite this work as:
 Gaussian 09, Revision D.01,
 M. J. Frisch, G. W. Trucks, H. B. Schlegel, G. E. Scuseria, 
 M. A. Robb, J. R. Cheeseman, G. Scalmani, V. Barone, B. Mennucci, 
 G. A. Petersson, H. Nakatsuji, M. Caricato, X. Li, H. P. Hratchian, 
 A. F. Izmaylov, J. Bloino, G. Zheng, J. L. Sonnenberg, M. Hada, 
 M. Ehara, K. Toyota, R. Fukuda, J. Hasegawa, M. Ishida, T. Nakajima, 
 Y. Honda, O. Kitao, H. Nakai, T. Vreven, J. A. Montgomery, Jr., 
 J. E. Peralta, F. Ogliaro, M. Bearpark, J. J. Heyd, E. Brothers, 
 K. N. Kudin, V. N. Staroverov, T. Keith, R. Kobayashi, J. Normand, 
 K. Raghavachari, A. Rendell, J. C. Burant, S. S. Iyengar, J. Tomasi, 
 M. Cossi, N. Rega, J. M. Millam, M. Klene, J. E. Knox, J. B. Cross, 
 V. Bakken, C. Adamo, J. Jaramillo, R. Gomperts, R. E. Stratmann, 
 O. Yazyev, A. J. Austin, R. Cammi, C. Pomelli, J. W. Ochterski, 
 R. L. Martin, K. Morokuma, V. G. Zakrzewski, G. A. Voth, 
 P. Salvador, J. J. Dannenberg, S. Dapprich, A. D. Daniels, 
 O. Farkas, J. B. Foresman, J. V. Ortiz, J. Cioslowski, 
 and D. J. Fox, Gaussian, Inc., Wallingford CT, 2013.
 
 ******************************************
 Gaussian 09:  ES64L-G09RevD.01 24-Apr-2013
                 5-Dec-2018 
 ******************************************
 %chk=dae0068freq_open_lc-wpbe_air.chk
 %NProcShared=8
 Will use up to    8 processors via shared memory.
 %Mem=4GB
 -----------------------
 #P opt freq LC-wPBE/Gen
 -----------------------
 1/14=-1,18=20,19=15,26=3,38=1/1,3;
 2/9=110,12=2,17=6,18=5,40=1/2;
 3/5=7,11=2,16=1,25=1,30=1,71=1,74=-41/1,2,3;
 4//1;
 5/5=2,38=5/2;
 6/7=2,8=2,9=2,10=2,28=1/1;
 7//1,2,3,16;
 1/14=-1,18=20,19=15,26=3/3(2);
 2/9=110/2;
 99//99;
 2/9=110/2;
 3/5=7,6=1,11=2,16=1,25=1,30=1,71=1,74=-41,82=7/1,2,3;
 4/5=5,16=3,69=1/1;
 5/5=2,38=5/2;
 7//1,2,3,16;
 1/14=-1,18=20,19=15,26=3/3(-5);
 2/9=110/2;
 6/7=2,8=2,9=2,10=2,19=2,28=1/1;
 99/9=1/99;
 Leave Link    1 at Wed Dec  5 16:54:55 2018, MaxMem=   536870912 cpu:         0.5
 (Enter /pbs_home/pkowalski/g09d01/g09/l101.exe)
 -------------------
 Title Card Required
 -------------------
 Symbolic Z-matrix:
 Charge =  0 Multiplicity = 1
 S1                    1.99062  -2.18701   1.44623 
 S2                   -1.49883  -1.95076  -0.28828 
 F3                   -2.43817   3.31493  -0.00919 
 F4                   -0.64095   3.76781  -1.31656 
 F5                   -0.23505   4.98433   1.13158 
 F6                   -1.13007   3.19521   2.17979 
 F7                    1.8307    3.4464    0.24342 
 F8                    1.42817   2.75012   2.36925 
 C9                   -1.28177   0.5992   -1.17052 
 C10                  -0.57639  -0.70681  -1.16138 
 C11                   0.88506  -0.79594   1.61942 
 C12                  -0.6438    1.66289  -0.2425 
 C13                  -1.08463   3.11245  -0.18033 
 C14                   0.48261   1.52957   0.51554 
 C15                  -0.38768   3.60973   1.07953 
 C16                   0.91299   2.84734   1.08756 
 C17                   1.32045   0.29016   0.71196 
 C18                   0.48104  -0.43798   3.01189 
 C19                   0.13134  -1.12317  -2.40639 
 C20                   3.10997  -1.22625   0.39159 
 C21                  -3.00187  -0.97476  -0.47678 
 C22                  -4.33954  -1.63648  -0.17246 
 C23                  -5.59487  -0.97704  -0.20535 
 C24                  -4.35524  -3.01098   0.18068 
 C25                  -6.78208  -1.65481   0.09134 
 C26                  -5.54578  -3.68041   0.47459 
 C27                  -6.75883  -3.00346   0.42949 
 C28                  -2.74197   0.28133  -0.93308 
 C29                  -3.77259   1.30337  -1.31819 
 C30                   4.41722  -1.8446   -0.01566 
 C31                   5.57562  -1.08179  -0.28411 
 C32                   4.52322  -3.25058  -0.0854 
 C33                   6.7774   -1.70282  -0.63826 
 C34                   5.72629  -3.86542  -0.44363 
 C35                   6.85155  -3.09221  -0.72406 
 C36                   2.63283  -0.00165   0.06269 
 C37                   3.23781   0.9883   -0.90056 
 H38                   1.36057  -0.06325   3.57647 
 H39                   0.07115  -1.33326   3.52385 
 H40                  -0.30382   0.34682   2.9921 
 H41                   0.75256  -2.01985  -2.20139 
 H42                   0.79394  -0.30477  -2.75703 
 H43                  -0.60843  -1.36099  -3.19933 
 H44                  -5.71879   0.05472  -0.44413 
 H45                  -3.4514   -3.59835   0.23435 
 H46                  -7.72724  -1.12736   0.05998 
 H47                  -5.52483  -4.73011   0.7388 
 H48                  -7.68041  -3.52304   0.65828 
 H49                  -4.45895   0.87431  -2.07775 
 H50                  -4.31929   1.66733  -0.42454 
 H51                  -3.29964   2.17026  -1.82088 
 H52                   5.5862   -0.00791  -0.1908 
 H53                   3.67274  -3.88594   0.12194 
 H54                   7.65682  -1.10374  -0.83722 
 H55                   5.78541  -4.94469  -0.50174 
 H56                   7.7836   -3.56997  -0.99716 
 H57                   2.46513   1.27679  -1.64317 
 H58                   3.57915   1.89083  -0.3576 
 H59                   4.06084   0.58098  -1.50939 
 
 NAtoms=     59 NQM=       59 NQMF=       0 NMMI=      0 NMMIF=      0
                NMic=       0 NMicF=      0.
                    Isotopes and Nuclear Properties:
 (Nuclear quadrupole moments (NQMom) in fm**2, nuclear magnetic moments (NMagM)
  in nuclear magnetons)

  Atom         1           2           3           4           5           6           7           8           9          10
 IAtWgt=          32          32          19          19          19          19          19          19          12          12
 AtmWgt=  31.9720718  31.9720718  18.9984033  18.9984033  18.9984033  18.9984033  18.9984033  18.9984033  12.0000000  12.0000000
 NucSpn=           0           0           1           1           1           1           1           1           0           0
 AtZEff=   0.0000000   0.0000000   0.0000000   0.0000000   0.0000000   0.0000000   0.0000000   0.0000000   0.0000000   0.0000000
 NQMom=    0.0000000   0.0000000   0.0000000   0.0000000   0.0000000   0.0000000   0.0000000   0.0000000   0.0000000   0.0000000
 NMagM=    0.0000000   0.0000000   2.6288670   2.6288670   2.6288670   2.6288670   2.6288670   2.6288670   0.0000000   0.0000000
 AtZNuc=  16.0000000  16.0000000   9.0000000   9.0000000   9.0000000   9.0000000   9.0000000   9.0000000   6.0000000   6.0000000

  Atom        11          12          13          14          15          16          17          18          19          20
 IAtWgt=          12          12          12          12          12          12          12          12          12          12
 AtmWgt=  12.0000000  12.0000000  12.0000000  12.0000000  12.0000000  12.0000000  12.0000000  12.0000000  12.0000000  12.0000000
 NucSpn=           0           0           0           0           0           0           0           0           0           0
 AtZEff=   0.0000000   0.0000000   0.0000000   0.0000000   0.0000000   0.0000000   0.0000000   0.0000000   0.0000000   0.0000000
 NQMom=    0.0000000   0.0000000   0.0000000   0.0000000   0.0000000   0.0000000   0.0000000   0.0000000   0.0000000   0.0000000
 NMagM=    0.0000000   0.0000000   0.0000000   0.0000000   0.0000000   0.0000000   0.0000000   0.0000000   0.0000000   0.0000000
 AtZNuc=   6.0000000   6.0000000   6.0000000   6.0000000   6.0000000   6.0000000   6.0000000   6.0000000   6.0000000   6.0000000

  Atom        21          22          23          24          25          26          27          28          29          30
 IAtWgt=          12          12          12          12          12          12          12          12          12          12
 AtmWgt=  12.0000000  12.0000000  12.0000000  12.0000000  12.0000000  12.0000000  12.0000000  12.0000000  12.0000000  12.0000000
 NucSpn=           0           0           0           0           0           0           0           0           0           0
 AtZEff=   0.0000000   0.0000000   0.0000000   0.0000000   0.0000000   0.0000000   0.0000000   0.0000000   0.0000000   0.0000000
 NQMom=    0.0000000   0.0000000   0.0000000   0.0000000   0.0000000   0.0000000   0.0000000   0.0000000   0.0000000   0.0000000
 NMagM=    0.0000000   0.0000000   0.0000000   0.0000000   0.0000000   0.0000000   0.0000000   0.0000000   0.0000000   0.0000000
 AtZNuc=   6.0000000   6.0000000   6.0000000   6.0000000   6.0000000   6.0000000   6.0000000   6.0000000   6.0000000   6.0000000

  Atom        31          32          33          34          35          36          37          38          39          40
 IAtWgt=          12          12          12          12          12          12          12           1           1           1
 AtmWgt=  12.0000000  12.0000000  12.0000000  12.0000000  12.0000000  12.0000000  12.0000000   1.0078250   1.0078250   1.0078250
 NucSpn=           0           0           0           0           0           0           0           1           1           1
 AtZEff=   0.0000000   0.0000000   0.0000000   0.0000000   0.0000000   0.0000000   0.0000000   0.0000000   0.0000000   0.0000000
 NQMom=    0.0000000   0.0000000   0.0000000   0.0000000   0.0000000   0.0000000   0.0000000   0.0000000   0.0000000   0.0000000
 NMagM=    0.0000000   0.0000000   0.0000000   0.0000000   0.0000000   0.0000000   0.0000000   2.7928460   2.7928460   2.7928460
 AtZNuc=   6.0000000   6.0000000   6.0000000   6.0000000   6.0000000   6.0000000   6.0000000   1.0000000   1.0000000   1.0000000

  Atom        41          42          43          44          45          46          47          48          49          50
 IAtWgt=           1           1           1           1           1           1           1           1           1           1
 AtmWgt=   1.0078250   1.0078250   1.0078250   1.0078250   1.0078250   1.0078250   1.0078250   1.0078250   1.0078250   1.0078250
 NucSpn=           1           1           1           1           1           1           1           1           1           1
 AtZEff=   0.0000000   0.0000000   0.0000000   0.0000000   0.0000000   0.0000000   0.0000000   0.0000000   0.0000000   0.0000000
 NQMom=    0.0000000   0.0000000   0.0000000   0.0000000   0.0000000   0.0000000   0.0000000   0.0000000   0.0000000   0.0000000
 NMagM=    2.7928460   2.7928460   2.7928460   2.7928460   2.7928460   2.7928460   2.7928460   2.7928460   2.7928460   2.7928460
 AtZNuc=   1.0000000   1.0000000   1.0000000   1.0000000   1.0000000   1.0000000   1.0000000   1.0000000   1.0000000   1.0000000

  Atom        51          52          53          54          55          56          57          58          59
 IAtWgt=           1           1           1           1           1           1           1           1           1
 AtmWgt=   1.0078250   1.0078250   1.0078250   1.0078250   1.0078250   1.0078250   1.0078250   1.0078250   1.0078250
 NucSpn=           1           1           1           1           1           1           1           1           1
 AtZEff=   0.0000000   0.0000000   0.0000000   0.0000000   0.0000000   0.0000000   0.0000000   0.0000000   0.0000000
 NQMom=    0.0000000   0.0000000   0.0000000   0.0000000   0.0000000   0.0000000   0.0000000   0.0000000   0.0000000
 NMagM=    2.7928460   2.7928460   2.7928460   2.7928460   2.7928460   2.7928460   2.7928460   2.7928460   2.7928460
 AtZNuc=   1.0000000   1.0000000   1.0000000   1.0000000   1.0000000   1.0000000   1.0000000   1.0000000   1.0000000
 Leave Link  101 at Wed Dec  5 16:54:55 2018, MaxMem=   536870912 cpu:         2.3
 (Enter /pbs_home/pkowalski/g09d01/g09/l103.exe)

 GradGradGradGradGradGradGradGradGradGradGradGradGradGradGradGradGradGrad
 Berny optimization.
 Initialization pass.
                           ----------------------------
                           !    Initial Parameters    !
                           ! (Angstroms and Degrees)  !
 --------------------------                            --------------------------
 ! Name  Definition              Value          Derivative Info.                !
 --------------------------------------------------------------------------------
 ! R1    R(1,11)                 1.7853         estimate D2E/DX2                !
 ! R2    R(1,20)                 1.8134         estimate D2E/DX2                !
 ! R3    R(2,10)                 1.7778         estimate D2E/DX2                !
 ! R4    R(2,21)                 1.802          estimate D2E/DX2                !
 ! R5    R(3,13)                 1.3793         estimate D2E/DX2                !
 ! R6    R(4,13)                 1.3847         estimate D2E/DX2                !
 ! R7    R(5,15)                 1.384          estimate D2E/DX2                !
 ! R8    R(6,15)                 1.3905         estimate D2E/DX2                !
 ! R9    R(7,16)                 1.3833         estimate D2E/DX2                !
 ! R10   R(8,16)                 1.3848         estimate D2E/DX2                !
 ! R11   R(9,10)                 1.4843         estimate D2E/DX2                !
 ! R12   R(9,12)                 1.5491         estimate D2E/DX2                !
 ! R13   R(9,28)                 1.5131         estimate D2E/DX2                !
 ! R14   R(10,19)                1.4914         estimate D2E/DX2                !
 ! R15   R(11,17)                1.4808         estimate D2E/DX2                !
 ! R16   R(11,18)                1.4934         estimate D2E/DX2                !
 ! R17   R(12,13)                1.5164         estimate D2E/DX2                !
 ! R18   R(12,14)                1.3643         estimate D2E/DX2                !
 ! R19   R(13,15)                1.5232         estimate D2E/DX2                !
 ! R20   R(14,16)                1.4997         estimate D2E/DX2                !
 ! R21   R(14,17)                1.5089         estimate D2E/DX2                !
 ! R22   R(15,16)                1.5077         estimate D2E/DX2                !
 ! R23   R(17,36)                1.493          estimate D2E/DX2                !
 ! R24   R(18,38)                1.1103         estimate D2E/DX2                !
 ! R25   R(18,39)                1.1098         estimate D2E/DX2                !
 ! R26   R(18,40)                1.1101         estimate D2E/DX2                !
 ! R27   R(19,41)                1.1099         estimate D2E/DX2                !
 ! R28   R(19,42)                1.1098         estimate D2E/DX2                !
 ! R29   R(19,43)                1.1102         estimate D2E/DX2                !
 ! R30   R(20,30)                1.5024         estimate D2E/DX2                !
 ! R31   R(20,36)                1.3548         estimate D2E/DX2                !
 ! R32   R(21,22)                1.5231         estimate D2E/DX2                !
 ! R33   R(21,28)                1.3614         estimate D2E/DX2                !
 ! R34   R(22,23)                1.4184         estimate D2E/DX2                !
 ! R35   R(22,24)                1.4192         estimate D2E/DX2                !
 ! R36   R(23,25)                1.3989         estimate D2E/DX2                !
 ! R37   R(23,44)                1.0662         estimate D2E/DX2                !
 ! R38   R(24,26)                1.3971         estimate D2E/DX2                !
 ! R39   R(24,45)                1.0793         estimate D2E/DX2                !
 ! R40   R(25,27)                1.3906         estimate D2E/DX2                !
 ! R41   R(25,46)                1.0828         estimate D2E/DX2                !
 ! R42   R(26,27)                1.3899         estimate D2E/DX2                !
 ! R43   R(26,47)                1.0826         estimate D2E/DX2                !
 ! R44   R(27,48)                1.0824         estimate D2E/DX2                !
 ! R45   R(28,29)                1.5017         estimate D2E/DX2                !
 ! R46   R(29,49)                1.11           estimate D2E/DX2                !
 ! R47   R(29,50)                1.109          estimate D2E/DX2                !
 ! R48   R(29,51)                1.1081         estimate D2E/DX2                !
 ! R49   R(30,31)                1.4127         estimate D2E/DX2                !
 ! R50   R(30,32)                1.4117         estimate D2E/DX2                !
 ! R51   R(31,33)                1.3984         estimate D2E/DX2                !
 ! R52   R(31,52)                1.078          estimate D2E/DX2                !
 ! R53   R(32,34)                1.3978         estimate D2E/DX2                !
 ! R54   R(32,53)                1.0817         estimate D2E/DX2                !
 ! R55   R(33,35)                1.394          estimate D2E/DX2                !
 ! R56   R(33,54)                1.0825         estimate D2E/DX2                !
 ! R57   R(34,35)                1.3938         estimate D2E/DX2                !
 ! R58   R(34,55)                1.0825         estimate D2E/DX2                !
 ! R59   R(35,56)                1.0824         estimate D2E/DX2                !
 ! R60   R(36,37)                1.5079         estimate D2E/DX2                !
 ! R61   R(37,57)                1.1098         estimate D2E/DX2                !
 ! R62   R(37,58)                1.1072         estimate D2E/DX2                !
 ! R63   R(37,59)                1.1018         estimate D2E/DX2                !
 ! A1    A(11,1,20)             91.4809         estimate D2E/DX2                !
 ! A2    A(10,2,21)             90.1389         estimate D2E/DX2                !
 ! A3    A(10,9,12)            113.8759         estimate D2E/DX2                !
 ! A4    A(10,9,28)            105.8301         estimate D2E/DX2                !
 ! A5    A(12,9,28)            116.5937         estimate D2E/DX2                !
 ! A6    A(2,10,9)             111.8452         estimate D2E/DX2                !
 ! A7    A(2,10,19)            117.4425         estimate D2E/DX2                !
 ! A8    A(9,10,19)            117.7746         estimate D2E/DX2                !
 ! A9    A(1,11,17)            109.2674         estimate D2E/DX2                !
 ! A10   A(1,11,18)            116.4068         estimate D2E/DX2                !
 ! A11   A(17,11,18)           118.3685         estimate D2E/DX2                !
 ! A12   A(9,12,13)            124.141          estimate D2E/DX2                !
 ! A13   A(9,12,14)            127.2869         estimate D2E/DX2                !
 ! A14   A(13,12,14)           108.0994         estimate D2E/DX2                !
 ! A15   A(3,13,4)             110.2907         estimate D2E/DX2                !
 ! A16   A(3,13,12)            115.5124         estimate D2E/DX2                !
 ! A17   A(3,13,15)            107.3649         estimate D2E/DX2                !
 ! A18   A(4,13,12)            109.0046         estimate D2E/DX2                !
 ! A19   A(4,13,15)            112.183          estimate D2E/DX2                !
 ! A20   A(12,13,15)           102.2965         estimate D2E/DX2                !
 ! A21   A(12,14,16)           111.2859         estimate D2E/DX2                !
 ! A22   A(12,14,17)           127.667          estimate D2E/DX2                !
 ! A23   A(16,14,17)           120.8494         estimate D2E/DX2                !
 ! A24   A(5,15,6)             108.9778         estimate D2E/DX2                !
 ! A25   A(5,15,13)            113.941          estimate D2E/DX2                !
 ! A26   A(5,15,16)            114.0096         estimate D2E/DX2                !
 ! A27   A(6,15,13)            108.2308         estimate D2E/DX2                !
 ! A28   A(6,15,16)            107.7965         estimate D2E/DX2                !
 ! A29   A(13,15,16)           103.5352         estimate D2E/DX2                !
 ! A30   A(7,16,8)             110.3888         estimate D2E/DX2                !
 ! A31   A(7,16,14)            109.7645         estimate D2E/DX2                !
 ! A32   A(7,16,15)            110.493          estimate D2E/DX2                !
 ! A33   A(8,16,14)            113.4604         estimate D2E/DX2                !
 ! A34   A(8,16,15)            111.1854         estimate D2E/DX2                !
 ! A35   A(14,16,15)           101.229          estimate D2E/DX2                !
 ! A36   A(11,17,14)           121.2646         estimate D2E/DX2                !
 ! A37   A(11,17,36)           112.4332         estimate D2E/DX2                !
 ! A38   A(14,17,36)           126.3019         estimate D2E/DX2                !
 ! A39   A(11,18,38)           109.9205         estimate D2E/DX2                !
 ! A40   A(11,18,39)           109.6747         estimate D2E/DX2                !
 ! A41   A(11,18,40)           110.1273         estimate D2E/DX2                !
 ! A42   A(38,18,39)           109.285          estimate D2E/DX2                !
 ! A43   A(38,18,40)           109.3014         estimate D2E/DX2                !
 ! A44   A(39,18,40)           108.5061         estimate D2E/DX2                !
 ! A45   A(10,19,41)           109.6906         estimate D2E/DX2                !
 ! A46   A(10,19,42)           109.9492         estimate D2E/DX2                !
 ! A47   A(10,19,43)           109.8661         estimate D2E/DX2                !
 ! A48   A(41,19,42)           108.6591         estimate D2E/DX2                !
 ! A49   A(41,19,43)           109.3776         estimate D2E/DX2                !
 ! A50   A(42,19,43)           109.2763         estimate D2E/DX2                !
 ! A51   A(1,20,30)            118.4702         estimate D2E/DX2                !
 ! A52   A(1,20,36)            113.7473         estimate D2E/DX2                !
 ! A53   A(30,20,36)           127.7823         estimate D2E/DX2                !
 ! A54   A(2,21,22)            118.4463         estimate D2E/DX2                !
 ! A55   A(2,21,28)            112.0578         estimate D2E/DX2                !
 ! A56   A(22,21,28)           129.4539         estimate D2E/DX2                !
 ! A57   A(21,22,23)           124.7973         estimate D2E/DX2                !
 ! A58   A(21,22,24)           118.6979         estimate D2E/DX2                !
 ! A59   A(23,22,24)           116.5035         estimate D2E/DX2                !
 ! A60   A(22,23,25)           121.3957         estimate D2E/DX2                !
 ! A61   A(22,23,44)           123.9131         estimate D2E/DX2                !
 ! A62   A(25,23,44)           114.6894         estimate D2E/DX2                !
 ! A63   A(22,24,26)           121.7238         estimate D2E/DX2                !
 ! A64   A(22,24,45)           122.0179         estimate D2E/DX2                !
 ! A65   A(26,24,45)           116.258          estimate D2E/DX2                !
 ! A66   A(23,25,27)           120.4829         estimate D2E/DX2                !
 ! A67   A(23,25,46)           119.9096         estimate D2E/DX2                !
 ! A68   A(27,25,46)           119.6075         estimate D2E/DX2                !
 ! A69   A(24,26,27)           120.2337         estimate D2E/DX2                !
 ! A70   A(24,26,47)           119.962          estimate D2E/DX2                !
 ! A71   A(27,26,47)           119.8044         estimate D2E/DX2                !
 ! A72   A(25,27,26)           119.6598         estimate D2E/DX2                !
 ! A73   A(25,27,48)           120.1792         estimate D2E/DX2                !
 ! A74   A(26,27,48)           120.1609         estimate D2E/DX2                !
 ! A75   A(9,28,21)            115.5073         estimate D2E/DX2                !
 ! A76   A(9,28,29)            118.6258         estimate D2E/DX2                !
 ! A77   A(21,28,29)           125.6522         estimate D2E/DX2                !
 ! A78   A(28,29,49)           109.6812         estimate D2E/DX2                !
 ! A79   A(28,29,50)           110.7956         estimate D2E/DX2                !
 ! A80   A(28,29,51)           110.8458         estimate D2E/DX2                !
 ! A81   A(49,29,50)           111.9276         estimate D2E/DX2                !
 ! A82   A(49,29,51)           104.8255         estimate D2E/DX2                !
 ! A83   A(50,29,51)           108.6149         estimate D2E/DX2                !
 ! A84   A(20,30,31)           122.8712         estimate D2E/DX2                !
 ! A85   A(20,30,32)           119.2517         estimate D2E/DX2                !
 ! A86   A(31,30,32)           117.827          estimate D2E/DX2                !
 ! A87   A(30,31,33)           120.8656         estimate D2E/DX2                !
 ! A88   A(30,31,52)           121.9718         estimate D2E/DX2                !
 ! A89   A(33,31,52)           117.1237         estimate D2E/DX2                !
 ! A90   A(30,32,34)           121.0234         estimate D2E/DX2                !
 ! A91   A(30,32,53)           121.0976         estimate D2E/DX2                !
 ! A92   A(34,32,53)           117.8727         estimate D2E/DX2                !
 ! A93   A(31,33,35)           120.2616         estimate D2E/DX2                !
 ! A94   A(31,33,54)           119.9304         estimate D2E/DX2                !
 ! A95   A(35,33,54)           119.8052         estimate D2E/DX2                !
 ! A96   A(32,34,35)           120.1606         estimate D2E/DX2                !
 ! A97   A(32,34,55)           119.957          estimate D2E/DX2                !
 ! A98   A(35,34,55)           119.8823         estimate D2E/DX2                !
 ! A99   A(33,35,34)           119.84           estimate D2E/DX2                !
 ! A100  A(33,35,56)           120.0841         estimate D2E/DX2                !
 ! A101  A(34,35,56)           120.0725         estimate D2E/DX2                !
 ! A102  A(17,36,20)           112.3753         estimate D2E/DX2                !
 ! A103  A(17,36,37)           120.1419         estimate D2E/DX2                !
 ! A104  A(20,36,37)           127.3864         estimate D2E/DX2                !
 ! A105  A(36,37,57)           108.5878         estimate D2E/DX2                !
 ! A106  A(36,37,58)           110.2171         estimate D2E/DX2                !
 ! A107  A(36,37,59)           114.2035         estimate D2E/DX2                !
 ! A108  A(57,37,58)           109.3217         estimate D2E/DX2                !
 ! A109  A(57,37,59)           104.2656         estimate D2E/DX2                !
 ! A110  A(58,37,59)           110.0008         estimate D2E/DX2                !
 ! D1    D(20,1,11,17)           7.7484         estimate D2E/DX2                !
 ! D2    D(20,1,11,18)        -129.6046         estimate D2E/DX2                !
 ! D3    D(11,1,20,30)         173.7198         estimate D2E/DX2                !
 ! D4    D(11,1,20,36)          -6.4446         estimate D2E/DX2                !
 ! D5    D(21,2,10,9)           19.5911         estimate D2E/DX2                !
 ! D6    D(21,2,10,19)        -121.1124         estimate D2E/DX2                !
 ! D7    D(10,2,21,22)         166.9784         estimate D2E/DX2                !
 ! D8    D(10,2,21,28)         -10.8858         estimate D2E/DX2                !
 ! D9    D(12,9,10,2)          107.0822         estimate D2E/DX2                !
 ! D10   D(12,9,10,19)        -112.3568         estimate D2E/DX2                !
 ! D11   D(28,9,10,2)          -22.2902         estimate D2E/DX2                !
 ! D12   D(28,9,10,19)         118.2708         estimate D2E/DX2                !
 ! D13   D(10,9,12,13)         173.3976         estimate D2E/DX2                !
 ! D14   D(10,9,12,14)           2.2434         estimate D2E/DX2                !
 ! D15   D(28,9,12,13)         -62.8776         estimate D2E/DX2                !
 ! D16   D(28,9,12,14)         125.9682         estimate D2E/DX2                !
 ! D17   D(10,9,28,21)          14.5153         estimate D2E/DX2                !
 ! D18   D(10,9,28,29)        -160.4622         estimate D2E/DX2                !
 ! D19   D(12,9,28,21)        -113.2505         estimate D2E/DX2                !
 ! D20   D(12,9,28,29)          71.7719         estimate D2E/DX2                !
 ! D21   D(2,10,19,41)         -51.4382         estimate D2E/DX2                !
 ! D22   D(2,10,19,42)        -170.8703         estimate D2E/DX2                !
 ! D23   D(2,10,19,43)          68.827          estimate D2E/DX2                !
 ! D24   D(9,10,19,41)         170.1984         estimate D2E/DX2                !
 ! D25   D(9,10,19,42)          50.7663         estimate D2E/DX2                !
 ! D26   D(9,10,19,43)         -69.5364         estimate D2E/DX2                !
 ! D27   D(1,11,17,14)         172.5007         estimate D2E/DX2                !
 ! D28   D(1,11,17,36)          -7.675          estimate D2E/DX2                !
 ! D29   D(18,11,17,14)        -51.0982         estimate D2E/DX2                !
 ! D30   D(18,11,17,36)        128.7261         estimate D2E/DX2                !
 ! D31   D(1,11,18,38)          66.9447         estimate D2E/DX2                !
 ! D32   D(1,11,18,39)         -53.2303         estimate D2E/DX2                !
 ! D33   D(1,11,18,40)        -172.5741         estimate D2E/DX2                !
 ! D34   D(17,11,18,38)        -66.4351         estimate D2E/DX2                !
 ! D35   D(17,11,18,39)        173.3898         estimate D2E/DX2                !
 ! D36   D(17,11,18,40)         54.046          estimate D2E/DX2                !
 ! D37   D(9,12,13,3)           50.9336         estimate D2E/DX2                !
 ! D38   D(9,12,13,4)          -73.8707         estimate D2E/DX2                !
 ! D39   D(9,12,13,15)         167.1966         estimate D2E/DX2                !
 ! D40   D(14,12,13,3)        -136.4618         estimate D2E/DX2                !
 ! D41   D(14,12,13,4)          98.734          estimate D2E/DX2                !
 ! D42   D(14,12,13,15)        -20.1988         estimate D2E/DX2                !
 ! D43   D(9,12,14,16)         170.0372         estimate D2E/DX2                !
 ! D44   D(9,12,14,17)          -4.8283         estimate D2E/DX2                !
 ! D45   D(13,12,14,16)         -2.2678         estimate D2E/DX2                !
 ! D46   D(13,12,14,17)       -177.1333         estimate D2E/DX2                !
 ! D47   D(3,13,15,5)          -79.2068         estimate D2E/DX2                !
 ! D48   D(3,13,15,6)           42.1832         estimate D2E/DX2                !
 ! D49   D(3,13,15,16)         156.4053         estimate D2E/DX2                !
 ! D50   D(4,13,15,5)           42.1183         estimate D2E/DX2                !
 ! D51   D(4,13,15,6)          163.5084         estimate D2E/DX2                !
 ! D52   D(4,13,15,16)         -82.2696         estimate D2E/DX2                !
 ! D53   D(12,13,15,5)         158.7856         estimate D2E/DX2                !
 ! D54   D(12,13,15,6)         -79.8244         estimate D2E/DX2                !
 ! D55   D(12,13,15,16)         34.3977         estimate D2E/DX2                !
 ! D56   D(12,14,16,7)         -92.8504         estimate D2E/DX2                !
 ! D57   D(12,14,16,8)         143.1284         estimate D2E/DX2                !
 ! D58   D(12,14,16,15)         23.9321         estimate D2E/DX2                !
 ! D59   D(17,14,16,7)          82.4164         estimate D2E/DX2                !
 ! D60   D(17,14,16,8)         -41.6048         estimate D2E/DX2                !
 ! D61   D(17,14,16,15)       -160.801          estimate D2E/DX2                !
 ! D62   D(12,14,17,11)        -77.3899         estimate D2E/DX2                !
 ! D63   D(12,14,17,36)        102.8116         estimate D2E/DX2                !
 ! D64   D(16,14,17,11)        108.184          estimate D2E/DX2                !
 ! D65   D(16,14,17,36)        -71.6145         estimate D2E/DX2                !
 ! D66   D(5,15,16,7)          -43.2969         estimate D2E/DX2                !
 ! D67   D(5,15,16,8)           79.6417         estimate D2E/DX2                !
 ! D68   D(5,15,16,14)        -159.5443         estimate D2E/DX2                !
 ! D69   D(6,15,16,7)         -164.42           estimate D2E/DX2                !
 ! D70   D(6,15,16,8)          -41.4813         estimate D2E/DX2                !
 ! D71   D(6,15,16,14)          79.3327         estimate D2E/DX2                !
 ! D72   D(13,15,16,7)          81.0463         estimate D2E/DX2                !
 ! D73   D(13,15,16,8)        -156.015          estimate D2E/DX2                !
 ! D74   D(13,15,16,14)        -35.201          estimate D2E/DX2                !
 ! D75   D(11,17,36,20)          3.1085         estimate D2E/DX2                !
 ! D76   D(11,17,36,37)        179.7972         estimate D2E/DX2                !
 ! D77   D(14,17,36,20)       -177.0778         estimate D2E/DX2                !
 ! D78   D(14,17,36,37)         -0.3891         estimate D2E/DX2                !
 ! D79   D(1,20,30,31)        -150.7234         estimate D2E/DX2                !
 ! D80   D(1,20,30,32)          26.6425         estimate D2E/DX2                !
 ! D81   D(36,20,30,31)         29.4671         estimate D2E/DX2                !
 ! D82   D(36,20,30,32)       -153.167          estimate D2E/DX2                !
 ! D83   D(1,20,36,17)           2.9851         estimate D2E/DX2                !
 ! D84   D(1,20,36,37)        -173.4106         estimate D2E/DX2                !
 ! D85   D(30,20,36,17)       -177.1978         estimate D2E/DX2                !
 ! D86   D(30,20,36,37)          6.4065         estimate D2E/DX2                !
 ! D87   D(2,21,22,23)         176.4101         estimate D2E/DX2                !
 ! D88   D(2,21,22,24)          -3.1623         estimate D2E/DX2                !
 ! D89   D(28,21,22,23)         -6.1538         estimate D2E/DX2                !
 ! D90   D(28,21,22,24)        174.2739         estimate D2E/DX2                !
 ! D91   D(2,21,28,9)           -0.5459         estimate D2E/DX2                !
 ! D92   D(2,21,28,29)         174.0275         estimate D2E/DX2                !
 ! D93   D(22,21,28,9)        -178.1137         estimate D2E/DX2                !
 ! D94   D(22,21,28,29)         -3.5403         estimate D2E/DX2                !
 ! D95   D(21,22,23,25)       -179.8105         estimate D2E/DX2                !
 ! D96   D(21,22,23,44)         -0.3065         estimate D2E/DX2                !
 ! D97   D(24,22,23,25)         -0.2297         estimate D2E/DX2                !
 ! D98   D(24,22,23,44)        179.2743         estimate D2E/DX2                !
 ! D99   D(21,22,24,26)        179.8852         estimate D2E/DX2                !
 ! D100  D(21,22,24,45)         -0.32           estimate D2E/DX2                !
 ! D101  D(23,22,24,26)          0.2777         estimate D2E/DX2                !
 ! D102  D(23,22,24,45)       -179.9276         estimate D2E/DX2                !
 ! D103  D(22,23,25,27)          0.0429         estimate D2E/DX2                !
 ! D104  D(22,23,25,46)        179.9296         estimate D2E/DX2                !
 ! D105  D(44,23,25,27)       -179.5041         estimate D2E/DX2                !
 ! D106  D(44,23,25,46)          0.3826         estimate D2E/DX2                !
 ! D107  D(22,24,26,27)         -0.1383         estimate D2E/DX2                !
 ! D108  D(22,24,26,47)        179.877          estimate D2E/DX2                !
 ! D109  D(45,24,26,27)       -179.9442         estimate D2E/DX2                !
 ! D110  D(45,24,26,47)          0.071          estimate D2E/DX2                !
 ! D111  D(23,25,27,26)          0.1089         estimate D2E/DX2                !
 ! D112  D(23,25,27,48)        179.992          estimate D2E/DX2                !
 ! D113  D(46,25,27,26)       -179.7782         estimate D2E/DX2                !
 ! D114  D(46,25,27,48)          0.1049         estimate D2E/DX2                !
 ! D115  D(24,26,27,25)         -0.062          estimate D2E/DX2                !
 ! D116  D(24,26,27,48)       -179.9451         estimate D2E/DX2                !
 ! D117  D(47,26,27,25)        179.9228         estimate D2E/DX2                !
 ! D118  D(47,26,27,48)          0.0397         estimate D2E/DX2                !
 ! D119  D(9,28,29,49)         119.6742         estimate D2E/DX2                !
 ! D120  D(9,28,29,50)        -116.2644         estimate D2E/DX2                !
 ! D121  D(9,28,29,51)           4.3979         estimate D2E/DX2                !
 ! D122  D(21,28,29,49)        -54.7457         estimate D2E/DX2                !
 ! D123  D(21,28,29,50)         69.3158         estimate D2E/DX2                !
 ! D124  D(21,28,29,51)       -170.0219         estimate D2E/DX2                !
 ! D125  D(20,30,31,33)        178.9009         estimate D2E/DX2                !
 ! D126  D(20,30,31,52)          1.2362         estimate D2E/DX2                !
 ! D127  D(32,30,31,33)          1.4996         estimate D2E/DX2                !
 ! D128  D(32,30,31,52)       -176.1651         estimate D2E/DX2                !
 ! D129  D(20,30,32,34)       -179.1837         estimate D2E/DX2                !
 ! D130  D(20,30,32,53)          1.7487         estimate D2E/DX2                !
 ! D131  D(31,30,32,34)         -1.6853         estimate D2E/DX2                !
 ! D132  D(31,30,32,53)        179.2471         estimate D2E/DX2                !
 ! D133  D(30,31,33,35)         -0.3865         estimate D2E/DX2                !
 ! D134  D(30,31,33,54)       -179.7775         estimate D2E/DX2                !
 ! D135  D(52,31,33,35)        177.3877         estimate D2E/DX2                !
 ! D136  D(52,31,33,54)         -2.0033         estimate D2E/DX2                !
 ! D137  D(30,32,34,35)          0.7565         estimate D2E/DX2                !
 ! D138  D(30,32,34,55)       -179.3604         estimate D2E/DX2                !
 ! D139  D(53,32,34,35)        179.8533         estimate D2E/DX2                !
 ! D140  D(53,32,34,55)         -0.2636         estimate D2E/DX2                !
 ! D141  D(31,33,35,34)         -0.5916         estimate D2E/DX2                !
 ! D142  D(31,33,35,56)       -179.9187         estimate D2E/DX2                !
 ! D143  D(54,33,35,34)        178.8002         estimate D2E/DX2                !
 ! D144  D(54,33,35,56)         -0.5269         estimate D2E/DX2                !
 ! D145  D(32,34,35,33)          0.4089         estimate D2E/DX2                !
 ! D146  D(32,34,35,56)        179.7361         estimate D2E/DX2                !
 ! D147  D(55,34,35,33)       -179.4743         estimate D2E/DX2                !
 ! D148  D(55,34,35,56)         -0.1471         estimate D2E/DX2                !
 ! D149  D(17,36,37,57)        -49.5429         estimate D2E/DX2                !
 ! D150  D(17,36,37,58)         70.1828         estimate D2E/DX2                !
 ! D151  D(17,36,37,59)       -165.4044         estimate D2E/DX2                !
 ! D152  D(20,36,37,57)        126.6027         estimate D2E/DX2                !
 ! D153  D(20,36,37,58)       -113.6717         estimate D2E/DX2                !
 ! D154  D(20,36,37,59)         10.7411         estimate D2E/DX2                !
 --------------------------------------------------------------------------------
 Trust Radius=3.00D-01 FncErr=1.00D-07 GrdErr=1.00D-06
 Number of steps in this run=    337 maximum allowed number of steps=    354.
 GradGradGradGradGradGradGradGradGradGradGradGradGradGradGradGradGradGrad

 Leave Link  103 at Wed Dec  5 16:54:55 2018, MaxMem=   536870912 cpu:         0.2
 (Enter /pbs_home/pkowalski/g09d01/g09/l202.exe)
 Stoichiometry    C29H22F6S2
 Framework group  C1[X(C29H22F6S2)]
 Deg. of freedom   171
 Full point group                 C1      NOp   1
 Largest Abelian subgroup         C1      NOp   1
 Largest concise Abelian subgroup C1      NOp   1
                         Standard orientation:                         
 ---------------------------------------------------------------------
 Center     Atomic      Atomic             Coordinates (Angstroms)
 Number     Number       Type             X           Y           Z
 ---------------------------------------------------------------------
      1         16           0        2.192999   -1.847338    1.474042
      2         16           0       -1.310956   -2.103134   -0.228143
      3          9           0       -2.731737    3.056272   -0.450887
      4          9           0       -0.989843    3.541121   -1.820217
      5          9           0       -0.687347    5.024352    0.492043
      6          9           0       -1.408539    3.272508    1.721545
      7          9           0        1.507782    3.602196   -0.269726
      8          9           0        1.180697    3.084277    1.919052
      9          6           0       -1.334402    0.356893   -1.357511
     10          6           0       -0.511303   -0.871803   -1.230636
     11          6           0        0.964376   -0.553061    1.525710
     12          6           0       -0.793396    1.560551   -0.546214
     13          6           0       -1.366043    2.962733   -0.619672
     14          6           0        0.343843    1.606055    0.205987
     15          6           0       -0.712500    3.643118    0.576252
     16          6           0        0.653094    3.007505    0.641037
     17          6           0        1.293512    0.473884    0.510956
     18          6           0        0.535135   -0.098492    2.881975
     19          6           0        0.226398   -1.341939   -2.438553
     20          6           0        3.214101   -0.896440    0.315849
     21          6           0       -2.898586   -1.292106   -0.490629
     22          6           0       -4.168019   -2.040387   -0.105311
     23          6           0       -5.479062   -1.505079   -0.185417
     24          6           0       -4.055051   -3.369172    0.380269
     25          6           0       -6.597225   -2.256245    0.191846
     26          6           0       -5.177311   -4.112647    0.753994
     27          6           0       -6.447928   -3.557318    0.659461
     28          6           0       -2.757912   -0.068438   -1.070604
     29          6           0       -3.880275    0.812136   -1.539575
     30          6           0        4.571095   -1.429522   -0.046756
     31          6           0        5.652839   -0.593951   -0.403817
     32          6           0        4.806294   -2.819920    0.019417
     33          6           0        6.905309   -1.134137   -0.711898
     34          6           0        6.059450   -3.354244   -0.293336
     35          6           0        7.107182   -2.512581   -0.662885
     36          6           0        2.624368    0.241064   -0.124377
     37          6           0        3.131006    1.182769   -1.187550
     38          1           0        1.378743    0.408845    3.395480
     39          1           0        0.212004   -0.972884    3.484208
     40          1           0       -0.318988    0.605395    2.796363
     41          1           0        0.928728   -2.153481   -2.155520
     42          1           0        0.808958   -0.504751   -2.876149
     43          1           0       -0.491712   -1.723258   -3.194526
     44          1           0       -5.698863   -0.517484   -0.521911
     45          1           0       -3.100560   -3.863194    0.478751
     46          1           0       -7.587212   -1.823185    0.121950
     47          1           0       -5.058267   -5.124952    1.118927
     48          1           0       -7.316525   -4.134083    0.950168
     49          1           0       -4.527375    0.249490   -2.244418
     50          1           0       -4.454335    1.210571   -0.678381
     51          1           0       -3.491691    1.665071   -2.130667
     52          1           0        5.564533    0.480331   -0.415748
     53          1           0        4.019099   -3.507006    0.299106
     54          1           0        7.724702   -0.479528   -0.980090
     55          1           0        6.217813   -4.424036   -0.246798
     56          1           0        8.078181   -2.927524   -0.900640
     57          1           0        2.331707    1.324931   -1.944278
     58          1           0        3.389853    2.161733   -0.739766
     59          1           0        3.985473    0.794666   -1.764806
 ---------------------------------------------------------------------
 Rotational constants (GHZ):      0.1231490      0.0711140      0.0515132
 Leave Link  202 at Wed Dec  5 16:54:55 2018, MaxMem=   536870912 cpu:         0.0
 (Enter /pbs_home/pkowalski/g09d01/g09/l301.exe)
 General basis read from cards:  (5D, 7F)
 Centers:      38     39     40     41     42     43     44     45     46     47
 Centers:      48     49     50     51     52     53     54     55     56     57
 Centers:      58     59
 S 3 1.00
     Exponent=  1.3010701000D+01 Coefficients=  1.9682158000D-02
     Exponent=  1.9622572000D+00 Coefficients=  1.3796524000D-01
     Exponent=  4.4453796000D-01 Coefficients=  4.7831935000D-01
 S 1 1.00
     Exponent=  1.2194962000D-01 Coefficients=  1.0000000000D+00
 P 1 1.00
     Exponent=  8.0000000000D-01 Coefficients=  1.0000000000D+00
 ****
 Centers:       9     10     11     12     13     14     15     16     17     18
 Centers:      19     20     21     22     23     24     25     26     27     28
 Centers:      29     30     31     32     33     34     35     36     37
 S 5 1.00
     Exponent=  1.2384016938D+03 Coefficients=  5.4568832082D-03
     Exponent=  1.8629004992D+02 Coefficients=  4.0638409211D-02
     Exponent=  4.2251176346D+01 Coefficients=  1.8025593888D-01
     Exponent=  1.1676557932D+01 Coefficients=  4.6315121755D-01
     Exponent=  3.5930506482D+00 Coefficients=  4.4087173314D-01
 S 1 1.00
     Exponent=  4.0245147363D-01 Coefficients=  1.0000000000D+00
 S 1 1.00
     Exponent=  1.3090182668D-01 Coefficients=  1.0000000000D+00
 P 3 1.00
     Exponent=  9.4680970621D+00 Coefficients=  3.8387871728D-02
     Exponent=  2.0103545142D+00 Coefficients=  2.1117025112D-01
     Exponent=  5.4771004707D-01 Coefficients=  5.1328172114D-01
 P 1 1.00
     Exponent=  1.5268613795D-01 Coefficients=  1.0000000000D+00
 D 1 1.00
     Exponent=  8.0000000000D-01 Coefficients=  1.0000000000D+00
 ****
 Centers:       3      4      5      6      7      8
 S 5 1.00
     Exponent=  2.8948325990D+03 Coefficients= -5.3408255515D-03
     Exponent=  4.3541939120D+02 Coefficients= -3.9904258866D-02
     Exponent=  9.8843328866D+01 Coefficients= -1.7912768038D-01
     Exponent=  2.7485198001D+01 Coefficients= -4.6758090825D-01
     Exponent=  8.5405498171D+00 Coefficients= -4.4653131020D-01
 S 1 1.00
     Exponent=  1.0654578038D+00 Coefficients=  1.0000000000D+00
 S 1 1.00
     Exponent=  3.3247346748D-01 Coefficients=  1.0000000000D+00
 P 3 1.00
     Exponent=  2.2696633924D+01 Coefficients= -4.5212874436D-02
     Exponent=  4.9872339257D+00 Coefficients= -2.3754317067D-01
     Exponent=  1.3491613954D+00 Coefficients= -5.1287353587D-01
 P 1 1.00
     Exponent=  3.4829881977D-01 Coefficients=  1.0000000000D+00
 D 1 1.00
     Exponent=  1.4000000000D+00 Coefficients=  1.0000000000D+00
 ****
 Centers:       1      2
 S 5 1.00
     Exponent=  9.1849303010D+03 Coefficients= -2.2294387756D-03
     Exponent=  1.3815105503D+03 Coefficients= -1.6683029937D-02
     Exponent=  3.1387147580D+02 Coefficients= -7.5262436116D-02
     Exponent=  8.8053870623D+01 Coefficients= -1.9376827038D-01
     Exponent=  2.7039914905D+01 Coefficients= -1.7718020803D-01
 S 3 1.00
     Exponent=  4.5648731303D+01 Coefficients= -1.0736062573D-01
     Exponent=  4.9664522326D+00 Coefficients=  6.5066293018D-01
     Exponent=  2.0116242047D+00 Coefficients=  5.9712155354D-01
 S 1 1.00
     Exponent=  3.5661077013D-01 Coefficients=  1.0000000000D+00
 S 1 1.00
     Exponent=  1.3507221477D-01 Coefficients=  1.0000000000D+00
 P 5 1.00
     Exponent=  2.6198233439D+02 Coefficients= -9.2729929822D-03
     Exponent=  6.1306894736D+01 Coefficients= -6.6547669241D-02
     Exponent=  1.9103729887D+01 Coefficients= -2.4828595903D-01
     Exponent=  6.6567720378D+00 Coefficients= -4.8703847402D-01
     Exponent=  2.3959635161D+00 Coefficients= -3.9337850312D-01
 P 1 1.00
     Exponent=  6.1776161679D-01 Coefficients=  1.0000000000D+00
 P 1 1.00
     Exponent=  1.6993376871D-01 Coefficients=  1.0000000000D+00
 D 1 1.00
     Exponent=  5.5000000000D-01 Coefficients=  1.0000000000D+00
 ****
 Ernie: Thresh=  0.10000D-02 Tol=  0.10000D-05 Strict=F.
 There are   673 symmetry adapted cartesian basis functions of A   symmetry.
 There are   636 symmetry adapted basis functions of A   symmetry.
   636 basis functions,  1103 primitive gaussians,   673 cartesian basis functions
   141 alpha electrons      141 beta electrons
       nuclear repulsion energy      4636.7104385458 Hartrees.
 IExCor=32609 DFT=T Ex+Corr=LC-wPBE ExCW=0 ScaHFX=  1.000000
 ScaDFX=  1.000000  0.000000  1.000000  1.000000 ScalE2=  1.000000  1.000000
 IRadAn=      0 IRanWt=     -1 IRanGd=            0 ICorTp=0 IEmpDi=  4
  HFx wShort=  0.000000 wLong=  0.400000 cFull=  0.000000 cShort=  0.000000 cLong=  1.000000
  DFx wShort=  0.000000 wLong=  0.400000 cFull=  0.000000 cShort=  0.000000 cLong=  1.000000
 NAtoms=   59 NActive=   59 NUniq=   59 SFac= 1.00D+00 NAtFMM=   60 NAOKFM=F Big=F
 Integral buffers will be    131072 words long.
 Raffenetti 2 integral format.
 Two-electron integral symmetry is turned on.
 Leave Link  301 at Wed Dec  5 16:54:55 2018, MaxMem=   536870912 cpu:         1.0
 (Enter /pbs_home/pkowalski/g09d01/g09/l302.exe)
 NPDir=0 NMtPBC=     1 NCelOv=     1 NCel=       1 NClECP=     1 NCelD=      1
         NCelK=      1 NCelE2=     1 NClLst=     1 CellRange=     0.0.
 One-electron integrals computed using PRISM.
 NBasis=   636 RedAO= T EigKep=  3.02D-04  NBF=   636
 NBsUse=   636 1.00D-06 EigRej= -1.00D+00 NBFU=   636
 Precomputing XC quadrature grid using
 IXCGrd= 4 IRadAn=           0 IRanWt=          -1 IRanGd=           0 AccXCQ= 0.00D+00.
 Generated NRdTot=       0 NPtTot=           0 NUsed=           0 NTot=          32
 NSgBfM=   614   620   623   623   623 MxSgAt=    59 MxSgA2=    59.
 Leave Link  302 at Wed Dec  5 16:54:58 2018, MaxMem=   536870912 cpu:        16.7
 (Enter /pbs_home/pkowalski/g09d01/g09/l303.exe)
 DipDrv:  MaxL=1.
 Leave Link  303 at Wed Dec  5 16:54:58 2018, MaxMem=   536870912 cpu:         1.7
 (Enter /pbs_home/pkowalski/g09d01/g09/l401.exe)
 ExpMin= 1.22D-01 ExpMax= 9.18D+03 ExpMxC= 1.38D+03 IAcc=1 IRadAn=         1 AccDes= 0.00D+00
 Harris functional with IExCor=32609 and IRadAn=       1 diagonalized for initial guess.
 HarFok:  IExCor=32609 AccDes= 0.00D+00 IRadAn=         1 IDoV= 1 UseB2=F ITyADJ=14
 ICtDFT=  3500011 ScaDFX=  1.000000  1.000000  1.000000  1.000000
 FoFCou: FMM=F IPFlag=           0 FMFlag=      100000 FMFlg1=           0
         NFxFlg=           0 DoJE=T BraDBF=F KetDBF=T FulRan=T
         wScrn=  0.000000 ICntrl=     500 IOpCl=  0 I1Cent=   200000004 NGrid=           0
         NMat0=    1 NMatS0=      1 NMatT0=    0 NMatD0=    1 NMtDS0=    0 NMtDT0=    0
 Petite list used in FoFCou.
 Harris En= -2510.39103399381    
 JPrj=0 DoOrth=F DoCkMO=F.
 Leave Link  401 at Wed Dec  5 16:55:02 2018, MaxMem=   536870912 cpu:        31.4
 (Enter /pbs_home/pkowalski/g09d01/g09/l502.exe)
 Closed shell SCF:
 Using DIIS extrapolation, IDIIS=  1040.
 Integral symmetry usage will be decided dynamically.
 IVT=     1387805 IEndB=     1387805 NGot=   536870912 MDV=   535953350
 LenX=   535953350 LenY=   535499748
 Requested convergence on RMS density matrix=1.00D-08 within 128 cycles.
 Requested convergence on MAX density matrix=1.00D-06.
 Requested convergence on             energy=1.00D-06.
 No special actions if energy rises.
 Fock matrices will be formed incrementally for  20 cycles.
 Integral accuracy reduced to 1.0D-05 until final iterations.

 Cycle   1  Pass 0  IDiag  1:
 FoFJK:  IHMeth= 1 ICntrl=       0 DoSepK=T KAlg= 0 I1Cent=   0 FoldK=F
 IRaf=         1 NMat=   1 IRICut=       1 DoRegI=T DoRafI=F ISym2E= 0.
 FoFCou: FMM=F IPFlag=           0 FMFlag=      100000 FMFlg1=           0
         NFxFlg=           0 DoJE=T BraDBF=F KetDBF=F FulRan=T
         wScrn=  0.000000 ICntrl=     500 IOpCl=  0 I1Cent=           0 NGrid=           0
         NMat0=    1 NMatS0=      1 NMatT0=    0 NMatD0=    1 NMtDS0=    0 NMtDT0=    0
 Symmetry not used in FoFCou.
 E= -2509.97032991591    
 DIIS: error= 2.38D-02 at cycle   1 NSaved=   1.
 NSaved= 1 IEnMin= 1 EnMin= -2509.97032991591     IErMin= 1 ErrMin= 2.38D-02
 ErrMax= 2.38D-02  0.00D+00 EMaxC= 1.00D-01 BMatC= 6.83D-01 BMatP= 6.83D-01
 IDIUse=3 WtCom= 7.62D-01 WtEn= 2.38D-01
 Coeff-Com:  0.100D+01
 Coeff-En:   0.100D+01
 Coeff:      0.100D+01
 Gap=     0.209 Goal=   None    Shift=    0.000
 GapD=    0.209 DampG=1.000 DampE=0.500 DampFc=0.5000 IDamp=-1.
 Damping current iteration by 5.00D-01
 RMSDP=3.45D-03 MaxDP=1.44D-01              OVMax= 1.82D-01

 Cycle   2  Pass 0  IDiag  1:
 RMSU=  1.70D-03    CP:  9.79D-01
 E= -2510.35514174871     Delta-E=       -0.384811832801 Rises=F Damp=T
 DIIS: error= 6.72D-03 at cycle   2 NSaved=   2.
 NSaved= 2 IEnMin= 2 EnMin= -2510.35514174871     IErMin= 2 ErrMin= 6.72D-03
 ErrMax= 6.72D-03  0.00D+00 EMaxC= 1.00D-01 BMatC= 4.03D-02 BMatP= 6.83D-01
 IDIUse=3 WtCom= 9.33D-01 WtEn= 6.72D-02
 Coeff-Com: -0.759D-01 0.108D+01
 Coeff-En:   0.000D+00 0.100D+01
 Coeff:     -0.708D-01 0.107D+01
 Gap=     0.253 Goal=   None    Shift=    0.000
 RMSDP=1.27D-03 MaxDP=6.66D-02 DE=-3.85D-01 OVMax= 1.42D-01

 Cycle   3  Pass 0  IDiag  1:
 RMSU=  1.20D-03    CP:  9.62D-01  1.18D+00
 E= -2510.71787520252     Delta-E=       -0.362733453807 Rises=F Damp=F
 DIIS: error= 3.32D-03 at cycle   3 NSaved=   3.
 NSaved= 3 IEnMin= 3 EnMin= -2510.71787520252     IErMin= 3 ErrMin= 3.32D-03
 ErrMax= 3.32D-03  0.00D+00 EMaxC= 1.00D-01 BMatC= 1.70D-02 BMatP= 4.03D-02
 IDIUse=3 WtCom= 9.67D-01 WtEn= 3.32D-02
 Coeff-Com: -0.649D-01 0.422D+00 0.643D+00
 Coeff-En:   0.000D+00 0.000D+00 0.100D+01
 Coeff:     -0.627D-01 0.408D+00 0.655D+00
 Gap=     0.252 Goal=   None    Shift=    0.000
 RMSDP=3.88D-04 MaxDP=1.98D-02 DE=-3.63D-01 OVMax= 4.67D-02

 Cycle   4  Pass 0  IDiag  1:
 RMSU=  3.13D-04    CP:  9.62D-01  1.28D+00  8.70D-01
 E= -2510.73476616359     Delta-E=       -0.016890961064 Rises=F Damp=F
 DIIS: error= 1.05D-03 at cycle   4 NSaved=   4.
 NSaved= 4 IEnMin= 4 EnMin= -2510.73476616359     IErMin= 4 ErrMin= 1.05D-03
 ErrMax= 1.05D-03  0.00D+00 EMaxC= 1.00D-01 BMatC= 2.46D-03 BMatP= 1.70D-02
 IDIUse=3 WtCom= 9.90D-01 WtEn= 1.05D-02
 Coeff-Com: -0.738D-02 0.926D-02 0.263D+00 0.735D+00
 Coeff-En:   0.000D+00 0.000D+00 0.000D+00 0.100D+01
 Coeff:     -0.730D-02 0.916D-02 0.260D+00 0.738D+00
 Gap=     0.251 Goal=   None    Shift=    0.000
 RMSDP=1.48D-04 MaxDP=6.54D-03 DE=-1.69D-02 OVMax= 1.87D-02

 Cycle   5  Pass 0  IDiag  1:
 RMSU=  1.07D-04    CP:  9.61D-01  1.27D+00  9.50D-01  8.99D-01
 E= -2510.73805205767     Delta-E=       -0.003285894089 Rises=F Damp=F
 DIIS: error= 3.19D-04 at cycle   5 NSaved=   5.
 NSaved= 5 IEnMin= 5 EnMin= -2510.73805205767     IErMin= 5 ErrMin= 3.19D-04
 ErrMax= 3.19D-04  0.00D+00 EMaxC= 1.00D-01 BMatC= 2.43D-04 BMatP= 2.46D-03
 IDIUse=3 WtCom= 9.97D-01 WtEn= 3.19D-03
 Coeff-Com:  0.500D-02-0.345D-01 0.390D-01 0.245D+00 0.745D+00
 Coeff-En:   0.000D+00 0.000D+00 0.000D+00 0.000D+00 0.100D+01
 Coeff:      0.499D-02-0.343D-01 0.388D-01 0.244D+00 0.746D+00
 Gap=     0.253 Goal=   None    Shift=    0.000
 RMSDP=5.90D-05 MaxDP=3.53D-03 DE=-3.29D-03 OVMax= 1.13D-02

 Cycle   6  Pass 0  IDiag  1:
 RMSU=  4.77D-05    CP:  9.61D-01  1.27D+00  9.65D-01  9.89D-01  1.07D+00
 E= -2510.73863199005     Delta-E=       -0.000579932379 Rises=F Damp=F
 DIIS: error= 1.98D-04 at cycle   6 NSaved=   6.
 NSaved= 6 IEnMin= 6 EnMin= -2510.73863199005     IErMin= 6 ErrMin= 1.98D-04
 ErrMax= 1.98D-04  0.00D+00 EMaxC= 1.00D-01 BMatC= 7.18D-05 BMatP= 2.43D-04
 IDIUse=3 WtCom= 9.98D-01 WtEn= 1.98D-03
 Coeff-Com:  0.482D-02-0.192D-01-0.435D-01-0.878D-01 0.273D+00 0.873D+00
 Coeff-En:   0.000D+00 0.000D+00 0.000D+00 0.000D+00 0.000D+00 0.100D+01
 Coeff:      0.481D-02-0.192D-01-0.434D-01-0.876D-01 0.272D+00 0.873D+00
 Gap=     0.254 Goal=   None    Shift=    0.000
 RMSDP=4.64D-05 MaxDP=2.74D-03 DE=-5.80D-04 OVMax= 9.25D-03

 Cycle   7  Pass 0  IDiag  1:
 RMSU=  2.33D-05    CP:  9.61D-01  1.27D+00  9.80D-01  1.02D+00  1.36D+00
                    CP:  1.32D+00
 E= -2510.73891473756     Delta-E=       -0.000282747505 Rises=F Damp=F
 DIIS: error= 1.14D-04 at cycle   7 NSaved=   7.
 NSaved= 7 IEnMin= 7 EnMin= -2510.73891473756     IErMin= 7 ErrMin= 1.14D-04
 ErrMax= 1.14D-04  0.00D+00 EMaxC= 1.00D-01 BMatC= 1.34D-05 BMatP= 7.18D-05
 IDIUse=3 WtCom= 9.99D-01 WtEn= 1.14D-03
 Coeff-Com:  0.382D-04 0.488D-02-0.871D-02-0.687D-01-0.155D+00 0.129D+00
 Coeff-Com:  0.110D+01
 Coeff-En:   0.000D+00 0.000D+00 0.000D+00 0.000D+00 0.000D+00 0.000D+00
 Coeff-En:   0.100D+01
 Coeff:      0.382D-04 0.488D-02-0.870D-02-0.686D-01-0.155D+00 0.129D+00
 Coeff:      0.110D+01
 Gap=     0.254 Goal=   None    Shift=    0.000
 RMSDP=3.05D-05 MaxDP=1.98D-03 DE=-2.83D-04 OVMax= 7.84D-03

 Cycle   8  Pass 0  IDiag  1:
 RMSU=  1.19D-05    CP:  9.61D-01  1.27D+00  9.84D-01  1.04D+00  1.50D+00
                    CP:  1.74D+00  1.43D+00
 E= -2510.73900506249     Delta-E=       -0.000090324927 Rises=F Damp=F
 DIIS: error= 4.66D-05 at cycle   8 NSaved=   8.
 NSaved= 8 IEnMin= 8 EnMin= -2510.73900506249     IErMin= 8 ErrMin= 4.66D-05
 ErrMax= 4.66D-05  0.00D+00 EMaxC= 1.00D-01 BMatC= 3.37D-06 BMatP= 1.34D-05
 IDIUse=1 WtCom= 1.00D+00 WtEn= 0.00D+00
 Coeff-Com: -0.619D-03 0.455D-02 0.564D-02-0.850D-02-0.110D+00-0.130D+00
 Coeff-Com:  0.353D+00 0.886D+00
 Coeff:     -0.619D-03 0.455D-02 0.564D-02-0.850D-02-0.110D+00-0.130D+00
 Coeff:      0.353D+00 0.886D+00
 Gap=     0.254 Goal=   None    Shift=    0.000
 RMSDP=1.48D-05 MaxDP=9.65D-04 DE=-9.03D-05 OVMax= 3.83D-03

 Cycle   9  Pass 0  IDiag  1:
 RMSU=  5.01D-06    CP:  9.61D-01  1.27D+00  9.86D-01  1.04D+00  1.56D+00
                    CP:  1.90D+00  1.78D+00  1.29D+00
 E= -2510.73902156117     Delta-E=       -0.000016498680 Rises=F Damp=F
 DIIS: error= 1.85D-05 at cycle   9 NSaved=   9.
 NSaved= 9 IEnMin= 9 EnMin= -2510.73902156117     IErMin= 9 ErrMin= 1.85D-05
 ErrMax= 1.85D-05  0.00D+00 EMaxC= 1.00D-01 BMatC= 7.90D-07 BMatP= 3.37D-06
 IDIUse=1 WtCom= 1.00D+00 WtEn= 0.00D+00
 Coeff-Com: -0.869D-04 0.141D-04 0.429D-02 0.140D-01 0.191D-02-0.694D-01
 Coeff-Com: -0.171D+00 0.297D+00 0.923D+00
 Coeff:     -0.869D-04 0.141D-04 0.429D-02 0.140D-01 0.191D-02-0.694D-01
 Coeff:     -0.171D+00 0.297D+00 0.923D+00
 Gap=     0.254 Goal=   None    Shift=    0.000
 RMSDP=7.39D-06 MaxDP=4.37D-04 DE=-1.65D-05 OVMax= 1.87D-03

 Initial convergence to 1.0D-05 achieved.  Increase integral accuracy.
 Cycle  10  Pass 1  IDiag  1:
 E= -2510.73895329423     Delta-E=        0.000068266933 Rises=F Damp=F
 DIIS: error= 1.95D-04 at cycle   1 NSaved=   1.
 NSaved= 1 IEnMin= 1 EnMin= -2510.73895329423     IErMin= 1 ErrMin= 1.95D-04
 ErrMax= 1.95D-04  0.00D+00 EMaxC= 1.00D-01 BMatC= 1.86D-05 BMatP= 1.86D-05
 IDIUse=3 WtCom= 9.98D-01 WtEn= 1.95D-03
 Coeff-Com:  0.100D+01
 Coeff-En:   0.100D+01
 Coeff:      0.100D+01
 Gap=     0.254 Goal=   None    Shift=    0.000
 RMSDP=7.39D-06 MaxDP=4.37D-04 DE= 6.83D-05 OVMax= 6.22D-04

 Cycle  11  Pass 1  IDiag  1:
 RMSU=  1.78D-04    CP:  1.00D+00
 E= -2510.73897219481     Delta-E=       -0.000018900576 Rises=F Damp=F
 DIIS: error= 9.48D-06 at cycle   2 NSaved=   2.
 NSaved= 2 IEnMin= 2 EnMin= -2510.73897219481     IErMin= 2 ErrMin= 9.48D-06
 ErrMax= 9.48D-06  0.00D+00 EMaxC= 1.00D-01 BMatC= 2.66D-07 BMatP= 1.86D-05
 IDIUse=1 WtCom= 1.00D+00 WtEn= 0.00D+00
 Coeff-Com: -0.202D-01 0.102D+01
 Coeff:     -0.202D-01 0.102D+01
 Gap=     0.254 Goal=   None    Shift=    0.000
 RMSDP=9.44D-06 MaxDP=3.28D-04 DE=-1.89D-05 OVMax= 2.91D-04

 Cycle  12  Pass 1  IDiag  1:
 RMSU=  3.62D-06    CP:  1.00D+00  1.05D+00
 E= -2510.73897268095     Delta-E=       -0.000000486139 Rises=F Damp=F
 DIIS: error= 1.04D-05 at cycle   3 NSaved=   3.
 NSaved= 3 IEnMin= 3 EnMin= -2510.73897268095     IErMin= 2 ErrMin= 9.48D-06
 ErrMax= 1.04D-05  0.00D+00 EMaxC= 1.00D-01 BMatC= 2.76D-07 BMatP= 2.66D-07
 IDIUse=1 WtCom= 1.00D+00 WtEn= 0.00D+00
 Coeff-Com: -0.228D-01 0.526D+00 0.497D+00
 Coeff:     -0.228D-01 0.526D+00 0.497D+00
 Gap=     0.254 Goal=   None    Shift=    0.000
 RMSDP=1.40D-06 MaxDP=8.91D-05 DE=-4.86D-07 OVMax= 1.73D-04

 Cycle  13  Pass 1  IDiag  1:
 RMSU=  1.23D-06    CP:  1.00D+00  1.05D+00  8.38D-01
 E= -2510.73897269149     Delta-E=       -0.000000010543 Rises=F Damp=F
 DIIS: error= 2.28D-06 at cycle   4 NSaved=   4.
 NSaved= 4 IEnMin= 4 EnMin= -2510.73897269149     IErMin= 4 ErrMin= 2.28D-06
 ErrMax= 2.28D-06  0.00D+00 EMaxC= 1.00D-01 BMatC= 1.24D-08 BMatP= 2.66D-07
 IDIUse=1 WtCom= 1.00D+00 WtEn= 0.00D+00
 Coeff-Com: -0.534D-02 0.796D-01 0.172D+00 0.754D+00
 Coeff:     -0.534D-02 0.796D-01 0.172D+00 0.754D+00
 Gap=     0.254 Goal=   None    Shift=    0.000
 RMSDP=4.51D-07 MaxDP=2.46D-05 DE=-1.05D-08 OVMax= 9.84D-05

 Cycle  14  Pass 1  IDiag  1:
 RMSU=  3.58D-07    CP:  1.00D+00  1.05D+00  9.02D-01  1.09D+00
 E= -2510.73897272423     Delta-E=       -0.000000032735 Rises=F Damp=F
 DIIS: error= 1.64D-06 at cycle   5 NSaved=   5.
 NSaved= 5 IEnMin= 5 EnMin= -2510.73897272423     IErMin= 5 ErrMin= 1.64D-06
 ErrMax= 1.64D-06  0.00D+00 EMaxC= 1.00D-01 BMatC= 2.57D-09 BMatP= 1.24D-08
 IDIUse=1 WtCom= 1.00D+00 WtEn= 0.00D+00
 Coeff-Com:  0.613D-02-0.146D+00-0.994D-01 0.198D-01 0.122D+01
 Coeff:      0.613D-02-0.146D+00-0.994D-01 0.198D-01 0.122D+01
 Gap=     0.254 Goal=   None    Shift=    0.000
 RMSDP=4.88D-07 MaxDP=2.61D-05 DE=-3.27D-08 OVMax= 1.28D-04

 Cycle  15  Pass 1  IDiag  1:
 RMSU=  2.80D-07    CP:  1.00D+00  1.05D+00  9.62D-01  1.23D+00  1.78D+00
 E= -2510.73897270747     Delta-E=        0.000000016761 Rises=F Damp=F
 DIIS: error= 8.25D-07 at cycle   6 NSaved=   6.
 NSaved= 6 IEnMin= 5 EnMin= -2510.73897272423     IErMin= 6 ErrMin= 8.25D-07
 ErrMax= 8.25D-07  0.00D+00 EMaxC= 1.00D-01 BMatC= 7.62D-10 BMatP= 2.57D-09
 IDIUse=1 WtCom= 1.00D+00 WtEn= 0.00D+00
 Coeff-Com:  0.310D-02-0.644D-01-0.584D-01-0.160D+00 0.368D+00 0.912D+00
 Coeff:      0.310D-02-0.644D-01-0.584D-01-0.160D+00 0.368D+00 0.912D+00
 Gap=     0.254 Goal=   None    Shift=    0.000
 RMSDP=2.29D-07 MaxDP=1.37D-05 DE= 1.68D-08 OVMax= 6.63D-05

 Cycle  16  Pass 1  IDiag  1:
 RMSU=  9.78D-08    CP:  1.00D+00  1.05D+00  9.79D-01  1.26D+00  2.24D+00
                    CP:  1.36D+00
 E= -2510.73897271202     Delta-E=       -0.000000004551 Rises=F Damp=F
 DIIS: error= 3.90D-07 at cycle   7 NSaved=   7.
 NSaved= 7 IEnMin= 5 EnMin= -2510.73897272423     IErMin= 7 ErrMin= 3.90D-07
 ErrMax= 3.90D-07  0.00D+00 EMaxC= 1.00D-01 BMatC= 2.40D-10 BMatP= 7.62D-10
 IDIUse=1 WtCom= 1.00D+00 WtEn= 0.00D+00
 Coeff-Com: -0.643D-03 0.195D-01 0.112D-01-0.807D-01-0.251D+00 0.430D+00
 Coeff-Com:  0.872D+00
 Coeff:     -0.643D-03 0.195D-01 0.112D-01-0.807D-01-0.251D+00 0.430D+00
 Coeff:      0.872D+00
 Gap=     0.254 Goal=   None    Shift=    0.000
 RMSDP=1.32D-07 MaxDP=7.88D-06 DE=-4.55D-09 OVMax= 3.50D-05

 Cycle  17  Pass 1  IDiag  1:
 RMSU=  4.60D-08    CP:  1.00D+00  1.05D+00  9.82D-01  1.28D+00  2.48D+00
                    CP:  1.67D+00  1.08D+00
 E= -2510.73897271285     Delta-E=       -0.000000000830 Rises=F Damp=F
 DIIS: error= 1.06D-07 at cycle   8 NSaved=   8.
 NSaved= 8 IEnMin= 5 EnMin= -2510.73897272423     IErMin= 8 ErrMin= 1.06D-07
 ErrMax= 1.06D-07  0.00D+00 EMaxC= 1.00D-01 BMatC= 2.29D-11 BMatP= 2.40D-10
 IDIUse=1 WtCom= 1.00D+00 WtEn= 0.00D+00
 Coeff-Com: -0.598D-03 0.143D-01 0.124D-01-0.463D-02-0.138D+00 0.333D-01
 Coeff-Com:  0.270D+00 0.813D+00
 Coeff:     -0.598D-03 0.143D-01 0.124D-01-0.463D-02-0.138D+00 0.333D-01
 Coeff:      0.270D+00 0.813D+00
 Gap=     0.254 Goal=   None    Shift=    0.000
 RMSDP=3.43D-08 MaxDP=2.06D-06 DE=-8.30D-10 OVMax= 8.90D-06

 Cycle  18  Pass 1  IDiag  1:
 RMSU=  1.40D-08    CP:  1.00D+00  1.05D+00  9.84D-01  1.27D+00  2.53D+00
                    CP:  1.74D+00  1.22D+00  1.22D+00
 E= -2510.73897271292     Delta-E=       -0.000000000067 Rises=F Damp=F
 DIIS: error= 3.89D-08 at cycle   9 NSaved=   9.
 NSaved= 9 IEnMin= 5 EnMin= -2510.73897272423     IErMin= 9 ErrMin= 3.89D-08
 ErrMax= 3.89D-08  0.00D+00 EMaxC= 1.00D-01 BMatC= 3.69D-12 BMatP= 2.29D-11
 IDIUse=1 WtCom= 1.00D+00 WtEn= 0.00D+00
 Coeff-Com: -0.325D-06-0.809D-03 0.109D-02 0.163D-01 0.150D-01-0.712D-01
 Coeff-Com: -0.117D+00 0.162D+00 0.995D+00
 Coeff:     -0.325D-06-0.809D-03 0.109D-02 0.163D-01 0.150D-01-0.712D-01
 Coeff:     -0.117D+00 0.162D+00 0.995D+00
 Gap=     0.254 Goal=   None    Shift=    0.000
 RMSDP=1.50D-08 MaxDP=9.03D-07 DE=-6.73D-11 OVMax= 2.86D-06

 Cycle  19  Pass 1  IDiag  1:
 RMSU=  6.59D-09    CP:  1.00D+00  1.05D+00  9.84D-01  1.27D+00  2.54D+00
                    CP:  1.77D+00  1.27D+00  1.42D+00  1.24D+00
 E= -2510.73897271316     Delta-E=       -0.000000000244 Rises=F Damp=F
 DIIS: error= 2.25D-08 at cycle  10 NSaved=  10.
 NSaved=10 IEnMin= 5 EnMin= -2510.73897272423     IErMin=10 ErrMin= 2.25D-08
 ErrMax= 2.25D-08  0.00D+00 EMaxC= 1.00D-01 BMatC= 6.85D-13 BMatP= 3.69D-12
 IDIUse=1 WtCom= 1.00D+00 WtEn= 0.00D+00
 Coeff-Com:  0.885D-04-0.240D-02-0.131D-02 0.675D-02 0.241D-01-0.267D-01
 Coeff-Com: -0.775D-01-0.627D-01 0.339D+00 0.801D+00
 Coeff:      0.885D-04-0.240D-02-0.131D-02 0.675D-02 0.241D-01-0.267D-01
 Coeff:     -0.775D-01-0.627D-01 0.339D+00 0.801D+00
 Gap=     0.254 Goal=   None    Shift=    0.000
 RMSDP=4.38D-09 MaxDP=2.28D-07 DE=-2.44D-10 OVMax= 7.30D-07

 SCF Done:  E(RLC-wPBE) =  -2510.73897271     A.U. after   19 cycles
            NFock= 19  Conv=0.44D-08     -V/T= 2.0081
 KE= 2.490503129393D+03 PE=-1.517194029528D+04 EE= 5.533987754629D+03
 Leave Link  502 at Wed Dec  5 17:08:42 2018, MaxMem=   536870912 cpu:      6530.2
 (Enter /pbs_home/pkowalski/g09d01/g09/l601.exe)
 Copying SCF densities to generalized density rwf, IOpCl= 0 IROHF=0.

 **********************************************************************

            Population analysis using the SCF density.

 **********************************************************************

 Orbital symmetries:
       Occupied  (A) (A) (A) (A) (A) (A) (A) (A) (A) (A) (A) (A)
                 (A) (A) (A) (A) (A) (A) (A) (A) (A) (A) (A) (A)
                 (A) (A) (A) (A) (A) (A) (A) (A) (A) (A) (A) (A)
                 (A) (A) (A) (A) (A) (A) (A) (A) (A) (A) (A) (A)
                 (A) (A) (A) (A) (A) (A) (A) (A) (A) (A) (A) (A)
                 (A) (A) (A) (A) (A) (A) (A) (A) (A) (A) (A) (A)
                 (A) (A) (A) (A) (A) (A) (A) (A) (A) (A) (A) (A)
                 (A) (A) (A) (A) (A) (A) (A) (A) (A) (A) (A) (A)
                 (A) (A) (A) (A) (A) (A) (A) (A) (A) (A) (A) (A)
                 (A) (A) (A) (A) (A) (A) (A) (A) (A) (A) (A) (A)
                 (A) (A) (A) (A) (A) (A) (A) (A) (A) (A) (A) (A)
                 (A) (A) (A) (A) (A) (A) (A) (A) (A)
       Virtual   (A) (A) (A) (A) (A) (A) (A) (A) (A) (A) (A) (A)
                 (A) (A) (A) (A) (A) (A) (A) (A) (A) (A) (A) (A)
                 (A) (A) (A) (A) (A) (A) (A) (A) (A) (A) (A) (A)
                 (A) (A) (A) (A) (A) (A) (A) (A) (A) (A) (A) (A)
                 (A) (A) (A) (A) (A) (A) (A) (A) (A) (A) (A) (A)
                 (A) (A) (A) (A) (A) (A) (A) (A) (A) (A) (A) (A)
                 (A) (A) (A) (A) (A) (A) (A) (A) (A) (A) (A) (A)
                 (A) (A) (A) (A) (A) (A) (A) (A) (A) (A) (A) (A)
                 (A) (A) (A) (A) (A) (A) (A) (A) (A) (A) (A) (A)
                 (A) (A) (A) (A) (A) (A) (A) (A) (A) (A) (A) (A)
                 (A) (A) (A) (A) (A) (A) (A) (A) (A) (A) (A) (A)
                 (A) (A) (A) (A) (A) (A) (A) (A) (A) (A) (A) (A)
                 (A) (A) (A) (A) (A) (A) (A) (A) (A) (A) (A) (A)
                 (A) (A) (A) (A) (A) (A) (A) (A) (A) (A) (A) (A)
                 (A) (A) (A) (A) (A) (A) (A) (A) (A) (A) (A) (A)
                 (A) (A) (A) (A) (A) (A) (A) (A) (A) (A) (A) (A)
                 (A) (A) (A) (A) (A) (A) (A) (A) (A) (A) (A) (A)
                 (A) (A) (A) (A) (A) (A) (A) (A) (A) (A) (A) (A)
                 (A) (A) (A) (A) (A) (A) (A) (A) (A) (A) (A) (A)
                 (A) (A) (A) (A) (A) (A) (A) (A) (A) (A) (A) (A)
                 (A) (A) (A) (A) (A) (A) (A) (A) (A) (A) (A) (A)
                 (A) (A) (A) (A) (A) (A) (A) (A) (A) (A) (A) (A)
                 (A) (A) (A) (A) (A) (A) (A) (A) (A) (A) (A) (A)
                 (A) (A) (A) (A) (A) (A) (A) (A) (A) (A) (A) (A)
                 (A) (A) (A) (A) (A) (A) (A) (A) (A) (A) (A) (A)
                 (A) (A) (A) (A) (A) (A) (A) (A) (A) (A) (A) (A)
                 (A) (A) (A) (A) (A) (A) (A) (A) (A) (A) (A) (A)
                 (A) (A) (A) (A) (A) (A) (A) (A) (A) (A) (A) (A)
                 (A) (A) (A) (A) (A) (A) (A) (A) (A) (A) (A) (A)
                 (A) (A) (A) (A) (A) (A) (A) (A) (A) (A) (A) (A)
                 (A) (A) (A) (A) (A) (A) (A) (A) (A) (A) (A) (A)
                 (A) (A) (A) (A) (A) (A) (A) (A) (A) (A) (A) (A)
                 (A) (A) (A) (A) (A) (A) (A) (A) (A) (A) (A) (A)
                 (A) (A) (A) (A) (A) (A) (A) (A) (A) (A) (A) (A)
                 (A) (A) (A) (A) (A) (A) (A) (A) (A) (A) (A) (A)
                 (A) (A) (A) (A) (A) (A) (A) (A) (A) (A) (A) (A)
                 (A) (A) (A) (A) (A) (A) (A) (A) (A) (A) (A) (A)
                 (A) (A) (A) (A) (A) (A) (A) (A) (A) (A) (A) (A)
                 (A) (A) (A) (A) (A) (A) (A) (A) (A) (A) (A) (A)
                 (A) (A) (A) (A) (A) (A) (A) (A) (A) (A) (A) (A)
                 (A) (A) (A) (A) (A) (A) (A) (A) (A) (A) (A) (A)
                 (A) (A) (A)
 The electronic state is 1-A.
 Alpha  occ. eigenvalues --  -88.29989 -88.29621 -24.51466 -24.51377 -24.51289
 Alpha  occ. eigenvalues --  -24.51285 -24.51227 -24.51012 -10.31889 -10.31528
 Alpha  occ. eigenvalues --  -10.31395 -10.20737 -10.19776 -10.17803 -10.17616
 Alpha  occ. eigenvalues --  -10.17076 -10.16958 -10.16709 -10.16055 -10.15831
 Alpha  occ. eigenvalues --  -10.15625 -10.15377 -10.15324 -10.15111 -10.13630
 Alpha  occ. eigenvalues --  -10.13545 -10.13533 -10.13494 -10.13409 -10.13354
 Alpha  occ. eigenvalues --  -10.13320 -10.13141 -10.13134 -10.13110 -10.13095
 Alpha  occ. eigenvalues --  -10.12906 -10.12832  -7.93650  -7.93257  -5.95690
 Alpha  occ. eigenvalues --   -5.95308  -5.95198  -5.94791  -5.94684  -5.94308
 Alpha  occ. eigenvalues --   -1.39110  -1.36987  -1.35575  -1.32087  -1.31165
 Alpha  occ. eigenvalues --   -1.30531  -1.05875  -1.03646  -1.03205  -1.00669
 Alpha  occ. eigenvalues --   -1.00543  -0.94114  -0.93663  -0.93002  -0.92007
 Alpha  occ. eigenvalues --   -0.89733  -0.89398  -0.89164  -0.88651  -0.88039
 Alpha  occ. eigenvalues --   -0.87068  -0.83522  -0.82592  -0.80689  -0.80577
 Alpha  occ. eigenvalues --   -0.77099  -0.76812  -0.75007  -0.74556  -0.74258
 Alpha  occ. eigenvalues --   -0.73632  -0.72522  -0.71802  -0.70774  -0.68948
 Alpha  occ. eigenvalues --   -0.68340  -0.67995  -0.67517  -0.66982  -0.66318
 Alpha  occ. eigenvalues --   -0.65893  -0.63434  -0.63224  -0.61082  -0.60898
 Alpha  occ. eigenvalues --   -0.59963  -0.59658  -0.59456  -0.58436  -0.58189
 Alpha  occ. eigenvalues --   -0.57944  -0.57839  -0.57485  -0.57158  -0.56864
 Alpha  occ. eigenvalues --   -0.56482  -0.56214  -0.55898  -0.55674  -0.55479
 Alpha  occ. eigenvalues --   -0.55201  -0.54976  -0.54665  -0.54526  -0.54166
 Alpha  occ. eigenvalues --   -0.53850  -0.53460  -0.53405  -0.53114  -0.52920
 Alpha  occ. eigenvalues --   -0.51856  -0.51625  -0.51162  -0.51057  -0.49932
 Alpha  occ. eigenvalues --   -0.49740  -0.48690  -0.48393  -0.48172  -0.47418
 Alpha  occ. eigenvalues --   -0.46756  -0.46405  -0.46102  -0.45709  -0.45487
 Alpha  occ. eigenvalues --   -0.44945  -0.43963  -0.42368  -0.39160  -0.37492
 Alpha  occ. eigenvalues --   -0.36885  -0.36739  -0.35698  -0.33801  -0.31604
 Alpha  occ. eigenvalues --   -0.29012
 Alpha virt. eigenvalues --   -0.03585   0.00909   0.03466   0.04681   0.06318
 Alpha virt. eigenvalues --    0.06613   0.07148   0.10568   0.11701   0.12918
 Alpha virt. eigenvalues --    0.13453   0.14076   0.14290   0.15457   0.15712
 Alpha virt. eigenvalues --    0.15961   0.17973   0.18092   0.18605   0.19228
 Alpha virt. eigenvalues --    0.19386   0.19800   0.20139   0.20335   0.21527
 Alpha virt. eigenvalues --    0.21677   0.22083   0.22598   0.22812   0.23052
 Alpha virt. eigenvalues --    0.23313   0.23513   0.23742   0.25331   0.25477
 Alpha virt. eigenvalues --    0.25776   0.26450   0.26534   0.27400   0.27781
 Alpha virt. eigenvalues --    0.28678   0.28844   0.29268   0.30055   0.31036
 Alpha virt. eigenvalues --    0.32108   0.32417   0.32732   0.34155   0.34717
 Alpha virt. eigenvalues --    0.35348   0.36192   0.36661   0.37158   0.38343
 Alpha virt. eigenvalues --    0.38651   0.38784   0.38916   0.39235   0.39320
 Alpha virt. eigenvalues --    0.39412   0.40014   0.40387   0.40981   0.41713
 Alpha virt. eigenvalues --    0.42513   0.43381   0.44065   0.44730   0.45513
 Alpha virt. eigenvalues --    0.46282   0.47644   0.47802   0.48322   0.48770
 Alpha virt. eigenvalues --    0.49347   0.49823   0.51159   0.51514   0.51824
 Alpha virt. eigenvalues --    0.52020   0.52405   0.52472   0.53014   0.53935
 Alpha virt. eigenvalues --    0.54646   0.54983   0.55889   0.56034   0.56190
 Alpha virt. eigenvalues --    0.56924   0.57196   0.57233   0.57534   0.58227
 Alpha virt. eigenvalues --    0.58827   0.59082   0.59441   0.59917   0.60184
 Alpha virt. eigenvalues --    0.60229   0.60717   0.61061   0.61288   0.62079
 Alpha virt. eigenvalues --    0.62505   0.63262   0.63410   0.63877   0.64627
 Alpha virt. eigenvalues --    0.64771   0.65663   0.65822   0.66178   0.66657
 Alpha virt. eigenvalues --    0.67706   0.68003   0.68778   0.69263   0.69422
 Alpha virt. eigenvalues --    0.69709   0.70742   0.71087   0.71571   0.71659
 Alpha virt. eigenvalues --    0.71911   0.72480   0.73252   0.73910   0.74047
 Alpha virt. eigenvalues --    0.74430   0.74655   0.74891   0.75191   0.75622
 Alpha virt. eigenvalues --    0.75783   0.76346   0.76405   0.76703   0.76977
 Alpha virt. eigenvalues --    0.77117   0.77318   0.77666   0.78052   0.78207
 Alpha virt. eigenvalues --    0.78386   0.78752   0.79135   0.79632   0.79762
 Alpha virt. eigenvalues --    0.80133   0.80377   0.80558   0.80813   0.81413
 Alpha virt. eigenvalues --    0.81773   0.81936   0.82025   0.82983   0.83351
 Alpha virt. eigenvalues --    0.83466   0.84123   0.84354   0.84715   0.84976
 Alpha virt. eigenvalues --    0.85306   0.85738   0.86241   0.86529   0.86722
 Alpha virt. eigenvalues --    0.87352   0.87447   0.88288   0.88778   0.89153
 Alpha virt. eigenvalues --    0.89856   0.90250   0.90793   0.91914   0.92464
 Alpha virt. eigenvalues --    0.93041   0.94024   0.94499   0.94919   0.95766
 Alpha virt. eigenvalues --    0.96288   0.97243   0.97580   0.98354   1.00255
 Alpha virt. eigenvalues --    1.00561   1.01394   1.03078   1.03903   1.05192
 Alpha virt. eigenvalues --    1.05716   1.06298   1.07285   1.08529   1.08826
 Alpha virt. eigenvalues --    1.09292   1.09990   1.10329   1.12347   1.14083
 Alpha virt. eigenvalues --    1.14487   1.14906   1.16724   1.17957   1.19153
 Alpha virt. eigenvalues --    1.19434   1.20609   1.21631   1.22091   1.23620
 Alpha virt. eigenvalues --    1.24305   1.25075   1.26479   1.26748   1.27812
 Alpha virt. eigenvalues --    1.29105   1.29727   1.30786   1.30928   1.31853
 Alpha virt. eigenvalues --    1.32210   1.33482   1.34906   1.35202   1.35609
 Alpha virt. eigenvalues --    1.36099   1.36755   1.37335   1.37923   1.38621
 Alpha virt. eigenvalues --    1.38834   1.39410   1.39972   1.40264   1.40511
 Alpha virt. eigenvalues --    1.41396   1.41473   1.42065   1.42725   1.43298
 Alpha virt. eigenvalues --    1.43618   1.44905   1.45834   1.46227   1.48130
 Alpha virt. eigenvalues --    1.48692   1.49205   1.49936   1.51762   1.52769
 Alpha virt. eigenvalues --    1.53689   1.55004   1.56291   1.57430   1.58345
 Alpha virt. eigenvalues --    1.58460   1.59278   1.60451   1.61099   1.62017
 Alpha virt. eigenvalues --    1.62900   1.63249   1.63628   1.64487   1.64757
 Alpha virt. eigenvalues --    1.65870   1.66168   1.66923   1.68484   1.69727
 Alpha virt. eigenvalues --    1.70373   1.71004   1.71594   1.72422   1.73513
 Alpha virt. eigenvalues --    1.75285   1.77358   1.77579   1.77777   1.78216
 Alpha virt. eigenvalues --    1.78750   1.79652   1.79982   1.80515   1.80809
 Alpha virt. eigenvalues --    1.82828   1.82941   1.82994   1.83564   1.83978
 Alpha virt. eigenvalues --    1.84349   1.85262   1.86210   1.86590   1.86617
 Alpha virt. eigenvalues --    1.86825   1.87300   1.87519   1.87789   1.87940
 Alpha virt. eigenvalues --    1.88316   1.88674   1.88953   1.89174   1.89546
 Alpha virt. eigenvalues --    1.90098   1.90477   1.91036   1.91290   1.91700
 Alpha virt. eigenvalues --    1.92284   1.92704   1.93469   1.93760   1.94229
 Alpha virt. eigenvalues --    1.94643   1.95164   1.95628   1.96261   1.96651
 Alpha virt. eigenvalues --    1.97462   1.97721   1.98726   1.98908   2.00612
 Alpha virt. eigenvalues --    2.01412   2.02635   2.03435   2.04621   2.04994
 Alpha virt. eigenvalues --    2.05541   2.06175   2.06327   2.07311   2.07543
 Alpha virt. eigenvalues --    2.09112   2.09607   2.09838   2.10164   2.10377
 Alpha virt. eigenvalues --    2.10860   2.11258   2.11456   2.13065   2.13850
 Alpha virt. eigenvalues --    2.14400   2.15494   2.15880   2.17184   2.17777
 Alpha virt. eigenvalues --    2.18295   2.19465   2.20062   2.20597   2.21632
 Alpha virt. eigenvalues --    2.21772   2.22461   2.23285   2.24555   2.24693
 Alpha virt. eigenvalues --    2.24983   2.25333   2.26451   2.26699   2.26881
 Alpha virt. eigenvalues --    2.27792   2.28143   2.29727   2.30005   2.30838
 Alpha virt. eigenvalues --    2.31560   2.32717   2.33135   2.33865   2.34730
 Alpha virt. eigenvalues --    2.36499   2.37163   2.37813   2.39387   2.40182
 Alpha virt. eigenvalues --    2.40667   2.40767   2.41311   2.42778   2.42907
 Alpha virt. eigenvalues --    2.43749   2.44716   2.45506   2.45743   2.46478
 Alpha virt. eigenvalues --    2.46934   2.47555   2.48789   2.49767   2.51410
 Alpha virt. eigenvalues --    2.51706   2.52715   2.54123   2.55192   2.55510
 Alpha virt. eigenvalues --    2.56482   2.58176   2.59930   2.61715   2.62723
 Alpha virt. eigenvalues --    2.65188   2.65351   2.66067   2.66671   2.67599
 Alpha virt. eigenvalues --    2.68483   2.70128   2.70222   2.71241   2.71979
 Alpha virt. eigenvalues --    2.73023   2.73437   2.73921   2.74740   2.75061
 Alpha virt. eigenvalues --    2.76784   2.77944   2.81064   2.82979   2.85828
 Alpha virt. eigenvalues --    2.85961   2.86379   2.86839   2.87786   2.88633
 Alpha virt. eigenvalues --    2.90101   2.90992   2.93822   2.97638   2.98056
 Alpha virt. eigenvalues --    2.98356   2.99533   2.99986   3.00590   3.01667
 Alpha virt. eigenvalues --    3.02258   3.02824   3.03367   3.03903   3.05479
 Alpha virt. eigenvalues --    3.06216   3.07655   3.08264   3.10328   3.15060
 Alpha virt. eigenvalues --    3.15566   3.15753   3.16015   3.16338   3.16893
 Alpha virt. eigenvalues --    3.17245   3.18076   3.18988   3.19177   3.20436
 Alpha virt. eigenvalues --    3.21504   3.22124   3.22877   3.23656   3.24694
 Alpha virt. eigenvalues --    3.25094   3.25687   3.26118   3.28450   3.28972
 Alpha virt. eigenvalues --    3.31182   3.36203   3.37659   3.37820   3.40539
 Alpha virt. eigenvalues --    3.43990   3.44491   3.45006   3.50365   3.53933
 Alpha virt. eigenvalues --    3.60886   3.62127   3.73211   3.73348   3.75168
 Alpha virt. eigenvalues --    3.79938   3.80901   3.93488   3.94659   3.95849
          Condensed to atoms (all electrons):
 Mulliken charges:
               1
     1  S    0.089497
     2  S    0.114643
     3  F   -0.177311
     4  F   -0.176520
     5  F   -0.171038
     6  F   -0.174191
     7  F   -0.175109
     8  F   -0.177604
     9  C   -0.029940
    10  C   -0.200503
    11  C   -0.192308
    12  C    0.011910
    13  C    0.355740
    14  C   -0.215535
    15  C    0.302035
    16  C    0.417171
    17  C   -0.083393
    18  C   -0.001019
    19  C    0.040892
    20  C   -0.164961
    21  C   -0.092276
    22  C    0.085608
    23  C   -0.051670
    24  C   -0.070378
    25  C   -0.018279
    26  C   -0.013463
    27  C   -0.017565
    28  C   -0.154290
    29  C    0.012334
    30  C    0.049817
    31  C   -0.043622
    32  C   -0.055030
    33  C   -0.018825
    34  C   -0.013414
    35  C   -0.018700
    36  C   -0.035563
    37  C    0.026938
    38  H    0.082229
    39  H    0.055652
    40  H    0.071261
    41  H    0.065932
    42  H    0.065131
    43  H    0.093714
    44  H    0.001823
    45  H    0.027142
    46  H    0.021498
    47  H    0.021756
    48  H    0.021889
    49  H    0.068687
    50  H    0.079978
    51  H    0.055710
    52  H    0.023676
    53  H    0.023763
    54  H    0.023669
    55  H    0.022994
    56  H    0.023258
    57  H    0.056239
    58  H    0.074890
    59  H    0.055030
 Sum of Mulliken charges =   0.00000
 Mulliken charges with hydrogens summed into heavy atoms:
               1
     1  S    0.089497
     2  S    0.114643
     3  F   -0.177311
     4  F   -0.176520
     5  F   -0.171038
     6  F   -0.174191
     7  F   -0.175109
     8  F   -0.177604
     9  C   -0.029940
    10  C   -0.200503
    11  C   -0.192308
    12  C    0.011910
    13  C    0.355740
    14  C   -0.215535
    15  C    0.302035
    16  C    0.417171
    17  C   -0.083393
    18  C    0.208124
    19  C    0.265668
    20  C   -0.164961
    21  C   -0.092276
    22  C    0.085608
    23  C   -0.049846
    24  C   -0.043237
    25  C    0.003219
    26  C    0.008293
    27  C    0.004324
    28  C   -0.154290
    29  C    0.216709
    30  C    0.049817
    31  C   -0.019946
    32  C   -0.031267
    33  C    0.004844
    34  C    0.009580
    35  C    0.004557
    36  C   -0.035563
    37  C    0.213098
 Electronic spatial extent (au):  <R**2>=          20276.6658
 Charge=              0.0000 electrons
 Dipole moment (field-independent basis, Debye):
    X=              0.3912    Y=             -3.6436    Z=             -1.4357  Tot=              3.9358
 Quadrupole moment (field-independent basis, Debye-Ang):
   XX=           -200.2268   YY=           -229.0403   ZZ=           -225.7835
   XY=              2.3070   XZ=             -5.3851   YZ=             -2.8327
 Traceless Quadrupole moment (field-independent basis, Debye-Ang):
   XX=             18.1234   YY=            -10.6901   ZZ=             -7.4333
   XY=              2.3070   XZ=             -5.3851   YZ=             -2.8327
 Octapole moment (field-independent basis, Debye-Ang**2):
  XXX=            -18.8931  YYY=             22.4288  ZZZ=             11.2542  XYY=              6.4299
  XXY=             -0.7530  XXZ=            -29.6835  XZZ=             -9.4968  YZZ=             43.5566
  YYZ=             18.4633  XYZ=             19.9955
 Hexadecapole moment (field-independent basis, Debye-Ang**3):
 XXXX=         -15183.1916 YYYY=          -7664.0430 ZZZZ=          -1913.0760 XXXY=            -38.5588
 XXXZ=           -318.7766 YYYX=            -50.3658 YYYZ=            -60.8214 ZZZX=             50.4833
 ZZZY=             44.6310 XXYY=          -3819.4307 XXZZ=          -3359.3249 YYZZ=          -1668.4444
 XXYZ=            -72.5141 YYXZ=           -102.5151 ZZXY=             -7.9925
 N-N= 4.636710438546D+03 E-N=-1.517194028073D+04  KE= 2.490503129393D+03
 No NMR shielding tensors so no spin-rotation constants.
 Leave Link  601 at Wed Dec  5 17:08:43 2018, MaxMem=   536870912 cpu:         6.9
 (Enter /pbs_home/pkowalski/g09d01/g09/l701.exe)
 Compute integral first derivatives.
 ... and contract with generalized density number  0.
 Leave Link  701 at Wed Dec  5 17:08:44 2018, MaxMem=   536870912 cpu:         6.3
 (Enter /pbs_home/pkowalski/g09d01/g09/l702.exe)
 L702 exits ... SP integral derivatives will be done elsewhere.
 Leave Link  702 at Wed Dec  5 17:08:44 2018, MaxMem=   536870912 cpu:         0.2
 (Enter /pbs_home/pkowalski/g09d01/g09/l703.exe)
 Compute integral first derivatives, UseDBF=F ICtDFT=           0.
 Integral derivatives from FoFJK, PRISM(SPDF).
 Calling FoFJK, ICntrl=      2127 FMM=F ISym2X=0 I1Cent= 0 IOpClX= 0 NMat=1 NMatS=1 NMatT=0.
 FoFJK:  IHMeth= 1 ICntrl=    2127 DoSepK=T KAlg= 0 I1Cent=   0 FoldK=F
 IRaf=         1 NMat=   1 IRICut=       1 DoRegI=T DoRafI=F ISym2E= 0.
 FoFCou: FMM=F IPFlag=           0 FMFlag=      100000 FMFlg1=         800
         NFxFlg=           0 DoJE=F BraDBF=F KetDBF=F FulRan=T
         wScrn=  0.000000 ICntrl=    2527 IOpCl=  0 I1Cent=           0 NGrid=           0
         NMat0=    1 NMatS0=      1 NMatT0=    0 NMatD0=    1 NMtDS0=    0 NMtDT0=    0
 Symmetry not used in FoFCou.
 Leave Link  703 at Wed Dec  5 17:12:39 2018, MaxMem=   536870912 cpu:      1873.0
 (Enter /pbs_home/pkowalski/g09d01/g09/l716.exe)
 Dipole        = 1.53913936D-01-1.43351260D+00-5.64849102D-01
 ***** Axes restored to original set *****
 -------------------------------------------------------------------
 Center     Atomic                   Forces (Hartrees/Bohr)
 Number     Number              X              Y              Z
 -------------------------------------------------------------------
      1       16           0.006998084    0.050689712   -0.014532412
      2       16          -0.013376872    0.027689840   -0.035742268
      3        9           0.029733719   -0.000480893   -0.012183221
      4        9          -0.017893652   -0.009460566    0.029612453
      5        9          -0.006180123   -0.041215641   -0.001599322
      6        9           0.019162198    0.015576491   -0.029241566
      7        9          -0.013612388   -0.005260698    0.025753770
      8        9          -0.005494869    0.004944581   -0.035993545
      9        6           0.003797138   -0.036484474    0.070114637
     10        6          -0.055868508    0.024274293   -0.011484866
     11        6           0.074676106    0.054685792   -0.042702438
     12        6          -0.001245506   -0.014148439   -0.045689043
     13        6          -0.016638824    0.003354021   -0.011277146
     14        6           0.011772445   -0.022464750   -0.003924022
     15        6          -0.010648371    0.040339940    0.027824905
     16        6           0.017476761   -0.007122461    0.012917742
     17        6          -0.005766320   -0.056953861    0.025007281
     18        6          -0.031162174   -0.010881980    0.003652670
     19        6           0.042017336   -0.004436464    0.018991235
     20        6           0.005682677   -0.031069975    0.010631058
     21        6          -0.010271587   -0.013220097    0.006912800
     22        6           0.010732745   -0.002446489    0.003747111
     23        6           0.002459733   -0.022182786    0.005768757
     24        6          -0.017632470    0.010923249   -0.001175745
     25        6           0.016861610   -0.008253818   -0.000277089
     26        6           0.004389258    0.015376953   -0.003787563
     27        6           0.005128047    0.004327715   -0.001740465
     28        6           0.020947671    0.012123684   -0.000277386
     29        6          -0.000451113    0.005260781   -0.003904941
     30        6          -0.006586524   -0.006066739    0.001328344
     31        6           0.000850639   -0.017252146    0.001004460
     32        6           0.016399224    0.008846023   -0.006660412
     33        6          -0.015230292   -0.009173247    0.003427496
     34        6          -0.003794891    0.016138591    0.002112113
     35        6          -0.008383514    0.004913665    0.002369045
     36        6          -0.042442927    0.015511491    0.003272251
     37        6          -0.004325888   -0.000977143   -0.004442541
     38        1          -0.006156822   -0.003280871   -0.005031413
     39        1           0.001138092    0.008235392    0.002000647
     40        1           0.005735230   -0.004346080    0.002710039
     41        1          -0.002666458    0.003254872   -0.007193531
     42        1          -0.005229586   -0.005412190   -0.001009155
     43        1           0.001974560    0.002927426    0.008674325
     44        1           0.005722171    0.016118865   -0.004065581
     45        1           0.010870216   -0.001151442   -0.001416312
     46        1          -0.004940778    0.004712749   -0.000618621
     47        1           0.001437958   -0.006631623    0.001563405
     48        1          -0.006237088   -0.003544129    0.001492279
     49        1           0.000631594    0.001137332    0.009148164
     50        1          -0.000092092   -0.000907650   -0.009677631
     51        1          -0.002834937   -0.006634161    0.006251797
     52        1          -0.003790480    0.008517791    0.002210990
     53        1          -0.008265917   -0.002081000    0.001954324
     54        1           0.005074037    0.004736726   -0.000959964
     55        1          -0.000368812   -0.007064674   -0.000082517
     56        1           0.006229978   -0.003200912   -0.001934422
     57        1           0.002880872    0.003981148    0.008171665
     58        1          -0.001450148   -0.004138957   -0.006855226
     59        1          -0.001740172   -0.000652768    0.006854601
 -------------------------------------------------------------------
 Cartesian Forces:  Max     0.074676106 RMS     0.017796405
 Leave Link  716 at Wed Dec  5 17:12:39 2018, MaxMem=   536870912 cpu:         0.3
 (Enter /pbs_home/pkowalski/g09d01/g09/l103.exe)

 GradGradGradGradGradGradGradGradGradGradGradGradGradGradGradGradGradGrad
 Berny optimization.
 FormGI is forming the generalized inverse of G from B-inverse, IUseBI=4.
 GSVD:  received Info=                   1 from GESDD.
 Internal  Forces:  Max     0.076494939 RMS     0.010360084
 Search for a local minimum.
 Step number   1 out of a maximum of  337
 All quantities printed in internal units (Hartrees-Bohrs-Radians)
 RMS Force = .10360D-01 SwitMx=.10000D-02 MixMth= 1
 Mixed Optimization -- RFO/linear search
 Second derivative matrix not updated -- first step.
 ITU=  0
     Eigenvalues ---    0.00230   0.00460   0.00649   0.00661   0.00734
     Eigenvalues ---    0.00735   0.00744   0.00760   0.00853   0.00880
     Eigenvalues ---    0.00884   0.00889   0.00948   0.01067   0.01165
     Eigenvalues ---    0.01211   0.01215   0.01325   0.01408   0.01475
     Eigenvalues ---    0.01562   0.01730   0.01880   0.01886   0.01953
     Eigenvalues ---    0.01955   0.01980   0.02010   0.02028   0.02081
     Eigenvalues ---    0.02089   0.02137   0.02144   0.02154   0.02156
     Eigenvalues ---    0.02169   0.02173   0.02192   0.02218   0.02346
     Eigenvalues ---    0.02684   0.04142   0.05097   0.05175   0.06816
     Eigenvalues ---    0.07151   0.07468   0.07491   0.07496   0.07507
     Eigenvalues ---    0.07532   0.07551   0.07959   0.08226   0.09383
     Eigenvalues ---    0.09880   0.10463   0.11174   0.11820   0.11994
     Eigenvalues ---    0.13801   0.15368   0.15988   0.15998   0.15999
     Eigenvalues ---    0.15999   0.15999   0.16000   0.16000   0.16000
     Eigenvalues ---    0.16000   0.16000   0.16000   0.16000   0.16000
     Eigenvalues ---    0.16000   0.16000   0.16000   0.16000   0.16000
     Eigenvalues ---    0.16000   0.16000   0.16000   0.16000   0.16843
     Eigenvalues ---    0.19278   0.20147   0.21012   0.21998   0.22000
     Eigenvalues ---    0.22000   0.22000   0.22676   0.23451   0.23456
     Eigenvalues ---    0.23985   0.24277   0.24290   0.24619   0.24881
     Eigenvalues ---    0.24882   0.24930   0.24960   0.24972   0.24981
     Eigenvalues ---    0.24999   0.25000   0.25000   0.25069   0.25691
     Eigenvalues ---    0.27050   0.27545   0.27729   0.28952   0.29539
     Eigenvalues ---    0.30069   0.30526   0.30572   0.31464   0.31560
     Eigenvalues ---    0.31774   0.32131   0.32202   0.32558   0.32569
     Eigenvalues ---    0.32577   0.32590   0.32599   0.32606   0.32617
     Eigenvalues ---    0.32618   0.32621   0.32703   0.32802   0.32874
     Eigenvalues ---    0.32899   0.33076   0.33296   0.33484   0.33610
     Eigenvalues ---    0.35656   0.35677   0.35692   0.35700   0.35704
     Eigenvalues ---    0.35708   0.35794   0.36083   0.36241   0.37708
     Eigenvalues ---    0.40290   0.40691   0.40900   0.41171   0.43836
     Eigenvalues ---    0.44307   0.45571   0.45882   0.45945   0.45959
     Eigenvalues ---    0.46526   0.47077   0.47230   0.48241   0.48255
     Eigenvalues ---    0.48373   0.48496   0.49238   0.49540   0.50327
     Eigenvalues ---    0.51715
 RFO step:  Lambda=-1.07461767D-01 EMin= 2.30000000D-03
 Linear search not attempted -- first point.
 Maximum step size (   0.300) exceeded in Quadratic search.
    -- Step size scaled by   0.715
 Iteration  1 RMS(Cart)=  0.09749029 RMS(Int)=  0.00225754
 Iteration  2 RMS(Cart)=  0.00530051 RMS(Int)=  0.00023062
 Iteration  3 RMS(Cart)=  0.00001211 RMS(Int)=  0.00023057
 Iteration  4 RMS(Cart)=  0.00000001 RMS(Int)=  0.00023057
 ITry= 1 IFail=0 DXMaxC= 5.36D-01 DCOld= 1.00D+10 DXMaxT= 3.00D-01 DXLimC= 3.00D+00 Rises=F
 Variable       Old X    -DE/DX   Delta X   Delta X   Delta X     New X
                                 (Linear)    (Quad)   (Total)
    R1        3.37375  -0.02694   0.00000  -0.05282  -0.05254   3.32121
    R2        3.42675  -0.04275   0.00000  -0.08088  -0.08112   3.34563
    R3        3.35958  -0.02543   0.00000  -0.04641  -0.04629   3.31328
    R4        3.40530  -0.02911   0.00000  -0.05279  -0.05305   3.35225
    R5        2.60642  -0.03076   0.00000  -0.03666  -0.03666   2.56977
    R6        2.61669  -0.03451   0.00000  -0.04181  -0.04181   2.57488
    R7        2.61543  -0.04168   0.00000  -0.05039  -0.05039   2.56504
    R8        2.62768  -0.03801   0.00000  -0.04687  -0.04687   2.58082
    R9        2.61414  -0.02702   0.00000  -0.03261  -0.03261   2.58153
   R10        2.61683  -0.03571   0.00000  -0.04327  -0.04327   2.57356
   R11        2.80501  -0.03469   0.00000  -0.05816  -0.05788   2.74713
   R12        2.92736  -0.04471   0.00000  -0.08307  -0.08307   2.84429
   R13        2.85943  -0.01731   0.00000  -0.03220  -0.03211   2.82731
   R14        2.81835   0.00191   0.00000   0.00309   0.00309   2.82144
   R15        2.79824  -0.07649   0.00000  -0.12483  -0.12450   2.67374
   R16        2.82218   0.00888   0.00000   0.01449   0.01449   2.83666
   R17        2.86556   0.00081   0.00000   0.00124   0.00123   2.86679
   R18        2.57807  -0.00632   0.00000  -0.00760  -0.00763   2.57044
   R19        2.87852   0.00012   0.00000   0.00069   0.00073   2.87924
   R20        2.83394   0.00169   0.00000   0.00254   0.00253   2.83647
   R21        2.85135  -0.02421   0.00000  -0.04100  -0.04100   2.81035
   R22        2.84907   0.00354   0.00000   0.00647   0.00649   2.85556
   R23        2.82135  -0.03398   0.00000  -0.05637  -0.05640   2.76495
   R24        2.09815  -0.00854   0.00000  -0.01410  -0.01410   2.08405
   R25        2.09722  -0.00614   0.00000  -0.01012  -0.01012   2.08710
   R26        2.09778  -0.00718   0.00000  -0.01184  -0.01184   2.08594
   R27        2.09749  -0.00545   0.00000  -0.00899  -0.00899   2.08850
   R28        2.09730  -0.00679   0.00000  -0.01120  -0.01120   2.08610
   R29        2.09801  -0.00814   0.00000  -0.01343  -0.01343   2.08458
   R30        2.83905  -0.01615   0.00000  -0.02692  -0.02692   2.81214
   R31        2.56021   0.00549   0.00000   0.00829   0.00794   2.56815
   R32        2.87826  -0.02854   0.00000  -0.04998  -0.04998   2.82828
   R33        2.57275  -0.00909   0.00000  -0.00962  -0.00984   2.56291
   R34        2.68035  -0.01870   0.00000  -0.02561  -0.02560   2.65475
   R35        2.68196  -0.01676   0.00000  -0.02307  -0.02306   2.65890
   R36        2.64350  -0.00823   0.00000  -0.01040  -0.01040   2.63310
   R37        2.01492   0.01584   0.00000   0.02337   0.02337   2.03829
   R38        2.64014  -0.00950   0.00000  -0.01194  -0.01193   2.62821
   R39        2.03951   0.00966   0.00000   0.01474   0.01474   2.05426
   R40        2.62784  -0.00323   0.00000  -0.00343  -0.00344   2.62439
   R41        2.04624   0.00663   0.00000   0.01021   0.01021   2.05644
   R42        2.62651  -0.00226   0.00000  -0.00222  -0.00223   2.62428
   R43        2.04589   0.00684   0.00000   0.01053   0.01053   2.05642
   R44        2.04547   0.00733   0.00000   0.01128   0.01128   2.05675
   R45        2.83776   0.00064   0.00000   0.00107   0.00107   2.83883
   R46        2.09761  -0.00709   0.00000  -0.01169  -0.01169   2.08591
   R47        2.09576  -0.00805   0.00000  -0.01325  -0.01325   2.08252
   R48        2.09401  -0.00924   0.00000  -0.01516  -0.01516   2.07884
   R49        2.66970  -0.01451   0.00000  -0.01942  -0.01942   2.65028
   R50        2.66773  -0.01165   0.00000  -0.01560  -0.01560   2.65213
   R51        2.64251  -0.00853   0.00000  -0.01078  -0.01078   2.63173
   R52        2.03707   0.00864   0.00000   0.01314   0.01314   2.05021
   R53        2.64137  -0.00969   0.00000  -0.01220  -0.01220   2.62917
   R54        2.04404   0.00810   0.00000   0.01243   0.01243   2.05648
   R55        2.63430  -0.00562   0.00000  -0.00670  -0.00670   2.62759
   R56        2.04566   0.00692   0.00000   0.01065   0.01065   2.05631
   R57        2.63392  -0.00536   0.00000  -0.00636  -0.00637   2.62755
   R58        2.04553   0.00703   0.00000   0.01082   0.01082   2.05635
   R59        2.04540   0.00727   0.00000   0.01118   0.01118   2.05658
   R60        2.84956  -0.00542   0.00000  -0.00915  -0.00915   2.84041
   R61        2.09728  -0.00644   0.00000  -0.01061  -0.01061   2.08666
   R62        2.09230  -0.00718   0.00000  -0.01176  -0.01176   2.08053
   R63        2.08210  -0.00485   0.00000  -0.00783  -0.00783   2.07427
    A1        1.59664   0.00853   0.00000   0.01807   0.01844   1.61508
    A2        1.57322   0.01067   0.00000   0.02742   0.02710   1.60033
    A3        1.98751  -0.00358   0.00000   0.00430   0.00258   1.99009
    A4        1.84708   0.01080   0.00000   0.03087   0.03040   1.87748
    A5        2.03494   0.00658   0.00000   0.03037   0.02948   2.06442
    A6        1.95207  -0.00704   0.00000  -0.01245  -0.01323   1.93883
    A7        2.04976  -0.00545   0.00000  -0.00181  -0.00269   2.04707
    A8        2.05555   0.02060   0.00000   0.05548   0.05512   2.11067
    A9        1.90708  -0.00346   0.00000  -0.00498  -0.00575   1.90133
   A10        2.03168   0.00105   0.00000   0.01616   0.01473   2.04641
   A11        2.06592   0.01356   0.00000   0.04460   0.04348   2.10940
   A12        2.16667  -0.00024   0.00000   0.00015   0.00015   2.16681
   A13        2.22158  -0.00214   0.00000  -0.00331  -0.00331   2.21827
   A14        1.88669   0.00222   0.00000   0.00263   0.00264   1.88933
   A15        1.92494  -0.00653   0.00000  -0.02332  -0.02329   1.90164
   A16        2.01607   0.00133   0.00000   0.00560   0.00545   2.02152
   A17        1.87387   0.00324   0.00000   0.01081   0.01073   1.88460
   A18        1.90249   0.00359   0.00000   0.01076   0.01082   1.91331
   A19        1.95796  -0.00249   0.00000  -0.00948  -0.00956   1.94840
   A20        1.78541   0.00131   0.00000   0.00744   0.00742   1.79283
   A21        1.94230  -0.00135   0.00000  -0.00415  -0.00414   1.93817
   A22        2.22821   0.00606   0.00000   0.01312   0.01312   2.24133
   A23        2.10922  -0.00473   0.00000  -0.00876  -0.00877   2.10045
   A24        1.90202  -0.00238   0.00000  -0.00691  -0.00692   1.89510
   A25        1.98864   0.00161   0.00000   0.00391   0.00390   1.99255
   A26        1.98984   0.00310   0.00000   0.00870   0.00867   1.99852
   A27        1.88898  -0.00033   0.00000  -0.00114  -0.00111   1.88787
   A28        1.88140   0.00127   0.00000   0.00436   0.00437   1.88577
   A29        1.80703  -0.00334   0.00000  -0.00900  -0.00898   1.79805
   A30        1.92665  -0.00696   0.00000  -0.02507  -0.02505   1.90160
   A31        1.91575   0.00478   0.00000   0.01526   0.01531   1.93107
   A32        1.92847  -0.00236   0.00000  -0.00865  -0.00881   1.91966
   A33        1.98026   0.00028   0.00000   0.00274   0.00261   1.98287
   A34        1.94055   0.00285   0.00000   0.00896   0.00891   1.94946
   A35        1.76678   0.00223   0.00000   0.00982   0.00978   1.77656
   A36        2.11647  -0.01063   0.00000  -0.01750  -0.01777   2.09870
   A37        1.96233   0.01699   0.00000   0.02647   0.02698   1.98931
   A38        2.20438  -0.00636   0.00000  -0.00895  -0.00922   2.19517
   A39        1.91847  -0.00400   0.00000  -0.01170  -0.01167   1.90680
   A40        1.91419   0.00912   0.00000   0.02535   0.02529   1.93947
   A41        1.92208   0.00272   0.00000   0.00729   0.00720   1.92928
   A42        1.90738  -0.00265   0.00000  -0.00710  -0.00704   1.90034
   A43        1.90767  -0.00127   0.00000  -0.00531  -0.00531   1.90236
   A44        1.89379  -0.00398   0.00000  -0.00866  -0.00883   1.88496
   A45        1.91446   0.01066   0.00000   0.03019   0.03009   1.94456
   A46        1.91898   0.00365   0.00000   0.01037   0.01015   1.92913
   A47        1.91752  -0.01040   0.00000  -0.03014  -0.03004   1.88748
   A48        1.89646  -0.00250   0.00000  -0.00206  -0.00244   1.89402
   A49        1.90900  -0.00140   0.00000  -0.00495  -0.00474   1.90426
   A50        1.90723   0.00004   0.00000  -0.00325  -0.00328   1.90395
   A51        2.06770  -0.00009   0.00000  -0.00354  -0.00335   2.06435
   A52        1.98526  -0.01804   0.00000  -0.02933  -0.02971   1.95555
   A53        2.23022   0.01812   0.00000   0.03287   0.03306   2.26329
   A54        2.06728  -0.00364   0.00000  -0.00935  -0.00916   2.05812
   A55        1.95578  -0.00804   0.00000  -0.01228  -0.01269   1.94308
   A56        2.25940   0.01167   0.00000   0.02132   0.02150   2.28090
   A57        2.17812  -0.00594   0.00000  -0.01100  -0.01101   2.16711
   A58        2.07167   0.00003   0.00000   0.00094   0.00093   2.07260
   A59        2.03337   0.00591   0.00000   0.01006   0.01008   2.04345
   A60        2.11876  -0.00167   0.00000  -0.00450  -0.00449   2.11426
   A61        2.16269  -0.00683   0.00000  -0.01824  -0.01824   2.14445
   A62        2.00171   0.00850   0.00000   0.02273   0.02273   2.02444
   A63        2.12448   0.00003   0.00000  -0.00078  -0.00076   2.12372
   A64        2.12961  -0.00540   0.00000  -0.01401  -0.01401   2.11560
   A65        2.02908   0.00537   0.00000   0.01478   0.01477   2.04386
   A66        2.10282   0.00093   0.00000   0.00319   0.00318   2.10600
   A67        2.09282  -0.00226   0.00000  -0.00641  -0.00640   2.08642
   A68        2.08754   0.00134   0.00000   0.00321   0.00322   2.09077
   A69        2.09847  -0.00086   0.00000  -0.00070  -0.00071   2.09777
   A70        2.09373  -0.00091   0.00000  -0.00323  -0.00323   2.09050
   A71        2.09098   0.00177   0.00000   0.00393   0.00393   2.09492
   A72        2.08846  -0.00434   0.00000  -0.00728  -0.00730   2.08116
   A73        2.09752   0.00218   0.00000   0.00368   0.00369   2.10121
   A74        2.09720   0.00215   0.00000   0.00360   0.00361   2.10082
   A75        2.01598  -0.00326   0.00000  -0.00947  -0.00953   2.00645
   A76        2.07041   0.00558   0.00000   0.01259   0.01261   2.08302
   A77        2.19304  -0.00246   0.00000  -0.00406  -0.00409   2.18896
   A78        1.91430  -0.00067   0.00000  -0.00206  -0.00204   1.91225
   A79        1.93375   0.00659   0.00000   0.01662   0.01663   1.95038
   A80        1.93462  -0.00168   0.00000  -0.00326  -0.00326   1.93137
   A81        1.95351  -0.00550   0.00000  -0.01700  -0.01698   1.93653
   A82        1.82955   0.00311   0.00000   0.01035   0.01035   1.83990
   A83        1.89569  -0.00220   0.00000  -0.00538  -0.00539   1.89030
   A84        2.14451  -0.00379   0.00000  -0.00711  -0.00711   2.13739
   A85        2.08133   0.00200   0.00000   0.00447   0.00447   2.08580
   A86        2.05647   0.00179   0.00000   0.00259   0.00259   2.05906
   A87        2.10950  -0.00030   0.00000  -0.00120  -0.00120   2.10831
   A88        2.12881  -0.00405   0.00000  -0.01064  -0.01064   2.11817
   A89        2.04419   0.00435   0.00000   0.01180   0.01180   2.05600
   A90        2.11226   0.00089   0.00000   0.00148   0.00148   2.11374
   A91        2.11355  -0.00382   0.00000  -0.00975  -0.00975   2.10380
   A92        2.05727   0.00292   0.00000   0.00827   0.00827   2.06554
   A93        2.09896   0.00106   0.00000   0.00288   0.00288   2.10184
   A94        2.09318  -0.00165   0.00000  -0.00444  -0.00444   2.08874
   A95        2.09100   0.00059   0.00000   0.00156   0.00156   2.09255
   A96        2.09720  -0.00033   0.00000  -0.00011  -0.00011   2.09709
   A97        2.09364  -0.00066   0.00000  -0.00215  -0.00215   2.09150
   A98        2.09234   0.00099   0.00000   0.00226   0.00226   2.09460
   A99        2.09160  -0.00311   0.00000  -0.00566  -0.00566   2.08594
   A100       2.09586   0.00155   0.00000   0.00282   0.00282   2.09869
   A101       2.09566   0.00156   0.00000   0.00283   0.00284   2.09850
   A102       1.96132  -0.00344   0.00000  -0.00543  -0.00561   1.95571
   A103       2.09687   0.00138   0.00000   0.00186   0.00193   2.09880
   A104       2.22331   0.00202   0.00000   0.00329   0.00338   2.22670
   A105       1.89521   0.00164   0.00000   0.00536   0.00537   1.90059
   A106       1.92365   0.00501   0.00000   0.01176   0.01177   1.93542
   A107       1.99323  -0.00616   0.00000  -0.01583  -0.01579   1.97743
   A108       1.90802  -0.00478   0.00000  -0.01423  -0.01424   1.89378
   A109       1.81978   0.00512   0.00000   0.01687   0.01691   1.83669
   A110       1.91988  -0.00100   0.00000  -0.00419  -0.00416   1.91571
    D1        0.13524  -0.00260   0.00000  -0.02549  -0.02589   0.10935
    D2       -2.26203  -0.02068   0.00000  -0.10551  -0.10489  -2.36692
    D3        3.03198   0.00388   0.00000   0.02359   0.02343   3.05542
    D4       -0.11248   0.00350   0.00000   0.02347   0.02335  -0.08913
    D5        0.34193  -0.00744   0.00000  -0.05706  -0.05709   0.28484
    D6       -2.11381  -0.02624   0.00000  -0.13255  -0.13155  -2.24536
    D7        2.91432   0.00555   0.00000   0.03521   0.03553   2.94985
    D8       -0.18999   0.00575   0.00000   0.04258   0.04294  -0.14705
    D9        1.86894   0.02200   0.00000   0.12173   0.12143   1.99036
   D10       -1.96100   0.02965   0.00000   0.17279   0.17286  -1.78814
   D11       -0.38904   0.00726   0.00000   0.05379   0.05359  -0.33545
   D12        2.06421   0.01491   0.00000   0.10485   0.10502   2.16923
   D13        3.02636  -0.00525   0.00000  -0.01138  -0.01143   3.01493
   D14        0.03915  -0.00397   0.00000  -0.00679  -0.00688   0.03227
   D15       -1.09742   0.01252   0.00000   0.06247   0.06256  -1.03486
   D16        2.19856   0.01380   0.00000   0.06706   0.06711   2.26567
   D17        0.25334  -0.00149   0.00000  -0.01888  -0.01885   0.23449
   D18       -2.80059   0.00038   0.00000  -0.00762  -0.00752  -2.80811
   D19       -1.97659  -0.01080   0.00000  -0.07367  -0.07433  -2.05092
   D20        1.25266  -0.00893   0.00000  -0.06242  -0.06299   1.18966
   D21       -0.89777   0.00643   0.00000   0.03448   0.03510  -0.86267
   D22       -2.98225   0.00067   0.00000   0.01195   0.01220  -2.97005
   D23        1.20126   0.00489   0.00000   0.02846   0.02875   1.23001
   D24        2.97052  -0.00183   0.00000  -0.01711  -0.01726   2.95326
   D25        0.88604  -0.00760   0.00000  -0.03964  -0.04016   0.84588
   D26       -1.21364  -0.00338   0.00000  -0.02313  -0.02361  -1.23725
   D27        3.01070   0.00254   0.00000   0.01962   0.01968   3.03038
   D28       -0.13395   0.00316   0.00000   0.02647   0.02661  -0.10735
   D29       -0.89183   0.01476   0.00000   0.08706   0.08702  -0.80481
   D30        2.24669   0.01538   0.00000   0.09391   0.09395   2.34064
   D31        1.16841   0.00615   0.00000   0.03224   0.03273   1.20114
   D32       -0.92904   0.00619   0.00000   0.03240   0.03301  -0.89604
   D33       -3.01199   0.00374   0.00000   0.02281   0.02326  -2.98873
   D34       -1.15951  -0.00560   0.00000  -0.03237  -0.03291  -1.19242
   D35        3.02622  -0.00555   0.00000  -0.03221  -0.03263   2.99359
   D36        0.94328  -0.00800   0.00000  -0.04180  -0.04238   0.90090
   D37        0.88896  -0.00405   0.00000  -0.01438  -0.01440   0.87456
   D38       -1.28929   0.00074   0.00000   0.00380   0.00385  -1.28544
   D39        2.91813   0.00134   0.00000   0.00610   0.00614   2.92427
   D40       -2.38171  -0.00543   0.00000  -0.01864  -0.01864  -2.40035
   D41        1.72323  -0.00064   0.00000  -0.00047  -0.00040   1.72283
   D42       -0.35254  -0.00004   0.00000   0.00184   0.00189  -0.35064
   D43        2.96771  -0.00106   0.00000  -0.00214  -0.00212   2.96559
   D44       -0.08427  -0.00063   0.00000  -0.00432  -0.00434  -0.08861
   D45       -0.03958   0.00017   0.00000   0.00195   0.00193  -0.03765
   D46       -3.09156   0.00061   0.00000  -0.00023  -0.00028  -3.09184
   D47       -1.38242   0.00393   0.00000   0.01200   0.01203  -1.37039
   D48        0.73624   0.00171   0.00000   0.00493   0.00496   0.74119
   D49        2.72979   0.00145   0.00000   0.00516   0.00524   2.73503
   D50        0.73510  -0.00354   0.00000  -0.01558  -0.01556   0.71954
   D51        2.85376  -0.00576   0.00000  -0.02265  -0.02264   2.83112
   D52       -1.43587  -0.00602   0.00000  -0.02241  -0.02236  -1.45823
   D53        2.77133   0.00027   0.00000  -0.00303  -0.00306   2.76827
   D54       -1.39320  -0.00194   0.00000  -0.01011  -0.01014  -1.40334
   D55        0.60035  -0.00220   0.00000  -0.00987  -0.00986   0.59050
   D56       -1.62055  -0.00095   0.00000  -0.00656  -0.00665  -1.62719
   D57        2.49806   0.00430   0.00000   0.01260   0.01259   2.51066
   D58        0.41769  -0.00057   0.00000  -0.00530  -0.00533   0.41236
   D59        1.43844  -0.00073   0.00000  -0.00328  -0.00337   1.43507
   D60       -0.72614   0.00452   0.00000   0.01587   0.01587  -0.71027
   D61       -2.80651  -0.00035   0.00000  -0.00202  -0.00206  -2.80856
   D62       -1.35071  -0.00249   0.00000  -0.01188  -0.01189  -1.36260
   D63        1.79440  -0.00324   0.00000  -0.01980  -0.01976   1.77464
   D64        1.88817  -0.00224   0.00000  -0.01460  -0.01464   1.87353
   D65       -1.24991  -0.00299   0.00000  -0.02251  -0.02250  -1.27241
   D66       -0.75567   0.00590   0.00000   0.02486   0.02484  -0.73083
   D67        1.39001  -0.00267   0.00000  -0.00705  -0.00707   1.38294
   D68       -2.78457   0.00024   0.00000   0.00589   0.00594  -2.77864
   D69       -2.86967   0.00602   0.00000   0.02491   0.02488  -2.84479
   D70       -0.72399  -0.00255   0.00000  -0.00699  -0.00703  -0.73101
   D71        1.38462   0.00037   0.00000   0.00595   0.00597   1.39059
   D72        1.41453   0.00741   0.00000   0.02857   0.02851   1.44304
   D73       -2.72298  -0.00116   0.00000  -0.00333  -0.00340  -2.72637
   D74       -0.61437   0.00175   0.00000   0.00961   0.00961  -0.60477
   D75        0.05425  -0.00106   0.00000  -0.01028  -0.01035   0.04391
   D76        3.13805  -0.00170   0.00000  -0.01503  -0.01512   3.12293
   D77       -3.09059  -0.00040   0.00000  -0.00302  -0.00298  -3.09357
   D78       -0.00679  -0.00104   0.00000  -0.00778  -0.00776  -0.01455
   D79       -2.63062   0.00285   0.00000   0.01926   0.01927  -2.61135
   D80        0.46500   0.00267   0.00000   0.01803   0.01804   0.48304
   D81        0.51430   0.00336   0.00000   0.01952   0.01950   0.53380
   D82       -2.67327   0.00318   0.00000   0.01829   0.01828  -2.65499
   D83        0.05210  -0.00097   0.00000  -0.01001  -0.01014   0.04196
   D84       -3.02659  -0.00023   0.00000  -0.00474  -0.00484  -3.03143
   D85       -3.09268  -0.00144   0.00000  -0.01022  -0.01032  -3.10301
   D86        0.11182  -0.00070   0.00000  -0.00496  -0.00503   0.10679
   D87        3.07894  -0.00044   0.00000  -0.00055  -0.00040   3.07853
   D88       -0.05519  -0.00046   0.00000  -0.00057  -0.00042  -0.05561
   D89       -0.10740  -0.00126   0.00000  -0.01040  -0.01056  -0.11796
   D90        3.04165  -0.00128   0.00000  -0.01042  -0.01057   3.03108
   D91       -0.00953  -0.00219   0.00000  -0.01818  -0.01849  -0.02802
   D92        3.03735  -0.00375   0.00000  -0.02941  -0.02969   3.00767
   D93       -3.10867  -0.00147   0.00000  -0.00883  -0.00887  -3.11754
   D94       -0.06179  -0.00304   0.00000  -0.02006  -0.02006  -0.08185
   D95       -3.13828  -0.00018   0.00000  -0.00096  -0.00095  -3.13924
   D96       -0.00535  -0.00020   0.00000  -0.00118  -0.00117  -0.00652
   D97       -0.00401  -0.00018   0.00000  -0.00097  -0.00097  -0.00498
   D98        3.12893  -0.00020   0.00000  -0.00119  -0.00119   3.12774
   D99        3.13959  -0.00004   0.00000  -0.00020  -0.00020   3.13939
   D100      -0.00559  -0.00022   0.00000  -0.00121  -0.00120  -0.00679
   D101       0.00485  -0.00001   0.00000  -0.00013  -0.00013   0.00471
   D102      -3.14033  -0.00019   0.00000  -0.00114  -0.00113  -3.14146
   D103       0.00075   0.00020   0.00000   0.00115   0.00115   0.00190
   D104       3.14036   0.00004   0.00000   0.00026   0.00026   3.14062
   D105      -3.13294   0.00029   0.00000   0.00154   0.00154  -3.13140
   D106       0.00668   0.00013   0.00000   0.00064   0.00065   0.00732
   D107      -0.00241   0.00020   0.00000   0.00109   0.00109  -0.00132
   D108       3.13945  -0.00001   0.00000  -0.00004  -0.00004   3.13940
   D109      -3.14062   0.00038   0.00000   0.00209   0.00210  -3.13852
   D110       0.00124   0.00018   0.00000   0.00096   0.00097   0.00221
   D111       0.00190  -0.00004   0.00000  -0.00023  -0.00023   0.00167
   D112       3.14145  -0.00006   0.00000  -0.00035  -0.00035   3.14111
   D113      -3.13772   0.00012   0.00000   0.00068   0.00068  -3.13704
   D114       0.00183   0.00010   0.00000   0.00056   0.00056   0.00239
   D115      -0.00108  -0.00016   0.00000  -0.00088  -0.00087  -0.00195
   D116      -3.14063  -0.00013   0.00000  -0.00075  -0.00075  -3.14139
   D117       3.14024   0.00005   0.00000   0.00025   0.00026   3.14051
   D118       0.00069   0.00007   0.00000   0.00038   0.00038   0.00107
   D119       2.08871   0.00137   0.00000   0.00452   0.00447   2.09318
   D120      -2.02920  -0.00156   0.00000  -0.00710  -0.00717  -2.03637
   D121       0.07676  -0.00105   0.00000  -0.00496  -0.00502   0.07174
   D122      -0.95549   0.00343   0.00000   0.01718   0.01725  -0.93825
   D123       1.20979   0.00050   0.00000   0.00556   0.00561   1.21539
   D124      -2.96744   0.00101   0.00000   0.00770   0.00776  -2.95968
   D125       3.12241  -0.00004   0.00000  -0.00047  -0.00047   3.12194
   D126       0.02158   0.00004   0.00000   0.00028   0.00028   0.02186
   D127       0.02617   0.00013   0.00000   0.00069   0.00069   0.02686
   D128      -3.07466   0.00021   0.00000   0.00144   0.00144  -3.07322
   D129      -3.12735   0.00023   0.00000   0.00110   0.00111  -3.12624
   D130       0.03052   0.00022   0.00000   0.00117   0.00117   0.03169
   D131      -0.02941  -0.00009   0.00000  -0.00032  -0.00032  -0.02974
   D132       3.12845  -0.00009   0.00000  -0.00026  -0.00026   3.12819
   D133      -0.00675  -0.00003   0.00000  -0.00028  -0.00028  -0.00702
   D134      -3.13771   0.00007   0.00000   0.00031   0.00031  -3.13740
   D135       3.09600  -0.00029   0.00000  -0.00149  -0.00150   3.09450
   D136      -0.03496  -0.00019   0.00000  -0.00090  -0.00091  -0.03587
   D137       0.01320  -0.00010   0.00000  -0.00053  -0.00053   0.01267
   D138      -3.13043  -0.00002   0.00000  -0.00011  -0.00011  -3.13054
   D139       3.13903  -0.00015   0.00000  -0.00075  -0.00075   3.13828
   D140      -0.00460  -0.00007   0.00000  -0.00033  -0.00033  -0.00493
   D141      -0.01032  -0.00009   0.00000  -0.00047  -0.00047  -0.01079
   D142      -3.14017   0.00000   0.00000   0.00001   0.00001  -3.14016
   D143       3.12065  -0.00020   0.00000  -0.00110  -0.00110   3.11955
   D144      -0.00920  -0.00012   0.00000  -0.00062  -0.00062  -0.00982
   D145       0.00714   0.00015   0.00000   0.00086   0.00086   0.00800
   D146       3.13699   0.00006   0.00000   0.00039   0.00039   3.13737
   D147      -3.13242   0.00007   0.00000   0.00044   0.00044  -3.13198
   D148      -0.00257  -0.00001   0.00000  -0.00003  -0.00004  -0.00260
   D149      -0.86469   0.00342   0.00000   0.01702   0.01703  -0.84765
   D150       1.22492   0.00159   0.00000   0.00996   0.01000   1.23493
   D151      -2.88685  -0.00040   0.00000   0.00182   0.00186  -2.88500
   D152       2.20963   0.00248   0.00000   0.01117   0.01112   2.22075
   D153      -1.98394   0.00064   0.00000   0.00411   0.00409  -1.97985
   D154       0.18747  -0.00134   0.00000  -0.00403  -0.00406   0.18341
         Item               Value     Threshold  Converged?
 Maximum Force            0.076495     0.000450     NO 
 RMS     Force            0.010360     0.000300     NO 
 Maximum Displacement     0.536337     0.001800     NO 
 RMS     Displacement     0.098242     0.001200     NO 
 Predicted change in Energy=-6.239113D-02
 Lowest energy point so far.  Saving SCF results.
 GradGradGradGradGradGradGradGradGradGradGradGradGradGradGradGradGradGrad

 Leave Link  103 at Wed Dec  5 17:12:40 2018, MaxMem=   536870912 cpu:         2.8
 (Enter /pbs_home/pkowalski/g09d01/g09/l202.exe)
 Stoichiometry    C29H22F6S2
 Framework group  C1[X(C29H22F6S2)]
 Deg. of freedom   171
 Full point group                 C1      NOp   1
 RotChk:  IX=0 Diff= 1.66D-02
 Largest Abelian subgroup         C1      NOp   1
 Largest concise Abelian subgroup C1      NOp   1
                         Standard orientation:                         
 ---------------------------------------------------------------------
 Center     Atomic      Atomic             Coordinates (Angstroms)
 Number     Number       Type             X           Y           Z
 ---------------------------------------------------------------------
      1         16           0        2.246321   -1.703138    1.545641
      2         16           0       -1.373184   -2.120365   -0.238090
      3          9           0       -2.705781    3.026148   -0.430311
      4          9           0       -1.033540    3.465054   -1.816162
      5          9           0       -0.651797    4.999451    0.407179
      6          9           0       -1.333075    3.335622    1.694238
      7          9           0        1.511358    3.574295   -0.340554
      8          9           0        1.259127    3.116075    1.817185
      9          6           0       -1.335502    0.328921   -1.248559
     10          6           0       -0.521847   -0.869263   -1.123571
     11          6           0        1.024510   -0.439807    1.547481
     12          6           0       -0.788589    1.520825   -0.509857
     13          6           0       -1.361968    2.921719   -0.610547
     14          6           0        0.367754    1.584090    0.203628
     15          6           0       -0.675356    3.648712    0.539014
     16          6           0        0.688434    2.999654    0.586150
     17          6           0        1.320028    0.486310    0.519438
     18          6           0        0.519912    0.026424    2.882135
     19          6           0        0.376019   -1.306473   -2.233463
     20          6           0        3.215127   -0.873427    0.317874
     21          6           0       -2.927585   -1.295968   -0.464050
     22          6           0       -4.174965   -2.042013   -0.107050
     23          6           0       -5.466620   -1.492562   -0.164423
     24          6           0       -4.065295   -3.376994    0.323686
     25          6           0       -6.585898   -2.244981    0.185685
     26          6           0       -5.183885   -4.126016    0.672983
     27          6           0       -6.451181   -3.562338    0.604140
     28          6           0       -2.758509   -0.064017   -1.005423
     29          6           0       -3.862606    0.837581   -1.479582
     30          6           0        4.534169   -1.455230   -0.051081
     31          6           0        5.612185   -0.666090   -0.477756
     32          6           0        4.741032   -2.837183    0.079610
     33          6           0        6.839096   -1.245030   -0.792389
     34          6           0        5.966625   -3.413806   -0.238416
     35          6           0        7.018671   -2.619285   -0.680302
     36          6           0        2.595590    0.240388   -0.153811
     37          6           0        3.037922    1.125882   -1.284957
     38          1           0        1.324290    0.569999    3.405338
     39          1           0        0.199931   -0.826393    3.506727
     40          1           0       -0.345377    0.699946    2.755298
     41          1           0        1.057193   -2.113388   -1.907379
     42          1           0        0.984070   -0.459453   -2.596041
     43          1           0       -0.254226   -1.677673   -3.059209
     44          1           0       -5.657125   -0.475533   -0.469008
     45          1           0       -3.098374   -3.868848    0.393390
     46          1           0       -7.574373   -1.792966    0.132489
     47          1           0       -5.063398   -5.156869    1.000140
     48          1           0       -7.328484   -4.145837    0.876994
     49          1           0       -4.501198    0.293979   -2.197295
     50          1           0       -4.458866    1.229458   -0.639725
     51          1           0       -3.453110    1.690813   -2.040365
     52          1           0        5.532304    0.414244   -0.537453
     53          1           0        3.936973   -3.486953    0.419546
     54          1           0        7.664440   -0.614990   -1.117870
     55          1           0        6.101039   -4.489072   -0.139130
     56          1           0        7.979102   -3.068450   -0.925676
     57          1           0        2.203612    1.236506   -1.999787
     58          1           0        3.316449    2.124959   -0.915626
     59          1           0        3.864704    0.702631   -1.869879
 ---------------------------------------------------------------------
 Rotational constants (GHZ):      0.1243841      0.0719799      0.0518956
 Leave Link  202 at Wed Dec  5 17:12:40 2018, MaxMem=   536870912 cpu:         0.0
 (Enter /pbs_home/pkowalski/g09d01/g09/l301.exe)
 Basis read from rwf:  (5D, 7F)
 No pseudopotential information found on rwf file.
 There are   673 symmetry adapted cartesian basis functions of A   symmetry.
 There are   636 symmetry adapted basis functions of A   symmetry.
   636 basis functions,  1103 primitive gaussians,   673 cartesian basis functions
   141 alpha electrons      141 beta electrons
       nuclear repulsion energy      4672.4066672913 Hartrees.
 IExCor=32609 DFT=T Ex+Corr=LC-wPBE ExCW=0 ScaHFX=  1.000000
 ScaDFX=  1.000000  0.000000  1.000000  1.000000 ScalE2=  1.000000  1.000000
 IRadAn=      0 IRanWt=     -1 IRanGd=            0 ICorTp=0 IEmpDi=  4
  HFx wShort=  0.000000 wLong=  0.400000 cFull=  0.000000 cShort=  0.000000 cLong=  1.000000
  DFx wShort=  0.000000 wLong=  0.400000 cFull=  0.000000 cShort=  0.000000 cLong=  1.000000
 NAtoms=   59 NActive=   59 NUniq=   59 SFac= 1.00D+00 NAtFMM=   60 NAOKFM=F Big=F
 Integral buffers will be    131072 words long.
 Raffenetti 2 integral format.
 Two-electron integral symmetry is turned on.
 No density basis found on file   724.
 Leave Link  301 at Wed Dec  5 17:12:40 2018, MaxMem=   536870912 cpu:         0.5
 (Enter /pbs_home/pkowalski/g09d01/g09/l302.exe)
 NPDir=0 NMtPBC=     1 NCelOv=     1 NCel=       1 NClECP=     1 NCelD=      1
         NCelK=      1 NCelE2=     1 NClLst=     1 CellRange=     0.0.
 One-electron integrals computed using PRISM.
 NBasis=   636 RedAO= T EigKep=  2.87D-04  NBF=   636
 NBsUse=   636 1.00D-06 EigRej= -1.00D+00 NBFU=   636
 Precomputing XC quadrature grid using
 IXCGrd= 4 IRadAn=           0 IRanWt=          -1 IRanGd=           0 AccXCQ= 0.00D+00.
 Generated NRdTot=       0 NPtTot=           0 NUsed=           0 NTot=          32
 NSgBfM=   614   615   615   620   632 MxSgAt=    59 MxSgA2=    59.
 Leave Link  302 at Wed Dec  5 17:12:42 2018, MaxMem=   536870912 cpu:        16.3
 (Enter /pbs_home/pkowalski/g09d01/g09/l303.exe)
 DipDrv:  MaxL=1.
 Leave Link  303 at Wed Dec  5 17:12:43 2018, MaxMem=   536870912 cpu:         1.5
 (Enter /pbs_home/pkowalski/g09d01/g09/l401.exe)
 Initial guess from the checkpoint file:  "dae0068freq_open_lc-wpbe_air.chk"
 B after Tr=     0.000000    0.000000    0.000000
         Rot=    0.999980    0.005897   -0.000947    0.002300 Ang=   0.73 deg.
 Guess basis will be translated and rotated to current coordinates.
 JPrj=2 DoOrth=T DoCkMO=T.
 Generating alternative initial guess.
 ExpMin= 1.22D-01 ExpMax= 9.18D+03 ExpMxC= 1.38D+03 IAcc=1 IRadAn=         1 AccDes= 0.00D+00
 Harris functional with IExCor=32609 and IRadAn=       1 diagonalized for initial guess.
 HarFok:  IExCor=32609 AccDes= 0.00D+00 IRadAn=         1 IDoV= 1 UseB2=F ITyADJ=14
 ICtDFT=  3500011 ScaDFX=  1.000000  1.000000  1.000000  1.000000
 FoFCou: FMM=F IPFlag=           0 FMFlag=      100000 FMFlg1=           0
         NFxFlg=           0 DoJE=T BraDBF=F KetDBF=T FulRan=T
         wScrn=  0.000000 ICntrl=     500 IOpCl=  0 I1Cent=   200000004 NGrid=           0
         NMat0=    1 NMatS0=      1 NMatT0=    0 NMatD0=    1 NMtDS0=    0 NMtDT0=    0
 Petite list used in FoFCou.
 Harris En= -2510.45043501283    
 Leave Link  401 at Wed Dec  5 17:12:48 2018, MaxMem=   536870912 cpu:        42.2
 (Enter /pbs_home/pkowalski/g09d01/g09/l502.exe)
 Closed shell SCF:
 Using DIIS extrapolation, IDIIS=  1040.
 Integral symmetry usage will be decided dynamically.
 IVT=     1387805 IEndB=     1387805 NGot=   536870912 MDV=   535953350
 LenX=   535953350 LenY=   535499748
 Requested convergence on RMS density matrix=1.00D-08 within 128 cycles.
 Requested convergence on MAX density matrix=1.00D-06.
 Requested convergence on             energy=1.00D-06.
 No special actions if energy rises.
 Fock matrices will be formed incrementally for  20 cycles.
 Integral accuracy reduced to 1.0D-05 until final iterations.

 Cycle   1  Pass 0  IDiag  1:
 FoFJK:  IHMeth= 1 ICntrl=       0 DoSepK=T KAlg= 0 I1Cent=   0 FoldK=F
 IRaf=         1 NMat=   1 IRICut=       1 DoRegI=T DoRafI=F ISym2E= 0.
 FoFCou: FMM=F IPFlag=           0 FMFlag=      100000 FMFlg1=           0
         NFxFlg=           0 DoJE=T BraDBF=F KetDBF=F FulRan=T
         wScrn=  0.000000 ICntrl=     500 IOpCl=  0 I1Cent=           0 NGrid=           0
         NMat0=    1 NMatS0=      1 NMatT0=    0 NMatD0=    1 NMtDS0=    0 NMtDT0=    0
 Symmetry not used in FoFCou.
 E= -2510.76581470579    
 DIIS: error= 3.39D-03 at cycle   1 NSaved=   1.
 NSaved= 1 IEnMin= 1 EnMin= -2510.76581470579     IErMin= 1 ErrMin= 3.39D-03
 ErrMax= 3.39D-03  0.00D+00 EMaxC= 1.00D-01 BMatC= 2.27D-02 BMatP= 2.27D-02
 IDIUse=3 WtCom= 9.66D-01 WtEn= 3.39D-02
 Coeff-Com:  0.100D+01
 Coeff-En:   0.100D+01
 Coeff:      0.100D+01
 Gap=     0.672 Goal=   None    Shift=    0.000
 GapD=    0.672 DampG=2.000 DampE=1.000 DampFc=2.0000 IDamp=-1.
 RMSDP=5.26D-04 MaxDP=2.58D-02              OVMax= 2.24D-02

 Cycle   2  Pass 0  IDiag  1:
 RMSU=  5.26D-04    CP:  1.00D+00
 E= -2510.79771848273     Delta-E=       -0.031903776940 Rises=F Damp=F
 DIIS: error= 1.19D-03 at cycle   2 NSaved=   2.
 NSaved= 2 IEnMin= 2 EnMin= -2510.79771848273     IErMin= 2 ErrMin= 1.19D-03
 ErrMax= 1.19D-03  0.00D+00 EMaxC= 1.00D-01 BMatC= 1.56D-03 BMatP= 2.27D-02
 IDIUse=3 WtCom= 9.88D-01 WtEn= 1.19D-02
 Coeff-Com: -0.897D-01 0.109D+01
 Coeff-En:   0.000D+00 0.100D+01
 Coeff:     -0.886D-01 0.109D+01
 Gap=     0.272 Goal=   None    Shift=    0.000
 RMSDP=1.70D-04 MaxDP=8.71D-03 DE=-3.19D-02 OVMax= 1.15D-02

 Cycle   3  Pass 0  IDiag  1:
 RMSU=  1.59D-04    CP:  1.00D+00  1.12D+00
 E= -2510.80054737607     Delta-E=       -0.002828893343 Rises=F Damp=F
 DIIS: error= 6.50D-04 at cycle   3 NSaved=   3.
 NSaved= 3 IEnMin= 3 EnMin= -2510.80054737607     IErMin= 3 ErrMin= 6.50D-04
 ErrMax= 6.50D-04  0.00D+00 EMaxC= 1.00D-01 BMatC= 7.26D-04 BMatP= 1.56D-03
 IDIUse=3 WtCom= 9.93D-01 WtEn= 6.50D-03
 Coeff-Com: -0.925D-01 0.446D+00 0.646D+00
 Coeff-En:   0.000D+00 0.000D+00 0.100D+01
 Coeff:     -0.919D-01 0.443D+00 0.648D+00
 Gap=     0.272 Goal=   None    Shift=    0.000
 RMSDP=8.85D-05 MaxDP=4.53D-03 DE=-2.83D-03 OVMax= 7.29D-03

 Cycle   4  Pass 0  IDiag  1:
 RMSU=  6.49D-05    CP:  1.00D+00  1.17D+00  6.73D-01
 E= -2510.80143001166     Delta-E=       -0.000882635582 Rises=F Damp=F
 DIIS: error= 2.43D-04 at cycle   4 NSaved=   4.
 NSaved= 4 IEnMin= 4 EnMin= -2510.80143001166     IErMin= 4 ErrMin= 2.43D-04
 ErrMax= 2.43D-04  0.00D+00 EMaxC= 1.00D-01 BMatC= 7.11D-05 BMatP= 7.26D-04
 IDIUse=3 WtCom= 9.98D-01 WtEn= 2.43D-03
 Coeff-Com: -0.871D-02-0.641D-01 0.174D+00 0.898D+00
 Coeff-En:   0.000D+00 0.000D+00 0.000D+00 0.100D+01
 Coeff:     -0.869D-02-0.639D-01 0.174D+00 0.899D+00
 Gap=     0.272 Goal=   None    Shift=    0.000
 RMSDP=3.52D-05 MaxDP=1.85D-03 DE=-8.83D-04 OVMax= 2.04D-03

 Cycle   5  Pass 0  IDiag  1:
 RMSU=  2.20D-05    CP:  1.00D+00  1.18D+00  8.43D-01  1.06D+00
 E= -2510.80154729666     Delta-E=       -0.000117285005 Rises=F Damp=F
 DIIS: error= 8.84D-05 at cycle   5 NSaved=   5.
 NSaved= 5 IEnMin= 5 EnMin= -2510.80154729666     IErMin= 5 ErrMin= 8.84D-05
 ErrMax= 8.84D-05  0.00D+00 EMaxC= 1.00D-01 BMatC= 1.43D-05 BMatP= 7.11D-05
 IDIUse=1 WtCom= 1.00D+00 WtEn= 0.00D+00
 Coeff-Com:  0.713D-02-0.838D-01 0.609D-02 0.397D+00 0.674D+00
 Coeff:      0.713D-02-0.838D-01 0.609D-02 0.397D+00 0.674D+00
 Gap=     0.272 Goal=   None    Shift=    0.000
 RMSDP=1.18D-05 MaxDP=7.92D-04 DE=-1.17D-04 OVMax= 1.81D-03

 Cycle   6  Pass 0  IDiag  1:
 RMSU=  8.44D-06    CP:  1.00D+00  1.18D+00  8.59D-01  1.17D+00  8.41D-01
 E= -2510.80156949980     Delta-E=       -0.000022203138 Rises=F Damp=F
 DIIS: error= 3.18D-05 at cycle   6 NSaved=   6.
 NSaved= 6 IEnMin= 6 EnMin= -2510.80156949980     IErMin= 6 ErrMin= 3.18D-05
 ErrMax= 3.18D-05  0.00D+00 EMaxC= 1.00D-01 BMatC= 1.74D-06 BMatP= 1.43D-05
 IDIUse=1 WtCom= 1.00D+00 WtEn= 0.00D+00
 Coeff-Com:  0.340D-02-0.183D-01-0.185D-01-0.292D-02 0.233D+00 0.803D+00
 Coeff:      0.340D-02-0.183D-01-0.185D-01-0.292D-02 0.233D+00 0.803D+00
 Gap=     0.272 Goal=   None    Shift=    0.000
 RMSDP=5.23D-06 MaxDP=2.30D-04 DE=-2.22D-05 OVMax= 5.18D-04

 Initial convergence to 1.0D-05 achieved.  Increase integral accuracy.
 Cycle   7  Pass 1  IDiag  1:
 E= -2510.80162483244     Delta-E=       -0.000055332643 Rises=F Damp=F
 DIIS: error= 1.64D-04 at cycle   1 NSaved=   1.
 NSaved= 1 IEnMin= 1 EnMin= -2510.80162483244     IErMin= 1 ErrMin= 1.64D-04
 ErrMax= 1.64D-04  0.00D+00 EMaxC= 1.00D-01 BMatC= 1.73D-05 BMatP= 1.73D-05
 IDIUse=3 WtCom= 9.98D-01 WtEn= 1.64D-03
 Coeff-Com:  0.100D+01
 Coeff-En:   0.100D+01
 Coeff:      0.100D+01
 Gap=     0.272 Goal=   None    Shift=    0.000
 RMSDP=5.23D-06 MaxDP=2.30D-04 DE=-5.53D-05 OVMax= 6.53D-04

 Cycle   8  Pass 1  IDiag  1:
 RMSU=  1.84D-04    CP:  1.00D+00
 E= -2510.80164316925     Delta-E=       -0.000018336809 Rises=F Damp=F
 DIIS: error= 1.55D-05 at cycle   2 NSaved=   2.
 NSaved= 2 IEnMin= 2 EnMin= -2510.80164316925     IErMin= 2 ErrMin= 1.55D-05
 ErrMax= 1.55D-05  0.00D+00 EMaxC= 1.00D-01 BMatC= 2.85D-07 BMatP= 1.73D-05
 IDIUse=1 WtCom= 1.00D+00 WtEn= 0.00D+00
 Coeff-Com: -0.167D-01 0.102D+01
 Coeff:     -0.167D-01 0.102D+01
 Gap=     0.272 Goal=   None    Shift=    0.000
 RMSDP=9.33D-06 MaxDP=3.35D-04 DE=-1.83D-05 OVMax= 2.71D-04

 Cycle   9  Pass 1  IDiag  1:
 RMSU=  3.42D-06    CP:  1.00D+00  1.05D+00
 E= -2510.80164340030     Delta-E=       -0.000000231048 Rises=F Damp=F
 DIIS: error= 1.59D-05 at cycle   3 NSaved=   3.
 NSaved= 3 IEnMin= 3 EnMin= -2510.80164340030     IErMin= 2 ErrMin= 1.55D-05
 ErrMax= 1.59D-05  0.00D+00 EMaxC= 1.00D-01 BMatC= 2.43D-07 BMatP= 2.85D-07
 IDIUse=1 WtCom= 1.00D+00 WtEn= 0.00D+00
 Coeff-Com: -0.227D-01 0.495D+00 0.528D+00
 Coeff:     -0.227D-01 0.495D+00 0.528D+00
 Gap=     0.272 Goal=   None    Shift=    0.000
 RMSDP=1.26D-06 MaxDP=6.90D-05 DE=-2.31D-07 OVMax= 1.79D-04

 Cycle  10  Pass 1  IDiag  1:
 RMSU=  1.16D-06    CP:  1.00D+00  1.05D+00  8.99D-01
 E= -2510.80164368898     Delta-E=       -0.000000288681 Rises=F Damp=F
 DIIS: error= 2.70D-06 at cycle   4 NSaved=   4.
 NSaved= 4 IEnMin= 4 EnMin= -2510.80164368898     IErMin= 4 ErrMin= 2.70D-06
 ErrMax= 2.70D-06  0.00D+00 EMaxC= 1.00D-01 BMatC= 1.29D-08 BMatP= 2.43D-07
 IDIUse=1 WtCom= 1.00D+00 WtEn= 0.00D+00
 Coeff-Com: -0.311D-02 0.124D-01 0.108D+00 0.883D+00
 Coeff:     -0.311D-02 0.124D-01 0.108D+00 0.883D+00
 Gap=     0.272 Goal=   None    Shift=    0.000
 RMSDP=6.07D-07 MaxDP=3.17D-05 DE=-2.89D-07 OVMax= 1.17D-04

 Cycle  11  Pass 1  IDiag  1:
 RMSU=  4.58D-07    CP:  1.00D+00  1.05D+00  9.98D-01  1.16D+00
 E= -2510.80164371846     Delta-E=       -0.000000029477 Rises=F Damp=F
 DIIS: error= 1.80D-06 at cycle   5 NSaved=   5.
 NSaved= 5 IEnMin= 5 EnMin= -2510.80164371846     IErMin= 5 ErrMin= 1.80D-06
 ErrMax= 1.80D-06  0.00D+00 EMaxC= 1.00D-01 BMatC= 3.45D-09 BMatP= 1.29D-08
 IDIUse=1 WtCom= 1.00D+00 WtEn= 0.00D+00
 Coeff-Com:  0.678D-02-0.164D+00-0.140D+00 0.208D+00 0.109D+01
 Coeff:      0.678D-02-0.164D+00-0.140D+00 0.208D+00 0.109D+01
 Gap=     0.272 Goal=   None    Shift=    0.000
 RMSDP=5.62D-07 MaxDP=3.21D-05 DE=-2.95D-08 OVMax= 1.58D-04

 Cycle  12  Pass 1  IDiag  1:
 RMSU=  2.83D-07    CP:  1.00D+00  1.05D+00  1.06D+00  1.41D+00  1.68D+00
 E= -2510.80164373687     Delta-E=       -0.000000018410 Rises=F Damp=F
 DIIS: error= 9.26D-07 at cycle   6 NSaved=   6.
 NSaved= 6 IEnMin= 6 EnMin= -2510.80164373687     IErMin= 6 ErrMin= 9.26D-07
 ErrMax= 9.26D-07  0.00D+00 EMaxC= 1.00D-01 BMatC= 1.53D-09 BMatP= 3.45D-09
 IDIUse=1 WtCom= 1.00D+00 WtEn= 0.00D+00
 Coeff-Com:  0.373D-02-0.772D-01-0.861D-01-0.132D+00 0.542D+00 0.749D+00
 Coeff:      0.373D-02-0.772D-01-0.861D-01-0.132D+00 0.542D+00 0.749D+00
 Gap=     0.272 Goal=   None    Shift=    0.000
 RMSDP=2.58D-07 MaxDP=1.50D-05 DE=-1.84D-08 OVMax= 5.85D-05

 Cycle  13  Pass 1  IDiag  1:
 RMSU=  1.07D-07    CP:  1.00D+00  1.05D+00  1.08D+00  1.48D+00  2.13D+00
                    CP:  1.15D+00
 E= -2510.80164374119     Delta-E=       -0.000000004325 Rises=F Damp=F
 DIIS: error= 3.50D-07 at cycle   7 NSaved=   7.
 NSaved= 7 IEnMin= 7 EnMin= -2510.80164374119     IErMin= 7 ErrMin= 3.50D-07
 ErrMax= 3.50D-07  0.00D+00 EMaxC= 1.00D-01 BMatC= 1.12D-10 BMatP= 1.53D-09
 IDIUse=1 WtCom= 1.00D+00 WtEn= 0.00D+00
 Coeff-Com: -0.849D-03 0.233D-01 0.170D-01-0.906D-01-0.998D-01 0.110D+00
 Coeff-Com:  0.104D+01
 Coeff:     -0.849D-03 0.233D-01 0.170D-01-0.906D-01-0.998D-01 0.110D+00
 Coeff:      0.104D+01
 Gap=     0.272 Goal=   None    Shift=    0.000
 RMSDP=1.13D-07 MaxDP=5.31D-06 DE=-4.32D-09 OVMax= 3.24D-05

 Cycle  14  Pass 1  IDiag  1:
 RMSU=  4.59D-08    CP:  1.00D+00  1.05D+00  1.09D+00  1.50D+00  2.31D+00
                    CP:  1.34D+00  1.23D+00
 E= -2510.80164374222     Delta-E=       -0.000000001026 Rises=F Damp=F
 DIIS: error= 1.10D-07 at cycle   8 NSaved=   8.
 NSaved= 8 IEnMin= 8 EnMin= -2510.80164374222     IErMin= 8 ErrMin= 1.10D-07
 ErrMax= 1.10D-07  0.00D+00 EMaxC= 1.00D-01 BMatC= 2.84D-11 BMatP= 1.12D-10
 IDIUse=1 WtCom= 1.00D+00 WtEn= 0.00D+00
 Coeff-Com: -0.676D-03 0.155D-01 0.153D-01-0.115D-01-0.866D-01-0.860D-01
 Coeff-Com:  0.300D+00 0.854D+00
 Coeff:     -0.676D-03 0.155D-01 0.153D-01-0.115D-01-0.866D-01-0.860D-01
 Coeff:      0.300D+00 0.854D+00
 Gap=     0.272 Goal=   None    Shift=    0.000
 RMSDP=3.65D-08 MaxDP=1.45D-06 DE=-1.03D-09 OVMax= 9.67D-06

 Cycle  15  Pass 1  IDiag  1:
 RMSU=  1.74D-08    CP:  1.00D+00  1.05D+00  1.09D+00  1.50D+00  2.35D+00
                    CP:  1.38D+00  1.38D+00  1.28D+00
 E= -2510.80164373979     Delta-E=        0.000000002429 Rises=F Damp=F
 DIIS: error= 6.50D-08 at cycle   9 NSaved=   9.
 NSaved= 9 IEnMin= 8 EnMin= -2510.80164374222     IErMin= 9 ErrMin= 6.50D-08
 ErrMax= 6.50D-08  0.00D+00 EMaxC= 1.00D-01 BMatC= 5.32D-12 BMatP= 2.84D-11
 IDIUse=1 WtCom= 1.00D+00 WtEn= 0.00D+00
 Coeff-Com:  0.243D-04-0.158D-02 0.185D-03 0.196D-01 0.527D-02-0.622D-01
 Coeff-Com: -0.181D+00 0.221D+00 0.999D+00
 Coeff:      0.243D-04-0.158D-02 0.185D-03 0.196D-01 0.527D-02-0.622D-01
 Coeff:     -0.181D+00 0.221D+00 0.999D+00
 Gap=     0.272 Goal=   None    Shift=    0.000
 RMSDP=1.98D-08 MaxDP=8.15D-07 DE= 2.43D-09 OVMax= 5.12D-06

 Cycle  16  Pass 1  IDiag  1:
 RMSU=  8.11D-09    CP:  1.00D+00  1.05D+00  1.09D+00  1.50D+00  2.37D+00
                    CP:  1.40D+00  1.46D+00  1.53D+00  1.24D+00
 E= -2510.80164373971     Delta-E=        0.000000000075 Rises=F Damp=F
 DIIS: error= 1.87D-08 at cycle  10 NSaved=  10.
 NSaved=10 IEnMin= 8 EnMin= -2510.80164374222     IErMin=10 ErrMin= 1.87D-08
 ErrMax= 1.87D-08  0.00D+00 EMaxC= 1.00D-01 BMatC= 8.77D-13 BMatP= 5.32D-12
 IDIUse=1 WtCom= 1.00D+00 WtEn= 0.00D+00
 Coeff-Com:  0.108D-03-0.286D-02-0.209D-02 0.888D-02 0.152D-01-0.113D-01
 Coeff-Com: -0.104D+00-0.427D-01 0.367D+00 0.772D+00
 Coeff:      0.108D-03-0.286D-02-0.209D-02 0.888D-02 0.152D-01-0.113D-01
 Coeff:     -0.104D+00-0.427D-01 0.367D+00 0.772D+00
 Gap=     0.272 Goal=   None    Shift=    0.000
 RMSDP=4.93D-09 MaxDP=1.69D-07 DE= 7.55D-11 OVMax= 1.12D-06

 SCF Done:  E(RLC-wPBE) =  -2510.80164374     A.U. after   16 cycles
            NFock= 16  Conv=0.49D-08     -V/T= 2.0077
 KE= 2.491576553245D+03 PE=-1.524422057220D+04 EE= 5.569435707923D+03
 Leave Link  502 at Wed Dec  5 17:25:04 2018, MaxMem=   536870912 cpu:      5861.9
 (Enter /pbs_home/pkowalski/g09d01/g09/l701.exe)
 Compute integral first derivatives.
 ... and contract with generalized density number  0.
 Leave Link  701 at Wed Dec  5 17:25:05 2018, MaxMem=   536870912 cpu:         5.9
 (Enter /pbs_home/pkowalski/g09d01/g09/l702.exe)
 L702 exits ... SP integral derivatives will be done elsewhere.
 Leave Link  702 at Wed Dec  5 17:25:05 2018, MaxMem=   536870912 cpu:         0.2
 (Enter /pbs_home/pkowalski/g09d01/g09/l703.exe)
 Compute integral first derivatives, UseDBF=F ICtDFT=           0.
 Integral derivatives from FoFJK, PRISM(SPDF).
 Calling FoFJK, ICntrl=      2127 FMM=F ISym2X=0 I1Cent= 0 IOpClX= 0 NMat=1 NMatS=1 NMatT=0.
 FoFJK:  IHMeth= 1 ICntrl=    2127 DoSepK=T KAlg= 0 I1Cent=   0 FoldK=F
 IRaf=         1 NMat=   1 IRICut=       1 DoRegI=T DoRafI=F ISym2E= 0.
 FoFCou: FMM=F IPFlag=           0 FMFlag=      100000 FMFlg1=         800
         NFxFlg=           0 DoJE=F BraDBF=F KetDBF=F FulRan=T
         wScrn=  0.000000 ICntrl=    2527 IOpCl=  0 I1Cent=           0 NGrid=           0
         NMat0=    1 NMatS0=      1 NMatT0=    0 NMatD0=    1 NMtDS0=    0 NMtDT0=    0
 Symmetry not used in FoFCou.
 Leave Link  703 at Wed Dec  5 17:29:06 2018, MaxMem=   536870912 cpu:      1925.9
 (Enter /pbs_home/pkowalski/g09d01/g09/l716.exe)
 Dipole        = 1.17238370D-01-1.38892603D+00-4.92627945D-01
 ***** Axes restored to original set *****
 -------------------------------------------------------------------
 Center     Atomic                   Forces (Hartrees/Bohr)
 Number     Number              X              Y              Z
 -------------------------------------------------------------------
      1       16           0.002720699    0.028366482   -0.005760665
      2       16          -0.003856359    0.018328720   -0.027377075
      3        9           0.014664960    0.000677752   -0.005276559
      4        9          -0.008781654   -0.003040069    0.014008674
      5        9          -0.002235486   -0.021429547   -0.002221660
      6        9           0.008391648    0.007665164   -0.013702569
      7        9          -0.004915340   -0.000376493    0.013206894
      8        9          -0.002754542    0.001853569   -0.017486061
      9        6          -0.000431704   -0.035636171    0.054969525
     10        6          -0.046615049    0.012417978   -0.015330534
     11        6           0.054236877    0.027541727   -0.013880254
     12        6           0.003330731   -0.000706615   -0.039136619
     13        6          -0.009445622    0.000068613   -0.003535337
     14        6           0.008378936   -0.005543370   -0.003362268
     15        6          -0.005615471    0.024389257    0.016403143
     16        6           0.008254825   -0.006395500    0.007908522
     17        6          -0.006490945   -0.029707707    0.010589961
     18        6          -0.026216161   -0.011520688   -0.002827674
     19        6           0.031993595   -0.000705416    0.020602186
     20        6           0.001339270   -0.019851506    0.008697179
     21        6          -0.002536000   -0.013082513    0.005302304
     22        6           0.008687249   -0.000666827    0.002584321
     23        6          -0.002876256   -0.007696802    0.002274234
     24        6          -0.009103435    0.001244248    0.000425739
     25        6           0.006886471   -0.004252247   -0.000261394
     26        6           0.002031615    0.006418423   -0.001003661
     27        6           0.001169041    0.001924483   -0.000607520
     28        6           0.014689130    0.017614782   -0.002039211
     29        6           0.000990889    0.002164441   -0.003336355
     30        6          -0.006092267   -0.002926221    0.000855518
     31        6           0.002307682   -0.005976624    0.000936592
     32        6           0.007083476    0.001229827   -0.004815556
     33        6          -0.005980058   -0.003925096    0.001528845
     34        6          -0.001549428    0.006529749    0.000981100
     35        6          -0.002428370    0.002045980    0.000701941
     36        6          -0.024986479    0.010546452   -0.002637722
     37        6          -0.001742004   -0.002893138   -0.003371862
     38        1          -0.002272092   -0.001586948   -0.002534693
     39        1           0.000387109    0.004311635    0.000928923
     40        1           0.003150208   -0.001562946    0.001690540
     41        1          -0.001239191    0.002089683   -0.003873599
     42        1          -0.003362908   -0.003517346   -0.001789585
     43        1           0.000114719    0.001347554    0.003966642
     44        1           0.004315231    0.006105182   -0.001125975
     45        1           0.004558906    0.000346370   -0.001032234
     46        1          -0.002019384    0.002191909   -0.000199140
     47        1           0.000780711   -0.002775566    0.000528795
     48        1          -0.002430652   -0.001358534    0.000456062
     49        1          -0.001158023   -0.000550570    0.005566888
     50        1          -0.000751855    0.000354313   -0.005085441
     51        1          -0.002075826   -0.003673818    0.002696163
     52        1          -0.002780832    0.003855024    0.001127105
     53        1          -0.003827096   -0.000133817    0.000870182
     54        1           0.002093787    0.002089315   -0.000502190
     55        1          -0.000351446   -0.002926049    0.000179774
     56        1           0.002405942   -0.001277800   -0.000860713
     57        1           0.001598573    0.004355029    0.004903058
     58        1          -0.000172727   -0.001732966   -0.003715174
     59        1           0.000532381   -0.000644748    0.003798491
 -------------------------------------------------------------------
 Cartesian Forces:  Max     0.054969525 RMS     0.011577165
 Leave Link  716 at Wed Dec  5 17:29:07 2018, MaxMem=   536870912 cpu:         0.2
 (Enter /pbs_home/pkowalski/g09d01/g09/l103.exe)

 GradGradGradGradGradGradGradGradGradGradGradGradGradGradGradGradGradGrad
 Berny optimization.
 Using GEDIIS/GDIIS optimizer.
 FormGI is forming the generalized inverse of G from B-inverse, IUseBI=4.
 Internal  Forces:  Max     0.032960946 RMS     0.005820936
 Search for a local minimum.
 Step number   2 out of a maximum of  337
 All quantities printed in internal units (Hartrees-Bohrs-Radians)
 RMS Force = .58209D-02 SwitMx=.10000D-02 MixMth= 1
 Mixed Optimization -- RFO/linear search
 Update second derivatives using D2CorX and points    1    2
 DE= -6.27D-02 DEPred=-6.24D-02 R= 1.00D+00
 TightC=F SS=  1.41D+00  RLast= 4.92D-01 DXNew= 5.0454D-01 1.4756D+00
 Trust test= 1.00D+00 RLast= 4.92D-01 DXMaxT set to 5.05D-01
 ITU=  1  0
 Use linear search instead of GDIIS.
     Eigenvalues ---    0.00232   0.00460   0.00648   0.00661   0.00730
     Eigenvalues ---    0.00735   0.00743   0.00759   0.00853   0.00879
     Eigenvalues ---    0.00884   0.00931   0.00978   0.01063   0.01147
     Eigenvalues ---    0.01204   0.01223   0.01316   0.01412   0.01481
     Eigenvalues ---    0.01563   0.01701   0.01879   0.01879   0.01953
     Eigenvalues ---    0.01958   0.01983   0.02011   0.02030   0.02063
     Eigenvalues ---    0.02081   0.02089   0.02137   0.02144   0.02154
     Eigenvalues ---    0.02155   0.02169   0.02173   0.02192   0.02218
     Eigenvalues ---    0.02267   0.03453   0.05008   0.05169   0.06859
     Eigenvalues ---    0.07067   0.07334   0.07347   0.07438   0.07488
     Eigenvalues ---    0.07497   0.07648   0.07827   0.08229   0.09372
     Eigenvalues ---    0.09939   0.10381   0.11143   0.11918   0.12070
     Eigenvalues ---    0.14030   0.15636   0.15989   0.15998   0.15999
     Eigenvalues ---    0.15999   0.16000   0.16000   0.16000   0.16000
     Eigenvalues ---    0.16000   0.16000   0.16000   0.16000   0.16000
     Eigenvalues ---    0.16000   0.16000   0.16000   0.16000   0.16000
     Eigenvalues ---    0.16000   0.16000   0.16058   0.16319   0.16892
     Eigenvalues ---    0.19518   0.20299   0.21402   0.21996   0.22000
     Eigenvalues ---    0.22000   0.22009   0.22674   0.23459   0.23478
     Eigenvalues ---    0.23577   0.24012   0.24327   0.24447   0.24720
     Eigenvalues ---    0.24876   0.24894   0.24946   0.24968   0.24979
     Eigenvalues ---    0.24985   0.25000   0.25009   0.25310   0.25707
     Eigenvalues ---    0.26600   0.27266   0.28177   0.28959   0.29540
     Eigenvalues ---    0.30269   0.30327   0.30602   0.31547   0.31579
     Eigenvalues ---    0.31687   0.32145   0.32186   0.32294   0.32568
     Eigenvalues ---    0.32576   0.32589   0.32598   0.32608   0.32617
     Eigenvalues ---    0.32620   0.32635   0.32697   0.32792   0.32854
     Eigenvalues ---    0.32921   0.33101   0.33293   0.33484   0.35059
     Eigenvalues ---    0.35659   0.35681   0.35694   0.35701   0.35707
     Eigenvalues ---    0.35770   0.35902   0.36180   0.36304   0.37856
     Eigenvalues ---    0.40597   0.40693   0.41100   0.41155   0.43819
     Eigenvalues ---    0.44301   0.45651   0.45892   0.45952   0.46162
     Eigenvalues ---    0.46490   0.46623   0.47086   0.47600   0.48252
     Eigenvalues ---    0.48335   0.48533   0.49143   0.49645   0.51016
     Eigenvalues ---    0.52006
 RFO step:  Lambda=-3.37813647D-02 EMin= 2.31598225D-03
 Quartic linear search produced a step of  1.25352.
 Iteration  1 RMS(Cart)=  0.13099912 RMS(Int)=  0.02111463
 Iteration  2 RMS(Cart)=  0.11193469 RMS(Int)=  0.00308906
 Iteration  3 RMS(Cart)=  0.00657582 RMS(Int)=  0.00183832
 Iteration  4 RMS(Cart)=  0.00001895 RMS(Int)=  0.00183830
 Iteration  5 RMS(Cart)=  0.00000005 RMS(Int)=  0.00183830
 ITry= 1 IFail=0 DXMaxC= 1.41D+00 DCOld= 1.00D+10 DXMaxT= 5.05D-01 DXLimC= 3.00D+00 Rises=F
 Variable       Old X    -DE/DX   Delta X   Delta X   Delta X     New X
                                 (Linear)    (Quad)   (Total)
    R1        3.32121  -0.01620  -0.06586  -0.00674  -0.07083   3.25038
    R2        3.34563  -0.02365  -0.10169   0.01225  -0.09094   3.25468
    R3        3.31328  -0.01895  -0.05803  -0.02916  -0.08682   3.22647
    R4        3.35225  -0.01792  -0.06650   0.00094  -0.06788   3.28438
    R5        2.56977  -0.01498  -0.04595   0.01056  -0.03539   2.53437
    R6        2.57488  -0.01565  -0.05241   0.01658  -0.03583   2.53905
    R7        2.56504  -0.02157  -0.06317   0.00964  -0.05352   2.51152
    R8        2.58082  -0.01756  -0.05875   0.01740  -0.04135   2.53947
    R9        2.58153  -0.01160  -0.04087   0.01544  -0.02543   2.55610
   R10        2.57356  -0.01714  -0.05424   0.01348  -0.04076   2.53280
   R11        2.74713  -0.02245  -0.07255  -0.01836  -0.08855   2.65859
   R12        2.84429  -0.01900  -0.10413   0.04613  -0.05799   2.78630
   R13        2.82731  -0.01006  -0.04025  -0.00123  -0.04024   2.78708
   R14        2.82144   0.00179   0.00388   0.00373   0.00760   2.82905
   R15        2.67374  -0.03296  -0.15607   0.05841  -0.09555   2.57820
   R16        2.83666   0.00301   0.01816  -0.01186   0.00630   2.84297
   R17        2.86679   0.00377   0.00154   0.01870   0.02029   2.88708
   R18        2.57044  -0.00025  -0.00956   0.01193   0.00248   2.57291
   R19        2.87924   0.00263   0.00091   0.01683   0.01792   2.89717
   R20        2.83647   0.00168   0.00317   0.00434   0.00756   2.84403
   R21        2.81035  -0.00785  -0.05140   0.03604  -0.01536   2.79499
   R22        2.85556   0.00330   0.00814   0.00621   0.01396   2.86953
   R23        2.76495  -0.01591  -0.07070   0.02244  -0.04842   2.71653
   R24        2.08405  -0.00367  -0.01767   0.00731  -0.01036   2.07369
   R25        2.08710  -0.00315  -0.01269   0.00239  -0.01030   2.07680
   R26        2.08594  -0.00345  -0.01484   0.00408  -0.01075   2.07519
   R27        2.08850  -0.00321  -0.01127  -0.00018  -0.01145   2.07705
   R28        2.08610  -0.00428  -0.01404  -0.00179  -0.01583   2.07027
   R29        2.08458  -0.00345  -0.01683   0.00720  -0.00964   2.07494
   R30        2.81214  -0.00745  -0.03374   0.01109  -0.02266   2.78948
   R31        2.56815   0.00605   0.00995   0.01252   0.02018   2.58833
   R32        2.82828  -0.01082  -0.06265   0.03500  -0.02765   2.80063
   R33        2.56291   0.00201  -0.01233   0.02913   0.01550   2.57841
   R34        2.65475  -0.00581  -0.03209   0.02236  -0.00972   2.64503
   R35        2.65890  -0.00462  -0.02890   0.02278  -0.00611   2.65279
   R36        2.63310  -0.00303  -0.01304   0.00695  -0.00609   2.62701
   R37        2.03829   0.00579   0.02930  -0.01660   0.01270   2.05099
   R38        2.62821  -0.00368  -0.01496   0.00736  -0.00759   2.62061
   R39        2.05426   0.00365   0.01848  -0.00995   0.00854   2.06280
   R40        2.62439  -0.00130  -0.00431   0.00167  -0.00266   2.62173
   R41        2.05644   0.00284   0.01280  -0.00518   0.00761   2.06405
   R42        2.62428  -0.00011  -0.00280   0.00420   0.00139   2.62566
   R43        2.05642   0.00284   0.01320  -0.00580   0.00740   2.06382
   R44        2.05675   0.00282   0.01413  -0.00737   0.00676   2.06351
   R45        2.83883   0.00088   0.00134   0.00286   0.00420   2.84303
   R46        2.08591  -0.00301  -0.01466   0.00626  -0.00839   2.07752
   R47        2.08252  -0.00353  -0.01660   0.00644  -0.01016   2.07236
   R48        2.07884  -0.00496  -0.01900   0.00232  -0.01668   2.06216
   R49        2.65028  -0.00491  -0.02434   0.01511  -0.00922   2.64105
   R50        2.65213  -0.00356  -0.01955   0.01380  -0.00575   2.64638
   R51        2.63173  -0.00302  -0.01351   0.00772  -0.00579   2.62594
   R52        2.05021   0.00387   0.01648  -0.00580   0.01068   2.06089
   R53        2.62917  -0.00360  -0.01529   0.00813  -0.00716   2.62202
   R54        2.05648   0.00332   0.01559  -0.00711   0.00848   2.06496
   R55        2.62759  -0.00179  -0.00840   0.00557  -0.00284   2.62475
   R56        2.05631   0.00294   0.01335  -0.00556   0.00780   2.06411
   R57        2.62755  -0.00105  -0.00798   0.00798   0.00000   2.62755
   R58        2.05635   0.00291   0.01356  -0.00604   0.00752   2.06387
   R59        2.05658   0.00285   0.01401  -0.00701   0.00700   2.06358
   R60        2.84041  -0.00161  -0.01147   0.00887  -0.00260   2.83781
   R61        2.08666  -0.00327  -0.01330   0.00266  -0.01065   2.07602
   R62        2.08053  -0.00312  -0.01475   0.00586  -0.00889   2.07165
   R63        2.07427  -0.00152  -0.00982   0.00708  -0.00273   2.07153
    A1        1.61508   0.00515   0.02312  -0.00858   0.01649   1.63157
    A2        1.60033   0.00712   0.03398   0.00770   0.03770   1.63802
    A3        1.99009  -0.00370   0.00324   0.01533   0.00576   1.99585
    A4        1.87748   0.00638   0.03811   0.01006   0.04266   1.92014
    A5        2.06442   0.00824   0.03695   0.06515   0.09438   2.15880
    A6        1.93883  -0.00175  -0.01659   0.02404   0.00153   1.94036
    A7        2.04707  -0.00574  -0.00337   0.00520  -0.00715   2.03992
    A8        2.11067   0.01383   0.06909   0.03477   0.09820   2.20888
    A9        1.90133  -0.00122  -0.00721   0.02187   0.00711   1.90843
   A10        2.04641  -0.00058   0.01846   0.01789   0.02271   2.06911
   A11        2.10940   0.01042   0.05450   0.04771   0.09161   2.20101
   A12        2.16681   0.00597   0.00018   0.04531   0.04501   2.21182
   A13        2.21827  -0.00482  -0.00415  -0.02428  -0.02925   2.18901
   A14        1.88933  -0.00104   0.00331  -0.01302  -0.00995   1.87938
   A15        1.90164  -0.00326  -0.02920   0.00742  -0.02201   1.87963
   A16        2.02152   0.00155   0.00683   0.00926   0.01605   2.03757
   A17        1.88460  -0.00006   0.01345  -0.02647  -0.01370   1.87090
   A18        1.91331   0.00189   0.01356  -0.00124   0.01237   1.92568
   A19        1.94840  -0.00147  -0.01199   0.00352  -0.00844   1.93996
   A20        1.79283   0.00149   0.00930   0.00690   0.01610   1.80893
   A21        1.93817   0.00111  -0.00519   0.01634   0.01118   1.94935
   A22        2.24133   0.00193   0.01645  -0.01156   0.00452   2.24585
   A23        2.10045  -0.00296  -0.01100  -0.00180  -0.01327   2.08718
   A24        1.89510  -0.00075  -0.00868   0.01000   0.00125   1.89635
   A25        1.99255   0.00069   0.00489  -0.00714  -0.00225   1.99030
   A26        1.99852   0.00129   0.01087  -0.00571   0.00523   2.00375
   A27        1.88787  -0.00045  -0.00139  -0.00099  -0.00223   1.88564
   A28        1.88577   0.00084   0.00547  -0.00185   0.00358   1.88935
   A29        1.79805  -0.00166  -0.01126   0.00552  -0.00589   1.79216
   A30        1.90160  -0.00405  -0.03140   0.00265  -0.02877   1.87283
   A31        1.93107   0.00304   0.01920   0.00272   0.02215   1.95321
   A32        1.91966  -0.00176  -0.01104  -0.00440  -0.01614   1.90353
   A33        1.98287   0.00041   0.00328   0.00075   0.00366   1.98653
   A34        1.94946   0.00164   0.01117  -0.00151   0.00979   1.95925
   A35        1.77656   0.00110   0.01226  -0.00067   0.01147   1.78803
   A36        2.09870  -0.00449  -0.02227   0.01486  -0.00895   2.08975
   A37        1.98931   0.00760   0.03382  -0.02183   0.01470   2.00401
   A38        2.19517  -0.00311  -0.01155   0.00689  -0.00625   2.18892
   A39        1.90680  -0.00268  -0.01463  -0.00361  -0.01814   1.88866
   A40        1.93947   0.00486   0.03170  -0.00540   0.02613   1.96561
   A41        1.92928   0.00163   0.00902   0.00063   0.00940   1.93868
   A42        1.90034  -0.00117  -0.00883   0.00353  -0.00511   1.89523
   A43        1.90236  -0.00074  -0.00666  -0.00027  -0.00692   1.89544
   A44        1.88496  -0.00199  -0.01106   0.00535  -0.00619   1.87878
   A45        1.94456   0.00535   0.03772  -0.01021   0.02712   1.97167
   A46        1.92913   0.00296   0.01273   0.00928   0.02142   1.95055
   A47        1.88748  -0.00563  -0.03766   0.00539  -0.03198   1.85550
   A48        1.89402  -0.00146  -0.00305   0.00166  -0.00248   1.89154
   A49        1.90426  -0.00065  -0.00595   0.00043  -0.00505   1.89921
   A50        1.90395  -0.00069  -0.00411  -0.00668  -0.01070   1.89325
   A51        2.06435   0.00179  -0.00420   0.01118   0.00827   2.07262
   A52        1.95555  -0.00776  -0.03725   0.02361  -0.01648   1.93907
   A53        2.26329   0.00597   0.04145  -0.03472   0.00804   2.27132
   A54        2.05812  -0.00012  -0.01148   0.00901  -0.00084   2.05728
   A55        1.94308  -0.00612  -0.01591  -0.00052  -0.02044   1.92265
   A56        2.28090   0.00619   0.02695  -0.00985   0.01859   2.29949
   A57        2.16711  -0.00440  -0.01381  -0.00730  -0.02112   2.14599
   A58        2.07260   0.00320   0.00117   0.02154   0.02269   2.09529
   A59        2.04345   0.00119   0.01264  -0.01426  -0.00159   2.04186
   A60        2.11426  -0.00009  -0.00563   0.00771   0.00209   2.11635
   A61        2.14445  -0.00488  -0.02287  -0.00763  -0.03051   2.11394
   A62        2.02444   0.00497   0.02849  -0.00009   0.02839   2.05283
   A63        2.12372   0.00026  -0.00096   0.00292   0.00198   2.12570
   A64        2.11560  -0.00311  -0.01757   0.00091  -0.01666   2.09894
   A65        2.04386   0.00285   0.01852  -0.00384   0.01467   2.05853
   A66        2.10600   0.00053   0.00398  -0.00170   0.00227   2.10827
   A67        2.08642  -0.00121  -0.00802   0.00217  -0.00585   2.08057
   A68        2.09077   0.00068   0.00404  -0.00047   0.00357   2.09434
   A69        2.09777  -0.00006  -0.00089   0.00222   0.00132   2.09908
   A70        2.09050  -0.00070  -0.00404  -0.00042  -0.00446   2.08604
   A71        2.09492   0.00076   0.00493  -0.00180   0.00314   2.09805
   A72        2.08116  -0.00183  -0.00915   0.00311  -0.00607   2.07508
   A73        2.10121   0.00088   0.00463  -0.00202   0.00262   2.10383
   A74        2.10082   0.00095   0.00453  -0.00109   0.00345   2.10427
   A75        2.00645  -0.00348  -0.01195  -0.01060  -0.02299   1.98347
   A76        2.08302   0.00704   0.01581   0.02529   0.04074   2.12376
   A77        2.18896  -0.00374  -0.00513  -0.01802  -0.02357   2.16538
   A78        1.91225  -0.00118  -0.00256  -0.00999  -0.01246   1.89979
   A79        1.95038   0.00457   0.02085   0.00630   0.02709   1.97747
   A80        1.93137  -0.00010  -0.00408   0.01145   0.00725   1.93862
   A81        1.93653  -0.00384  -0.02128  -0.00992  -0.03107   1.90546
   A82        1.83990   0.00198   0.01297   0.00201   0.01501   1.85491
   A83        1.89030  -0.00162  -0.00675   0.00012  -0.00687   1.88344
   A84        2.13739  -0.00394  -0.00892  -0.01241  -0.02135   2.11604
   A85        2.08580   0.00324   0.00560   0.01432   0.01990   2.10570
   A86        2.05906   0.00071   0.00325  -0.00143   0.00182   2.06088
   A87        2.10831   0.00001  -0.00150   0.00192   0.00042   2.10873
   A88        2.11817  -0.00306  -0.01334  -0.00660  -0.01994   2.09822
   A89        2.05600   0.00304   0.01479   0.00478   0.01957   2.07557
   A90        2.11374   0.00010   0.00186  -0.00279  -0.00093   2.11281
   A91        2.10380  -0.00219  -0.01223   0.00002  -0.01221   2.09159
   A92        2.06554   0.00209   0.01037   0.00279   0.01316   2.07869
   A93        2.10184   0.00037   0.00361  -0.00261   0.00099   2.10282
   A94        2.08874  -0.00080  -0.00557   0.00184  -0.00373   2.08501
   A95        2.09255   0.00043   0.00195   0.00078   0.00274   2.09529
   A96        2.09709   0.00008  -0.00014   0.00170   0.00155   2.09864
   A97        2.09150  -0.00056  -0.00269  -0.00115  -0.00384   2.08766
   A98        2.09460   0.00048   0.00283  -0.00055   0.00228   2.09688
   A99        2.08594  -0.00127  -0.00710   0.00343  -0.00368   2.08226
   A100       2.09869   0.00059   0.00354  -0.00215   0.00139   2.10008
   A101       2.09850   0.00068   0.00355  -0.00125   0.00231   2.10081
   A102       1.95571  -0.00328  -0.00704  -0.00556  -0.01412   1.94159
   A103       2.09880   0.00507   0.00242   0.02877   0.03192   2.13073
   A104       2.22670  -0.00179   0.00424  -0.02222  -0.01726   2.20943
   A105       1.90059   0.00224   0.00673   0.01530   0.02206   1.92264
   A106       1.93542   0.00301   0.01475  -0.00273   0.01198   1.94740
   A107       1.97743  -0.00392  -0.01980  -0.00213  -0.02189   1.95554
   A108       1.89378  -0.00381  -0.01785  -0.01135  -0.02926   1.86452
   A109       1.83669   0.00350   0.02120   0.01040   0.03170   1.86839
   A110       1.91571  -0.00107  -0.00522  -0.00904  -0.01428   1.90143
    D1        0.10935  -0.00303  -0.03245  -0.06625  -0.10125   0.00810
    D2       -2.36692  -0.01800  -0.13148  -0.19465  -0.32036  -2.68727
    D3        3.05542   0.00297   0.02938   0.03883   0.06795   3.12336
    D4       -0.08913   0.00314   0.02927   0.06000   0.08903  -0.00010
    D5        0.28484  -0.00605  -0.07157  -0.09088  -0.16402   0.12082
    D6       -2.24536  -0.02036  -0.16490  -0.19569  -0.35396  -2.59931
    D7        2.94985   0.00485   0.04454   0.05466   0.10110   3.05095
    D8       -0.14705   0.00566   0.05382   0.08303   0.13867  -0.00838
    D9        1.99036   0.01939   0.15221   0.18850   0.33698   2.32734
   D10       -1.78814   0.02617   0.21668   0.28567   0.50232  -1.28582
   D11       -0.33545   0.00531   0.06717   0.07577   0.14285  -0.19260
   D12        2.16923   0.01209   0.13164   0.17294   0.30819   2.47742
   D13        3.01493  -0.00348  -0.01433   0.00376  -0.01175   3.00317
   D14        0.03227  -0.00435  -0.00863  -0.06750  -0.07758  -0.04530
   D15       -1.03486   0.01041   0.07842   0.09887   0.17874  -0.85612
   D16        2.26567   0.00954   0.08412   0.02761   0.11292   2.37859
   D17        0.23449  -0.00112  -0.02363  -0.01936  -0.04170   0.19279
   D18       -2.80811   0.00103  -0.00942   0.01629   0.00913  -2.79898
   D19       -2.05092  -0.00938  -0.09317  -0.10910  -0.20644  -2.25736
   D20        1.18966  -0.00723  -0.07896  -0.07344  -0.15562   1.03405
   D21       -0.86267   0.00590   0.04399   0.04551   0.09189  -0.77078
   D22       -2.97005   0.00216   0.01530   0.04395   0.06058  -2.90946
   D23        1.23001   0.00471   0.03604   0.04333   0.08099   1.31100
   D24        2.95326  -0.00325  -0.02164  -0.06475  -0.08757   2.86568
   D25        0.84588  -0.00699  -0.05034  -0.06632  -0.11888   0.72700
   D26       -1.23725  -0.00444  -0.02960  -0.06693  -0.09847  -1.33572
   D27        3.03038   0.00237   0.02467   0.03996   0.06489   3.09527
   D28       -0.10735   0.00307   0.03335   0.05912   0.09324  -0.01411
   D29       -0.80481   0.01280   0.10908   0.15996   0.27009  -0.53472
   D30        2.34064   0.01351   0.11776   0.17912   0.29845   2.63909
   D31        1.20114   0.00581   0.04103   0.06105   0.10459   1.30573
   D32       -0.89604   0.00596   0.04138   0.06240   0.10662  -0.78942
   D33       -2.98873   0.00421   0.02915   0.05881   0.09036  -2.89837
   D34       -1.19242  -0.00572  -0.04125  -0.07130  -0.11520  -1.30762
   D35        2.99359  -0.00558  -0.04090  -0.06995  -0.11318   2.88041
   D36        0.90090  -0.00733  -0.05313  -0.07354  -0.12943   0.77147
   D37        0.87456  -0.00180  -0.01805  -0.02185  -0.04082   0.83374
   D38       -1.28544  -0.00014   0.00482  -0.03775  -0.03363  -1.31907
   D39        2.92427  -0.00010   0.00769  -0.04491  -0.03839   2.88588
   D40       -2.40035  -0.00152  -0.02337   0.03589   0.01289  -2.38746
   D41        1.72283   0.00014  -0.00050   0.01999   0.02007   1.74291
   D42       -0.35064   0.00019   0.00237   0.01283   0.01532  -0.33533
   D43        2.96559   0.00165  -0.00266   0.06603   0.06194   3.02753
   D44       -0.08861   0.00077  -0.00543   0.02572   0.01861  -0.07000
   D45       -0.03765   0.00028   0.00242  -0.00075   0.00188  -0.03577
   D46       -3.09184  -0.00060  -0.00035  -0.04107  -0.04145  -3.13329
   D47       -1.37039   0.00201   0.01508  -0.02290  -0.00797  -1.37836
   D48        0.74119   0.00118   0.00621  -0.01553  -0.00944   0.73175
   D49        2.73503   0.00118   0.00657  -0.01545  -0.00901   2.72601
   D50        0.71954  -0.00292  -0.01951  -0.02866  -0.04812   0.67142
   D51        2.83112  -0.00375  -0.02838  -0.02128  -0.04959   2.78153
   D52       -1.45823  -0.00376  -0.02803  -0.02120  -0.04916  -1.50740
   D53        2.76827  -0.00054  -0.00384  -0.02461  -0.02846   2.73981
   D54       -1.40334  -0.00137  -0.01271  -0.01723  -0.02993  -1.43326
   D55        0.59050  -0.00138  -0.01236  -0.01715  -0.02950   0.56100
   D56       -1.62719  -0.00057  -0.00833  -0.00671  -0.01530  -1.64250
   D57        2.51066   0.00213   0.01579  -0.01283   0.00294   2.51360
   D58        0.41236  -0.00073  -0.00669  -0.01097  -0.01808   0.39428
   D59        1.43507   0.00048  -0.00422   0.02922   0.02447   1.45954
   D60       -0.71027   0.00318   0.01990   0.02310   0.04272  -0.66755
   D61       -2.80856   0.00033  -0.00258   0.02496   0.02170  -2.78687
   D62       -1.36260   0.00049  -0.01491   0.09658   0.08153  -1.28107
   D63        1.77464  -0.00028  -0.02477   0.07494   0.05000   1.82464
   D64        1.87353  -0.00067  -0.01835   0.05226   0.03408   1.90761
   D65       -1.27241  -0.00144  -0.02821   0.03062   0.00255  -1.26986
   D66       -0.73083   0.00453   0.03114   0.02962   0.06066  -0.67017
   D67        1.38294  -0.00071  -0.00886   0.02896   0.02003   1.40297
   D68       -2.77864   0.00123   0.00744   0.02871   0.03634  -2.74230
   D69       -2.84479   0.00403   0.03119   0.02192   0.05294  -2.79185
   D70       -0.73101  -0.00121  -0.00881   0.02126   0.01231  -0.71871
   D71        1.39059   0.00073   0.00749   0.02101   0.02862   1.41921
   D72        1.44304   0.00497   0.03574   0.02123   0.05674   1.49978
   D73       -2.72637  -0.00027  -0.00426   0.02057   0.01611  -2.71026
   D74       -0.60477   0.00167   0.01204   0.02032   0.03242  -0.57235
   D75        0.04391  -0.00094  -0.01297  -0.01658  -0.02949   0.01442
   D76        3.12293  -0.00110  -0.01895  -0.00199  -0.02103   3.10191
   D77       -3.09357  -0.00019  -0.00374   0.00381   0.00072  -3.09285
   D78       -0.01455  -0.00035  -0.00972   0.01839   0.00919  -0.00536
   D79       -2.61135   0.00242   0.02416   0.03101   0.05534  -2.55601
   D80        0.48304   0.00260   0.02262   0.04315   0.06593   0.54897
   D81        0.53380   0.00225   0.02445   0.00538   0.02966   0.56346
   D82       -2.65499   0.00243   0.02291   0.01752   0.04025  -2.61474
   D83        0.04196  -0.00151  -0.01271  -0.03629  -0.04958  -0.00761
   D84       -3.03143  -0.00163  -0.00607  -0.05450  -0.06068  -3.09211
   D85       -3.10301  -0.00133  -0.01294  -0.01195  -0.02541  -3.12841
   D86        0.10679  -0.00145  -0.00630  -0.03016  -0.03651   0.07027
   D87        3.07853  -0.00019  -0.00050  -0.00088  -0.00062   3.07791
   D88       -0.05561  -0.00013  -0.00053   0.00190   0.00214  -0.05347
   D89       -0.11796  -0.00161  -0.01323  -0.03530  -0.04929  -0.16725
   D90        3.03108  -0.00155  -0.01325  -0.03251  -0.04653   2.98455
   D91       -0.02802  -0.00289  -0.02318  -0.05016  -0.07493  -0.10295
   D92        3.00767  -0.00449  -0.03721  -0.08545  -0.12296   2.88471
   D93       -3.11754  -0.00167  -0.01111  -0.01778  -0.02949   3.13616
   D94       -0.08185  -0.00327  -0.02515  -0.05307  -0.07752  -0.15937
   D95       -3.13924  -0.00010  -0.00120   0.00097  -0.00026  -3.13950
   D96       -0.00652  -0.00018  -0.00147  -0.00185  -0.00330  -0.00982
   D97       -0.00498  -0.00015  -0.00122  -0.00163  -0.00284  -0.00782
   D98        3.12774  -0.00024  -0.00149  -0.00445  -0.00589   3.12185
   D99        3.13939  -0.00009  -0.00025  -0.00240  -0.00267   3.13672
   D100      -0.00679  -0.00023  -0.00150  -0.00370  -0.00520  -0.01198
   D101       0.00471  -0.00001  -0.00017   0.00018   0.00002   0.00474
   D102      -3.14146  -0.00015  -0.00142  -0.00113  -0.00250   3.13922
   D103       0.00190   0.00016   0.00144   0.00138   0.00280   0.00470
   D104       3.14062   0.00002   0.00032  -0.00002   0.00029   3.14091
   D105      -3.13140   0.00029   0.00193   0.00405   0.00602  -3.12538
   D106       0.00732   0.00015   0.00081   0.00266   0.00351   0.01084
   D107      -0.00132   0.00017   0.00136   0.00154   0.00289   0.00157
   D108       3.13940   0.00000  -0.00005   0.00011   0.00006   3.13946
   D109      -3.13852   0.00032   0.00263   0.00279   0.00544  -3.13308
   D110       0.00221   0.00015   0.00122   0.00136   0.00261   0.00482
   D111       0.00167  -0.00001  -0.00028   0.00044   0.00017   0.00185
   D112       3.14111  -0.00004  -0.00043  -0.00025  -0.00068   3.14043
   D113      -3.13704   0.00013   0.00085   0.00184   0.00271  -3.13433
   D114       0.00239   0.00010   0.00070   0.00114   0.00186   0.00426
   D115      -0.00195  -0.00015  -0.00109  -0.00187  -0.00296  -0.00491
   D116      -3.14139  -0.00012  -0.00094  -0.00118  -0.00211   3.13969
   D117       3.14051   0.00002   0.00033  -0.00044  -0.00010   3.14041
   D118       0.00107   0.00005   0.00048   0.00025   0.00075   0.00182
   D119       2.09318   0.00131   0.00560   0.01804   0.02329   2.11647
   D120      -2.03637  -0.00129  -0.00899   0.00258  -0.00694  -2.04331
   D121       0.07174  -0.00034  -0.00629   0.01488   0.00830   0.08004
   D122      -0.93825   0.00360   0.02162   0.05688   0.07894  -0.85931
   D123       1.21539   0.00099   0.00703   0.04142   0.04871   1.26410
   D124      -2.95968   0.00195   0.00973   0.05372   0.06394  -2.89574
   D125       3.12194   0.00016  -0.00059   0.00573   0.00503   3.12697
   D126       0.02186   0.00011   0.00035   0.00273   0.00300   0.02486
   D127       0.02686  -0.00009   0.00086  -0.00665  -0.00578   0.02108
   D128      -3.07322  -0.00014   0.00180  -0.00965  -0.00781  -3.08104
   D129      -3.12624   0.00014   0.00139  -0.00194  -0.00067  -3.12691
   D130       0.03169   0.00010   0.00146  -0.00336  -0.00199   0.02970
   D131      -0.02974   0.00019  -0.00041   0.00934   0.00895  -0.02079
   D132       3.12819   0.00014  -0.00033   0.00791   0.00762   3.13581
   D133      -0.00702   0.00000  -0.00035   0.00060   0.00022  -0.00680
   D134      -3.13740   0.00005   0.00039   0.00045   0.00084  -3.13656
   D135       3.09450  -0.00009  -0.00188   0.00323   0.00132   3.09582
   D136      -0.03587  -0.00004  -0.00114   0.00309   0.00193  -0.03394
   D137       0.01267  -0.00020  -0.00067  -0.00584  -0.00653   0.00614
   D138      -3.13054  -0.00009  -0.00013  -0.00313  -0.00327  -3.13381
   D139       3.13828  -0.00020  -0.00095  -0.00447  -0.00545   3.13283
   D140      -0.00493  -0.00008  -0.00041  -0.00176  -0.00219  -0.00712
   D141      -0.01079   0.00002  -0.00059   0.00302   0.00244  -0.00835
   D142      -3.14016  -0.00001   0.00001  -0.00008  -0.00006  -3.14023
   D143       3.11955  -0.00005  -0.00138   0.00317   0.00178   3.12134
   D144      -0.00982  -0.00007  -0.00078   0.00007  -0.00072  -0.01054
   D145       0.00800   0.00008   0.00108  -0.00042   0.00067   0.00867
   D146       3.13737   0.00011   0.00048   0.00267   0.00317   3.14054
   D147      -3.13198  -0.00003   0.00055  -0.00314  -0.00260  -3.13458
   D148      -0.00260  -0.00001  -0.00004  -0.00005  -0.00010  -0.00271
   D149      -0.84765   0.00285   0.02135   0.02204   0.04352  -0.80414
   D150       1.23493   0.00141   0.01254   0.01606   0.02880   1.26372
   D151      -2.88500  -0.00062   0.00233   0.00039   0.00295  -2.88205
   D152       2.22075   0.00267   0.01394   0.04020   0.05389   2.27464
   D153      -1.97985   0.00122   0.00513   0.03421   0.03917  -1.94069
   D154       0.18341  -0.00080  -0.00509   0.01854   0.01332   0.19673
         Item               Value     Threshold  Converged?
 Maximum Force            0.032961     0.000450     NO 
 RMS     Force            0.005821     0.000300     NO 
 Maximum Displacement     1.412292     0.001800     NO 
 RMS     Displacement     0.209110     0.001200     NO 
 Predicted change in Energy=-7.199667D-02
 Lowest energy point so far.  Saving SCF results.
 GradGradGradGradGradGradGradGradGradGradGradGradGradGradGradGradGradGrad

 Leave Link  103 at Wed Dec  5 17:29:07 2018, MaxMem=   536870912 cpu:         1.7
 (Enter /pbs_home/pkowalski/g09d01/g09/l202.exe)
 Stoichiometry    C29H22F6S2
 Framework group  C1[X(C29H22F6S2)]
 Deg. of freedom   171
 Full point group                 C1      NOp   1
 RotChk:  IX=0 Diff= 3.74D-02
 Largest Abelian subgroup         C1      NOp   1
 Largest concise Abelian subgroup C1      NOp   1
                         Standard orientation:                         
 ---------------------------------------------------------------------
 Center     Atomic      Atomic             Coordinates (Angstroms)
 Number     Number       Type             X           Y           Z
 ---------------------------------------------------------------------
      1         16           0        2.249243   -1.577680    1.641308
      2         16           0       -1.487767   -2.140388   -0.347467
      3          9           0       -2.584663    3.168079   -0.307649
      4          9           0       -1.051142    3.471007   -1.809600
      5          9           0       -0.409310    5.057886    0.259581
      6          9           0       -1.075109    3.548628    1.671496
      7          9           0        1.638303    3.551247   -0.481665
      8          9           0        1.497678    3.158158    1.646778
      9          6           0       -1.369219    0.338861   -1.032255
     10          6           0       -0.574974   -0.817200   -0.922883
     11          6           0        1.045883   -0.354164    1.525437
     12          6           0       -0.755234    1.554139   -0.466474
     13          6           0       -1.284567    2.982798   -0.579786
     14          6           0        0.448226    1.608156    0.167972
     15          6           0       -0.485803    3.749591    0.480612
     16          6           0        0.848437    3.024603    0.481850
     17          6           0        1.364196    0.497956    0.508607
     18          6           0        0.250265   -0.009412    2.754850
     19          6           0        0.649964   -1.136440   -1.722145
     20          6           0        3.176950   -0.935546    0.340017
     21          6           0       -2.997458   -1.282621   -0.423431
     22          6           0       -4.237857   -2.035003   -0.120539
     23          6           0       -5.501386   -1.434371   -0.077358
     24          6           0       -4.176822   -3.410828    0.151542
     25          6           0       -6.642106   -2.173951    0.213001
     26          6           0       -5.313732   -4.148740    0.444881
     27          6           0       -6.559349   -3.533854    0.474893
     28          6           0       -2.793108   -0.009734   -0.870300
     29          6           0       -3.889289    0.899184   -1.355765
     30          6           0        4.436037   -1.608931   -0.034433
     31          6           0        5.530961   -0.884288   -0.513260
     32          6           0        4.579505   -2.993050    0.122920
     33          6           0        6.717953   -1.525133   -0.846913
     34          6           0        5.765174   -3.632190   -0.210068
     35          6           0        6.840551   -2.901104   -0.702408
     36          6           0        2.588711    0.187872   -0.177612
     37          6           0        3.068509    0.988447   -1.354043
     38          1           0        0.891218    0.577657    3.424708
     39          1           0       -0.099110   -0.900000    3.295758
     40          1           0       -0.632169    0.591828    2.498462
     41          1           0        1.250721   -1.944771   -1.281944
     42          1           0        1.292520   -0.258215   -1.848815
     43          1           0        0.297838   -1.455626   -2.711972
     44          1           0       -5.623648   -0.371331   -0.258879
     45          1           0       -3.218908   -3.933804    0.130274
     46          1           0       -7.611294   -1.670924    0.238489
     47          1           0       -5.223606   -5.217860    0.648843
     48          1           0       -7.457945   -4.110585    0.703569
     49          1           0       -4.507500    0.353275   -2.082694
     50          1           0       -4.529735    1.275652   -0.549086
     51          1           0       -3.479158    1.759170   -1.887779
     52          1           0        5.476735    0.201815   -0.595694
     53          1           0        3.743493   -3.586895    0.500399
     54          1           0        7.561360   -0.936451   -1.214602
     55          1           0        5.848848   -4.713896   -0.084725
     56          1           0        7.774962   -3.401912   -0.964187
     57          1           0        2.242282    1.160222   -2.057406
     58          1           0        3.434918    1.975221   -1.047733
     59          1           0        3.860237    0.471165   -1.908351
 ---------------------------------------------------------------------
 Rotational constants (GHZ):      0.1227897      0.0731595      0.0514639
 Leave Link  202 at Wed Dec  5 17:29:07 2018, MaxMem=   536870912 cpu:         0.0
 (Enter /pbs_home/pkowalski/g09d01/g09/l301.exe)
 Basis read from rwf:  (5D, 7F)
 No pseudopotential information found on rwf file.
 There are   673 symmetry adapted cartesian basis functions of A   symmetry.
 There are   636 symmetry adapted basis functions of A   symmetry.
   636 basis functions,  1103 primitive gaussians,   673 cartesian basis functions
   141 alpha electrons      141 beta electrons
       nuclear repulsion energy      4699.0240407023 Hartrees.
 IExCor=32609 DFT=T Ex+Corr=LC-wPBE ExCW=0 ScaHFX=  1.000000
 ScaDFX=  1.000000  0.000000  1.000000  1.000000 ScalE2=  1.000000  1.000000
 IRadAn=      0 IRanWt=     -1 IRanGd=            0 ICorTp=0 IEmpDi=  4
  HFx wShort=  0.000000 wLong=  0.400000 cFull=  0.000000 cShort=  0.000000 cLong=  1.000000
  DFx wShort=  0.000000 wLong=  0.400000 cFull=  0.000000 cShort=  0.000000 cLong=  1.000000
 NAtoms=   59 NActive=   59 NUniq=   59 SFac= 1.00D+00 NAtFMM=   60 NAOKFM=F Big=F
 Integral buffers will be    131072 words long.
 Raffenetti 2 integral format.
 Two-electron integral symmetry is turned on.
 No density basis found on file   724.
 Leave Link  301 at Wed Dec  5 17:29:07 2018, MaxMem=   536870912 cpu:         0.5
 (Enter /pbs_home/pkowalski/g09d01/g09/l302.exe)
 NPDir=0 NMtPBC=     1 NCelOv=     1 NCel=       1 NClECP=     1 NCelD=      1
         NCelK=      1 NCelE2=     1 NClLst=     1 CellRange=     0.0.
 One-electron integrals computed using PRISM.
 NBasis=   636 RedAO= T EigKep=  2.81D-04  NBF=   636
 NBsUse=   636 1.00D-06 EigRej= -1.00D+00 NBFU=   636
 Precomputing XC quadrature grid using
 IXCGrd= 4 IRadAn=           0 IRanWt=          -1 IRanGd=           0 AccXCQ= 0.00D+00.
 Generated NRdTot=       0 NPtTot=           0 NUsed=           0 NTot=          32
 NSgBfM=   626   626   627   628   637 MxSgAt=    59 MxSgA2=    59.
 Leave Link  302 at Wed Dec  5 17:29:09 2018, MaxMem=   536870912 cpu:        16.3
 (Enter /pbs_home/pkowalski/g09d01/g09/l303.exe)
 DipDrv:  MaxL=1.
 Leave Link  303 at Wed Dec  5 17:29:10 2018, MaxMem=   536870912 cpu:         1.5
 (Enter /pbs_home/pkowalski/g09d01/g09/l401.exe)
 Initial guess from the checkpoint file:  "dae0068freq_open_lc-wpbe_air.chk"
 B after Tr=     0.000000    0.000000    0.000000
         Rot=    0.999900    0.003669    0.000671    0.013635 Ang=   1.62 deg.
 Guess basis will be translated and rotated to current coordinates.
 JPrj=2 DoOrth=T DoCkMO=T.
 Generating alternative initial guess.
 ExpMin= 1.22D-01 ExpMax= 9.18D+03 ExpMxC= 1.38D+03 IAcc=1 IRadAn=         1 AccDes= 0.00D+00
 Harris functional with IExCor=32609 and IRadAn=       1 diagonalized for initial guess.
 HarFok:  IExCor=32609 AccDes= 0.00D+00 IRadAn=         1 IDoV= 1 UseB2=F ITyADJ=14
 ICtDFT=  3500011 ScaDFX=  1.000000  1.000000  1.000000  1.000000
 FoFCou: FMM=F IPFlag=           0 FMFlag=      100000 FMFlg1=           0
         NFxFlg=           0 DoJE=T BraDBF=F KetDBF=T FulRan=T
         wScrn=  0.000000 ICntrl=     500 IOpCl=  0 I1Cent=   200000004 NGrid=           0
         NMat0=    1 NMatS0=      1 NMatT0=    0 NMatD0=    1 NMtDS0=    0 NMtDT0=    0
 Petite list used in FoFCou.
 Harris En= -2510.49922028753    
 Leave Link  401 at Wed Dec  5 17:29:15 2018, MaxMem=   536870912 cpu:        42.4
 (Enter /pbs_home/pkowalski/g09d01/g09/l502.exe)
 Closed shell SCF:
 Using DIIS extrapolation, IDIIS=  1040.
 Integral symmetry usage will be decided dynamically.
 IVT=     1387805 IEndB=     1387805 NGot=   536870912 MDV=   535953350
 LenX=   535953350 LenY=   535499748
 Requested convergence on RMS density matrix=1.00D-08 within 128 cycles.
 Requested convergence on MAX density matrix=1.00D-06.
 Requested convergence on             energy=1.00D-06.
 No special actions if energy rises.
 Fock matrices will be formed incrementally for  20 cycles.
 Integral accuracy reduced to 1.0D-05 until final iterations.

 Cycle   1  Pass 0  IDiag  1:
 FoFJK:  IHMeth= 1 ICntrl=       0 DoSepK=T KAlg= 0 I1Cent=   0 FoldK=F
 IRaf=         1 NMat=   1 IRICut=       1 DoRegI=T DoRafI=F ISym2E= 0.
 FoFCou: FMM=F IPFlag=           0 FMFlag=      100000 FMFlg1=           0
         NFxFlg=           0 DoJE=T BraDBF=F KetDBF=F FulRan=T
         wScrn=  0.000000 ICntrl=     500 IOpCl=  0 I1Cent=           0 NGrid=           0
         NMat0=    1 NMatS0=      1 NMatT0=    0 NMatD0=    1 NMtDS0=    0 NMtDT0=    0
 Symmetry not used in FoFCou.
 E= -2510.70174294580    
 DIIS: error= 7.27D-03 at cycle   1 NSaved=   1.
 NSaved= 1 IEnMin= 1 EnMin= -2510.70174294580     IErMin= 1 ErrMin= 7.27D-03
 ErrMax= 7.27D-03  0.00D+00 EMaxC= 1.00D-01 BMatC= 9.72D-02 BMatP= 9.72D-02
 IDIUse=3 WtCom= 9.27D-01 WtEn= 7.27D-02
 Coeff-Com:  0.100D+01
 Coeff-En:   0.100D+01
 Coeff:      0.100D+01
 Gap=     0.702 Goal=   None    Shift=    0.000
 GapD=    0.702 DampG=2.000 DampE=1.000 DampFc=2.0000 IDamp=-1.
 RMSDP=1.07D-03 MaxDP=4.77D-02              OVMax= 4.68D-02

 Cycle   2  Pass 0  IDiag  1:
 RMSU=  1.07D-03    CP:  9.98D-01
 E= -2510.84318838348     Delta-E=       -0.141445437673 Rises=F Damp=F
 DIIS: error= 2.63D-03 at cycle   2 NSaved=   2.
 NSaved= 2 IEnMin= 2 EnMin= -2510.84318838348     IErMin= 2 ErrMin= 2.63D-03
 ErrMax= 2.63D-03  0.00D+00 EMaxC= 1.00D-01 BMatC= 6.00D-03 BMatP= 9.72D-02
 IDIUse=3 WtCom= 9.74D-01 WtEn= 2.63D-02
 Coeff-Com: -0.135D+00 0.114D+01
 Coeff-En:   0.000D+00 0.100D+01
 Coeff:     -0.132D+00 0.113D+01
 Gap=     0.302 Goal=   None    Shift=    0.000
 RMSDP=3.48D-04 MaxDP=1.66D-02 DE=-1.41D-01 OVMax= 2.38D-02

 Cycle   3  Pass 0  IDiag  1:
 RMSU=  3.22D-04    CP:  9.96D-01  1.12D+00
 E= -2510.85544108917     Delta-E=       -0.012252705699 Rises=F Damp=F
 DIIS: error= 1.14D-03 at cycle   3 NSaved=   3.
 NSaved= 3 IEnMin= 3 EnMin= -2510.85544108917     IErMin= 3 ErrMin= 1.14D-03
 ErrMax= 1.14D-03  0.00D+00 EMaxC= 1.00D-01 BMatC= 2.54D-03 BMatP= 6.00D-03
 IDIUse=3 WtCom= 9.89D-01 WtEn= 1.14D-02
 Coeff-Com: -0.971D-01 0.465D+00 0.632D+00
 Coeff-En:   0.000D+00 0.000D+00 0.100D+01
 Coeff:     -0.960D-01 0.460D+00 0.636D+00
 Gap=     0.300 Goal=   None    Shift=    0.000
 RMSDP=1.81D-04 MaxDP=1.34D-02 DE=-1.23D-02 OVMax= 1.40D-02

 Cycle   4  Pass 0  IDiag  1:
 RMSU=  1.36D-04    CP:  9.97D-01  1.18D+00  6.85D-01
 E= -2510.85832148579     Delta-E=       -0.002880396616 Rises=F Damp=F
 DIIS: error= 4.66D-04 at cycle   4 NSaved=   4.
 NSaved= 4 IEnMin= 4 EnMin= -2510.85832148579     IErMin= 4 ErrMin= 4.66D-04
 ErrMax= 4.66D-04  0.00D+00 EMaxC= 1.00D-01 BMatC= 3.05D-04 BMatP= 2.54D-03
 IDIUse=3 WtCom= 9.95D-01 WtEn= 4.66D-03
 Coeff-Com: -0.329D-03-0.990D-01 0.197D+00 0.902D+00
 Coeff-En:   0.000D+00 0.000D+00 0.000D+00 0.100D+01
 Coeff:     -0.327D-03-0.985D-01 0.196D+00 0.903D+00
 Gap=     0.300 Goal=   None    Shift=    0.000
 RMSDP=7.08D-05 MaxDP=4.21D-03 DE=-2.88D-03 OVMax= 5.36D-03

 Cycle   5  Pass 0  IDiag  1:
 RMSU=  3.70D-05    CP:  9.97D-01  1.18D+00  8.71D-01  1.06D+00
 E= -2510.85879843289     Delta-E=       -0.000476947102 Rises=F Damp=F
 DIIS: error= 1.42D-04 at cycle   5 NSaved=   5.
 NSaved= 5 IEnMin= 5 EnMin= -2510.85879843289     IErMin= 5 ErrMin= 1.42D-04
 ErrMax= 1.42D-04  0.00D+00 EMaxC= 1.00D-01 BMatC= 4.48D-05 BMatP= 3.05D-04
 IDIUse=3 WtCom= 9.99D-01 WtEn= 1.42D-03
 Coeff-Com:  0.834D-02-0.863D-01 0.348D-01 0.396D+00 0.647D+00
 Coeff-En:   0.000D+00 0.000D+00 0.000D+00 0.000D+00 0.100D+01
 Coeff:      0.833D-02-0.862D-01 0.347D-01 0.395D+00 0.648D+00
 Gap=     0.299 Goal=   None    Shift=    0.000
 RMSDP=2.00D-05 MaxDP=1.06D-03 DE=-4.77D-04 OVMax= 2.32D-03

 Cycle   6  Pass 0  IDiag  1:
 RMSU=  1.49D-05    CP:  9.96D-01  1.18D+00  8.88D-01  1.13D+00  8.10D-01
 E= -2510.85886327973     Delta-E=       -0.000064846837 Rises=F Damp=F
 DIIS: error= 5.88D-05 at cycle   6 NSaved=   6.
 NSaved= 6 IEnMin= 6 EnMin= -2510.85886327973     IErMin= 6 ErrMin= 5.88D-05
 ErrMax= 5.88D-05  0.00D+00 EMaxC= 1.00D-01 BMatC= 3.62D-06 BMatP= 4.48D-05
 IDIUse=1 WtCom= 1.00D+00 WtEn= 0.00D+00
 Coeff-Com:  0.171D-02-0.378D-02-0.174D-01-0.536D-01 0.137D+00 0.937D+00
 Coeff:      0.171D-02-0.378D-02-0.174D-01-0.536D-01 0.137D+00 0.937D+00
 Gap=     0.299 Goal=   None    Shift=    0.000
 RMSDP=9.56D-06 MaxDP=4.14D-04 DE=-6.48D-05 OVMax= 1.48D-03

 Initial convergence to 1.0D-05 achieved.  Increase integral accuracy.
 Cycle   7  Pass 1  IDiag  1:
 E= -2510.85909128172     Delta-E=       -0.000228001996 Rises=F Damp=F
 DIIS: error= 1.61D-04 at cycle   1 NSaved=   1.
 NSaved= 1 IEnMin= 1 EnMin= -2510.85909128172     IErMin= 1 ErrMin= 1.61D-04
 ErrMax= 1.61D-04  0.00D+00 EMaxC= 1.00D-01 BMatC= 1.91D-05 BMatP= 1.91D-05
 IDIUse=3 WtCom= 9.98D-01 WtEn= 1.61D-03
 Coeff-Com:  0.100D+01
 Coeff-En:   0.100D+01
 Coeff:      0.100D+01
 Gap=     0.299 Goal=   None    Shift=    0.000
 RMSDP=9.56D-06 MaxDP=4.14D-04 DE=-2.28D-04 OVMax= 7.59D-04

 Cycle   8  Pass 1  IDiag  1:
 RMSU=  1.97D-04    CP:  1.00D+00
 E= -2510.85911196659     Delta-E=       -0.000020684864 Rises=F Damp=F
 DIIS: error= 1.80D-05 at cycle   2 NSaved=   2.
 NSaved= 2 IEnMin= 2 EnMin= -2510.85911196659     IErMin= 2 ErrMin= 1.80D-05
 ErrMax= 1.80D-05  0.00D+00 EMaxC= 1.00D-01 BMatC= 6.28D-07 BMatP= 1.91D-05
 IDIUse=1 WtCom= 1.00D+00 WtEn= 0.00D+00
 Coeff-Com:  0.161D-01 0.984D+00
 Coeff:      0.161D-01 0.984D+00
 Gap=     0.299 Goal=   None    Shift=    0.000
 RMSDP=9.71D-06 MaxDP=3.76D-04 DE=-2.07D-05 OVMax= 4.99D-04

 Cycle   9  Pass 1  IDiag  1:
 RMSU=  4.14D-06    CP:  1.00D+00  1.04D+00
 E= -2510.85911233125     Delta-E=       -0.000000364664 Rises=F Damp=F
 DIIS: error= 1.60D-05 at cycle   3 NSaved=   3.
 NSaved= 3 IEnMin= 3 EnMin= -2510.85911233125     IErMin= 3 ErrMin= 1.60D-05
 ErrMax= 1.60D-05  0.00D+00 EMaxC= 1.00D-01 BMatC= 6.16D-07 BMatP= 6.28D-07
 IDIUse=1 WtCom= 1.00D+00 WtEn= 0.00D+00
 Coeff-Com: -0.241D-01 0.506D+00 0.519D+00
 Coeff:     -0.241D-01 0.506D+00 0.519D+00
 Gap=     0.299 Goal=   None    Shift=    0.000
 RMSDP=1.94D-06 MaxDP=8.21D-05 DE=-3.65D-07 OVMax= 1.70D-04

 Cycle  10  Pass 1  IDiag  1:
 RMSU=  1.67D-06    CP:  1.00D+00  1.05D+00  8.24D-01
 E= -2510.85911293684     Delta-E=       -0.000000605590 Rises=F Damp=F
 DIIS: error= 4.30D-06 at cycle   4 NSaved=   4.
 NSaved= 4 IEnMin= 4 EnMin= -2510.85911293684     IErMin= 4 ErrMin= 4.30D-06
 ErrMax= 4.30D-06  0.00D+00 EMaxC= 1.00D-01 BMatC= 1.86D-08 BMatP= 6.16D-07
 IDIUse=1 WtCom= 1.00D+00 WtEn= 0.00D+00
 Coeff-Com: -0.515D-02 0.297D-01 0.670D-01 0.908D+00
 Coeff:     -0.515D-02 0.297D-01 0.670D-01 0.908D+00
 Gap=     0.299 Goal=   None    Shift=    0.000
 RMSDP=7.97D-07 MaxDP=4.24D-05 DE=-6.06D-07 OVMax= 1.77D-04

 Cycle  11  Pass 1  IDiag  1:
 RMSU=  5.94D-07    CP:  1.00D+00  1.05D+00  9.18D-01  1.21D+00
 E= -2510.85911313876     Delta-E=       -0.000000201916 Rises=F Damp=F
 DIIS: error= 3.26D-06 at cycle   5 NSaved=   5.
 NSaved= 5 IEnMin= 5 EnMin= -2510.85911313876     IErMin= 5 ErrMin= 3.26D-06
 ErrMax= 3.26D-06  0.00D+00 EMaxC= 1.00D-01 BMatC= 8.16D-09 BMatP= 1.86D-08
 IDIUse=1 WtCom= 1.00D+00 WtEn= 0.00D+00
 Coeff-Com:  0.758D-02-0.184D+00-0.195D+00 0.334D+00 0.104D+01
 Coeff:      0.758D-02-0.184D+00-0.195D+00 0.334D+00 0.104D+01
 Gap=     0.299 Goal=   None    Shift=    0.000
 RMSDP=7.63D-07 MaxDP=3.57D-05 DE=-2.02D-07 OVMax= 1.98D-04

 Cycle  12  Pass 1  IDiag  1:
 RMSU=  3.95D-07    CP:  1.00D+00  1.05D+00  9.78D-01  1.52D+00  1.53D+00
 E= -2510.85911317757     Delta-E=       -0.000000038814 Rises=F Damp=F
 DIIS: error= 7.90D-07 at cycle   6 NSaved=   6.
 NSaved= 6 IEnMin= 6 EnMin= -2510.85911317757     IErMin= 6 ErrMin= 7.90D-07
 ErrMax= 7.90D-07  0.00D+00 EMaxC= 1.00D-01 BMatC= 1.57D-09 BMatP= 8.16D-09
 IDIUse=1 WtCom= 1.00D+00 WtEn= 0.00D+00
 Coeff-Com:  0.410D-02-0.839D-01-0.996D-01-0.172D-01 0.449D+00 0.748D+00
 Coeff:      0.410D-02-0.839D-01-0.996D-01-0.172D-01 0.449D+00 0.748D+00
 Gap=     0.299 Goal=   None    Shift=    0.000
 RMSDP=2.71D-07 MaxDP=1.72D-05 DE=-3.88D-08 OVMax= 5.94D-05

 Cycle  13  Pass 1  IDiag  1:
 RMSU=  1.25D-07    CP:  1.00D+00  1.05D+00  9.93D-01  1.59D+00  1.85D+00
                    CP:  1.11D+00
 E= -2510.85911317480     Delta-E=        0.000000002775 Rises=F Damp=F
 DIIS: error= 2.54D-07 at cycle   7 NSaved=   7.
 NSaved= 7 IEnMin= 6 EnMin= -2510.85911317757     IErMin= 7 ErrMin= 2.54D-07
 ErrMax= 2.54D-07  0.00D+00 EMaxC= 1.00D-01 BMatC= 9.36D-11 BMatP= 1.57D-09
 IDIUse=1 WtCom= 1.00D+00 WtEn= 0.00D+00
 Coeff-Com: -0.633D-03 0.177D-01 0.152D-01-0.499D-01-0.856D-01 0.847D-01
 Coeff-Com:  0.102D+01
 Coeff:     -0.633D-03 0.177D-01 0.152D-01-0.499D-01-0.856D-01 0.847D-01
 Coeff:      0.102D+01
 Gap=     0.299 Goal=   None    Shift=    0.000
 RMSDP=8.72D-08 MaxDP=4.31D-06 DE= 2.77D-09 OVMax= 2.11D-05

 Cycle  14  Pass 1  IDiag  1:
 RMSU=  4.51D-08    CP:  1.00D+00  1.05D+00  9.90D-01  1.60D+00  1.93D+00
                    CP:  1.23D+00  1.14D+00
 E= -2510.85911318273     Delta-E=       -0.000000007929 Rises=F Damp=F
 DIIS: error= 9.96D-08 at cycle   8 NSaved=   8.
 NSaved= 8 IEnMin= 8 EnMin= -2510.85911318273     IErMin= 8 ErrMin= 9.96D-08
 ErrMax= 9.96D-08  0.00D+00 EMaxC= 1.00D-01 BMatC= 2.65D-11 BMatP= 9.36D-11
 IDIUse=1 WtCom= 1.00D+00 WtEn= 0.00D+00
 Coeff-Com: -0.701D-03 0.158D-01 0.165D-01-0.148D-01-0.838D-01-0.802D-01
 Coeff-Com:  0.319D+00 0.828D+00
 Coeff:     -0.701D-03 0.158D-01 0.165D-01-0.148D-01-0.838D-01-0.802D-01
 Coeff:      0.319D+00 0.828D+00
 Gap=     0.299 Goal=   None    Shift=    0.000
 RMSDP=3.23D-08 MaxDP=1.58D-06 DE=-7.93D-09 OVMax= 6.72D-06

 Cycle  15  Pass 1  IDiag  1:
 RMSU=  1.68D-08    CP:  1.00D+00  1.05D+00  9.91D-01  1.60D+00  1.96D+00
                    CP:  1.26D+00  1.25D+00  1.26D+00
 E= -2510.85911318274     Delta-E=       -0.000000000012 Rises=F Damp=F
 DIIS: error= 7.80D-08 at cycle   9 NSaved=   9.
 NSaved= 9 IEnMin= 9 EnMin= -2510.85911318274     IErMin= 9 ErrMin= 7.80D-08
 ErrMax= 7.80D-08  0.00D+00 EMaxC= 1.00D-01 BMatC= 3.95D-12 BMatP= 2.65D-11
 IDIUse=1 WtCom= 1.00D+00 WtEn= 0.00D+00
 Coeff-Com: -0.851D-04 0.122D-02 0.171D-02 0.650D-02-0.546D-02-0.434D-01
 Coeff-Com: -0.102D+00 0.225D+00 0.917D+00
 Coeff:     -0.851D-04 0.122D-02 0.171D-02 0.650D-02-0.546D-02-0.434D-01
 Coeff:     -0.102D+00 0.225D+00 0.917D+00
 Gap=     0.299 Goal=   None    Shift=    0.000
 RMSDP=1.21D-08 MaxDP=7.23D-07 DE=-1.18D-11 OVMax= 2.29D-06

 Cycle  16  Pass 1  IDiag  1:
 RMSU=  6.67D-09    CP:  1.00D+00  1.05D+00  9.91D-01  1.60D+00  1.96D+00
                    CP:  1.26D+00  1.28D+00  1.44D+00  1.14D+00
 E= -2510.85911318264     Delta-E=        0.000000000095 Rises=F Damp=F
 DIIS: error= 2.83D-08 at cycle  10 NSaved=  10.
 NSaved=10 IEnMin= 9 EnMin= -2510.85911318274     IErMin=10 ErrMin= 2.83D-08
 ErrMax= 2.83D-08  0.00D+00 EMaxC= 1.00D-01 BMatC= 1.13D-12 BMatP= 3.95D-12
 IDIUse=1 WtCom= 1.00D+00 WtEn= 0.00D+00
 Coeff-Com:  0.879D-04-0.230D-02-0.224D-02 0.557D-02 0.128D-01-0.668D-02
 Coeff-Com: -0.101D+00-0.561D-01 0.419D+00 0.731D+00
 Coeff:      0.879D-04-0.230D-02-0.224D-02 0.557D-02 0.128D-01-0.668D-02
 Coeff:     -0.101D+00-0.561D-01 0.419D+00 0.731D+00
 Gap=     0.299 Goal=   None    Shift=    0.000
 RMSDP=4.72D-09 MaxDP=2.14D-07 DE= 9.46D-11 OVMax= 6.56D-07

 SCF Done:  E(RLC-wPBE) =  -2510.85911318     A.U. after   16 cycles
            NFock= 16  Conv=0.47D-08     -V/T= 2.0074
 KE= 2.492514842845D+03 PE=-1.529805332077D+04 EE= 5.595655324042D+03
 Leave Link  502 at Wed Dec  5 17:41:55 2018, MaxMem=   536870912 cpu:      6055.5
 (Enter /pbs_home/pkowalski/g09d01/g09/l701.exe)
 Compute integral first derivatives.
 ... and contract with generalized density number  0.
 Leave Link  701 at Wed Dec  5 17:41:56 2018, MaxMem=   536870912 cpu:         6.0
 (Enter /pbs_home/pkowalski/g09d01/g09/l702.exe)
 L702 exits ... SP integral derivatives will be done elsewhere.
 Leave Link  702 at Wed Dec  5 17:41:56 2018, MaxMem=   536870912 cpu:         0.3
 (Enter /pbs_home/pkowalski/g09d01/g09/l703.exe)
 Compute integral first derivatives, UseDBF=F ICtDFT=           0.
 Integral derivatives from FoFJK, PRISM(SPDF).
 Calling FoFJK, ICntrl=      2127 FMM=F ISym2X=0 I1Cent= 0 IOpClX= 0 NMat=1 NMatS=1 NMatT=0.
 FoFJK:  IHMeth= 1 ICntrl=    2127 DoSepK=T KAlg= 0 I1Cent=   0 FoldK=F
 IRaf=         1 NMat=   1 IRICut=       1 DoRegI=T DoRafI=F ISym2E= 0.
 FoFCou: FMM=F IPFlag=           0 FMFlag=      100000 FMFlg1=         800
         NFxFlg=           0 DoJE=F BraDBF=F KetDBF=F FulRan=T
         wScrn=  0.000000 ICntrl=    2527 IOpCl=  0 I1Cent=           0 NGrid=           0
         NMat0=    1 NMatS0=      1 NMatT0=    0 NMatD0=    1 NMtDS0=    0 NMtDT0=    0
 Symmetry not used in FoFCou.
 Leave Link  703 at Wed Dec  5 17:46:06 2018, MaxMem=   536870912 cpu:      1990.0
 (Enter /pbs_home/pkowalski/g09d01/g09/l716.exe)
 Dipole        = 5.92732318D-02-1.34646988D+00-3.36021299D-01
 ***** Axes restored to original set *****
 -------------------------------------------------------------------
 Center     Atomic                   Forces (Hartrees/Bohr)
 Number     Number              X              Y              Z
 -------------------------------------------------------------------
      1       16          -0.002944827   -0.000037936    0.001664152
      2       16           0.000589330    0.000833844   -0.007257416
      3        9          -0.005972519   -0.004002488   -0.002379097
      4        9          -0.000150753    0.002649445   -0.001994638
      5        9           0.001033408    0.002003941   -0.003508412
      6        9          -0.001093674    0.000974410    0.002326505
      7        9           0.002408206    0.002091911   -0.001197474
      8        9           0.000470110   -0.001912270    0.001660833
      9        6          -0.003235465   -0.022302154    0.035771386
     10        6          -0.020659795   -0.002435242   -0.025059103
     11        6           0.023787243    0.001666393    0.020821294
     12        6           0.009082918    0.013915172   -0.018999714
     13        6           0.000752397   -0.004338043    0.004695507
     14        6           0.002815837    0.003756185   -0.005845860
     15        6           0.000750888   -0.001555917    0.001375943
     16        6          -0.001973911   -0.003515981    0.000922716
     17        6          -0.007801740    0.007144568   -0.002716007
     18        6          -0.011447407   -0.006637285   -0.010261546
     19        6           0.003557349    0.001943426    0.008197508
     20        6           0.004351816    0.000587132    0.003633194
     21        6           0.002083321   -0.006493228   -0.002864072
     22        6           0.000604259   -0.000118253    0.000353213
     23        6          -0.001893726   -0.000528954    0.001000497
     24        6          -0.000676792   -0.000126663   -0.000401840
     25        6           0.000373785   -0.000614466    0.000010902
     26        6           0.000198197    0.000976815    0.000043391
     27        6           0.000145339    0.000292731   -0.000046812
     28        6           0.004615134    0.013281573   -0.000346791
     29        6           0.002287427   -0.000163184    0.000835413
     30        6          -0.001174181   -0.000915559   -0.000551068
     31        6           0.003194786   -0.000137997    0.001021481
     32        6          -0.000280994   -0.000320630   -0.001987922
     33        6          -0.000449028   -0.000263821   -0.000175884
     34        6           0.000626447    0.000790964    0.000038759
     35        6          -0.000593226   -0.000018626    0.000170663
     36        6           0.002422303    0.002744401    0.002055113
     37        6           0.001427864   -0.001791923    0.000688527
     38        1          -0.000332962    0.000540427    0.001064173
     39        1           0.000457353    0.000055030   -0.000483841
     40        1           0.000678960    0.000701463    0.000264391
     41        1          -0.001221620    0.000817462   -0.000394892
     42        1          -0.009032287   -0.007009156   -0.005861539
     43        1          -0.000356897   -0.001322913   -0.000901089
     44        1           0.001176347    0.000492376    0.000306254
     45        1           0.000972805    0.000330921   -0.000251704
     46        1           0.000005463    0.000233901   -0.000027207
     47        1           0.000231951   -0.000101093    0.000026928
     48        1          -0.000091446   -0.000090238   -0.000029591
     49        1          -0.001836373   -0.000678005    0.002179261
     50        1          -0.000102777    0.001770251   -0.000076473
     51        1           0.001226874    0.001574079    0.000084407
     52        1          -0.000234625   -0.000527291    0.000833383
     53        1          -0.000602767    0.000469795    0.000047684
     54        1           0.000088433    0.000101252    0.000024360
     55        1          -0.000043556   -0.000135005    0.000073154
     56        1           0.000076683   -0.000099909   -0.000063308
     57        1           0.001357236    0.005037216    0.000909843
     58        1           0.001282755    0.000393939    0.000176692
     59        1          -0.000929877    0.000023204    0.000405775
 -------------------------------------------------------------------
 Cartesian Forces:  Max     0.035771386 RMS     0.005740636
 Leave Link  716 at Wed Dec  5 17:46:06 2018, MaxMem=   536870912 cpu:         0.3
 (Enter /pbs_home/pkowalski/g09d01/g09/l103.exe)

 GradGradGradGradGradGradGradGradGradGradGradGradGradGradGradGradGradGrad
 Berny optimization.
 Using GEDIIS/GDIIS optimizer.
 FormGI is forming the generalized inverse of G from B-inverse, IUseBI=4.
 Internal  Forces:  Max     0.078899482 RMS     0.009546551
 Search for a local minimum.
 Step number   3 out of a maximum of  337
 All quantities printed in internal units (Hartrees-Bohrs-Radians)
 RMS Force = .95466D-02 SwitMx=.10000D-02 MixMth= 1
 Mixed Optimization -- RFO/linear search
 Update second derivatives using D2CorX and points    2    3
 DE= -5.75D-02 DEPred=-7.20D-02 R= 7.98D-01
 TightC=F SS=  1.41D+00  RLast= 1.20D+00 DXNew= 8.4853D-01 3.6131D+00
 Trust test= 7.98D-01 RLast= 1.20D+00 DXMaxT set to 8.49D-01
 ITU=  1  1  0
 Use linear search instead of GDIIS.
     Eigenvalues ---    0.00211   0.00454   0.00476   0.00661   0.00716
     Eigenvalues ---    0.00732   0.00742   0.00752   0.00825   0.00853
     Eigenvalues ---    0.00879   0.00885   0.01007   0.01021   0.01114
     Eigenvalues ---    0.01176   0.01251   0.01345   0.01394   0.01411
     Eigenvalues ---    0.01468   0.01563   0.01702   0.01860   0.01879
     Eigenvalues ---    0.01946   0.01957   0.01966   0.01987   0.02013
     Eigenvalues ---    0.02031   0.02081   0.02089   0.02137   0.02144
     Eigenvalues ---    0.02155   0.02155   0.02169   0.02173   0.02192
     Eigenvalues ---    0.02218   0.02469   0.04907   0.05208   0.06861
     Eigenvalues ---    0.06932   0.07017   0.07137   0.07252   0.07459
     Eigenvalues ---    0.07558   0.07632   0.07766   0.08123   0.09368
     Eigenvalues ---    0.09816   0.10319   0.11091   0.12050   0.12155
     Eigenvalues ---    0.13533   0.14354   0.15990   0.15998   0.15999
     Eigenvalues ---    0.15999   0.15999   0.16000   0.16000   0.16000
     Eigenvalues ---    0.16000   0.16000   0.16000   0.16000   0.16000
     Eigenvalues ---    0.16000   0.16000   0.16000   0.16000   0.16000
     Eigenvalues ---    0.16000   0.16004   0.16064   0.16974   0.17623
     Eigenvalues ---    0.20661   0.22000   0.22000   0.22001   0.22008
     Eigenvalues ---    0.22312   0.22759   0.23343   0.23465   0.23498
     Eigenvalues ---    0.24174   0.24366   0.24450   0.24627   0.24710
     Eigenvalues ---    0.24917   0.24927   0.24966   0.24985   0.24987
     Eigenvalues ---    0.24991   0.25008   0.25299   0.25605   0.26444
     Eigenvalues ---    0.27280   0.28144   0.28971   0.29545   0.30128
     Eigenvalues ---    0.30273   0.30591   0.31430   0.31550   0.31654
     Eigenvalues ---    0.32048   0.32158   0.32216   0.32565   0.32575
     Eigenvalues ---    0.32583   0.32589   0.32600   0.32611   0.32618
     Eigenvalues ---    0.32622   0.32698   0.32791   0.32876   0.32941
     Eigenvalues ---    0.33102   0.33282   0.33484   0.34662   0.35657
     Eigenvalues ---    0.35680   0.35692   0.35700   0.35706   0.35750
     Eigenvalues ---    0.35819   0.36125   0.36239   0.37781   0.40542
     Eigenvalues ---    0.40663   0.40967   0.41131   0.43813   0.44289
     Eigenvalues ---    0.44892   0.45651   0.45920   0.45953   0.46135
     Eigenvalues ---    0.46528   0.47076   0.47480   0.48126   0.48260
     Eigenvalues ---    0.48340   0.48520   0.49143   0.50933   0.51895
     Eigenvalues ---    0.70946
 RFO step:  Lambda=-7.60426113D-02 EMin= 2.11049803D-03
 Quartic linear search produced a step of  0.07519.
 Iteration  1 RMS(Cart)=  0.36784992 RMS(Int)=  0.01796338
 Iteration  2 RMS(Cart)=  0.15900561 RMS(Int)=  0.00272208
 Iteration  3 RMS(Cart)=  0.00642719 RMS(Int)=  0.00133572
 Iteration  4 RMS(Cart)=  0.00003588 RMS(Int)=  0.00133571
 Iteration  5 RMS(Cart)=  0.00000015 RMS(Int)=  0.00133571
 ITry= 1 IFail=0 DXMaxC= 1.65D+00 DCOld= 1.00D+10 DXMaxT= 8.49D-01 DXLimC= 3.00D+00 Rises=F
 Variable       Old X    -DE/DX   Delta X   Delta X   Delta X     New X
                                 (Linear)    (Quad)   (Total)
    R1        3.25038  -0.00230  -0.00533  -0.04596  -0.05062   3.19976
    R2        3.25468   0.00061  -0.00684  -0.05614  -0.06351   3.19117
    R3        3.22647  -0.00347  -0.00653  -0.05707  -0.06382   3.16265
    R4        3.28438  -0.00657  -0.00510  -0.05286  -0.05889   3.22549
    R5        2.53437   0.00453  -0.00266  -0.01870  -0.02136   2.51301
    R6        2.53905   0.00289  -0.00269  -0.02111  -0.02381   2.51524
    R7        2.51152   0.00232  -0.00402  -0.03262  -0.03665   2.47487
    R8        2.53947   0.00230  -0.00311  -0.02530  -0.02841   2.51106
    R9        2.55610   0.00316  -0.00191  -0.01406  -0.01597   2.54013
   R10        2.53280   0.00172  -0.00306  -0.02534  -0.02840   2.50440
   R11        2.65859  -0.00249  -0.00666  -0.05712  -0.06278   2.59581
   R12        2.78630   0.02185  -0.00436  -0.00160  -0.00596   2.78034
   R13        2.78708  -0.00535  -0.00303  -0.03446  -0.03704   2.75003
   R14        2.82905  -0.00513   0.00057  -0.00326  -0.00269   2.82636
   R15        2.57820   0.00776  -0.00718  -0.05237  -0.05878   2.51942
   R16        2.84297  -0.00325   0.00047   0.00000   0.00047   2.84344
   R17        2.88708   0.00006   0.00153   0.01142   0.01300   2.90008
   R18        2.57291   0.02932   0.00019   0.03226   0.03227   2.60519
   R19        2.89717  -0.00526   0.00135  -0.00168  -0.00056   2.89661
   R20        2.84403   0.00117   0.00057   0.00715   0.00751   2.85154
   R21        2.79499   0.00248  -0.00115  -0.00865  -0.00980   2.78519
   R22        2.86953  -0.00797   0.00105  -0.00493  -0.00335   2.86617
   R23        2.71653   0.00383  -0.00364  -0.02617  -0.02988   2.68665
   R24        2.07369   0.00074  -0.00078  -0.00593  -0.00671   2.06699
   R25        2.07680  -0.00041  -0.00077  -0.00724  -0.00801   2.06879
   R26        2.07519  -0.00013  -0.00081  -0.00724  -0.00805   2.06714
   R27        2.07705  -0.00139  -0.00086  -0.00924  -0.01010   2.06695
   R28        2.07027  -0.01098  -0.00119  -0.02645  -0.02764   2.04262
   R29        2.07494   0.00118  -0.00072  -0.00479  -0.00551   2.06943
   R30        2.78948   0.00118  -0.00170  -0.01319  -0.01489   2.77459
   R31        2.58833   0.00379   0.00152   0.01566   0.01633   2.60466
   R32        2.80063  -0.00112  -0.00208  -0.02186  -0.02394   2.77669
   R33        2.57841   0.00237   0.00117   0.01079   0.01191   2.59033
   R34        2.64503   0.00008  -0.00073  -0.00781  -0.00854   2.63649
   R35        2.65279  -0.00121  -0.00046  -0.00715  -0.00761   2.64518
   R36        2.62701  -0.00039  -0.00046  -0.00484  -0.00530   2.62171
   R37        2.05099   0.00041   0.00095   0.00988   0.01084   2.06182
   R38        2.62061  -0.00070  -0.00057  -0.00625  -0.00683   2.61378
   R39        2.06280   0.00067   0.00064   0.00710   0.00774   2.07054
   R40        2.62173  -0.00014  -0.00020  -0.00196  -0.00216   2.61957
   R41        2.06405   0.00011   0.00057   0.00536   0.00593   2.06998
   R42        2.62566   0.00016   0.00010   0.00076   0.00087   2.62653
   R43        2.06382   0.00011   0.00056   0.00526   0.00582   2.06964
   R44        2.06351   0.00012   0.00051   0.00501   0.00552   2.06903
   R45        2.84303  -0.00017   0.00032   0.00212   0.00243   2.84546
   R46        2.07752  -0.00021  -0.00063  -0.00607  -0.00670   2.07082
   R47        2.07236   0.00053  -0.00076  -0.00606  -0.00682   2.06554
   R48        2.06216   0.00177  -0.00125  -0.00790  -0.00916   2.05300
   R49        2.64105   0.00129  -0.00069  -0.00544  -0.00614   2.63492
   R50        2.64638  -0.00050  -0.00043  -0.00530  -0.00573   2.64065
   R51        2.62594  -0.00033  -0.00044  -0.00464  -0.00507   2.62087
   R52        2.06089  -0.00051   0.00080   0.00647   0.00727   2.06816
   R53        2.62202  -0.00011  -0.00054  -0.00536  -0.00589   2.61612
   R54        2.06496   0.00025   0.00064   0.00625   0.00689   2.07185
   R55        2.62475  -0.00023  -0.00021  -0.00252  -0.00273   2.62202
   R56        2.06411   0.00012   0.00059   0.00551   0.00610   2.07021
   R57        2.62755  -0.00058   0.00000  -0.00130  -0.00130   2.62624
   R58        2.06387   0.00014   0.00057   0.00540   0.00597   2.06984
   R59        2.06358   0.00013   0.00053   0.00514   0.00567   2.06925
   R60        2.83781   0.00172  -0.00020   0.00034   0.00014   2.83795
   R61        2.07602  -0.00021  -0.00080  -0.00717  -0.00797   2.06804
   R62        2.07165   0.00089  -0.00067  -0.00467  -0.00534   2.06631
   R63        2.07153  -0.00088  -0.00021  -0.00360  -0.00381   2.06772
    A1        1.63157   0.00142   0.00124   0.01384   0.01633   1.64789
    A2        1.63802  -0.00260   0.00283   0.01392   0.01559   1.65361
    A3        1.99585   0.06276   0.00043   0.14595   0.14559   2.14144
    A4        1.92014  -0.00887   0.00321   0.00562   0.00637   1.92651
    A5        2.15880  -0.04783   0.00710  -0.06293  -0.06546   2.09334
    A6        1.94036   0.00742   0.00011   0.00371   0.00480   1.94517
    A7        2.03992  -0.01156  -0.00054  -0.04378  -0.04755   1.99237
    A8        2.20888   0.00452   0.00738   0.05512   0.06181   2.27069
    A9        1.90843   0.00096   0.00053   0.00021  -0.00135   1.90709
   A10        2.06911   0.00062   0.00171   0.00610   0.00261   2.07173
   A11        2.20101   0.00218   0.00689   0.04656   0.04947   2.25047
   A12        2.21182  -0.06782   0.00338  -0.10565  -0.10359   2.10823
   A13        2.18901   0.07890  -0.00220   0.13330   0.12973   2.31875
   A14        1.87938  -0.01038  -0.00075  -0.02191  -0.02317   1.85621
   A15        1.87963   0.00084  -0.00166  -0.01468  -0.01635   1.86328
   A16        2.03757  -0.00615   0.00121  -0.00822  -0.00785   2.02973
   A17        1.87090  -0.00237  -0.00103  -0.00639  -0.00613   1.86477
   A18        1.92568  -0.00251   0.00093   0.00370   0.00491   1.93058
   A19        1.93996   0.00027  -0.00063   0.00000  -0.00264   1.93732
   A20        1.80893   0.01027   0.00121   0.02694   0.02875   1.83769
   A21        1.94935  -0.00487   0.00084  -0.00130  -0.00041   1.94894
   A22        2.24585   0.05132   0.00034   0.09908   0.09876   2.34461
   A23        2.08718  -0.04624  -0.00100  -0.09597  -0.09758   1.98960
   A24        1.89635   0.00044   0.00009   0.00133   0.00116   1.89751
   A25        1.99030  -0.00029  -0.00017   0.00132   0.00122   1.99152
   A26        2.00375   0.00106   0.00039   0.00825   0.00843   2.01218
   A27        1.88564  -0.00015  -0.00017  -0.00207  -0.00151   1.88414
   A28        1.88935  -0.00048   0.00027   0.00134   0.00249   1.89185
   A29        1.79216  -0.00071  -0.00044  -0.01102  -0.01264   1.77952
   A30        1.87283   0.00104  -0.00216  -0.01559  -0.01777   1.85506
   A31        1.95321  -0.00223   0.00167   0.00798   0.01008   1.96329
   A32        1.90353  -0.00094  -0.00121  -0.00661  -0.00838   1.89515
   A33        1.98653  -0.00249   0.00028  -0.00319  -0.00341   1.98312
   A34        1.95925  -0.00253   0.00074  -0.00003   0.00100   1.96025
   A35        1.78803   0.00716   0.00086   0.01874   0.01956   1.80759
   A36        2.08975   0.00131  -0.00067  -0.00479  -0.00640   2.08335
   A37        2.00401  -0.00257   0.00111   0.00824   0.01044   2.01446
   A38        2.18892   0.00146  -0.00047  -0.00216  -0.00356   2.18535
   A39        1.88866   0.00142  -0.00136  -0.00593  -0.00728   1.88139
   A40        1.96561  -0.00086   0.00196   0.01297   0.01489   1.98049
   A41        1.93868  -0.00004   0.00071   0.00505   0.00570   1.94438
   A42        1.89523  -0.00023  -0.00038  -0.00367  -0.00402   1.89121
   A43        1.89544  -0.00093  -0.00052  -0.00591  -0.00643   1.88901
   A44        1.87878   0.00060  -0.00047  -0.00325  -0.00382   1.87495
   A45        1.97167  -0.00023   0.00204   0.01667   0.01842   1.99009
   A46        1.95055   0.00291   0.00161   0.01944   0.02075   1.97130
   A47        1.85550  -0.00132  -0.00240  -0.02368  -0.02596   1.82954
   A48        1.89154   0.00159  -0.00019   0.00470   0.00394   1.89548
   A49        1.89921  -0.00052  -0.00038  -0.00548  -0.00574   1.89346
   A50        1.89325  -0.00271  -0.00080  -0.01402  -0.01471   1.87854
   A51        2.07262  -0.00262   0.00062   0.00007   0.00101   2.07363
   A52        1.93907   0.00034  -0.00124  -0.01342  -0.01536   1.92371
   A53        2.27132   0.00226   0.00060   0.01322   0.01414   2.28546
   A54        2.05728  -0.00044  -0.00006  -0.00092  -0.00079   2.05649
   A55        1.92265  -0.00204  -0.00154  -0.01766  -0.01961   1.90304
   A56        2.29949   0.00217   0.00140   0.01732   0.01883   2.31832
   A57        2.14599   0.00091  -0.00159  -0.01040  -0.01199   2.13400
   A58        2.09529  -0.00147   0.00171   0.00903   0.01073   2.10603
   A59        2.04186   0.00056  -0.00012   0.00135   0.00123   2.04309
   A60        2.11635  -0.00020   0.00016   0.00019   0.00034   2.11670
   A61        2.11394  -0.00107  -0.00229  -0.01954  -0.02184   2.09211
   A62        2.05283   0.00128   0.00213   0.01934   0.02147   2.07430
   A63        2.12570  -0.00028   0.00015   0.00025   0.00040   2.12610
   A64        2.09894  -0.00070  -0.00125  -0.01149  -0.01275   2.08619
   A65        2.05853   0.00098   0.00110   0.01124   0.01234   2.07087
   A66        2.10827  -0.00025   0.00017   0.00112   0.00129   2.10956
   A67        2.08057  -0.00009  -0.00044  -0.00394  -0.00438   2.07618
   A68        2.09434   0.00034   0.00027   0.00282   0.00308   2.09742
   A69        2.09908   0.00019   0.00010   0.00093   0.00102   2.10011
   A70        2.08604  -0.00032  -0.00034  -0.00331  -0.00364   2.08240
   A71        2.09805   0.00014   0.00024   0.00238   0.00261   2.10067
   A72        2.07508  -0.00001  -0.00046  -0.00385  -0.00431   2.07077
   A73        2.10383   0.00004   0.00020   0.00182   0.00202   2.10585
   A74        2.10427  -0.00003   0.00026   0.00203   0.00229   2.10656
   A75        1.98347   0.00539  -0.00173  -0.00754  -0.00913   1.97434
   A76        2.12376  -0.00491   0.00306   0.01500   0.01757   2.14133
   A77        2.16538  -0.00063  -0.00177  -0.00816  -0.00956   2.15582
   A78        1.89979   0.00062  -0.00094  -0.00333  -0.00423   1.89556
   A79        1.97747   0.00119   0.00204   0.01748   0.01952   1.99699
   A80        1.93862  -0.00087   0.00055  -0.00010   0.00042   1.93904
   A81        1.90546  -0.00133  -0.00234  -0.01882  -0.02110   1.88436
   A82        1.85491   0.00140   0.00113   0.01273   0.01387   1.86878
   A83        1.88344  -0.00101  -0.00052  -0.00856  -0.00913   1.87431
   A84        2.11604   0.00247  -0.00161  -0.00725  -0.00886   2.10718
   A85        2.10570  -0.00189   0.00150   0.00708   0.00858   2.11428
   A86        2.06088  -0.00058   0.00014   0.00019   0.00032   2.06120
   A87        2.10873   0.00013   0.00003   0.00047   0.00050   2.10923
   A88        2.09822  -0.00058  -0.00150  -0.01225  -0.01375   2.08448
   A89        2.07557   0.00044   0.00147   0.01173   0.01320   2.08877
   A90        2.11281   0.00025  -0.00007   0.00019   0.00012   2.11292
   A91        2.09159  -0.00086  -0.00092  -0.00908  -0.01000   2.08159
   A92        2.07869   0.00061   0.00099   0.00889   0.00988   2.08858
   A93        2.10282  -0.00005   0.00007   0.00073   0.00080   2.10363
   A94        2.08501  -0.00002  -0.00028  -0.00238  -0.00266   2.08235
   A95        2.09529   0.00007   0.00021   0.00164   0.00185   2.09714
   A96        2.09864   0.00022   0.00012   0.00103   0.00115   2.09979
   A97        2.08766  -0.00018  -0.00029  -0.00241  -0.00270   2.08496
   A98        2.09688  -0.00004   0.00017   0.00138   0.00155   2.09843
   A99        2.08226   0.00004  -0.00028  -0.00261  -0.00288   2.07937
   A100       2.10008   0.00003   0.00010   0.00121   0.00131   2.10139
   A101       2.10081  -0.00006   0.00017   0.00140   0.00157   2.10238
   A102       1.94159  -0.00020  -0.00106  -0.00905  -0.01042   1.93117
   A103       2.13073   0.00123   0.00240   0.01960   0.02208   2.15280
   A104       2.20943  -0.00090  -0.00130  -0.00960  -0.01084   2.19859
   A105       1.92264   0.00486   0.00166   0.02355   0.02519   1.94784
   A106       1.94740  -0.00103   0.00090   0.00433   0.00519   1.95259
   A107       1.95554  -0.00078  -0.00165  -0.01410  -0.01579   1.93976
   A108       1.86452  -0.00286  -0.00220  -0.02314  -0.02536   1.83916
   A109       1.86839  -0.00007   0.00238   0.01697   0.01934   1.88774
   A110       1.90143  -0.00020  -0.00107  -0.00772  -0.00885   1.89258
    D1        0.00810   0.00210  -0.00761  -0.00160  -0.00994  -0.00184
    D2       -2.68727  -0.00595  -0.02409  -0.11909  -0.14019  -2.82747
    D3        3.12336  -0.00111   0.00511   0.00451   0.01004   3.13340
    D4       -0.00010  -0.00046   0.00669   0.01139   0.01850   0.01840
    D5        0.12082  -0.00091  -0.01233  -0.02388  -0.03556   0.08526
    D6       -2.59931  -0.00316  -0.02661  -0.07086  -0.09356  -2.69288
    D7        3.05095   0.00132   0.00760   0.02689   0.03454   3.08549
    D8       -0.00838   0.00450   0.01043   0.03974   0.04894   0.04056
    D9        2.32734  -0.01399   0.02534   0.08858   0.12093   2.44827
   D10       -1.28582  -0.01613   0.03777   0.10986   0.15455  -1.13127
   D11       -0.19260  -0.00167   0.01074   0.00287   0.01258  -0.18003
   D12        2.47742  -0.00381   0.02317   0.02415   0.04620   2.52362
   D13        3.00317  -0.00890  -0.00088  -0.08639  -0.08649   2.91668
   D14       -0.04530  -0.01946  -0.00583  -0.17532  -0.18243  -0.22774
   D15       -0.85612   0.00110   0.01344   0.05647   0.07119  -0.78493
   D16        2.37859  -0.00946   0.00849  -0.03246  -0.02475   2.35384
   D17        0.19279   0.00497  -0.00314   0.02687   0.02380   0.21659
   D18       -2.79898   0.00604   0.00069   0.03267   0.03256  -2.76643
   D19       -2.25736  -0.03070  -0.01552  -0.16158  -0.17053  -2.42790
   D20        1.03405  -0.02962  -0.01170  -0.15577  -0.16177   0.87228
   D21       -0.77078   0.00083   0.00691   0.01430   0.02085  -0.74993
   D22       -2.90946  -0.00330   0.00455  -0.01901  -0.01534  -2.92480
   D23        1.31100  -0.00081   0.00609   0.00174   0.00721   1.31822
   D24        2.86568  -0.00162  -0.00658  -0.02096  -0.02667   2.83901
   D25        0.72700  -0.00574  -0.00894  -0.05428  -0.06285   0.66415
   D26       -1.33572  -0.00325  -0.00740  -0.03353  -0.04031  -1.37602
   D27        3.09527   0.00311   0.00488   0.03311   0.03806   3.13333
   D28       -0.01411  -0.00322   0.00701  -0.00838  -0.00119  -0.01530
   D29       -0.53472   0.01139   0.02031   0.14732   0.16843  -0.36629
   D30        2.63909   0.00506   0.02244   0.10583   0.12918   2.76827
   D31        1.30573   0.00446   0.00786   0.06055   0.06914   1.37487
   D32       -0.78942   0.00433   0.00802   0.06106   0.06987  -0.71955
   D33       -2.89837   0.00419   0.00679   0.05259   0.06008  -2.83829
   D34       -1.30762  -0.00463  -0.00866  -0.06299  -0.07240  -1.38002
   D35        2.88041  -0.00476  -0.00851  -0.06247  -0.07167   2.80874
   D36        0.77147  -0.00490  -0.00973  -0.07095  -0.08146   0.69001
   D37        0.83374  -0.01383  -0.00307  -0.08605  -0.08509   0.74865
   D38       -1.31907  -0.00809  -0.00253  -0.06282  -0.06105  -1.38013
   D39        2.88588  -0.01294  -0.00289  -0.07967  -0.07696   2.80892
   D40       -2.38746  -0.00007   0.00097  -0.00195  -0.00332  -2.39078
   D41        1.74291   0.00568   0.00151   0.02128   0.02071   1.76362
   D42       -0.33533   0.00083   0.00115   0.00443   0.00481  -0.33052
   D43        3.02753   0.00587   0.00466   0.07332   0.08501   3.11254
   D44       -0.07000   0.00157   0.00140   0.02700   0.03096  -0.03904
   D45       -0.03577   0.00071   0.00014   0.00424   0.00418  -0.03158
   D46       -3.13329  -0.00360  -0.00312  -0.04208  -0.04986   3.10003
   D47       -1.37836  -0.00211  -0.00060  -0.00704  -0.00756  -1.38592
   D48        0.73175  -0.00184  -0.00071  -0.00598  -0.00637   0.72538
   D49        2.72601  -0.00276  -0.00068  -0.01034  -0.00990   2.71611
   D50        0.67142  -0.00236  -0.00362  -0.02854  -0.03217   0.63925
   D51        2.78153  -0.00209  -0.00373  -0.02747  -0.03098   2.75054
   D52       -1.50740  -0.00301  -0.00370  -0.03184  -0.03451  -1.54190
   D53        2.73981   0.00070  -0.00214  -0.00877  -0.01087   2.72894
   D54       -1.43326   0.00097  -0.00225  -0.00770  -0.00969  -1.44295
   D55        0.56100   0.00005  -0.00222  -0.01207  -0.01321   0.54778
   D56       -1.64250  -0.00353  -0.00115  -0.01724  -0.01751  -1.66001
   D57        2.51360  -0.00133   0.00022  -0.00035   0.00084   2.51444
   D58        0.39428  -0.00161  -0.00136  -0.01086  -0.01143   0.38285
   D59        1.45954   0.00300   0.00184   0.02963   0.02986   1.48940
   D60       -0.66755   0.00520   0.00321   0.04652   0.04821  -0.61934
   D61       -2.78687   0.00492   0.00163   0.03601   0.03594  -2.75093
   D62       -1.28107   0.01439   0.00613   0.11519   0.12233  -1.15874
   D63        1.82464   0.02136   0.00376   0.16160   0.16598   1.99062
   D64        1.90761   0.00864   0.00256   0.06315   0.06509   1.97270
   D65       -1.26986   0.01561   0.00019   0.10955   0.10874  -1.16112
   D66       -0.67017   0.00227   0.00456   0.03447   0.03921  -0.63096
   D67        1.40297   0.00137   0.00151   0.01070   0.01241   1.41537
   D68       -2.74230   0.00155   0.00273   0.01860   0.02126  -2.72104
   D69       -2.79185   0.00134   0.00398   0.02623   0.03009  -2.76176
   D70       -0.71871   0.00045   0.00093   0.00246   0.00328  -0.71542
   D71        1.41921   0.00062   0.00215   0.01035   0.01214   1.43135
   D72        1.49978   0.00202   0.00427   0.03311   0.03662   1.53640
   D73       -2.71026   0.00113   0.00121   0.00935   0.00981  -2.70045
   D74       -0.57235   0.00131   0.00244   0.01724   0.01867  -0.55368
   D75        0.01442   0.00295  -0.00222   0.01711   0.01499   0.02941
   D76        3.10191   0.00542  -0.00158   0.03453   0.03313   3.13503
   D77       -3.09285  -0.00379   0.00005  -0.02706  -0.02683  -3.11969
   D78       -0.00536  -0.00131   0.00069  -0.00964  -0.00870  -0.01406
   D79       -2.55601   0.00333   0.00416   0.03605   0.04032  -2.51568
   D80        0.54897   0.00316   0.00496   0.03655   0.04162   0.59059
   D81        0.56346   0.00250   0.00223   0.02730   0.02942   0.59288
   D82       -2.61474   0.00233   0.00303   0.02780   0.03071  -2.58403
   D83       -0.00761  -0.00125  -0.00373  -0.01745  -0.02140  -0.02902
   D84       -3.09211  -0.00395  -0.00456  -0.03695  -0.04138  -3.13349
   D85       -3.12841  -0.00044  -0.00191  -0.00933  -0.01135  -3.13977
   D86        0.07027  -0.00313  -0.00275  -0.02883  -0.03132   0.03895
   D87        3.07791   0.00086  -0.00005  -0.00481  -0.00534   3.07257
   D88       -0.05347   0.00116   0.00016  -0.00226  -0.00259  -0.05606
   D89       -0.16725  -0.00344  -0.00371  -0.02328  -0.02650  -0.19375
   D90        2.98455  -0.00313  -0.00350  -0.02074  -0.02375   2.96080
   D91       -0.10295  -0.00679  -0.00563  -0.04322  -0.04779  -0.15074
   D92        2.88471  -0.00830  -0.00924  -0.04689  -0.05395   2.83076
   D93        3.13616  -0.00280  -0.00222  -0.02642  -0.02865   3.10750
   D94       -0.15937  -0.00431  -0.00583  -0.03009  -0.03482  -0.19419
   D95       -3.13950   0.00017  -0.00002   0.00074   0.00070  -3.13879
   D96       -0.00982  -0.00004  -0.00025  -0.00121  -0.00144  -0.01126
   D97       -0.00782  -0.00014  -0.00021  -0.00169  -0.00190  -0.00972
   D98        3.12185  -0.00035  -0.00044  -0.00363  -0.00404   3.11781
   D99        3.13672  -0.00017  -0.00020  -0.00178  -0.00199   3.13473
   D100      -0.01198  -0.00020  -0.00039  -0.00265  -0.00304  -0.01502
   D101       0.00474   0.00011   0.00000   0.00069   0.00070   0.00544
   D102       3.13922   0.00008  -0.00019  -0.00018  -0.00035   3.13888
   D103       0.00470   0.00005   0.00021   0.00118   0.00138   0.00608
   D104       3.14091  -0.00001   0.00002   0.00006   0.00008   3.14099
   D105      -3.12538   0.00027   0.00045   0.00331   0.00379  -3.12159
   D106       0.01084   0.00021   0.00026   0.00220   0.00248   0.01332
   D107       0.00157   0.00000   0.00022   0.00083   0.00104   0.00261
   D108       3.13946  -0.00001   0.00000  -0.00008  -0.00007   3.13939
   D109      -3.13308   0.00003   0.00041   0.00177   0.00218  -3.13090
   D110       0.00482   0.00002   0.00020   0.00086   0.00106   0.00588
   D111       0.00185   0.00006   0.00001   0.00037   0.00039   0.00224
   D112       3.14043  -0.00001  -0.00005  -0.00025  -0.00030   3.14014
   D113      -3.13433   0.00012   0.00020   0.00152   0.00173  -3.13260
   D114       0.00426   0.00006   0.00014   0.00090   0.00105   0.00530
   D115      -0.00491  -0.00009  -0.00022  -0.00135  -0.00157  -0.00649
   D116       3.13969  -0.00002  -0.00016  -0.00073  -0.00089   3.13880
   D117       3.14041  -0.00007  -0.00001  -0.00043  -0.00043   3.13997
   D118       0.00182  -0.00001   0.00006   0.00019   0.00025   0.00208
   D119       2.11647   0.00139   0.00175   0.02003   0.02228   2.13875
   D120      -2.04331   0.00093  -0.00052   0.00528   0.00520  -2.03810
   D121       0.08004  -0.00018   0.00062   0.00660   0.00773   0.08776
   D122      -0.85931   0.00212   0.00593   0.02609   0.03157  -0.82774
   D123       1.26410   0.00166   0.00366   0.01134   0.01448   1.27858
   D124      -2.89574   0.00055   0.00481   0.01266   0.01701  -2.87873
   D125       3.12697   0.00000   0.00038   0.00104   0.00141   3.12838
   D126       0.02486   0.00024   0.00023   0.00218   0.00239   0.02724
   D127       0.02108   0.00020  -0.00043   0.00041  -0.00002   0.02106
   D128      -3.08104   0.00043  -0.00059   0.00155   0.00096  -3.08008
   D129      -3.12691   0.00001  -0.00005   0.00060   0.00053  -3.12637
   D130       0.02970   0.00008  -0.00015   0.00075   0.00059   0.03029
   D131      -0.02079  -0.00009   0.00067   0.00093   0.00160  -0.01919
   D132       3.13581  -0.00003   0.00057   0.00108   0.00165   3.13747
   D133      -0.00680  -0.00014   0.00002  -0.00093  -0.00091  -0.00771
   D134      -3.13656   0.00002   0.00006   0.00034   0.00040  -3.13616
   D135       3.09582  -0.00040   0.00010  -0.00258  -0.00249   3.09333
   D136      -0.03394  -0.00023   0.00015  -0.00131  -0.00118  -0.03512
   D137       0.00614  -0.00007  -0.00049  -0.00175  -0.00225   0.00389
   D138      -3.13381   0.00001  -0.00025  -0.00060  -0.00084  -3.13465
   D139       3.13283  -0.00014  -0.00041  -0.00206  -0.00247   3.13036
   D140      -0.00712  -0.00007  -0.00016  -0.00090  -0.00107  -0.00819
   D141      -0.00835  -0.00003   0.00018   0.00013   0.00031  -0.00804
   D142      -3.14023   0.00006   0.00000   0.00034   0.00034  -3.13989
   D143       3.12134  -0.00020   0.00013  -0.00117  -0.00104   3.12029
   D144      -0.01054  -0.00011  -0.00005  -0.00096  -0.00102  -0.01156
   D145       0.00867   0.00014   0.00005   0.00120   0.00125   0.00992
   D146       3.14054   0.00005   0.00024   0.00098   0.00122  -3.14142
   D147      -3.13458   0.00006  -0.00020   0.00003  -0.00017  -3.13474
   D148      -0.00271  -0.00003  -0.00001  -0.00018  -0.00020  -0.00290
   D149      -0.80414   0.00163   0.00327   0.02195   0.02523  -0.77891
   D150       1.26372   0.00056   0.00217   0.01111   0.01327   1.27699
   D151      -2.88205  -0.00102   0.00022  -0.00601  -0.00576  -2.88781
   D152       2.27464   0.00453   0.00405   0.04241   0.04646   2.32110
   D153      -1.94069   0.00347   0.00294   0.03157   0.03450  -1.90619
   D154       0.19673   0.00189   0.00100   0.01446   0.01547   0.21220
         Item               Value     Threshold  Converged?
 Maximum Force            0.078899     0.000450     NO 
 RMS     Force            0.009547     0.000300     NO 
 Maximum Displacement     1.646132     0.001800     NO 
 RMS     Displacement     0.515462     0.001200     NO 
 Predicted change in Energy=-5.555638D-02
 Lowest energy point so far.  Saving SCF results.
 GradGradGradGradGradGradGradGradGradGradGradGradGradGradGradGradGradGrad

 Leave Link  103 at Wed Dec  5 17:46:06 2018, MaxMem=   536870912 cpu:         1.6
 (Enter /pbs_home/pkowalski/g09d01/g09/l202.exe)
 Stoichiometry    C29H22F6S2
 Framework group  C1[X(C29H22F6S2)]
 Deg. of freedom   171
 Full point group                 C1      NOp   1
 RotChk:  IX=0 Diff= 6.51D-02
 Largest Abelian subgroup         C1      NOp   1
 Largest concise Abelian subgroup C1      NOp   1
                         Standard orientation:                         
 ---------------------------------------------------------------------
 Center     Atomic      Atomic             Coordinates (Angstroms)
 Number     Number       Type             X           Y           Z
 ---------------------------------------------------------------------
      1         16           0        2.581623   -1.652193    1.556735
      2         16           0       -2.127904   -2.253816   -0.844540
      3          9           0       -2.468776    2.919758   -0.182216
      4          9           0       -1.056864    3.261044   -1.747702
      5          9           0       -0.260584    4.764733    0.294153
      6          9           0       -0.860873    3.257621    1.696342
      7          9           0        1.724061    3.285458   -0.563075
      8          9           0        1.683719    2.807721    1.518389
      9          6           0       -1.527403    0.189166   -1.045655
     10          6           0       -1.031910   -1.069014   -1.287243
     11          6           0        1.273885   -0.592656    1.371645
     12          6           0       -0.697222    1.281950   -0.515256
     13          6           0       -1.200475    2.731611   -0.534995
     14          6           0        0.556321    1.314012    0.057594
     15          6           0       -0.338778    3.472711    0.493491
     16          6           0        0.975962    2.722137    0.401204
     17          6           0        1.553924    0.288218    0.410859
     18          6           0        0.262502   -0.492335    2.481200
     19          6           0        0.000221   -1.525930   -2.268508
     20          6           0        3.510035   -0.925336    0.347843
     21          6           0       -3.370366   -1.154216   -0.443882
     22          6           0       -4.668435   -1.706159   -0.032309
     23          6           0       -5.721651   -0.895596    0.392218
     24          6           0       -4.890742   -3.088153   -0.037943
     25          6           0       -6.937960   -1.439058    0.779497
     26          6           0       -6.100358   -3.633747    0.352281
     27          6           0       -7.141863   -2.810099    0.763004
     28          6           0       -2.940996    0.120720   -0.706776
     29          6           0       -3.868904    1.298229   -0.847335
     30          6           0        4.845176   -1.464480    0.060650
     31          6           0        5.894904   -0.617359   -0.292388
     32          6           0        5.111991   -2.831523    0.173119
     33          6           0        7.160837   -1.122400   -0.549001
     34          6           0        6.376018   -3.335838   -0.080750
     35          6           0        7.409928   -2.483786   -0.450125
     36          6           0        2.834716    0.148946   -0.190347
     37          6           0        3.329862    1.039090   -1.293894
     38          1           0        0.687596    0.141564    3.264699
     39          1           0        0.002809   -1.459594    2.923308
     40          1           0       -0.666502   -0.030800    2.134044
     41          1           0        0.416013   -2.513711   -2.049940
     42          1           0        0.815823   -0.825285   -2.379219
     43          1           0       -0.526985   -1.575435   -3.227067
     44          1           0       -5.590848    0.186721    0.435964
     45          1           0       -4.091872   -3.762303   -0.366340
     46          1           0       -7.738837   -0.767230    1.106787
     47          1           0       -6.230299   -4.720988    0.329888
     48          1           0       -8.102738   -3.235343    1.070667
     49          1           0       -4.693106    1.016495   -1.512291
     50          1           0       -4.299914    1.648777    0.093978
     51          1           0       -3.362605    2.142444   -1.306933
     52          1           0        5.724642    0.463082   -0.330118
     53          1           0        4.301474   -3.514525    0.453488
     54          1           0        7.968455   -0.433352   -0.819369
     55          1           0        6.554351   -4.412797    0.009045
     56          1           0        8.410609   -2.880084   -0.651646
     57          1           0        2.562825    1.198115   -2.058088
     58          1           0        3.586140    2.037201   -0.928224
     59          1           0        4.212026    0.611557   -1.779958
 ---------------------------------------------------------------------
 Rotational constants (GHZ):      0.1416453      0.0629344      0.0485527
 Leave Link  202 at Wed Dec  5 17:46:07 2018, MaxMem=   536870912 cpu:         0.0
 (Enter /pbs_home/pkowalski/g09d01/g09/l301.exe)
 Basis read from rwf:  (5D, 7F)
 No pseudopotential information found on rwf file.
 There are   673 symmetry adapted cartesian basis functions of A   symmetry.
 There are   636 symmetry adapted basis functions of A   symmetry.
   636 basis functions,  1103 primitive gaussians,   673 cartesian basis functions
   141 alpha electrons      141 beta electrons
       nuclear repulsion energy      4652.8264815287 Hartrees.
 IExCor=32609 DFT=T Ex+Corr=LC-wPBE ExCW=0 ScaHFX=  1.000000
 ScaDFX=  1.000000  0.000000  1.000000  1.000000 ScalE2=  1.000000  1.000000
 IRadAn=      0 IRanWt=     -1 IRanGd=            0 ICorTp=0 IEmpDi=  4
  HFx wShort=  0.000000 wLong=  0.400000 cFull=  0.000000 cShort=  0.000000 cLong=  1.000000
  DFx wShort=  0.000000 wLong=  0.400000 cFull=  0.000000 cShort=  0.000000 cLong=  1.000000
 NAtoms=   59 NActive=   59 NUniq=   59 SFac= 1.00D+00 NAtFMM=   60 NAOKFM=F Big=F
 Integral buffers will be    131072 words long.
 Raffenetti 2 integral format.
 Two-electron integral symmetry is turned on.
 No density basis found on file   724.
 Leave Link  301 at Wed Dec  5 17:46:07 2018, MaxMem=   536870912 cpu:         0.6
 (Enter /pbs_home/pkowalski/g09d01/g09/l302.exe)
 NPDir=0 NMtPBC=     1 NCelOv=     1 NCel=       1 NClECP=     1 NCelD=      1
         NCelK=      1 NCelE2=     1 NClLst=     1 CellRange=     0.0.
 One-electron integrals computed using PRISM.
 NBasis=   636 RedAO= T EigKep=  2.76D-04  NBF=   636
 NBsUse=   636 1.00D-06 EigRej= -1.00D+00 NBFU=   636
 Precomputing XC quadrature grid using
 IXCGrd= 4 IRadAn=           0 IRanWt=          -1 IRanGd=           0 AccXCQ= 0.00D+00.
 Generated NRdTot=       0 NPtTot=           0 NUsed=           0 NTot=          32
 NSgBfM=   616   626   627   634   635 MxSgAt=    59 MxSgA2=    59.
 Leave Link  302 at Wed Dec  5 17:46:09 2018, MaxMem=   536870912 cpu:        16.3
 (Enter /pbs_home/pkowalski/g09d01/g09/l303.exe)
 DipDrv:  MaxL=1.
 Leave Link  303 at Wed Dec  5 17:46:09 2018, MaxMem=   536870912 cpu:         1.5
 (Enter /pbs_home/pkowalski/g09d01/g09/l401.exe)
 Initial guess from the checkpoint file:  "dae0068freq_open_lc-wpbe_air.chk"
 B after Tr=     0.000000    0.000000    0.000000
         Rot=    0.999846   -0.007223   -0.006665    0.014535 Ang=  -2.01 deg.
 Guess basis will be translated and rotated to current coordinates.
 JPrj=2 DoOrth=T DoCkMO=T.
 Generating alternative initial guess.
 ExpMin= 1.22D-01 ExpMax= 9.18D+03 ExpMxC= 1.38D+03 IAcc=1 IRadAn=         1 AccDes= 0.00D+00
 Harris functional with IExCor=32609 and IRadAn=       1 diagonalized for initial guess.
 HarFok:  IExCor=32609 AccDes= 0.00D+00 IRadAn=         1 IDoV= 1 UseB2=F ITyADJ=14
 ICtDFT=  3500011 ScaDFX=  1.000000  1.000000  1.000000  1.000000
 FoFCou: FMM=F IPFlag=           0 FMFlag=      100000 FMFlg1=           0
         NFxFlg=           0 DoJE=T BraDBF=F KetDBF=T FulRan=T
         wScrn=  0.000000 ICntrl=     500 IOpCl=  0 I1Cent=   200000004 NGrid=           0
         NMat0=    1 NMatS0=      1 NMatT0=    0 NMatD0=    1 NMtDS0=    0 NMtDT0=    0
 Petite list used in FoFCou.
 Harris En= -2510.49779078110    
 Leave Link  401 at Wed Dec  5 17:46:15 2018, MaxMem=   536870912 cpu:        42.5
 (Enter /pbs_home/pkowalski/g09d01/g09/l502.exe)
 Closed shell SCF:
 Using DIIS extrapolation, IDIIS=  1040.
 Integral symmetry usage will be decided dynamically.
 IVT=     1387805 IEndB=     1387805 NGot=   536870912 MDV=   535953350
 LenX=   535953350 LenY=   535499748
 Requested convergence on RMS density matrix=1.00D-08 within 128 cycles.
 Requested convergence on MAX density matrix=1.00D-06.
 Requested convergence on             energy=1.00D-06.
 No special actions if energy rises.
 Fock matrices will be formed incrementally for  20 cycles.
 Integral accuracy reduced to 1.0D-05 until final iterations.

 Cycle   1  Pass 0  IDiag  1:
 FoFJK:  IHMeth= 1 ICntrl=       0 DoSepK=T KAlg= 0 I1Cent=   0 FoldK=F
 IRaf=         1 NMat=   1 IRICut=       1 DoRegI=T DoRafI=F ISym2E= 0.
 FoFCou: FMM=F IPFlag=           0 FMFlag=      100000 FMFlg1=           0
         NFxFlg=           0 DoJE=T BraDBF=F KetDBF=F FulRan=T
         wScrn=  0.000000 ICntrl=     500 IOpCl=  0 I1Cent=           0 NGrid=           0
         NMat0=    1 NMatS0=      1 NMatT0=    0 NMatD0=    1 NMtDS0=    0 NMtDT0=    0
 Symmetry not used in FoFCou.
 E= -2510.34146325124    
 DIIS: error= 1.89D-02 at cycle   1 NSaved=   1.
 NSaved= 1 IEnMin= 1 EnMin= -2510.34146325124     IErMin= 1 ErrMin= 1.89D-02
 ErrMax= 1.89D-02  0.00D+00 EMaxC= 1.00D-01 BMatC= 3.09D-01 BMatP= 3.09D-01
 IDIUse=3 WtCom= 8.11D-01 WtEn= 1.89D-01
 Coeff-Com:  0.100D+01
 Coeff-En:   0.100D+01
 Coeff:      0.100D+01
 Recover alternate guess density for next cycle.
 RMSDP=3.34D-03 MaxDP=1.40D-01              OVMax= 0.00D+00

 Cycle   2  Pass 0  IDiag  1:
 RMSU=  3.34D-03    CP:  1.00D+00
 E= -2510.07207187546     Delta-E=        0.269391375784 Rises=F Damp=F
 Switch densities from cycles 1 and 2 for lowest energy.
 DIIS: error= 2.31D-02 at cycle   2 NSaved=   2.
 NSaved= 2 IEnMin= 1 EnMin= -2510.34146325124     IErMin= 1 ErrMin= 1.89D-02
 ErrMax= 2.31D-02  0.00D+00 EMaxC= 1.00D+00 BMatC= 6.97D-01 BMatP= 3.09D-01
 IDIUse=1 WtCom= 1.00D+00 WtEn= 0.00D+00
 Coeff-Com:  0.689D+00 0.311D+00
 Coeff:      0.689D+00 0.311D+00
 Gap=     0.362 Goal=   None    Shift=    0.000
 RMSDP=1.69D-03 MaxDP=7.00D-02 DE= 2.69D-01 OVMax= 2.02D-01

 Cycle   3  Pass 0  IDiag  1:
 RMSU=  1.46D-03    CP:  9.86D-01  2.50D-01
 E= -2510.78247083789     Delta-E=       -0.710398962432 Rises=F Damp=F
 DIIS: error= 4.74D-03 at cycle   3 NSaved=   3.
 NSaved= 3 IEnMin= 3 EnMin= -2510.78247083789     IErMin= 3 ErrMin= 4.74D-03
 ErrMax= 4.74D-03  0.00D+00 EMaxC= 1.00D+00 BMatC= 4.85D-02 BMatP= 3.09D-01
 IDIUse=1 WtCom= 1.00D+00 WtEn= 0.00D+00
 Coeff-Com: -0.664D-01 0.198D+00 0.868D+00
 Coeff:     -0.664D-01 0.198D+00 0.868D+00
 Gap=     0.305 Goal=   None    Shift=    0.000
 RMSDP=6.36D-04 MaxDP=3.81D-02 DE=-7.10D-01 OVMax= 5.27D-02

 Cycle   4  Pass 0  IDiag  1:
 RMSU=  5.43D-04    CP:  9.84D-01  3.40D-01  9.10D-01
 E= -2510.84174032834     Delta-E=       -0.059269490447 Rises=F Damp=F
 DIIS: error= 1.43D-03 at cycle   4 NSaved=   4.
 NSaved= 4 IEnMin= 4 EnMin= -2510.84174032834     IErMin= 4 ErrMin= 1.43D-03
 ErrMax= 1.43D-03  0.00D+00 EMaxC= 1.00D+00 BMatC= 3.24D-03 BMatP= 4.85D-02
 IDIUse=1 WtCom= 1.00D+00 WtEn= 0.00D+00
 Coeff-Com: -0.405D-01 0.442D-01 0.267D+00 0.729D+00
 Coeff:     -0.405D-01 0.442D-01 0.267D+00 0.729D+00
 Gap=     0.312 Goal=   None    Shift=    0.000
 RMSDP=1.87D-04 MaxDP=7.11D-03 DE=-5.93D-02 OVMax= 1.81D-02

 Cycle   5  Pass 0  IDiag  1:
 RMSU=  1.44D-04    CP:  9.84D-01  3.36D-01  9.67D-01  8.41D-01
 E= -2510.84525994786     Delta-E=       -0.003519619523 Rises=F Damp=F
 DIIS: error= 6.22D-04 at cycle   5 NSaved=   5.
 NSaved= 5 IEnMin= 5 EnMin= -2510.84525994786     IErMin= 5 ErrMin= 6.22D-04
 ErrMax= 6.22D-04  0.00D+00 EMaxC= 1.00D+00 BMatC= 5.89D-04 BMatP= 3.24D-03
 IDIUse=1 WtCom= 1.00D+00 WtEn= 0.00D+00
 Coeff-Com: -0.608D-02-0.101D-01-0.295D-01 0.274D+00 0.772D+00
 Coeff:     -0.608D-02-0.101D-01-0.295D-01 0.274D+00 0.772D+00
 Gap=     0.310 Goal=   None    Shift=    0.000
 RMSDP=7.08D-05 MaxDP=2.74D-03 DE=-3.52D-03 OVMax= 6.72D-03

 Cycle   6  Pass 0  IDiag  1:
 RMSU=  4.92D-05    CP:  9.83D-01  3.35D-01  9.68D-01  9.33D-01  9.48D-01
 E= -2510.84606780816     Delta-E=       -0.000807860303 Rises=F Damp=F
 DIIS: error= 1.71D-04 at cycle   6 NSaved=   6.
 NSaved= 6 IEnMin= 6 EnMin= -2510.84606780816     IErMin= 6 ErrMin= 1.71D-04
 ErrMax= 1.71D-04  0.00D+00 EMaxC= 1.00D+00 BMatC= 4.46D-05 BMatP= 5.89D-04
 IDIUse=1 WtCom= 1.00D+00 WtEn= 0.00D+00
 Coeff-Com:  0.140D-02-0.626D-02-0.340D-01 0.159D-01 0.208D+00 0.815D+00
 Coeff:      0.140D-02-0.626D-02-0.340D-01 0.159D-01 0.208D+00 0.815D+00
 Gap=     0.311 Goal=   None    Shift=    0.000
 RMSDP=2.48D-05 MaxDP=1.37D-03 DE=-8.08D-04 OVMax= 2.81D-03

 Cycle   7  Pass 0  IDiag  1:
 RMSU=  1.92D-05    CP:  9.83D-01  3.35D-01  9.69D-01  9.50D-01  1.03D+00
                    CP:  1.03D+00
 E= -2510.84615833332     Delta-E=       -0.000090525154 Rises=F Damp=F
 DIIS: error= 8.04D-05 at cycle   7 NSaved=   7.
 NSaved= 7 IEnMin= 7 EnMin= -2510.84615833332     IErMin= 7 ErrMin= 8.04D-05
 ErrMax= 8.04D-05  0.00D+00 EMaxC= 1.00D+00 BMatC= 1.04D-05 BMatP= 4.46D-05
 IDIUse=1 WtCom= 1.00D+00 WtEn= 0.00D+00
 Coeff-Com:  0.144D-02-0.117D-02-0.111D-01-0.324D-01-0.341D-01 0.303D+00
 Coeff-Com:  0.774D+00
 Coeff:      0.144D-02-0.117D-02-0.111D-01-0.324D-01-0.341D-01 0.303D+00
 Coeff:      0.774D+00
 Gap=     0.311 Goal=   None    Shift=    0.000
 RMSDP=1.23D-05 MaxDP=5.87D-04 DE=-9.05D-05 OVMax= 1.38D-03

 Cycle   8  Pass 0  IDiag  1:
 RMSU=  8.02D-06    CP:  9.83D-01  3.35D-01  9.68D-01  9.58D-01  1.05D+00
                    CP:  1.18D+00  1.12D+00
 E= -2510.84618054842     Delta-E=       -0.000022215099 Rises=F Damp=F
 DIIS: error= 3.31D-05 at cycle   8 NSaved=   8.
 NSaved= 8 IEnMin= 8 EnMin= -2510.84618054842     IErMin= 8 ErrMin= 3.31D-05
 ErrMax= 3.31D-05  0.00D+00 EMaxC= 1.00D+00 BMatC= 1.41D-06 BMatP= 1.04D-05
 IDIUse=1 WtCom= 1.00D+00 WtEn= 0.00D+00
 Coeff-Com:  0.185D-03 0.809D-03 0.276D-02-0.939D-02-0.465D-01-0.739D-01
 Coeff-Com:  0.206D+00 0.920D+00
 Coeff:      0.185D-03 0.809D-03 0.276D-02-0.939D-02-0.465D-01-0.739D-01
 Coeff:      0.206D+00 0.920D+00
 Gap=     0.311 Goal=   None    Shift=    0.000
 RMSDP=6.51D-06 MaxDP=4.32D-04 DE=-2.22D-05 OVMax= 1.10D-03

 Initial convergence to 1.0D-05 achieved.  Increase integral accuracy.
 Cycle   9  Pass 1  IDiag  1:
 E= -2510.84619401275     Delta-E=       -0.000013464333 Rises=F Damp=F
 DIIS: error= 1.46D-04 at cycle   1 NSaved=   1.
 NSaved= 1 IEnMin= 1 EnMin= -2510.84619401275     IErMin= 1 ErrMin= 1.46D-04
 ErrMax= 1.46D-04  0.00D+00 EMaxC= 1.00D+00 BMatC= 1.63D-05 BMatP= 1.63D-05
 IDIUse=1 WtCom= 1.00D+00 WtEn= 0.00D+00
 Coeff-Com:  0.100D+01
 Coeff:      0.100D+01
 Gap=     0.311 Goal=   None    Shift=    0.000
 RMSDP=6.51D-06 MaxDP=4.32D-04 DE=-1.35D-05 OVMax= 5.23D-04

 Cycle  10  Pass 1  IDiag  1:
 RMSU=  1.51D-04    CP:  1.00D+00
 E= -2510.84621085804     Delta-E=       -0.000016845294 Rises=F Damp=F
 DIIS: error= 1.28D-05 at cycle   2 NSaved=   2.
 NSaved= 2 IEnMin= 2 EnMin= -2510.84621085804     IErMin= 2 ErrMin= 1.28D-05
 ErrMax= 1.28D-05  0.00D+00 EMaxC= 1.00D+00 BMatC= 2.67D-07 BMatP= 1.63D-05
 IDIUse=1 WtCom= 1.00D+00 WtEn= 0.00D+00
 Coeff-Com: -0.195D-01 0.102D+01
 Coeff:     -0.195D-01 0.102D+01
 Gap=     0.311 Goal=   None    Shift=    0.000
 RMSDP=8.26D-06 MaxDP=2.37D-04 DE=-1.68D-05 OVMax= 2.83D-04

 Cycle  11  Pass 1  IDiag  1:
 RMSU=  3.37D-06    CP:  1.00D+00  1.05D+00
 E= -2510.84621096420     Delta-E=       -0.000000106153 Rises=F Damp=F
 DIIS: error= 9.93D-06 at cycle   3 NSaved=   3.
 NSaved= 3 IEnMin= 3 EnMin= -2510.84621096420     IErMin= 3 ErrMin= 9.93D-06
 ErrMax= 9.93D-06  0.00D+00 EMaxC= 1.00D+00 BMatC= 2.78D-07 BMatP= 2.67D-07
 IDIUse=1 WtCom= 1.00D+00 WtEn= 0.00D+00
 Coeff-Com: -0.246D-01 0.526D+00 0.498D+00
 Coeff:     -0.246D-01 0.526D+00 0.498D+00
 Gap=     0.311 Goal=   None    Shift=    0.000
 RMSDP=1.36D-06 MaxDP=7.19D-05 DE=-1.06D-07 OVMax= 1.24D-04

 Cycle  12  Pass 1  IDiag  1:
 RMSU=  1.20D-06    CP:  1.00D+00  1.05D+00  8.42D-01
 E= -2510.84621134527     Delta-E=       -0.000000381073 Rises=F Damp=F
 DIIS: error= 2.99D-06 at cycle   4 NSaved=   4.
 NSaved= 4 IEnMin= 4 EnMin= -2510.84621134527     IErMin= 4 ErrMin= 2.99D-06
 ErrMax= 2.99D-06  0.00D+00 EMaxC= 1.00D+00 BMatC= 8.32D-09 BMatP= 2.67D-07
 IDIUse=1 WtCom= 1.00D+00 WtEn= 0.00D+00
 Coeff-Com:  0.223D-02-0.984D-01-0.134D-01 0.111D+01
 Coeff:      0.223D-02-0.984D-01-0.134D-01 0.111D+01
 Gap=     0.311 Goal=   None    Shift=    0.000
 RMSDP=6.61D-07 MaxDP=4.88D-05 DE=-3.81D-07 OVMax= 1.20D-04

 Cycle  13  Pass 1  IDiag  1:
 RMSU=  4.56D-07    CP:  1.00D+00  1.05D+00  9.43D-01  1.26D+00
 E= -2510.84621136797     Delta-E=       -0.000000022698 Rises=F Damp=F
 DIIS: error= 1.38D-06 at cycle   5 NSaved=   5.
 NSaved= 5 IEnMin= 5 EnMin= -2510.84621136797     IErMin= 5 ErrMin= 1.38D-06
 ErrMax= 1.38D-06  0.00D+00 EMaxC= 1.00D+00 BMatC= 3.45D-09 BMatP= 8.32D-09
 IDIUse=1 WtCom= 1.00D+00 WtEn= 0.00D+00
 Coeff-Com:  0.788D-02-0.189D+00-0.148D+00 0.437D+00 0.892D+00
 Coeff:      0.788D-02-0.189D+00-0.148D+00 0.437D+00 0.892D+00
 Gap=     0.311 Goal=   None    Shift=    0.000
 RMSDP=4.18D-07 MaxDP=3.32D-05 DE=-2.27D-08 OVMax= 7.32D-05

 Cycle  14  Pass 1  IDiag  1:
 RMSU=  2.20D-07    CP:  1.00D+00  1.05D+00  9.91D-01  1.45D+00  1.48D+00
 E= -2510.84621138198     Delta-E=       -0.000000014017 Rises=F Damp=F
 DIIS: error= 4.94D-07 at cycle   6 NSaved=   6.
 NSaved= 6 IEnMin= 6 EnMin= -2510.84621138198     IErMin= 6 ErrMin= 4.94D-07
 ErrMax= 4.94D-07  0.00D+00 EMaxC= 1.00D+00 BMatC= 4.47D-10 BMatP= 3.45D-09
 IDIUse=1 WtCom= 1.00D+00 WtEn= 0.00D+00
 Coeff-Com:  0.209D-02-0.412D-01-0.442D-01-0.659D-01 0.276D+00 0.873D+00
 Coeff:      0.209D-02-0.412D-01-0.442D-01-0.659D-01 0.276D+00 0.873D+00
 Gap=     0.311 Goal=   None    Shift=    0.000
 RMSDP=1.49D-07 MaxDP=1.32D-05 DE=-1.40D-08 OVMax= 3.03D-05

 Cycle  15  Pass 1  IDiag  1:
 RMSU=  6.26D-08    CP:  1.00D+00  1.05D+00  9.99D-01  1.48D+00  1.73D+00
                    CP:  1.17D+00
 E= -2510.84621138323     Delta-E=       -0.000000001243 Rises=F Damp=F
 DIIS: error= 1.66D-07 at cycle   7 NSaved=   7.
 NSaved= 7 IEnMin= 7 EnMin= -2510.84621138323     IErMin= 7 ErrMin= 1.66D-07
 ErrMax= 1.66D-07  0.00D+00 EMaxC= 1.00D+00 BMatC= 6.62D-11 BMatP= 4.47D-10
 IDIUse=1 WtCom= 1.00D+00 WtEn= 0.00D+00
 Coeff-Com: -0.421D-03 0.132D-01 0.582D-02-0.920D-01-0.354D-01 0.309D+00
 Coeff-Com:  0.800D+00
 Coeff:     -0.421D-03 0.132D-01 0.582D-02-0.920D-01-0.354D-01 0.309D+00
 Coeff:      0.800D+00
 Gap=     0.311 Goal=   None    Shift=    0.000
 RMSDP=5.00D-08 MaxDP=3.53D-06 DE=-1.24D-09 OVMax= 7.83D-06

 Cycle  16  Pass 1  IDiag  1:
 RMSU=  2.44D-08    CP:  1.00D+00  1.05D+00  9.97D-01  1.49D+00  1.81D+00
                    CP:  1.26D+00  1.05D+00
 E= -2510.84621138327     Delta-E=       -0.000000000044 Rises=F Damp=F
 DIIS: error= 6.23D-08 at cycle   8 NSaved=   8.
 NSaved= 8 IEnMin= 8 EnMin= -2510.84621138327     IErMin= 8 ErrMin= 6.23D-08
 ErrMax= 6.23D-08  0.00D+00 EMaxC= 1.00D+00 BMatC= 4.71D-12 BMatP= 6.62D-11
 IDIUse=1 WtCom= 1.00D+00 WtEn= 0.00D+00
 Coeff-Com: -0.289D-03 0.694D-02 0.541D-02-0.164D-01-0.296D-01 0.907D-03
 Coeff-Com:  0.204D+00 0.829D+00
 Coeff:     -0.289D-03 0.694D-02 0.541D-02-0.164D-01-0.296D-01 0.907D-03
 Coeff:      0.204D+00 0.829D+00
 Gap=     0.311 Goal=   None    Shift=    0.000
 RMSDP=1.14D-08 MaxDP=6.72D-07 DE=-4.37D-11 OVMax= 1.25D-06

 Cycle  17  Pass 1  IDiag  1:
 RMSU=  7.39D-09    CP:  1.00D+00  1.05D+00  9.97D-01  1.49D+00  1.82D+00
                    CP:  1.27D+00  1.16D+00  1.13D+00
 E= -2510.84621138335     Delta-E=       -0.000000000082 Rises=F Damp=F
 DIIS: error= 1.80D-08 at cycle   9 NSaved=   9.
 NSaved= 9 IEnMin= 9 EnMin= -2510.84621138335     IErMin= 9 ErrMin= 1.80D-08
 ErrMax= 1.80D-08  0.00D+00 EMaxC= 1.00D+00 BMatC= 7.25D-13 BMatP= 4.71D-12
 IDIUse=1 WtCom= 1.00D+00 WtEn= 0.00D+00
 Coeff-Com: -0.111D-04-0.141D-03 0.522D-03 0.778D-02-0.263D-02-0.433D-01
 Coeff-Com: -0.591D-01 0.183D+00 0.914D+00
 Coeff:     -0.111D-04-0.141D-03 0.522D-03 0.778D-02-0.263D-02-0.433D-01
 Coeff:     -0.591D-01 0.183D+00 0.914D+00
 Gap=     0.311 Goal=   None    Shift=    0.000
 RMSDP=5.28D-09 MaxDP=3.11D-07 DE=-8.19D-11 OVMax= 7.54D-07

 SCF Done:  E(RLC-wPBE) =  -2510.84621138     A.U. after   17 cycles
            NFock= 17  Conv=0.53D-08     -V/T= 2.0070
 KE= 2.493389139407D+03 PE=-1.520636924968D+04 EE= 5.549307417357D+03
 Leave Link  502 at Wed Dec  5 17:58:40 2018, MaxMem=   536870912 cpu:      5929.9
 (Enter /pbs_home/pkowalski/g09d01/g09/l701.exe)
 Compute integral first derivatives.
 ... and contract with generalized density number  0.
 Leave Link  701 at Wed Dec  5 17:58:41 2018, MaxMem=   536870912 cpu:         6.1
 (Enter /pbs_home/pkowalski/g09d01/g09/l702.exe)
 L702 exits ... SP integral derivatives will be done elsewhere.
 Leave Link  702 at Wed Dec  5 17:58:41 2018, MaxMem=   536870912 cpu:         0.2
 (Enter /pbs_home/pkowalski/g09d01/g09/l703.exe)
 Compute integral first derivatives, UseDBF=F ICtDFT=           0.
 Integral derivatives from FoFJK, PRISM(SPDF).
 Calling FoFJK, ICntrl=      2127 FMM=F ISym2X=0 I1Cent= 0 IOpClX= 0 NMat=1 NMatS=1 NMatT=0.
 FoFJK:  IHMeth= 1 ICntrl=    2127 DoSepK=T KAlg= 0 I1Cent=   0 FoldK=F
 IRaf=         1 NMat=   1 IRICut=       1 DoRegI=T DoRafI=F ISym2E= 0.
 FoFCou: FMM=F IPFlag=           0 FMFlag=      100000 FMFlg1=         800
         NFxFlg=           0 DoJE=F BraDBF=F KetDBF=F FulRan=T
         wScrn=  0.000000 ICntrl=    2527 IOpCl=  0 I1Cent=           0 NGrid=           0
         NMat0=    1 NMatS0=      1 NMatT0=    0 NMatD0=    1 NMtDS0=    0 NMtDT0=    0
 Symmetry not used in FoFCou.
 Leave Link  703 at Wed Dec  5 18:02:40 2018, MaxMem=   536870912 cpu:      1901.5
 (Enter /pbs_home/pkowalski/g09d01/g09/l716.exe)
 Dipole        =-1.15757433D-01-1.12488371D+00-3.31154224D-01
 ***** Axes restored to original set *****
 -------------------------------------------------------------------
 Center     Atomic                   Forces (Hartrees/Bohr)
 Number     Number              X              Y              Z
 -------------------------------------------------------------------
      1       16          -0.002179426   -0.021239044    0.016549664
      2       16          -0.004178474   -0.020864834   -0.001245113
      3        9           0.018357337    0.030040649    0.035084189
      4        9           0.003628091    0.007943251   -0.014714170
      5        9           0.003322532    0.020793369   -0.006168060
      6        9          -0.007203446   -0.003183787    0.015691472
      7        9           0.003737696    0.006890486   -0.010549213
      8        9           0.005674457   -0.004196701    0.015625372
      9        6          -0.001195563   -0.001094772    0.029844667
     10        6           0.006696663   -0.008041285   -0.017814649
     11        6          -0.002997040   -0.024011276    0.039342801
     12        6           0.022026844    0.024462991   -0.002287197
     13        6           0.014732801   -0.006840679    0.010230383
     14        6          -0.012143976    0.007658896   -0.013293737
     15        6           0.003379715   -0.020315989   -0.007971841
     16        6          -0.010442354    0.001579612   -0.004840999
     17        6          -0.019902503    0.024073057   -0.032030771
     18        6          -0.003036988   -0.002044494   -0.011185013
     19        6           0.005208803    0.002817532    0.009015503
     20        6           0.001365527    0.012017747   -0.006921303
     21        6           0.001671313    0.001844348   -0.006846841
     22        6          -0.005350255    0.001388775    0.001274852
     23        6          -0.000022245    0.005794321    0.001890104
     24        6           0.004756290   -0.002793049   -0.002666238
     25        6          -0.003990906    0.002677487    0.001884457
     26        6          -0.002264968   -0.003605440    0.000201305
     27        6          -0.000984730   -0.001131414    0.000169243
     28        6          -0.009808933    0.010248064    0.005551817
     29        6          -0.015810219   -0.015765898   -0.016916660
     30        6           0.002982113    0.000533143   -0.002115429
     31        6           0.001781094    0.004792925    0.001772155
     32        6          -0.005404567   -0.002507119   -0.000461111
     33        6           0.003987683    0.002720466   -0.001200334
     34        6           0.002294913   -0.003820841   -0.000163481
     35        6           0.001647634   -0.001357746   -0.000349940
     36        6           0.011764907   -0.003386829   -0.010466614
     37        6           0.000991645   -0.004922995   -0.000544882
     38        1          -0.000312129    0.001825576    0.003816296
     39        1           0.001309205   -0.002859318   -0.000678707
     40        1          -0.001673301    0.001874175   -0.001178374
     41        1           0.000089847   -0.002553636    0.002269103
     42        1           0.009520871    0.007620346    0.001192137
     43        1           0.001751149   -0.001467997   -0.004143349
     44        1          -0.001425645   -0.003414862    0.000255760
     45        1          -0.002082302    0.000528778    0.000816517
     46        1           0.001189687   -0.001469712   -0.000645646
     47        1           0.000093985    0.001969407    0.000319240
     48        1           0.001828731    0.000705108   -0.000526353
     49        1          -0.004303871   -0.005510567    0.000388733
     50        1           0.000452437    0.001472176    0.001779614
     51        1          -0.018651144   -0.014690536   -0.015761732
     52        1           0.001506637   -0.002975715    0.000191593
     53        1           0.001904342    0.001118697   -0.000689016
     54        1          -0.001355204   -0.001509442    0.000347729
     55        1          -0.000029444    0.002011184   -0.000034094
     56        1          -0.001844063    0.000677463    0.000356845
     57        1          -0.003406895   -0.000646539   -0.001866000
     58        1           0.002993916    0.000618727    0.002246669
     59        1          -0.000648273   -0.000476237   -0.001831353
 -------------------------------------------------------------------
 Cartesian Forces:  Max     0.039342801 RMS     0.009622297
 Leave Link  716 at Wed Dec  5 18:02:40 2018, MaxMem=   536870912 cpu:         0.4
 (Enter /pbs_home/pkowalski/g09d01/g09/l103.exe)

 GradGradGradGradGradGradGradGradGradGradGradGradGradGradGradGradGradGrad
 Berny optimization.
 Using GEDIIS/GDIIS optimizer.
 FormGI is forming the generalized inverse of G from B-inverse, IUseBI=4.
 GSVD:  received Info=                   1 from GESDD.
 Internal  Forces:  Max     0.171355903 RMS     0.020878587
 Search for a local minimum.
 Step number   4 out of a maximum of  337
 All quantities printed in internal units (Hartrees-Bohrs-Radians)
 RMS Force = .20879D-01 SwitMx=.10000D-02 MixMth= 1
 Mixed Optimization -- RFO/linear search
 Update second derivatives using D2CorX and points    4    3
 DE=  1.29D-02 DEPred=-5.56D-02 R=-2.32D-01
 Trust test=-2.32D-01 RLast= 7.18D-01 DXMaxT set to 4.24D-01
 ITU= -1  1  1  0
 Use linear search instead of GDIIS.
 Energy rises -- skip Quadratic/GDIIS search.
 Quartic linear search produced a step of -0.57883.
 Iteration  1 RMS(Cart)=  0.26658781 RMS(Int)=  0.00711238
 Iteration  2 RMS(Cart)=  0.03813028 RMS(Int)=  0.00035711
 Iteration  3 RMS(Cart)=  0.00038153 RMS(Int)=  0.00032423
 Iteration  4 RMS(Cart)=  0.00000018 RMS(Int)=  0.00032423
 ITry= 1 IFail=0 DXMaxC= 9.40D-01 DCOld= 1.00D+10 DXMaxT= 4.24D-01 DXLimC= 3.00D+00 Rises=T
 Variable       Old X    -DE/DX   Delta X   Delta X   Delta X     New X
                                 (Linear)    (Quad)   (Total)
    R1        3.19976   0.00998   0.02930   0.00000   0.02916   3.22892
    R2        3.19117   0.02082   0.03676   0.00000   0.03687   3.22805
    R3        3.16265   0.00787   0.03694   0.00000   0.03700   3.19965
    R4        3.22549   0.00199   0.03408   0.00000   0.03424   3.25973
    R5        2.51301  -0.00410   0.01237   0.00000   0.01237   2.52537
    R6        2.51524   0.01706   0.01378   0.00000   0.01378   2.52902
    R7        2.47487   0.02141   0.02121   0.00000   0.02121   2.49608
    R8        2.51106   0.01754   0.01644   0.00000   0.01644   2.52750
    R9        2.54013   0.01241   0.00924   0.00000   0.00924   2.54937
   R10        2.50440   0.01638   0.01644   0.00000   0.01644   2.52084
   R11        2.59581   0.02373   0.03634   0.00000   0.03615   2.63196
   R12        2.78034   0.05691   0.00345   0.00000   0.00345   2.78379
   R13        2.75003   0.05290   0.02144   0.00000   0.02137   2.77140
   R14        2.82636   0.00425   0.00156   0.00000   0.00156   2.82791
   R15        2.51942   0.04482   0.03402   0.00000   0.03386   2.55328
   R16        2.84344  -0.00418  -0.00027   0.00000  -0.00027   2.84316
   R17        2.90008   0.03287  -0.00753   0.00000  -0.00754   2.89254
   R18        2.60519  -0.02139  -0.01868   0.00000  -0.01864   2.58655
   R19        2.89661   0.00077   0.00032   0.00000   0.00038   2.89699
   R20        2.85154  -0.00682  -0.00435   0.00000  -0.00429   2.84724
   R21        2.78519   0.00749   0.00567   0.00000   0.00567   2.79086
   R22        2.86617  -0.01162   0.00194   0.00000   0.00181   2.86798
   R23        2.68665   0.01497   0.01730   0.00000   0.01731   2.70396
   R24        2.06699   0.00374   0.00388   0.00000   0.00388   2.07087
   R25        2.06879   0.00201   0.00464   0.00000   0.00464   2.07343
   R26        2.06714   0.00262   0.00466   0.00000   0.00466   2.07180
   R27        2.06695   0.00271   0.00585   0.00000   0.00585   2.07280
   R28        2.04262   0.01214   0.01600   0.00000   0.01600   2.05862
   R29        2.06943   0.00281   0.00319   0.00000   0.00319   2.07262
   R30        2.77459   0.00735   0.00862   0.00000   0.00862   2.78321
   R31        2.60466   0.00334  -0.00945   0.00000  -0.00928   2.59538
   R32        2.77669   0.00788   0.01386   0.00000   0.01386   2.79055
   R33        2.59033   0.00941  -0.00689   0.00000  -0.00690   2.58343
   R34        2.63649   0.00490   0.00494   0.00000   0.00494   2.64143
   R35        2.64518   0.00303   0.00440   0.00000   0.00440   2.64959
   R36        2.62171   0.00197   0.00307   0.00000   0.00307   2.62478
   R37        2.06182  -0.00353  -0.00627   0.00000  -0.00627   2.05555
   R38        2.61378   0.00237   0.00395   0.00000   0.00395   2.61774
   R39        2.07054  -0.00209  -0.00448   0.00000  -0.00448   2.06606
   R40        2.61957   0.00110   0.00125   0.00000   0.00125   2.62082
   R41        2.06998  -0.00197  -0.00343   0.00000  -0.00343   2.06655
   R42        2.62653   0.00048  -0.00050   0.00000  -0.00050   2.62603
   R43        2.06964  -0.00198  -0.00337   0.00000  -0.00337   2.06627
   R44        2.06903  -0.00203  -0.00319   0.00000  -0.00319   2.06584
   R45        2.84546  -0.00372  -0.00141   0.00000  -0.00141   2.84406
   R46        2.07082   0.00399   0.00388   0.00000   0.00388   2.07470
   R47        2.06554   0.00176   0.00395   0.00000   0.00395   2.06948
   R48        2.05300  -0.01539   0.00530   0.00000   0.00530   2.05830
   R49        2.63492   0.00508   0.00355   0.00000   0.00355   2.63847
   R50        2.64065   0.00235   0.00332   0.00000   0.00332   2.64397
   R51        2.62087   0.00221   0.00294   0.00000   0.00294   2.62380
   R52        2.06816  -0.00313  -0.00421   0.00000  -0.00421   2.06395
   R53        2.61612   0.00274   0.00341   0.00000   0.00341   2.61954
   R54        2.07185  -0.00227  -0.00399   0.00000  -0.00399   2.06786
   R55        2.62202   0.00124   0.00158   0.00000   0.00158   2.62360
   R56        2.07021  -0.00204  -0.00353   0.00000  -0.00353   2.06668
   R57        2.62624   0.00057   0.00075   0.00000   0.00075   2.62700
   R58        2.06984  -0.00200  -0.00345   0.00000  -0.00345   2.06639
   R59        2.06925  -0.00199  -0.00328   0.00000  -0.00328   2.06597
   R60        2.83795  -0.00213  -0.00008   0.00000  -0.00008   2.83787
   R61        2.06804   0.00348   0.00461   0.00000   0.00461   2.07266
   R62        2.06631   0.00222   0.00309   0.00000   0.00309   2.06940
   R63        2.06772   0.00049   0.00220   0.00000   0.00220   2.06993
    A1        1.64789  -0.00329  -0.00945   0.00000  -0.00973   1.63816
    A2        1.65361  -0.00705  -0.00902   0.00000  -0.00881   1.64480
    A3        2.14144  -0.13366  -0.08427   0.00000  -0.08443   2.05701
    A4        1.92651  -0.02220  -0.00369   0.00000  -0.00321   1.92330
    A5        2.09334   0.15580   0.03789   0.00000   0.04028   2.13362
    A6        1.94517   0.01844  -0.00278   0.00000  -0.00309   1.94207
    A7        1.99237  -0.00243   0.02753   0.00000   0.02818   2.02055
    A8        2.27069  -0.01448  -0.03578   0.00000  -0.03574   2.23495
    A9        1.90709   0.00246   0.00078   0.00000   0.00118   1.90826
   A10        2.07173   0.00216  -0.00151   0.00000  -0.00044   2.07128
   A11        2.25047  -0.00334  -0.02863   0.00000  -0.02787   2.22260
   A12        2.10823   0.17136   0.05996   0.00000   0.06038   2.16860
   A13        2.31875  -0.14972  -0.07509   0.00000  -0.07488   2.24387
   A14        1.85621  -0.02163   0.01341   0.00000   0.01354   1.86975
   A15        1.86328   0.00823   0.00946   0.00000   0.00946   1.87274
   A16        2.02973   0.02984   0.00454   0.00000   0.00475   2.03448
   A17        1.86477  -0.03751   0.00355   0.00000   0.00323   1.86799
   A18        1.93058  -0.00157  -0.00284   0.00000  -0.00291   1.92767
   A19        1.93732  -0.00287   0.00153   0.00000   0.00203   1.93934
   A20        1.83769   0.00153  -0.01664   0.00000  -0.01680   1.82088
   A21        1.94894   0.02530   0.00024   0.00000   0.00022   1.94916
   A22        2.34461  -0.04074  -0.05717   0.00000  -0.05703   2.28758
   A23        1.98960   0.01544   0.05648   0.00000   0.05665   2.04624
   A24        1.89751   0.00148  -0.00067   0.00000  -0.00061   1.89690
   A25        1.99152   0.00075  -0.00071   0.00000  -0.00072   1.99079
   A26        2.01218  -0.00487  -0.00488   0.00000  -0.00483   2.00735
   A27        1.88414  -0.00247   0.00087   0.00000   0.00070   1.88483
   A28        1.89185   0.00356  -0.00144   0.00000  -0.00166   1.89019
   A29        1.77952   0.00171   0.00731   0.00000   0.00760   1.78712
   A30        1.85506   0.00246   0.01028   0.00000   0.01029   1.86535
   A31        1.96329  -0.00083  -0.00583   0.00000  -0.00594   1.95735
   A32        1.89515  -0.00050   0.00485   0.00000   0.00497   1.90012
   A33        1.98312   0.00224   0.00198   0.00000   0.00210   1.98521
   A34        1.96025   0.00154  -0.00058   0.00000  -0.00064   1.95961
   A35        1.80759  -0.00512  -0.01132   0.00000  -0.01132   1.79627
   A36        2.08335   0.00135   0.00370   0.00000   0.00391   2.08726
   A37        2.01446  -0.00996  -0.00604   0.00000  -0.00628   2.00818
   A38        2.18535   0.00862   0.00206   0.00000   0.00227   2.18762
   A39        1.88139   0.00368   0.00421   0.00000   0.00421   1.88560
   A40        1.98049  -0.00402  -0.00862   0.00000  -0.00861   1.97188
   A41        1.94438  -0.00068  -0.00330   0.00000  -0.00329   1.94109
   A42        1.89121   0.00008   0.00233   0.00000   0.00232   1.89353
   A43        1.88901  -0.00094   0.00372   0.00000   0.00372   1.89273
   A44        1.87495   0.00195   0.00221   0.00000   0.00223   1.87719
   A45        1.99009  -0.00397  -0.01066   0.00000  -0.01060   1.97950
   A46        1.97130  -0.00184  -0.01201   0.00000  -0.01195   1.95936
   A47        1.82954   0.00684   0.01503   0.00000   0.01500   1.84454
   A48        1.89548   0.00114  -0.00228   0.00000  -0.00215   1.89333
   A49        1.89346  -0.00108   0.00332   0.00000   0.00330   1.89676
   A50        1.87854  -0.00079   0.00851   0.00000   0.00849   1.88703
   A51        2.07363  -0.00441  -0.00059   0.00000  -0.00065   2.07299
   A52        1.92371   0.00899   0.00889   0.00000   0.00902   1.93273
   A53        2.28546  -0.00456  -0.00818   0.00000  -0.00824   2.27722
   A54        2.05649  -0.00585   0.00046   0.00000   0.00044   2.05693
   A55        1.90304   0.01790   0.01135   0.00000   0.01139   1.91443
   A56        2.31832  -0.01217  -0.01090   0.00000  -0.01091   2.30741
   A57        2.13400   0.00201   0.00694   0.00000   0.00694   2.14094
   A58        2.10603  -0.00176  -0.00621   0.00000  -0.00621   2.09981
   A59        2.04309  -0.00025  -0.00071   0.00000  -0.00071   2.04238
   A60        2.11670  -0.00018  -0.00020   0.00000  -0.00020   2.11650
   A61        2.09211   0.00120   0.01264   0.00000   0.01264   2.10475
   A62        2.07430  -0.00102  -0.01243   0.00000  -0.01243   2.06187
   A63        2.12610  -0.00072  -0.00023   0.00000  -0.00023   2.12587
   A64        2.08619   0.00135   0.00738   0.00000   0.00738   2.09357
   A65        2.07087  -0.00063  -0.00714   0.00000  -0.00714   2.06372
   A66        2.10956  -0.00065  -0.00075   0.00000  -0.00075   2.10881
   A67        2.07618   0.00069   0.00254   0.00000   0.00254   2.07872
   A68        2.09742  -0.00004  -0.00178   0.00000  -0.00178   2.09564
   A69        2.10011   0.00028  -0.00059   0.00000  -0.00059   2.09951
   A70        2.08240   0.00009   0.00211   0.00000   0.00211   2.08451
   A71        2.10067  -0.00038  -0.00151   0.00000  -0.00151   2.09915
   A72        2.07077   0.00152   0.00250   0.00000   0.00250   2.07327
   A73        2.10585  -0.00068  -0.00117   0.00000  -0.00117   2.10468
   A74        2.10656  -0.00085  -0.00133   0.00000  -0.00133   2.10523
   A75        1.97434  -0.00904   0.00528   0.00000   0.00526   1.97960
   A76        2.14133   0.07502  -0.01017   0.00000  -0.01008   2.13125
   A77        2.15582  -0.06717   0.00553   0.00000   0.00543   2.16125
   A78        1.89556  -0.01052   0.00245   0.00000   0.00244   1.89800
   A79        1.99699   0.00259  -0.01130   0.00000  -0.01130   1.98569
   A80        1.93904   0.01053  -0.00024   0.00000  -0.00024   1.93880
   A81        1.88436   0.00052   0.01221   0.00000   0.01220   1.89656
   A82        1.86878  -0.00773  -0.00803   0.00000  -0.00803   1.86075
   A83        1.87431   0.00375   0.00528   0.00000   0.00529   1.87960
   A84        2.10718   0.00447   0.00513   0.00000   0.00513   2.11231
   A85        2.11428  -0.00345  -0.00496   0.00000  -0.00496   2.10931
   A86        2.06120  -0.00102  -0.00019   0.00000  -0.00019   2.06102
   A87        2.10923   0.00011  -0.00029   0.00000  -0.00029   2.10894
   A88        2.08448   0.00100   0.00796   0.00000   0.00796   2.09243
   A89        2.08877  -0.00111  -0.00764   0.00000  -0.00764   2.08113
   A90        2.11292   0.00008  -0.00007   0.00000  -0.00007   2.11286
   A91        2.08159   0.00033   0.00579   0.00000   0.00579   2.08738
   A92        2.08858  -0.00041  -0.00572   0.00000  -0.00572   2.08286
   A93        2.10363  -0.00035  -0.00046   0.00000  -0.00046   2.10316
   A94        2.08235   0.00050   0.00154   0.00000   0.00154   2.08389
   A95        2.09714  -0.00015  -0.00107   0.00000  -0.00107   2.09607
   A96        2.09979   0.00021  -0.00066   0.00000  -0.00066   2.09913
   A97        2.08496   0.00014   0.00156   0.00000   0.00156   2.08652
   A98        2.09843  -0.00035  -0.00090   0.00000  -0.00090   2.09753
   A99        2.07937   0.00097   0.00167   0.00000   0.00167   2.08104
   A100       2.10139  -0.00041  -0.00076   0.00000  -0.00076   2.10063
   A101       2.10238  -0.00056  -0.00091   0.00000  -0.00091   2.10147
   A102       1.93117   0.00186   0.00603   0.00000   0.00608   1.93725
   A103       2.15280   0.00210  -0.01278   0.00000  -0.01279   2.14002
   A104       2.19859  -0.00400   0.00628   0.00000   0.00628   2.20487
   A105       1.94784  -0.00245  -0.01458   0.00000  -0.01458   1.93326
   A106       1.95259  -0.00069  -0.00300   0.00000  -0.00299   1.94959
   A107       1.93976   0.00101   0.00914   0.00000   0.00915   1.94891
   A108       1.83916   0.00253   0.01468   0.00000   0.01468   1.85385
   A109       1.88774  -0.00014  -0.01119   0.00000  -0.01119   1.87655
   A110       1.89258  -0.00015   0.00512   0.00000   0.00513   1.89772
    D1       -0.00184  -0.00116   0.00575   0.00000   0.00588   0.00404
    D2       -2.82747  -0.00407   0.08115   0.00000   0.08054  -2.74693
    D3        3.13340   0.00060  -0.00581   0.00000  -0.00591   3.12750
    D4        0.01840  -0.00019  -0.01071   0.00000  -0.01080   0.00760
    D5        0.08526   0.00915   0.02058   0.00000   0.02036   0.10562
    D6       -2.69288   0.00908   0.05416   0.00000   0.05330  -2.63957
    D7        3.08549  -0.00302  -0.01999   0.00000  -0.01996   3.06553
    D8        0.04056  -0.00127  -0.02833   0.00000  -0.02799   0.01256
    D9        2.44827   0.04147  -0.07000   0.00000  -0.07181   2.37646
   D10       -1.13127   0.04676  -0.08946   0.00000  -0.09120  -1.22247
   D11       -0.18003  -0.01008  -0.00728   0.00000  -0.00698  -0.18701
   D12        2.52362  -0.00479  -0.02674   0.00000  -0.02638   2.49725
   D13        2.91668   0.01034   0.05007   0.00000   0.04986   2.96654
   D14       -0.22774   0.01695   0.10560   0.00000   0.10602  -0.12171
   D15       -0.78493   0.00625  -0.04120   0.00000  -0.04163  -0.82656
   D16        2.35384   0.01285   0.01433   0.00000   0.01453   2.36837
   D17        0.21659   0.00607  -0.01377   0.00000  -0.01380   0.20278
   D18       -2.76643   0.02123  -0.01885   0.00000  -0.01865  -2.78508
   D19       -2.42790   0.05169   0.09871   0.00000   0.09710  -2.33080
   D20        0.87228   0.06684   0.09364   0.00000   0.09226   0.96453
   D21       -0.74993   0.00337  -0.01207   0.00000  -0.01196  -0.76189
   D22       -2.92480   0.00661   0.00888   0.00000   0.00910  -2.91570
   D23        1.31822   0.00434  -0.00417   0.00000  -0.00401   1.31421
   D24        2.83901  -0.00605   0.01544   0.00000   0.01521   2.85423
   D25        0.66415  -0.00281   0.03638   0.00000   0.03627   0.70042
   D26       -1.37602  -0.00508   0.02333   0.00000   0.02316  -1.35286
   D27        3.13333   0.00039  -0.02203   0.00000  -0.02203   3.11130
   D28       -0.01530   0.00245   0.00069   0.00000   0.00067  -0.01463
   D29       -0.36629   0.00516  -0.09749   0.00000  -0.09769  -0.46398
   D30        2.76827   0.00723  -0.07477   0.00000  -0.07498   2.69328
   D31        1.37487   0.00232  -0.04002   0.00000  -0.04018   1.33470
   D32       -0.71955   0.00219  -0.04044   0.00000  -0.04061  -0.76016
   D33       -2.83829   0.00306  -0.03478   0.00000  -0.03493  -2.87321
   D34       -1.38002  -0.00274   0.04191   0.00000   0.04207  -1.33795
   D35        2.80874  -0.00287   0.04148   0.00000   0.04163   2.85038
   D36        0.69001  -0.00200   0.04715   0.00000   0.04732   0.73732
   D37        0.74865   0.03641   0.04925   0.00000   0.04828   0.79693
   D38       -1.38013   0.00419   0.03534   0.00000   0.03430  -1.34583
   D39        2.80892   0.00755   0.04455   0.00000   0.04318   2.85210
   D40       -2.39078   0.03165   0.00192   0.00000   0.00248  -2.38830
   D41        1.76362  -0.00057  -0.01199   0.00000  -0.01149   1.75213
   D42       -0.33052   0.00279  -0.00278   0.00000  -0.00261  -0.33313
   D43        3.11254  -0.00730  -0.04920   0.00000  -0.05100   3.06153
   D44       -0.03904  -0.00648  -0.01792   0.00000  -0.01861  -0.05765
   D45       -0.03158  -0.00111  -0.00242   0.00000  -0.00235  -0.03393
   D46        3.10003  -0.00029   0.02886   0.00000   0.03004   3.13007
   D47       -1.38592   0.01006   0.00438   0.00000   0.00435  -1.38157
   D48        0.72538   0.01065   0.00369   0.00000   0.00361   0.72899
   D49        2.71611   0.01446   0.00573   0.00000   0.00546   2.72157
   D50        0.63925  -0.00320   0.01862   0.00000   0.01863   0.65787
   D51        2.75054  -0.00261   0.01793   0.00000   0.01788   2.76843
   D52       -1.54190   0.00120   0.01998   0.00000   0.01973  -1.52217
   D53        2.72894  -0.00570   0.00629   0.00000   0.00629   2.73523
   D54       -1.44295  -0.00511   0.00561   0.00000   0.00555  -1.43741
   D55        0.54778  -0.00130   0.00765   0.00000   0.00740   0.55518
   D56       -1.66001   0.00410   0.01013   0.00000   0.00991  -1.65009
   D57        2.51444  -0.00018  -0.00049   0.00000  -0.00073   2.51371
   D58        0.38285   0.00010   0.00661   0.00000   0.00640   0.38926
   D59        1.48940   0.00382  -0.01728   0.00000  -0.01690   1.47249
   D60       -0.61934  -0.00046  -0.02791   0.00000  -0.02755  -0.64689
   D61       -2.75093  -0.00018  -0.02080   0.00000  -0.02042  -2.77134
   D62       -1.15874  -0.00145  -0.07081   0.00000  -0.07108  -1.22982
   D63        1.99062  -0.00365  -0.09607   0.00000  -0.09625   1.89437
   D64        1.97270  -0.00058  -0.03768   0.00000  -0.03750   1.93520
   D65       -1.16112  -0.00278  -0.06294   0.00000  -0.06267  -1.22380
   D66       -0.63096   0.00077  -0.02270   0.00000  -0.02274  -0.65371
   D67        1.41537   0.00439  -0.00718   0.00000  -0.00723   1.40814
   D68       -2.72104   0.00465  -0.01231   0.00000  -0.01228  -2.73333
   D69       -2.76176  -0.00053  -0.01742   0.00000  -0.01739  -2.77915
   D70       -0.71542   0.00309  -0.00190   0.00000  -0.00188  -0.71730
   D71        1.43135   0.00335  -0.00703   0.00000  -0.00693   1.42441
   D72        1.53640   0.00011  -0.02120   0.00000  -0.02102   1.51538
   D73       -2.70045   0.00374  -0.00568   0.00000  -0.00551  -2.70595
   D74       -0.55368   0.00400  -0.01081   0.00000  -0.01056  -0.56424
   D75        0.02941  -0.00274  -0.00868   0.00000  -0.00871   0.02070
   D76        3.13503  -0.00394  -0.01918   0.00000  -0.01923   3.11581
   D77       -3.11969  -0.00057   0.01553   0.00000   0.01550  -3.10419
   D78       -0.01406  -0.00178   0.00503   0.00000   0.00498  -0.00908
   D79       -2.51568   0.00222  -0.02334   0.00000  -0.02336  -2.53904
   D80        0.59059   0.00201  -0.02409   0.00000  -0.02411   0.56648
   D81        0.59288   0.00344  -0.01703   0.00000  -0.01701   0.57587
   D82       -2.58403   0.00323  -0.01778   0.00000  -0.01776  -2.60179
   D83       -0.02902   0.00139   0.01239   0.00000   0.01243  -0.01658
   D84       -3.13349   0.00247   0.02395   0.00000   0.02391  -3.10958
   D85       -3.13977   0.00042   0.00657   0.00000   0.00659  -3.13317
   D86        0.03895   0.00151   0.01813   0.00000   0.01807   0.05702
   D87        3.07257  -0.00130   0.00309   0.00000   0.00322   3.07579
   D88       -0.05606  -0.00097   0.00150   0.00000   0.00163  -0.05443
   D89       -0.19375  -0.00139   0.01534   0.00000   0.01521  -0.17854
   D90        2.96080  -0.00106   0.01374   0.00000   0.01362   2.97442
   D91       -0.15074  -0.00403   0.02766   0.00000   0.02739  -0.12334
   D92        2.83076  -0.00438   0.03123   0.00000   0.03071   2.86147
   D93        3.10750  -0.00287   0.01659   0.00000   0.01659   3.12409
   D94       -0.19419  -0.00322   0.02015   0.00000   0.01991  -0.17428
   D95       -3.13879   0.00022  -0.00041   0.00000  -0.00040  -3.13920
   D96       -0.01126   0.00003   0.00083   0.00000   0.00083  -0.01043
   D97       -0.00972  -0.00011   0.00110   0.00000   0.00110  -0.00862
   D98        3.11781  -0.00030   0.00234   0.00000   0.00233   3.12014
   D99        3.13473  -0.00017   0.00115   0.00000   0.00116   3.13588
   D100      -0.01502  -0.00016   0.00176   0.00000   0.00176  -0.01326
   D101       0.00544   0.00012  -0.00041   0.00000  -0.00041   0.00503
   D102       3.13888   0.00014   0.00020   0.00000   0.00020   3.13908
   D103       0.00608   0.00001  -0.00080   0.00000  -0.00080   0.00528
   D104       3.14099  -0.00001  -0.00004   0.00000  -0.00004   3.14095
   D105      -3.12159   0.00019  -0.00219   0.00000  -0.00220  -3.12379
   D106       0.01332   0.00017  -0.00144   0.00000  -0.00144   0.01188
   D107       0.00261  -0.00005  -0.00060   0.00000  -0.00060   0.00201
   D108       3.13939  -0.00001   0.00004   0.00000   0.00004   3.13943
   D109      -3.13090  -0.00007  -0.00126   0.00000  -0.00126  -3.13216
   D110       0.00588  -0.00003  -0.00062   0.00000  -0.00062   0.00526
   D111       0.00224   0.00007  -0.00023   0.00000  -0.00023   0.00201
   D112       3.14014   0.00001   0.00017   0.00000   0.00017   3.14031
   D113      -3.13260   0.00009  -0.00100   0.00000  -0.00101  -3.13360
   D114       0.00530   0.00003  -0.00061   0.00000  -0.00061   0.00470
   D115      -0.00649  -0.00006   0.00091   0.00000   0.00091  -0.00558
   D116       3.13880   0.00000   0.00051   0.00000   0.00051   3.13931
   D117       3.13997  -0.00010   0.00025   0.00000   0.00025   3.14022
   D118       0.00208  -0.00004  -0.00015   0.00000  -0.00015   0.00193
   D119       2.13875   0.00317  -0.01290   0.00000  -0.01303   2.12573
   D120      -2.03810  -0.00211  -0.00301   0.00000  -0.00313  -2.04123
   D121       0.08776   0.01290  -0.00447   0.00000  -0.00460   0.08317
   D122      -0.82774   0.01275  -0.01827   0.00000  -0.01815  -0.84590
   D123       1.27858   0.00747  -0.00838   0.00000  -0.00825   1.27033
   D124      -2.87873   0.02248  -0.00984   0.00000  -0.00972  -2.88846
   D125       3.12838  -0.00006  -0.00082   0.00000  -0.00082   3.12757
   D126       0.02724   0.00013  -0.00138   0.00000  -0.00138   0.02586
   D127       0.02106   0.00020   0.00001   0.00000   0.00001   0.02107
   D128      -3.08008   0.00039  -0.00055   0.00000  -0.00055  -3.08063
   D129      -3.12637   0.00000  -0.00031   0.00000  -0.00031  -3.12668
   D130       0.03029   0.00012  -0.00034   0.00000  -0.00034   0.02995
   D131      -0.01919  -0.00009  -0.00093   0.00000  -0.00092  -0.02012
   D132       3.13747   0.00003  -0.00096   0.00000  -0.00096   3.13651
   D133      -0.00771  -0.00015   0.00053   0.00000   0.00053  -0.00718
   D134      -3.13616  -0.00002  -0.00023   0.00000  -0.00023  -3.13639
   D135       3.09333  -0.00030   0.00144   0.00000   0.00145   3.09478
   D136      -0.03512  -0.00017   0.00068   0.00000   0.00068  -0.03443
   D137       0.00389  -0.00005   0.00130   0.00000   0.00130   0.00519
   D138      -3.13465   0.00003   0.00049   0.00000   0.00049  -3.13416
   D139       3.13036  -0.00016   0.00143   0.00000   0.00143   3.13179
   D140      -0.00819  -0.00008   0.00062   0.00000   0.00062  -0.00757
   D141      -0.00804  -0.00001  -0.00018   0.00000  -0.00018  -0.00822
   D142      -3.13989   0.00005  -0.00020   0.00000  -0.00020  -3.14008
   D143       3.12029  -0.00014   0.00060   0.00000   0.00061   3.12090
   D144      -0.01156  -0.00008   0.00059   0.00000   0.00059  -0.01096
   D145       0.00992   0.00012  -0.00072   0.00000  -0.00072   0.00920
   D146      -3.14142   0.00006  -0.00071   0.00000  -0.00071   3.14105
   D147      -3.13474   0.00004   0.00010   0.00000   0.00010  -3.13465
   D148      -0.00290  -0.00002   0.00011   0.00000   0.00011  -0.00279
   D149      -0.77891   0.00125  -0.01460   0.00000  -0.01460  -0.79351
   D150       1.27699   0.00237  -0.00768   0.00000  -0.00768   1.26931
   D151      -2.88781   0.00241   0.00333   0.00000   0.00333  -2.88448
   D152       2.32110   0.00001  -0.02689   0.00000  -0.02689   2.29421
   D153      -1.90619   0.00113  -0.01997   0.00000  -0.01996  -1.92615
   D154       0.21220   0.00117  -0.00895   0.00000  -0.00896   0.20324
         Item               Value     Threshold  Converged?
 Maximum Force            0.171356     0.000450     NO 
 RMS     Force            0.020879     0.000300     NO 
 Maximum Displacement     0.940392     0.001800     NO 
 RMS     Displacement     0.298879     0.001200     NO 
 Predicted change in Energy=-1.477179D-02
 GradGradGradGradGradGradGradGradGradGradGradGradGradGradGradGradGradGrad

 Leave Link  103 at Wed Dec  5 18:02:40 2018, MaxMem=   536870912 cpu:         3.6
 (Enter /pbs_home/pkowalski/g09d01/g09/l202.exe)
 Stoichiometry    C29H22F6S2
 Framework group  C1[X(C29H22F6S2)]
 Deg. of freedom   171
 Full point group                 C1      NOp   1
 RotChk:  IX=0 Diff= 3.56D-02
 Largest Abelian subgroup         C1      NOp   1
 Largest concise Abelian subgroup C1      NOp   1
                         Standard orientation:                         
 ---------------------------------------------------------------------
 Center     Atomic      Atomic             Coordinates (Angstroms)
 Number     Number       Type             X           Y           Z
 ---------------------------------------------------------------------
      1         16           0        2.387717   -1.609666    1.610399
      2         16           0       -1.745288   -2.207311   -0.574299
      3          9           0       -2.530267    3.079757   -0.246559
      4          9           0       -1.049163    3.393467   -1.779058
      5          9           0       -0.334404    4.944001    0.279321
      6          9           0       -0.975330    3.437670    1.688467
      7          9           0        1.682348    3.442695   -0.512868
      8          9           0        1.585183    3.014536    1.597017
      9          6           0       -1.439809    0.284929   -1.036101
     10          6           0       -0.759698   -0.929447   -1.086690
     11          6           0        1.140638   -0.450610    1.465698
     12          6           0       -0.728583    1.449625   -0.481380
     13          6           0       -1.244015    2.889022   -0.554879
     14          6           0        0.497161    1.490898    0.126322
     15          6           0       -0.415013    3.642768    0.491439
     16          6           0        0.909538    2.902940    0.452232
     17          6           0        1.445454    0.412811    0.472136
     18          6           0        0.246183   -0.200908    2.649435
     19          6           0        0.389528   -1.307041   -1.967664
     20          6           0        3.318839   -0.935061    0.347111
     21          6           0       -3.160321   -1.230259   -0.437971
     22          6           0       -4.429960   -1.899474   -0.090419
     23          6           0       -5.619758   -1.197055    0.121225
     24          6           0       -4.478694   -3.293220    0.054445
     25          6           0       -6.797377   -1.856213    0.449814
     26          6           0       -5.651142   -3.952144    0.386248
     27          6           0       -6.825645   -3.236282    0.584157
     28          6           0       -2.868929    0.055423   -0.799976
     29          6           0       -3.911095    1.088333   -1.134696
     30          6           0        4.610598   -1.556411    0.008801
     31          6           0        5.691557   -0.782597   -0.418003
     32          6           0        4.801681   -2.935481    0.147393
     33          6           0        6.912502   -1.370710   -0.720046
     34          6           0        6.021085   -3.522262   -0.153091
     35          6           0        7.084016   -2.742709   -0.594663
     36          6           0        2.696177    0.170184   -0.179194
     37          6           0        3.186799    1.005800   -1.326473
     38          1           0        0.800482    0.410295    3.370604
     39          1           0       -0.072073   -1.124864    3.148323
     40          1           0       -0.658251    0.344474    2.355263
     41          1           0        0.925263   -2.201150   -1.626050
     42          1           0        1.107860   -0.495711   -2.079409
     43          1           0       -0.047148   -1.514004   -2.952252
     44          1           0       -5.643541   -0.112334    0.043664
     45          1           0       -3.576295   -3.890220   -0.102384
     46          1           0       -7.707806   -1.271475    0.608243
     47          1           0       -5.645524   -5.040876    0.487278
     48          1           0       -7.754393   -3.751007    0.844076
     49          1           0       -4.626549    0.650960   -1.843343
     50          1           0       -4.462150    1.457867   -0.263445
     51          1           0       -3.464947    1.947890   -1.633179
     52          1           0        5.592184    0.303218   -0.481452
     53          1           0        3.972533   -3.564776    0.484908
     54          1           0        7.744981   -0.741637   -1.047601
     55          1           0        6.141078   -4.603501   -0.042491
     56          1           0        8.046830   -3.203128   -0.831785
     57          1           0        2.385578    1.172592   -2.056680
     58          1           0        3.510309    1.998227   -0.995375
     59          1           0        4.017104    0.522556   -1.852667
 ---------------------------------------------------------------------
 Rotational constants (GHZ):      0.1299797      0.0684902      0.0501339
 Leave Link  202 at Wed Dec  5 18:02:41 2018, MaxMem=   536870912 cpu:         0.0
 (Enter /pbs_home/pkowalski/g09d01/g09/l301.exe)
 Basis read from rwf:  (5D, 7F)
 No pseudopotential information found on rwf file.
 There are   673 symmetry adapted cartesian basis functions of A   symmetry.
 There are   636 symmetry adapted basis functions of A   symmetry.
   636 basis functions,  1103 primitive gaussians,   673 cartesian basis functions
   141 alpha electrons      141 beta electrons
       nuclear repulsion energy      4673.8180292202 Hartrees.
 IExCor=32609 DFT=T Ex+Corr=LC-wPBE ExCW=0 ScaHFX=  1.000000
 ScaDFX=  1.000000  0.000000  1.000000  1.000000 ScalE2=  1.000000  1.000000
 IRadAn=      0 IRanWt=     -1 IRanGd=            0 ICorTp=0 IEmpDi=  4
  HFx wShort=  0.000000 wLong=  0.400000 cFull=  0.000000 cShort=  0.000000 cLong=  1.000000
  DFx wShort=  0.000000 wLong=  0.400000 cFull=  0.000000 cShort=  0.000000 cLong=  1.000000
 NAtoms=   59 NActive=   59 NUniq=   59 SFac= 1.00D+00 NAtFMM=   60 NAOKFM=F Big=F
 Integral buffers will be    131072 words long.
 Raffenetti 2 integral format.
 Two-electron integral symmetry is turned on.
 No density basis found on file   724.
 Leave Link  301 at Wed Dec  5 18:02:41 2018, MaxMem=   536870912 cpu:         0.5
 (Enter /pbs_home/pkowalski/g09d01/g09/l302.exe)
 NPDir=0 NMtPBC=     1 NCelOv=     1 NCel=       1 NClECP=     1 NCelD=      1
         NCelK=      1 NCelE2=     1 NClLst=     1 CellRange=     0.0.
 One-electron integrals computed using PRISM.
 NBasis=   636 RedAO= T EigKep=  2.79D-04  NBF=   636
 NBsUse=   636 1.00D-06 EigRej= -1.00D+00 NBFU=   636
 Precomputing XC quadrature grid using
 IXCGrd= 4 IRadAn=           0 IRanWt=          -1 IRanGd=           0 AccXCQ= 0.00D+00.
 Generated NRdTot=       0 NPtTot=           0 NUsed=           0 NTot=          32
 NSgBfM=   611   611   619   623   623 MxSgAt=    59 MxSgA2=    59.
 Leave Link  302 at Wed Dec  5 18:02:44 2018, MaxMem=   536870912 cpu:        23.9
 (Enter /pbs_home/pkowalski/g09d01/g09/l303.exe)
 DipDrv:  MaxL=1.
 Leave Link  303 at Wed Dec  5 18:02:45 2018, MaxMem=   536870912 cpu:         2.4
 (Enter /pbs_home/pkowalski/g09d01/g09/l401.exe)
 Lowest energy guess from the checkpoint file:  "dae0068freq_open_lc-wpbe_air.chk"
 B after Tr=     0.000000    0.000000    0.000000
         Rot=    0.999967   -0.003647   -0.002505    0.006815 Ang=  -0.93 deg.
 Guess basis will be translated and rotated to current coordinates.
 B after Tr=     0.000000    0.000000    0.000000
         Rot=    0.999955    0.003571    0.004244   -0.007746 Ang=   1.09 deg.
 Guess basis will be translated and rotated to current coordinates.
 CkInt1:  FT= 4.21D-01
 Max alpha theta= 11.322 degrees.
 JPrj=2 DoOrth=T DoCkMO=T.
 Leave Link  401 at Wed Dec  5 18:02:48 2018, MaxMem=   536870912 cpu:        23.0
 (Enter /pbs_home/pkowalski/g09d01/g09/l502.exe)
 Closed shell SCF:
 Using DIIS extrapolation, IDIIS=  1040.
 Integral symmetry usage will be decided dynamically.
 IVT=     1387805 IEndB=     1387805 NGot=   536870912 MDV=   535953350
 LenX=   535953350 LenY=   535499748
 Requested convergence on RMS density matrix=1.00D-08 within 128 cycles.
 Requested convergence on MAX density matrix=1.00D-06.
 Requested convergence on             energy=1.00D-06.
 No special actions if energy rises.
 Fock matrices will be formed incrementally for  20 cycles.
 Integral accuracy reduced to 1.0D-05 until final iterations.

 Cycle   1  Pass 0  IDiag  1:
 FoFJK:  IHMeth= 1 ICntrl=       0 DoSepK=T KAlg= 0 I1Cent=   0 FoldK=F
 IRaf=         1 NMat=   1 IRICut=       1 DoRegI=T DoRafI=F ISym2E= 0.
 FoFCou: FMM=F IPFlag=           0 FMFlag=      100000 FMFlg1=           0
         NFxFlg=           0 DoJE=T BraDBF=F KetDBF=F FulRan=T
         wScrn=  0.000000 ICntrl=     500 IOpCl=  0 I1Cent=           0 NGrid=           0
         NMat0=    1 NMatS0=      1 NMatT0=    0 NMatD0=    1 NMtDS0=    0 NMtDT0=    0
 Symmetry not used in FoFCou.
 E= -2510.87075784573    
 DIIS: error= 8.84D-04 at cycle   1 NSaved=   1.
 NSaved= 1 IEnMin= 1 EnMin= -2510.87075784573     IErMin= 1 ErrMin= 8.84D-04
 ErrMax= 8.84D-04  0.00D+00 EMaxC= 1.00D-01 BMatC= 2.06D-03 BMatP= 2.06D-03
 IDIUse=3 WtCom= 9.91D-01 WtEn= 8.84D-03
 Coeff-Com:  0.100D+01
 Coeff-En:   0.100D+01
 Coeff:      0.100D+01
 Gap=    80.476 Goal=   None    Shift=    0.000
 RMSDP=2.30D-04 MaxDP=1.26D-02              OVMax= 4.92D-03

 Cycle   2  Pass 0  IDiag  1:
 RMSU=  2.30D-04    CP:  1.00D+00
 E= -2510.87217769527     Delta-E=       -0.001419849540 Rises=F Damp=F
 DIIS: error= 1.93D-04 at cycle   2 NSaved=   2.
 NSaved= 2 IEnMin= 2 EnMin= -2510.87217769527     IErMin= 2 ErrMin= 1.93D-04
 ErrMax= 1.93D-04  0.00D+00 EMaxC= 1.00D-01 BMatC= 5.84D-05 BMatP= 2.06D-03
 IDIUse=3 WtCom= 9.98D-01 WtEn= 1.93D-03
 Coeff-Com: -0.177D-01 0.102D+01
 Coeff-En:   0.000D+00 0.100D+01
 Coeff:     -0.177D-01 0.102D+01
 Gap=     0.305 Goal=   None    Shift=    0.000
 RMSDP=3.81D-05 MaxDP=1.78D-03 DE=-1.42D-03 OVMax= 2.56D-03

 Cycle   3  Pass 0  IDiag  1:
 RMSU=  3.56D-05    CP:  1.00D+00  1.06D+00
 E= -2510.87224426359     Delta-E=       -0.000066568325 Rises=F Damp=F
 DIIS: error= 1.23D-04 at cycle   3 NSaved=   3.
 NSaved= 3 IEnMin= 3 EnMin= -2510.87224426359     IErMin= 3 ErrMin= 1.23D-04
 ErrMax= 1.23D-04  0.00D+00 EMaxC= 1.00D-01 BMatC= 2.55D-05 BMatP= 5.84D-05
 IDIUse=3 WtCom= 9.99D-01 WtEn= 1.23D-03
 Coeff-Com: -0.317D-01 0.393D+00 0.639D+00
 Coeff-En:   0.000D+00 0.000D+00 0.100D+01
 Coeff:     -0.316D-01 0.392D+00 0.639D+00
 Gap=     0.306 Goal=   None    Shift=    0.000
 RMSDP=1.58D-05 MaxDP=8.75D-04 DE=-6.66D-05 OVMax= 1.14D-03

 Cycle   4  Pass 0  IDiag  1:
 RMSU=  1.19D-05    CP:  1.00D+00  1.08D+00  7.46D-01
 E= -2510.87227411311     Delta-E=       -0.000029849518 Rises=F Damp=F
 DIIS: error= 3.37D-05 at cycle   4 NSaved=   4.
 NSaved= 4 IEnMin= 4 EnMin= -2510.87227411311     IErMin= 4 ErrMin= 3.37D-05
 ErrMax= 3.37D-05  0.00D+00 EMaxC= 1.00D-01 BMatC= 1.67D-06 BMatP= 2.55D-05
 IDIUse=1 WtCom= 1.00D+00 WtEn= 0.00D+00
 Coeff-Com: -0.532D-02-0.141D-01 0.151D+00 0.868D+00
 Coeff:     -0.532D-02-0.141D-01 0.151D+00 0.868D+00
 Gap=     0.305 Goal=   None    Shift=    0.000
 RMSDP=5.24D-06 MaxDP=1.89D-04 DE=-2.98D-05 OVMax= 8.14D-04

 Initial convergence to 1.0D-05 achieved.  Increase integral accuracy.
 Cycle   5  Pass 1  IDiag  1:
 E= -2510.87238937256     Delta-E=       -0.000115259443 Rises=F Damp=F
 DIIS: error= 1.38D-04 at cycle   1 NSaved=   1.
 NSaved= 1 IEnMin= 1 EnMin= -2510.87238937256     IErMin= 1 ErrMin= 1.38D-04
 ErrMax= 1.38D-04  0.00D+00 EMaxC= 1.00D-01 BMatC= 1.63D-05 BMatP= 1.63D-05
 IDIUse=3 WtCom= 9.99D-01 WtEn= 1.38D-03
 Coeff-Com:  0.100D+01
 Coeff-En:   0.100D+01
 Coeff:      0.100D+01
 Gap=     0.306 Goal=   None    Shift=    0.000
 RMSDP=5.24D-06 MaxDP=1.89D-04 DE=-1.15D-04 OVMax= 4.52D-04

 Cycle   6  Pass 1  IDiag  1:
 RMSU=  1.65D-04    CP:  1.00D+00
 E= -2510.87240596694     Delta-E=       -0.000016594385 Rises=F Damp=F
 DIIS: error= 2.16D-05 at cycle   2 NSaved=   2.
 NSaved= 2 IEnMin= 2 EnMin= -2510.87240596694     IErMin= 2 ErrMin= 2.16D-05
 ErrMax= 2.16D-05  0.00D+00 EMaxC= 1.00D-01 BMatC= 4.62D-07 BMatP= 1.63D-05
 IDIUse=1 WtCom= 1.00D+00 WtEn= 0.00D+00
 Coeff-Com:  0.754D-02 0.992D+00
 Coeff:      0.754D-02 0.992D+00
 Gap=     0.306 Goal=   None    Shift=    0.000
 RMSDP=8.53D-06 MaxDP=2.75D-04 DE=-1.66D-05 OVMax= 4.14D-04

 Cycle   7  Pass 1  IDiag  1:
 RMSU=  3.82D-06    CP:  1.00D+00  1.05D+00
 E= -2510.87240602611     Delta-E=       -0.000000059168 Rises=F Damp=F
 DIIS: error= 2.48D-05 at cycle   3 NSaved=   3.
 NSaved= 3 IEnMin= 3 EnMin= -2510.87240602611     IErMin= 2 ErrMin= 2.16D-05
 ErrMax= 2.48D-05  0.00D+00 EMaxC= 1.00D-01 BMatC= 5.82D-07 BMatP= 4.62D-07
 IDIUse=1 WtCom= 1.00D+00 WtEn= 0.00D+00
 Coeff-Com: -0.245D-01 0.542D+00 0.483D+00
 Coeff:     -0.245D-01 0.542D+00 0.483D+00
 Gap=     0.306 Goal=   None    Shift=    0.000
 RMSDP=1.80D-06 MaxDP=8.65D-05 DE=-5.92D-08 OVMax= 1.36D-04

 Cycle   8  Pass 1  IDiag  1:
 RMSU=  1.36D-06    CP:  1.00D+00  1.05D+00  7.24D-01
 E= -2510.87240654446     Delta-E=       -0.000000518355 Rises=F Damp=F
 DIIS: error= 1.88D-06 at cycle   4 NSaved=   4.
 NSaved= 4 IEnMin= 4 EnMin= -2510.87240654446     IErMin= 4 ErrMin= 1.88D-06
 ErrMax= 1.88D-06  0.00D+00 EMaxC= 1.00D-01 BMatC= 4.38D-09 BMatP= 4.62D-07
 IDIUse=1 WtCom= 1.00D+00 WtEn= 0.00D+00
 Coeff-Com: -0.303D-02 0.307D-01 0.387D-01 0.934D+00
 Coeff:     -0.303D-02 0.307D-01 0.387D-01 0.934D+00
 Gap=     0.306 Goal=   None    Shift=    0.000
 RMSDP=4.03D-07 MaxDP=1.83D-05 DE=-5.18D-07 OVMax= 9.05D-05

 Cycle   9  Pass 1  IDiag  1:
 RMSU=  3.26D-07    CP:  1.00D+00  1.05D+00  7.64D-01  1.12D+00
 E= -2510.87240656188     Delta-E=       -0.000000017415 Rises=F Damp=F
 DIIS: error= 9.57D-07 at cycle   5 NSaved=   5.
 NSaved= 5 IEnMin= 5 EnMin= -2510.87240656188     IErMin= 5 ErrMin= 9.57D-07
 ErrMax= 9.57D-07  0.00D+00 EMaxC= 1.00D-01 BMatC= 1.91D-09 BMatP= 4.38D-09
 IDIUse=1 WtCom= 1.00D+00 WtEn= 0.00D+00
 Coeff-Com:  0.543D-02-0.128D+00-0.123D+00 0.240D+00 0.101D+01
 Coeff:      0.543D-02-0.128D+00-0.123D+00 0.240D+00 0.101D+01
 Gap=     0.306 Goal=   None    Shift=    0.000
 RMSDP=3.23D-07 MaxDP=1.32D-05 DE=-1.74D-08 OVMax= 7.13D-05

 Cycle  10  Pass 1  IDiag  1:
 RMSU=  2.14D-07    CP:  1.00D+00  1.05D+00  7.79D-01  1.26D+00  1.41D+00
 E= -2510.87240656994     Delta-E=       -0.000000008064 Rises=F Damp=F
 DIIS: error= 4.17D-07 at cycle   6 NSaved=   6.
 NSaved= 6 IEnMin= 6 EnMin= -2510.87240656994     IErMin= 6 ErrMin= 4.17D-07
 ErrMax= 4.17D-07  0.00D+00 EMaxC= 1.00D-01 BMatC= 2.80D-10 BMatP= 1.91D-09
 IDIUse=1 WtCom= 1.00D+00 WtEn= 0.00D+00
 Coeff-Com:  0.197D-02-0.392D-01-0.433D-01-0.761D-01 0.255D+00 0.902D+00
 Coeff:      0.197D-02-0.392D-01-0.433D-01-0.761D-01 0.255D+00 0.902D+00
 Gap=     0.306 Goal=   None    Shift=    0.000
 RMSDP=1.22D-07 MaxDP=6.05D-06 DE=-8.06D-09 OVMax= 3.07D-05

 Cycle  11  Pass 1  IDiag  1:
 RMSU=  5.76D-08    CP:  1.00D+00  1.05D+00  7.80D-01  1.28D+00  1.65D+00
                    CP:  1.29D+00
 E= -2510.87240657108     Delta-E=       -0.000000001139 Rises=F Damp=F
 DIIS: error= 1.94D-07 at cycle   7 NSaved=   7.
 NSaved= 7 IEnMin= 7 EnMin= -2510.87240657108     IErMin= 7 ErrMin= 1.94D-07
 ErrMax= 1.94D-07  0.00D+00 EMaxC= 1.00D-01 BMatC= 8.21D-11 BMatP= 2.80D-10
 IDIUse=1 WtCom= 1.00D+00 WtEn= 0.00D+00
 Coeff-Com: -0.523D-03 0.148D-01 0.107D-01-0.794D-01-0.150D+00 0.366D+00
 Coeff-Com:  0.839D+00
 Coeff:     -0.523D-03 0.148D-01 0.107D-01-0.794D-01-0.150D+00 0.366D+00
 Coeff:      0.839D+00
 Gap=     0.306 Goal=   None    Shift=    0.000
 RMSDP=5.91D-08 MaxDP=2.84D-06 DE=-1.14D-09 OVMax= 1.33D-05

 Cycle  12  Pass 1  IDiag  1:
 RMSU=  2.77D-08    CP:  1.00D+00  1.05D+00  7.78D-01  1.29D+00  1.75D+00
                    CP:  1.47D+00  1.01D+00
 E= -2510.87240657134     Delta-E=       -0.000000000257 Rises=F Damp=F
 DIIS: error= 6.22D-08 at cycle   8 NSaved=   8.
 NSaved= 8 IEnMin= 8 EnMin= -2510.87240657134     IErMin= 8 ErrMin= 6.22D-08
 ErrMax= 6.22D-08  0.00D+00 EMaxC= 1.00D-01 BMatC= 7.33D-12 BMatP= 8.21D-11
 IDIUse=1 WtCom= 1.00D+00 WtEn= 0.00D+00
 Coeff-Com: -0.383D-03 0.903D-02 0.789D-02-0.154D-01-0.809D-01 0.151D-01
 Coeff-Com:  0.253D+00 0.812D+00
 Coeff:     -0.383D-03 0.903D-02 0.789D-02-0.154D-01-0.809D-01 0.151D-01
 Coeff:      0.253D+00 0.812D+00
 Gap=     0.306 Goal=   None    Shift=    0.000
 RMSDP=1.58D-08 MaxDP=7.19D-07 DE=-2.57D-10 OVMax= 2.97D-06

 Cycle  13  Pass 1  IDiag  1:
 RMSU=  7.73D-09    CP:  1.00D+00  1.05D+00  7.78D-01  1.29D+00  1.77D+00
                    CP:  1.51D+00  1.15D+00  1.16D+00
 E= -2510.87240657129     Delta-E=        0.000000000045 Rises=F Damp=F
 DIIS: error= 2.97D-08 at cycle   9 NSaved=   9.
 NSaved= 9 IEnMin= 8 EnMin= -2510.87240657134     IErMin= 9 ErrMin= 2.97D-08
 ErrMax= 2.97D-08  0.00D+00 EMaxC= 1.00D-01 BMatC= 1.25D-12 BMatP= 7.33D-12
 IDIUse=1 WtCom= 1.00D+00 WtEn= 0.00D+00
 Coeff-Com: -0.304D-04 0.242D-03 0.539D-03 0.116D-01 0.536D-03-0.605D-01
 Coeff-Com: -0.737D-01 0.257D+00 0.864D+00
 Coeff:     -0.304D-04 0.242D-03 0.539D-03 0.116D-01 0.536D-03-0.605D-01
 Coeff:     -0.737D-01 0.257D+00 0.864D+00
 Gap=     0.306 Goal=   None    Shift=    0.000
 RMSDP=5.75D-09 MaxDP=2.35D-07 DE= 4.46D-11 OVMax= 8.11D-07

 SCF Done:  E(RLC-wPBE) =  -2510.87240657     A.U. after   13 cycles
            NFock= 13  Conv=0.58D-08     -V/T= 2.0073
 KE= 2.492798953957D+03 PE=-1.524794793353D+04 EE= 5.570458543782D+03
 Leave Link  502 at Wed Dec  5 18:13:15 2018, MaxMem=   536870912 cpu:      5001.8
 (Enter /pbs_home/pkowalski/g09d01/g09/l701.exe)
 Compute integral first derivatives.
 ... and contract with generalized density number  0.
 Leave Link  701 at Wed Dec  5 18:13:17 2018, MaxMem=   536870912 cpu:         5.9
 (Enter /pbs_home/pkowalski/g09d01/g09/l702.exe)
 L702 exits ... SP integral derivatives will be done elsewhere.
 Leave Link  702 at Wed Dec  5 18:13:17 2018, MaxMem=   536870912 cpu:         0.2
 (Enter /pbs_home/pkowalski/g09d01/g09/l703.exe)
 Compute integral first derivatives, UseDBF=F ICtDFT=           0.
 Integral derivatives from FoFJK, PRISM(SPDF).
 Calling FoFJK, ICntrl=      2127 FMM=F ISym2X=0 I1Cent= 0 IOpClX= 0 NMat=1 NMatS=1 NMatT=0.
 FoFJK:  IHMeth= 1 ICntrl=    2127 DoSepK=T KAlg= 0 I1Cent=   0 FoldK=F
 IRaf=         1 NMat=   1 IRICut=       1 DoRegI=T DoRafI=F ISym2E= 0.
 FoFCou: FMM=F IPFlag=           0 FMFlag=      100000 FMFlg1=         800
         NFxFlg=           0 DoJE=F BraDBF=F KetDBF=F FulRan=T
         wScrn=  0.000000 ICntrl=    2527 IOpCl=  0 I1Cent=           0 NGrid=           0
         NMat0=    1 NMatS0=      1 NMatT0=    0 NMatD0=    1 NMtDS0=    0 NMtDT0=    0
 Symmetry not used in FoFCou.
 Leave Link  703 at Wed Dec  5 18:17:21 2018, MaxMem=   536870912 cpu:      1945.6
 (Enter /pbs_home/pkowalski/g09d01/g09/l716.exe)
 Dipole        =-8.24661979D-02-1.27887770D+00-3.47811318D-01
 ***** Axes restored to original set *****
 -------------------------------------------------------------------
 Center     Atomic                   Forces (Hartrees/Bohr)
 Number     Number              X              Y              Z
 -------------------------------------------------------------------
      1       16          -0.002861030   -0.008395060    0.007563356
      2       16          -0.000567440   -0.007153330   -0.003764969
      3        9          -0.005404973    0.002790264    0.005894388
      4        9           0.001705087    0.004786175   -0.007210592
      5        9           0.002128757    0.009670582   -0.004513206
      6        9          -0.003694449   -0.000687202    0.007792881
      7        9           0.003283901    0.003735904   -0.005069475
      8        9           0.002444224   -0.003005969    0.007378559
      9        6          -0.002755617   -0.015126626    0.032202340
     10        6          -0.009424944   -0.002306358   -0.018934965
     11        6           0.011533944   -0.008387229    0.028199168
     12        6           0.014737082    0.019066382   -0.011446821
     13        6           0.005116487   -0.005761139    0.006899561
     14        6          -0.003956055    0.004926314   -0.009692037
     15        6           0.001661011   -0.009236956   -0.002573566
     16        6          -0.005325089   -0.001179505   -0.001456871
     17        6          -0.013708908    0.013231227   -0.016311068
     18        6          -0.007518395   -0.005083456   -0.010947080
     19        6           0.007302462    0.002905882    0.011599517
     20        6           0.002002143    0.004165462   -0.001447611
     21        6           0.002209418   -0.003725287   -0.005038035
     22        6          -0.001982962    0.000254920    0.000461431
     23        6          -0.001326963    0.002230465    0.001114711
     24        6           0.001773369   -0.001112982   -0.000986063
     25        6          -0.001695793    0.000647648    0.000449233
     26        6          -0.000642213   -0.001049203    0.000221610
     27        6          -0.000286508   -0.000303896    0.000067197
     28        6          -0.000671792    0.011884078    0.001506449
     29        6          -0.000406237   -0.003422270   -0.002869780
     30        6           0.000756234   -0.000446028   -0.001316938
     31        6           0.002697182    0.001945289    0.001431091
     32        6          -0.002405094   -0.001045261   -0.001184159
     33        6           0.001522971    0.000784977   -0.000738205
     34        6           0.001140082   -0.001188108   -0.000059174
     35        6           0.000310576   -0.000628426   -0.000115372
     36        6           0.003184137   -0.001148541   -0.006672785
     37        6          -0.000134316   -0.004097685   -0.000555741
     38        1          -0.000161382    0.001114418    0.002194136
     39        1           0.000668472   -0.001187450   -0.000570853
     40        1          -0.000302056    0.001299416   -0.000259720
     41        1           0.000165804   -0.000626888    0.001353474
     42        1           0.001688721    0.002358000   -0.000789105
     43        1           0.001165515   -0.001225020   -0.002115195
     44        1           0.000225653   -0.001273797    0.000374058
     45        1          -0.000383288    0.000351946    0.000063322
     46        1           0.000608588   -0.000454960   -0.000155502
     47        1           0.000079157    0.000777039    0.000042399
     48        1           0.000712309    0.000320894   -0.000192748
     49        1          -0.002241922   -0.002062628    0.001293630
     50        1           0.000292136    0.001945891    0.000997091
     51        1          -0.002038561   -0.001634855   -0.002823733
     52        1           0.000392142   -0.001617957    0.000513060
     53        1           0.000435380    0.000695230   -0.000342896
     54        1          -0.000551331   -0.000527774    0.000202787
     55        1           0.000027026    0.000761594    0.000019063
     56        1          -0.000697820    0.000286957    0.000159345
     57        1          -0.001882499    0.001624152   -0.000345899
     58        1           0.001880520    0.000642715    0.000967130
     59        1          -0.000822854   -0.000101973   -0.000460822
 -------------------------------------------------------------------
 Cartesian Forces:  Max     0.032202340 RMS     0.005790489
 Leave Link  716 at Wed Dec  5 18:17:21 2018, MaxMem=   536870912 cpu:         0.2
 (Enter /pbs_home/pkowalski/g09d01/g09/l103.exe)

 GradGradGradGradGradGradGradGradGradGradGradGradGradGradGradGradGradGrad
 Berny optimization.
 Using GEDIIS/GDIIS optimizer.
 FormGI is forming the generalized inverse of G from B-inverse, IUseBI=4.
 GSVD:  received Info=                   1 from GESDD.
 Internal  Forces:  Max     0.023499994 RMS     0.003831283
 Search for a local minimum.
 Step number   5 out of a maximum of  337
 All quantities printed in internal units (Hartrees-Bohrs-Radians)
 RMS Force = .38313D-02 SwitMx=.10000D-02 MixMth= 1
 Mixed Optimization -- RFO/linear search
 Update second derivatives using D2CorX and points    4    3    5
 ITU=  0 -1  1  1  0
 Use linear search instead of GDIIS.
     Eigenvalues ---    0.00239   0.00459   0.00603   0.00662   0.00711
     Eigenvalues ---    0.00729   0.00741   0.00754   0.00853   0.00870
     Eigenvalues ---    0.00879   0.00909   0.00995   0.01045   0.01092
     Eigenvalues ---    0.01171   0.01235   0.01323   0.01353   0.01411
     Eigenvalues ---    0.01508   0.01562   0.01639   0.01860   0.01874
     Eigenvalues ---    0.01879   0.01953   0.01964   0.01988   0.02013
     Eigenvalues ---    0.02032   0.02080   0.02088   0.02137   0.02144
     Eigenvalues ---    0.02155   0.02155   0.02169   0.02173   0.02192
     Eigenvalues ---    0.02218   0.02366   0.04865   0.05218   0.06857
     Eigenvalues ---    0.06932   0.06974   0.07087   0.07200   0.07459
     Eigenvalues ---    0.07535   0.07568   0.07815   0.08201   0.09323
     Eigenvalues ---    0.09888   0.10267   0.11098   0.12214   0.12253
     Eigenvalues ---    0.14452   0.15198   0.15989   0.15998   0.15999
     Eigenvalues ---    0.15999   0.15999   0.15999   0.16000   0.16000
     Eigenvalues ---    0.16000   0.16000   0.16000   0.16000   0.16000
     Eigenvalues ---    0.16000   0.16000   0.16000   0.16000   0.16000
     Eigenvalues ---    0.16000   0.16005   0.16081   0.17051   0.19289
     Eigenvalues ---    0.21503   0.22000   0.22000   0.22001   0.22008
     Eigenvalues ---    0.22745   0.23043   0.23465   0.23470   0.23688
     Eigenvalues ---    0.24187   0.24465   0.24506   0.24609   0.24728
     Eigenvalues ---    0.24899   0.24968   0.24971   0.24991   0.24993
     Eigenvalues ---    0.24997   0.25011   0.25310   0.25646   0.26655
     Eigenvalues ---    0.27330   0.28219   0.28978   0.29569   0.30270
     Eigenvalues ---    0.30345   0.30623   0.31547   0.31592   0.31685
     Eigenvalues ---    0.32141   0.32185   0.32275   0.32566   0.32575
     Eigenvalues ---    0.32589   0.32596   0.32603   0.32616   0.32619
     Eigenvalues ---    0.32648   0.32698   0.32790   0.32880   0.32945
     Eigenvalues ---    0.33106   0.33286   0.33484   0.35117   0.35659
     Eigenvalues ---    0.35681   0.35693   0.35701   0.35707   0.35770
     Eigenvalues ---    0.35898   0.36172   0.36291   0.37833   0.40562
     Eigenvalues ---    0.40669   0.41058   0.41128   0.43813   0.44298
     Eigenvalues ---    0.45651   0.45869   0.45951   0.46073   0.46309
     Eigenvalues ---    0.46535   0.47079   0.47573   0.48247   0.48322
     Eigenvalues ---    0.48471   0.48742   0.49141   0.51078   0.52038
     Eigenvalues ---    1.49176
 RFO step:  Lambda=-2.69967218D-02 EMin= 2.39226450D-03
 Quartic linear search produced a step of -0.04419.
 Iteration  1 RMS(Cart)=  0.17678428 RMS(Int)=  0.00681435
 Iteration  2 RMS(Cart)=  0.01905675 RMS(Int)=  0.00077670
 Iteration  3 RMS(Cart)=  0.00018362 RMS(Int)=  0.00077427
 Iteration  4 RMS(Cart)=  0.00000042 RMS(Int)=  0.00077427
 ITry= 1 IFail=0 DXMaxC= 8.11D-01 DCOld= 1.00D+10 DXMaxT= 4.24D-01 DXLimC= 3.00D+00 Rises=F
 Variable       Old X    -DE/DX   Delta X   Delta X   Delta X     New X
                                 (Linear)    (Quad)   (Total)
    R1        3.22892   0.00260   0.00095   0.00334   0.00487   3.23379
    R2        3.22805   0.00876   0.00118   0.02624   0.02686   3.25491
    R3        3.19965   0.00278   0.00119   0.00628   0.00749   3.20714
    R4        3.25973   0.00196   0.00109   0.00835   0.00826   3.26799
    R5        2.52537   0.00702   0.00040   0.01216   0.01255   2.53793
    R6        2.52902   0.00877   0.00044   0.01434   0.01478   2.54380
    R7        2.49608   0.01013   0.00068   0.01691   0.01759   2.51367
    R8        2.52750   0.00857   0.00053   0.01415   0.01468   2.54218
    R9        2.54937   0.00700   0.00030   0.01147   0.01177   2.56114
   R10        2.52084   0.00767   0.00053   0.01250   0.01303   2.53387
   R11        2.63196   0.00404   0.00118   0.00425   0.00651   2.63847
   R12        2.78379   0.01080   0.00011   0.03649   0.03660   2.82039
   R13        2.77140   0.00481   0.00069   0.00672   0.00823   2.77964
   R14        2.82791   0.00104   0.00005  -0.00005   0.00000   2.82791
   R15        2.55328   0.02256   0.00110   0.04744   0.04929   2.60258
   R16        2.84316  -0.00369  -0.00001  -0.00903  -0.00904   2.83413
   R17        2.89254   0.00244  -0.00024   0.00365   0.00348   2.89602
   R18        2.58655  -0.01094  -0.00060  -0.01042  -0.01080   2.57575
   R19        2.89699   0.00066   0.00001   0.00047   0.00050   2.89749
   R20        2.84724  -0.00110  -0.00014  -0.00273  -0.00276   2.84448
   R21        2.79086   0.00294   0.00018   0.00588   0.00607   2.79693
   R22        2.86798  -0.00040   0.00007  -0.00392  -0.00427   2.86371
   R23        2.70396   0.00640   0.00056   0.01588   0.01643   2.72039
   R24        2.07087   0.00200   0.00012   0.00451   0.00464   2.07551
   R25        2.07343   0.00059   0.00015   0.00109   0.00124   2.07467
   R26        2.07180   0.00103   0.00015   0.00210   0.00225   2.07405
   R27        2.07280   0.00094   0.00019   0.00163   0.00182   2.07462
   R28        2.05862   0.00289   0.00051   0.00217   0.00269   2.06131
   R29        2.07262   0.00158   0.00010   0.00374   0.00385   2.07646
   R30        2.78321   0.00392   0.00028   0.00905   0.00933   2.79254
   R31        2.59538   0.00385  -0.00031   0.00716   0.00608   2.60146
   R32        2.79055   0.00268   0.00045   0.00398   0.00443   2.79497
   R33        2.58343   0.00550  -0.00022   0.00889   0.00814   2.59157
   R34        2.64143   0.00208   0.00016   0.00268   0.00284   2.64427
   R35        2.64959   0.00057   0.00014  -0.00055  -0.00041   2.64918
   R36        2.62478   0.00059   0.00010   0.00061   0.00071   2.62549
   R37        2.05555  -0.00126  -0.00020  -0.00151  -0.00172   2.05383
   R38        2.61774   0.00059   0.00013   0.00041   0.00053   2.61827
   R39        2.06606  -0.00052  -0.00014  -0.00030  -0.00045   2.06561
   R40        2.62082   0.00034   0.00004   0.00043   0.00047   2.62129
   R41        2.06655  -0.00078  -0.00011  -0.00134  -0.00145   2.06510
   R42        2.62603   0.00031  -0.00002   0.00023   0.00021   2.62624
   R43        2.06627  -0.00078  -0.00011  -0.00131  -0.00142   2.06485
   R44        2.06584  -0.00080  -0.00010  -0.00126  -0.00136   2.06448
   R45        2.84406  -0.00036  -0.00005  -0.00109  -0.00113   2.84292
   R46        2.07470   0.00122   0.00012   0.00237   0.00250   2.07720
   R47        2.06948   0.00123   0.00013   0.00269   0.00282   2.07230
   R48        2.05830  -0.00117   0.00017  -0.00194  -0.00177   2.05653
   R49        2.63847   0.00282   0.00011   0.00475   0.00487   2.64333
   R50        2.64397   0.00064   0.00011   0.00032   0.00043   2.64439
   R51        2.62380   0.00080   0.00009   0.00095   0.00105   2.62485
   R52        2.06395  -0.00162  -0.00014  -0.00329  -0.00343   2.06053
   R53        2.61954   0.00106   0.00011   0.00132   0.00143   2.62096
   R54        2.06786  -0.00082  -0.00013  -0.00127  -0.00140   2.06646
   R55        2.62360   0.00036   0.00005   0.00018   0.00023   2.62384
   R56        2.06668  -0.00078  -0.00011  -0.00133  -0.00144   2.06524
   R57        2.62700  -0.00009   0.00002  -0.00089  -0.00087   2.62613
   R58        2.06639  -0.00076  -0.00011  -0.00124  -0.00135   2.06503
   R59        2.06597  -0.00077  -0.00011  -0.00120  -0.00131   2.06466
   R60        2.83787  -0.00124   0.00000  -0.00273  -0.00273   2.83514
   R61        2.07266   0.00197   0.00015   0.00432   0.00447   2.07713
   R62        2.06940   0.00155   0.00010   0.00360   0.00370   2.07309
   R63        2.06993  -0.00033   0.00007  -0.00152  -0.00145   2.06848
    A1        1.63816  -0.00060  -0.00029  -0.00916  -0.00820   1.62996
    A2        1.64480  -0.00236  -0.00030  -0.00976  -0.01031   1.63449
    A3        2.05701  -0.01483  -0.00270   0.02439   0.01511   2.07212
    A4        1.92330  -0.00101  -0.00014   0.00364   0.00127   1.92457
    A5        2.13362   0.01980   0.00111   0.06601   0.06249   2.19611
    A6        1.94207   0.00288  -0.00008   0.00883   0.00940   1.95147
    A7        2.02055   0.00027   0.00086   0.01369   0.01224   2.03280
    A8        2.23495  -0.00123  -0.00115   0.01529   0.01159   2.24654
    A9        1.90826   0.00141   0.00001   0.01469   0.01254   1.92080
   A10        2.07128   0.00131  -0.00010   0.02716   0.02204   2.09333
   A11        2.22260  -0.00035  -0.00095   0.02147   0.01536   2.23796
   A12        2.16860   0.02315   0.00191   0.02752   0.02857   2.19717
   A13        2.24387  -0.02350  -0.00242  -0.02259  -0.02580   2.21807
   A14        1.86975   0.00039   0.00043  -0.00216  -0.00197   1.86778
   A15        1.87274   0.00098   0.00030   0.00381   0.00405   1.87679
   A16        2.03448   0.00318   0.00014   0.00758   0.00783   2.04231
   A17        1.86799  -0.00282   0.00013  -0.01527  -0.01553   1.85247
   A18        1.92767   0.00043  -0.00009   0.00075   0.00059   1.92826
   A19        1.93934  -0.00033   0.00003  -0.00332  -0.00288   1.93647
   A20        1.82088  -0.00172  -0.00053   0.00535   0.00477   1.82566
   A21        1.94916   0.00355   0.00001   0.00809   0.00800   1.95716
   A22        2.28758  -0.00670  -0.00184   0.00938   0.00681   2.29440
   A23        2.04624   0.00319   0.00181  -0.01636  -0.01521   2.03104
   A24        1.89690   0.00080  -0.00002   0.00538   0.00534   1.90224
   A25        1.99079  -0.00052  -0.00002  -0.00820  -0.00818   1.98261
   A26        2.00735  -0.00024  -0.00016  -0.00210  -0.00213   2.00522
   A27        1.88483  -0.00021   0.00004   0.00023   0.00029   1.88512
   A28        1.89019   0.00023  -0.00004   0.00000  -0.00009   1.89010
   A29        1.78712  -0.00009   0.00022   0.00482   0.00491   1.79203
   A30        1.86535   0.00102   0.00033   0.00633   0.00667   1.87202
   A31        1.95735  -0.00005  -0.00018  -0.00064  -0.00085   1.95651
   A32        1.90012   0.00027   0.00015  -0.00034  -0.00045   1.89967
   A33        1.98521  -0.00026   0.00006  -0.00794  -0.00792   1.97730
   A34        1.95961   0.00061  -0.00002   0.00050   0.00068   1.96029
   A35        1.79627  -0.00165  -0.00036   0.00196   0.00170   1.79797
   A36        2.08726   0.00267   0.00011   0.01005   0.00927   2.09654
   A37        2.00818  -0.00518  -0.00018  -0.01977  -0.01858   1.98960
   A38        2.18762   0.00251   0.00006   0.01017   0.00934   2.19696
   A39        1.88560   0.00240   0.00014   0.01177   0.01192   1.89751
   A40        1.97188  -0.00218  -0.00028  -0.00924  -0.00951   1.96237
   A41        1.94109  -0.00034  -0.00011  -0.00160  -0.00172   1.93938
   A42        1.89353  -0.00010   0.00008  -0.00061  -0.00051   1.89303
   A43        1.89273  -0.00095   0.00012  -0.00512  -0.00500   1.88773
   A44        1.87719   0.00117   0.00007   0.00470   0.00476   1.88195
   A45        1.97950  -0.00210  -0.00035  -0.00786  -0.00819   1.97130
   A46        1.95936   0.00006  -0.00039   0.00269   0.00230   1.96165
   A47        1.84454   0.00341   0.00048   0.01218   0.01266   1.85720
   A48        1.89333   0.00049  -0.00008   0.00398   0.00390   1.89724
   A49        1.89676  -0.00068   0.00011  -0.00420  -0.00407   1.89269
   A50        1.88703  -0.00115   0.00027  -0.00710  -0.00685   1.88018
   A51        2.07299  -0.00321  -0.00002  -0.01225  -0.01202   2.06096
   A52        1.93273   0.00348   0.00028   0.01019   0.00996   1.94269
   A53        2.27722  -0.00026  -0.00026   0.00221   0.00220   2.27941
   A54        2.05693  -0.00101   0.00002  -0.00615  -0.00596   2.05097
   A55        1.91443   0.00371   0.00036   0.01288   0.01278   1.92721
   A56        2.30741  -0.00271  -0.00035  -0.00826  -0.00848   2.29893
   A57        2.14094   0.00125   0.00022   0.00450   0.00471   2.14565
   A58        2.09981  -0.00147  -0.00020  -0.00668  -0.00688   2.09293
   A59        2.04238   0.00021  -0.00002   0.00211   0.00209   2.04447
   A60        2.11650  -0.00018  -0.00001  -0.00097  -0.00097   2.11553
   A61        2.10475  -0.00008   0.00041  -0.00144  -0.00104   2.10370
   A62        2.06187   0.00026  -0.00040   0.00236   0.00196   2.06383
   A63        2.12587  -0.00047  -0.00001  -0.00192  -0.00193   2.12394
   A64        2.09357   0.00016   0.00024  -0.00052  -0.00029   2.09328
   A65        2.06372   0.00031  -0.00023   0.00244   0.00221   2.06594
   A66        2.10881  -0.00043  -0.00002  -0.00137  -0.00139   2.10742
   A67        2.07872   0.00024   0.00008   0.00044   0.00052   2.07924
   A68        2.09564   0.00018  -0.00006   0.00092   0.00086   2.09650
   A69        2.09951   0.00022  -0.00002   0.00047   0.00045   2.09996
   A70        2.08451  -0.00015   0.00007  -0.00072  -0.00065   2.08386
   A71        2.09915  -0.00007  -0.00005   0.00025   0.00020   2.09936
   A72        2.07327   0.00064   0.00008   0.00164   0.00172   2.07499
   A73        2.10468  -0.00027  -0.00004  -0.00056  -0.00060   2.10408
   A74        2.10523  -0.00037  -0.00004  -0.00109  -0.00113   2.10410
   A75        1.97960  -0.00323   0.00017  -0.01317  -0.01172   1.96789
   A76        2.13125   0.01196  -0.00033   0.03178   0.03019   2.16145
   A77        2.16125  -0.00904   0.00018  -0.02549  -0.02642   2.13483
   A78        1.89800  -0.00183   0.00008  -0.00863  -0.00855   1.88945
   A79        1.98569   0.00091  -0.00036   0.00485   0.00445   1.99014
   A80        1.93880   0.00191  -0.00001   0.00860   0.00857   1.94738
   A81        1.89656  -0.00042   0.00039  -0.00617  -0.00579   1.89077
   A82        1.86075  -0.00034  -0.00026  -0.00003  -0.00027   1.86049
   A83        1.87960  -0.00033   0.00017   0.00089   0.00101   1.88061
   A84        2.11231   0.00339   0.00016   0.01189   0.01204   2.12436
   A85        2.10931  -0.00262  -0.00016  -0.00986  -0.01002   2.09929
   A86        2.06102  -0.00078  -0.00001  -0.00221  -0.00222   2.05879
   A87        2.10894   0.00012  -0.00001   0.00068   0.00067   2.10961
   A88        2.09243   0.00008   0.00026  -0.00006   0.00019   2.09262
   A89        2.08113  -0.00022  -0.00025  -0.00078  -0.00103   2.08010
   A90        2.11286   0.00022   0.00000   0.00102   0.00102   2.11388
   A91        2.08738  -0.00040   0.00019  -0.00253  -0.00234   2.08504
   A92        2.08286   0.00019  -0.00018   0.00148   0.00129   2.08415
   A93        2.10316  -0.00018  -0.00001  -0.00049  -0.00050   2.10266
   A94        2.08389   0.00020   0.00005   0.00057   0.00062   2.08451
   A95        2.09607  -0.00002  -0.00003  -0.00012  -0.00015   2.09592
   A96        2.09913   0.00021  -0.00002   0.00027   0.00025   2.09937
   A97        2.08652  -0.00004   0.00005   0.00007   0.00012   2.08664
   A98        2.09753  -0.00017  -0.00003  -0.00034  -0.00037   2.09716
   A99        2.08104   0.00041   0.00005   0.00063   0.00068   2.08172
   A100       2.10063  -0.00015  -0.00002  -0.00001  -0.00003   2.10060
   A101       2.10147  -0.00026  -0.00003  -0.00064  -0.00067   2.10080
   A102       1.93725   0.00091   0.00019   0.00424   0.00443   1.94168
   A103       2.14002  -0.00011  -0.00041  -0.00212  -0.00253   2.13748
   A104       2.20487  -0.00080   0.00020  -0.00185  -0.00166   2.20321
   A105       1.93326  -0.00009  -0.00047   0.00389   0.00341   1.93667
   A106       1.94959  -0.00041  -0.00010  -0.00379  -0.00389   1.94570
   A107       1.94891   0.00024   0.00029   0.00070   0.00098   1.94989
   A108       1.85385   0.00018   0.00047  -0.00219  -0.00171   1.85213
   A109       1.87655   0.00027  -0.00036   0.00370   0.00333   1.87988
   A110       1.89772  -0.00017   0.00016  -0.00225  -0.00209   1.89562
    D1        0.00404  -0.00053   0.00018  -0.00500  -0.00498  -0.00094
    D2       -2.74693  -0.00580   0.00264  -0.15387  -0.15155  -2.89847
    D3        3.12750   0.00042  -0.00018   0.00556   0.00544   3.13293
    D4        0.00760  -0.00005  -0.00034  -0.00117  -0.00147   0.00613
    D5        0.10562  -0.00070   0.00067  -0.03946  -0.03915   0.06647
    D6       -2.63957  -0.00456   0.00178  -0.12547  -0.12406  -2.76363
    D7        3.06553   0.00087  -0.00064   0.02402   0.02369   3.08922
    D8        0.01256   0.00109  -0.00093   0.03978   0.03941   0.05198
    D9        2.37646   0.01359  -0.00217   0.19251   0.18827   2.56473
   D10       -1.22247   0.01867  -0.00280   0.29101   0.28631  -0.93616
   D11       -0.18701   0.00019  -0.00025   0.02763   0.02805  -0.15896
   D12        2.49725   0.00528  -0.00088   0.12613   0.12609   2.62334
   D13        2.96654  -0.00096   0.00162  -0.06676  -0.06702   2.89952
   D14       -0.12171  -0.00216   0.00338  -0.14362  -0.14203  -0.26374
   D15       -0.82656   0.00488  -0.00131   0.09520   0.09569  -0.73087
   D16        2.36837   0.00368   0.00045   0.01834   0.02068   2.38905
   D17        0.20278  -0.00011  -0.00044  -0.00025  -0.00084   0.20194
   D18       -2.78508   0.00293  -0.00061   0.04988   0.05005  -2.73502
   D19       -2.33080  -0.00025   0.00325  -0.15610  -0.15440  -2.48520
   D20        0.96453   0.00279   0.00307  -0.10598  -0.10351   0.86102
   D21       -0.76189   0.00186  -0.00039   0.02450   0.02460  -0.73729
   D22       -2.91570   0.00279   0.00028   0.02316   0.02393  -2.89177
   D23        1.31421   0.00206  -0.00014   0.02286   0.02318   1.33739
   D24        2.85423  -0.00396   0.00051  -0.07667  -0.07664   2.77759
   D25        0.70042  -0.00303   0.00117  -0.07801  -0.07731   0.62311
   D26       -1.35286  -0.00375   0.00076  -0.07831  -0.07805  -1.43091
   D27        3.11130   0.00076  -0.00071   0.03976   0.03909  -3.13280
   D28       -0.01463   0.00102   0.00002   0.01011   0.01030  -0.00433
   D29       -0.46398   0.00714  -0.00313   0.20646   0.20295  -0.26102
   D30        2.69328   0.00740  -0.00240   0.17682   0.17416   2.86744
   D31        1.33470   0.00332  -0.00128   0.08528   0.08446   1.41916
   D32       -0.76016   0.00317  -0.00129   0.08380   0.08300  -0.67716
   D33       -2.87321   0.00345  -0.00111   0.08541   0.08478  -2.78843
   D34       -1.33795  -0.00355   0.00134  -0.09220  -0.09134  -1.42930
   D35        2.85038  -0.00369   0.00133  -0.09367  -0.09281   2.75757
   D36        0.73732  -0.00342   0.00151  -0.09206  -0.09103   0.64629
   D37        0.79693   0.00349   0.00163  -0.02766  -0.02684   0.77009
   D38       -1.34583  -0.00064   0.00118  -0.03925  -0.03891  -1.38474
   D39        2.85210   0.00052   0.00149  -0.03878  -0.03855   2.81354
   D40       -2.38830   0.00365   0.00004   0.03444   0.03488  -2.35342
   D41        1.75213  -0.00048  -0.00041   0.02285   0.02280   1.77493
   D42       -0.33313   0.00068  -0.00010   0.02332   0.02316  -0.30997
   D43        3.06153   0.00138  -0.00150   0.05772   0.05495   3.11648
   D44       -0.05765  -0.00043  -0.00055  -0.00449  -0.00654  -0.06418
   D45       -0.03393  -0.00038  -0.00008  -0.00963  -0.00954  -0.04347
   D46        3.13007  -0.00219   0.00088  -0.07184  -0.07102   3.05905
   D47       -1.38157  -0.00045   0.00014  -0.02737  -0.02733  -1.40890
   D48        0.72899   0.00008   0.00012  -0.02567  -0.02562   0.70337
   D49        2.72157   0.00022   0.00020  -0.02339  -0.02336   2.69821
   D50        0.65787  -0.00110   0.00060  -0.03357  -0.03302   0.62485
   D51        2.76843  -0.00057   0.00058  -0.03186  -0.03131   2.73712
   D52       -1.52217  -0.00044   0.00065  -0.02958  -0.02905  -1.55123
   D53        2.73523  -0.00176   0.00020  -0.03124  -0.03100   2.70423
   D54       -1.43741  -0.00123   0.00018  -0.02953  -0.02929  -1.46670
   D55        0.55518  -0.00110   0.00026  -0.02725  -0.02703   0.52814
   D56       -1.65009   0.00069   0.00034  -0.00812  -0.00768  -1.65777
   D57        2.51371  -0.00042  -0.00001  -0.01009  -0.00996   2.50375
   D58        0.38926   0.00005   0.00022  -0.00769  -0.00763   0.38163
   D59        1.47249   0.00208  -0.00057   0.04494   0.04400   1.51650
   D60       -0.64689   0.00097  -0.00091   0.04298   0.04172  -0.60516
   D61       -2.77134   0.00144  -0.00069   0.04537   0.04405  -2.72729
   D62       -1.22982   0.00278  -0.00227   0.13573   0.13306  -1.09676
   D63        1.89437   0.00242  -0.00308   0.16837   0.16526   2.05963
   D64        1.93520   0.00089  -0.00122   0.07043   0.06924   2.00444
   D65       -1.22380   0.00053  -0.00204   0.10307   0.10144  -1.12235
   D66       -0.65371   0.00108  -0.00073   0.03095   0.03020  -0.62351
   D67        1.40814   0.00288  -0.00023   0.03888   0.03860   1.44675
   D68       -2.73333   0.00186  -0.00040   0.03082   0.03050  -2.70283
   D69       -2.77915   0.00004  -0.00056   0.02540   0.02480  -2.75436
   D70       -0.71730   0.00185  -0.00006   0.03333   0.03320  -0.68410
   D71        1.42441   0.00082  -0.00023   0.02527   0.02509   1.44951
   D72        1.51538   0.00022  -0.00069   0.02293   0.02224   1.53763
   D73       -2.70595   0.00203  -0.00019   0.03086   0.03065  -2.67530
   D74       -0.56424   0.00101  -0.00036   0.02280   0.02254  -0.54170
   D75        0.02070  -0.00111  -0.00028  -0.01136  -0.01170   0.00900
   D76        3.11581  -0.00135  -0.00061  -0.00535  -0.00598   3.10983
   D77       -3.10419  -0.00083   0.00050  -0.04294  -0.04241   3.13658
   D78       -0.00908  -0.00107   0.00016  -0.03693  -0.03669  -0.04577
   D79       -2.53904   0.00260  -0.00075   0.08243   0.08168  -2.45736
   D80        0.56648   0.00239  -0.00077   0.07631   0.07553   0.64201
   D81        0.57587   0.00321  -0.00055   0.09075   0.09021   0.66608
   D82       -2.60179   0.00300  -0.00057   0.08464   0.08407  -2.51772
   D83       -0.01658   0.00055   0.00040   0.00664   0.00719  -0.00939
   D84       -3.10958   0.00077   0.00077   0.00035   0.00123  -3.10835
   D85       -3.13317   0.00005   0.00021  -0.00090  -0.00063  -3.13380
   D86        0.05702   0.00027   0.00059  -0.00719  -0.00659   0.05043
   D87        3.07579  -0.00138   0.00009  -0.03000  -0.02985   3.04594
   D88       -0.05443  -0.00107   0.00004  -0.02272  -0.02263  -0.07706
   D89       -0.17854  -0.00124   0.00050  -0.04871  -0.04826  -0.22680
   D90        2.97442  -0.00092   0.00045  -0.04143  -0.04104   2.93338
   D91       -0.12334  -0.00088   0.00090  -0.02881  -0.02848  -0.15183
   D92        2.86147  -0.00184   0.00103  -0.07410  -0.07276   2.78870
   D93        3.12409  -0.00082   0.00053  -0.01042  -0.01024   3.11385
   D94       -0.17428  -0.00178   0.00066  -0.05570  -0.05452  -0.22880
   D95       -3.13920   0.00019  -0.00001   0.00403   0.00404  -3.13516
   D96       -0.01043  -0.00002   0.00003  -0.00019  -0.00014  -0.01057
   D97       -0.00862  -0.00013   0.00004  -0.00308  -0.00305  -0.01167
   D98        3.12014  -0.00034   0.00008  -0.00730  -0.00723   3.11291
   D99        3.13588  -0.00017   0.00004  -0.00406  -0.00401   3.13187
   D100      -0.01326  -0.00018   0.00006  -0.00431  -0.00423  -0.01750
   D101       0.00503   0.00011  -0.00001   0.00280   0.00278   0.00781
   D102       3.13908   0.00011   0.00001   0.00255   0.00255  -3.14156
   D103       0.00528   0.00004  -0.00003   0.00109   0.00107   0.00635
   D104       3.14095  -0.00001   0.00000  -0.00005  -0.00005   3.14090
   D105      -3.12379   0.00025  -0.00007   0.00523   0.00517  -3.11862
   D106       0.01188   0.00020  -0.00005   0.00410   0.00406   0.01593
   D107       0.00201  -0.00002  -0.00002  -0.00050  -0.00051   0.00150
   D108       3.13943  -0.00001   0.00000  -0.00032  -0.00032   3.13911
   D109      -3.13216  -0.00001  -0.00004  -0.00025  -0.00028  -3.13244
   D110       0.00526   0.00000  -0.00002  -0.00007  -0.00009   0.00517
   D111       0.00201   0.00006  -0.00001   0.00130   0.00129   0.00330
   D112       3.14031   0.00000   0.00001  -0.00012  -0.00012   3.14018
   D113      -3.13360   0.00011  -0.00003   0.00245   0.00242  -3.13118
   D114       0.00470   0.00005  -0.00002   0.00103   0.00101   0.00570
   D115      -0.00558  -0.00007   0.00003  -0.00160  -0.00157  -0.00715
   D116       3.13931  -0.00001   0.00002  -0.00017  -0.00016   3.13915
   D117       3.14022  -0.00008   0.00001  -0.00177  -0.00176   3.13846
   D118       0.00193  -0.00002   0.00000  -0.00034  -0.00035   0.00158
   D119       2.12573   0.00164  -0.00041   0.04155   0.04101   2.16673
   D120      -2.04123   0.00038  -0.00009   0.03065   0.03042  -2.01081
   D121       0.08317   0.00206  -0.00014   0.04184   0.04161   0.12478
   D122      -0.84590   0.00420  -0.00059   0.09511   0.09463  -0.75126
   D123       1.27033   0.00295  -0.00028   0.08421   0.08404   1.35438
   D124      -2.88846   0.00463  -0.00032   0.09541   0.09524  -2.79322
   D125       3.12757  -0.00004  -0.00003  -0.00067  -0.00073   3.12684
   D126       0.02586   0.00017  -0.00004   0.00412   0.00405   0.02991
   D127       0.02107   0.00020   0.00000   0.00544   0.00544   0.02651
   D128      -3.08063   0.00041  -0.00002   0.01024   0.01023  -3.07041
   D129      -3.12668   0.00001  -0.00001   0.00194   0.00189  -3.12479
   D130       0.02995   0.00011  -0.00001   0.00397   0.00392   0.03387
   D131      -0.02012  -0.00010  -0.00003  -0.00371  -0.00373  -0.02385
   D132       3.13651  -0.00001  -0.00003  -0.00168  -0.00170   3.13481
   D133      -0.00718  -0.00015   0.00002  -0.00311  -0.00310  -0.01028
   D134      -3.13639   0.00000  -0.00001  -0.00006  -0.00006  -3.13645
   D135       3.09478  -0.00035   0.00005  -0.00785  -0.00782   3.08696
   D136      -0.03443  -0.00020   0.00002  -0.00480  -0.00479  -0.03922
   D137       0.00519  -0.00005   0.00004  -0.00039  -0.00036   0.00484
   D138      -3.13416   0.00002   0.00002   0.00079   0.00081  -3.13336
   D139       3.13179  -0.00016   0.00005  -0.00245  -0.00242   3.12937
   D140      -0.00757  -0.00008   0.00002  -0.00127  -0.00125  -0.00882
   D141      -0.00822  -0.00003  -0.00001  -0.00114  -0.00115  -0.00937
   D142      -3.14008   0.00005  -0.00001   0.00100   0.00100  -3.13908
   D143       3.12090  -0.00017   0.00002  -0.00421  -0.00419   3.11670
   D144      -0.01096  -0.00009   0.00002  -0.00206  -0.00205  -0.01301
   D145       0.00920   0.00013  -0.00002   0.00288   0.00287   0.01206
   D146       3.14105   0.00006  -0.00002   0.00074   0.00072  -3.14141
   D147      -3.13465   0.00005   0.00000   0.00169   0.00169  -3.13295
   D148      -0.00279  -0.00002   0.00000  -0.00045  -0.00045  -0.00324
   D149      -0.79351   0.00158  -0.00047   0.04040   0.03992  -0.75360
   D150       1.26931   0.00147  -0.00025   0.03776   0.03750   1.30681
   D151      -2.88448   0.00113   0.00011   0.03263   0.03272  -2.85176
   D152       2.29421   0.00135  -0.00086   0.04753   0.04669   2.34089
   D153      -1.92615   0.00125  -0.00064   0.04489   0.04427  -1.88189
   D154       0.20324   0.00091  -0.00029   0.03976   0.03949   0.24273
         Item               Value     Threshold  Converged?
 Maximum Force            0.023500     0.000450     NO 
 RMS     Force            0.003831     0.000300     NO 
 Maximum Displacement     0.810843     0.001800     NO 
 RMS     Displacement     0.179333     0.001200     NO 
 Predicted change in Energy=-2.274959D-02
 Lowest energy point so far.  Saving SCF results.
 GradGradGradGradGradGradGradGradGradGradGradGradGradGradGradGradGradGrad

 Leave Link  103 at Wed Dec  5 18:17:21 2018, MaxMem=   536870912 cpu:         2.3
 (Enter /pbs_home/pkowalski/g09d01/g09/l202.exe)
 Stoichiometry    C29H22F6S2
 Framework group  C1[X(C29H22F6S2)]
 Deg. of freedom   171
 Full point group                 C1      NOp   1
 RotChk:  IX=0 Diff= 4.79D-02
 Largest Abelian subgroup         C1      NOp   1
 Largest concise Abelian subgroup C1      NOp   1
                         Standard orientation:                         
 ---------------------------------------------------------------------
 Center     Atomic      Atomic             Coordinates (Angstroms)
 Number     Number       Type             X           Y           Z
 ---------------------------------------------------------------------
      1         16           0        2.312899   -1.710619    1.538663
      2         16           0       -1.887244   -2.176988   -0.754061
      3          9           0       -2.405833    3.249447   -0.041459
      4          9           0       -1.057753    3.508720   -1.720860
      5          9           0       -0.070798    4.997521    0.248267
      6          9           0       -0.691256    3.532359    1.735558
      7          9           0        1.803941    3.392701   -0.653536
      8          9           0        1.812415    2.931190    1.467793
      9          6           0       -1.521662    0.358284   -0.925225
     10          6           0       -0.879228   -0.864352   -1.129822
     11          6           0        1.085969   -0.532605    1.350803
     12          6           0       -0.711653    1.527251   -0.472551
     13          6           0       -1.163847    2.991490   -0.482612
     14          6           0        0.548673    1.502563    0.045923
     15          6           0       -0.211078    3.696988    0.489742
     16          6           0        1.060504    2.883135    0.358628
     17          6           0        1.448325    0.376249    0.381563
     18          6           0        0.003782   -0.408040    2.381640
     19          6           0        0.316143   -1.163009   -1.979119
     20          6           0        3.316798   -1.005815    0.329458
     21          6           0       -3.253316   -1.172758   -0.413474
     22          6           0       -4.525980   -1.843765   -0.070518
     23          6           0       -5.669592   -1.145567    0.332811
     24          6           0       -4.615131   -3.241880   -0.121602
     25          6           0       -6.844862   -1.813288    0.654025
     26          6           0       -5.785315   -3.908993    0.202926
     27          6           0       -6.914304   -3.197214    0.590412
     28          6           0       -2.950897    0.143476   -0.651817
     29          6           0       -4.013069    1.184313   -0.879195
     30          6           0        4.618586   -1.645364    0.046501
     31          6           0        5.767908   -0.890960   -0.211480
     32          6           0        4.742275   -3.038833    0.080088
     33          6           0        6.986478   -1.510285   -0.458205
     34          6           0        5.960101   -3.656366   -0.163205
     35          6           0        7.088859   -2.894875   -0.441189
     36          6           0        2.734949    0.118849   -0.210634
     37          6           0        3.298343    0.966479   -1.312895
     38          1           0        0.386427    0.182699    3.224789
     39          1           0       -0.326738   -1.383391    2.762113
     40          1           0       -0.874231    0.108241    1.972815
     41          1           0        0.825990   -2.091099   -1.689353
     42          1           0        1.042377   -0.349122   -1.975401
     43          1           0       -0.054154   -1.276282   -3.007443
     44          1           0       -5.653855   -0.062149    0.417573
     45          1           0       -3.748994   -3.832775   -0.430562
     46          1           0       -7.717628   -1.234156    0.965647
     47          1           0       -5.813703   -4.999907    0.147846
     48          1           0       -7.839669   -3.719143    0.844947
     49          1           0       -4.775076    0.758498   -1.547236
     50          1           0       -4.509228    1.523711    0.037974
     51          1           0       -3.612431    2.061390   -1.383733
     52          1           0        5.721899    0.197972   -0.179129
     53          1           0        3.860743   -3.652264    0.285996
     54          1           0        7.870605   -0.897881   -0.652265
     55          1           0        6.026044   -4.746853   -0.138099
     56          1           0        8.048829   -3.379947   -0.633212
     57          1           0        2.529108    1.198333   -2.063027
     58          1           0        3.655587    1.932209   -0.934441
     59          1           0        4.124606    0.465528   -1.827157
 ---------------------------------------------------------------------
 Rotational constants (GHZ):      0.1288497      0.0677271      0.0490606
 Leave Link  202 at Wed Dec  5 18:17:21 2018, MaxMem=   536870912 cpu:         0.0
 (Enter /pbs_home/pkowalski/g09d01/g09/l301.exe)
 Basis read from rwf:  (5D, 7F)
 No pseudopotential information found on rwf file.
 There are   673 symmetry adapted cartesian basis functions of A   symmetry.
 There are   636 symmetry adapted basis functions of A   symmetry.
   636 basis functions,  1103 primitive gaussians,   673 cartesian basis functions
   141 alpha electrons      141 beta electrons
       nuclear repulsion energy      4654.6047200705 Hartrees.
 IExCor=32609 DFT=T Ex+Corr=LC-wPBE ExCW=0 ScaHFX=  1.000000
 ScaDFX=  1.000000  0.000000  1.000000  1.000000 ScalE2=  1.000000  1.000000
 IRadAn=      0 IRanWt=     -1 IRanGd=            0 ICorTp=0 IEmpDi=  4
  HFx wShort=  0.000000 wLong=  0.400000 cFull=  0.000000 cShort=  0.000000 cLong=  1.000000
  DFx wShort=  0.000000 wLong=  0.400000 cFull=  0.000000 cShort=  0.000000 cLong=  1.000000
 NAtoms=   59 NActive=   59 NUniq=   59 SFac= 1.00D+00 NAtFMM=   60 NAOKFM=F Big=F
 Integral buffers will be    131072 words long.
 Raffenetti 2 integral format.
 Two-electron integral symmetry is turned on.
 No density basis found on file   724.
 Leave Link  301 at Wed Dec  5 18:17:21 2018, MaxMem=   536870912 cpu:         0.6
 (Enter /pbs_home/pkowalski/g09d01/g09/l302.exe)
 NPDir=0 NMtPBC=     1 NCelOv=     1 NCel=       1 NClECP=     1 NCelD=      1
         NCelK=      1 NCelE2=     1 NClLst=     1 CellRange=     0.0.
 One-electron integrals computed using PRISM.
 NBasis=   636 RedAO= T EigKep=  2.80D-04  NBF=   636
 NBsUse=   636 1.00D-06 EigRej= -1.00D+00 NBFU=   636
 Precomputing XC quadrature grid using
 IXCGrd= 4 IRadAn=           0 IRanWt=          -1 IRanGd=           0 AccXCQ= 0.00D+00.
 Generated NRdTot=       0 NPtTot=           0 NUsed=           0 NTot=          32
 NSgBfM=   610   610   626   635   635 MxSgAt=    59 MxSgA2=    59.
 Leave Link  302 at Wed Dec  5 18:17:23 2018, MaxMem=   536870912 cpu:        16.3
 (Enter /pbs_home/pkowalski/g09d01/g09/l303.exe)
 DipDrv:  MaxL=1.
 Leave Link  303 at Wed Dec  5 18:17:24 2018, MaxMem=   536870912 cpu:         1.5
 (Enter /pbs_home/pkowalski/g09d01/g09/l401.exe)
 Initial guess from the checkpoint file:  "dae0068freq_open_lc-wpbe_air.chk"
 B after Tr=     0.000000    0.000000    0.000000
         Rot=    0.999901   -0.006767   -0.000582    0.012321 Ang=  -1.61 deg.
 Guess basis will be translated and rotated to current coordinates.
 JPrj=2 DoOrth=T DoCkMO=T.
 Generating alternative initial guess.
 ExpMin= 1.22D-01 ExpMax= 9.18D+03 ExpMxC= 1.38D+03 IAcc=1 IRadAn=         1 AccDes= 0.00D+00
 Harris functional with IExCor=32609 and IRadAn=       1 diagonalized for initial guess.
 HarFok:  IExCor=32609 AccDes= 0.00D+00 IRadAn=         1 IDoV= 1 UseB2=F ITyADJ=14
 ICtDFT=  3500011 ScaDFX=  1.000000  1.000000  1.000000  1.000000
 FoFCou: FMM=F IPFlag=           0 FMFlag=      100000 FMFlg1=           0
         NFxFlg=           0 DoJE=T BraDBF=F KetDBF=T FulRan=T
         wScrn=  0.000000 ICntrl=     500 IOpCl=  0 I1Cent=   200000004 NGrid=           0
         NMat0=    1 NMatS0=      1 NMatT0=    0 NMatD0=    1 NMtDS0=    0 NMtDT0=    0
 Petite list used in FoFCou.
 Harris En= -2510.53150812150    
 Leave Link  401 at Wed Dec  5 18:17:30 2018, MaxMem=   536870912 cpu:        42.3
 (Enter /pbs_home/pkowalski/g09d01/g09/l502.exe)
 Closed shell SCF:
 Using DIIS extrapolation, IDIIS=  1040.
 Integral symmetry usage will be decided dynamically.
 IVT=     1387805 IEndB=     1387805 NGot=   536870912 MDV=   535953350
 LenX=   535953350 LenY=   535499748
 Requested convergence on RMS density matrix=1.00D-08 within 128 cycles.
 Requested convergence on MAX density matrix=1.00D-06.
 Requested convergence on             energy=1.00D-06.
 No special actions if energy rises.
 Fock matrices will be formed incrementally for  20 cycles.
 Integral accuracy reduced to 1.0D-05 until final iterations.

 Cycle   1  Pass 0  IDiag  1:
 FoFJK:  IHMeth= 1 ICntrl=       0 DoSepK=T KAlg= 0 I1Cent=   0 FoldK=F
 IRaf=         1 NMat=   1 IRICut=       1 DoRegI=T DoRafI=F ISym2E= 0.
 FoFCou: FMM=F IPFlag=           0 FMFlag=      100000 FMFlg1=           0
         NFxFlg=           0 DoJE=T BraDBF=F KetDBF=F FulRan=T
         wScrn=  0.000000 ICntrl=     500 IOpCl=  0 I1Cent=           0 NGrid=           0
         NMat0=    1 NMatS0=      1 NMatT0=    0 NMatD0=    1 NMtDS0=    0 NMtDT0=    0
 Symmetry not used in FoFCou.
 E= -2510.76671243720    
 DIIS: error= 9.33D-03 at cycle   1 NSaved=   1.
 NSaved= 1 IEnMin= 1 EnMin= -2510.76671243720     IErMin= 1 ErrMin= 9.33D-03
 ErrMax= 9.33D-03  0.00D+00 EMaxC= 1.00D-01 BMatC= 7.39D-02 BMatP= 7.39D-02
 IDIUse=3 WtCom= 9.07D-01 WtEn= 9.33D-02
 Coeff-Com:  0.100D+01
 Coeff-En:   0.100D+01
 Coeff:      0.100D+01
 Gap=     0.684 Goal=   None    Shift=    0.000
 GapD=    0.684 DampG=2.000 DampE=1.000 DampFc=2.0000 IDamp=-1.
 RMSDP=7.44D-04 MaxDP=3.22D-02              OVMax= 4.05D-02

 Cycle   2  Pass 0  IDiag  1:
 RMSU=  7.43D-04    CP:  9.97D-01
 E= -2510.87960497698     Delta-E=       -0.112892539787 Rises=F Damp=F
 DIIS: error= 3.21D-03 at cycle   2 NSaved=   2.
 NSaved= 2 IEnMin= 2 EnMin= -2510.87960497698     IErMin= 2 ErrMin= 3.21D-03
 ErrMax= 3.21D-03  0.00D+00 EMaxC= 1.00D-01 BMatC= 4.01D-03 BMatP= 7.39D-02
 IDIUse=3 WtCom= 9.68D-01 WtEn= 3.21D-02
 Coeff-Com: -0.189D+00 0.119D+01
 Coeff-En:   0.000D+00 0.100D+01
 Coeff:     -0.182D+00 0.118D+01
 Gap=     0.309 Goal=   None    Shift=    0.000
 RMSDP=2.25D-04 MaxDP=8.72D-03 DE=-1.13D-01 OVMax= 1.88D-02

 Cycle   3  Pass 0  IDiag  1:
 RMSU=  1.65D-04    CP:  9.96D-01  1.20D+00
 E= -2510.89113576149     Delta-E=       -0.011530784504 Rises=F Damp=F
 DIIS: error= 8.49D-04 at cycle   3 NSaved=   3.
 NSaved= 3 IEnMin= 3 EnMin= -2510.89113576149     IErMin= 3 ErrMin= 8.49D-04
 ErrMax= 8.49D-04  0.00D+00 EMaxC= 1.00D-01 BMatC= 4.74D-04 BMatP= 4.01D-03
 IDIUse=3 WtCom= 9.92D-01 WtEn= 8.49D-03
 Coeff-Com: -0.492D-01 0.138D+00 0.911D+00
 Coeff-En:   0.000D+00 0.000D+00 0.100D+01
 Coeff:     -0.488D-01 0.137D+00 0.912D+00
 Gap=     0.307 Goal=   None    Shift=    0.000
 RMSDP=7.72D-05 MaxDP=2.87D-03 DE=-1.15D-02 OVMax= 5.03D-03

 Cycle   4  Pass 0  IDiag  1:
 RMSU=  6.97D-05    CP:  9.96D-01  1.23D+00  1.15D+00
 E= -2510.89192833633     Delta-E=       -0.000792574846 Rises=F Damp=F
 DIIS: error= 4.21D-04 at cycle   4 NSaved=   4.
 NSaved= 4 IEnMin= 4 EnMin= -2510.89192833633     IErMin= 4 ErrMin= 4.21D-04
 ErrMax= 4.21D-04  0.00D+00 EMaxC= 1.00D-01 BMatC= 2.24D-04 BMatP= 4.74D-04
 IDIUse=3 WtCom= 9.96D-01 WtEn= 4.21D-03
 Coeff-Com:  0.147D-01-0.177D+00 0.436D+00 0.727D+00
 Coeff-En:   0.000D+00 0.000D+00 0.000D+00 0.100D+01
 Coeff:      0.146D-01-0.176D+00 0.434D+00 0.728D+00
 Gap=     0.308 Goal=   None    Shift=    0.000
 RMSDP=3.82D-05 MaxDP=1.99D-03 DE=-7.93D-04 OVMax= 2.39D-03

 Cycle   5  Pass 0  IDiag  1:
 RMSU=  2.16D-05    CP:  9.96D-01  1.24D+00  1.33D+00  8.69D-01
 E= -2510.89218422494     Delta-E=       -0.000255888610 Rises=F Damp=F
 DIIS: error= 7.97D-05 at cycle   5 NSaved=   5.
 NSaved= 5 IEnMin= 5 EnMin= -2510.89218422494     IErMin= 5 ErrMin= 7.97D-05
 ErrMax= 7.97D-05  0.00D+00 EMaxC= 1.00D-01 BMatC= 7.60D-06 BMatP= 2.24D-04
 IDIUse=1 WtCom= 1.00D+00 WtEn= 0.00D+00
 Coeff-Com:  0.590D-02-0.440D-01 0.283D-01 0.148D+00 0.861D+00
 Coeff:      0.590D-02-0.440D-01 0.283D-01 0.148D+00 0.861D+00
 Gap=     0.308 Goal=   None    Shift=    0.000
 RMSDP=1.17D-05 MaxDP=4.81D-04 DE=-2.56D-04 OVMax= 1.08D-03

 Cycle   6  Pass 0  IDiag  1:
 RMSU=  9.81D-06    CP:  9.96D-01  1.24D+00  1.36D+00  9.25D-01  1.03D+00
 E= -2510.89220013383     Delta-E=       -0.000015908888 Rises=F Damp=F
 DIIS: error= 3.26D-05 at cycle   6 NSaved=   6.
 NSaved= 6 IEnMin= 6 EnMin= -2510.89220013383     IErMin= 6 ErrMin= 3.26D-05
 ErrMax= 3.26D-05  0.00D+00 EMaxC= 1.00D-01 BMatC= 1.85D-06 BMatP= 7.60D-06
 IDIUse=1 WtCom= 1.00D+00 WtEn= 0.00D+00
 Coeff-Com: -0.513D-03 0.163D-01-0.679D-01-0.822D-01 0.302D+00 0.832D+00
 Coeff:     -0.513D-03 0.163D-01-0.679D-01-0.822D-01 0.302D+00 0.832D+00
 Gap=     0.308 Goal=   None    Shift=    0.000
 RMSDP=5.83D-06 MaxDP=2.21D-04 DE=-1.59D-05 OVMax= 7.29D-04

 Initial convergence to 1.0D-05 achieved.  Increase integral accuracy.
 Cycle   7  Pass 1  IDiag  1:
 E= -2510.89218874801     Delta-E=        0.000011385817 Rises=F Damp=F
 DIIS: error= 1.46D-04 at cycle   1 NSaved=   1.
 NSaved= 1 IEnMin= 1 EnMin= -2510.89218874801     IErMin= 1 ErrMin= 1.46D-04
 ErrMax= 1.46D-04  0.00D+00 EMaxC= 1.00D-01 BMatC= 1.56D-05 BMatP= 1.56D-05
 IDIUse=3 WtCom= 9.99D-01 WtEn= 1.46D-03
 Coeff-Com:  0.100D+01
 Coeff-En:   0.100D+01
 Coeff:      0.100D+01
 Gap=     0.308 Goal=   None    Shift=    0.000
 RMSDP=5.83D-06 MaxDP=2.21D-04 DE= 1.14D-05 OVMax= 4.93D-04

 Cycle   8  Pass 1  IDiag  1:
 RMSU=  1.61D-04    CP:  1.00D+00
 E= -2510.89220472596     Delta-E=       -0.000015977948 Rises=F Damp=F
 DIIS: error= 1.37D-05 at cycle   2 NSaved=   2.
 NSaved= 2 IEnMin= 2 EnMin= -2510.89220472596     IErMin= 2 ErrMin= 1.37D-05
 ErrMax= 1.37D-05  0.00D+00 EMaxC= 1.00D-01 BMatC= 3.57D-07 BMatP= 1.56D-05
 IDIUse=1 WtCom= 1.00D+00 WtEn= 0.00D+00
 Coeff-Com: -0.277D-02 0.100D+01
 Coeff:     -0.277D-02 0.100D+01
 Gap=     0.308 Goal=   None    Shift=    0.000
 RMSDP=8.29D-06 MaxDP=2.80D-04 DE=-1.60D-05 OVMax= 2.41D-04

 Cycle   9  Pass 1  IDiag  1:
 RMSU=  3.59D-06    CP:  1.00D+00  1.05D+00
 E= -2510.89220469271     Delta-E=        0.000000033251 Rises=F Damp=F
 DIIS: error= 1.89D-05 at cycle   3 NSaved=   3.
 NSaved= 3 IEnMin= 2 EnMin= -2510.89220472596     IErMin= 2 ErrMin= 1.37D-05
 ErrMax= 1.89D-05  0.00D+00 EMaxC= 1.00D-01 BMatC= 4.33D-07 BMatP= 3.57D-07
 IDIUse=1 WtCom= 1.00D+00 WtEn= 0.00D+00
 Coeff-Com: -0.236D-01 0.539D+00 0.485D+00
 Coeff:     -0.236D-01 0.539D+00 0.485D+00
 Gap=     0.308 Goal=   None    Shift=    0.000
 RMSDP=1.55D-06 MaxDP=8.32D-05 DE= 3.33D-08 OVMax= 1.41D-04

 Cycle  10  Pass 1  IDiag  1:
 RMSU=  1.20D-06    CP:  1.00D+00  1.05D+00  7.54D-01
 E= -2510.89220513913     Delta-E=       -0.000000446417 Rises=F Damp=F
 DIIS: error= 1.99D-06 at cycle   4 NSaved=   4.
 NSaved= 4 IEnMin= 4 EnMin= -2510.89220513913     IErMin= 4 ErrMin= 1.99D-06
 ErrMax= 1.99D-06  0.00D+00 EMaxC= 1.00D-01 BMatC= 4.95D-09 BMatP= 3.57D-07
 IDIUse=1 WtCom= 1.00D+00 WtEn= 0.00D+00
 Coeff-Com: -0.438D-02 0.649D-01 0.926D-01 0.847D+00
 Coeff:     -0.438D-02 0.649D-01 0.926D-01 0.847D+00
 Gap=     0.308 Goal=   None    Shift=    0.000
 RMSDP=3.58D-07 MaxDP=1.47D-05 DE=-4.46D-07 OVMax= 5.57D-05

 Cycle  11  Pass 1  IDiag  1:
 RMSU=  2.66D-07    CP:  1.00D+00  1.05D+00  8.07D-01  1.10D+00
 E= -2510.89220516047     Delta-E=       -0.000000021343 Rises=F Damp=F
 DIIS: error= 1.09D-06 at cycle   5 NSaved=   5.
 NSaved= 5 IEnMin= 5 EnMin= -2510.89220516047     IErMin= 5 ErrMin= 1.09D-06
 ErrMax= 1.09D-06  0.00D+00 EMaxC= 1.00D-01 BMatC= 1.40D-09 BMatP= 4.95D-09
 IDIUse=1 WtCom= 1.00D+00 WtEn= 0.00D+00
 Coeff-Com:  0.454D-02-0.112D+00-0.924D-01 0.205D+00 0.995D+00
 Coeff:      0.454D-02-0.112D+00-0.924D-01 0.205D+00 0.995D+00
 Gap=     0.308 Goal=   None    Shift=    0.000
 RMSDP=2.72D-07 MaxDP=1.16D-05 DE=-2.13D-08 OVMax= 5.79D-05

 Cycle  12  Pass 1  IDiag  1:
 RMSU=  1.57D-07    CP:  1.00D+00  1.05D+00  8.32D-01  1.22D+00  1.51D+00
 E= -2510.89220511861     Delta-E=        0.000000041866 Rises=F Damp=F
 DIIS: error= 3.91D-07 at cycle   6 NSaved=   6.
 NSaved= 6 IEnMin= 5 EnMin= -2510.89220516047     IErMin= 6 ErrMin= 3.91D-07
 ErrMax= 3.91D-07  0.00D+00 EMaxC= 1.00D-01 BMatC= 3.25D-10 BMatP= 1.40D-09
 IDIUse=1 WtCom= 1.00D+00 WtEn= 0.00D+00
 Coeff-Com:  0.235D-02-0.494D-01-0.483D-01-0.993D-01 0.341D+00 0.854D+00
 Coeff:      0.235D-02-0.494D-01-0.483D-01-0.993D-01 0.341D+00 0.854D+00
 Gap=     0.308 Goal=   None    Shift=    0.000
 RMSDP=1.16D-07 MaxDP=5.06D-06 DE= 4.19D-08 OVMax= 2.44D-05

 Cycle  13  Pass 1  IDiag  1:
 RMSU=  5.60D-08    CP:  1.00D+00  1.05D+00  8.39D-01  1.25D+00  1.78D+00
                    CP:  1.38D+00
 E= -2510.89220511940     Delta-E=       -0.000000000797 Rises=F Damp=F
 DIIS: error= 1.59D-07 at cycle   7 NSaved=   7.
 NSaved= 7 IEnMin= 5 EnMin= -2510.89220516047     IErMin= 7 ErrMin= 1.59D-07
 ErrMax= 1.59D-07  0.00D+00 EMaxC= 1.00D-01 BMatC= 3.72D-11 BMatP= 3.25D-10
 IDIUse=1 WtCom= 1.00D+00 WtEn= 0.00D+00
 Coeff-Com: -0.393D-03 0.117D-01 0.805D-02-0.720D-01-0.118D+00 0.183D+00
 Coeff-Com:  0.988D+00
 Coeff:     -0.393D-03 0.117D-01 0.805D-02-0.720D-01-0.118D+00 0.183D+00
 Coeff:      0.988D+00
 Gap=     0.308 Goal=   None    Shift=    0.000
 RMSDP=5.33D-08 MaxDP=2.79D-06 DE=-7.97D-10 OVMax= 1.21D-05

 Cycle  14  Pass 1  IDiag  1:
 RMSU=  2.47D-08    CP:  1.00D+00  1.05D+00  8.38D-01  1.25D+00  1.91D+00
                    CP:  1.57D+00  1.16D+00
 E= -2510.89220511971     Delta-E=       -0.000000000307 Rises=F Damp=F
 DIIS: error= 7.80D-08 at cycle   8 NSaved=   8.
 NSaved= 8 IEnMin= 5 EnMin= -2510.89220516047     IErMin= 8 ErrMin= 7.80D-08
 ErrMax= 7.80D-08  0.00D+00 EMaxC= 1.00D-01 BMatC= 6.01D-12 BMatP= 3.72D-11
 IDIUse=1 WtCom= 1.00D+00 WtEn= 0.00D+00
 Coeff-Com: -0.330D-03 0.810D-02 0.675D-02-0.157D-01-0.627D-01-0.162D-01
 Coeff-Com:  0.342D+00 0.738D+00
 Coeff:     -0.330D-03 0.810D-02 0.675D-02-0.157D-01-0.627D-01-0.162D-01
 Coeff:      0.342D+00 0.738D+00
 Gap=     0.308 Goal=   None    Shift=    0.000
 RMSDP=1.18D-08 MaxDP=5.40D-07 DE=-3.07D-10 OVMax= 1.87D-06

 Cycle  15  Pass 1  IDiag  1:
 RMSU=  7.87D-09    CP:  1.00D+00  1.05D+00  8.38D-01  1.25D+00  1.91D+00
                    CP:  1.60D+00  1.28D+00  1.11D+00
 E= -2510.89220511982     Delta-E=       -0.000000000106 Rises=F Damp=F
 DIIS: error= 1.91D-08 at cycle   9 NSaved=   9.
 NSaved= 9 IEnMin= 5 EnMin= -2510.89220516047     IErMin= 9 ErrMin= 1.91D-08
 ErrMax= 1.91D-08  0.00D+00 EMaxC= 1.00D-01 BMatC= 1.32D-12 BMatP= 6.01D-12
 IDIUse=1 WtCom= 1.00D+00 WtEn= 0.00D+00
 Coeff-Com: -0.283D-04 0.235D-03 0.577D-03 0.994D-02 0.488D-02-0.531D-01
 Coeff-Com: -0.100D+00 0.260D+00 0.877D+00
 Coeff:     -0.283D-04 0.235D-03 0.577D-03 0.994D-02 0.488D-02-0.531D-01
 Coeff:     -0.100D+00 0.260D+00 0.877D+00
 Gap=     0.308 Goal=   None    Shift=    0.000
 RMSDP=6.52D-09 MaxDP=3.00D-07 DE=-1.06D-10 OVMax= 1.09D-06

 SCF Done:  E(RLC-wPBE) =  -2510.89220512     A.U. after   15 cycles
            NFock= 15  Conv=0.65D-08     -V/T= 2.0074
 KE= 2.492403466408D+03 PE=-1.520914436247D+04 EE= 5.551243970875D+03
 Leave Link  502 at Wed Dec  5 18:28:51 2018, MaxMem=   536870912 cpu:      5431.0
 (Enter /pbs_home/pkowalski/g09d01/g09/l701.exe)
 Compute integral first derivatives.
 ... and contract with generalized density number  0.
 Leave Link  701 at Wed Dec  5 18:28:52 2018, MaxMem=   536870912 cpu:         5.9
 (Enter /pbs_home/pkowalski/g09d01/g09/l702.exe)
 L702 exits ... SP integral derivatives will be done elsewhere.
 Leave Link  702 at Wed Dec  5 18:28:52 2018, MaxMem=   536870912 cpu:         0.2
 (Enter /pbs_home/pkowalski/g09d01/g09/l703.exe)
 Compute integral first derivatives, UseDBF=F ICtDFT=           0.
 Integral derivatives from FoFJK, PRISM(SPDF).
 Calling FoFJK, ICntrl=      2127 FMM=F ISym2X=0 I1Cent= 0 IOpClX= 0 NMat=1 NMatS=1 NMatT=0.
 FoFJK:  IHMeth= 1 ICntrl=    2127 DoSepK=T KAlg= 0 I1Cent=   0 FoldK=F
 IRaf=         1 NMat=   1 IRICut=       1 DoRegI=T DoRafI=F ISym2E= 0.
 FoFCou: FMM=F IPFlag=           0 FMFlag=      100000 FMFlg1=         800
         NFxFlg=           0 DoJE=F BraDBF=F KetDBF=F FulRan=T
         wScrn=  0.000000 ICntrl=    2527 IOpCl=  0 I1Cent=           0 NGrid=           0
         NMat0=    1 NMatS0=      1 NMatT0=    0 NMatD0=    1 NMtDS0=    0 NMtDT0=    0
 Symmetry not used in FoFCou.
 Leave Link  703 at Wed Dec  5 18:32:54 2018, MaxMem=   536870912 cpu:      1928.4
 (Enter /pbs_home/pkowalski/g09d01/g09/l716.exe)
 Dipole        =-1.59809174D-01-1.31137738D+00-3.29245325D-01
 ***** Axes restored to original set *****
 -------------------------------------------------------------------
 Center     Atomic                   Forces (Hartrees/Bohr)
 Number     Number              X              Y              Z
 -------------------------------------------------------------------
      1       16          -0.002016131    0.001360659    0.000009104
      2       16          -0.000058539    0.000552011    0.000505455
      3        9          -0.004786624   -0.004236369   -0.002042929
      4        9          -0.000555693    0.001596976   -0.000653158
      5        9           0.000443629    0.000201794   -0.002264539
      6        9           0.000580146    0.001912636    0.000075107
      7        9          -0.000424975    0.001720721   -0.000177887
      8        9          -0.000377679   -0.001286723   -0.000132966
      9        6           0.004871931   -0.014381084    0.022646648
     10        6          -0.008600865    0.008298153   -0.013232904
     11        6           0.010976190    0.006544103    0.005193494
     12        6           0.000874046    0.008267729   -0.006991274
     13        6           0.000628903   -0.002353619    0.000617620
     14        6           0.000962970   -0.001930968   -0.004406936
     15        6          -0.000338712   -0.002399698    0.002192332
     16        6           0.002152864    0.001365343   -0.000432368
     17        6          -0.012749187   -0.006988870    0.003143270
     18        6          -0.002305838   -0.002101858   -0.007128995
     19        6           0.002650282    0.001778942    0.006011761
     20        6           0.000095789    0.003724916   -0.000082770
     21        6           0.001526059   -0.003226811   -0.006922861
     22        6          -0.001081762    0.000856226   -0.000284841
     23        6          -0.000055064    0.000415786    0.001180516
     24        6           0.000163506   -0.000722879   -0.001013619
     25        6          -0.000505739    0.000326190    0.000314974
     26        6          -0.000330908   -0.000578661    0.000072014
     27        6           0.000009496   -0.000108666   -0.000018932
     28        6           0.004511417    0.006069792    0.000516116
     29        6          -0.000047480   -0.001220313    0.001227663
     30        6           0.000719396    0.000023232   -0.000484873
     31        6          -0.000095656    0.000172984    0.001446906
     32        6          -0.001441429   -0.000534807   -0.001802441
     33        6           0.000369575    0.000667559   -0.000230348
     34        6           0.000536602   -0.000716876    0.000036850
     35        6           0.000022933   -0.000314495    0.000094309
     36        6          -0.000008439   -0.003074058    0.001189479
     37        6           0.000216359   -0.002223828   -0.000258154
     38        1          -0.000916866    0.000221831    0.001357854
     39        1           0.000767128   -0.000324938   -0.000415355
     40        1           0.000277710    0.000058671   -0.000170041
     41        1           0.000465267    0.000378019    0.001275279
     42        1           0.000126895    0.000571581   -0.000790143
     43        1           0.001072072   -0.001480977   -0.001095147
     44        1           0.000206845   -0.000476497    0.000437657
     45        1          -0.000500179    0.000066228    0.000083927
     46        1           0.000154298   -0.000186242   -0.000074189
     47        1          -0.000050535    0.000237357    0.000082919
     48        1           0.000239258    0.000112417   -0.000102548
     49        1          -0.001285589   -0.000620916    0.002031224
     50        1           0.001145509    0.002166143    0.000789055
     51        1           0.001223119    0.001576920   -0.001115713
     52        1          -0.000729731    0.000689240   -0.000363091
     53        1           0.000160018    0.000298311   -0.000187527
     54        1          -0.000231265   -0.000156865   -0.000000607
     55        1           0.000031036    0.000248891    0.000044153
     56        1          -0.000234669    0.000105926   -0.000003102
     57        1          -0.000571831    0.000524662    0.000445143
     58        1           0.001445141   -0.000430664    0.000301835
     59        1           0.000674994   -0.001034270   -0.000442404
 -------------------------------------------------------------------
 Cartesian Forces:  Max     0.022646648 RMS     0.003376794
 Leave Link  716 at Wed Dec  5 18:32:54 2018, MaxMem=   536870912 cpu:         0.2
 (Enter /pbs_home/pkowalski/g09d01/g09/l103.exe)

 GradGradGradGradGradGradGradGradGradGradGradGradGradGradGradGradGradGrad
 Berny optimization.
 Using GEDIIS/GDIIS optimizer.
 FormGI is forming the generalized inverse of G from B-inverse, IUseBI=4.
 GSVD:  received Info=                   1 from GESDD.
 Internal  Forces:  Max     0.008761152 RMS     0.001998868
 Search for a local minimum.
 Step number   6 out of a maximum of  337
 All quantities printed in internal units (Hartrees-Bohrs-Radians)
 RMS Force = .19989D-02 SwitMx=.10000D-02 MixMth= 1
 Mixed Optimization -- RFO/linear search
 Update second derivatives using D2CorX and points    4    5    6
 DE= -1.98D-02 DEPred=-2.27D-02 R= 8.70D-01
 TightC=F SS=  1.41D+00  RLast= 7.66D-01 DXNew= 7.1352D-01 2.2967D+00
 Trust test= 8.70D-01 RLast= 7.66D-01 DXMaxT set to 7.14D-01
 ITU=  1  0 -1  1  1  0
 Use linear search instead of GDIIS.
     Eigenvalues ---    0.00224   0.00453   0.00651   0.00661   0.00697
     Eigenvalues ---    0.00721   0.00743   0.00773   0.00848   0.00853
     Eigenvalues ---    0.00876   0.00898   0.00921   0.00976   0.01070
     Eigenvalues ---    0.01138   0.01190   0.01239   0.01336   0.01391
     Eigenvalues ---    0.01412   0.01501   0.01568   0.01751   0.01879
     Eigenvalues ---    0.01879   0.01955   0.01964   0.01988   0.02016
     Eigenvalues ---    0.02033   0.02081   0.02088   0.02137   0.02144
     Eigenvalues ---    0.02155   0.02155   0.02169   0.02173   0.02192
     Eigenvalues ---    0.02218   0.02984   0.04860   0.05247   0.06759
     Eigenvalues ---    0.06923   0.06988   0.07139   0.07189   0.07482
     Eigenvalues ---    0.07513   0.07550   0.07753   0.08137   0.09326
     Eigenvalues ---    0.09774   0.10330   0.11022   0.11988   0.12287
     Eigenvalues ---    0.14284   0.14818   0.15828   0.15988   0.15998
     Eigenvalues ---    0.15998   0.15998   0.15999   0.16000   0.16000
     Eigenvalues ---    0.16000   0.16000   0.16000   0.16000   0.16000
     Eigenvalues ---    0.16000   0.16000   0.16000   0.16000   0.16000
     Eigenvalues ---    0.16005   0.16014   0.16054   0.16966   0.18130
     Eigenvalues ---    0.21999   0.22000   0.22001   0.22009   0.22917
     Eigenvalues ---    0.23285   0.23477   0.23489   0.23621   0.24011
     Eigenvalues ---    0.24106   0.24475   0.24599   0.24635   0.24765
     Eigenvalues ---    0.24836   0.24937   0.24981   0.24990   0.24995
     Eigenvalues ---    0.25007   0.25214   0.25666   0.26002   0.26892
     Eigenvalues ---    0.27362   0.28091   0.28976   0.29410   0.30279
     Eigenvalues ---    0.30429   0.30673   0.31532   0.31624   0.31790
     Eigenvalues ---    0.32153   0.32195   0.32432   0.32568   0.32576
     Eigenvalues ---    0.32583   0.32594   0.32606   0.32616   0.32619
     Eigenvalues ---    0.32690   0.32728   0.32760   0.32903   0.33035
     Eigenvalues ---    0.33212   0.33291   0.33557   0.35649   0.35665
     Eigenvalues ---    0.35684   0.35693   0.35701   0.35707   0.35787
     Eigenvalues ---    0.35946   0.36137   0.36380   0.37809   0.40542
     Eigenvalues ---    0.40668   0.41053   0.41129   0.43813   0.44302
     Eigenvalues ---    0.45394   0.45653   0.45923   0.45953   0.46188
     Eigenvalues ---    0.46533   0.47078   0.47500   0.48239   0.48331
     Eigenvalues ---    0.48496   0.49009   0.49563   0.50913   0.52732
     Eigenvalues ---    1.24260
 RFO step:  Lambda=-2.08336166D-02 EMin= 2.23827027D-03
 Quartic linear search produced a step of  0.75029.
 Iteration  1 RMS(Cart)=  0.34053356 RMS(Int)=  0.02251715
 Iteration  2 RMS(Cart)=  0.11541227 RMS(Int)=  0.00340057
 Iteration  3 RMS(Cart)=  0.00932756 RMS(Int)=  0.00184821
 Iteration  4 RMS(Cart)=  0.00004095 RMS(Int)=  0.00184818
 Iteration  5 RMS(Cart)=  0.00000040 RMS(Int)=  0.00184818
 ITry= 1 IFail=0 DXMaxC= 1.63D+00 DCOld= 1.00D+10 DXMaxT= 7.14D-01 DXLimC= 3.00D+00 Rises=F
 Variable       Old X    -DE/DX   Delta X   Delta X   Delta X     New X
                                 (Linear)    (Quad)   (Total)
    R1        3.23379  -0.00171   0.00365  -0.01820  -0.01328   3.22050
    R2        3.25491  -0.00106   0.02015  -0.02998  -0.01092   3.24399
    R3        3.20714   0.00066   0.00562  -0.01201  -0.00619   3.20096
    R4        3.26799  -0.00005   0.00620  -0.00665  -0.00304   3.26495
    R5        2.53793   0.00292   0.00942  -0.00833   0.00109   2.53902
    R6        2.54380   0.00123   0.01109  -0.01094   0.00015   2.54394
    R7        2.51367   0.00052   0.01320  -0.01636  -0.00316   2.51051
    R8        2.54218  -0.00048   0.01101  -0.01568  -0.00467   2.53751
    R9        2.56114   0.00059   0.00883  -0.00967  -0.00084   2.56030
   R10        2.53387  -0.00028   0.00978  -0.01389  -0.00412   2.52976
   R11        2.63847  -0.00876   0.00488  -0.04676  -0.03949   2.59898
   R12        2.82039  -0.00808   0.02746  -0.06106  -0.03360   2.78679
   R13        2.77964  -0.00704   0.00618  -0.02826  -0.02026   2.75938
   R14        2.82791   0.00013   0.00000   0.00347   0.00347   2.83138
   R15        2.60258  -0.00546   0.03699  -0.06288  -0.02437   2.57821
   R16        2.83413  -0.00289  -0.00678  -0.00287  -0.00965   2.82448
   R17        2.89602  -0.00606   0.00261  -0.01768  -0.01490   2.88112
   R18        2.57575  -0.00548  -0.00810  -0.01446  -0.02181   2.55394
   R19        2.89749   0.00088   0.00037   0.00977   0.00964   2.90713
   R20        2.84448   0.00252  -0.00207   0.00968   0.00800   2.85248
   R21        2.79693  -0.00005   0.00455  -0.00574  -0.00119   2.79574
   R22        2.86371   0.00251  -0.00320   0.01616   0.01225   2.87596
   R23        2.72039   0.00163   0.01232  -0.01060   0.00163   2.72202
   R24        2.07551   0.00087   0.00348  -0.00103   0.00245   2.07796
   R25        2.07467  -0.00008   0.00093  -0.00202  -0.00108   2.07358
   R26        2.07405  -0.00013   0.00169  -0.00297  -0.00128   2.07277
   R27        2.07462   0.00014   0.00137  -0.00142  -0.00005   2.07457
   R28        2.06131   0.00046   0.00202   0.00268   0.00470   2.06601
   R29        2.07646   0.00073   0.00289  -0.00117   0.00172   2.07818
   R30        2.79254  -0.00068   0.00700  -0.01124  -0.00424   2.78829
   R31        2.60146  -0.00549   0.00456  -0.01423  -0.01130   2.59016
   R32        2.79497   0.00169   0.00332   0.00185   0.00517   2.80014
   R33        2.59157   0.00167   0.00611   0.00180   0.00658   2.59815
   R34        2.64427   0.00059   0.00213  -0.00096   0.00118   2.64544
   R35        2.64918   0.00104  -0.00031   0.00325   0.00294   2.65212
   R36        2.62549   0.00017   0.00053  -0.00055  -0.00002   2.62547
   R37        2.05383  -0.00040  -0.00129   0.00097  -0.00032   2.05352
   R38        2.61827   0.00039   0.00040   0.00013   0.00053   2.61880
   R39        2.06561  -0.00045  -0.00034  -0.00060  -0.00094   2.06467
   R40        2.62129   0.00008   0.00035  -0.00043  -0.00008   2.62120
   R41        2.06510  -0.00024  -0.00109   0.00086  -0.00023   2.06487
   R42        2.62624  -0.00004   0.00016  -0.00018  -0.00003   2.62621
   R43        2.06485  -0.00024  -0.00107   0.00081  -0.00025   2.06460
   R44        2.06448  -0.00028  -0.00102   0.00056  -0.00046   2.06402
   R45        2.84292   0.00033  -0.00085   0.00186   0.00101   2.84394
   R46        2.07720  -0.00020   0.00187  -0.00282  -0.00095   2.07625
   R47        2.07230   0.00073   0.00211  -0.00054   0.00158   2.07388
   R48        2.05653   0.00224  -0.00133   0.00380   0.00248   2.05901
   R49        2.64333  -0.00062   0.00365  -0.00622  -0.00257   2.64077
   R50        2.64439   0.00026   0.00032   0.00008   0.00040   2.64479
   R51        2.62485  -0.00005   0.00078  -0.00138  -0.00060   2.62425
   R52        2.06053   0.00066  -0.00257   0.00570   0.00313   2.06366
   R53        2.62096   0.00056   0.00107  -0.00004   0.00102   2.62199
   R54        2.06646  -0.00032  -0.00105   0.00059  -0.00046   2.06600
   R55        2.62384   0.00067   0.00018   0.00139   0.00157   2.62540
   R56        2.06524  -0.00028  -0.00108   0.00075  -0.00033   2.06491
   R57        2.62613   0.00035  -0.00065   0.00178   0.00113   2.62726
   R58        2.06503  -0.00025  -0.00102   0.00075  -0.00026   2.06477
   R59        2.06466  -0.00025  -0.00098   0.00065  -0.00033   2.06432
   R60        2.83514  -0.00124  -0.00205  -0.00380  -0.00585   2.82929
   R61        2.07713   0.00024   0.00336  -0.00311   0.00024   2.07737
   R62        2.07309   0.00025   0.00277  -0.00277   0.00001   2.07310
   R63        2.06848   0.00118  -0.00109   0.00528   0.00419   2.07267
    A1        1.62996  -0.00108  -0.00615  -0.00198  -0.00540   1.62456
    A2        1.63449  -0.00068  -0.00774   0.00851   0.00062   1.63511
    A3        2.07212   0.00440   0.01134  -0.01589  -0.02104   2.05108
    A4        1.92457   0.00489   0.00096   0.03478   0.03078   1.95535
    A5        2.19611  -0.00757   0.04688   0.02422   0.05822   2.25433
    A6        1.95147  -0.00120   0.00705  -0.01699  -0.00839   1.94308
    A7        2.03280   0.00157   0.00919   0.01603   0.02010   2.05290
    A8        2.24654   0.00050   0.00869   0.01500   0.01795   2.26449
    A9        1.92080   0.00196   0.00941   0.00861   0.01350   1.93430
   A10        2.09333   0.00008   0.01654   0.00155   0.00716   2.10049
   A11        2.23796  -0.00124   0.01153   0.00775   0.00832   2.24628
   A12        2.19717  -0.00678   0.02143   0.01567   0.03481   2.23198
   A13        2.21807   0.00045  -0.01936  -0.04234  -0.06318   2.15489
   A14        1.86778   0.00632  -0.00148   0.02619   0.02442   1.89220
   A15        1.87679  -0.00104   0.00304  -0.00733  -0.00436   1.87243
   A16        2.04231  -0.00309   0.00587  -0.01692  -0.01073   2.03157
   A17        1.85247   0.00574  -0.01165   0.03492   0.02266   1.87513
   A18        1.92826   0.00124   0.00044   0.00424   0.00449   1.93276
   A19        1.93647  -0.00009  -0.00216  -0.00466  -0.00602   1.93044
   A20        1.82566  -0.00251   0.00358  -0.00883  -0.00550   1.82016
   A21        1.95716  -0.00281   0.00600  -0.01006  -0.00478   1.95238
   A22        2.29440  -0.00293   0.00511  -0.04311  -0.04009   2.25431
   A23        2.03104   0.00569  -0.01141   0.05139   0.03746   2.06850
   A24        1.90224   0.00011   0.00401  -0.00229   0.00173   1.90397
   A25        1.98261  -0.00099  -0.00614  -0.00752  -0.01336   1.96925
   A26        2.00522   0.00055  -0.00160  -0.00396  -0.00528   1.99994
   A27        1.88512   0.00071   0.00022   0.00789   0.00788   1.89300
   A28        1.89010  -0.00076  -0.00006   0.00184   0.00153   1.89163
   A29        1.79203   0.00040   0.00368   0.00541   0.00886   1.80089
   A30        1.87202   0.00020   0.00501  -0.00166   0.00339   1.87542
   A31        1.95651   0.00112  -0.00064   0.01192   0.01095   1.96745
   A32        1.89967   0.00001  -0.00034  -0.00640  -0.00664   1.89303
   A33        1.97730  -0.00006  -0.00594   0.00068  -0.00512   1.97217
   A34        1.96029   0.00017   0.00051   0.00088   0.00111   1.96140
   A35        1.79797  -0.00145   0.00127  -0.00555  -0.00397   1.79400
   A36        2.09654  -0.00036   0.00696  -0.00767  -0.00244   2.09410
   A37        1.98960  -0.00205  -0.01394   0.00005  -0.01111   1.97849
   A38        2.19696   0.00241   0.00701   0.00753   0.01279   2.20976
   A39        1.89751   0.00241   0.00894   0.00858   0.01754   1.91505
   A40        1.96237  -0.00168  -0.00714  -0.00434  -0.01148   1.95090
   A41        1.93938  -0.00048  -0.00129  -0.00160  -0.00292   1.93645
   A42        1.89303  -0.00039  -0.00038  -0.00236  -0.00267   1.89035
   A43        1.88773  -0.00056  -0.00375   0.00129  -0.00248   1.88525
   A44        1.88195   0.00070   0.00357  -0.00149   0.00202   1.88397
   A45        1.97130  -0.00139  -0.00615  -0.00402  -0.01015   1.96115
   A46        1.96165   0.00022   0.00172   0.00038   0.00204   1.96369
   A47        1.85720   0.00264   0.00950   0.01080   0.02028   1.87748
   A48        1.89724  -0.00006   0.00293  -0.00760  -0.00470   1.89253
   A49        1.89269  -0.00059  -0.00305  -0.00103  -0.00403   1.88866
   A50        1.88018  -0.00079  -0.00514   0.00216  -0.00308   1.87711
   A51        2.06096   0.00331  -0.00902   0.02503   0.01651   2.07747
   A52        1.94269  -0.00010   0.00748  -0.00723  -0.00080   1.94189
   A53        2.27941  -0.00321   0.00165  -0.01776  -0.01562   2.26380
   A54        2.05097   0.00258  -0.00447   0.01440   0.01015   2.06111
   A55        1.92721  -0.00143   0.00959  -0.00838  -0.00007   1.92715
   A56        2.29893  -0.00103  -0.00636  -0.00061  -0.00676   2.29217
   A57        2.14565  -0.00052   0.00353  -0.00863  -0.00513   2.14052
   A58        2.09293   0.00085  -0.00517   0.01178   0.00658   2.09951
   A59        2.04447  -0.00034   0.00156  -0.00329  -0.00174   2.04272
   A60        2.11553   0.00021  -0.00073   0.00225   0.00151   2.11704
   A61        2.10370  -0.00018  -0.00078  -0.00350  -0.00430   2.09940
   A62        2.06383  -0.00003   0.00147   0.00116   0.00261   2.06644
   A63        2.12394  -0.00007  -0.00145   0.00147   0.00003   2.12398
   A64        2.09328   0.00027  -0.00021   0.00053   0.00031   2.09359
   A65        2.06594  -0.00020   0.00166  -0.00202  -0.00036   2.06557
   A66        2.10742  -0.00009  -0.00104   0.00035  -0.00069   2.10673
   A67        2.07924   0.00012   0.00039   0.00008   0.00047   2.07972
   A68        2.09650  -0.00002   0.00065  -0.00044   0.00020   2.09670
   A69        2.09996   0.00002   0.00034  -0.00020   0.00013   2.10010
   A70        2.08386   0.00007  -0.00049   0.00066   0.00017   2.08403
   A71        2.09936  -0.00009   0.00015  -0.00046  -0.00030   2.09905
   A72        2.07499   0.00027   0.00129  -0.00062   0.00066   2.07565
   A73        2.10408  -0.00011  -0.00045   0.00028  -0.00017   2.10392
   A74        2.10410  -0.00017  -0.00085   0.00034  -0.00051   2.10359
   A75        1.96789  -0.00127  -0.00879  -0.01040  -0.01597   1.95191
   A76        2.16145  -0.00178   0.02265  -0.00358   0.01707   2.17852
   A77        2.13483   0.00301  -0.01983   0.01405  -0.00851   2.12632
   A78        1.88945   0.00083  -0.00641   0.00738   0.00097   1.89043
   A79        1.99014   0.00029   0.00334   0.00163   0.00495   1.99509
   A80        1.94738  -0.00088   0.00643  -0.00721  -0.00080   1.94658
   A81        1.89077  -0.00039  -0.00434  -0.00181  -0.00616   1.88462
   A82        1.86049   0.00089  -0.00020   0.00735   0.00716   1.86765
   A83        1.88061  -0.00068   0.00076  -0.00676  -0.00604   1.87457
   A84        2.12436  -0.00248   0.00904  -0.02281  -0.01380   2.11055
   A85        2.09929   0.00143  -0.00752   0.01652   0.00898   2.10827
   A86        2.05879   0.00107  -0.00167   0.00690   0.00521   2.06401
   A87        2.10961  -0.00027   0.00050  -0.00200  -0.00150   2.10811
   A88        2.09262  -0.00050   0.00014  -0.00569  -0.00556   2.08707
   A89        2.08010   0.00078  -0.00077   0.00808   0.00730   2.08740
   A90        2.11388  -0.00070   0.00076  -0.00436  -0.00360   2.11028
   A91        2.08504   0.00021  -0.00176   0.00131  -0.00045   2.08459
   A92        2.08415   0.00049   0.00097   0.00310   0.00407   2.08822
   A93        2.10266  -0.00027  -0.00038  -0.00109  -0.00147   2.10119
   A94        2.08451   0.00014   0.00046   0.00007   0.00053   2.08504
   A95        2.09592   0.00013  -0.00011   0.00105   0.00093   2.09685
   A96        2.09937  -0.00023   0.00018  -0.00082  -0.00065   2.09873
   A97        2.08664   0.00015   0.00009   0.00020   0.00029   2.08693
   A98        2.09716   0.00008  -0.00028   0.00062   0.00035   2.09751
   A99        2.08172   0.00040   0.00051   0.00165   0.00215   2.08387
   A100       2.10060  -0.00019  -0.00002  -0.00099  -0.00101   2.09959
   A101       2.10080  -0.00021  -0.00050  -0.00060  -0.00110   2.09970
   A102       1.94168   0.00127   0.00333   0.00055   0.00376   1.94545
   A103       2.13748   0.00460  -0.00190   0.02827   0.02642   2.16391
   A104       2.20321  -0.00588  -0.00124  -0.02910  -0.03029   2.17292
   A105       1.93667  -0.00012   0.00256  -0.00090   0.00166   1.93833
   A106       1.94570   0.00015  -0.00292   0.00487   0.00193   1.94764
   A107       1.94989  -0.00084   0.00074  -0.01009  -0.00937   1.94052
   A108       1.85213   0.00042  -0.00128   0.00465   0.00336   1.85549
   A109       1.87988   0.00064   0.00250   0.00686   0.00935   1.88923
   A110       1.89562  -0.00017  -0.00157  -0.00463  -0.00623   1.88939
    D1       -0.00094  -0.00041  -0.00374  -0.00759  -0.01158  -0.01252
    D2       -2.89847  -0.00330  -0.11370  -0.07762  -0.19162  -3.09009
    D3        3.13293   0.00033   0.00408   0.00784   0.01206  -3.13819
    D4        0.00613   0.00022  -0.00111   0.00561   0.00450   0.01063
    D5        0.06647  -0.00091  -0.02937   0.01501  -0.01530   0.05117
    D6       -2.76363  -0.00346  -0.09308  -0.02795  -0.12168  -2.88530
    D7        3.08922   0.00067   0.01777   0.00608   0.02446   3.11368
    D8        0.05198  -0.00026   0.02957  -0.04006  -0.00912   0.04286
    D9        2.56473   0.00284   0.14126   0.10952   0.24437   2.80910
   D10       -0.93616   0.00595   0.21482   0.15812   0.36674  -0.56942
   D11       -0.15896   0.00112   0.02105   0.00889   0.03151  -0.12745
   D12        2.62334   0.00423   0.09460   0.05748   0.15389   2.77722
   D13        2.89952  -0.00565  -0.05029  -0.22368  -0.27627   2.62325
   D14       -0.26374  -0.00634  -0.10656  -0.25647  -0.36348  -0.62722
   D15       -0.73087   0.00027   0.07180  -0.10562  -0.03337  -0.76424
   D16        2.38905  -0.00041   0.01552  -0.13841  -0.12059   2.26847
   D17        0.20194  -0.00131  -0.00063  -0.03929  -0.03996   0.16199
   D18       -2.73502  -0.00146   0.03756  -0.04134  -0.00222  -2.73724
   D19       -2.48520  -0.00705  -0.11585  -0.13721  -0.25935  -2.74455
   D20        0.86102  -0.00720  -0.07766  -0.13926  -0.22161   0.63941
   D21       -0.73729  -0.00008   0.01845  -0.02268  -0.00264  -0.73993
   D22       -2.89177   0.00090   0.01795  -0.00974   0.00980  -2.88197
   D23        1.33739   0.00011   0.01739  -0.01927  -0.00038   1.33701
   D24        2.77759  -0.00284  -0.05750  -0.06757  -0.12659   2.65099
   D25        0.62311  -0.00185  -0.05800  -0.05462  -0.11415   0.50896
   D26       -1.43091  -0.00265  -0.05856  -0.06415  -0.12433  -1.55525
   D27       -3.13280   0.00050   0.02933   0.01453   0.04370  -3.08910
   D28       -0.00433   0.00053   0.00773   0.00775   0.01564   0.01131
   D29       -0.26102   0.00399   0.15227   0.09086   0.24271  -0.01831
   D30        2.86744   0.00402   0.13067   0.08408   0.21466   3.08210
   D31        1.41916   0.00187   0.06337   0.04279   0.10640   1.52556
   D32       -0.67716   0.00180   0.06227   0.04270   0.10530  -0.57186
   D33       -2.78843   0.00241   0.06361   0.04880   0.11267  -2.67577
   D34       -1.42930  -0.00214  -0.06853  -0.04119  -0.11004  -1.53933
   D35        2.75757  -0.00222  -0.06963  -0.04128  -0.11114   2.64643
   D36        0.64629  -0.00160  -0.06830  -0.03518  -0.10377   0.54252
   D37        0.77009  -0.00341  -0.02013  -0.02923  -0.05134   0.71876
   D38       -1.38474  -0.00063  -0.02920  -0.00956  -0.04084  -1.42558
   D39        2.81354   0.00029  -0.02893  -0.00112  -0.03284   2.78071
   D40       -2.35342  -0.00281   0.02617  -0.00115   0.02628  -2.32714
   D41        1.77493  -0.00003   0.01711   0.01852   0.03677   1.81170
   D42       -0.30997   0.00089   0.01738   0.02696   0.04478  -0.26519
   D43        3.11648  -0.00042   0.04123   0.00304   0.04023  -3.12648
   D44       -0.06418  -0.00198  -0.00490  -0.05437  -0.06043  -0.12461
   D45       -0.04347  -0.00112  -0.00716  -0.02468  -0.03194  -0.07541
   D46        3.05905  -0.00268  -0.05329  -0.08209  -0.13259   2.92646
   D47       -1.40890  -0.00236  -0.02050  -0.03249  -0.05310  -1.46200
   D48        0.70337  -0.00235  -0.01922  -0.03465  -0.05400   0.64937
   D49        2.69821  -0.00275  -0.01753  -0.02700  -0.04496   2.65324
   D50        0.62485  -0.00035  -0.02477  -0.02360  -0.04843   0.57642
   D51        2.73712  -0.00035  -0.02349  -0.02576  -0.04932   2.68779
   D52       -1.55123  -0.00074  -0.02180  -0.01811  -0.04029  -1.59152
   D53        2.70423  -0.00039  -0.02326  -0.02610  -0.04934   2.65489
   D54       -1.46670  -0.00039  -0.02198  -0.02827  -0.05023  -1.51693
   D55        0.52814  -0.00078  -0.02028  -0.02061  -0.04120   0.48695
   D56       -1.65777   0.00100  -0.00576   0.01678   0.01029  -1.64749
   D57        2.50375  -0.00007  -0.00747   0.00946   0.00134   2.50509
   D58        0.38163   0.00070  -0.00572   0.01162   0.00526   0.38689
   D59        1.51650   0.00248   0.03301   0.06687   0.10081   1.61731
   D60       -0.60516   0.00142   0.03130   0.05955   0.09187  -0.51329
   D61       -2.72729   0.00218   0.03305   0.06171   0.09579  -2.63150
   D62       -1.09676   0.00224   0.09983   0.08733   0.18636  -0.91039
   D63        2.05963   0.00225   0.12399   0.09506   0.21866   2.27830
   D64        2.00444   0.00046   0.05195   0.02678   0.07912   2.08357
   D65       -1.12235   0.00047   0.07611   0.03451   0.11143  -1.01093
   D66       -0.62351   0.00090   0.02266   0.02045   0.04312  -0.58038
   D67        1.44675   0.00125   0.02896   0.01475   0.04368   1.49042
   D68       -2.70283   0.00035   0.02288   0.01253   0.03561  -2.66723
   D69       -2.75436   0.00096   0.01860   0.02472   0.04333  -2.71103
   D70       -0.68410   0.00131   0.02491   0.01901   0.04388  -0.64022
   D71        1.44951   0.00041   0.01883   0.01680   0.03581   1.48532
   D72        1.53763   0.00028   0.01669   0.01261   0.02968   1.56730
   D73       -2.67530   0.00063   0.02300   0.00691   0.03023  -2.64507
   D74       -0.54170  -0.00027   0.01691   0.00470   0.02216  -0.51954
   D75        0.00900  -0.00037  -0.00878  -0.00368  -0.01247  -0.00347
   D76        3.10983  -0.00081  -0.00448  -0.01144  -0.01594   3.09389
   D77        3.13658  -0.00037  -0.03182  -0.01105  -0.04290   3.09368
   D78       -0.04577  -0.00081  -0.02753  -0.01882  -0.04636  -0.09213
   D79       -2.45736   0.00096   0.06128   0.01874   0.08004  -2.37733
   D80        0.64201   0.00140   0.05667   0.03650   0.09314   0.73515
   D81        0.66608   0.00115   0.06769   0.02171   0.08943   0.75551
   D82       -2.51772   0.00159   0.06307   0.03947   0.10253  -2.41519
   D83       -0.00939   0.00004   0.00539  -0.00211   0.00343  -0.00596
   D84       -3.10835   0.00019   0.00092   0.00434   0.00529  -3.10306
   D85       -3.13380  -0.00017  -0.00047  -0.00520  -0.00554  -3.13935
   D86        0.05043  -0.00001  -0.00495   0.00125  -0.00368   0.04674
   D87        3.04594  -0.00244  -0.02239  -0.10590  -0.12771   2.91823
   D88       -0.07706  -0.00213  -0.01698  -0.09716  -0.11355  -0.19061
   D89       -0.22680  -0.00122  -0.03621  -0.04813  -0.08493  -0.31173
   D90        2.93338  -0.00090  -0.03079  -0.03939  -0.07077   2.86261
   D91       -0.15183   0.00135  -0.02137   0.05477   0.03142  -0.12041
   D92        2.78870   0.00087  -0.05459   0.05448  -0.00155   2.78716
   D93        3.11385  -0.00004  -0.00768  -0.00118  -0.00949   3.10436
   D94       -0.22880  -0.00053  -0.04091  -0.00148  -0.04246  -0.27127
   D95       -3.13516   0.00017   0.00303   0.00486   0.00785  -3.12730
   D96       -0.01057  -0.00009  -0.00011  -0.00166  -0.00178  -0.01235
   D97       -0.01167  -0.00012  -0.00229  -0.00350  -0.00579  -0.01746
   D98        3.11291  -0.00039  -0.00543  -0.01002  -0.01542   3.09749
   D99        3.13187  -0.00015  -0.00301  -0.00390  -0.00693   3.12495
   D100      -0.01750  -0.00021  -0.00318  -0.00592  -0.00911  -0.02661
   D101       0.00781   0.00015   0.00209   0.00441   0.00650   0.01431
   D102      -3.14156   0.00009   0.00192   0.00239   0.00432  -3.13724
   D103       0.00635   0.00001   0.00080   0.00016   0.00095   0.00730
   D104       3.14090  -0.00003  -0.00004  -0.00075  -0.00079   3.14011
   D105      -3.11862   0.00027   0.00388   0.00658   0.01048  -3.10814
   D106       0.01593   0.00023   0.00304   0.00568   0.00873   0.02467
   D107       0.00150  -0.00006  -0.00038  -0.00197  -0.00236  -0.00087
   D108       3.13911  -0.00004  -0.00024  -0.00151  -0.00175   3.13735
   D109      -3.13244   0.00000  -0.00021   0.00000  -0.00022  -3.13265
   D110       0.00517   0.00001  -0.00007   0.00047   0.00040   0.00557
   D111       0.00330   0.00009   0.00097   0.00244   0.00342   0.00672
   D112       3.14018   0.00002  -0.00009   0.00058   0.00049   3.14067
   D113      -3.13118   0.00013   0.00182   0.00335   0.00518  -3.12600
   D114       0.00570   0.00006   0.00076   0.00149   0.00225   0.00795
   D115      -0.00715  -0.00006  -0.00118  -0.00154  -0.00272  -0.00987
   D116       3.13915   0.00001  -0.00012   0.00033   0.00021   3.13936
   D117       3.13846  -0.00008  -0.00132  -0.00201  -0.00334   3.13513
   D118       0.00158  -0.00001  -0.00026  -0.00015  -0.00041   0.00117
   D119       2.16673   0.00171   0.03077   0.06843   0.09883   2.26557
   D120      -2.01081   0.00200   0.02282   0.07245   0.09490  -1.91591
   D121       0.12478   0.00063   0.03122   0.05908   0.08996   0.21474
   D122      -0.75126   0.00210   0.07100   0.06920   0.14055  -0.61071
   D123       1.35438   0.00239   0.06306   0.07322   0.13662   1.49099
   D124      -2.79322   0.00102   0.07146   0.05985   0.13168  -2.66154
   D125       3.12684   0.00024  -0.00055   0.00765   0.00700   3.13384
   D126       0.02991  -0.00005   0.00304  -0.00301  -0.00003   0.02988
   D127       0.02651  -0.00021   0.00408  -0.00995  -0.00588   0.02064
   D128      -3.07041  -0.00050   0.00767  -0.02062  -0.01291  -3.08332
   D129      -3.12479  -0.00002   0.00142  -0.00330  -0.00199  -3.12678
   D130       0.03387  -0.00010   0.00294  -0.00683  -0.00397   0.02990
   D131      -0.02385   0.00032  -0.00280   0.01308   0.01031  -0.01354
   D132       3.13481   0.00024  -0.00127   0.00955   0.00833  -3.14005
   D133      -0.01028  -0.00002  -0.00232   0.00080  -0.00155  -0.01183
   D134      -3.13645  -0.00005  -0.00005  -0.00143  -0.00149  -3.13794
   D135       3.08696   0.00024  -0.00587   0.01105   0.00516   3.09212
   D136      -0.03922   0.00021  -0.00359   0.00881   0.00522  -0.03399
   D137       0.00484  -0.00021  -0.00027  -0.00702  -0.00729  -0.00246
   D138      -3.13336  -0.00013   0.00061  -0.00462  -0.00400  -3.13736
   D139       3.12937  -0.00012  -0.00181  -0.00351  -0.00535   3.12402
   D140      -0.00882  -0.00004  -0.00094  -0.00111  -0.00206  -0.01088
   D141      -0.00937   0.00015  -0.00086   0.00566   0.00481  -0.00455
   D142      -3.13908   0.00000   0.00075  -0.00027   0.00050  -3.13858
   D143       3.11670   0.00019  -0.00315   0.00790   0.00475   3.12145
   D144      -0.01301   0.00003  -0.00154   0.00197   0.00043  -0.01258
   D145       0.01206  -0.00004   0.00215  -0.00261  -0.00044   0.01163
   D146      -3.14141   0.00011   0.00054   0.00332   0.00388  -3.13753
   D147      -3.13295  -0.00013   0.00127  -0.00502  -0.00375  -3.13670
   D148      -0.00324   0.00003  -0.00034   0.00091   0.00057  -0.00267
   D149      -0.75360   0.00083   0.02995   0.02803   0.05796  -0.69564
   D150       1.30681   0.00137   0.02813   0.03641   0.06451   1.37132
   D151      -2.85176   0.00067   0.02455   0.02675   0.05129  -2.80047
   D152       2.34089   0.00055   0.03503   0.02007   0.05512   2.39601
   D153      -1.88189   0.00109   0.03321   0.02845   0.06167  -1.82022
   D154       0.24273   0.00038   0.02963   0.01879   0.04845   0.29118
         Item               Value     Threshold  Converged?
 Maximum Force            0.008761     0.000450     NO 
 RMS     Force            0.001999     0.000300     NO 
 Maximum Displacement     1.632051     0.001800     NO 
 RMS     Displacement     0.419652     0.001200     NO 
 Predicted change in Energy=-1.875010D-02
 Lowest energy point so far.  Saving SCF results.
 GradGradGradGradGradGradGradGradGradGradGradGradGradGradGradGradGradGrad

 Leave Link  103 at Wed Dec  5 18:32:54 2018, MaxMem=   536870912 cpu:         2.1
 (Enter /pbs_home/pkowalski/g09d01/g09/l202.exe)
 Stoichiometry    C29H22F6S2
 Framework group  C1[X(C29H22F6S2)]
 Deg. of freedom   171
 Full point group                 C1      NOp   1
 RotChk:  IX=2 Diff= 8.29D-02
 Largest Abelian subgroup         C1      NOp   1
 Largest concise Abelian subgroup C1      NOp   1
                         Standard orientation:                         
 ---------------------------------------------------------------------
 Center     Atomic      Atomic             Coordinates (Angstroms)
 Number     Number       Type             X           Y           Z
 ---------------------------------------------------------------------
      1         16           0        1.961967   -1.788605    1.480087
      2         16           0       -1.879689   -1.935531   -1.245422
      3          9           0       -2.268484    3.436748    0.171251
      4          9           0       -1.096072    3.717433   -1.628420
      5          9           0        0.193521    5.102244    0.190385
      6          9           0       -0.352577    3.697857    1.760195
      7          9           0        1.905440    3.426529   -0.831550
      8          9           0        2.056106    2.913945    1.273266
      9          6           0       -1.534460    0.541729   -0.798786
     10          6           0       -0.935033   -0.538427   -1.403316
     11          6           0        0.857985   -0.522721    1.191785
     12          6           0       -0.681195    1.698626   -0.469714
     13          6           0       -1.082276    3.167874   -0.399582
     14          6           0        0.600303    1.585660   -0.055570
     15          6           0        0.006456    3.817442    0.471832
     16          6           0        1.220282    2.932457    0.227731
     17          6           0        1.365930    0.368448    0.292227
     18          6           0       -0.427667   -0.454341    1.950994
     19          6           0        0.217062   -0.583317   -2.360174
     20          6           0        3.118150   -1.154840    0.380793
     21          6           0       -3.163539   -1.110539   -0.435363
     22          6           0       -4.365503   -1.890494   -0.057753
     23          6           0       -5.339480   -1.399302    0.819653
     24          6           0       -4.548604   -3.191786   -0.550464
     25          6           0       -6.447648   -2.161558    1.167782
     26          6           0       -5.651734   -3.954215   -0.200794
     27          6           0       -6.615480   -3.440970    0.658928
     28          6           0       -2.885997    0.232693   -0.340495
     29          6           0       -3.967989    1.252091   -0.106010
     30          6           0        4.388764   -1.878127    0.182044
     31          6           0        5.605220   -1.192226    0.131074
     32          6           0        4.409750   -3.273380    0.074299
     33          6           0        6.800276   -1.876785   -0.046945
     34          6           0        5.605049   -3.957263   -0.095133
     35          6           0        6.806571   -3.261166   -0.163630
     36          6           0        2.676214    0.011360   -0.187858
     37          6           0        3.428595    0.788320   -1.223161
     38          1           0       -0.273951    0.092240    2.892674
     39          1           0       -0.812241   -1.453562    2.191229
     40          1           0       -1.196395    0.073829    1.373762
     41          1           0        0.777131   -1.525323   -2.295757
     42          1           0        0.915524    0.244880   -2.213492
     43          1           0       -0.192335   -0.495702   -3.377089
     44          1           0       -5.229305   -0.414152    1.264852
     45          1           0       -3.815189   -3.624040   -1.235286
     46          1           0       -7.185814   -1.744091    1.856834
     47          1           0       -5.758885   -4.961706   -0.609599
     48          1           0       -7.487253   -4.038243    0.935051
     49          1           0       -4.874837    0.919696   -0.629737
     50          1           0       -4.223562    1.404844    0.950277
     51          1           0       -3.698796    2.223366   -0.519952
     52          1           0        5.619376   -0.108872    0.267823
     53          1           0        3.469049   -3.829300    0.110297
     54          1           0        7.739358   -1.319094   -0.080134
     55          1           0        5.595657   -5.046489   -0.180766
     56          1           0        7.747793   -3.798385   -0.300812
     57          1           0        2.756883    1.138276   -2.019897
     58          1           0        3.893437    1.685450   -0.795878
     59          1           0        4.216466    0.178300   -1.681552
 ---------------------------------------------------------------------
 Rotational constants (GHZ):      0.1205799      0.0725114      0.0502969
 Leave Link  202 at Wed Dec  5 18:32:55 2018, MaxMem=   536870912 cpu:         0.0
 (Enter /pbs_home/pkowalski/g09d01/g09/l301.exe)
 Basis read from rwf:  (5D, 7F)
 No pseudopotential information found on rwf file.
 There are   673 symmetry adapted cartesian basis functions of A   symmetry.
 There are   636 symmetry adapted basis functions of A   symmetry.
   636 basis functions,  1103 primitive gaussians,   673 cartesian basis functions
   141 alpha electrons      141 beta electrons
       nuclear repulsion energy      4679.8975182515 Hartrees.
 IExCor=32609 DFT=T Ex+Corr=LC-wPBE ExCW=0 ScaHFX=  1.000000
 ScaDFX=  1.000000  0.000000  1.000000  1.000000 ScalE2=  1.000000  1.000000
 IRadAn=      0 IRanWt=     -1 IRanGd=            0 ICorTp=0 IEmpDi=  4
  HFx wShort=  0.000000 wLong=  0.400000 cFull=  0.000000 cShort=  0.000000 cLong=  1.000000
  DFx wShort=  0.000000 wLong=  0.400000 cFull=  0.000000 cShort=  0.000000 cLong=  1.000000
 NAtoms=   59 NActive=   59 NUniq=   59 SFac= 1.00D+00 NAtFMM=   60 NAOKFM=F Big=F
 Integral buffers will be    131072 words long.
 Raffenetti 2 integral format.
 Two-electron integral symmetry is turned on.
 No density basis found on file   724.
 Leave Link  301 at Wed Dec  5 18:32:55 2018, MaxMem=   536870912 cpu:         0.7
 (Enter /pbs_home/pkowalski/g09d01/g09/l302.exe)
 NPDir=0 NMtPBC=     1 NCelOv=     1 NCel=       1 NClECP=     1 NCelD=      1
         NCelK=      1 NCelE2=     1 NClLst=     1 CellRange=     0.0.
 One-electron integrals computed using PRISM.
 NBasis=   636 RedAO= T EigKep=  2.82D-04  NBF=   636
 NBsUse=   636 1.00D-06 EigRej= -1.00D+00 NBFU=   636
 Precomputing XC quadrature grid using
 IXCGrd= 4 IRadAn=           0 IRanWt=          -1 IRanGd=           0 AccXCQ= 0.00D+00.
 Generated NRdTot=       0 NPtTot=           0 NUsed=           0 NTot=          32
 NSgBfM=   621   625   633   641   641 MxSgAt=    59 MxSgA2=    59.
 Leave Link  302 at Wed Dec  5 18:32:57 2018, MaxMem=   536870912 cpu:        16.2
 (Enter /pbs_home/pkowalski/g09d01/g09/l303.exe)
 DipDrv:  MaxL=1.
 Leave Link  303 at Wed Dec  5 18:32:57 2018, MaxMem=   536870912 cpu:         1.5
 (Enter /pbs_home/pkowalski/g09d01/g09/l401.exe)
 Initial guess from the checkpoint file:  "dae0068freq_open_lc-wpbe_air.chk"
 B after Tr=     0.000000    0.000000    0.000000
         Rot=    0.999833   -0.012889    0.000947    0.012896 Ang=  -2.09 deg.
 Guess basis will be translated and rotated to current coordinates.
 JPrj=2 DoOrth=T DoCkMO=T.
 Generating alternative initial guess.
 ExpMin= 1.22D-01 ExpMax= 9.18D+03 ExpMxC= 1.38D+03 IAcc=1 IRadAn=         1 AccDes= 0.00D+00
 Harris functional with IExCor=32609 and IRadAn=       1 diagonalized for initial guess.
 HarFok:  IExCor=32609 AccDes= 0.00D+00 IRadAn=         1 IDoV= 1 UseB2=F ITyADJ=14
 ICtDFT=  3500011 ScaDFX=  1.000000  1.000000  1.000000  1.000000
 FoFCou: FMM=F IPFlag=           0 FMFlag=      100000 FMFlg1=           0
         NFxFlg=           0 DoJE=T BraDBF=F KetDBF=T FulRan=T
         wScrn=  0.000000 ICntrl=     500 IOpCl=  0 I1Cent=   200000004 NGrid=           0
         NMat0=    1 NMatS0=      1 NMatT0=    0 NMatD0=    1 NMtDS0=    0 NMtDT0=    0
 Petite list used in FoFCou.
 Harris En= -2510.54692197509    
 Leave Link  401 at Wed Dec  5 18:33:03 2018, MaxMem=   536870912 cpu:        42.7
 (Enter /pbs_home/pkowalski/g09d01/g09/l502.exe)
 Closed shell SCF:
 Using DIIS extrapolation, IDIIS=  1040.
 Integral symmetry usage will be decided dynamically.
 IVT=     1387805 IEndB=     1387805 NGot=   536870912 MDV=   535953350
 LenX=   535953350 LenY=   535499748
 Requested convergence on RMS density matrix=1.00D-08 within 128 cycles.
 Requested convergence on MAX density matrix=1.00D-06.
 Requested convergence on             energy=1.00D-06.
 No special actions if energy rises.
 Fock matrices will be formed incrementally for  20 cycles.
 Integral accuracy reduced to 1.0D-05 until final iterations.

 Cycle   1  Pass 0  IDiag  1:
 FoFJK:  IHMeth= 1 ICntrl=       0 DoSepK=T KAlg= 0 I1Cent=   0 FoldK=F
 IRaf=         1 NMat=   1 IRICut=       1 DoRegI=T DoRafI=F ISym2E= 0.
 FoFCou: FMM=F IPFlag=           0 FMFlag=      100000 FMFlg1=           0
         NFxFlg=           0 DoJE=T BraDBF=F KetDBF=F FulRan=T
         wScrn=  0.000000 ICntrl=     500 IOpCl=  0 I1Cent=           0 NGrid=           0
         NMat0=    1 NMatS0=      1 NMatT0=    0 NMatD0=    1 NMtDS0=    0 NMtDT0=    0
 Symmetry not used in FoFCou.
 E= -2510.34932865669    
 DIIS: error= 2.59D-02 at cycle   1 NSaved=   1.
 NSaved= 1 IEnMin= 1 EnMin= -2510.34932865669     IErMin= 1 ErrMin= 2.59D-02
 ErrMax= 2.59D-02  0.00D+00 EMaxC= 1.00D-01 BMatC= 3.15D-01 BMatP= 3.15D-01
 IDIUse=3 WtCom= 7.41D-01 WtEn= 2.59D-01
 Coeff-Com:  0.100D+01
 Coeff-En:   0.100D+01
 Coeff:      0.100D+01
 Recover alternate guess density for next cycle.
 RMSDP=3.30D-03 MaxDP=1.28D-01              OVMax= 0.00D+00

 Cycle   2  Pass 0  IDiag  1:
 RMSU=  3.30D-03    CP:  1.01D+00
 E= -2510.14256220012     Delta-E=        0.206766456574 Rises=F Damp=F
 Switch densities from cycles 1 and 2 for lowest energy.
 DIIS: error= 3.07D-02 at cycle   2 NSaved=   2.
 NSaved= 2 IEnMin= 1 EnMin= -2510.34932865669     IErMin= 1 ErrMin= 2.59D-02
 ErrMax= 3.07D-02  0.00D+00 EMaxC= 1.00D+00 BMatC= 6.91D-01 BMatP= 3.15D-01
 IDIUse=1 WtCom= 1.00D+00 WtEn= 0.00D+00
 Coeff-Com:  0.686D+00 0.314D+00
 Coeff:      0.686D+00 0.314D+00
 Gap=     0.374 Goal=   None    Shift=    0.000
 RMSDP=1.64D-03 MaxDP=7.43D-02 DE= 2.07D-01 OVMax= 1.94D-01

 Cycle   3  Pass 0  IDiag  1:
 RMSU=  1.45D-03    CP:  9.93D-01  2.35D-01
 E= -2510.83748029796     Delta-E=       -0.694918097835 Rises=F Damp=F
 DIIS: error= 5.58D-03 at cycle   3 NSaved=   3.
 NSaved= 3 IEnMin= 3 EnMin= -2510.83748029796     IErMin= 3 ErrMin= 5.58D-03
 ErrMax= 5.58D-03  0.00D+00 EMaxC= 1.00D+00 BMatC= 5.11D-02 BMatP= 3.15D-01
 IDIUse=1 WtCom= 1.00D+00 WtEn= 0.00D+00
 Coeff-Com: -0.790D-01 0.206D+00 0.873D+00
 Coeff:     -0.790D-01 0.206D+00 0.873D+00
[truncated: 2,248,947 more chars]
