# Supplementary material for: Wide-range IR spectra of diarylethene derivatives and their simulation using the density functional theory
Source: Sci Rep. 2022 Oct 7;12:16834. doi: 10.1038/s41598-022-20264-x (PMC9546887; doi:10.1038/s41598-022-20264-x)
Supplement: Supplementary file 1 — Supplementary Information 1. [file 41598_2022_20264_MOESM1_ESM.zip › IR_files/1_0018/open/open_b3lyp_air_D3.log]

 Entering Gaussian System, Link 0=g09
 Input=open_b3lyp_air_D3.gjf
 Output=open_b3lyp_air_D3.log
 AtFile(1): /pbs_home/ewapastorczak/DAE/0068/Def2SVP.gbs
            H     0
            S   3   1.00
                 13.0107010              0.19682158E-01
                  1.9622572              0.13796524
                  0.44453796             0.47831935
            S   1   1.00
                  0.12194962             1.0000000
            P   1   1.00
                  0.8000000              1.0000000
            ****
            C     0
            S   5   1.00
               1238.4016938              0.54568832082E-02
                186.29004992             0.40638409211E-01
                 42.251176346            0.18025593888
                 11.676557932            0.46315121755
                  3.5930506482           0.44087173314
            S   1   1.00
                  0.40245147363          1.0000000
            S   1   1.00
                  0.13090182668          1.0000000
            P   3   1.00
                  9.4680970621           0.38387871728E-01
                  2.0103545142           0.21117025112
                  0.54771004707          0.51328172114
            P   1   1.00
                  0.15268613795          1.0000000
            D   1   1.00
                  0.8000000              1.0000000
            ****
            F     0
            S   5   1.00
               2894.8325990             -0.53408255515E-02
                435.41939120            -0.39904258866E-01
                 98.843328866           -0.17912768038
                 27.485198001           -0.46758090825
                  8.5405498171          -0.44653131020
            S   1   1.00
                  1.0654578038           1.0000000
            S   1   1.00
                  0.33247346748          1.0000000
            P   3   1.00
                 22.696633924           -0.45212874436E-01
                  4.9872339257          -0.23754317067
                  1.3491613954          -0.51287353587
            P   1   1.00
                  0.34829881977          1.0000000
            D   1   1.00
                  1.4000000              1.0000000
            ****
            S     0
            S   5   1.00
               9184.9303010             -0.22294387756E-02
               1381.5105503             -0.16683029937E-01
                313.87147580            -0.75262436116E-01
                 88.053870623           -0.19376827038
                 27.039914905           -0.17718020803
            S   3   1.00
                 45.648731303           -0.10736062573
                  4.9664522326           0.65066293018
                  2.0116242047           0.59712155354
            S   1   1.00
                  0.35661077013          1.0000000
            S   1   1.00
                  0.13507221477          1.0000000
            P   5   1.00
                261.98233439            -0.92729929822E-02
                 61.306894736           -0.66547669241E-01
                 19.103729887           -0.24828595903
                  6.6567720378          -0.48703847402
                  2.3959635161          -0.39337850312
            P   1   1.00
                  0.61776161679          1.0000000
            P   1   1.00
                  0.16993376871          1.0000000
            D   1   1.00
                  0.5500000              1.0000000
            ****
 Initial command:
 /pbs_home/pkowalski/g09d01/g09/l1.exe "/pbs_home/daria/obliczenia/0018/open/B3LYP/Gau-30830.inp" -scrdir="/pbs_home/daria/obliczenia/0018/open/B3LYP/"
 Entering Link 1 = /pbs_home/pkowalski/g09d01/g09/l1.exe PID=     30831.
  
 Copyright (c) 1988,1990,1992,1993,1995,1998,2003,2009,2013,
            Gaussian, Inc.  All Rights Reserved.
  
 This is part of the Gaussian(R) 09 program.  It is based on
 the Gaussian(R) 03 system (copyright 2003, Gaussian, Inc.),
 the Gaussian(R) 98 system (copyright 1998, Gaussian, Inc.),
 the Gaussian(R) 94 system (copyright 1995, Gaussian, Inc.),
 the Gaussian 92(TM) system (copyright 1992, Gaussian, Inc.),
 the Gaussian 90(TM) system (copyright 1990, Gaussian, Inc.),
 the Gaussian 88(TM) system (copyright 1988, Gaussian, Inc.),
 the Gaussian 86(TM) system (copyright 1986, Carnegie Mellon
 University), and the Gaussian 82(TM) system (copyright 1983,
 Carnegie Mellon University). Gaussian is a federally registered
 trademark of Gaussian, Inc.
  
 This software contains proprietary and confidential information,
 including trade secrets, belonging to Gaussian, Inc.
  
 This software is provided under written license and may be
 used, copied, transmitted, or stored only in accord with that
 written license.
  
 The following legend is applicable only to US Government
 contracts under FAR:
  
                    RESTRICTED RIGHTS LEGEND
  
 Use, reproduction and disclosure by the US Government is
 subject to restrictions as set forth in subparagraphs (a)
 and (c) of the Commercial Computer Software - Restricted
 Rights clause in FAR 52.227-19.
  
 Gaussian, Inc.
 340 Quinnipiac St., Bldg. 40, Wallingford CT 06492
  
  
 ---------------------------------------------------------------
 Warning -- This program may not be used in any manner that
 competes with the business of Gaussian, Inc. or will provide
 assistance to any competitor of Gaussian, Inc.  The licensee
 of this program is prohibited from giving any competitor of
 Gaussian, Inc. access to this program.  By using this program,
 the user acknowledges that Gaussian, Inc. is engaged in the
 business of creating and licensing software in the field of
 computational chemistry and represents and warrants to the
 licensee that it is not a competitor of Gaussian, Inc. and that
 it will not use this program in any manner prohibited above.
 ---------------------------------------------------------------
  

 Cite this work as:
 Gaussian 09, Revision D.01,
 M. J. Frisch, G. W. Trucks, H. B. Schlegel, G. E. Scuseria, 
 M. A. Robb, J. R. Cheeseman, G. Scalmani, V. Barone, B. Mennucci, 
 G. A. Petersson, H. Nakatsuji, M. Caricato, X. Li, H. P. Hratchian, 
 A. F. Izmaylov, J. Bloino, G. Zheng, J. L. Sonnenberg, M. Hada, 
 M. Ehara, K. Toyota, R. Fukuda, J. Hasegawa, M. Ishida, T. Nakajima, 
 Y. Honda, O. Kitao, H. Nakai, T. Vreven, J. A. Montgomery, Jr., 
 J. E. Peralta, F. Ogliaro, M. Bearpark, J. J. Heyd, E. Brothers, 
 K. N. Kudin, V. N. Staroverov, T. Keith, R. Kobayashi, J. Normand, 
 K. Raghavachari, A. Rendell, J. C. Burant, S. S. Iyengar, J. Tomasi, 
 M. Cossi, N. Rega, J. M. Millam, M. Klene, J. E. Knox, J. B. Cross, 
 V. Bakken, C. Adamo, J. Jaramillo, R. Gomperts, R. E. Stratmann, 
 O. Yazyev, A. J. Austin, R. Cammi, C. Pomelli, J. W. Ochterski, 
 R. L. Martin, K. Morokuma, V. G. Zakrzewski, G. A. Voth, 
 P. Salvador, J. J. Dannenberg, S. Dapprich, A. D. Daniels, 
 O. Farkas, J. B. Foresman, J. V. Ortiz, J. Cioslowski, 
 and D. J. Fox, Gaussian, Inc., Wallingford CT, 2013.
 
 ******************************************
 Gaussian 09:  ES64L-G09RevD.01 24-Apr-2013
                13-Dec-2018 
 ******************************************
 %chk=dae0068freq_open_b3lyp_air_D3.chk
 %NProcShared=8
 Will use up to    8 processors via shared memory.
 %Mem=6GB
 ---------------------------------------------------
 #P opt freq=Raman B3LYP/Gen EmpiricalDispersion=GD3
 ---------------------------------------------------
 1/14=-1,18=20,19=15,26=3,38=1/1,3;
 2/9=110,12=2,17=6,18=5,40=1/2;
 3/5=7,11=2,16=1,25=1,30=1,71=1,74=-5,124=31/1,2,3;
 4//1;
 5/5=2,38=5/2;
 6/7=2,8=2,9=2,10=2,28=1/1;
 7//1,2,3,16;
 1/14=-1,18=20,19=15,26=3/3(2);
 2/9=110/2;
 99//99;
 2/9=110/2;
 3/5=7,6=1,11=2,16=1,25=1,30=1,71=1,74=-5,82=7,124=31/1,2,3;
 4/5=5,16=3,69=1/1;
 5/5=2,38=5/2;
 7//1,2,3,16;
 1/14=-1,18=20,19=15,26=3/3(-5);
 2/9=110/2;
 6/7=2,8=2,9=2,10=2,19=2,28=1/1;
 99/9=1/99;
 Leave Link    1 at Thu Dec 13 20:41:11 2018, MaxMem=   805306368 cpu:         1.2
 (Enter /pbs_home/pkowalski/g09d01/g09/l101.exe)
 -------------------
 Title Card Required
 -------------------
 Symbolic Z-matrix:
 Charge =  0 Multiplicity = 1
 S1                    1.99062  -2.18701   1.44623 
 S2                   -1.49883  -1.95076  -0.28828 
 F3                   -2.43817   3.31493  -0.00919 
 F4                   -0.64095   3.76781  -1.31656 
 F5                   -0.23505   4.98433   1.13158 
 F6                   -1.13007   3.19521   2.17979 
 F7                    1.8307    3.4464    0.24342 
 F8                    1.42817   2.75012   2.36925 
 C9                   -1.28177   0.5992   -1.17052 
 C10                  -0.57639  -0.70681  -1.16138 
 C11                   0.88506  -0.79594   1.61942 
 C12                  -0.6438    1.66289  -0.2425 
 C13                  -1.08463   3.11245  -0.18033 
 C14                   0.48261   1.52957   0.51554 
 C15                  -0.38768   3.60973   1.07953 
 C16                   0.91299   2.84734   1.08756 
 C17                   1.32045   0.29016   0.71196 
 C18                   0.48104  -0.43798   3.01189 
 C19                   0.13134  -1.12317  -2.40639 
 C20                   3.10997  -1.22625   0.39159 
 C21                  -3.00187  -0.97476  -0.47678 
 C22                  -4.33954  -1.63648  -0.17246 
 C23                  -5.59487  -0.97704  -0.20535 
 C24                  -4.35524  -3.01098   0.18068 
 C25                  -6.78208  -1.65481   0.09134 
 C26                  -5.54578  -3.68041   0.47459 
 C27                  -6.75883  -3.00346   0.42949 
 C28                  -2.74197   0.28133  -0.93308 
 C29                  -3.77259   1.30337  -1.31819 
 C30                   4.41722  -1.8446   -0.01566 
 C31                   5.57562  -1.08179  -0.28411 
 C32                   4.52322  -3.25058  -0.0854 
 C33                   6.7774   -1.70282  -0.63826 
 C34                   5.72629  -3.86542  -0.44363 
 C35                   6.85155  -3.09221  -0.72406 
 C36                   2.63283  -0.00165   0.06269 
 C37                   3.23781   0.9883   -0.90056 
 H38                   1.36057  -0.06325   3.57647 
 H39                   0.07115  -1.33326   3.52385 
 H40                  -0.30382   0.34682   2.9921 
 H41                   0.75256  -2.01985  -2.20139 
 H42                   0.79394  -0.30477  -2.75703 
 H43                  -0.60843  -1.36099  -3.19933 
 H44                  -5.71879   0.05472  -0.44413 
 H45                  -3.4514   -3.59835   0.23435 
 H46                  -7.72724  -1.12736   0.05998 
 H47                  -5.52483  -4.73011   0.7388 
 H48                  -7.68041  -3.52304   0.65828 
 H49                  -4.45895   0.87431  -2.07775 
 H50                  -4.31929   1.66733  -0.42454 
 H51                  -3.29964   2.17026  -1.82088 
 H52                   5.5862   -0.00791  -0.1908 
 H53                   3.67274  -3.88594   0.12194 
 H54                   7.65682  -1.10374  -0.83722 
 H55                   5.78541  -4.94469  -0.50174 
 H56                   7.7836   -3.56997  -0.99716 
 H57                   2.46513   1.27679  -1.64317 
 H58                   3.57915   1.89083  -0.3576 
 H59                   4.06084   0.58098  -1.50939 
 
 NAtoms=     59 NQM=       59 NQMF=       0 NMMI=      0 NMMIF=      0
                NMic=       0 NMicF=      0.
                    Isotopes and Nuclear Properties:
 (Nuclear quadrupole moments (NQMom) in fm**2, nuclear magnetic moments (NMagM)
  in nuclear magnetons)

  Atom         1           2           3           4           5           6           7           8           9          10
 IAtWgt=          32          32          19          19          19          19          19          19          12          12
 AtmWgt=  31.9720718  31.9720718  18.9984033  18.9984033  18.9984033  18.9984033  18.9984033  18.9984033  12.0000000  12.0000000
 NucSpn=           0           0           1           1           1           1           1           1           0           0
 AtZEff=   0.0000000   0.0000000   0.0000000   0.0000000   0.0000000   0.0000000   0.0000000   0.0000000   0.0000000   0.0000000
 NQMom=    0.0000000   0.0000000   0.0000000   0.0000000   0.0000000   0.0000000   0.0000000   0.0000000   0.0000000   0.0000000
 NMagM=    0.0000000   0.0000000   2.6288670   2.6288670   2.6288670   2.6288670   2.6288670   2.6288670   0.0000000   0.0000000
 AtZNuc=  16.0000000  16.0000000   9.0000000   9.0000000   9.0000000   9.0000000   9.0000000   9.0000000   6.0000000   6.0000000

  Atom        11          12          13          14          15          16          17          18          19          20
 IAtWgt=          12          12          12          12          12          12          12          12          12          12
 AtmWgt=  12.0000000  12.0000000  12.0000000  12.0000000  12.0000000  12.0000000  12.0000000  12.0000000  12.0000000  12.0000000
 NucSpn=           0           0           0           0           0           0           0           0           0           0
 AtZEff=   0.0000000   0.0000000   0.0000000   0.0000000   0.0000000   0.0000000   0.0000000   0.0000000   0.0000000   0.0000000
 NQMom=    0.0000000   0.0000000   0.0000000   0.0000000   0.0000000   0.0000000   0.0000000   0.0000000   0.0000000   0.0000000
 NMagM=    0.0000000   0.0000000   0.0000000   0.0000000   0.0000000   0.0000000   0.0000000   0.0000000   0.0000000   0.0000000
 AtZNuc=   6.0000000   6.0000000   6.0000000   6.0000000   6.0000000   6.0000000   6.0000000   6.0000000   6.0000000   6.0000000

  Atom        21          22          23          24          25          26          27          28          29          30
 IAtWgt=          12          12          12          12          12          12          12          12          12          12
 AtmWgt=  12.0000000  12.0000000  12.0000000  12.0000000  12.0000000  12.0000000  12.0000000  12.0000000  12.0000000  12.0000000
 NucSpn=           0           0           0           0           0           0           0           0           0           0
 AtZEff=   0.0000000   0.0000000   0.0000000   0.0000000   0.0000000   0.0000000   0.0000000   0.0000000   0.0000000   0.0000000
 NQMom=    0.0000000   0.0000000   0.0000000   0.0000000   0.0000000   0.0000000   0.0000000   0.0000000   0.0000000   0.0000000
 NMagM=    0.0000000   0.0000000   0.0000000   0.0000000   0.0000000   0.0000000   0.0000000   0.0000000   0.0000000   0.0000000
 AtZNuc=   6.0000000   6.0000000   6.0000000   6.0000000   6.0000000   6.0000000   6.0000000   6.0000000   6.0000000   6.0000000

  Atom        31          32          33          34          35          36          37          38          39          40
 IAtWgt=          12          12          12          12          12          12          12           1           1           1
 AtmWgt=  12.0000000  12.0000000  12.0000000  12.0000000  12.0000000  12.0000000  12.0000000   1.0078250   1.0078250   1.0078250
 NucSpn=           0           0           0           0           0           0           0           1           1           1
 AtZEff=   0.0000000   0.0000000   0.0000000   0.0000000   0.0000000   0.0000000   0.0000000   0.0000000   0.0000000   0.0000000
 NQMom=    0.0000000   0.0000000   0.0000000   0.0000000   0.0000000   0.0000000   0.0000000   0.0000000   0.0000000   0.0000000
 NMagM=    0.0000000   0.0000000   0.0000000   0.0000000   0.0000000   0.0000000   0.0000000   2.7928460   2.7928460   2.7928460
 AtZNuc=   6.0000000   6.0000000   6.0000000   6.0000000   6.0000000   6.0000000   6.0000000   1.0000000   1.0000000   1.0000000

  Atom        41          42          43          44          45          46          47          48          49          50
 IAtWgt=           1           1           1           1           1           1           1           1           1           1
 AtmWgt=   1.0078250   1.0078250   1.0078250   1.0078250   1.0078250   1.0078250   1.0078250   1.0078250   1.0078250   1.0078250
 NucSpn=           1           1           1           1           1           1           1           1           1           1
 AtZEff=   0.0000000   0.0000000   0.0000000   0.0000000   0.0000000   0.0000000   0.0000000   0.0000000   0.0000000   0.0000000
 NQMom=    0.0000000   0.0000000   0.0000000   0.0000000   0.0000000   0.0000000   0.0000000   0.0000000   0.0000000   0.0000000
 NMagM=    2.7928460   2.7928460   2.7928460   2.7928460   2.7928460   2.7928460   2.7928460   2.7928460   2.7928460   2.7928460
 AtZNuc=   1.0000000   1.0000000   1.0000000   1.0000000   1.0000000   1.0000000   1.0000000   1.0000000   1.0000000   1.0000000

  Atom        51          52          53          54          55          56          57          58          59
 IAtWgt=           1           1           1           1           1           1           1           1           1
 AtmWgt=   1.0078250   1.0078250   1.0078250   1.0078250   1.0078250   1.0078250   1.0078250   1.0078250   1.0078250
 NucSpn=           1           1           1           1           1           1           1           1           1
 AtZEff=   0.0000000   0.0000000   0.0000000   0.0000000   0.0000000   0.0000000   0.0000000   0.0000000   0.0000000
 NQMom=    0.0000000   0.0000000   0.0000000   0.0000000   0.0000000   0.0000000   0.0000000   0.0000000   0.0000000
 NMagM=    2.7928460   2.7928460   2.7928460   2.7928460   2.7928460   2.7928460   2.7928460   2.7928460   2.7928460
 AtZNuc=   1.0000000   1.0000000   1.0000000   1.0000000   1.0000000   1.0000000   1.0000000   1.0000000   1.0000000
 Leave Link  101 at Thu Dec 13 20:41:12 2018, MaxMem=   805306368 cpu:         2.7
 (Enter /pbs_home/pkowalski/g09d01/g09/l103.exe)

 GradGradGradGradGradGradGradGradGradGradGradGradGradGradGradGradGradGrad
 Berny optimization.
 Initialization pass.
                           ----------------------------
                           !    Initial Parameters    !
                           ! (Angstroms and Degrees)  !
 --------------------------                            --------------------------
 ! Name  Definition              Value          Derivative Info.                !
 --------------------------------------------------------------------------------
 ! R1    R(1,11)                 1.7853         estimate D2E/DX2                !
 ! R2    R(1,20)                 1.8134         estimate D2E/DX2                !
 ! R3    R(2,10)                 1.7778         estimate D2E/DX2                !
 ! R4    R(2,21)                 1.802          estimate D2E/DX2                !
 ! R5    R(3,13)                 1.3793         estimate D2E/DX2                !
 ! R6    R(4,13)                 1.3847         estimate D2E/DX2                !
 ! R7    R(5,15)                 1.384          estimate D2E/DX2                !
 ! R8    R(6,15)                 1.3905         estimate D2E/DX2                !
 ! R9    R(7,16)                 1.3833         estimate D2E/DX2                !
 ! R10   R(8,16)                 1.3848         estimate D2E/DX2                !
 ! R11   R(9,10)                 1.4843         estimate D2E/DX2                !
 ! R12   R(9,12)                 1.5491         estimate D2E/DX2                !
 ! R13   R(9,28)                 1.5131         estimate D2E/DX2                !
 ! R14   R(10,19)                1.4914         estimate D2E/DX2                !
 ! R15   R(11,17)                1.4808         estimate D2E/DX2                !
 ! R16   R(11,18)                1.4934         estimate D2E/DX2                !
 ! R17   R(12,13)                1.5164         estimate D2E/DX2                !
 ! R18   R(12,14)                1.3643         estimate D2E/DX2                !
 ! R19   R(13,15)                1.5232         estimate D2E/DX2                !
 ! R20   R(14,16)                1.4997         estimate D2E/DX2                !
 ! R21   R(14,17)                1.5089         estimate D2E/DX2                !
 ! R22   R(15,16)                1.5077         estimate D2E/DX2                !
 ! R23   R(17,36)                1.493          estimate D2E/DX2                !
 ! R24   R(18,38)                1.1103         estimate D2E/DX2                !
 ! R25   R(18,39)                1.1098         estimate D2E/DX2                !
 ! R26   R(18,40)                1.1101         estimate D2E/DX2                !
 ! R27   R(19,41)                1.1099         estimate D2E/DX2                !
 ! R28   R(19,42)                1.1098         estimate D2E/DX2                !
 ! R29   R(19,43)                1.1102         estimate D2E/DX2                !
 ! R30   R(20,30)                1.5024         estimate D2E/DX2                !
 ! R31   R(20,36)                1.3548         estimate D2E/DX2                !
 ! R32   R(21,22)                1.5231         estimate D2E/DX2                !
 ! R33   R(21,28)                1.3614         estimate D2E/DX2                !
 ! R34   R(22,23)                1.4184         estimate D2E/DX2                !
 ! R35   R(22,24)                1.4192         estimate D2E/DX2                !
 ! R36   R(23,25)                1.3989         estimate D2E/DX2                !
 ! R37   R(23,44)                1.0662         estimate D2E/DX2                !
 ! R38   R(24,26)                1.3971         estimate D2E/DX2                !
 ! R39   R(24,45)                1.0793         estimate D2E/DX2                !
 ! R40   R(25,27)                1.3906         estimate D2E/DX2                !
 ! R41   R(25,46)                1.0828         estimate D2E/DX2                !
 ! R42   R(26,27)                1.3899         estimate D2E/DX2                !
 ! R43   R(26,47)                1.0826         estimate D2E/DX2                !
 ! R44   R(27,48)                1.0824         estimate D2E/DX2                !
 ! R45   R(28,29)                1.5017         estimate D2E/DX2                !
 ! R46   R(29,49)                1.11           estimate D2E/DX2                !
 ! R47   R(29,50)                1.109          estimate D2E/DX2                !
 ! R48   R(29,51)                1.1081         estimate D2E/DX2                !
 ! R49   R(30,31)                1.4127         estimate D2E/DX2                !
 ! R50   R(30,32)                1.4117         estimate D2E/DX2                !
 ! R51   R(31,33)                1.3984         estimate D2E/DX2                !
 ! R52   R(31,52)                1.078          estimate D2E/DX2                !
 ! R53   R(32,34)                1.3978         estimate D2E/DX2                !
 ! R54   R(32,53)                1.0817         estimate D2E/DX2                !
 ! R55   R(33,35)                1.394          estimate D2E/DX2                !
 ! R56   R(33,54)                1.0825         estimate D2E/DX2                !
 ! R57   R(34,35)                1.3938         estimate D2E/DX2                !
 ! R58   R(34,55)                1.0825         estimate D2E/DX2                !
 ! R59   R(35,56)                1.0824         estimate D2E/DX2                !
 ! R60   R(36,37)                1.5079         estimate D2E/DX2                !
 ! R61   R(37,57)                1.1098         estimate D2E/DX2                !
 ! R62   R(37,58)                1.1072         estimate D2E/DX2                !
 ! R63   R(37,59)                1.1018         estimate D2E/DX2                !
 ! A1    A(11,1,20)             91.4809         estimate D2E/DX2                !
 ! A2    A(10,2,21)             90.1389         estimate D2E/DX2                !
 ! A3    A(10,9,12)            113.8759         estimate D2E/DX2                !
 ! A4    A(10,9,28)            105.8301         estimate D2E/DX2                !
 ! A5    A(12,9,28)            116.5937         estimate D2E/DX2                !
 ! A6    A(2,10,9)             111.8452         estimate D2E/DX2                !
 ! A7    A(2,10,19)            117.4425         estimate D2E/DX2                !
 ! A8    A(9,10,19)            117.7746         estimate D2E/DX2                !
 ! A9    A(1,11,17)            109.2674         estimate D2E/DX2                !
 ! A10   A(1,11,18)            116.4068         estimate D2E/DX2                !
 ! A11   A(17,11,18)           118.3685         estimate D2E/DX2                !
 ! A12   A(9,12,13)            124.141          estimate D2E/DX2                !
 ! A13   A(9,12,14)            127.2869         estimate D2E/DX2                !
 ! A14   A(13,12,14)           108.0994         estimate D2E/DX2                !
 ! A15   A(3,13,4)             110.2907         estimate D2E/DX2                !
 ! A16   A(3,13,12)            115.5124         estimate D2E/DX2                !
 ! A17   A(3,13,15)            107.3649         estimate D2E/DX2                !
 ! A18   A(4,13,12)            109.0046         estimate D2E/DX2                !
 ! A19   A(4,13,15)            112.183          estimate D2E/DX2                !
 ! A20   A(12,13,15)           102.2965         estimate D2E/DX2                !
 ! A21   A(12,14,16)           111.2859         estimate D2E/DX2                !
 ! A22   A(12,14,17)           127.667          estimate D2E/DX2                !
 ! A23   A(16,14,17)           120.8494         estimate D2E/DX2                !
 ! A24   A(5,15,6)             108.9778         estimate D2E/DX2                !
 ! A25   A(5,15,13)            113.941          estimate D2E/DX2                !
 ! A26   A(5,15,16)            114.0096         estimate D2E/DX2                !
 ! A27   A(6,15,13)            108.2308         estimate D2E/DX2                !
 ! A28   A(6,15,16)            107.7965         estimate D2E/DX2                !
 ! A29   A(13,15,16)           103.5352         estimate D2E/DX2                !
 ! A30   A(7,16,8)             110.3888         estimate D2E/DX2                !
 ! A31   A(7,16,14)            109.7645         estimate D2E/DX2                !
 ! A32   A(7,16,15)            110.493          estimate D2E/DX2                !
 ! A33   A(8,16,14)            113.4604         estimate D2E/DX2                !
 ! A34   A(8,16,15)            111.1854         estimate D2E/DX2                !
 ! A35   A(14,16,15)           101.229          estimate D2E/DX2                !
 ! A36   A(11,17,14)           121.2646         estimate D2E/DX2                !
 ! A37   A(11,17,36)           112.4332         estimate D2E/DX2                !
 ! A38   A(14,17,36)           126.3019         estimate D2E/DX2                !
 ! A39   A(11,18,38)           109.9205         estimate D2E/DX2                !
 ! A40   A(11,18,39)           109.6747         estimate D2E/DX2                !
 ! A41   A(11,18,40)           110.1273         estimate D2E/DX2                !
 ! A42   A(38,18,39)           109.285          estimate D2E/DX2                !
 ! A43   A(38,18,40)           109.3014         estimate D2E/DX2                !
 ! A44   A(39,18,40)           108.5061         estimate D2E/DX2                !
 ! A45   A(10,19,41)           109.6906         estimate D2E/DX2                !
 ! A46   A(10,19,42)           109.9492         estimate D2E/DX2                !
 ! A47   A(10,19,43)           109.8661         estimate D2E/DX2                !
 ! A48   A(41,19,42)           108.6591         estimate D2E/DX2                !
 ! A49   A(41,19,43)           109.3776         estimate D2E/DX2                !
 ! A50   A(42,19,43)           109.2763         estimate D2E/DX2                !
 ! A51   A(1,20,30)            118.4702         estimate D2E/DX2                !
 ! A52   A(1,20,36)            113.7473         estimate D2E/DX2                !
 ! A53   A(30,20,36)           127.7823         estimate D2E/DX2                !
 ! A54   A(2,21,22)            118.4463         estimate D2E/DX2                !
 ! A55   A(2,21,28)            112.0578         estimate D2E/DX2                !
 ! A56   A(22,21,28)           129.4539         estimate D2E/DX2                !
 ! A57   A(21,22,23)           124.7973         estimate D2E/DX2                !
 ! A58   A(21,22,24)           118.6979         estimate D2E/DX2                !
 ! A59   A(23,22,24)           116.5035         estimate D2E/DX2                !
 ! A60   A(22,23,25)           121.3957         estimate D2E/DX2                !
 ! A61   A(22,23,44)           123.9131         estimate D2E/DX2                !
 ! A62   A(25,23,44)           114.6894         estimate D2E/DX2                !
 ! A63   A(22,24,26)           121.7238         estimate D2E/DX2                !
 ! A64   A(22,24,45)           122.0179         estimate D2E/DX2                !
 ! A65   A(26,24,45)           116.258          estimate D2E/DX2                !
 ! A66   A(23,25,27)           120.4829         estimate D2E/DX2                !
 ! A67   A(23,25,46)           119.9096         estimate D2E/DX2                !
 ! A68   A(27,25,46)           119.6075         estimate D2E/DX2                !
 ! A69   A(24,26,27)           120.2337         estimate D2E/DX2                !
 ! A70   A(24,26,47)           119.962          estimate D2E/DX2                !
 ! A71   A(27,26,47)           119.8044         estimate D2E/DX2                !
 ! A72   A(25,27,26)           119.6598         estimate D2E/DX2                !
 ! A73   A(25,27,48)           120.1792         estimate D2E/DX2                !
 ! A74   A(26,27,48)           120.1609         estimate D2E/DX2                !
 ! A75   A(9,28,21)            115.5073         estimate D2E/DX2                !
 ! A76   A(9,28,29)            118.6258         estimate D2E/DX2                !
 ! A77   A(21,28,29)           125.6522         estimate D2E/DX2                !
 ! A78   A(28,29,49)           109.6812         estimate D2E/DX2                !
 ! A79   A(28,29,50)           110.7956         estimate D2E/DX2                !
 ! A80   A(28,29,51)           110.8458         estimate D2E/DX2                !
 ! A81   A(49,29,50)           111.9276         estimate D2E/DX2                !
 ! A82   A(49,29,51)           104.8255         estimate D2E/DX2                !
 ! A83   A(50,29,51)           108.6149         estimate D2E/DX2                !
 ! A84   A(20,30,31)           122.8712         estimate D2E/DX2                !
 ! A85   A(20,30,32)           119.2517         estimate D2E/DX2                !
 ! A86   A(31,30,32)           117.827          estimate D2E/DX2                !
 ! A87   A(30,31,33)           120.8656         estimate D2E/DX2                !
 ! A88   A(30,31,52)           121.9718         estimate D2E/DX2                !
 ! A89   A(33,31,52)           117.1237         estimate D2E/DX2                !
 ! A90   A(30,32,34)           121.0234         estimate D2E/DX2                !
 ! A91   A(30,32,53)           121.0976         estimate D2E/DX2                !
 ! A92   A(34,32,53)           117.8727         estimate D2E/DX2                !
 ! A93   A(31,33,35)           120.2616         estimate D2E/DX2                !
 ! A94   A(31,33,54)           119.9304         estimate D2E/DX2                !
 ! A95   A(35,33,54)           119.8052         estimate D2E/DX2                !
 ! A96   A(32,34,35)           120.1606         estimate D2E/DX2                !
 ! A97   A(32,34,55)           119.957          estimate D2E/DX2                !
 ! A98   A(35,34,55)           119.8823         estimate D2E/DX2                !
 ! A99   A(33,35,34)           119.84           estimate D2E/DX2                !
 ! A100  A(33,35,56)           120.0841         estimate D2E/DX2                !
 ! A101  A(34,35,56)           120.0725         estimate D2E/DX2                !
 ! A102  A(17,36,20)           112.3753         estimate D2E/DX2                !
 ! A103  A(17,36,37)           120.1419         estimate D2E/DX2                !
 ! A104  A(20,36,37)           127.3864         estimate D2E/DX2                !
 ! A105  A(36,37,57)           108.5878         estimate D2E/DX2                !
 ! A106  A(36,37,58)           110.2171         estimate D2E/DX2                !
 ! A107  A(36,37,59)           114.2035         estimate D2E/DX2                !
 ! A108  A(57,37,58)           109.3217         estimate D2E/DX2                !
 ! A109  A(57,37,59)           104.2656         estimate D2E/DX2                !
 ! A110  A(58,37,59)           110.0008         estimate D2E/DX2                !
 ! D1    D(20,1,11,17)           7.7484         estimate D2E/DX2                !
 ! D2    D(20,1,11,18)        -129.6046         estimate D2E/DX2                !
 ! D3    D(11,1,20,30)         173.7198         estimate D2E/DX2                !
 ! D4    D(11,1,20,36)          -6.4446         estimate D2E/DX2                !
 ! D5    D(21,2,10,9)           19.5911         estimate D2E/DX2                !
 ! D6    D(21,2,10,19)        -121.1124         estimate D2E/DX2                !
 ! D7    D(10,2,21,22)         166.9784         estimate D2E/DX2                !
 ! D8    D(10,2,21,28)         -10.8858         estimate D2E/DX2                !
 ! D9    D(12,9,10,2)          107.0822         estimate D2E/DX2                !
 ! D10   D(12,9,10,19)        -112.3568         estimate D2E/DX2                !
 ! D11   D(28,9,10,2)          -22.2902         estimate D2E/DX2                !
 ! D12   D(28,9,10,19)         118.2708         estimate D2E/DX2                !
 ! D13   D(10,9,12,13)         173.3976         estimate D2E/DX2                !
 ! D14   D(10,9,12,14)           2.2434         estimate D2E/DX2                !
 ! D15   D(28,9,12,13)         -62.8776         estimate D2E/DX2                !
 ! D16   D(28,9,12,14)         125.9682         estimate D2E/DX2                !
 ! D17   D(10,9,28,21)          14.5153         estimate D2E/DX2                !
 ! D18   D(10,9,28,29)        -160.4622         estimate D2E/DX2                !
 ! D19   D(12,9,28,21)        -113.2505         estimate D2E/DX2                !
 ! D20   D(12,9,28,29)          71.7719         estimate D2E/DX2                !
 ! D21   D(2,10,19,41)         -51.4382         estimate D2E/DX2                !
 ! D22   D(2,10,19,42)        -170.8703         estimate D2E/DX2                !
 ! D23   D(2,10,19,43)          68.827          estimate D2E/DX2                !
 ! D24   D(9,10,19,41)         170.1984         estimate D2E/DX2                !
 ! D25   D(9,10,19,42)          50.7663         estimate D2E/DX2                !
 ! D26   D(9,10,19,43)         -69.5364         estimate D2E/DX2                !
 ! D27   D(1,11,17,14)         172.5007         estimate D2E/DX2                !
 ! D28   D(1,11,17,36)          -7.675          estimate D2E/DX2                !
 ! D29   D(18,11,17,14)        -51.0982         estimate D2E/DX2                !
 ! D30   D(18,11,17,36)        128.7261         estimate D2E/DX2                !
 ! D31   D(1,11,18,38)          66.9447         estimate D2E/DX2                !
 ! D32   D(1,11,18,39)         -53.2303         estimate D2E/DX2                !
 ! D33   D(1,11,18,40)        -172.5741         estimate D2E/DX2                !
 ! D34   D(17,11,18,38)        -66.4351         estimate D2E/DX2                !
 ! D35   D(17,11,18,39)        173.3898         estimate D2E/DX2                !
 ! D36   D(17,11,18,40)         54.046          estimate D2E/DX2                !
 ! D37   D(9,12,13,3)           50.9336         estimate D2E/DX2                !
 ! D38   D(9,12,13,4)          -73.8707         estimate D2E/DX2                !
 ! D39   D(9,12,13,15)         167.1966         estimate D2E/DX2                !
 ! D40   D(14,12,13,3)        -136.4618         estimate D2E/DX2                !
 ! D41   D(14,12,13,4)          98.734          estimate D2E/DX2                !
 ! D42   D(14,12,13,15)        -20.1988         estimate D2E/DX2                !
 ! D43   D(9,12,14,16)         170.0372         estimate D2E/DX2                !
 ! D44   D(9,12,14,17)          -4.8283         estimate D2E/DX2                !
 ! D45   D(13,12,14,16)         -2.2678         estimate D2E/DX2                !
 ! D46   D(13,12,14,17)       -177.1333         estimate D2E/DX2                !
 ! D47   D(3,13,15,5)          -79.2068         estimate D2E/DX2                !
 ! D48   D(3,13,15,6)           42.1832         estimate D2E/DX2                !
 ! D49   D(3,13,15,16)         156.4053         estimate D2E/DX2                !
 ! D50   D(4,13,15,5)           42.1183         estimate D2E/DX2                !
 ! D51   D(4,13,15,6)          163.5084         estimate D2E/DX2                !
 ! D52   D(4,13,15,16)         -82.2696         estimate D2E/DX2                !
 ! D53   D(12,13,15,5)         158.7856         estimate D2E/DX2                !
 ! D54   D(12,13,15,6)         -79.8244         estimate D2E/DX2                !
 ! D55   D(12,13,15,16)         34.3977         estimate D2E/DX2                !
 ! D56   D(12,14,16,7)         -92.8504         estimate D2E/DX2                !
 ! D57   D(12,14,16,8)         143.1284         estimate D2E/DX2                !
 ! D58   D(12,14,16,15)         23.9321         estimate D2E/DX2                !
 ! D59   D(17,14,16,7)          82.4164         estimate D2E/DX2                !
 ! D60   D(17,14,16,8)         -41.6048         estimate D2E/DX2                !
 ! D61   D(17,14,16,15)       -160.801          estimate D2E/DX2                !
 ! D62   D(12,14,17,11)        -77.3899         estimate D2E/DX2                !
 ! D63   D(12,14,17,36)        102.8116         estimate D2E/DX2                !
 ! D64   D(16,14,17,11)        108.184          estimate D2E/DX2                !
 ! D65   D(16,14,17,36)        -71.6145         estimate D2E/DX2                !
 ! D66   D(5,15,16,7)          -43.2969         estimate D2E/DX2                !
 ! D67   D(5,15,16,8)           79.6417         estimate D2E/DX2                !
 ! D68   D(5,15,16,14)        -159.5443         estimate D2E/DX2                !
 ! D69   D(6,15,16,7)         -164.42           estimate D2E/DX2                !
 ! D70   D(6,15,16,8)          -41.4813         estimate D2E/DX2                !
 ! D71   D(6,15,16,14)          79.3327         estimate D2E/DX2                !
 ! D72   D(13,15,16,7)          81.0463         estimate D2E/DX2                !
 ! D73   D(13,15,16,8)        -156.015          estimate D2E/DX2                !
 ! D74   D(13,15,16,14)        -35.201          estimate D2E/DX2                !
 ! D75   D(11,17,36,20)          3.1085         estimate D2E/DX2                !
 ! D76   D(11,17,36,37)        179.7972         estimate D2E/DX2                !
 ! D77   D(14,17,36,20)       -177.0778         estimate D2E/DX2                !
 ! D78   D(14,17,36,37)         -0.3891         estimate D2E/DX2                !
 ! D79   D(1,20,30,31)        -150.7234         estimate D2E/DX2                !
 ! D80   D(1,20,30,32)          26.6425         estimate D2E/DX2                !
 ! D81   D(36,20,30,31)         29.4671         estimate D2E/DX2                !
 ! D82   D(36,20,30,32)       -153.167          estimate D2E/DX2                !
 ! D83   D(1,20,36,17)           2.9851         estimate D2E/DX2                !
 ! D84   D(1,20,36,37)        -173.4106         estimate D2E/DX2                !
 ! D85   D(30,20,36,17)       -177.1978         estimate D2E/DX2                !
 ! D86   D(30,20,36,37)          6.4065         estimate D2E/DX2                !
 ! D87   D(2,21,22,23)         176.4101         estimate D2E/DX2                !
 ! D88   D(2,21,22,24)          -3.1623         estimate D2E/DX2                !
 ! D89   D(28,21,22,23)         -6.1538         estimate D2E/DX2                !
 ! D90   D(28,21,22,24)        174.2739         estimate D2E/DX2                !
 ! D91   D(2,21,28,9)           -0.5459         estimate D2E/DX2                !
 ! D92   D(2,21,28,29)         174.0275         estimate D2E/DX2                !
 ! D93   D(22,21,28,9)        -178.1137         estimate D2E/DX2                !
 ! D94   D(22,21,28,29)         -3.5403         estimate D2E/DX2                !
 ! D95   D(21,22,23,25)       -179.8105         estimate D2E/DX2                !
 ! D96   D(21,22,23,44)         -0.3065         estimate D2E/DX2                !
 ! D97   D(24,22,23,25)         -0.2297         estimate D2E/DX2                !
 ! D98   D(24,22,23,44)        179.2743         estimate D2E/DX2                !
 ! D99   D(21,22,24,26)        179.8852         estimate D2E/DX2                !
 ! D100  D(21,22,24,45)         -0.32           estimate D2E/DX2                !
 ! D101  D(23,22,24,26)          0.2777         estimate D2E/DX2                !
 ! D102  D(23,22,24,45)       -179.9276         estimate D2E/DX2                !
 ! D103  D(22,23,25,27)          0.0429         estimate D2E/DX2                !
 ! D104  D(22,23,25,46)        179.9296         estimate D2E/DX2                !
 ! D105  D(44,23,25,27)       -179.5041         estimate D2E/DX2                !
 ! D106  D(44,23,25,46)          0.3826         estimate D2E/DX2                !
 ! D107  D(22,24,26,27)         -0.1383         estimate D2E/DX2                !
 ! D108  D(22,24,26,47)        179.877          estimate D2E/DX2                !
 ! D109  D(45,24,26,27)       -179.9442         estimate D2E/DX2                !
 ! D110  D(45,24,26,47)          0.071          estimate D2E/DX2                !
 ! D111  D(23,25,27,26)          0.1089         estimate D2E/DX2                !
 ! D112  D(23,25,27,48)        179.992          estimate D2E/DX2                !
 ! D113  D(46,25,27,26)       -179.7782         estimate D2E/DX2                !
 ! D114  D(46,25,27,48)          0.1049         estimate D2E/DX2                !
 ! D115  D(24,26,27,25)         -0.062          estimate D2E/DX2                !
 ! D116  D(24,26,27,48)       -179.9451         estimate D2E/DX2                !
 ! D117  D(47,26,27,25)        179.9228         estimate D2E/DX2                !
 ! D118  D(47,26,27,48)          0.0397         estimate D2E/DX2                !
 ! D119  D(9,28,29,49)         119.6742         estimate D2E/DX2                !
 ! D120  D(9,28,29,50)        -116.2644         estimate D2E/DX2                !
 ! D121  D(9,28,29,51)           4.3979         estimate D2E/DX2                !
 ! D122  D(21,28,29,49)        -54.7457         estimate D2E/DX2                !
 ! D123  D(21,28,29,50)         69.3158         estimate D2E/DX2                !
 ! D124  D(21,28,29,51)       -170.0219         estimate D2E/DX2                !
 ! D125  D(20,30,31,33)        178.9009         estimate D2E/DX2                !
 ! D126  D(20,30,31,52)          1.2362         estimate D2E/DX2                !
 ! D127  D(32,30,31,33)          1.4996         estimate D2E/DX2                !
 ! D128  D(32,30,31,52)       -176.1651         estimate D2E/DX2                !
 ! D129  D(20,30,32,34)       -179.1837         estimate D2E/DX2                !
 ! D130  D(20,30,32,53)          1.7487         estimate D2E/DX2                !
 ! D131  D(31,30,32,34)         -1.6853         estimate D2E/DX2                !
 ! D132  D(31,30,32,53)        179.2471         estimate D2E/DX2                !
 ! D133  D(30,31,33,35)         -0.3865         estimate D2E/DX2                !
 ! D134  D(30,31,33,54)       -179.7775         estimate D2E/DX2                !
 ! D135  D(52,31,33,35)        177.3877         estimate D2E/DX2                !
 ! D136  D(52,31,33,54)         -2.0033         estimate D2E/DX2                !
 ! D137  D(30,32,34,35)          0.7565         estimate D2E/DX2                !
 ! D138  D(30,32,34,55)       -179.3604         estimate D2E/DX2                !
 ! D139  D(53,32,34,35)        179.8533         estimate D2E/DX2                !
 ! D140  D(53,32,34,55)         -0.2636         estimate D2E/DX2                !
 ! D141  D(31,33,35,34)         -0.5916         estimate D2E/DX2                !
 ! D142  D(31,33,35,56)       -179.9187         estimate D2E/DX2                !
 ! D143  D(54,33,35,34)        178.8002         estimate D2E/DX2                !
 ! D144  D(54,33,35,56)         -0.5269         estimate D2E/DX2                !
 ! D145  D(32,34,35,33)          0.4089         estimate D2E/DX2                !
 ! D146  D(32,34,35,56)        179.7361         estimate D2E/DX2                !
 ! D147  D(55,34,35,33)       -179.4743         estimate D2E/DX2                !
 ! D148  D(55,34,35,56)         -0.1471         estimate D2E/DX2                !
 ! D149  D(17,36,37,57)        -49.5429         estimate D2E/DX2                !
 ! D150  D(17,36,37,58)         70.1828         estimate D2E/DX2                !
 ! D151  D(17,36,37,59)       -165.4044         estimate D2E/DX2                !
 ! D152  D(20,36,37,57)        126.6027         estimate D2E/DX2                !
 ! D153  D(20,36,37,58)       -113.6717         estimate D2E/DX2                !
 ! D154  D(20,36,37,59)         10.7411         estimate D2E/DX2                !
 --------------------------------------------------------------------------------
 Trust Radius=3.00D-01 FncErr=1.00D-07 GrdErr=1.00D-06
 Number of steps in this run=    337 maximum allowed number of steps=    354.
 GradGradGradGradGradGradGradGradGradGradGradGradGradGradGradGradGradGrad

 Leave Link  103 at Thu Dec 13 20:41:12 2018, MaxMem=   805306368 cpu:         0.2
 (Enter /pbs_home/pkowalski/g09d01/g09/l202.exe)
 Stoichiometry    C29H22F6S2
 Framework group  C1[X(C29H22F6S2)]
 Deg. of freedom   171
 Full point group                 C1      NOp   1
 Largest Abelian subgroup         C1      NOp   1
 Largest concise Abelian subgroup C1      NOp   1
                         Standard orientation:                         
 ---------------------------------------------------------------------
 Center     Atomic      Atomic             Coordinates (Angstroms)
 Number     Number       Type             X           Y           Z
 ---------------------------------------------------------------------
      1         16           0        2.192999   -1.847338    1.474042
      2         16           0       -1.310956   -2.103134   -0.228143
      3          9           0       -2.731737    3.056272   -0.450887
      4          9           0       -0.989843    3.541121   -1.820217
      5          9           0       -0.687347    5.024352    0.492043
      6          9           0       -1.408539    3.272508    1.721545
      7          9           0        1.507782    3.602196   -0.269726
      8          9           0        1.180697    3.084277    1.919052
      9          6           0       -1.334402    0.356893   -1.357511
     10          6           0       -0.511303   -0.871803   -1.230636
     11          6           0        0.964376   -0.553061    1.525710
     12          6           0       -0.793396    1.560551   -0.546214
     13          6           0       -1.366043    2.962733   -0.619672
     14          6           0        0.343843    1.606055    0.205987
     15          6           0       -0.712500    3.643118    0.576252
     16          6           0        0.653094    3.007505    0.641037
     17          6           0        1.293512    0.473884    0.510956
     18          6           0        0.535135   -0.098492    2.881975
     19          6           0        0.226398   -1.341939   -2.438553
     20          6           0        3.214101   -0.896440    0.315849
     21          6           0       -2.898586   -1.292106   -0.490629
     22          6           0       -4.168019   -2.040387   -0.105311
     23          6           0       -5.479062   -1.505079   -0.185417
     24          6           0       -4.055051   -3.369172    0.380269
     25          6           0       -6.597225   -2.256245    0.191846
     26          6           0       -5.177311   -4.112647    0.753994
     27          6           0       -6.447928   -3.557318    0.659461
     28          6           0       -2.757912   -0.068438   -1.070604
     29          6           0       -3.880275    0.812136   -1.539575
     30          6           0        4.571095   -1.429522   -0.046756
     31          6           0        5.652839   -0.593951   -0.403817
     32          6           0        4.806294   -2.819920    0.019417
     33          6           0        6.905309   -1.134137   -0.711898
     34          6           0        6.059450   -3.354244   -0.293336
     35          6           0        7.107182   -2.512581   -0.662885
     36          6           0        2.624368    0.241064   -0.124377
     37          6           0        3.131006    1.182769   -1.187550
     38          1           0        1.378743    0.408845    3.395480
     39          1           0        0.212004   -0.972884    3.484208
     40          1           0       -0.318988    0.605395    2.796363
     41          1           0        0.928728   -2.153481   -2.155520
     42          1           0        0.808958   -0.504751   -2.876149
     43          1           0       -0.491712   -1.723258   -3.194526
     44          1           0       -5.698863   -0.517484   -0.521911
     45          1           0       -3.100560   -3.863194    0.478751
     46          1           0       -7.587212   -1.823185    0.121950
     47          1           0       -5.058267   -5.124952    1.118927
     48          1           0       -7.316525   -4.134083    0.950168
     49          1           0       -4.527375    0.249490   -2.244418
     50          1           0       -4.454335    1.210571   -0.678381
     51          1           0       -3.491691    1.665071   -2.130667
     52          1           0        5.564533    0.480331   -0.415748
     53          1           0        4.019099   -3.507006    0.299106
     54          1           0        7.724702   -0.479528   -0.980090
     55          1           0        6.217813   -4.424036   -0.246798
     56          1           0        8.078181   -2.927524   -0.900640
     57          1           0        2.331707    1.324931   -1.944278
     58          1           0        3.389853    2.161733   -0.739766
     59          1           0        3.985473    0.794666   -1.764806
 ---------------------------------------------------------------------
 Rotational constants (GHZ):      0.1231490      0.0711140      0.0515132
 Leave Link  202 at Thu Dec 13 20:41:12 2018, MaxMem=   805306368 cpu:         0.1
 (Enter /pbs_home/pkowalski/g09d01/g09/l301.exe)
 General basis read from cards:  (5D, 7F)
 Centers:      38     39     40     41     42     43     44     45     46     47
 Centers:      48     49     50     51     52     53     54     55     56     57
 Centers:      58     59
 S 3 1.00
     Exponent=  1.3010701000D+01 Coefficients=  1.9682158000D-02
     Exponent=  1.9622572000D+00 Coefficients=  1.3796524000D-01
     Exponent=  4.4453796000D-01 Coefficients=  4.7831935000D-01
 S 1 1.00
     Exponent=  1.2194962000D-01 Coefficients=  1.0000000000D+00
 P 1 1.00
     Exponent=  8.0000000000D-01 Coefficients=  1.0000000000D+00
 ****
 Centers:       9     10     11     12     13     14     15     16     17     18
 Centers:      19     20     21     22     23     24     25     26     27     28
 Centers:      29     30     31     32     33     34     35     36     37
 S 5 1.00
     Exponent=  1.2384016938D+03 Coefficients=  5.4568832082D-03
     Exponent=  1.8629004992D+02 Coefficients=  4.0638409211D-02
     Exponent=  4.2251176346D+01 Coefficients=  1.8025593888D-01
     Exponent=  1.1676557932D+01 Coefficients=  4.6315121755D-01
     Exponent=  3.5930506482D+00 Coefficients=  4.4087173314D-01
 S 1 1.00
     Exponent=  4.0245147363D-01 Coefficients=  1.0000000000D+00
 S 1 1.00
     Exponent=  1.3090182668D-01 Coefficients=  1.0000000000D+00
 P 3 1.00
     Exponent=  9.4680970621D+00 Coefficients=  3.8387871728D-02
     Exponent=  2.0103545142D+00 Coefficients=  2.1117025112D-01
     Exponent=  5.4771004707D-01 Coefficients=  5.1328172114D-01
 P 1 1.00
     Exponent=  1.5268613795D-01 Coefficients=  1.0000000000D+00
 D 1 1.00
     Exponent=  8.0000000000D-01 Coefficients=  1.0000000000D+00
 ****
 Centers:       3      4      5      6      7      8
 S 5 1.00
     Exponent=  2.8948325990D+03 Coefficients= -5.3408255515D-03
     Exponent=  4.3541939120D+02 Coefficients= -3.9904258866D-02
     Exponent=  9.8843328866D+01 Coefficients= -1.7912768038D-01
     Exponent=  2.7485198001D+01 Coefficients= -4.6758090825D-01
     Exponent=  8.5405498171D+00 Coefficients= -4.4653131020D-01
 S 1 1.00
     Exponent=  1.0654578038D+00 Coefficients=  1.0000000000D+00
 S 1 1.00
     Exponent=  3.3247346748D-01 Coefficients=  1.0000000000D+00
 P 3 1.00
     Exponent=  2.2696633924D+01 Coefficients= -4.5212874436D-02
     Exponent=  4.9872339257D+00 Coefficients= -2.3754317067D-01
     Exponent=  1.3491613954D+00 Coefficients= -5.1287353587D-01
 P 1 1.00
     Exponent=  3.4829881977D-01 Coefficients=  1.0000000000D+00
 D 1 1.00
     Exponent=  1.4000000000D+00 Coefficients=  1.0000000000D+00
 ****
 Centers:       1      2
 S 5 1.00
     Exponent=  9.1849303010D+03 Coefficients= -2.2294387756D-03
     Exponent=  1.3815105503D+03 Coefficients= -1.6683029937D-02
     Exponent=  3.1387147580D+02 Coefficients= -7.5262436116D-02
     Exponent=  8.8053870623D+01 Coefficients= -1.9376827038D-01
     Exponent=  2.7039914905D+01 Coefficients= -1.7718020803D-01
 S 3 1.00
     Exponent=  4.5648731303D+01 Coefficients= -1.0736062573D-01
     Exponent=  4.9664522326D+00 Coefficients=  6.5066293018D-01
     Exponent=  2.0116242047D+00 Coefficients=  5.9712155354D-01
 S 1 1.00
     Exponent=  3.5661077013D-01 Coefficients=  1.0000000000D+00
 S 1 1.00
     Exponent=  1.3507221477D-01 Coefficients=  1.0000000000D+00
 P 5 1.00
     Exponent=  2.6198233439D+02 Coefficients= -9.2729929822D-03
     Exponent=  6.1306894736D+01 Coefficients= -6.6547669241D-02
     Exponent=  1.9103729887D+01 Coefficients= -2.4828595903D-01
     Exponent=  6.6567720378D+00 Coefficients= -4.8703847402D-01
     Exponent=  2.3959635161D+00 Coefficients= -3.9337850312D-01
 P 1 1.00
     Exponent=  6.1776161679D-01 Coefficients=  1.0000000000D+00
 P 1 1.00
     Exponent=  1.6993376871D-01 Coefficients=  1.0000000000D+00
 D 1 1.00
     Exponent=  5.5000000000D-01 Coefficients=  1.0000000000D+00
 ****
 Ernie: Thresh=  0.10000D-02 Tol=  0.10000D-05 Strict=F.
 There are   673 symmetry adapted cartesian basis functions of A   symmetry.
 There are   636 symmetry adapted basis functions of A   symmetry.
   636 basis functions,  1103 primitive gaussians,   673 cartesian basis functions
   141 alpha electrons      141 beta electrons
       nuclear repulsion energy      4636.7104385458 Hartrees.
 IExCor=  402 DFT=T Ex+Corr=B3LYP ExCW=0 ScaHFX=  0.200000
 ScaDFX=  0.800000  0.720000  1.000000  0.810000 ScalE2=  1.000000  1.000000
 IRadAn=      0 IRanWt=     -1 IRanGd=            0 ICorTp=0 IEmpDi=131
 NAtoms=   59 NActive=   59 NUniq=   59 SFac= 1.00D+00 NAtFMM=   60 NAOKFM=F Big=F
 Integral buffers will be    131072 words long.
 Raffenetti 2 integral format.
 Two-electron integral symmetry is turned on.
 R6Disp:  Grimme-D3 Dispersion energy=       -0.0772309960 Hartrees.
 Nuclear repulsion after empirical dispersion term =     4636.6332075498 Hartrees.
 Leave Link  301 at Thu Dec 13 20:41:12 2018, MaxMem=   805306368 cpu:         1.2
 (Enter /pbs_home/pkowalski/g09d01/g09/l302.exe)
 NPDir=0 NMtPBC=     1 NCelOv=     1 NCel=       1 NClECP=     1 NCelD=      1
         NCelK=      1 NCelE2=     1 NClLst=     1 CellRange=     0.0.
 One-electron integrals computed using PRISM.
 NBasis=   636 RedAO= T EigKep=  3.02D-04  NBF=   636
 NBsUse=   636 1.00D-06 EigRej= -1.00D+00 NBFU=   636
 Precomputing XC quadrature grid using
 IXCGrd= 4 IRadAn=           0 IRanWt=          -1 IRanGd=           0 AccXCQ= 0.00D+00.
 Generated NRdTot=       0 NPtTot=           0 NUsed=           0 NTot=          32
 NSgBfM=   614   620   623   623   623 MxSgAt=    59 MxSgA2=    59.
 Leave Link  302 at Thu Dec 13 20:41:15 2018, MaxMem=   805306368 cpu:        16.9
 (Enter /pbs_home/pkowalski/g09d01/g09/l303.exe)
 DipDrv:  MaxL=1.
 Leave Link  303 at Thu Dec 13 20:41:15 2018, MaxMem=   805306368 cpu:         1.6
 (Enter /pbs_home/pkowalski/g09d01/g09/l401.exe)
 ExpMin= 1.22D-01 ExpMax= 9.18D+03 ExpMxC= 1.38D+03 IAcc=1 IRadAn=         1 AccDes= 0.00D+00
 Harris functional with IExCor=  402 and IRadAn=       1 diagonalized for initial guess.
 HarFok:  IExCor=  402 AccDes= 0.00D+00 IRadAn=         1 IDoV= 1 UseB2=F ITyADJ=14
 ICtDFT=  3500011 ScaDFX=  1.000000  1.000000  1.000000  1.000000
 FoFCou: FMM=F IPFlag=           0 FMFlag=      100000 FMFlg1=           0
         NFxFlg=           0 DoJE=T BraDBF=F KetDBF=T FulRan=T
         wScrn=  0.000000 ICntrl=     500 IOpCl=  0 I1Cent=   200000004 NGrid=           0
         NMat0=    1 NMatS0=      1 NMatT0=    0 NMatD0=    1 NMtDS0=    0 NMtDT0=    0
 Petite list used in FoFCou.
 Harris En= -2512.03833893958    
 JPrj=0 DoOrth=F DoCkMO=F.
 Leave Link  401 at Thu Dec 13 20:41:19 2018, MaxMem=   805306368 cpu:        30.1
 (Enter /pbs_home/pkowalski/g09d01/g09/l502.exe)
 Closed shell SCF:
 Using DIIS extrapolation, IDIIS=  1040.
 Integral symmetry usage will be decided dynamically.
 IVT=     1387805 IEndB=     1387805 NGot=   805306368 MDV=   804388806
 LenX=   804388806 LenY=   803935204
 Requested convergence on RMS density matrix=1.00D-08 within 128 cycles.
 Requested convergence on MAX density matrix=1.00D-06.
 Requested convergence on             energy=1.00D-06.
 No special actions if energy rises.
 Fock matrices will be formed incrementally for  20 cycles.
 Integral accuracy reduced to 1.0D-05 until final iterations.

 Cycle   1  Pass 0  IDiag  1:
 FoFJK:  IHMeth= 1 ICntrl=       0 DoSepK=F KAlg= 0 I1Cent=   0 FoldK=F
 IRaf= 660000000 NMat=   1 IRICut=       1 DoRegI=T DoRafI=F ISym2E= 0.
 FoFCou: FMM=F IPFlag=           0 FMFlag=      100000 FMFlg1=           0
         NFxFlg=           0 DoJE=F BraDBF=F KetDBF=F FulRan=T
         wScrn=  0.000000 ICntrl=       0 IOpCl=  0 I1Cent=           0 NGrid=           0
         NMat0=    1 NMatS0=      1 NMatT0=    0 NMatD0=    1 NMtDS0=    0 NMtDT0=    0
 Symmetry not used in FoFCou.
 E= -2511.34163921375    
 DIIS: error= 2.68D-02 at cycle   1 NSaved=   1.
 NSaved= 1 IEnMin= 1 EnMin= -2511.34163921375     IErMin= 1 ErrMin= 2.68D-02
 ErrMax= 2.68D-02  0.00D+00 EMaxC= 1.00D-01 BMatC= 7.71D-01 BMatP= 7.71D-01
 IDIUse=3 WtCom= 7.32D-01 WtEn= 2.68D-01
 Coeff-Com:  0.100D+01
 Coeff-En:   0.100D+01
 Coeff:      0.100D+01
 Gap=     0.043 Goal=   None    Shift=    0.000
 GapD=    0.043 DampG=0.250 DampE=0.500 DampFc=0.2500 IDamp=-1.
 Damping current iteration by 2.50D-01
 RMSDP=4.98D-03 MaxDP=2.16D-01              OVMax= 3.60D-01

 Cycle   2  Pass 0  IDiag  1:
 RMSU=  1.23D-03    CP:  9.88D-01
 E= -2511.64622759778     Delta-E=       -0.304588384023 Rises=F Damp=T
 DIIS: error= 1.45D-02 at cycle   2 NSaved=   2.
 NSaved= 2 IEnMin= 2 EnMin= -2511.64622759778     IErMin= 2 ErrMin= 1.45D-02
 ErrMax= 1.45D-02  0.00D+00 EMaxC= 1.00D-01 BMatC= 1.54D-01 BMatP= 7.71D-01
 IDIUse=3 WtCom= 8.55D-01 WtEn= 1.45D-01
 Coeff-Com: -0.577D+00 0.158D+01
 Coeff-En:   0.000D+00 0.100D+01
 Coeff:     -0.493D+00 0.149D+01
 Gap=     0.113 Goal=   None    Shift=    0.000
 RMSDP=1.90D-03 MaxDP=6.25D-02 DE=-3.05D-01 OVMax= 3.65D-01

 Cycle   3  Pass 0  IDiag  1:
 RMSU=  1.84D-03    CP:  9.61D-01  1.18D+00
 E= -2512.04214216932     Delta-E=       -0.395914571545 Rises=F Damp=F
 DIIS: error= 7.97D-03 at cycle   3 NSaved=   3.
 NSaved= 3 IEnMin= 3 EnMin= -2512.04214216932     IErMin= 3 ErrMin= 7.97D-03
 ErrMax= 7.97D-03  0.00D+00 EMaxC= 1.00D-01 BMatC= 1.24D-01 BMatP= 1.54D-01
 IDIUse=3 WtCom= 9.20D-01 WtEn= 7.97D-02
 Coeff-Com: -0.399D+00 0.100D+01 0.397D+00
 Coeff-En:   0.000D+00 0.000D+00 0.100D+01
 Coeff:     -0.367D+00 0.922D+00 0.445D+00
 Gap=     0.083 Goal=   None    Shift=    0.000
 RMSDP=1.20D-03 MaxDP=8.03D-02 DE=-3.96D-01 OVMax= 2.63D-01

 Cycle   4  Pass 0  IDiag  1:
 RMSU=  8.18D-04    CP:  9.63D-01  1.49D+00  5.69D-01
 E= -2512.15446162791     Delta-E=       -0.112319458590 Rises=F Damp=F
 DIIS: error= 3.66D-03 at cycle   4 NSaved=   4.
 NSaved= 4 IEnMin= 4 EnMin= -2512.15446162791     IErMin= 4 ErrMin= 3.66D-03
 ErrMax= 3.66D-03  0.00D+00 EMaxC= 1.00D-01 BMatC= 3.21D-02 BMatP= 1.24D-01
 IDIUse=3 WtCom= 9.63D-01 WtEn= 3.66D-02
 Coeff-Com: -0.125D+00 0.310D+00 0.324D+00 0.491D+00
 Coeff-En:   0.000D+00 0.000D+00 0.250D+00 0.750D+00
 Coeff:     -0.121D+00 0.299D+00 0.321D+00 0.500D+00
 Gap=     0.083 Goal=   None    Shift=    0.000
 RMSDP=4.79D-04 MaxDP=3.70D-02 DE=-1.12D-01 OVMax= 1.24D-01

 Cycle   5  Pass 0  IDiag  1:
 RMSU=  2.91D-04    CP:  9.63D-01  1.42D+00  6.93D-01  6.43D-01
 E= -2512.18605637789     Delta-E=       -0.031594749976 Rises=F Damp=F
 DIIS: error= 1.22D-03 at cycle   5 NSaved=   5.
 NSaved= 5 IEnMin= 5 EnMin= -2512.18605637789     IErMin= 5 ErrMin= 1.22D-03
 ErrMax= 1.22D-03  0.00D+00 EMaxC= 1.00D-01 BMatC= 4.15D-03 BMatP= 3.21D-02
 IDIUse=3 WtCom= 9.88D-01 WtEn= 1.22D-02
 Coeff-Com: -0.303D-01 0.779D-01 0.168D+00 0.350D+00 0.434D+00
 Coeff-En:   0.000D+00 0.000D+00 0.000D+00 0.956D-01 0.904D+00
 Coeff:     -0.299D-01 0.769D-01 0.166D+00 0.347D+00 0.440D+00
 Gap=     0.082 Goal=   None    Shift=    0.000
 RMSDP=1.95D-04 MaxDP=1.27D-02 DE=-3.16D-02 OVMax= 4.74D-02

 Cycle   6  Pass 0  IDiag  1:
 RMSU=  1.26D-04    CP:  9.62D-01  1.42D+00  6.89D-01  7.10D-01  5.27D-01
 E= -2512.18974275785     Delta-E=       -0.003686379966 Rises=F Damp=F
 DIIS: error= 6.03D-04 at cycle   6 NSaved=   6.
 NSaved= 6 IEnMin= 6 EnMin= -2512.18974275785     IErMin= 6 ErrMin= 6.03D-04
 ErrMax= 6.03D-04  0.00D+00 EMaxC= 1.00D-01 BMatC= 6.93D-04 BMatP= 4.15D-03
 IDIUse=3 WtCom= 9.94D-01 WtEn= 6.03D-03
 Coeff-Com: -0.428D-03 0.333D-02 0.568D-01 0.148D+00 0.309D+00 0.483D+00
 Coeff-En:   0.000D+00 0.000D+00 0.000D+00 0.000D+00 0.179D+00 0.821D+00
 Coeff:     -0.425D-03 0.331D-02 0.564D-01 0.147D+00 0.309D+00 0.485D+00
 Gap=     0.084 Goal=   None    Shift=    0.000
 RMSDP=8.62D-05 MaxDP=5.91D-03 DE=-3.69D-03 OVMax= 1.84D-02

 Cycle   7  Pass 0  IDiag  1:
 RMSU=  4.78D-05    CP:  9.62D-01  1.42D+00  6.92D-01  7.06D-01  6.33D-01
                    CP:  4.99D-01
 E= -2512.19039364083     Delta-E=       -0.000650882982 Rises=F Damp=F
 DIIS: error= 2.51D-04 at cycle   7 NSaved=   7.
 NSaved= 7 IEnMin= 7 EnMin= -2512.19039364083     IErMin= 7 ErrMin= 2.51D-04
 ErrMax= 2.51D-04  0.00D+00 EMaxC= 1.00D-01 BMatC= 1.34D-04 BMatP= 6.93D-04
 IDIUse=3 WtCom= 9.97D-01 WtEn= 2.51D-03
 Coeff-Com:  0.528D-02-0.118D-01 0.107D-01 0.434D-01 0.142D+00 0.347D+00
 Coeff-Com:  0.463D+00
 Coeff-En:   0.000D+00 0.000D+00 0.000D+00 0.000D+00 0.000D+00 0.168D+00
 Coeff-En:   0.832D+00
 Coeff:      0.527D-02-0.118D-01 0.107D-01 0.433D-01 0.142D+00 0.347D+00
 Coeff:      0.464D+00
 Gap=     0.084 Goal=   None    Shift=    0.000
 RMSDP=3.05D-05 MaxDP=2.04D-03 DE=-6.51D-04 OVMax= 6.29D-03

 Cycle   8  Pass 0  IDiag  1:
 RMSU=  1.77D-05    CP:  9.62D-01  1.42D+00  6.94D-01  7.09D-01  6.22D-01
                    CP:  5.97D-01  5.66D-01
 E= -2512.19052046573     Delta-E=       -0.000126824893 Rises=F Damp=F
 DIIS: error= 6.95D-05 at cycle   8 NSaved=   8.
 NSaved= 8 IEnMin= 8 EnMin= -2512.19052046573     IErMin= 8 ErrMin= 6.95D-05
 ErrMax= 6.95D-05  0.00D+00 EMaxC= 1.00D-01 BMatC= 1.23D-05 BMatP= 1.34D-04
 IDIUse=1 WtCom= 1.00D+00 WtEn= 0.00D+00
 Coeff-Com:  0.291D-02-0.658D-02 0.279D-02 0.157D-01 0.643D-01 0.180D+00
 Coeff-Com:  0.299D+00 0.442D+00
 Coeff:      0.291D-02-0.658D-02 0.279D-02 0.157D-01 0.643D-01 0.180D+00
 Coeff:      0.299D+00 0.442D+00
 Gap=     0.084 Goal=   None    Shift=    0.000
 RMSDP=1.08D-05 MaxDP=6.07D-04 DE=-1.27D-04 OVMax= 2.10D-03

 Cycle   9  Pass 0  IDiag  1:
 RMSU=  7.15D-06    CP:  9.62D-01  1.42D+00  6.94D-01  7.09D-01  6.24D-01
                    CP:  5.99D-01  6.02D-01  5.59D-01
 E= -2512.19053246378     Delta-E=       -0.000011998056 Rises=F Damp=F
 DIIS: error= 3.17D-05 at cycle   9 NSaved=   9.
 NSaved= 9 IEnMin= 9 EnMin= -2512.19053246378     IErMin= 9 ErrMin= 3.17D-05
 ErrMax= 3.17D-05  0.00D+00 EMaxC= 1.00D-01 BMatC= 2.29D-06 BMatP= 1.23D-05
 IDIUse=1 WtCom= 1.00D+00 WtEn= 0.00D+00
 Coeff-Com:  0.888D-03-0.192D-02-0.344D-03 0.109D-02 0.134D-01 0.498D-01
 Coeff-Com:  0.106D+00 0.313D+00 0.519D+00
 Coeff:      0.888D-03-0.192D-02-0.344D-03 0.109D-02 0.134D-01 0.498D-01
 Coeff:      0.106D+00 0.313D+00 0.519D+00
 Gap=     0.084 Goal=   None    Shift=    0.000
 RMSDP=4.34D-06 MaxDP=2.44D-04 DE=-1.20D-05 OVMax= 7.74D-04

 Initial convergence to 1.0D-05 achieved.  Increase integral accuracy.
 Cycle  10  Pass 1  IDiag  1:
 E= -2512.19041668524     Delta-E=        0.000115778547 Rises=F Damp=F
 DIIS: error= 2.31D-04 at cycle   1 NSaved=   1.
 NSaved= 1 IEnMin= 1 EnMin= -2512.19041668524     IErMin= 1 ErrMin= 2.31D-04
 ErrMax= 2.31D-04  0.00D+00 EMaxC= 1.00D-01 BMatC= 1.89D-05 BMatP= 1.89D-05
 IDIUse=3 WtCom= 9.98D-01 WtEn= 2.31D-03
 Coeff-Com:  0.100D+01
 Coeff-En:   0.100D+01
 Coeff:      0.100D+01
 Gap=     0.084 Goal=   None    Shift=    0.000
 RMSDP=4.34D-06 MaxDP=2.44D-04 DE= 1.16D-04 OVMax= 7.81D-04

 Cycle  11  Pass 1  IDiag  1:
 RMSU=  2.13D-04    CP:  1.00D+00
 E= -2512.19043783165     Delta-E=       -0.000021146417 Rises=F Damp=F
 DIIS: error= 2.35D-05 at cycle   2 NSaved=   2.
 NSaved= 2 IEnMin= 2 EnMin= -2512.19043783165     IErMin= 2 ErrMin= 2.35D-05
 ErrMax= 2.35D-05  0.00D+00 EMaxC= 1.00D-01 BMatC= 1.04D-06 BMatP= 1.89D-05
 IDIUse=1 WtCom= 1.00D+00 WtEn= 0.00D+00
 Coeff-Com:  0.628D-01 0.937D+00
 Coeff:      0.628D-01 0.937D+00
 Gap=     0.084 Goal=   None    Shift=    0.000
 RMSDP=8.35D-06 MaxDP=3.50D-04 DE=-2.11D-05 OVMax= 1.24D-03

 Cycle  12  Pass 1  IDiag  1:
 RMSU=  8.04D-06    CP:  1.00D+00  1.01D+00
 E= -2512.19043327274     Delta-E=        0.000004558909 Rises=F Damp=F
 DIIS: error= 5.11D-05 at cycle   3 NSaved=   3.
 NSaved= 3 IEnMin= 2 EnMin= -2512.19043783165     IErMin= 2 ErrMin= 2.35D-05
 ErrMax= 5.11D-05  0.00D+00 EMaxC= 1.00D-01 BMatC= 4.97D-06 BMatP= 1.04D-06
 IDIUse=1 WtCom= 1.00D+00 WtEn= 0.00D+00
 Coeff-Com: -0.538D-02 0.691D+00 0.314D+00
 Coeff:     -0.538D-02 0.691D+00 0.314D+00
 Gap=     0.084 Goal=   None    Shift=    0.000
 RMSDP=5.35D-06 MaxDP=3.03D-04 DE= 4.56D-06 OVMax= 8.96D-04

 Cycle  13  Pass 1  IDiag  1:
 RMSU=  1.35D-06    CP:  1.00D+00  1.01D+00  3.56D-01
 E= -2512.19043899072     Delta-E=       -0.000005717981 Rises=F Damp=F
 DIIS: error= 5.18D-06 at cycle   4 NSaved=   4.
 NSaved= 4 IEnMin= 4 EnMin= -2512.19043899072     IErMin= 4 ErrMin= 5.18D-06
 ErrMax= 5.18D-06  0.00D+00 EMaxC= 1.00D-01 BMatC= 7.07D-08 BMatP= 1.04D-06
 IDIUse=1 WtCom= 1.00D+00 WtEn= 0.00D+00
 Coeff-Com: -0.497D-02 0.434D+00 0.206D+00 0.364D+00
 Coeff:     -0.497D-02 0.434D+00 0.206D+00 0.364D+00
 Gap=     0.084 Goal=   None    Shift=    0.000
 RMSDP=6.96D-07 MaxDP=4.88D-05 DE=-5.72D-06 OVMax= 1.44D-04

 Cycle  14  Pass 1  IDiag  1:
 RMSU=  4.74D-07    CP:  1.00D+00  1.01D+00  3.56D-01  6.24D-01
 E= -2512.19043906480     Delta-E=       -0.000000074074 Rises=F Damp=F
 DIIS: error= 1.71D-06 at cycle   5 NSaved=   5.
 NSaved= 5 IEnMin= 5 EnMin= -2512.19043906480     IErMin= 5 ErrMin= 1.71D-06
 ErrMax= 1.71D-06  0.00D+00 EMaxC= 1.00D-01 BMatC= 4.87D-09 BMatP= 7.07D-08
 IDIUse=1 WtCom= 1.00D+00 WtEn= 0.00D+00
 Coeff-Com: -0.299D-02 0.248D+00 0.119D+00 0.243D+00 0.393D+00
 Coeff:     -0.299D-02 0.248D+00 0.119D+00 0.243D+00 0.393D+00
 Gap=     0.084 Goal=   None    Shift=    0.000
 RMSDP=2.39D-07 MaxDP=1.45D-05 DE=-7.41D-08 OVMax= 5.32D-05

 Cycle  15  Pass 1  IDiag  1:
 RMSU=  2.02D-07    CP:  1.00D+00  1.01D+00  3.51D-01  6.28D-01  7.47D-01
 E= -2512.19043906953     Delta-E=       -0.000000004729 Rises=F Damp=F
 DIIS: error= 6.24D-07 at cycle   6 NSaved=   6.
 NSaved= 6 IEnMin= 6 EnMin= -2512.19043906953     IErMin= 6 ErrMin= 6.24D-07
 ErrMax= 6.24D-07  0.00D+00 EMaxC= 1.00D-01 BMatC= 7.04D-10 BMatP= 4.87D-09
 IDIUse=1 WtCom= 1.00D+00 WtEn= 0.00D+00
 Coeff-Com: -0.940D-03 0.724D-01 0.350D-01 0.796D-01 0.280D+00 0.534D+00
 Coeff:     -0.940D-03 0.724D-01 0.350D-01 0.796D-01 0.280D+00 0.534D+00
 Gap=     0.084 Goal=   None    Shift=    0.000
 RMSDP=7.66D-08 MaxDP=4.81D-06 DE=-4.73D-09 OVMax= 1.33D-05

 Cycle  16  Pass 1  IDiag  1:
 RMSU=  4.96D-08    CP:  1.00D+00  1.01D+00  3.53D-01  6.40D-01  8.18D-01
                    CP:  7.91D-01
 E= -2512.19043907051     Delta-E=       -0.000000000982 Rises=F Damp=F
 DIIS: error= 2.29D-07 at cycle   7 NSaved=   7.
 NSaved= 7 IEnMin= 7 EnMin= -2512.19043907051     IErMin= 7 ErrMin= 2.29D-07
 ErrMax= 2.29D-07  0.00D+00 EMaxC= 1.00D-01 BMatC= 1.19D-10 BMatP= 7.04D-10
 IDIUse=1 WtCom= 1.00D+00 WtEn= 0.00D+00
 Coeff-Com: -0.594D-04 0.107D-02 0.904D-03 0.561D-02 0.125D+00 0.351D+00
 Coeff-Com:  0.517D+00
 Coeff:     -0.594D-04 0.107D-02 0.904D-03 0.561D-02 0.125D+00 0.351D+00
 Coeff:      0.517D+00
 Gap=     0.084 Goal=   None    Shift=    0.000
 RMSDP=3.44D-08 MaxDP=2.48D-06 DE=-9.82D-10 OVMax= 9.53D-06

 Cycle  17  Pass 1  IDiag  1:
 RMSU=  2.65D-08    CP:  1.00D+00  1.01D+00  3.53D-01  6.42D-01  8.32D-01
                    CP:  8.44D-01  6.46D-01
 E= -2512.19043907057     Delta-E=       -0.000000000059 Rises=F Damp=F
 DIIS: error= 1.11D-07 at cycle   8 NSaved=   8.
 NSaved= 8 IEnMin= 8 EnMin= -2512.19043907057     IErMin= 8 ErrMin= 1.11D-07
 ErrMax= 1.11D-07  0.00D+00 EMaxC= 1.00D-01 BMatC= 2.34D-11 BMatP= 1.19D-10
 IDIUse=1 WtCom= 1.00D+00 WtEn= 0.00D+00
 Coeff-Com:  0.708D-04-0.777D-02-0.346D-02-0.648D-02 0.539D-01 0.160D+00
 Coeff-Com:  0.361D+00 0.442D+00
 Coeff:      0.708D-04-0.777D-02-0.346D-02-0.648D-02 0.539D-01 0.160D+00
 Coeff:      0.361D+00 0.442D+00
 Gap=     0.084 Goal=   None    Shift=    0.000
 RMSDP=1.24D-08 MaxDP=8.56D-07 DE=-5.91D-11 OVMax= 2.15D-06

 Cycle  18  Pass 1  IDiag  1:
 RMSU=  1.04D-08    CP:  1.00D+00  1.01D+00  3.53D-01  6.44D-01  8.36D-01
                    CP:  8.35D-01  6.93D-01  8.64D-01
 E= -2512.19043907053     Delta-E=        0.000000000036 Rises=F Damp=F
 DIIS: error= 4.74D-08 at cycle   9 NSaved=   9.
 NSaved= 9 IEnMin= 8 EnMin= -2512.19043907057     IErMin= 9 ErrMin= 4.74D-08
 ErrMax= 4.74D-08  0.00D+00 EMaxC= 1.00D-01 BMatC= 3.30D-12 BMatP= 2.34D-11
 IDIUse=1 WtCom= 1.00D+00 WtEn= 0.00D+00
 Coeff-Com:  0.604D-04-0.570D-02-0.258D-02-0.590D-02 0.184D-01 0.442D-01
 Coeff-Com:  0.172D+00 0.281D+00 0.498D+00
 Coeff:      0.604D-04-0.570D-02-0.258D-02-0.590D-02 0.184D-01 0.442D-01
 Coeff:      0.172D+00 0.281D+00 0.498D+00
 Gap=     0.084 Goal=   None    Shift=    0.000
 RMSDP=6.19D-09 MaxDP=2.88D-07 DE= 3.64D-11 OVMax= 1.33D-06

 SCF Done:  E(RB3LYP) =  -2512.19043907     A.U. after   18 cycles
            NFock= 18  Conv=0.62D-08     -V/T= 2.0075
 KE= 2.493465163601D+03 PE=-1.517534538195D+04 EE= 5.533056571728D+03
 Leave Link  502 at Thu Dec 13 20:52:12 2018, MaxMem=   805306368 cpu:      5208.5
 (Enter /pbs_home/pkowalski/g09d01/g09/l601.exe)
 Copying SCF densities to generalized density rwf, IOpCl= 0 IROHF=0.

 **********************************************************************

            Population analysis using the SCF density.

 **********************************************************************

 Orbital symmetries:
       Occupied  (A) (A) (A) (A) (A) (A) (A) (A) (A) (A) (A) (A)
                 (A) (A) (A) (A) (A) (A) (A) (A) (A) (A) (A) (A)
                 (A) (A) (A) (A) (A) (A) (A) (A) (A) (A) (A) (A)
                 (A) (A) (A) (A) (A) (A) (A) (A) (A) (A) (A) (A)
                 (A) (A) (A) (A) (A) (A) (A) (A) (A) (A) (A) (A)
                 (A) (A) (A) (A) (A) (A) (A) (A) (A) (A) (A) (A)
                 (A) (A) (A) (A) (A) (A) (A) (A) (A) (A) (A) (A)
                 (A) (A) (A) (A) (A) (A) (A) (A) (A) (A) (A) (A)
                 (A) (A) (A) (A) (A) (A) (A) (A) (A) (A) (A) (A)
                 (A) (A) (A) (A) (A) (A) (A) (A) (A) (A) (A) (A)
                 (A) (A) (A) (A) (A) (A) (A) (A) (A) (A) (A) (A)
                 (A) (A) (A) (A) (A) (A) (A) (A) (A)
       Virtual   (A) (A) (A) (A) (A) (A) (A) (A) (A) (A) (A) (A)
                 (A) (A) (A) (A) (A) (A) (A) (A) (A) (A) (A) (A)
                 (A) (A) (A) (A) (A) (A) (A) (A) (A) (A) (A) (A)
                 (A) (A) (A) (A) (A) (A) (A) (A) (A) (A) (A) (A)
                 (A) (A) (A) (A) (A) (A) (A) (A) (A) (A) (A) (A)
                 (A) (A) (A) (A) (A) (A) (A) (A) (A) (A) (A) (A)
                 (A) (A) (A) (A) (A) (A) (A) (A) (A) (A) (A) (A)
                 (A) (A) (A) (A) (A) (A) (A) (A) (A) (A) (A) (A)
                 (A) (A) (A) (A) (A) (A) (A) (A) (A) (A) (A) (A)
                 (A) (A) (A) (A) (A) (A) (A) (A) (A) (A) (A) (A)
                 (A) (A) (A) (A) (A) (A) (A) (A) (A) (A) (A) (A)
                 (A) (A) (A) (A) (A) (A) (A) (A) (A) (A) (A) (A)
                 (A) (A) (A) (A) (A) (A) (A) (A) (A) (A) (A) (A)
                 (A) (A) (A) (A) (A) (A) (A) (A) (A) (A) (A) (A)
                 (A) (A) (A) (A) (A) (A) (A) (A) (A) (A) (A) (A)
                 (A) (A) (A) (A) (A) (A) (A) (A) (A) (A) (A) (A)
                 (A) (A) (A) (A) (A) (A) (A) (A) (A) (A) (A) (A)
                 (A) (A) (A) (A) (A) (A) (A) (A) (A) (A) (A) (A)
                 (A) (A) (A) (A) (A) (A) (A) (A) (A) (A) (A) (A)
                 (A) (A) (A) (A) (A) (A) (A) (A) (A) (A) (A) (A)
                 (A) (A) (A) (A) (A) (A) (A) (A) (A) (A) (A) (A)
                 (A) (A) (A) (A) (A) (A) (A) (A) (A) (A) (A) (A)
                 (A) (A) (A) (A) (A) (A) (A) (A) (A) (A) (A) (A)
                 (A) (A) (A) (A) (A) (A) (A) (A) (A) (A) (A) (A)
                 (A) (A) (A) (A) (A) (A) (A) (A) (A) (A) (A) (A)
                 (A) (A) (A) (A) (A) (A) (A) (A) (A) (A) (A) (A)
                 (A) (A) (A) (A) (A) (A) (A) (A) (A) (A) (A) (A)
                 (A) (A) (A) (A) (A) (A) (A) (A) (A) (A) (A) (A)
                 (A) (A) (A) (A) (A) (A) (A) (A) (A) (A) (A) (A)
                 (A) (A) (A) (A) (A) (A) (A) (A) (A) (A) (A) (A)
                 (A) (A) (A) (A) (A) (A) (A) (A) (A) (A) (A) (A)
                 (A) (A) (A) (A) (A) (A) (A) (A) (A) (A) (A) (A)
                 (A) (A) (A) (A) (A) (A) (A) (A) (A) (A) (A) (A)
                 (A) (A) (A) (A) (A) (A) (A) (A) (A) (A) (A) (A)
                 (A) (A) (A) (A) (A) (A) (A) (A) (A) (A) (A) (A)
                 (A) (A) (A) (A) (A) (A) (A) (A) (A) (A) (A) (A)
                 (A) (A) (A) (A) (A) (A) (A) (A) (A) (A) (A) (A)
                 (A) (A) (A) (A) (A) (A) (A) (A) (A) (A) (A) (A)
                 (A) (A) (A) (A) (A) (A) (A) (A) (A) (A) (A) (A)
                 (A) (A) (A) (A) (A) (A) (A) (A) (A) (A) (A) (A)
                 (A) (A) (A) (A) (A) (A) (A) (A) (A) (A) (A) (A)
                 (A) (A) (A)
 The electronic state is 1-A.
 Alpha  occ. eigenvalues --  -88.88087 -88.87655 -24.71933 -24.71880 -24.71784
 Alpha  occ. eigenvalues --  -24.71762 -24.71708 -24.71529 -10.37858 -10.37601
 Alpha  occ. eigenvalues --  -10.37390 -10.25763 -10.25296 -10.23373 -10.23263
 Alpha  occ. eigenvalues --  -10.23045 -10.22934 -10.22566 -10.22263 -10.22054
 Alpha  occ. eigenvalues --  -10.21746 -10.21725 -10.21572 -10.21405 -10.20209
 Alpha  occ. eigenvalues --  -10.19953 -10.19928 -10.19865 -10.19855 -10.19785
 Alpha  occ. eigenvalues --  -10.19753 -10.19742 -10.19687 -10.19670 -10.19565
 Alpha  occ. eigenvalues --  -10.19505 -10.19439  -7.97512  -7.97053  -5.94336
 Alpha  occ. eigenvalues --   -5.93983  -5.93889  -5.93591  -5.93517  -5.93141
 Alpha  occ. eigenvalues --   -1.26243  -1.24472  -1.23236  -1.19980  -1.19210
 Alpha  occ. eigenvalues --   -1.18625  -0.90384  -0.88135  -0.87644  -0.85404
 Alpha  occ. eigenvalues --   -0.85190  -0.79043  -0.78556  -0.78018  -0.77057
 Alpha  occ. eigenvalues --   -0.75109  -0.74763  -0.74584  -0.74222  -0.73493
 Alpha  occ. eigenvalues --   -0.72521  -0.69228  -0.68297  -0.66655  -0.66478
 Alpha  occ. eigenvalues --   -0.63685  -0.62853  -0.61333  -0.60884  -0.60677
 Alpha  occ. eigenvalues --   -0.60066  -0.59315  -0.58617  -0.57691  -0.55681
 Alpha  occ. eigenvalues --   -0.55339  -0.54885  -0.54525  -0.53860  -0.53367
 Alpha  occ. eigenvalues --   -0.53083  -0.50446  -0.50311  -0.48306  -0.48152
 Alpha  occ. eigenvalues --   -0.47309  -0.47037  -0.46896  -0.45813  -0.45807
 Alpha  occ. eigenvalues --   -0.45529  -0.45307  -0.44846  -0.44749  -0.44495
 Alpha  occ. eigenvalues --   -0.44081  -0.43939  -0.43629  -0.43431  -0.43235
 Alpha  occ. eigenvalues --   -0.43072  -0.42684  -0.42488  -0.42386  -0.41989
 Alpha  occ. eigenvalues --   -0.41828  -0.41488  -0.41438  -0.41168  -0.40889
 Alpha  occ. eigenvalues --   -0.40029  -0.39243  -0.38649  -0.38242  -0.38142
 Alpha  occ. eigenvalues --   -0.37937  -0.37225  -0.37053  -0.36643  -0.36001
 Alpha  occ. eigenvalues --   -0.35170  -0.34745  -0.34567  -0.34526  -0.34354
 Alpha  occ. eigenvalues --   -0.33829  -0.32808  -0.31125  -0.28223  -0.26904
 Alpha  occ. eigenvalues --   -0.26441  -0.26365  -0.25436  -0.23931  -0.21987
 Alpha  occ. eigenvalues --   -0.19720
 Alpha virt. eigenvalues --   -0.11303  -0.06723  -0.04551  -0.03634  -0.01994
 Alpha virt. eigenvalues --   -0.01842  -0.01533   0.01257   0.02217   0.03513
 Alpha virt. eigenvalues --    0.03867   0.04562   0.04883   0.05855   0.06141
 Alpha virt. eigenvalues --    0.06289   0.08219   0.08426   0.08934   0.09431
 Alpha virt. eigenvalues --    0.09581   0.10117   0.10602   0.10635   0.11714
 Alpha virt. eigenvalues --    0.11866   0.12276   0.12737   0.13000   0.13143
 Alpha virt. eigenvalues --    0.13432   0.13506   0.13874   0.15101   0.15496
 Alpha virt. eigenvalues --    0.15692   0.16237   0.16311   0.16899   0.17488
 Alpha virt. eigenvalues --    0.18130   0.18628   0.19155   0.19992   0.20893
 Alpha virt. eigenvalues --    0.21250   0.22074   0.22257   0.23592   0.24254
 Alpha virt. eigenvalues --    0.24950   0.25769   0.25898   0.26585   0.28092
 Alpha virt. eigenvalues --    0.28327   0.28514   0.28605   0.28994   0.29024
 Alpha virt. eigenvalues --    0.29181   0.29591   0.30208   0.30483   0.31248
 Alpha virt. eigenvalues --    0.31973   0.32801   0.33464   0.34103   0.34973
 Alpha virt. eigenvalues --    0.35711   0.36916   0.37077   0.37570   0.38068
 Alpha virt. eigenvalues --    0.38544   0.39122   0.40378   0.40515   0.40918
 Alpha virt. eigenvalues --    0.41126   0.41444   0.41509   0.42073   0.42950
 Alpha virt. eigenvalues --    0.43660   0.44024   0.44838   0.44876   0.45163
 Alpha virt. eigenvalues --    0.45688   0.45958   0.45995   0.46214   0.47006
 Alpha virt. eigenvalues --    0.47556   0.47672   0.48108   0.48520   0.48737
 Alpha virt. eigenvalues --    0.48926   0.49271   0.49813   0.49915   0.50665
 Alpha virt. eigenvalues --    0.51151   0.51859   0.52101   0.52497   0.53074
 Alpha virt. eigenvalues --    0.53288   0.54162   0.54323   0.54766   0.55246
 Alpha virt. eigenvalues --    0.56213   0.56557   0.57042   0.57647   0.57903
 Alpha virt. eigenvalues --    0.58204   0.59041   0.59336   0.59879   0.59921
 Alpha virt. eigenvalues --    0.60244   0.61036   0.61706   0.62311   0.62424
 Alpha virt. eigenvalues --    0.62655   0.63123   0.63315   0.63562   0.63795
 Alpha virt. eigenvalues --    0.64016   0.64522   0.64569   0.65029   0.65106
 Alpha virt. eigenvalues --    0.65457   0.65626   0.66013   0.66353   0.66621
 Alpha virt. eigenvalues --    0.66700   0.66957   0.67391   0.67936   0.68087
 Alpha virt. eigenvalues --    0.68450   0.68767   0.68861   0.69192   0.69764
 Alpha virt. eigenvalues --    0.70118   0.70152   0.70463   0.71275   0.71675
 Alpha virt. eigenvalues --    0.71916   0.72284   0.72685   0.72849   0.73224
 Alpha virt. eigenvalues --    0.73585   0.73883   0.74372   0.74720   0.74897
 Alpha virt. eigenvalues --    0.75652   0.75709   0.76489   0.76919   0.77206
 Alpha virt. eigenvalues --    0.78198   0.78528   0.79068   0.80271   0.80561
 Alpha virt. eigenvalues --    0.81432   0.82152   0.82955   0.83301   0.84085
 Alpha virt. eigenvalues --    0.84450   0.85639   0.85975   0.86641   0.88575
 Alpha virt. eigenvalues --    0.88889   0.89840   0.91345   0.92046   0.93521
 Alpha virt. eigenvalues --    0.93749   0.94581   0.95364   0.96766   0.97007
 Alpha virt. eigenvalues --    0.97660   0.98276   0.98659   1.00603   1.02508
 Alpha virt. eigenvalues --    1.02998   1.03320   1.04881   1.06212   1.07498
 Alpha virt. eigenvalues --    1.07672   1.08858   1.09596   1.10194   1.11696
 Alpha virt. eigenvalues --    1.12551   1.13202   1.14393   1.14834   1.16071
 Alpha virt. eigenvalues --    1.17389   1.17912   1.19466   1.19531   1.20191
 Alpha virt. eigenvalues --    1.20488   1.21886   1.23399   1.23746   1.24052
 Alpha virt. eigenvalues --    1.24615   1.25270   1.25570   1.26119   1.26941
 Alpha virt. eigenvalues --    1.27026   1.27784   1.28083   1.28650   1.28940
 Alpha virt. eigenvalues --    1.29290   1.29809   1.30157   1.30996   1.31666
 Alpha virt. eigenvalues --    1.31934   1.32964   1.33852   1.34159   1.36077
 Alpha virt. eigenvalues --    1.36783   1.37296   1.38082   1.40167   1.40996
 Alpha virt. eigenvalues --    1.42124   1.43476   1.44392   1.45748   1.46427
 Alpha virt. eigenvalues --    1.46645   1.47506   1.48533   1.49341   1.50228
 Alpha virt. eigenvalues --    1.51045   1.51482   1.51719   1.52882   1.52960
 Alpha virt. eigenvalues --    1.54234   1.54655   1.55220   1.56783   1.58024
 Alpha virt. eigenvalues --    1.58657   1.59093   1.59928   1.60769   1.62054
 Alpha virt. eigenvalues --    1.63720   1.65789   1.65990   1.66091   1.66531
 Alpha virt. eigenvalues --    1.67087   1.67976   1.68423   1.69070   1.69352
 Alpha virt. eigenvalues --    1.71054   1.71239   1.71313   1.72157   1.72329
 Alpha virt. eigenvalues --    1.72742   1.73758   1.74574   1.74839   1.74959
 Alpha virt. eigenvalues --    1.75134   1.75539   1.75754   1.76143   1.76189
 Alpha virt. eigenvalues --    1.76562   1.77062   1.77315   1.77568   1.77765
 Alpha virt. eigenvalues --    1.78559   1.78943   1.79383   1.79735   1.80062
 Alpha virt. eigenvalues --    1.80765   1.81058   1.81823   1.82195   1.82533
 Alpha virt. eigenvalues --    1.83147   1.83702   1.84145   1.84567   1.85076
 Alpha virt. eigenvalues --    1.85848   1.86229   1.87145   1.87658   1.89137
 Alpha virt. eigenvalues --    1.89824   1.90933   1.91747   1.93197   1.93332
 Alpha virt. eigenvalues --    1.93840   1.94531   1.94633   1.95514   1.95920
 Alpha virt. eigenvalues --    1.97589   1.97947   1.98203   1.98546   1.98761
 Alpha virt. eigenvalues --    1.99169   1.99345   1.99913   2.01201   2.02465
 Alpha virt. eigenvalues --    2.02933   2.04176   2.04335   2.05523   2.06168
 Alpha virt. eigenvalues --    2.06968   2.07901   2.08451   2.08723   2.09888
 Alpha virt. eigenvalues --    2.09937   2.11097   2.12019   2.12876   2.13213
 Alpha virt. eigenvalues --    2.13445   2.13837   2.14879   2.15254   2.15302
 Alpha virt. eigenvalues --    2.16499   2.16564   2.18449   2.18542   2.19276
 Alpha virt. eigenvalues --    2.20100   2.21263   2.21763   2.22307   2.23126
 Alpha virt. eigenvalues --    2.25097   2.25612   2.26534   2.28033   2.28957
 Alpha virt. eigenvalues --    2.29349   2.29501   2.29976   2.31183   2.31426
 Alpha virt. eigenvalues --    2.31854   2.33229   2.34010   2.34298   2.35058
 Alpha virt. eigenvalues --    2.35350   2.36103   2.37093   2.38271   2.40027
 Alpha virt. eigenvalues --    2.40262   2.41173   2.42462   2.43523   2.43912
 Alpha virt. eigenvalues --    2.44695   2.46613   2.48338   2.49958   2.51318
 Alpha virt. eigenvalues --    2.53861   2.53967   2.54702   2.55452   2.56231
 Alpha virt. eigenvalues --    2.57086   2.58522   2.58875   2.59852   2.60576
 Alpha virt. eigenvalues --    2.61626   2.62001   2.62506   2.63441   2.63860
 Alpha virt. eigenvalues --    2.65158   2.66482   2.69188   2.71200   2.73664
 Alpha virt. eigenvalues --    2.73733   2.74311   2.74635   2.75962   2.76886
 Alpha virt. eigenvalues --    2.78442   2.79245   2.82340   2.86058   2.86417
 Alpha virt. eigenvalues --    2.86893   2.88053   2.88415   2.88931   2.89849
 Alpha virt. eigenvalues --    2.90269   2.90993   2.91491   2.91947   2.93510
 Alpha virt. eigenvalues --    2.94515   2.95815   2.96751   2.98630   3.04444
 Alpha virt. eigenvalues --    3.04634   3.05085   3.05402   3.05629   3.05737
 Alpha virt. eigenvalues --    3.06556   3.06776   3.07618   3.08355   3.09815
 Alpha virt. eigenvalues --    3.10300   3.10962   3.11759   3.12675   3.13339
 Alpha virt. eigenvalues --    3.14104   3.14457   3.15492   3.18005   3.18391
 Alpha virt. eigenvalues --    3.20785   3.25773   3.26316   3.26339   3.30193
 Alpha virt. eigenvalues --    3.33616   3.34149   3.34678   3.40111   3.43734
 Alpha virt. eigenvalues --    3.50731   3.52017   3.61811   3.62067   3.64911
 Alpha virt. eigenvalues --    3.69709   3.70680   3.83349   3.84553   3.85763
          Condensed to atoms (all electrons):
 Mulliken charges:
               1
     1  S    0.082250
     2  S    0.109890
     3  F   -0.204178
     4  F   -0.204011
     5  F   -0.195418
     6  F   -0.203755
     7  F   -0.202091
     8  F   -0.204031
     9  C   -0.019779
    10  C   -0.195807
    11  C   -0.192081
    12  C    0.004525
    13  C    0.412078
    14  C   -0.201873
    15  C    0.354717
    16  C    0.465312
    17  C   -0.045561
    18  C    0.080216
    19  C    0.114186
    20  C   -0.147245
    21  C   -0.077138
    22  C    0.135477
    23  C   -0.030215
    24  C   -0.047914
    25  C    0.019723
    26  C    0.028845
    27  C    0.025050
    28  C   -0.152611
    29  C    0.113383
    30  C    0.099504
    31  C   -0.019201
    32  C   -0.034185
    33  C    0.019852
    34  C    0.029040
    35  C    0.023883
    36  C   -0.031920
    37  C    0.107135
    38  H    0.048597
    39  H    0.021233
    40  H    0.039008
    41  H    0.032553
    42  H    0.033735
    43  H    0.058083
    44  H   -0.045363
    45  H   -0.018876
    46  H   -0.020266
    47  H   -0.020597
    48  H   -0.020534
    49  H    0.033036
    50  H    0.045603
    51  H    0.018099
    52  H   -0.022710
    53  H   -0.022242
    54  H   -0.018750
    55  H   -0.019946
    56  H   -0.019664
    57  H    0.024096
    58  H    0.040474
    59  H    0.018379
 Sum of Mulliken charges =   0.00000
 Mulliken charges with hydrogens summed into heavy atoms:
               1
     1  S    0.082250
     2  S    0.109890
     3  F   -0.204178
     4  F   -0.204011
     5  F   -0.195418
     6  F   -0.203755
     7  F   -0.202091
     8  F   -0.204031
     9  C   -0.019779
    10  C   -0.195807
    11  C   -0.192081
    12  C    0.004525
    13  C    0.412078
    14  C   -0.201873
    15  C    0.354717
    16  C    0.465312
    17  C   -0.045561
    18  C    0.189054
    19  C    0.238557
    20  C   -0.147245
    21  C   -0.077138
    22  C    0.135477
    23  C   -0.075579
    24  C   -0.066790
    25  C   -0.000542
    26  C    0.008248
    27  C    0.004516
    28  C   -0.152611
    29  C    0.210121
    30  C    0.099504
    31  C   -0.041911
    32  C   -0.056427
    33  C    0.001102
    34  C    0.009094
    35  C    0.004220
    36  C   -0.031920
    37  C    0.190084
 Electronic spatial extent (au):  <R**2>=          20282.0173
 Charge=              0.0000 electrons
 Dipole moment (field-independent basis, Debye):
    X=              0.2852    Y=             -3.9469    Z=             -1.3336  Tot=              4.1758
 Quadrupole moment (field-independent basis, Debye-Ang):
   XX=           -203.6962   YY=           -231.6505   ZZ=           -226.9019
   XY=              2.6732   XZ=             -4.3988   YZ=             -2.7162
 Traceless Quadrupole moment (field-independent basis, Debye-Ang):
   XX=             17.0534   YY=            -10.9010   ZZ=             -6.1524
   XY=              2.6732   XZ=             -4.3988   YZ=             -2.7162
 Octapole moment (field-independent basis, Debye-Ang**2):
  XXX=            -23.4256  YYY=             29.6051  ZZZ=             11.8149  XYY=              4.9821
  XXY=              4.5915  XXZ=            -25.0809  XZZ=             -9.4982  YZZ=             43.2994
  YYZ=             17.2449  XYZ=             17.1550
 Hexadecapole moment (field-independent basis, Debye-Ang**3):
 XXXX=         -15566.4530 YYYY=          -7742.8491 ZZZZ=          -1937.2553 XXXY=            -31.7276
 XXXZ=           -273.6314 YYYX=            -49.7178 YYYZ=            -51.9312 ZZZX=             51.3215
 ZZZY=             42.5482 XXYY=          -3895.1166 XXZZ=          -3367.4378 YYZZ=          -1675.5269
 XXYZ=            -65.1287 YYXZ=            -88.8196 ZZXY=            -10.7057
 N-N= 4.636633207550D+03 E-N=-1.517534539587D+04  KE= 2.493465163601D+03
 No NMR shielding tensors so no spin-rotation constants.
 Leave Link  601 at Thu Dec 13 20:52:14 2018, MaxMem=   805306368 cpu:         6.6
 (Enter /pbs_home/pkowalski/g09d01/g09/l701.exe)
 Compute integral first derivatives.
 ... and contract with generalized density number  0.
 R6Disp: Adding Grimme-D3 dispersion energy 1st derivatives to the gradient.
 Leave Link  701 at Thu Dec 13 20:52:15 2018, MaxMem=   805306368 cpu:         6.4
 (Enter /pbs_home/pkowalski/g09d01/g09/l702.exe)
 L702 exits ... SP integral derivatives will be done elsewhere.
 Leave Link  702 at Thu Dec 13 20:52:15 2018, MaxMem=   805306368 cpu:         0.2
 (Enter /pbs_home/pkowalski/g09d01/g09/l703.exe)
 Compute integral first derivatives, UseDBF=F ICtDFT=           0.
 Integral derivatives from FoFJK, PRISM(SPDF).
 Calling FoFJK, ICntrl=      2127 FMM=F ISym2X=0 I1Cent= 0 IOpClX= 0 NMat=1 NMatS=1 NMatT=0.
 FoFJK:  IHMeth= 1 ICntrl=    2127 DoSepK=F KAlg= 0 I1Cent=   0 FoldK=F
 IRaf=         0 NMat=   1 IRICut=       1 DoRegI=T DoRafI=F ISym2E= 0.
 FoFCou: FMM=F IPFlag=           0 FMFlag=      100000 FMFlg1=         800
         NFxFlg=           0 DoJE=F BraDBF=F KetDBF=F FulRan=T
         wScrn=  0.000000 ICntrl=    2127 IOpCl=  0 I1Cent=           0 NGrid=           0
         NMat0=    1 NMatS0=      1 NMatT0=    0 NMatD0=    1 NMtDS0=    0 NMtDT0=    0
 Symmetry not used in FoFCou.
 Leave Link  703 at Thu Dec 13 20:54:35 2018, MaxMem=   805306368 cpu:      1114.1
 (Enter /pbs_home/pkowalski/g09d01/g09/l716.exe)
 Dipole        = 1.12188611D-01-1.55281294D+00-5.24674934D-01
 ***** Axes restored to original set *****
 -------------------------------------------------------------------
 Center     Atomic                   Forces (Hartrees/Bohr)
 Number     Number              X              Y              Z
 -------------------------------------------------------------------
      1       16           0.005235954    0.033414143   -0.007014840
      2       16          -0.008466643    0.011758989   -0.027665430
      3        9           0.019135274    0.001198809   -0.011824564
      4        9          -0.015287513   -0.004189567    0.020703467
      5        9          -0.005418202   -0.030918809   -0.000800238
      6        9           0.013316710    0.013145968   -0.020159548
      7        9          -0.005078832   -0.000709738    0.019301325
      8        9          -0.000718661    0.004090972   -0.026558757
      9        6           0.001063808   -0.024115570    0.064544934
     10        6          -0.036798135    0.021898425   -0.011102176
     11        6           0.058370173    0.049066196   -0.034619301
     12        6          -0.011495097   -0.016113380   -0.049866065
     13        6          -0.014357813   -0.001499748   -0.008879393
     14        6           0.021413558   -0.027496163    0.001220284
     15        6          -0.008008650    0.038010855    0.024160932
     16        6           0.012031776   -0.010857458    0.011342424
     17        6          -0.002713054   -0.042941786    0.015799026
     18        6          -0.028991817   -0.010042316    0.003965008
     19        6           0.038081541   -0.004113776    0.017953630
     20        6           0.020266864   -0.035649961    0.004859016
     21        6          -0.024310538   -0.019228829    0.010158836
     22        6           0.020425429    0.002745363    0.001438171
     23        6          -0.000864069   -0.012334663    0.003668137
     24        6          -0.011602390    0.003811635    0.000157257
     25        6           0.010212381   -0.003771283   -0.000778884
     26        6           0.005245953    0.007613044   -0.001801448
     27        6          -0.002328824    0.000061644    0.000132790
     28        6           0.020713763    0.022234153   -0.005122843
     29        6          -0.000319054    0.007176751   -0.004085287
     30        6          -0.016674656   -0.001404200    0.004128552
     31        6           0.002929012   -0.007822568    0.000626912
     32        6           0.011207065    0.001633143   -0.005225121
     33        6          -0.008929465   -0.004201723    0.001993883
     34        6          -0.004167018    0.007949888    0.001973184
     35        6          -0.000641674    0.001090493    0.000035803
     36        6          -0.045391415    0.024628616    0.003122584
     37        6          -0.003385235   -0.000498158   -0.006113449
     38        1          -0.004890708   -0.002018291   -0.002882477
     39        1           0.000425807    0.006834854    0.003199325
     40        1           0.004677961   -0.002944468    0.002576517
     41        1          -0.001458324    0.001851573   -0.006947312
     42        1          -0.003809170   -0.004035092   -0.001402323
     43        1           0.001439669    0.002006034    0.005651864
     44        1           0.005848261    0.015003641   -0.003678059
     45        1           0.010146764   -0.001071292   -0.001468138
     46        1          -0.005184995    0.004878643   -0.000642179
     47        1           0.001433005   -0.006930451    0.001630030
     48        1          -0.006494928   -0.003703127    0.001528605
     49        1          -0.000909706    0.000533807    0.008098023
     50        1          -0.001254757   -0.000180538   -0.008597893
     51        1          -0.002542625   -0.005526532    0.005825549
     52        1          -0.003841127    0.007909771    0.002233569
     53        1          -0.007792552   -0.002102878    0.001519315
     54        1           0.005270832    0.004916455   -0.000996862
     55        1          -0.000347252   -0.007357931   -0.000127722
     56        1           0.006473664   -0.003327220   -0.002024092
     57        1           0.001398830    0.004806274    0.006947716
     58        1          -0.001347143   -0.002514780   -0.006281576
     59        1          -0.000942010   -0.000647843    0.006169309
 -------------------------------------------------------------------
 Cartesian Forces:  Max     0.064544934 RMS     0.015277923
 Leave Link  716 at Thu Dec 13 20:54:35 2018, MaxMem=   805306368 cpu:         0.2
 (Enter /pbs_home/pkowalski/g09d01/g09/l103.exe)

 GradGradGradGradGradGradGradGradGradGradGradGradGradGradGradGradGradGrad
 Berny optimization.
 FormGI is forming the generalized inverse of G from B-inverse, IUseBI=4.
 GSVD:  received Info=                   1 from GESDD.
 Internal  Forces:  Max     0.059097586 RMS     0.008479487
 Search for a local minimum.
 Step number   1 out of a maximum of  337
 All quantities printed in internal units (Hartrees-Bohrs-Radians)
 RMS Force = .84795D-02 SwitMx=.10000D-02 MixMth= 1
 Mixed Optimization -- RFO/linear search
 Second derivative matrix not updated -- first step.
 ITU=  0
     Eigenvalues ---    0.00230   0.00460   0.00649   0.00661   0.00734
     Eigenvalues ---    0.00735   0.00744   0.00760   0.00853   0.00880
     Eigenvalues ---    0.00884   0.00889   0.00948   0.01067   0.01165
     Eigenvalues ---    0.01211   0.01215   0.01325   0.01408   0.01475
     Eigenvalues ---    0.01562   0.01730   0.01880   0.01886   0.01953
     Eigenvalues ---    0.01955   0.01980   0.02010   0.02028   0.02081
     Eigenvalues ---    0.02089   0.02137   0.02144   0.02154   0.02156
     Eigenvalues ---    0.02169   0.02173   0.02192   0.02218   0.02346
     Eigenvalues ---    0.02684   0.04142   0.05097   0.05175   0.06816
     Eigenvalues ---    0.07151   0.07468   0.07491   0.07496   0.07507
     Eigenvalues ---    0.07532   0.07551   0.07959   0.08226   0.09383
     Eigenvalues ---    0.09880   0.10463   0.11174   0.11820   0.11994
     Eigenvalues ---    0.13801   0.15368   0.15988   0.15998   0.15999
     Eigenvalues ---    0.15999   0.15999   0.16000   0.16000   0.16000
     Eigenvalues ---    0.16000   0.16000   0.16000   0.16000   0.16000
     Eigenvalues ---    0.16000   0.16000   0.16000   0.16000   0.16000
     Eigenvalues ---    0.16000   0.16000   0.16000   0.16000   0.16843
     Eigenvalues ---    0.19278   0.20147   0.21012   0.21998   0.22000
     Eigenvalues ---    0.22000   0.22000   0.22676   0.23451   0.23456
     Eigenvalues ---    0.23985   0.24277   0.24290   0.24619   0.24881
     Eigenvalues ---    0.24882   0.24930   0.24960   0.24972   0.24981
     Eigenvalues ---    0.24999   0.25000   0.25000   0.25069   0.25691
     Eigenvalues ---    0.27050   0.27545   0.27729   0.28952   0.29539
     Eigenvalues ---    0.30069   0.30526   0.30572   0.31464   0.31560
     Eigenvalues ---    0.31774   0.32131   0.32202   0.32558   0.32569
     Eigenvalues ---    0.32577   0.32590   0.32599   0.32606   0.32617
     Eigenvalues ---    0.32618   0.32621   0.32703   0.32802   0.32874
     Eigenvalues ---    0.32899   0.33076   0.33296   0.33484   0.33610
     Eigenvalues ---    0.35656   0.35677   0.35692   0.35700   0.35704
     Eigenvalues ---    0.35708   0.35794   0.36083   0.36241   0.37708
     Eigenvalues ---    0.40290   0.40691   0.40900   0.41171   0.43836
     Eigenvalues ---    0.44307   0.45571   0.45882   0.45945   0.45959
     Eigenvalues ---    0.46526   0.47077   0.47230   0.48241   0.48255
     Eigenvalues ---    0.48373   0.48496   0.49238   0.49540   0.50327
     Eigenvalues ---    0.51715
 RFO step:  Lambda=-8.89000141D-02 EMin= 2.30000000D-03
 Linear search not attempted -- first point.
 Maximum step size (   0.300) exceeded in Quadratic search.
    -- Step size scaled by   0.813
 Iteration  1 RMS(Cart)=  0.12899470 RMS(Int)=  0.00390483
 Iteration  2 RMS(Cart)=  0.01256867 RMS(Int)=  0.00033694
 Iteration  3 RMS(Cart)=  0.00004757 RMS(Int)=  0.00033650
 Iteration  4 RMS(Cart)=  0.00000002 RMS(Int)=  0.00033650
 ITry= 1 IFail=0 DXMaxC= 7.72D-01 DCOld= 1.00D+10 DXMaxT= 3.00D-01 DXLimC= 3.00D+00 Rises=F
 Variable       Old X    -DE/DX   Delta X   Delta X   Delta X     New X
                                 (Linear)    (Quad)   (Total)
    R1        3.37375  -0.01402   0.00000  -0.03487  -0.03456   3.33919
    R2        3.42675  -0.02680   0.00000  -0.05880  -0.05909   3.36766
    R3        3.35958  -0.01193   0.00000  -0.02599  -0.02588   3.33369
    R4        3.40530  -0.01408   0.00000  -0.02795  -0.02829   3.37702
    R5        2.60642  -0.02007   0.00000  -0.02806  -0.02806   2.57836
    R6        2.61669  -0.02387   0.00000  -0.03395  -0.03395   2.58274
    R7        2.61543  -0.03134   0.00000  -0.04447  -0.04447   2.57096
    R8        2.62768  -0.02698   0.00000  -0.03907  -0.03907   2.58862
    R9        2.61414  -0.01546   0.00000  -0.02189  -0.02189   2.59225
   R10        2.61683  -0.02513   0.00000  -0.03575  -0.03575   2.58108
   R11        2.80501  -0.02004   0.00000  -0.04158  -0.04125   2.76376
   R12        2.92736  -0.04322   0.00000  -0.09592  -0.09592   2.83144
   R13        2.85943  -0.01193   0.00000  -0.02721  -0.02705   2.83238
   R14        2.81835   0.00472   0.00000   0.00909   0.00909   2.82744
   R15        2.79824  -0.05910   0.00000  -0.11567  -0.11529   2.68295
   R16        2.82218   0.01222   0.00000   0.02367   0.02367   2.84584
   R17        2.86556   0.00504   0.00000   0.01048   0.01047   2.87603
   R18        2.57807   0.00601   0.00000   0.00813   0.00807   2.58614
   R19        2.87852   0.00845   0.00000   0.01743   0.01747   2.89599
   R20        2.83394   0.00533   0.00000   0.01046   0.01044   2.84437
   R21        2.85135  -0.02387   0.00000  -0.04808  -0.04808   2.80328
   R22        2.84907   0.01150   0.00000   0.02302   0.02306   2.87214
   R23        2.82135  -0.03102   0.00000  -0.06076  -0.06077   2.76058
   R24        2.09815  -0.00602   0.00000  -0.01181  -0.01181   2.08635
   R25        2.09722  -0.00419   0.00000  -0.00821  -0.00821   2.08901
   R26        2.09778  -0.00544   0.00000  -0.01065  -0.01065   2.08713
   R27        2.09749  -0.00360   0.00000  -0.00704  -0.00704   2.09045
   R28        2.09730  -0.00480   0.00000  -0.00941  -0.00941   2.08789
   R29        2.09801  -0.00543   0.00000  -0.01063  -0.01063   2.08737
   R30        2.83905  -0.01437   0.00000  -0.02847  -0.02847   2.81058
   R31        2.56021   0.02021   0.00000   0.02913   0.02874   2.58895
   R32        2.87826  -0.02628   0.00000  -0.05481  -0.05481   2.82344
   R33        2.57275   0.00637   0.00000   0.00940   0.00918   2.58193
   R34        2.68035  -0.00752   0.00000  -0.01254  -0.01254   2.66781
   R35        2.68196  -0.00534   0.00000  -0.00912  -0.00912   2.67284
   R36        2.64350  -0.00016   0.00000  -0.00024  -0.00024   2.64326
   R37        2.01492   0.01466   0.00000   0.02557   0.02557   2.04049
   R38        2.64014  -0.00137   0.00000  -0.00201  -0.00201   2.63813
   R39        2.03951   0.00901   0.00000   0.01628   0.01628   2.05579
   R40        2.62784   0.00557   0.00000   0.00870   0.00870   2.63653
   R41        2.04624   0.00692   0.00000   0.01263   0.01263   2.05886
   R42        2.62651   0.00649   0.00000   0.01002   0.01002   2.63653
   R43        2.04589   0.00714   0.00000   0.01303   0.01303   2.05892
   R44        2.04547   0.00763   0.00000   0.01390   0.01390   2.05938
   R45        2.83776   0.00450   0.00000   0.00889   0.00889   2.84666
   R46        2.09761  -0.00519   0.00000  -0.01016  -0.01016   2.08745
   R47        2.09576  -0.00637   0.00000  -0.01244  -0.01244   2.08332
   R48        2.09401  -0.00805   0.00000  -0.01569  -0.01569   2.07831
   R49        2.66970  -0.00368   0.00000  -0.00605  -0.00605   2.66364
   R50        2.66773  -0.00049   0.00000  -0.00109  -0.00109   2.66664
   R51        2.64251  -0.00031   0.00000  -0.00047  -0.00048   2.64203
   R52        2.03707   0.00804   0.00000   0.01447   0.01447   2.05154
   R53        2.64137  -0.00151   0.00000  -0.00221  -0.00221   2.63916
   R54        2.04404   0.00765   0.00000   0.01392   0.01392   2.05796
   R55        2.63430   0.00311   0.00000   0.00486   0.00486   2.63916
   R56        2.04566   0.00719   0.00000   0.01310   0.01310   2.05876
   R57        2.63392   0.00356   0.00000   0.00555   0.00555   2.63947
   R58        2.04553   0.00732   0.00000   0.01335   0.01335   2.05888
   R59        2.04540   0.00755   0.00000   0.01376   0.01376   2.05916
   R60        2.84956  -0.00143   0.00000  -0.00287  -0.00287   2.84669
   R61        2.09728  -0.00437   0.00000  -0.00857  -0.00857   2.08871
   R62        2.09230  -0.00554   0.00000  -0.01078  -0.01078   2.08152
   R63        2.08210  -0.00387   0.00000  -0.00743  -0.00743   2.07467
    A1        1.59664   0.00832   0.00000   0.01997   0.02034   1.61699
    A2        1.57322   0.01093   0.00000   0.03394   0.03307   1.60630
    A3        1.98751  -0.00545   0.00000   0.00077  -0.00196   1.98555
    A4        1.84708   0.01234   0.00000   0.04348   0.04258   1.88967
    A5        2.03494   0.00621   0.00000   0.03727   0.03610   2.07105
    A6        1.95207  -0.00786   0.00000  -0.01783  -0.01926   1.93281
    A7        2.04976  -0.00428   0.00000   0.00121   0.00036   2.05011
    A8        2.05555   0.01914   0.00000   0.06325   0.06301   2.11856
    A9        1.90708  -0.00381   0.00000  -0.00748  -0.00873   1.89834
   A10        2.03168   0.00205   0.00000   0.02327   0.02147   2.05315
   A11        2.06592   0.01175   0.00000   0.04969   0.04816   2.11408
   A12        2.16667   0.00104   0.00000   0.00264   0.00261   2.16928
   A13        2.22158  -0.00359   0.00000  -0.00809  -0.00809   2.21348
   A14        1.88669   0.00233   0.00000   0.00427   0.00427   1.89096
   A15        1.92494  -0.00731   0.00000  -0.03220  -0.03214   1.89280
   A16        2.01607   0.00126   0.00000   0.00738   0.00710   2.02317
   A17        1.87387   0.00433   0.00000   0.01724   0.01714   1.89101
   A18        1.90249   0.00389   0.00000   0.01387   0.01396   1.91645
   A19        1.95796  -0.00252   0.00000  -0.01189  -0.01202   1.94594
   A20        1.78541   0.00086   0.00000   0.00812   0.00808   1.79349
   A21        1.94230  -0.00177   0.00000  -0.00515  -0.00513   1.93718
   A22        2.22821   0.00640   0.00000   0.01606   0.01605   2.24426
   A23        2.10922  -0.00466   0.00000  -0.01083  -0.01085   2.09837
   A24        1.90202  -0.00278   0.00000  -0.01086  -0.01088   1.89114
   A25        1.98864   0.00118   0.00000   0.00432   0.00431   1.99295
   A26        1.98984   0.00302   0.00000   0.01116   0.01111   2.00095
   A27        1.88898  -0.00002   0.00000   0.00015   0.00020   1.88918
   A28        1.88140   0.00120   0.00000   0.00599   0.00602   1.88742
   A29        1.80703  -0.00257   0.00000  -0.01058  -0.01053   1.79650
   A30        1.92665  -0.00774   0.00000  -0.03455  -0.03449   1.89216
   A31        1.91575   0.00471   0.00000   0.01844   0.01849   1.93424
   A32        1.92847  -0.00164   0.00000  -0.00789  -0.00812   1.92034
   A33        1.98026  -0.00003   0.00000   0.00284   0.00261   1.98287
   A34        1.94055   0.00345   0.00000   0.01325   0.01318   1.95373
   A35        1.76678   0.00219   0.00000   0.01217   0.01211   1.77889
   A36        2.11647  -0.00953   0.00000  -0.01851  -0.01883   2.09764
   A37        1.96233   0.01723   0.00000   0.03267   0.03327   1.99560
   A38        2.20438  -0.00770   0.00000  -0.01414  -0.01446   2.18993
   A39        1.91847  -0.00227   0.00000  -0.00863  -0.00862   1.90985
   A40        1.91419   0.00945   0.00000   0.03231   0.03220   1.94639
   A41        1.92208   0.00210   0.00000   0.00660   0.00648   1.92856
   A42        1.90738  -0.00333   0.00000  -0.01044  -0.01042   1.89697
   A43        1.90767  -0.00201   0.00000  -0.00939  -0.00940   1.89827
   A44        1.89379  -0.00403   0.00000  -0.01072  -0.01095   1.88284
   A45        1.91446   0.01038   0.00000   0.03597   0.03584   1.95031
   A46        1.91898   0.00300   0.00000   0.01036   0.01009   1.92907
   A47        1.91752  -0.00764   0.00000  -0.02760  -0.02750   1.89003
   A48        1.89646  -0.00278   0.00000  -0.00379  -0.00425   1.89221
   A49        1.90900  -0.00226   0.00000  -0.00851  -0.00828   1.90072
   A50        1.90723  -0.00070   0.00000  -0.00637  -0.00641   1.90082
   A51        2.06770   0.00163   0.00000  -0.00065  -0.00043   2.06727
   A52        1.98526  -0.01947   0.00000  -0.03759  -0.03804   1.94723
   A53        2.23022   0.01785   0.00000   0.03824   0.03847   2.26869
   A54        2.06728  -0.00155   0.00000  -0.00684  -0.00652   2.06076
   A55        1.95578  -0.00910   0.00000  -0.01594  -0.01663   1.93915
   A56        2.25940   0.01064   0.00000   0.02243   0.02273   2.28213
   A57        2.17812  -0.00684   0.00000  -0.01536  -0.01536   2.16277
   A58        2.07167   0.00237   0.00000   0.00673   0.00673   2.07840
   A59        2.03337   0.00448   0.00000   0.00863   0.00863   2.04200
   A60        2.11876  -0.00125   0.00000  -0.00437  -0.00437   2.11439
   A61        2.16269  -0.00702   0.00000  -0.02277  -0.02277   2.13993
   A62        2.00171   0.00827   0.00000   0.02713   0.02713   2.02884
   A63        2.12448   0.00033   0.00000  -0.00014  -0.00014   2.12434
   A64        2.12961  -0.00523   0.00000  -0.01648  -0.01649   2.11313
   A65        2.02908   0.00491   0.00000   0.01662   0.01662   2.04570
   A66        2.10282   0.00124   0.00000   0.00457   0.00457   2.10739
   A67        2.09282  -0.00245   0.00000  -0.00827  -0.00827   2.08455
   A68        2.08754   0.00121   0.00000   0.00369   0.00369   2.09124
   A69        2.09847  -0.00051   0.00000   0.00005   0.00005   2.09852
   A70        2.09373  -0.00108   0.00000  -0.00436  -0.00436   2.08937
   A71        2.09098   0.00158   0.00000   0.00432   0.00432   2.09530
   A72        2.08846  -0.00429   0.00000  -0.00874  -0.00875   2.07971
   A73        2.09752   0.00216   0.00000   0.00444   0.00444   2.10196
   A74        2.09720   0.00212   0.00000   0.00430   0.00430   2.10151
   A75        2.01598  -0.00301   0.00000  -0.00948  -0.00965   2.00633
   A76        2.07041   0.00482   0.00000   0.01269   0.01279   2.08320
   A77        2.19304  -0.00192   0.00000  -0.00422  -0.00423   2.18881
   A78        1.91430  -0.00041   0.00000  -0.00171  -0.00169   1.91260
   A79        1.93375   0.00702   0.00000   0.02148   0.02149   1.95523
   A80        1.93462  -0.00138   0.00000  -0.00271  -0.00272   1.93191
   A81        1.95351  -0.00606   0.00000  -0.02316  -0.02313   1.93038
   A82        1.82955   0.00302   0.00000   0.01286   0.01287   1.84242
   A83        1.89569  -0.00257   0.00000  -0.00771  -0.00773   1.88796
   A84        2.14451  -0.00448   0.00000  -0.01021  -0.01021   2.13430
   A85        2.08133   0.00424   0.00000   0.01072   0.01072   2.09205
   A86        2.05647   0.00024   0.00000  -0.00055  -0.00055   2.05592
   A87        2.10950   0.00029   0.00000   0.00008   0.00008   2.10958
   A88        2.12881  -0.00441   0.00000  -0.01399  -0.01399   2.11482
   A89        2.04419   0.00412   0.00000   0.01385   0.01385   2.05804
   A90        2.11226   0.00129   0.00000   0.00287   0.00287   2.11513
   A91        2.11355  -0.00365   0.00000  -0.01125  -0.01125   2.10231
   A92        2.05727   0.00235   0.00000   0.00836   0.00836   2.06563
   A93        2.09896   0.00134   0.00000   0.00405   0.00405   2.10301
   A94        2.09318  -0.00183   0.00000  -0.00582  -0.00583   2.08736
   A95        2.09100   0.00049   0.00000   0.00177   0.00177   2.09276
   A96        2.09720   0.00003   0.00000   0.00075   0.00075   2.09795
   A97        2.09364  -0.00083   0.00000  -0.00302  -0.00302   2.09062
   A98        2.09234   0.00079   0.00000   0.00227   0.00227   2.09461
   A99        2.09160  -0.00319   0.00000  -0.00721  -0.00720   2.08440
   A100       2.09586   0.00159   0.00000   0.00360   0.00359   2.09946
   A101       2.09566   0.00160   0.00000   0.00361   0.00361   2.09927
   A102       1.96132  -0.00167   0.00000  -0.00081  -0.00100   1.96032
   A103       2.09687  -0.00158   0.00000  -0.00568  -0.00562   2.09126
   A104       2.22331   0.00318   0.00000   0.00594   0.00602   2.22933
   A105       1.89521   0.00153   0.00000   0.00608   0.00611   1.90132
   A106       1.92365   0.00508   0.00000   0.01428   0.01430   1.93796
   A107       1.99323  -0.00548   0.00000  -0.01669  -0.01664   1.97658
   A108       1.90802  -0.00522   0.00000  -0.01967  -0.01967   1.88835
   A109       1.81978   0.00502   0.00000   0.02095   0.02100   1.84078
   A110       1.91988  -0.00116   0.00000  -0.00549  -0.00545   1.91442
    D1        0.13524  -0.00279   0.00000  -0.03652  -0.03712   0.09812
    D2       -2.26203  -0.01877   0.00000  -0.12908  -0.12835  -2.39038
    D3        3.03198   0.00395   0.00000   0.03257   0.03235   3.06434
    D4       -0.11248   0.00370   0.00000   0.03345   0.03324  -0.07923
    D5        0.34193  -0.00808   0.00000  -0.08148  -0.08132   0.26061
    D6       -2.11381  -0.02481   0.00000  -0.16694  -0.16557  -2.27938
    D7        2.91432   0.00579   0.00000   0.05054   0.05105   2.96537
    D8       -0.18999   0.00572   0.00000   0.05890   0.05961  -0.13038
    D9        1.86894   0.02165   0.00000   0.16090   0.16040   2.02934
   D10       -1.96100   0.02835   0.00000   0.21991   0.21984  -1.74116
   D11       -0.38904   0.00753   0.00000   0.07631   0.07600  -0.31303
   D12        2.06421   0.01423   0.00000   0.13532   0.13544   2.19966
   D13        3.02636  -0.00490   0.00000  -0.00804  -0.00790   3.01846
   D14        0.03915  -0.00306   0.00000   0.00252   0.00257   0.04172
   D15       -1.09742   0.01304   0.00000   0.08646   0.08641  -1.01101
   D16        2.19856   0.01488   0.00000   0.09702   0.09687   2.29543
   D17        0.25334  -0.00182   0.00000  -0.02800  -0.02807   0.22527
   D18       -2.80059  -0.00038   0.00000  -0.01595  -0.01586  -2.81646
   D19       -1.97659  -0.00965   0.00000  -0.09396  -0.09520  -2.07180
   D20        1.25266  -0.00821   0.00000  -0.08190  -0.08300   1.16966
   D21       -0.89777   0.00511   0.00000   0.03760   0.03842  -0.85934
   D22       -2.98225   0.00026   0.00000   0.01363   0.01401  -2.96824
   D23        1.20126   0.00405   0.00000   0.03241   0.03285   1.23411
   D24        2.97052  -0.00131   0.00000  -0.01926  -0.01953   2.95099
   D25        0.88604  -0.00615   0.00000  -0.04323  -0.04395   0.84209
   D26       -1.21364  -0.00236   0.00000  -0.02445  -0.02510  -1.23874
   D27        3.01070   0.00259   0.00000   0.02816   0.02828   3.03899
   D28       -0.13395   0.00312   0.00000   0.03660   0.03684  -0.09711
   D29       -0.89183   0.01405   0.00000   0.10932   0.10913  -0.78270
   D30        2.24669   0.01458   0.00000   0.11776   0.11769   2.36439
   D31        1.16841   0.00564   0.00000   0.03858   0.03928   1.20769
   D32       -0.92904   0.00524   0.00000   0.03658   0.03739  -0.89166
   D33       -3.01199   0.00303   0.00000   0.02562   0.02624  -2.98575
   D34       -1.15951  -0.00460   0.00000  -0.03661  -0.03733  -1.19684
   D35        3.02622  -0.00500   0.00000  -0.03861  -0.03922   2.98700
   D36        0.94328  -0.00721   0.00000  -0.04957  -0.05037   0.89291
   D37        0.88896  -0.00408   0.00000  -0.01583  -0.01584   0.87312
   D38       -1.28929   0.00156   0.00000   0.01036   0.01046  -1.27883
   D39        2.91813   0.00230   0.00000   0.01371   0.01381   2.93194
   D40       -2.38171  -0.00607   0.00000  -0.02561  -0.02561  -2.40732
   D41        1.72323  -0.00043   0.00000   0.00058   0.00068   1.72392
   D42       -0.35254   0.00031   0.00000   0.00393   0.00403  -0.34850
   D43        2.96771  -0.00174   0.00000  -0.00810  -0.00804   2.95967
   D44       -0.08427  -0.00094   0.00000  -0.00833  -0.00832  -0.09259
   D45       -0.03958  -0.00013   0.00000   0.00101   0.00099  -0.03859
   D46       -3.09156   0.00067   0.00000   0.00078   0.00071  -3.09085
   D47       -1.38242   0.00430   0.00000   0.01583   0.01591  -1.36651
   D48        0.73624   0.00151   0.00000   0.00491   0.00498   0.74122
   D49        2.72979   0.00164   0.00000   0.00678   0.00693   2.73672
   D50        0.73510  -0.00344   0.00000  -0.01997  -0.01996   0.71515
   D51        2.85376  -0.00624   0.00000  -0.03089  -0.03088   2.82288
   D52       -1.43587  -0.00610   0.00000  -0.02902  -0.02893  -1.46481
   D53        2.77133   0.00046   0.00000  -0.00450  -0.00455   2.76679
   D54       -1.39320  -0.00233   0.00000  -0.01541  -0.01547  -1.40867
   D55        0.60035  -0.00219   0.00000  -0.01354  -0.01352   0.58683
   D56       -1.62055  -0.00157   0.00000  -0.01043  -0.01059  -1.63114
   D57        2.49806   0.00498   0.00000   0.01863   0.01862   2.51668
   D58        0.41769  -0.00044   0.00000  -0.00584  -0.00590   0.41180
   D59        1.43844  -0.00167   0.00000  -0.00866  -0.00878   1.42965
   D60       -0.72614   0.00488   0.00000   0.02040   0.02043  -0.70571
   D61       -2.80651  -0.00054   0.00000  -0.00407  -0.00409  -2.81059
   D62       -1.35071  -0.00348   0.00000  -0.02435  -0.02438  -1.37509
   D63        1.79440  -0.00413   0.00000  -0.03412  -0.03404   1.76036
   D64        1.88817  -0.00281   0.00000  -0.02503  -0.02511   1.86306
   D65       -1.24991  -0.00346   0.00000  -0.03480  -0.03477  -1.28468
   D66       -0.75567   0.00574   0.00000   0.03152   0.03151  -0.72416
   D67        1.39001  -0.00290   0.00000  -0.00899  -0.00904   1.38097
   D68       -2.78457  -0.00009   0.00000   0.00739   0.00747  -2.77711
   D69       -2.86967   0.00648   0.00000   0.03384   0.03382  -2.83585
   D70       -0.72399  -0.00217   0.00000  -0.00666  -0.00674  -0.73072
   D71        1.38462   0.00064   0.00000   0.00972   0.00977   1.39438
   D72        1.41453   0.00720   0.00000   0.03611   0.03603   1.45056
   D73       -2.72298  -0.00144   0.00000  -0.00440  -0.00452  -2.72749
   D74       -0.61437   0.00137   0.00000   0.01198   0.01198  -0.60239
   D75        0.05425  -0.00096   0.00000  -0.01352  -0.01363   0.04062
   D76        3.13805  -0.00193   0.00000  -0.02271  -0.02283   3.11522
   D77       -3.09059  -0.00040   0.00000  -0.00457  -0.00454  -3.09514
   D78       -0.00679  -0.00137   0.00000  -0.01376  -0.01374  -0.02053
   D79       -2.63062   0.00298   0.00000   0.02710   0.02713  -2.60349
   D80        0.46500   0.00285   0.00000   0.02601   0.02603   0.49103
   D81        0.51430   0.00334   0.00000   0.02623   0.02621   0.54050
   D82       -2.67327   0.00321   0.00000   0.02513   0.02511  -2.64816
   D83        0.05210  -0.00124   0.00000  -0.01531  -0.01550   0.03660
   D84       -3.02659   0.00002   0.00000  -0.00480  -0.00491  -3.03149
   D85       -3.09268  -0.00156   0.00000  -0.01442  -0.01458  -3.10726
   D86        0.11182  -0.00030   0.00000  -0.00391  -0.00399   0.10783
   D87        3.07894  -0.00071   0.00000  -0.00269  -0.00241   3.07653
   D88       -0.05519  -0.00069   0.00000  -0.00242  -0.00214  -0.05733
   D89       -0.10740  -0.00118   0.00000  -0.01384  -0.01413  -0.12153
   D90        3.04165  -0.00116   0.00000  -0.01358  -0.01386   3.02779
   D91       -0.00953  -0.00208   0.00000  -0.02439  -0.02493  -0.03446
   D92        3.03735  -0.00326   0.00000  -0.03647  -0.03704   3.00031
   D93       -3.10867  -0.00176   0.00000  -0.01392  -0.01398  -3.12265
   D94       -0.06179  -0.00294   0.00000  -0.02601  -0.02609  -0.08788
   D95       -3.13828  -0.00020   0.00000  -0.00141  -0.00141  -3.13969
   D96       -0.00535  -0.00024   0.00000  -0.00187  -0.00187  -0.00721
   D97       -0.00401  -0.00023   0.00000  -0.00168  -0.00167  -0.00568
   D98        3.12893  -0.00027   0.00000  -0.00214  -0.00213   3.12679
   D99        3.13959  -0.00006   0.00000  -0.00035  -0.00035   3.13924
   D100      -0.00559  -0.00029   0.00000  -0.00210  -0.00209  -0.00768
   D101       0.00485   0.00001   0.00000  -0.00001   0.00000   0.00484
   D102      -3.14033  -0.00022   0.00000  -0.00176  -0.00174   3.14112
   D103       0.00075   0.00024   0.00000   0.00185   0.00184   0.00259
   D104       3.14036   0.00006   0.00000   0.00051   0.00051   3.14088
   D105      -3.13294   0.00035   0.00000   0.00249   0.00249  -3.13044
   D106       0.00668   0.00017   0.00000   0.00116   0.00117   0.00784
   D107      -0.00241   0.00021   0.00000   0.00156   0.00156  -0.00085
   D108       3.13945  -0.00003   0.00000  -0.00026  -0.00026   3.13919
   D109      -3.14062   0.00045   0.00000   0.00328   0.00330  -3.13732
   D110       0.00124   0.00020   0.00000   0.00146   0.00148   0.00272
   D111       0.00190  -0.00004   0.00000  -0.00029  -0.00029   0.00161
   D112       3.14145  -0.00005   0.00000  -0.00041  -0.00041   3.14104
   D113      -3.13772   0.00015   0.00000   0.00105   0.00106  -3.13666
   D114       0.00183   0.00013   0.00000   0.00093   0.00094   0.00277
   D115      -0.00108  -0.00019   0.00000  -0.00138  -0.00138  -0.00246
   D116      -3.14063  -0.00017   0.00000  -0.00126  -0.00126   3.14129
   D117       3.14024   0.00006   0.00000   0.00043   0.00045   3.14069
   D118       0.00069   0.00008   0.00000   0.00056   0.00057   0.00126
   D119       2.08871   0.00176   0.00000   0.00825   0.00816   2.09687
   D120      -2.02920  -0.00139   0.00000  -0.00763  -0.00775  -2.03694
   D121       0.07676  -0.00087   0.00000  -0.00481  -0.00490   0.07185
   D122      -0.95549   0.00337   0.00000   0.02180   0.02191  -0.93358
   D123       1.20979   0.00021   0.00000   0.00592   0.00600   1.21579
   D124      -2.96744   0.00074   0.00000   0.00874   0.00884  -2.95860
   D125       3.12241  -0.00001   0.00000  -0.00065  -0.00064   3.12177
   D126       0.02158   0.00014   0.00000   0.00094   0.00094   0.02251
   D127       0.02617   0.00001   0.00000   0.00015   0.00015   0.02632
   D128      -3.07466   0.00017   0.00000   0.00174   0.00173  -3.07293
   D129      -3.12735   0.00026   0.00000   0.00155   0.00155  -3.12580
   D130       0.03052   0.00036   0.00000   0.00247   0.00247   0.03299
   D131      -0.02941   0.00001   0.00000   0.00023   0.00023  -0.02919
   D132       3.12845   0.00011   0.00000   0.00116   0.00115   3.12960
   D133      -0.00675   0.00002   0.00000  -0.00002  -0.00001  -0.00676
   D134      -3.13771   0.00011   0.00000   0.00072   0.00072  -3.13699
   D135       3.09600  -0.00031   0.00000  -0.00215  -0.00216   3.09384
   D136      -0.03496  -0.00022   0.00000  -0.00142  -0.00143  -0.03639
   D137       0.01320  -0.00010   0.00000  -0.00082  -0.00082   0.01238
   D138      -3.13043   0.00001   0.00000   0.00006   0.00005  -3.13037
   D139       3.13903  -0.00026   0.00000  -0.00190  -0.00190   3.13713
   D140      -0.00460  -0.00015   0.00000  -0.00102  -0.00102  -0.00563
   D141      -0.01032  -0.00008   0.00000  -0.00052  -0.00052  -0.01085
   D142      -3.14017  -0.00003   0.00000  -0.00020  -0.00020  -3.14037
   D143       3.12065  -0.00019   0.00000  -0.00130  -0.00130   3.11935
   D144      -0.00920  -0.00014   0.00000  -0.00097  -0.00098  -0.01017
   D145       0.00714   0.00012   0.00000   0.00092   0.00092   0.00806
   D146       3.13699   0.00007   0.00000   0.00060   0.00060   3.13759
   D147      -3.13242   0.00001   0.00000   0.00005   0.00005  -3.13237
   D148      -0.00257  -0.00004   0.00000  -0.00027  -0.00027  -0.00284
   D149      -0.86469   0.00380   0.00000   0.02461   0.02463  -0.84006
   D150       1.22492   0.00140   0.00000   0.01287   0.01291   1.23784
   D151      -2.88685  -0.00022   0.00000   0.00436   0.00439  -2.88246
   D152       2.20963   0.00246   0.00000   0.01357   0.01352   2.22315
   D153      -1.98394   0.00006   0.00000   0.00182   0.00181  -1.98214
   D154       0.18747  -0.00156   0.00000  -0.00669  -0.00671   0.18075
         Item               Value     Threshold  Converged?
 Maximum Force            0.059098     0.000450     NO 
 RMS     Force            0.008479     0.000300     NO 
 Maximum Displacement     0.771868     0.001800     NO 
 RMS     Displacement     0.134469     0.001200     NO 
 Predicted change in Energy=-5.823264D-02
 Lowest energy point so far.  Saving SCF results.
 GradGradGradGradGradGradGradGradGradGradGradGradGradGradGradGradGradGrad

 Leave Link  103 at Thu Dec 13 20:54:36 2018, MaxMem=   805306368 cpu:         4.2
 (Enter /pbs_home/pkowalski/g09d01/g09/l202.exe)
 Stoichiometry    C29H22F6S2
 Framework group  C1[X(C29H22F6S2)]
 Deg. of freedom   171
 Full point group                 C1      NOp   1
 RotChk:  IX=0 Diff= 2.49D-02
 Largest Abelian subgroup         C1      NOp   1
 Largest concise Abelian subgroup C1      NOp   1
                         Standard orientation:                         
 ---------------------------------------------------------------------
 Center     Atomic      Atomic             Coordinates (Angstroms)
 Number     Number       Type             X           Y           Z
 ---------------------------------------------------------------------
      1         16           0        2.284145   -1.678566    1.604496
      2         16           0       -1.396583   -2.149800   -0.213783
      3          9           0       -2.710274    3.024503   -0.436593
      4          9           0       -1.043074    3.445380   -1.834145
      5          9           0       -0.636077    5.014387    0.370077
      6          9           0       -1.315095    3.373596    1.692136
      7          9           0        1.533094    3.568310   -0.367756
      8          9           0        1.294838    3.137047    1.797449
      9          6           0       -1.331367    0.313211   -1.217713
     10          6           0       -0.509417   -0.887286   -1.068823
     11          6           0        1.048916   -0.415080    1.591137
     12          6           0       -0.787782    1.510123   -0.498743
     13          6           0       -1.362147    2.914642   -0.615764
     14          6           0        0.380481    1.580261    0.210554
     15          6           0       -0.661555    3.662812    0.523507
     16          6           0        0.707488    3.004463    0.571487
     17          6           0        1.332838    0.490124    0.534869
     18          6           0        0.536473    0.074944    2.919738
     19          6           0        0.442679   -1.317509   -2.139843
     20          6           0        3.233745   -0.878800    0.326031
     21          6           0       -2.954060   -1.307480   -0.455186
     22          6           0       -4.210279   -2.040643   -0.113532
     23          6           0       -5.499519   -1.469726   -0.183823
     24          6           0       -4.126118   -3.385310    0.316972
     25          6           0       -6.637807   -2.209890    0.152272
     26          6           0       -5.264076   -4.121021    0.652695
     27          6           0       -6.528211   -3.536411    0.570476
     28          6           0       -2.764128   -0.068070   -0.997918
     29          6           0       -3.855542    0.844610   -1.492923
     30          6           0        4.543024   -1.470119   -0.058903
     31          6           0        5.616724   -0.683975   -0.523602
     32          6           0        4.758862   -2.856658    0.090100
     33          6           0        6.842816   -1.268322   -0.855156
     34          6           0        5.983667   -3.438047   -0.244996
     35          6           0        7.029768   -2.646102   -0.723948
     36          6           0        2.593144    0.231659   -0.157131
     37          6           0        2.999908    1.097238   -1.320989
     38          1           0        1.333208    0.639338    3.435094
     39          1           0        0.221078   -0.763812    3.567080
     40          1           0       -0.334258    0.739292    2.777259
     41          1           0        1.116662   -2.121949   -1.790071
     42          1           0        1.060852   -0.464919   -2.474027
     43          1           0       -0.145504   -1.690902   -2.997011
     44          1           0       -5.667356   -0.447255   -0.487648
     45          1           0       -3.166002   -3.890838    0.395030
     46          1           0       -7.619301   -1.741242    0.088593
     47          1           0       -5.161560   -5.155680    0.978352
     48          1           0       -7.418409   -4.108227    0.831600
     49          1           0       -4.489416    0.304220   -2.218450
     50          1           0       -4.466174    1.244827   -0.666884
     51          1           0       -3.430233    1.693680   -2.047669
     52          1           0        5.531495    0.395718   -0.598351
     53          1           0        3.962648   -3.502964    0.456587
     54          1           0        7.660141   -0.640446   -1.208216
     55          1           0        6.121920   -4.512694   -0.130705
     56          1           0        7.987124   -3.097897   -0.982240
     57          1           0        2.143985    1.192100   -2.013869
     58          1           0        3.282455    2.106848   -0.983148
     59          1           0        3.813776    0.665819   -1.918324
 ---------------------------------------------------------------------
 Rotational constants (GHZ):      0.1238980      0.0712367      0.0514801
 Leave Link  202 at Thu Dec 13 20:54:36 2018, MaxMem=   805306368 cpu:         0.0
 (Enter /pbs_home/pkowalski/g09d01/g09/l301.exe)
 Basis read from rwf:  (5D, 7F)
 No pseudopotential information found on rwf file.
 There are   673 symmetry adapted cartesian basis functions of A   symmetry.
 There are   636 symmetry adapted basis functions of A   symmetry.
   636 basis functions,  1103 primitive gaussians,   673 cartesian basis functions
   141 alpha electrons      141 beta electrons
       nuclear repulsion energy      4657.1396020036 Hartrees.
 IExCor=  402 DFT=T Ex+Corr=B3LYP ExCW=0 ScaHFX=  0.200000
 ScaDFX=  0.800000  0.720000  1.000000  0.810000 ScalE2=  1.000000  1.000000
 IRadAn=      0 IRanWt=     -1 IRanGd=            0 ICorTp=0 IEmpDi=131
 NAtoms=   59 NActive=   59 NUniq=   59 SFac= 1.00D+00 NAtFMM=   60 NAOKFM=F Big=F
 Integral buffers will be    131072 words long.
 Raffenetti 2 integral format.
 Two-electron integral symmetry is turned on.
 R6Disp:  Grimme-D3 Dispersion energy=       -0.0784840872 Hartrees.
 Nuclear repulsion after empirical dispersion term =     4657.0611179164 Hartrees.
 No density basis found on file   724.
 Leave Link  301 at Thu Dec 13 20:54:36 2018, MaxMem=   805306368 cpu:         0.6
 (Enter /pbs_home/pkowalski/g09d01/g09/l302.exe)
 NPDir=0 NMtPBC=     1 NCelOv=     1 NCel=       1 NClECP=     1 NCelD=      1
         NCelK=      1 NCelE2=     1 NClLst=     1 CellRange=     0.0.
 One-electron integrals computed using PRISM.
 NBasis=   636 RedAO= T EigKep=  3.00D-04  NBF=   636
 NBsUse=   636 1.00D-06 EigRej= -1.00D+00 NBFU=   636
 Precomputing XC quadrature grid using
 IXCGrd= 4 IRadAn=           0 IRanWt=          -1 IRanGd=           0 AccXCQ= 0.00D+00.
 Generated NRdTot=       0 NPtTot=           0 NUsed=           0 NTot=          32
 NSgBfM=   614   615   615   618   624 MxSgAt=    59 MxSgA2=    59.
 Leave Link  302 at Thu Dec 13 20:54:38 2018, MaxMem=   805306368 cpu:        16.3
 (Enter /pbs_home/pkowalski/g09d01/g09/l303.exe)
 DipDrv:  MaxL=1.
 Leave Link  303 at Thu Dec 13 20:54:39 2018, MaxMem=   805306368 cpu:         1.5
 (Enter /pbs_home/pkowalski/g09d01/g09/l401.exe)
 Initial guess from the checkpoint file:  "dae0068freq_open_b3lyp_air_D3.chk"
 B after Tr=     0.000000    0.000000    0.000000
         Rot=    0.999956    0.008422   -0.001152    0.003884 Ang=   1.07 deg.
 Guess basis will be translated and rotated to current coordinates.
 JPrj=2 DoOrth=T DoCkMO=T.
 Generating alternative initial guess.
 ExpMin= 1.22D-01 ExpMax= 9.18D+03 ExpMxC= 1.38D+03 IAcc=1 IRadAn=         1 AccDes= 0.00D+00
 Harris functional with IExCor=  402 and IRadAn=       1 diagonalized for initial guess.
 HarFok:  IExCor=  402 AccDes= 0.00D+00 IRadAn=         1 IDoV= 1 UseB2=F ITyADJ=14
 ICtDFT=  3500011 ScaDFX=  1.000000  1.000000  1.000000  1.000000
 FoFCou: FMM=F IPFlag=           0 FMFlag=      100000 FMFlg1=           0
         NFxFlg=           0 DoJE=T BraDBF=F KetDBF=T FulRan=T
         wScrn=  0.000000 ICntrl=     500 IOpCl=  0 I1Cent=   200000004 NGrid=           0
         NMat0=    1 NMatS0=      1 NMatT0=    0 NMatD0=    1 NMtDS0=    0 NMtDT0=    0
 Petite list used in FoFCou.
 Harris En= -2512.09159545991    
 Leave Link  401 at Thu Dec 13 20:54:44 2018, MaxMem=   805306368 cpu:        42.0
 (Enter /pbs_home/pkowalski/g09d01/g09/l502.exe)
 Closed shell SCF:
 Using DIIS extrapolation, IDIIS=  1040.
 Integral symmetry usage will be decided dynamically.
 IVT=     1387805 IEndB=     1387805 NGot=   805306368 MDV=   804388806
 LenX=   804388806 LenY=   803935204
 Requested convergence on RMS density matrix=1.00D-08 within 128 cycles.
 Requested convergence on MAX density matrix=1.00D-06.
 Requested convergence on             energy=1.00D-06.
 No special actions if energy rises.
 Fock matrices will be formed incrementally for  20 cycles.
 Integral accuracy reduced to 1.0D-05 until final iterations.

 Cycle   1  Pass 0  IDiag  1:
 FoFJK:  IHMeth= 1 ICntrl=       0 DoSepK=F KAlg= 0 I1Cent=   0 FoldK=F
 IRaf= 660000000 NMat=   1 IRICut=       1 DoRegI=T DoRafI=F ISym2E= 0.
 FoFCou: FMM=F IPFlag=           0 FMFlag=      100000 FMFlg1=           0
         NFxFlg=           0 DoJE=F BraDBF=F KetDBF=F FulRan=T
         wScrn=  0.000000 ICntrl=       0 IOpCl=  0 I1Cent=           0 NGrid=           0
         NMat0=    1 NMatS0=      1 NMatT0=    0 NMatD0=    1 NMtDS0=    0 NMtDT0=    0
 Symmetry not used in FoFCou.
 E= -2512.18651448183    
 DIIS: error= 4.69D-03 at cycle   1 NSaved=   1.
 NSaved= 1 IEnMin= 1 EnMin= -2512.18651448183     IErMin= 1 ErrMin= 4.69D-03
 ErrMax= 4.69D-03  0.00D+00 EMaxC= 1.00D-01 BMatC= 3.64D-02 BMatP= 3.64D-02
 IDIUse=3 WtCom= 9.53D-01 WtEn= 4.69D-02
 Coeff-Com:  0.100D+01
 Coeff-En:   0.100D+01
 Coeff:      0.100D+01
 Gap=     0.480 Goal=   None    Shift=    0.000
 GapD=    0.480 DampG=2.000 DampE=1.000 DampFc=2.0000 IDamp=-1.
 RMSDP=7.49D-04 MaxDP=3.17D-02              OVMax= 4.25D-02

 Cycle   2  Pass 0  IDiag  1:
 RMSU=  7.49D-04    CP:  1.00D+00
 E= -2512.24539320740     Delta-E=       -0.058878725564 Rises=F Damp=F
 DIIS: error= 1.03D-03 at cycle   2 NSaved=   2.
 NSaved= 2 IEnMin= 2 EnMin= -2512.24539320740     IErMin= 2 ErrMin= 1.03D-03
 ErrMax= 1.03D-03  0.00D+00 EMaxC= 1.00D-01 BMatC= 1.90D-03 BMatP= 3.64D-02
 IDIUse=3 WtCom= 9.90D-01 WtEn= 1.03D-02
 Coeff-Com:  0.181D-01 0.982D+00
 Coeff-En:   0.000D+00 0.100D+01
 Coeff:      0.179D-01 0.982D+00
 Gap=     0.103 Goal=   None    Shift=    0.000
 RMSDP=3.00D-04 MaxDP=1.71D-02 DE=-5.89D-02 OVMax= 3.84D-02

 Cycle   3  Pass 0  IDiag  1:
 RMSU=  2.99D-04    CP:  9.99D-01  9.69D-01
 E= -2512.24112506339     Delta-E=        0.004268144006 Rises=F Damp=F
 DIIS: error= 2.41D-03 at cycle   3 NSaved=   3.
 NSaved= 3 IEnMin= 2 EnMin= -2512.24539320740     IErMin= 2 ErrMin= 1.03D-03
 ErrMax= 2.41D-03  0.00D+00 EMaxC= 1.00D-01 BMatC= 5.93D-03 BMatP= 1.90D-03
 IDIUse=3 WtCom= 1.69D-01 WtEn= 8.31D-01
 Coeff-Com: -0.365D-01 0.669D+00 0.367D+00
 Coeff-En:   0.000D+00 0.715D+00 0.285D+00
 Coeff:     -0.617D-02 0.707D+00 0.299D+00
 Gap=     0.101 Goal=   None    Shift=    0.000
 RMSDP=1.90D-04 MaxDP=8.71D-03 DE= 4.27D-03 OVMax= 2.41D-02

 Cycle   4  Pass 0  IDiag  1:
 RMSU=  5.91D-05    CP:  9.99D-01  1.02D+00  4.06D-01
 E= -2512.24768414433     Delta-E=       -0.006559080938 Rises=F Damp=F
 DIIS: error= 2.08D-04 at cycle   4 NSaved=   4.
 NSaved= 4 IEnMin= 4 EnMin= -2512.24768414433     IErMin= 4 ErrMin= 2.08D-04
 ErrMax= 2.08D-04  0.00D+00 EMaxC= 1.00D-01 BMatC= 1.49D-04 BMatP= 1.90D-03
 IDIUse=3 WtCom= 9.98D-01 WtEn= 2.08D-03
 Coeff-Com: -0.231D-01 0.337D+00 0.144D+00 0.542D+00
 Coeff-En:   0.000D+00 0.000D+00 0.000D+00 0.100D+01
 Coeff:     -0.230D-01 0.336D+00 0.144D+00 0.543D+00
 Gap=     0.102 Goal=   None    Shift=    0.000
 RMSDP=3.81D-05 MaxDP=1.97D-03 DE=-6.56D-03 OVMax= 4.37D-03

 Cycle   5  Pass 0  IDiag  1:
 RMSU=  2.95D-05    CP:  9.99D-01  1.03D+00  3.63D-01  6.79D-01
 E= -2512.24780226147     Delta-E=       -0.000118117136 Rises=F Damp=F
 DIIS: error= 1.60D-04 at cycle   5 NSaved=   5.
 NSaved= 5 IEnMin= 5 EnMin= -2512.24780226147     IErMin= 5 ErrMin= 1.60D-04
 ErrMax= 1.60D-04  0.00D+00 EMaxC= 1.00D-01 BMatC= 3.64D-05 BMatP= 1.49D-04
 IDIUse=3 WtCom= 9.98D-01 WtEn= 1.60D-03
 Coeff-Com: -0.730D-02 0.803D-01 0.227D-01 0.353D+00 0.551D+00
 Coeff-En:   0.000D+00 0.000D+00 0.000D+00 0.203D+00 0.797D+00
 Coeff:     -0.729D-02 0.802D-01 0.227D-01 0.353D+00 0.552D+00
 Gap=     0.102 Goal=   None    Shift=    0.000
 RMSDP=1.76D-05 MaxDP=1.02D-03 DE=-1.18D-04 OVMax= 3.62D-03

 Cycle   6  Pass 0  IDiag  1:
 RMSU=  1.34D-05    CP:  9.99D-01  1.03D+00  3.68D-01  7.65D-01  6.59D-01
 E= -2512.24783467731     Delta-E=       -0.000032415839 Rises=F Damp=F
 DIIS: error= 1.06D-04 at cycle   6 NSaved=   6.
 NSaved= 6 IEnMin= 6 EnMin= -2512.24783467731     IErMin= 6 ErrMin= 1.06D-04
 ErrMax= 1.06D-04  0.00D+00 EMaxC= 1.00D-01 BMatC= 7.05D-06 BMatP= 3.64D-05
 IDIUse=3 WtCom= 9.99D-01 WtEn= 1.06D-03
 Coeff-Com: -0.163D-02 0.557D-02-0.380D-02 0.156D+00 0.370D+00 0.474D+00
 Coeff-En:   0.000D+00 0.000D+00 0.000D+00 0.000D+00 0.170D+00 0.830D+00
 Coeff:     -0.163D-02 0.557D-02-0.380D-02 0.156D+00 0.370D+00 0.474D+00
 Gap=     0.102 Goal=   None    Shift=    0.000
 RMSDP=7.87D-06 MaxDP=4.61D-04 DE=-3.24D-05 OVMax= 1.50D-03

 Initial convergence to 1.0D-05 achieved.  Increase integral accuracy.
 Cycle   7  Pass 1  IDiag  1:
 E= -2512.24789258236     Delta-E=       -0.000057905054 Rises=F Damp=F
 DIIS: error= 1.64D-04 at cycle   1 NSaved=   1.
 NSaved= 1 IEnMin= 1 EnMin= -2512.24789258236     IErMin= 1 ErrMin= 1.64D-04
 ErrMax= 1.64D-04  0.00D+00 EMaxC= 1.00D-01 BMatC= 1.69D-05 BMatP= 1.69D-05
 IDIUse=3 WtCom= 9.98D-01 WtEn= 1.64D-03
 Coeff-Com:  0.100D+01
 Coeff-En:   0.100D+01
 Coeff:      0.100D+01
 Gap=     0.102 Goal=   None    Shift=    0.000
 RMSDP=7.87D-06 MaxDP=4.61D-04 DE=-5.79D-05 OVMax= 1.57D-03

 Cycle   8  Pass 1  IDiag  1:
 RMSU=  2.01D-04    CP:  1.00D+00
 E= -2512.24790656766     Delta-E=       -0.000013985303 Rises=F Damp=F
 DIIS: error= 5.19D-05 at cycle   2 NSaved=   2.
 NSaved= 2 IEnMin= 2 EnMin= -2512.24790656766     IErMin= 2 ErrMin= 5.19D-05
 ErrMax= 5.19D-05  0.00D+00 EMaxC= 1.00D-01 BMatC= 5.23D-06 BMatP= 1.69D-05
 IDIUse=1 WtCom= 1.00D+00 WtEn= 0.00D+00
 Coeff-Com:  0.276D+00 0.724D+00
 Coeff:      0.276D+00 0.724D+00
 Gap=     0.102 Goal=   None    Shift=    0.000
 RMSDP=1.43D-05 MaxDP=8.70D-04 DE=-1.40D-05 OVMax= 3.00D-03

 Cycle   9  Pass 1  IDiag  1:
 RMSU=  1.43D-05    CP:  1.00D+00  1.00D+00
 E= -2512.24789760709     Delta-E=        0.000008960571 Rises=F Damp=F
 DIIS: error= 8.57D-05 at cycle   3 NSaved=   3.
 NSaved= 3 IEnMin= 2 EnMin= -2512.24790656766     IErMin= 2 ErrMin= 5.19D-05
 ErrMax= 8.57D-05  0.00D+00 EMaxC= 1.00D-01 BMatC= 1.29D-05 BMatP= 5.23D-06
 IDIUse=1 WtCom= 1.00D+00 WtEn= 0.00D+00
 Coeff-Com:  0.321D-03 0.612D+00 0.388D+00
 Coeff:      0.321D-03 0.612D+00 0.388D+00
 Gap=     0.102 Goal=   None    Shift=    0.000
 RMSDP=9.14D-06 MaxDP=6.10D-04 DE= 8.96D-06 OVMax= 2.05D-03

 Cycle  10  Pass 1  IDiag  1:
 RMSU=  1.53D-06    CP:  1.00D+00  1.01D+00  3.74D-01
 E= -2512.24791233679     Delta-E=       -0.000014729703 Rises=F Damp=F
 DIIS: error= 1.06D-05 at cycle   4 NSaved=   4.
 NSaved= 4 IEnMin= 4 EnMin= -2512.24791233679     IErMin= 4 ErrMin= 1.06D-05
 ErrMax= 1.06D-05  0.00D+00 EMaxC= 1.00D-01 BMatC= 2.02D-07 BMatP= 5.23D-06
 IDIUse=1 WtCom= 1.00D+00 WtEn= 0.00D+00
 Coeff-Com: -0.463D-02 0.394D+00 0.258D+00 0.353D+00
 Coeff:     -0.463D-02 0.394D+00 0.258D+00 0.353D+00
 Gap=     0.102 Goal=   None    Shift=    0.000
 RMSDP=9.82D-07 MaxDP=7.14D-05 DE=-1.47D-05 OVMax= 2.08D-04

 Cycle  11  Pass 1  IDiag  1:
 RMSU=  5.90D-07    CP:  1.00D+00  1.01D+00  3.89D-01  5.07D-01
 E= -2512.24791253912     Delta-E=       -0.000000202323 Rises=F Damp=F
 DIIS: error= 3.06D-06 at cycle   5 NSaved=   5.
 NSaved= 5 IEnMin= 5 EnMin= -2512.24791253912     IErMin= 5 ErrMin= 3.06D-06
 ErrMax= 3.06D-06  0.00D+00 EMaxC= 1.00D-01 BMatC= 8.16D-09 BMatP= 2.02D-07
 IDIUse=1 WtCom= 1.00D+00 WtEn= 0.00D+00
 Coeff-Com: -0.297D-02 0.217D+00 0.143D+00 0.226D+00 0.417D+00
 Coeff:     -0.297D-02 0.217D+00 0.143D+00 0.226D+00 0.417D+00
 Gap=     0.102 Goal=   None    Shift=    0.000
 RMSDP=2.84D-07 MaxDP=1.37D-05 DE=-2.02D-07 OVMax= 3.59D-05

 Cycle  12  Pass 1  IDiag  1:
 RMSU=  2.05D-07    CP:  1.00D+00  1.01D+00  3.89D-01  5.42D-01  6.81D-01
 E= -2512.24791254725     Delta-E=       -0.000000008128 Rises=F Damp=F
 DIIS: error= 9.56D-07 at cycle   6 NSaved=   6.
 NSaved= 6 IEnMin= 6 EnMin= -2512.24791254725     IErMin= 6 ErrMin= 9.56D-07
 ErrMax= 9.56D-07  0.00D+00 EMaxC= 1.00D-01 BMatC= 8.11D-10 BMatP= 8.16D-09
 IDIUse=1 WtCom= 1.00D+00 WtEn= 0.00D+00
 Coeff-Com: -0.120D-02 0.787D-01 0.521D-01 0.911D-01 0.267D+00 0.512D+00
 Coeff:     -0.120D-02 0.787D-01 0.521D-01 0.911D-01 0.267D+00 0.512D+00
 Gap=     0.102 Goal=   None    Shift=    0.000
 RMSDP=8.33D-08 MaxDP=3.49D-06 DE=-8.13D-09 OVMax= 9.81D-06

 Cycle  13  Pass 1  IDiag  1:
 RMSU=  6.02D-08    CP:  1.00D+00  1.01D+00  3.89D-01  5.35D-01  7.30D-01
                    CP:  7.64D-01
 E= -2512.24791254797     Delta-E=       -0.000000000725 Rises=F Damp=F
 DIIS: error= 3.82D-07 at cycle   7 NSaved=   7.
 NSaved= 7 IEnMin= 7 EnMin= -2512.24791254797     IErMin= 7 ErrMin= 3.82D-07
 ErrMax= 3.82D-07  0.00D+00 EMaxC= 1.00D-01 BMatC= 5.20D-11 BMatP= 8.11D-10
 IDIUse=1 WtCom= 1.00D+00 WtEn= 0.00D+00
 Coeff-Com: -0.205D-03 0.111D-01 0.746D-02 0.165D-01 0.814D-01 0.252D+00
 Coeff-Com:  0.632D+00
 Coeff:     -0.205D-03 0.111D-01 0.746D-02 0.165D-01 0.814D-01 0.252D+00
 Coeff:      0.632D+00
 Gap=     0.102 Goal=   None    Shift=    0.000
 RMSDP=2.73D-08 MaxDP=1.33D-06 DE=-7.25D-10 OVMax= 4.22D-06

 Cycle  14  Pass 1  IDiag  1:
 RMSU=  2.27D-08    CP:  1.00D+00  1.01D+00  3.89D-01  5.38D-01  7.31D-01
                    CP:  8.00D-01  8.03D-01
 E= -2512.24791254784     Delta-E=        0.000000000133 Rises=F Damp=F
 DIIS: error= 2.63D-07 at cycle   8 NSaved=   8.
 NSaved= 8 IEnMin= 7 EnMin= -2512.24791254797     IErMin= 8 ErrMin= 2.63D-07
 ErrMax= 2.63D-07  0.00D+00 EMaxC= 1.00D-01 BMatC= 2.39D-11 BMatP= 5.20D-11
 IDIUse=1 WtCom= 1.00D+00 WtEn= 0.00D+00
 Coeff-Com:  0.294D-04-0.373D-02-0.241D-02-0.170D-02 0.182D-01 0.975D-01
 Coeff-Com:  0.447D+00 0.446D+00
 Coeff:      0.294D-04-0.373D-02-0.241D-02-0.170D-02 0.182D-01 0.975D-01
 Coeff:      0.447D+00 0.446D+00
 Gap=     0.102 Goal=   None    Shift=    0.000
 RMSDP=1.28D-08 MaxDP=7.66D-07 DE= 1.33D-10 OVMax= 1.41D-06

 Cycle  15  Pass 1  IDiag  1:
 RMSU=  7.90D-09    CP:  1.00D+00  1.01D+00  3.89D-01  5.40D-01  7.36D-01
                    CP:  7.97D-01  8.32D-01  6.01D-01
 E= -2512.24791254802     Delta-E=       -0.000000000179 Rises=F Damp=F
 DIIS: error= 3.50D-08 at cycle   9 NSaved=   9.
 NSaved= 9 IEnMin= 9 EnMin= -2512.24791254802     IErMin= 9 ErrMin= 3.50D-08
 ErrMax= 3.50D-08  0.00D+00 EMaxC= 1.00D-01 BMatC= 1.56D-12 BMatP= 2.39D-11
 IDIUse=1 WtCom= 1.00D+00 WtEn= 0.00D+00
 Coeff-Com:  0.386D-04-0.340D-02-0.225D-02-0.273D-02 0.289D-02 0.312D-01
 Coeff-Com:  0.208D+00 0.263D+00 0.502D+00
 Coeff:      0.386D-04-0.340D-02-0.225D-02-0.273D-02 0.289D-02 0.312D-01
 Coeff:      0.208D+00 0.263D+00 0.502D+00
 Gap=     0.102 Goal=   None    Shift=    0.000
 RMSDP=3.74D-09 MaxDP=2.24D-07 DE=-1.79D-10 OVMax= 5.64D-07

 SCF Done:  E(RB3LYP) =  -2512.24791255     A.U. after   15 cycles
            NFock= 15  Conv=0.37D-08     -V/T= 2.0073
 KE= 2.494007694458D+03 PE=-1.521659894890D+04 EE= 5.553282223981D+03
 Leave Link  502 at Thu Dec 13 21:04:19 2018, MaxMem=   805306368 cpu:      4585.2
 (Enter /pbs_home/pkowalski/g09d01/g09/l701.exe)
 Compute integral first derivatives.
 ... and contract with generalized density number  0.
 R6Disp: Adding Grimme-D3 dispersion energy 1st derivatives to the gradient.
 Leave Link  701 at Thu Dec 13 21:04:20 2018, MaxMem=   805306368 cpu:         6.2
 (Enter /pbs_home/pkowalski/g09d01/g09/l702.exe)
 L702 exits ... SP integral derivatives will be done elsewhere.
 Leave Link  702 at Thu Dec 13 21:04:21 2018, MaxMem=   805306368 cpu:         0.2
 (Enter /pbs_home/pkowalski/g09d01/g09/l703.exe)
 Compute integral first derivatives, UseDBF=F ICtDFT=           0.
 Integral derivatives from FoFJK, PRISM(SPDF).
 Calling FoFJK, ICntrl=      2127 FMM=F ISym2X=0 I1Cent= 0 IOpClX= 0 NMat=1 NMatS=1 NMatT=0.
 FoFJK:  IHMeth= 1 ICntrl=    2127 DoSepK=F KAlg= 0 I1Cent=   0 FoldK=F
 IRaf=         0 NMat=   1 IRICut=       1 DoRegI=T DoRafI=F ISym2E= 0.
 FoFCou: FMM=F IPFlag=           0 FMFlag=      100000 FMFlg1=         800
         NFxFlg=           0 DoJE=F BraDBF=F KetDBF=F FulRan=T
         wScrn=  0.000000 ICntrl=    2127 IOpCl=  0 I1Cent=           0 NGrid=           0
         NMat0=    1 NMatS0=      1 NMatT0=    0 NMatD0=    1 NMtDS0=    0 NMtDT0=    0
 Symmetry not used in FoFCou.
 Leave Link  703 at Thu Dec 13 21:06:42 2018, MaxMem=   805306368 cpu:      1129.2
 (Enter /pbs_home/pkowalski/g09d01/g09/l716.exe)
 Dipole        = 8.35826297D-02-1.51599512D+00-4.40894890D-01
 ***** Axes restored to original set *****
 -------------------------------------------------------------------
 Center     Atomic                   Forces (Hartrees/Bohr)
 Number     Number              X              Y              Z
 -------------------------------------------------------------------
      1       16           0.001019751    0.016454445   -0.000805293
      2       16           0.000824983    0.009276951   -0.020980574
      3        9           0.009490404    0.001605311   -0.003112472
      4        9          -0.006604726   -0.000394947    0.008406943
      5        9          -0.001569273   -0.015396610   -0.001940233
      6        9           0.005212818    0.005754904   -0.008474031
      7        9          -0.000783038    0.002311637    0.008742441
      8        9          -0.000782826    0.001241443   -0.011566988
      9        6          -0.001953378   -0.028318411    0.049550915
     10        6          -0.035604261    0.010092434   -0.015102988
     11        6           0.041696024    0.023684341   -0.008882865
     12        6          -0.000444325   -0.001357736   -0.038461199
     13        6          -0.006878310   -0.002453546   -0.000819179
     14        6           0.010895267   -0.003648516   -0.001200321
     15        6          -0.003730508    0.021112494    0.012637773
     16        6           0.003713218   -0.008412961    0.006673827
     17        6          -0.004531447   -0.021592668    0.006306597
     18        6          -0.022561509   -0.010783113   -0.002826505
     19        6           0.025378617   -0.000043602    0.018495315
     20        6           0.008464055   -0.017532473    0.003755499
     21        6          -0.009841835   -0.012519603    0.004667807
     22        6           0.013004251    0.001585687    0.001625890
     23        6          -0.005027509   -0.003359435    0.001506798
     24        6          -0.006798264   -0.001873516    0.000794624
     25        6           0.004186195   -0.002228235   -0.000368763
     26        6           0.002341384    0.003473966   -0.000339492
     27        6          -0.001250365    0.000437633   -0.000052313
     28        6           0.014675889    0.019182898   -0.004051366
     29        6           0.001440072    0.002258729   -0.003550558
     30        6          -0.010342896   -0.000433486    0.002522235
     31        6           0.003396700   -0.002136625    0.000050567
     32        6           0.004728021   -0.001717559   -0.003943081
     33        6          -0.003472878   -0.001748787    0.000832188
     34        6          -0.001662030    0.003468842    0.001072110
     35        6           0.000265140    0.000542856   -0.000142045
     36        6          -0.023031348    0.011763281   -0.001425262
     37        6          -0.000370888   -0.003246659   -0.003808587
     38        1          -0.001408117   -0.000783141   -0.001391635
     39        1           0.000143988    0.003154214    0.000845156
     40        1           0.002451673   -0.000612523    0.001164250
     41        1          -0.000557960    0.001881321   -0.002955941
     42        1          -0.003388182   -0.003661030   -0.001688527
     43        1           0.000082856    0.000702092    0.002070039
     44        1           0.003924494    0.004266162   -0.000550641
     45        1           0.003486969    0.000430707   -0.000961959
     46        1          -0.001629112    0.001853422   -0.000174547
     47        1           0.000631856   -0.002266802    0.000428948
     48        1          -0.001881057   -0.001015687    0.000285342
     49        1          -0.002068060   -0.001069835    0.004633499
     50        1          -0.001123856    0.000583070   -0.003952563
     51        1          -0.001994128   -0.003123574    0.001846675
     52        1          -0.002705247    0.003134949    0.001049534
     53        1          -0.003045760    0.000021919    0.000433425
     54        1           0.001662747    0.001765735   -0.000449724
     55        1          -0.000322166   -0.002370908    0.000186422
     56        1           0.001857446   -0.000974493   -0.000726364
     57        1           0.001239159    0.004815590    0.004222773
     58        1          -0.000110894   -0.000987800   -0.003016377
     59        1           0.001262180   -0.000792753    0.002914800
 -------------------------------------------------------------------
 Cartesian Forces:  Max     0.049550915 RMS     0.009567855
 Leave Link  716 at Thu Dec 13 21:06:42 2018, MaxMem=   805306368 cpu:         0.3
 (Enter /pbs_home/pkowalski/g09d01/g09/l103.exe)

 GradGradGradGradGradGradGradGradGradGradGradGradGradGradGradGradGradGrad
 Berny optimization.
 Using GEDIIS/GDIIS optimizer.
 FormGI is forming the generalized inverse of G from B-inverse, IUseBI=4.
 GSVD:  received Info=                   1 from GESDD.
 Internal  Forces:  Max     0.022333081 RMS     0.004484439
 Search for a local minimum.
 Step number   2 out of a maximum of  337
 All quantities printed in internal units (Hartrees-Bohrs-Radians)
 RMS Force = .44844D-02 SwitMx=.10000D-02 MixMth= 1
 Mixed Optimization -- RFO/linear search
 Update second derivatives using D2CorX and points    1    2
 DE= -5.75D-02 DEPred=-5.82D-02 R= 9.87D-01
 TightC=F SS=  1.41D+00  RLast= 5.87D-01 DXNew= 5.0454D-01 1.7597D+00
 Trust test= 9.87D-01 RLast= 5.87D-01 DXMaxT set to 5.05D-01
 ITU=  1  0
 Use linear search instead of GDIIS.
     Eigenvalues ---    0.00233   0.00460   0.00640   0.00661   0.00729
     Eigenvalues ---    0.00736   0.00742   0.00757   0.00853   0.00879
     Eigenvalues ---    0.00883   0.00935   0.01053   0.01095   0.01145
     Eigenvalues ---    0.01209   0.01305   0.01314   0.01411   0.01484
     Eigenvalues ---    0.01563   0.01689   0.01873   0.01879   0.01953
     Eigenvalues ---    0.01959   0.01984   0.02012   0.02020   0.02030
     Eigenvalues ---    0.02081   0.02088   0.02137   0.02144   0.02155
     Eigenvalues ---    0.02155   0.02169   0.02173   0.02192   0.02205
     Eigenvalues ---    0.02218   0.03296   0.04983   0.05169   0.06844
     Eigenvalues ---    0.07033   0.07293   0.07297   0.07421   0.07473
     Eigenvalues ---    0.07476   0.07625   0.07813   0.08195   0.09350
     Eigenvalues ---    0.09907   0.10386   0.11143   0.11947   0.12130
     Eigenvalues ---    0.14106   0.15349   0.15989   0.15998   0.15999
     Eigenvalues ---    0.15999   0.16000   0.16000   0.16000   0.16000
     Eigenvalues ---    0.16000   0.16000   0.16000   0.16000   0.16000
     Eigenvalues ---    0.16000   0.16000   0.16000   0.16000   0.16000
     Eigenvalues ---    0.16000   0.16000   0.16090   0.16563   0.16920
     Eigenvalues ---    0.19219   0.20270   0.21552   0.21994   0.22000
     Eigenvalues ---    0.22000   0.22017   0.22545   0.23457   0.23478
     Eigenvalues ---    0.23744   0.24039   0.24333   0.24497   0.24684
     Eigenvalues ---    0.24874   0.24890   0.24947   0.24969   0.24983
     Eigenvalues ---    0.24988   0.24999   0.25033   0.25384   0.25732
     Eigenvalues ---    0.26697   0.27233   0.28498   0.28924   0.29518
     Eigenvalues ---    0.30095   0.30329   0.30604   0.31479   0.31564
     Eigenvalues ---    0.31754   0.31852   0.32202   0.32272   0.32568
     Eigenvalues ---    0.32577   0.32589   0.32599   0.32607   0.32617
     Eigenvalues ---    0.32621   0.32672   0.32701   0.32794   0.32880
     Eigenvalues ---    0.32936   0.33159   0.33299   0.33483   0.34741
     Eigenvalues ---    0.35659   0.35681   0.35693   0.35701   0.35707
     Eigenvalues ---    0.35775   0.35908   0.36179   0.36257   0.37850
     Eigenvalues ---    0.40521   0.40713   0.40939   0.41159   0.43828
     Eigenvalues ---    0.44307   0.45555   0.45832   0.45937   0.45956
     Eigenvalues ---    0.46371   0.46538   0.47080   0.47597   0.48252
     Eigenvalues ---    0.48338   0.48537   0.49146   0.49608   0.50483
     Eigenvalues ---    0.51631
 RFO step:  Lambda=-2.89125358D-02 EMin= 2.33308277D-03
 Quartic linear search produced a step of  0.98296.
 Iteration  1 RMS(Cart)=  0.16840519 RMS(Int)=  0.01634704
 Iteration  2 RMS(Cart)=  0.08071213 RMS(Int)=  0.00211944
 Iteration  3 RMS(Cart)=  0.00323332 RMS(Int)=  0.00179487
 Iteration  4 RMS(Cart)=  0.00000886 RMS(Int)=  0.00179487
 Iteration  5 RMS(Cart)=  0.00000003 RMS(Int)=  0.00179487
 ITry= 1 IFail=0 DXMaxC= 1.12D+00 DCOld= 1.00D+10 DXMaxT= 5.05D-01 DXLimC= 3.00D+00 Rises=F
 Variable       Old X    -DE/DX   Delta X   Delta X   Delta X     New X
                                 (Linear)    (Quad)   (Total)
    R1        3.33919  -0.00854  -0.03397  -0.01387  -0.04611   3.29307
    R2        3.36766  -0.01317  -0.05808   0.00127  -0.05844   3.30922
    R3        3.33369  -0.01246  -0.02544  -0.04192  -0.06694   3.26675
    R4        3.37702  -0.00915  -0.02780  -0.00758  -0.03777   3.33925
    R5        2.57836  -0.00948  -0.02758  -0.00031  -0.02789   2.55047
    R6        2.58274  -0.00909  -0.03337   0.00730  -0.02607   2.55667
    R7        2.57096  -0.01548  -0.04371  -0.00282  -0.04653   2.52443
    R8        2.58862  -0.01112  -0.03840   0.00545  -0.03295   2.55567
    R9        2.59225  -0.00501  -0.02152   0.00774  -0.01378   2.57847
   R10        2.58108  -0.01085  -0.03514   0.00321  -0.03194   2.54914
   R11        2.76376  -0.01519  -0.04055  -0.03368  -0.07175   2.69201
   R12        2.83144  -0.01399  -0.09428   0.03979  -0.05449   2.77695
   R13        2.83238  -0.00785  -0.02659  -0.01316  -0.03851   2.79386
   R14        2.82744   0.00188   0.00893  -0.00183   0.00710   2.83454
   R15        2.68295  -0.02233  -0.11333   0.02488  -0.08626   2.59669
   R16        2.84584   0.00268   0.02326  -0.01564   0.00762   2.85346
   R17        2.87603   0.00545   0.01029   0.01509   0.02557   2.90160
   R18        2.58614   0.00523   0.00793   0.00732   0.01557   2.60171
   R19        2.89599   0.00477   0.01717   0.00623   0.02360   2.91959
   R20        2.84437   0.00190   0.01026  -0.00270   0.00763   2.85200
   R21        2.80328  -0.00587  -0.04726   0.02884  -0.01842   2.78486
   R22        2.87214   0.00439   0.02267  -0.00669   0.01523   2.88737
   R23        2.76058  -0.01249  -0.05974   0.01194  -0.04783   2.71275
   R24        2.08635  -0.00210  -0.01160   0.00389  -0.00772   2.07863
   R25        2.08901  -0.00213  -0.00807  -0.00067  -0.00874   2.08027
   R26        2.08713  -0.00229  -0.01047   0.00152  -0.00894   2.07818
   R27        2.09045  -0.00252  -0.00692  -0.00404  -0.01096   2.07949
   R28        2.08789  -0.00452  -0.00925  -0.01120  -0.02044   2.06745
   R29        2.08737  -0.00187  -0.01045   0.00363  -0.00683   2.08055
   R30        2.81058  -0.00824  -0.02799  -0.00705  -0.03504   2.77554
   R31        2.58895   0.00863   0.02825  -0.00026   0.02572   2.61467
   R32        2.82344  -0.00990  -0.05388   0.01460  -0.03928   2.78417
   R33        2.58193   0.00678   0.00902   0.01537   0.02304   2.60497
   R34        2.66781  -0.00081  -0.01232   0.01123  -0.00109   2.66672
   R35        2.67284  -0.00018  -0.00896   0.00976   0.00080   2.67364
   R36        2.64326  -0.00087  -0.00024  -0.00294  -0.00318   2.64007
   R37        2.04049   0.00400   0.02514  -0.01296   0.01217   2.05266
   R38        2.63813  -0.00135  -0.00197  -0.00256  -0.00453   2.63360
   R39        2.05579   0.00267   0.01600  -0.00735   0.00865   2.06444
   R40        2.63653   0.00107   0.00855  -0.00600   0.00255   2.63908
   R41        2.05886   0.00235   0.01241  -0.00436   0.00805   2.06691
   R42        2.63653   0.00224   0.00985  -0.00333   0.00653   2.64306
   R43        2.05892   0.00231   0.01280  -0.00500   0.00780   2.06672
   R44        2.05938   0.00215   0.01367  -0.00680   0.00686   2.06624
   R45        2.84666   0.00183   0.00874  -0.00164   0.00710   2.85376
   R46        2.08745  -0.00166  -0.00998   0.00408  -0.00590   2.08154
   R47        2.08332  -0.00230  -0.01223   0.00369  -0.00854   2.07478
   R48        2.07831  -0.00413  -0.01542  -0.00148  -0.01690   2.06141
   R49        2.66364  -0.00076  -0.00595   0.00391  -0.00204   2.66160
   R50        2.66664   0.00028  -0.00107   0.00217   0.00109   2.66774
   R51        2.64203  -0.00078  -0.00047  -0.00237  -0.00284   2.63919
   R52        2.05154   0.00317   0.01422  -0.00296   0.01126   2.06280
   R53        2.63916  -0.00115  -0.00217  -0.00160  -0.00377   2.63539
   R54        2.05796   0.00248   0.01368  -0.00531   0.00837   2.06633
   R55        2.63916   0.00089   0.00478  -0.00227   0.00251   2.64167
   R56        2.05876   0.00241   0.01288  -0.00467   0.00821   2.06697
   R57        2.63947   0.00172   0.00545   0.00001   0.00547   2.64494
   R58        2.05888   0.00235   0.01312  -0.00521   0.00791   2.06679
   R59        2.05916   0.00222   0.01353  -0.00635   0.00718   2.06635
   R60        2.84669   0.00031  -0.00282   0.00515   0.00233   2.84902
   R61        2.08871  -0.00248  -0.00842  -0.00200  -0.01042   2.07829
   R62        2.08152  -0.00211  -0.01060   0.00265  -0.00795   2.07357
   R63        2.07467  -0.00048  -0.00730   0.00671  -0.00060   2.07407
    A1        1.61699   0.00309   0.02000  -0.01459   0.00738   1.62436
    A2        1.60630   0.00485   0.03251  -0.00421   0.02539   1.63168
    A3        1.98555  -0.00330  -0.00192   0.02387   0.00966   1.99522
    A4        1.88967   0.00510   0.04186  -0.00275   0.03483   1.92450
    A5        2.07105   0.00763   0.03549   0.06095   0.08867   2.15971
    A6        1.93281  -0.00034  -0.01893   0.02630   0.00351   1.93632
    A7        2.05011  -0.00594   0.00035  -0.00434  -0.01229   2.03782
    A8        2.11856   0.01140   0.06193   0.03577   0.09260   2.21115
    A9        1.89834  -0.00066  -0.00858   0.02473   0.00871   1.90705
   A10        2.05315  -0.00025   0.02110   0.01914   0.02645   2.07960
   A11        2.11408   0.00829   0.04734   0.04818   0.08432   2.19840
   A12        2.16928   0.00766   0.00257   0.05014   0.05111   2.22040
   A13        2.21348  -0.00465  -0.00796  -0.01590  -0.02580   2.18768
   A14        1.89096  -0.00280   0.00420  -0.02055  -0.01697   1.87399
   A15        1.89280  -0.00260  -0.03159   0.01056  -0.02135   1.87145
   A16        2.02317   0.00168   0.00697   0.01156   0.01856   2.04173
   A17        1.89101  -0.00136   0.01685  -0.04201  -0.02620   1.86481
   A18        1.91645   0.00153   0.01372   0.00006   0.01370   1.93015
   A19        1.94594  -0.00120  -0.01181   0.00627  -0.00542   1.94052
   A20        1.79349   0.00205   0.00794   0.01275   0.02068   1.81416
   A21        1.93718   0.00191  -0.00504   0.02111   0.01623   1.95341
   A22        2.24426   0.00089   0.01578  -0.01376   0.00122   2.24548
   A23        2.09837  -0.00269  -0.01066  -0.00290  -0.01444   2.08393
   A24        1.89114  -0.00067  -0.01070   0.01015  -0.00063   1.89051
   A25        1.99295   0.00057   0.00423  -0.00501  -0.00074   1.99221
   A26        2.00095   0.00098   0.01092  -0.00326   0.00784   2.00879
   A27        1.88918  -0.00048   0.00019  -0.00400  -0.00362   1.88556
   A28        1.88742   0.00069   0.00592  -0.00551   0.00038   1.88780
   A29        1.79650  -0.00112  -0.01035   0.00686  -0.00379   1.79271
   A30        1.89216  -0.00372  -0.03390   0.00314  -0.03077   1.86139
   A31        1.93424   0.00279   0.01817   0.00672   0.02513   1.95937
   A32        1.92034  -0.00168  -0.00799  -0.00925  -0.01817   1.90217
   A33        1.98287   0.00041   0.00257   0.00220   0.00435   1.98722
   A34        1.95373   0.00147   0.01295  -0.00414   0.00907   1.96280
   A35        1.77889   0.00104   0.01190   0.00070   0.01242   1.79131
   A36        2.09764  -0.00456  -0.01851   0.00367  -0.01666   2.08098
   A37        1.99560   0.00640   0.03271  -0.01920   0.01652   2.01212
   A38        2.18993  -0.00185  -0.01421   0.01539  -0.00072   2.18920
   A39        1.90985  -0.00166  -0.00848  -0.00546  -0.01390   1.89595
   A40        1.94639   0.00392   0.03165  -0.00698   0.02450   1.97088
   A41        1.92856   0.00087   0.00637  -0.00112   0.00501   1.93358
   A42        1.89697  -0.00102  -0.01024   0.00562  -0.00453   1.89244
   A43        1.89827  -0.00086  -0.00924   0.00098  -0.00830   1.88997
   A44        1.88284  -0.00137  -0.01076   0.00741  -0.00375   1.87909
   A45        1.95031   0.00405   0.03523  -0.01072   0.02418   1.97448
   A46        1.92907   0.00244   0.00992   0.00959   0.01901   1.94808
   A47        1.89003  -0.00335  -0.02703   0.00439  -0.02242   1.86761
   A48        1.89221  -0.00135  -0.00418   0.00079  -0.00429   1.88792
   A49        1.90072  -0.00079  -0.00814   0.00260  -0.00517   1.89556
   A50        1.90082  -0.00114  -0.00630  -0.00676  -0.01301   1.88781
   A51        2.06727   0.00347  -0.00042   0.01582   0.01664   2.08391
   A52        1.94723  -0.00621  -0.03739   0.02344  -0.01674   1.93049
   A53        2.26869   0.00274   0.03781  -0.03921  -0.00013   2.26855
   A54        2.06076   0.00035  -0.00641   0.00304  -0.00200   2.05876
   A55        1.93915  -0.00550  -0.01634  -0.00022  -0.01993   1.91922
   A56        2.28213   0.00511   0.02235  -0.00417   0.01938   2.30152
   A57        2.16277  -0.00400  -0.01510  -0.00530  -0.02039   2.14237
   A58        2.07840   0.00401   0.00661   0.01744   0.02405   2.10245
   A59        2.04200  -0.00001   0.00848  -0.01216  -0.00368   2.03832
   A60        2.11439   0.00029  -0.00429   0.00724   0.00294   2.11733
   A61        2.13993  -0.00442  -0.02238  -0.00803  -0.03040   2.10952
   A62        2.02884   0.00413   0.02667   0.00076   0.02742   2.05626
   A63        2.12434   0.00039  -0.00014   0.00259   0.00245   2.12679
   A64        2.11313  -0.00268  -0.01621  -0.00090  -0.01710   2.09602
   A65        2.04570   0.00229   0.01634  -0.00170   0.01463   2.06034
   A66        2.10739   0.00053   0.00449  -0.00200   0.00249   2.10988
   A67        2.08455  -0.00107  -0.00812   0.00203  -0.00610   2.07846
   A68        2.09124   0.00054   0.00363  -0.00003   0.00360   2.09483
   A69        2.09852   0.00024   0.00005   0.00221   0.00225   2.10077
   A70        2.08937  -0.00074  -0.00429  -0.00072  -0.00502   2.08435
   A71        2.09530   0.00050   0.00424  -0.00148   0.00276   2.09805
   A72        2.07971  -0.00145  -0.00860   0.00213  -0.00647   2.07324
   A73        2.10196   0.00069   0.00436  -0.00152   0.00285   2.10481
   A74        2.10151   0.00076   0.00423  -0.00061   0.00362   2.10513
   A75        2.00633  -0.00257  -0.00948  -0.01014  -0.01940   1.98693
   A76        2.08320   0.00718   0.01257   0.03143   0.04324   2.12644
   A77        2.18881  -0.00478  -0.00416  -0.02485  -0.02971   2.15910
   A78        1.91260  -0.00126  -0.00167  -0.01263  -0.01420   1.89840
   A79        1.95523   0.00412   0.02112   0.00557   0.02658   1.98182
   A80        1.93191   0.00034  -0.00267   0.01250   0.00967   1.94158
   A81        1.93038  -0.00369  -0.02273  -0.01142  -0.03402   1.89636
   A82        1.84242   0.00175   0.01265   0.00280   0.01548   1.85790
   A83        1.88796  -0.00143  -0.00759   0.00326  -0.00464   1.88332
   A84        2.13430  -0.00487  -0.01004  -0.01750  -0.02759   2.10671
   A85        2.09205   0.00461   0.01054   0.01620   0.02670   2.11875
   A86        2.05592   0.00028  -0.00054   0.00206   0.00147   2.05739
   A87        2.10958   0.00022   0.00008   0.00093   0.00101   2.11059
   A88        2.11482  -0.00305  -0.01375  -0.00813  -0.02188   2.09294
   A89        2.05804   0.00283   0.01361   0.00735   0.02095   2.07899
   A90        2.11513  -0.00012   0.00282  -0.00482  -0.00200   2.11312
   A91        2.10231  -0.00172  -0.01105  -0.00027  -0.01132   2.09098
   A92        2.06563   0.00184   0.00822   0.00510   0.01332   2.07895
   A93        2.10301   0.00026   0.00398  -0.00329   0.00069   2.10371
   A94        2.08736  -0.00069  -0.00573   0.00182  -0.00391   2.08345
   A95        2.09276   0.00043   0.00174   0.00147   0.00321   2.09597
   A96        2.09795   0.00034   0.00074   0.00205   0.00278   2.10073
   A97        2.09062  -0.00065  -0.00297  -0.00174  -0.00472   2.08590
   A98        2.09461   0.00031   0.00223  -0.00030   0.00193   2.09654
   A99        2.08440  -0.00098  -0.00708   0.00336  -0.00372   2.08067
   A100       2.09946   0.00044   0.00353  -0.00209   0.00144   2.10090
   A101       2.09927   0.00054   0.00355  -0.00122   0.00232   2.10159
   A102       1.96032  -0.00225  -0.00098  -0.00774  -0.00996   1.95037
   A103       2.09126   0.00591  -0.00552   0.04271   0.03775   2.12900
   A104       2.22933  -0.00366   0.00591  -0.03341  -0.02697   2.20235
   A105       1.90132   0.00257   0.00600   0.02011   0.02613   1.92745
   A106       1.93796   0.00244   0.01406  -0.00469   0.00933   1.94729
   A107       1.97658  -0.00338  -0.01636  -0.00568  -0.02204   1.95454
   A108       1.88835  -0.00389  -0.01934  -0.01370  -0.03307   1.85528
   A109       1.84078   0.00320   0.02064   0.01369   0.03439   1.87517
   A110       1.91442  -0.00098  -0.00536  -0.00899  -0.01440   1.90002
    D1        0.09812  -0.00278  -0.03649  -0.05149  -0.09038   0.00774
    D2       -2.39038  -0.01554  -0.12616  -0.18849  -0.30933  -2.69970
    D3        3.06434   0.00274   0.03180   0.03367   0.06496   3.12930
    D4       -0.07923   0.00301   0.03268   0.05557   0.08782   0.00859
    D5        0.26061  -0.00498  -0.07994  -0.04080  -0.12200   0.13861
    D6       -2.27938  -0.01673  -0.16275  -0.13828  -0.29477  -2.57415
    D7        2.96537   0.00432   0.05018   0.03023   0.08237   3.04774
    D8       -0.13038   0.00504   0.05860   0.05748   0.11787  -0.01251
    D9        2.02934   0.01644   0.15766   0.12215   0.27642   2.30575
   D10       -1.74116   0.02158   0.21609   0.20794   0.42393  -1.31723
   D11       -0.31303   0.00386   0.07471   0.01765   0.09247  -0.22057
   D12        2.19966   0.00901   0.13314   0.10344   0.23998   2.43964
   D13        3.01846  -0.00209  -0.00776   0.02357   0.01460   3.03307
   D14        0.04172  -0.00375   0.00253  -0.09337  -0.09286  -0.05114
   D15       -1.01101   0.00988   0.08494   0.10645   0.19340  -0.81761
   D16        2.29543   0.00823   0.09522  -0.01050   0.08594   2.38137
   D17        0.22527  -0.00045  -0.02759   0.02017  -0.00620   0.21907
   D18       -2.81646   0.00155  -0.01559   0.05850   0.04525  -2.77121
   D19       -2.07180  -0.00788  -0.09358  -0.06859  -0.16592  -2.23772
   D20        1.16966  -0.00588  -0.08158  -0.03026  -0.11447   1.05519
   D21       -0.85934   0.00460   0.03777   0.03023   0.07018  -0.78916
   D22       -2.96824   0.00191   0.01377   0.02985   0.04495  -2.92329
   D23        1.23411   0.00392   0.03229   0.02975   0.06361   1.29772
   D24        2.95099  -0.00333  -0.01920  -0.07262  -0.09302   2.85797
   D25        0.84209  -0.00602  -0.04320  -0.07299  -0.11825   0.72385
   D26       -1.23874  -0.00402  -0.02468  -0.07309  -0.09958  -1.33833
   D27        3.03899   0.00164   0.02780   0.00923   0.03771   3.07670
   D28       -0.09711   0.00244   0.03622   0.03753   0.07481  -0.02230
   D29       -0.78270   0.01097   0.10727   0.13863   0.24673  -0.53597
   D30        2.36439   0.01177   0.11569   0.16693   0.28383   2.64821
   D31        1.20769   0.00535   0.03861   0.06625   0.10745   1.31513
   D32       -0.89166   0.00522   0.03675   0.06730   0.10688  -0.78478
   D33       -2.98575   0.00378   0.02579   0.06331   0.09160  -2.89415
   D34       -1.19684  -0.00504  -0.03669  -0.07750  -0.11688  -1.31372
   D35        2.98700  -0.00516  -0.03855  -0.07645  -0.11745   2.86955
   D36        0.89291  -0.00661  -0.04951  -0.08044  -0.13273   0.76019
   D37        0.87312  -0.00125  -0.01557  -0.04375  -0.06071   0.81241
   D38       -1.27883  -0.00028   0.01028  -0.06663  -0.05745  -1.33628
   D39        2.93194  -0.00068   0.01357  -0.08073  -0.06907   2.86287
   D40       -2.40732  -0.00022  -0.02518   0.05377   0.02909  -2.37823
   D41        1.72392   0.00075   0.00067   0.03090   0.03236   1.75627
   D42       -0.34850   0.00035   0.00396   0.01680   0.02073  -0.32777
   D43        2.95967   0.00263  -0.00790   0.10741   0.09693   3.05660
   D44       -0.09259   0.00140  -0.00818   0.04838   0.03741  -0.05518
   D45       -0.03859   0.00031   0.00097   0.00004   0.00147  -0.03712
   D46       -3.09085  -0.00092   0.00070  -0.05899  -0.05805   3.13429
   D47       -1.36651   0.00200   0.01563  -0.02530  -0.00991  -1.37643
   D48        0.74122   0.00117   0.00490  -0.01849  -0.01379   0.72743
   D49        2.73672   0.00123   0.00681  -0.02312  -0.01656   2.72016
   D50        0.71515  -0.00279  -0.01962  -0.03531  -0.05492   0.66023
   D51        2.82288  -0.00362  -0.03035  -0.02850  -0.05880   2.76408
   D52       -1.46481  -0.00356  -0.02844  -0.03313  -0.06156  -1.52637
   D53        2.76679  -0.00040  -0.00447  -0.02517  -0.02960   2.73719
   D54       -1.40867  -0.00123  -0.01520  -0.01837  -0.03348  -1.44215
   D55        0.58683  -0.00117  -0.01329  -0.02299  -0.03624   0.55059
   D56       -1.63114  -0.00068  -0.01041  -0.00878  -0.01955  -1.65069
   D57        2.51668   0.00178   0.01830  -0.01959  -0.00137   2.51532
   D58        0.41180  -0.00086  -0.00580  -0.01618  -0.02263   0.38916
   D59        1.42965   0.00062  -0.00863   0.04383   0.03453   1.46418
   D60       -0.70571   0.00307   0.02008   0.03301   0.05271  -0.65300
   D61       -2.81059   0.00044  -0.00402   0.03643   0.03144  -2.77915
   D62       -1.37509   0.00185  -0.02396   0.18348   0.15909  -1.21599
   D63        1.76036   0.00099  -0.03346   0.15170   0.11798   1.87833
   D64        1.86306   0.00030  -0.02468   0.11871   0.09429   1.95735
   D65       -1.28468  -0.00056  -0.03418   0.08693   0.05317  -1.23151
   D66       -0.72416   0.00427   0.03098   0.03590   0.06674  -0.65742
   D67        1.38097  -0.00060  -0.00888   0.03081   0.02182   1.40279
   D68       -2.77711   0.00125   0.00734   0.03180   0.03939  -2.73771
   D69       -2.83585   0.00399   0.03324   0.02906   0.06208  -2.77378
   D70       -0.73072  -0.00089  -0.00662   0.02398   0.01716  -0.71356
   D71        1.39438   0.00096   0.00960   0.02496   0.03473   1.42912
   D72        1.45056   0.00477   0.03542   0.03260   0.06775   1.51831
   D73       -2.72749  -0.00011  -0.00444   0.02751   0.02283  -2.70466
   D74       -0.60239   0.00175   0.01178   0.02849   0.04041  -0.56198
   D75        0.04062  -0.00039  -0.01340   0.00237  -0.01105   0.02958
   D76        3.11522  -0.00064  -0.02244   0.02366   0.00121   3.11644
   D77       -3.09514   0.00046  -0.00447   0.03246   0.02874  -3.06640
   D78       -0.02053   0.00021  -0.01351   0.05375   0.04099   0.02046
   D79       -2.60349   0.00209   0.02667   0.01987   0.04670  -2.55679
   D80        0.49103   0.00251   0.02559   0.03945   0.06517   0.55620
   D81        0.54050   0.00177   0.02576  -0.00682   0.01880   0.55930
   D82       -2.64816   0.00219   0.02468   0.01276   0.03727  -2.61090
   D83        0.03660  -0.00178  -0.01524  -0.04287  -0.05870  -0.02210
   D84       -3.03149  -0.00197  -0.00483  -0.06995  -0.07467  -3.10617
   D85       -3.10726  -0.00147  -0.01433  -0.01764  -0.03269  -3.13995
   D86        0.10783  -0.00166  -0.00392  -0.04471  -0.04866   0.05917
   D87        3.07653  -0.00039  -0.00237  -0.00691  -0.00859   3.06794
   D88       -0.05733  -0.00029  -0.00210  -0.00386  -0.00529  -0.06262
   D89       -0.12153  -0.00164  -0.01389  -0.04028  -0.05485  -0.17638
   D90        3.02779  -0.00154  -0.01362  -0.03724  -0.05154   2.97625
   D91       -0.03446  -0.00299  -0.02451  -0.05439  -0.08031  -0.11477
   D92        3.00031  -0.00433  -0.03641  -0.09161  -0.12804   2.87227
   D93       -3.12265  -0.00193  -0.01374  -0.02292  -0.03719   3.12334
   D94       -0.08788  -0.00327  -0.02564  -0.06014  -0.08493  -0.17281
   D95       -3.13969  -0.00009  -0.00138   0.00148   0.00005  -3.13964
   D96       -0.00721  -0.00022  -0.00183  -0.00277  -0.00457  -0.01178
   D97       -0.00568  -0.00016  -0.00165  -0.00139  -0.00303  -0.00871
   D98        3.12679  -0.00030  -0.00210  -0.00563  -0.00764   3.11915
   D99        3.13924  -0.00011  -0.00035  -0.00291  -0.00328   3.13596
   D100      -0.00768  -0.00028  -0.00205  -0.00440  -0.00644  -0.01412
   D101       0.00484  -0.00001   0.00000  -0.00009  -0.00008   0.00477
   D102       3.14112  -0.00017  -0.00171  -0.00159  -0.00324   3.13788
   D103       0.00259   0.00017   0.00181   0.00117   0.00295   0.00554
   D104       3.14088   0.00002   0.00050  -0.00045   0.00003   3.14091
   D105      -3.13044   0.00034   0.00245   0.00521   0.00772  -3.12273
   D106       0.00784   0.00019   0.00115   0.00358   0.00480   0.01264
   D107      -0.00085   0.00017   0.00154   0.00179   0.00331   0.00246
   D108       3.13919  -0.00001  -0.00025   0.00026   0.00000   3.13919
   D109      -3.13732   0.00034   0.00324   0.00323   0.00650  -3.13082
   D110       0.00272   0.00016   0.00145   0.00170   0.00320   0.00591
   D111       0.00161   0.00000  -0.00029   0.00061   0.00034   0.00195
   D112       3.14104  -0.00003  -0.00041  -0.00021  -0.00060   3.14044
   D113      -3.13666   0.00015   0.00104   0.00224   0.00330  -3.13336
   D114       0.00277   0.00011   0.00092   0.00142   0.00237   0.00513
   D115      -0.00246  -0.00016  -0.00136  -0.00206  -0.00341  -0.00587
   D116       3.14129  -0.00013  -0.00124  -0.00124  -0.00247   3.13882
   D117       3.14069   0.00002   0.00044  -0.00053  -0.00007   3.14062
   D118       0.00126   0.00005   0.00056   0.00029   0.00087   0.00213
   D119       2.09687   0.00168   0.00802   0.02889   0.03665   2.13352
   D120      -2.03694  -0.00110  -0.00761   0.00907   0.00098  -2.03597
   D121       0.07185   0.00011  -0.00482   0.02573   0.02074   0.09259
   D122      -0.93358   0.00366   0.02154   0.07014   0.09202  -0.84156
   D123       1.21579   0.00088   0.00590   0.05031   0.05635   1.27213
   D124      -2.95860   0.00209   0.00869   0.06697   0.07611  -2.88249
   D125       3.12177   0.00031  -0.00063   0.01063   0.00973   3.13150
   D126       0.02251   0.00025   0.00092   0.00618   0.00691   0.02942
   D127       0.02632  -0.00021   0.00014  -0.00894  -0.00879   0.01753
   D128      -3.07293  -0.00027   0.00170  -0.01339  -0.01162  -3.08455
   D129      -3.12580   0.00007   0.00152  -0.00548  -0.00423  -3.13002
   D130       0.03299   0.00011   0.00243  -0.00593  -0.00374   0.02926
   D131      -0.02919   0.00033   0.00022   0.01269   0.01294  -0.01625
   D132       3.12960   0.00037   0.00113   0.01223   0.01343  -3.14016
   D133      -0.00676   0.00003  -0.00001   0.00056   0.00050  -0.00625
   D134      -3.13699   0.00007   0.00071   0.00040   0.00111  -3.13588
   D135       3.09384  -0.00005  -0.00212   0.00451   0.00230   3.09614
   D136      -0.03639  -0.00001  -0.00140   0.00435   0.00290  -0.03349
   D137       0.01238  -0.00025  -0.00081  -0.00789  -0.00874   0.00364
   D138      -3.13037  -0.00009   0.00005  -0.00372  -0.00367  -3.13404
   D139       3.13713  -0.00033  -0.00187  -0.00749  -0.00946   3.12767
   D140      -0.00563  -0.00016  -0.00101  -0.00332  -0.00439  -0.01001
   D141      -0.01085   0.00007  -0.00051   0.00453   0.00404  -0.00680
   D142      -3.14037  -0.00002  -0.00019   0.00000  -0.00017  -3.14055
   D143       3.11935   0.00002  -0.00128   0.00469   0.00339   3.12274
   D144      -0.01017  -0.00007  -0.00096   0.00016  -0.00083  -0.01100
   D145       0.00806   0.00004   0.00091  -0.00091   0.00003   0.00808
   D146       3.13759   0.00013   0.00059   0.00362   0.00424  -3.14136
   D147      -3.13237  -0.00012   0.00005  -0.00509  -0.00507  -3.13744
   D148      -0.00284  -0.00003  -0.00027  -0.00056  -0.00086  -0.00370
   D149      -0.84006   0.00301   0.02421   0.02764   0.05202  -0.78804
   D150       1.23784   0.00132   0.01269   0.02061   0.03350   1.27133
   D151      -2.88246  -0.00062   0.00432   0.00081   0.00538  -2.87708
   D152       2.22315   0.00287   0.01329   0.05435   0.06740   2.29055
   D153      -1.98214   0.00119   0.00178   0.04732   0.04888  -1.93326
   D154       0.18075  -0.00075  -0.00660   0.02752   0.02076   0.20152
         Item               Value     Threshold  Converged?
 Maximum Force            0.022333     0.000450     NO 
 RMS     Force            0.004484     0.000300     NO 
 Maximum Displacement     1.117228     0.001800     NO 
 RMS     Displacement     0.196944     0.001200     NO 
 Predicted change in Energy=-5.371479D-02
 Lowest energy point so far.  Saving SCF results.
 GradGradGradGradGradGradGradGradGradGradGradGradGradGradGradGradGradGrad

 Leave Link  103 at Thu Dec 13 21:06:43 2018, MaxMem=   805306368 cpu:         2.1
 (Enter /pbs_home/pkowalski/g09d01/g09/l202.exe)
 Stoichiometry    C29H22F6S2
 Framework group  C1[X(C29H22F6S2)]
 Deg. of freedom   171
 Full point group                 C1      NOp   1
 RotChk:  IX=0 Diff= 4.55D-02
 Largest Abelian subgroup         C1      NOp   1
 Largest concise Abelian subgroup C1      NOp   1
                         Standard orientation:                         
 ---------------------------------------------------------------------
 Center     Atomic      Atomic             Coordinates (Angstroms)
 Number     Number       Type             X           Y           Z
 ---------------------------------------------------------------------
      1         16           0        2.195847   -1.678271    1.582280
      2         16           0       -1.497311   -2.159700   -0.323532
      3          9           0       -2.584060    3.168900   -0.305825
      4          9           0       -1.046749    3.501652   -1.808972
      5          9           0       -0.399657    5.056932    0.304913
      6          9           0       -1.080940    3.522674    1.694539
      7          9           0        1.677048    3.559593   -0.434018
      8          9           0        1.505743    3.113190    1.689083
      9          6           0       -1.360826    0.333903   -1.059391
     10          6           0       -0.564067   -0.840757   -0.938203
     11          6           0        0.990854   -0.425097    1.462830
     12          6           0       -0.745175    1.543473   -0.496064
     13          6           0       -1.276126    2.981694   -0.581186
     14          6           0        0.464868    1.590110    0.158998
     15          6           0       -0.477452    3.738212    0.503601
     16          6           0        0.862217    3.003479    0.508617
     17          6           0        1.370531    0.478665    0.499898
     18          6           0        0.112527   -0.133090    2.655865
     19          6           0        0.645525   -1.191234   -1.753054
     20          6           0        3.201692   -0.959706    0.341910
     21          6           0       -3.021997   -1.273379   -0.434205
     22          6           0       -4.266549   -1.998522   -0.124491
     23          6           0       -5.529562   -1.369726   -0.096124
     24          6           0       -4.235631   -3.380922    0.175102
     25          6           0       -6.690823   -2.086260    0.203624
     26          6           0       -5.394010   -4.093865    0.478587
     27          6           0       -6.636394   -3.451592    0.492118
     28          6           0       -2.793391   -0.001861   -0.915054
     29          6           0       -3.880714    0.900922   -1.447268
     30          6           0        4.470033   -1.605129   -0.021383
     31          6           0        5.582213   -0.835234   -0.413909
     32          6           0        4.626933   -3.006609    0.043028
     33          6           0        6.794030   -1.443388   -0.748789
     34          6           0        5.838549   -3.611331   -0.290404
     35          6           0        6.930076   -2.833572   -0.693703
     36          6           0        2.629891    0.207156   -0.133369
     37          6           0        3.176258    1.082708   -1.232394
     38          1           0        0.702715    0.423153    3.398961
     39          1           0       -0.278654   -1.044440    3.133621
     40          1           0       -0.747987    0.486655    2.364602
     41          1           0        1.253196   -1.990607   -1.302883
     42          1           0        1.289880   -0.321570   -1.912521
     43          1           0        0.284044   -1.535126   -2.734493
     44          1           0       -5.627294   -0.306389   -0.295226
     45          1           0       -3.286880   -3.922430    0.165363
     46          1           0       -7.650724   -1.562090    0.216073
     47          1           0       -5.324371   -5.162206    0.701955
     48          1           0       -7.548113   -4.007536    0.727141
     49          1           0       -4.499261    0.329992   -2.157728
     50          1           0       -4.532615    1.310899   -0.664716
     51          1           0       -3.460840    1.738052   -2.006623
     52          1           0        5.514105    0.254185   -0.423585
     53          1           0        3.783555   -3.634710    0.342773
     54          1           0        7.643030   -0.820606   -1.044973
     55          1           0        5.929714   -4.699975   -0.238232
     56          1           0        7.880378   -3.306897   -0.955528
     57          1           0        2.388728    1.318168   -1.963066
     58          1           0        3.532208    2.044648   -0.842514
     59          1           0        3.995259    0.595608   -1.776992
 ---------------------------------------------------------------------
 Rotational constants (GHZ):      0.1238602      0.0721062      0.0509931
 Leave Link  202 at Thu Dec 13 21:06:43 2018, MaxMem=   805306368 cpu:         0.0
 (Enter /pbs_home/pkowalski/g09d01/g09/l301.exe)
 Basis read from rwf:  (5D, 7F)
 No pseudopotential information found on rwf file.
 There are   673 symmetry adapted cartesian basis functions of A   symmetry.
 There are   636 symmetry adapted basis functions of A   symmetry.
   636 basis functions,  1103 primitive gaussians,   673 cartesian basis functions
   141 alpha electrons      141 beta electrons
       nuclear repulsion energy      4679.7359934379 Hartrees.
 IExCor=  402 DFT=T Ex+Corr=B3LYP ExCW=0 ScaHFX=  0.200000
 ScaDFX=  0.800000  0.720000  1.000000  0.810000 ScalE2=  1.000000  1.000000
 IRadAn=      0 IRanWt=     -1 IRanGd=            0 ICorTp=0 IEmpDi=131
 NAtoms=   59 NActive=   59 NUniq=   59 SFac= 1.00D+00 NAtFMM=   60 NAOKFM=F Big=F
 Integral buffers will be    131072 words long.
 Raffenetti 2 integral format.
 Two-electron integral symmetry is turned on.
 R6Disp:  Grimme-D3 Dispersion energy=       -0.0801793846 Hartrees.
 Nuclear repulsion after empirical dispersion term =     4679.6558140533 Hartrees.
 No density basis found on file   724.
 Leave Link  301 at Thu Dec 13 21:06:43 2018, MaxMem=   805306368 cpu:         0.6
 (Enter /pbs_home/pkowalski/g09d01/g09/l302.exe)
 NPDir=0 NMtPBC=     1 NCelOv=     1 NCel=       1 NClECP=     1 NCelD=      1
         NCelK=      1 NCelE2=     1 NClLst=     1 CellRange=     0.0.
 One-electron integrals computed using PRISM.
 NBasis=   636 RedAO= T EigKep=  3.00D-04  NBF=   636
 NBsUse=   636 1.00D-06 EigRej= -1.00D+00 NBFU=   636
 Precomputing XC quadrature grid using
 IXCGrd= 4 IRadAn=           0 IRanWt=          -1 IRanGd=           0 AccXCQ= 0.00D+00.
 Generated NRdTot=       0 NPtTot=           0 NUsed=           0 NTot=          32
 NSgBfM=   613   614   621   623   623 MxSgAt=    59 MxSgA2=    59.
 Leave Link  302 at Thu Dec 13 21:06:45 2018, MaxMem=   805306368 cpu:        16.4
 (Enter /pbs_home/pkowalski/g09d01/g09/l303.exe)
 DipDrv:  MaxL=1.
 Leave Link  303 at Thu Dec 13 21:06:46 2018, MaxMem=   805306368 cpu:         1.5
 (Enter /pbs_home/pkowalski/g09d01/g09/l401.exe)
 Initial guess from the checkpoint file:  "dae0068freq_open_b3lyp_air_D3.chk"
 B after Tr=     0.000000    0.000000    0.000000
         Rot=    0.999901   -0.002997    0.003316    0.013334 Ang=  -1.61 deg.
 Guess basis will be translated and rotated to current coordinates.
 JPrj=2 DoOrth=T DoCkMO=T.
 Generating alternative initial guess.
 ExpMin= 1.22D-01 ExpMax= 9.18D+03 ExpMxC= 1.38D+03 IAcc=1 IRadAn=         1 AccDes= 0.00D+00
 Harris functional with IExCor=  402 and IRadAn=       1 diagonalized for initial guess.
 HarFok:  IExCor=  402 AccDes= 0.00D+00 IRadAn=         1 IDoV= 1 UseB2=F ITyADJ=14
 ICtDFT=  3500011 ScaDFX=  1.000000  1.000000  1.000000  1.000000
 FoFCou: FMM=F IPFlag=           0 FMFlag=      100000 FMFlg1=           0
         NFxFlg=           0 DoJE=T BraDBF=F KetDBF=T FulRan=T
         wScrn=  0.000000 ICntrl=     500 IOpCl=  0 I1Cent=   200000004 NGrid=           0
         NMat0=    1 NMatS0=      1 NMatT0=    0 NMatD0=    1 NMtDS0=    0 NMtDT0=    0
 Petite list used in FoFCou.
 Harris En= -2512.13354661081    
 Leave Link  401 at Thu Dec 13 21:06:51 2018, MaxMem=   805306368 cpu:        42.1
 (Enter /pbs_home/pkowalski/g09d01/g09/l502.exe)
 Closed shell SCF:
 Using DIIS extrapolation, IDIIS=  1040.
 Integral symmetry usage will be decided dynamically.
 IVT=     1387805 IEndB=     1387805 NGot=   805306368 MDV=   804388806
 LenX=   804388806 LenY=   803935204
 Requested convergence on RMS density matrix=1.00D-08 within 128 cycles.
 Requested convergence on MAX density matrix=1.00D-06.
 Requested convergence on             energy=1.00D-06.
 No special actions if energy rises.
 Fock matrices will be formed incrementally for  20 cycles.
 Integral accuracy reduced to 1.0D-05 until final iterations.

 Cycle   1  Pass 0  IDiag  1:
 FoFJK:  IHMeth= 1 ICntrl=       0 DoSepK=F KAlg= 0 I1Cent=   0 FoldK=F
 IRaf= 660000000 NMat=   1 IRICut=       1 DoRegI=T DoRafI=F ISym2E= 0.
 FoFCou: FMM=F IPFlag=           0 FMFlag=      100000 FMFlg1=           0
         NFxFlg=           0 DoJE=F BraDBF=F KetDBF=F FulRan=T
         wScrn=  0.000000 ICntrl=       0 IOpCl=  0 I1Cent=           0 NGrid=           0
         NMat0=    1 NMatS0=      1 NMatT0=    0 NMatD0=    1 NMtDS0=    0 NMtDT0=    0
 Symmetry not used in FoFCou.
 E= -2512.16453471842    
 DIIS: error= 6.04D-03 at cycle   1 NSaved=   1.
 NSaved= 1 IEnMin= 1 EnMin= -2512.16453471842     IErMin= 1 ErrMin= 6.04D-03
 ErrMax= 6.04D-03  0.00D+00 EMaxC= 1.00D-01 BMatC= 7.69D-02 BMatP= 7.69D-02
 IDIUse=3 WtCom= 9.40D-01 WtEn= 6.04D-02
 Coeff-Com:  0.100D+01
 Coeff-En:   0.100D+01
 Coeff:      0.100D+01
 Gap=     0.504 Goal=   None    Shift=    0.000
 GapD=    0.504 DampG=2.000 DampE=1.000 DampFc=2.0000 IDamp=-1.
 RMSDP=1.12D-03 MaxDP=4.28D-02              OVMax= 6.15D-02

 Cycle   2  Pass 0  IDiag  1:
 RMSU=  1.12D-03    CP:  9.98D-01
 E= -2512.28685760269     Delta-E=       -0.122322884270 Rises=F Damp=F
 DIIS: error= 1.20D-03 at cycle   2 NSaved=   2.
 NSaved= 2 IEnMin= 2 EnMin= -2512.28685760269     IErMin= 2 ErrMin= 1.20D-03
 ErrMax= 1.20D-03  0.00D+00 EMaxC= 1.00D-01 BMatC= 3.31D-03 BMatP= 7.69D-02
 IDIUse=3 WtCom= 9.88D-01 WtEn= 1.20D-02
 Coeff-Com:  0.662D-03 0.999D+00
 Coeff-En:   0.000D+00 0.100D+01
 Coeff:      0.654D-03 0.999D+00
 Gap=     0.122 Goal=   None    Shift=    0.000
 RMSDP=4.37D-04 MaxDP=2.85D-02 DE=-1.22D-01 OVMax= 5.61D-02

 Cycle   3  Pass 0  IDiag  1:
 RMSU=  4.33D-04    CP:  9.97D-01  9.56D-01
 E= -2512.27843837226     Delta-E=        0.008419230425 Rises=F Damp=F
 DIIS: error= 2.31D-03 at cycle   3 NSaved=   3.
 NSaved= 3 IEnMin= 2 EnMin= -2512.28685760269     IErMin= 2 ErrMin= 1.20D-03
 ErrMax= 2.31D-03  0.00D+00 EMaxC= 1.00D-01 BMatC= 1.15D-02 BMatP= 3.31D-03
 IDIUse=3 WtCom= 1.72D-01 WtEn= 8.28D-01
 Coeff-Com: -0.402D-01 0.687D+00 0.353D+00
 Coeff-En:   0.000D+00 0.731D+00 0.269D+00
 Coeff:     -0.692D-02 0.723D+00 0.284D+00
 Gap=     0.118 Goal=   None    Shift=    0.000
 RMSDP=2.67D-04 MaxDP=1.65D-02 DE= 8.42D-03 OVMax= 3.87D-02

 Cycle   4  Pass 0  IDiag  1:
 RMSU=  7.49D-05    CP:  9.97D-01  1.01D+00  4.25D-01
 E= -2512.29081959665     Delta-E=       -0.012381224391 Rises=F Damp=F
 DIIS: error= 2.92D-04 at cycle   4 NSaved=   4.
 NSaved= 4 IEnMin= 4 EnMin= -2512.29081959665     IErMin= 4 ErrMin= 2.92D-04
 ErrMax= 2.92D-04  0.00D+00 EMaxC= 1.00D-01 BMatC= 2.42D-04 BMatP= 3.31D-03
 IDIUse=3 WtCom= 9.97D-01 WtEn= 2.92D-03
 Coeff-Com: -0.227D-01 0.326D+00 0.115D+00 0.582D+00
 Coeff-En:   0.000D+00 0.000D+00 0.000D+00 0.100D+01
 Coeff:     -0.226D-01 0.325D+00 0.114D+00 0.583D+00
 Gap=     0.118 Goal=   None    Shift=    0.000
 RMSDP=5.22D-05 MaxDP=2.84D-03 DE=-1.24D-02 OVMax= 4.76D-03

 Cycle   5  Pass 0  IDiag  1:
 RMSU=  3.84D-05    CP:  9.97D-01  1.02D+00  3.60D-01  7.87D-01
 E= -2512.29103101482     Delta-E=       -0.000211418164 Rises=F Damp=F
 DIIS: error= 2.22D-04 at cycle   5 NSaved=   5.
 NSaved= 5 IEnMin= 5 EnMin= -2512.29103101482     IErMin= 5 ErrMin= 2.22D-04
 ErrMax= 2.22D-04  0.00D+00 EMaxC= 1.00D-01 BMatC= 4.37D-05 BMatP= 2.42D-04
 IDIUse=3 WtCom= 9.98D-01 WtEn= 2.22D-03
 Coeff-Com: -0.518D-02 0.516D-01-0.262D-03 0.346D+00 0.607D+00
 Coeff-En:   0.000D+00 0.000D+00 0.000D+00 0.116D+00 0.884D+00
 Coeff:     -0.517D-02 0.515D-01-0.262D-03 0.346D+00 0.608D+00
 Gap=     0.118 Goal=   None    Shift=    0.000
 RMSDP=1.92D-05 MaxDP=1.19D-03 DE=-2.11D-04 OVMax= 2.31D-03

 Cycle   6  Pass 0  IDiag  1:
 RMSU=  1.39D-05    CP:  9.97D-01  1.02D+00  3.70D-01  8.71D-01  7.20D-01
 E= -2512.29106998862     Delta-E=       -0.000038973800 Rises=F Damp=F
 DIIS: error= 1.42D-04 at cycle   6 NSaved=   6.
 NSaved= 6 IEnMin= 6 EnMin= -2512.29106998862     IErMin= 6 ErrMin= 1.42D-04
 ErrMax= 1.42D-04  0.00D+00 EMaxC= 1.00D-01 BMatC= 8.43D-06 BMatP= 4.37D-05
 IDIUse=3 WtCom= 9.99D-01 WtEn= 1.42D-03
 Coeff-Com: -0.574D-03-0.699D-02-0.134D-01 0.150D+00 0.386D+00 0.485D+00
 Coeff-En:   0.000D+00 0.000D+00 0.000D+00 0.000D+00 0.145D+00 0.855D+00
 Coeff:     -0.573D-03-0.698D-02-0.134D-01 0.150D+00 0.386D+00 0.485D+00
 Gap=     0.118 Goal=   None    Shift=    0.000
 RMSDP=7.51D-06 MaxDP=4.12D-04 DE=-3.90D-05 OVMax= 8.54D-04

 Initial convergence to 1.0D-05 achieved.  Increase integral accuracy.
 Cycle   7  Pass 1  IDiag  1:
 E= -2512.29146054924     Delta-E=       -0.000390560623 Rises=F Damp=F
 DIIS: error= 1.39D-04 at cycle   1 NSaved=   1.
 NSaved= 1 IEnMin= 1 EnMin= -2512.29146054924     IErMin= 1 ErrMin= 1.39D-04
 ErrMax= 1.39D-04  0.00D+00 EMaxC= 1.00D-01 BMatC= 1.69D-05 BMatP= 1.69D-05
 IDIUse=3 WtCom= 9.99D-01 WtEn= 1.39D-03
 Coeff-Com:  0.100D+01
 Coeff-En:   0.100D+01
 Coeff:      0.100D+01
 Gap=     0.118 Goal=   None    Shift=    0.000
 RMSDP=7.51D-06 MaxDP=4.12D-04 DE=-3.91D-04 OVMax= 8.23D-04

 Cycle   8  Pass 1  IDiag  1:
 RMSU=  2.03D-04    CP:  1.00D+00
 E= -2512.29147760893     Delta-E=       -0.000017059687 Rises=F Damp=F
 DIIS: error= 6.27D-05 at cycle   2 NSaved=   2.
 NSaved= 2 IEnMin= 2 EnMin= -2512.29147760893     IErMin= 2 ErrMin= 6.27D-05
 ErrMax= 6.27D-05  0.00D+00 EMaxC= 1.00D-01 BMatC= 2.54D-06 BMatP= 1.69D-05
 IDIUse=1 WtCom= 1.00D+00 WtEn= 0.00D+00
 Coeff-Com:  0.166D+00 0.834D+00
 Coeff:      0.166D+00 0.834D+00
 Gap=     0.118 Goal=   None    Shift=    0.000
 RMSDP=1.01D-05 MaxDP=4.68D-04 DE=-1.71D-05 OVMax= 1.27D-03

 Cycle   9  Pass 1  IDiag  1:
 RMSU=  9.99D-06    CP:  1.00D+00  1.01D+00
 E= -2512.29147198743     Delta-E=        0.000005621495 Rises=F Damp=F
 DIIS: error= 9.26D-05 at cycle   3 NSaved=   3.
 NSaved= 3 IEnMin= 2 EnMin= -2512.29147760893     IErMin= 2 ErrMin= 6.27D-05
 ErrMax= 9.26D-05  0.00D+00 EMaxC= 1.00D-01 BMatC= 7.45D-06 BMatP= 2.54D-06
 IDIUse=1 WtCom= 1.00D+00 WtEn= 0.00D+00
 Coeff-Com: -0.170D-02 0.633D+00 0.368D+00
 Coeff:     -0.170D-02 0.633D+00 0.368D+00
 Gap=     0.118 Goal=   None    Shift=    0.000
 RMSDP=6.52D-06 MaxDP=3.08D-04 DE= 5.62D-06 OVMax= 8.48D-04

 Cycle  10  Pass 1  IDiag  1:
 RMSU=  1.35D-06    CP:  1.00D+00  1.01D+00  3.66D-01
 E= -2512.29148040622     Delta-E=       -0.000008418792 Rises=F Damp=F
 DIIS: error= 1.08D-05 at cycle   4 NSaved=   4.
 NSaved= 4 IEnMin= 4 EnMin= -2512.29148040622     IErMin= 4 ErrMin= 1.08D-05
 ErrMax= 1.08D-05  0.00D+00 EMaxC= 1.00D-01 BMatC= 1.10D-07 BMatP= 2.54D-06
 IDIUse=1 WtCom= 1.00D+00 WtEn= 0.00D+00
 Coeff-Com: -0.427D-02 0.390D+00 0.236D+00 0.379D+00
 Coeff:     -0.427D-02 0.390D+00 0.236D+00 0.379D+00
 Gap=     0.118 Goal=   None    Shift=    0.000
 RMSDP=7.49D-07 MaxDP=4.46D-05 DE=-8.42D-06 OVMax= 1.17D-04

 Cycle  11  Pass 1  IDiag  1:
 RMSU=  4.77D-07    CP:  1.00D+00  1.01D+00  3.83D-01  5.92D-01
 E= -2512.29148051429     Delta-E=       -0.000000108067 Rises=F Damp=F
 DIIS: error= 2.72D-06 at cycle   5 NSaved=   5.
 NSaved= 5 IEnMin= 5 EnMin= -2512.29148051429     IErMin= 5 ErrMin= 2.72D-06
 ErrMax= 2.72D-06  0.00D+00 EMaxC= 1.00D-01 BMatC= 4.43D-09 BMatP= 1.10D-07
 IDIUse=1 WtCom= 1.00D+00 WtEn= 0.00D+00
 Coeff-Com: -0.244D-02 0.193D+00 0.118D+00 0.231D+00 0.460D+00
 Coeff:     -0.244D-02 0.193D+00 0.118D+00 0.231D+00 0.460D+00
 Gap=     0.118 Goal=   None    Shift=    0.000
 RMSDP=2.12D-07 MaxDP=1.23D-05 DE=-1.08D-07 OVMax= 2.83D-05

 Cycle  12  Pass 1  IDiag  1:
 RMSU=  1.64D-07    CP:  1.00D+00  1.01D+00  3.81D-01  6.11D-01  7.25D-01
 E= -2512.29148051871     Delta-E=       -0.000000004424 Rises=F Damp=F
 DIIS: error= 4.10D-07 at cycle   6 NSaved=   6.
 NSaved= 6 IEnMin= 6 EnMin= -2512.29148051871     IErMin= 6 ErrMin= 4.10D-07
 ErrMax= 4.10D-07  0.00D+00 EMaxC= 1.00D-01 BMatC= 3.67D-10 BMatP= 4.43D-09
 IDIUse=1 WtCom= 1.00D+00 WtEn= 0.00D+00
 Coeff-Com: -0.946D-03 0.691D-01 0.421D-01 0.958D-01 0.265D+00 0.529D+00
 Coeff:     -0.946D-03 0.691D-01 0.421D-01 0.958D-01 0.265D+00 0.529D+00
 Gap=     0.118 Goal=   None    Shift=    0.000
 RMSDP=6.23D-08 MaxDP=3.88D-06 DE=-4.42D-09 OVMax= 7.34D-06

 Cycle  13  Pass 1  IDiag  1:
 RMSU=  4.94D-08    CP:  1.00D+00  1.01D+00  3.80D-01  6.08D-01  7.71D-01
                    CP:  8.18D-01
 E= -2512.29148051913     Delta-E=       -0.000000000417 Rises=F Damp=F
 DIIS: error= 2.30D-07 at cycle   7 NSaved=   7.
 NSaved= 7 IEnMin= 7 EnMin= -2512.29148051913     IErMin= 7 ErrMin= 2.30D-07
 ErrMax= 2.30D-07  0.00D+00 EMaxC= 1.00D-01 BMatC= 5.09D-11 BMatP= 3.67D-10
 IDIUse=1 WtCom= 1.00D+00 WtEn= 0.00D+00
 Coeff-Com: -0.196D-03 0.122D-01 0.741D-02 0.235D-01 0.847D-01 0.309D+00
 Coeff-Com:  0.564D+00
 Coeff:     -0.196D-03 0.122D-01 0.741D-02 0.235D-01 0.847D-01 0.309D+00
 Coeff:      0.564D+00
 Gap=     0.118 Goal=   None    Shift=    0.000
 RMSDP=2.69D-08 MaxDP=1.71D-06 DE=-4.17D-10 OVMax= 3.21D-06

 Cycle  14  Pass 1  IDiag  1:
 RMSU=  1.97D-08    CP:  1.00D+00  1.01D+00  3.81D-01  6.12D-01  7.64D-01
                    CP:  8.78D-01  7.20D-01
 E= -2512.29148051913     Delta-E=        0.000000000001 Rises=F Damp=F
 DIIS: error= 2.11D-07 at cycle   8 NSaved=   8.
 NSaved= 8 IEnMin= 7 EnMin= -2512.29148051913     IErMin= 8 ErrMin= 2.11D-07
 ErrMax= 2.11D-07  0.00D+00 EMaxC= 1.00D-01 BMatC= 1.69D-11 BMatP= 5.09D-11
 IDIUse=1 WtCom= 1.00D+00 WtEn= 0.00D+00
 Coeff-Com:  0.214D-04-0.300D-02-0.186D-02 0.894D-03 0.146D-01 0.129D+00
 Coeff-Com:  0.408D+00 0.453D+00
 Coeff:      0.214D-04-0.300D-02-0.186D-02 0.894D-03 0.146D-01 0.129D+00
 Coeff:      0.408D+00 0.453D+00
 Gap=     0.118 Goal=   None    Shift=    0.000
 RMSDP=1.08D-08 MaxDP=7.93D-07 DE= 9.09D-13 OVMax= 1.24D-06

 Cycle  15  Pass 1  IDiag  1:
 RMSU=  6.08D-09    CP:  1.00D+00  1.01D+00  3.81D-01  6.14D-01  7.68D-01
                    CP:  8.76D-01  7.51D-01  5.93D-01
 E= -2512.29148051894     Delta-E=        0.000000000194 Rises=F Damp=F
 DIIS: error= 2.62D-08 at cycle   9 NSaved=   9.
 NSaved= 9 IEnMin= 7 EnMin= -2512.29148051913     IErMin= 9 ErrMin= 2.62D-08
 ErrMax= 2.62D-08  0.00D+00 EMaxC= 1.00D-01 BMatC= 7.74D-13 BMatP= 1.69D-11
 IDIUse=1 WtCom= 1.00D+00 WtEn= 0.00D+00
 Coeff-Com:  0.305D-04-0.285D-02-0.177D-02-0.164D-02-0.197D-03 0.397D-01
 Coeff-Com:  0.172D+00 0.252D+00 0.543D+00
 Coeff:      0.305D-04-0.285D-02-0.177D-02-0.164D-02-0.197D-03 0.397D-01
 Coeff:      0.172D+00 0.252D+00 0.543D+00
 Gap=     0.118 Goal=   None    Shift=    0.000
 RMSDP=2.27D-09 MaxDP=1.88D-07 DE= 1.94D-10 OVMax= 2.70D-07

 SCF Done:  E(RB3LYP) =  -2512.29148052     A.U. after   15 cycles
            NFock= 15  Conv=0.23D-08     -V/T= 2.0071
 KE= 2.494581437364D+03 PE=-1.526208503691D+04 EE= 5.575556304977D+03
 Leave Link  502 at Thu Dec 13 21:16:38 2018, MaxMem=   805306368 cpu:      4678.6
 (Enter /pbs_home/pkowalski/g09d01/g09/l701.exe)
 Compute integral first derivatives.
 ... and contract with generalized density number  0.
 R6Disp: Adding Grimme-D3 dispersion energy 1st derivatives to the gradient.
 Leave Link  701 at Thu Dec 13 21:16:39 2018, MaxMem=   805306368 cpu:         6.2
 (Enter /pbs_home/pkowalski/g09d01/g09/l702.exe)
 L702 exits ... SP integral derivatives will be done elsewhere.
 Leave Link  702 at Thu Dec 13 21:16:39 2018, MaxMem=   805306368 cpu:         0.2
 (Enter /pbs_home/pkowalski/g09d01/g09/l703.exe)
 Compute integral first derivatives, UseDBF=F ICtDFT=           0.
 Integral derivatives from FoFJK, PRISM(SPDF).
 Calling FoFJK, ICntrl=      2127 FMM=F ISym2X=0 I1Cent= 0 IOpClX= 0 NMat=1 NMatS=1 NMatT=0.
 FoFJK:  IHMeth= 1 ICntrl=    2127 DoSepK=F KAlg= 0 I1Cent=   0 FoldK=F
 IRaf=         0 NMat=   1 IRICut=       1 DoRegI=T DoRafI=F ISym2E= 0.
 FoFCou: FMM=F IPFlag=           0 FMFlag=      100000 FMFlg1=         800
         NFxFlg=           0 DoJE=F BraDBF=F KetDBF=F FulRan=T
         wScrn=  0.000000 ICntrl=    2127 IOpCl=  0 I1Cent=           0 NGrid=           0
         NMat0=    1 NMatS0=      1 NMatT0=    0 NMatD0=    1 NMtDS0=    0 NMtDT0=    0
 Symmetry not used in FoFCou.
 Leave Link  703 at Thu Dec 13 21:19:01 2018, MaxMem=   805306368 cpu:      1131.5
 (Enter /pbs_home/pkowalski/g09d01/g09/l716.exe)
 Dipole        =-1.45266340D-02-1.50147744D+00-3.53817219D-01
 ***** Axes restored to original set *****
 -------------------------------------------------------------------
 Center     Atomic                   Forces (Hartrees/Bohr)
 Number     Number              X              Y              Z
 -------------------------------------------------------------------
      1       16          -0.002518027   -0.001350904    0.001961171
      2       16           0.000978389   -0.000171687   -0.006766271
      3        9          -0.008378197   -0.005652821   -0.003580556
      4        9           0.000119923    0.002347459   -0.002573992
      5        9           0.001065583    0.002627740   -0.003660816
      6        9          -0.001656193    0.000657086    0.003296334
      7        9           0.002924094    0.002306309   -0.002227327
      8        9           0.000476686   -0.002398137    0.002438040
      9        6          -0.000716421   -0.018888504    0.029773332
     10        6          -0.019147951   -0.003674168   -0.021437136
     11        6           0.018660154   -0.001990999    0.021946142
     12        6           0.008825683    0.013111272   -0.014502911
     13        6           0.000215096   -0.003591173    0.004293408
     14        6           0.002256299    0.007277365   -0.005603275
     15        6           0.001446915   -0.002572624    0.001037335
     16        6          -0.002462671   -0.002776684   -0.000165623
     17        6          -0.006391085    0.008363357   -0.001168926
     18        6          -0.008900648   -0.005718646   -0.010662256
     19        6           0.004259566    0.002401719    0.006864681
     20        6           0.002613841    0.000726374    0.004306692
     21        6           0.001834008   -0.004548099   -0.002966527
     22        6           0.000293903   -0.000123617    0.000440159
     23        6          -0.002738175    0.000719587    0.000929437
     24        6          -0.000289754   -0.001206025   -0.000324880
     25        6          -0.000266615    0.000033921    0.000054562
     26        6          -0.000152773    0.000160527    0.000247329
     27        6          -0.000027394   -0.000009258   -0.000009659
     28        6           0.003509654    0.010845875    0.000230512
     29        6           0.002600896   -0.000356066    0.001389103
     30        6          -0.000772102   -0.000937990   -0.000461850
     31        6           0.004213095    0.000578661    0.000895295
     32        6          -0.000736060   -0.000446206   -0.001381442
     33        6           0.000243558    0.000227312   -0.000403932
     34        6           0.000861861    0.000007676   -0.000052694
     35        6          -0.000230365   -0.000372905   -0.000008531
     36        6           0.002991258    0.002224880   -0.000812591
     37        6          -0.000611769   -0.003949352   -0.001225087
     38        1           0.000055296    0.000778942    0.001159799
     39        1           0.000408832   -0.000364713   -0.000763367
     40        1           0.000383147    0.000653056    0.000161092
     41        1          -0.001132315    0.000883753   -0.000119885
     42        1          -0.004265276   -0.002465590   -0.004540640
     43        1          -0.000335425   -0.001134469   -0.000874643
     44        1           0.000613178   -0.000929797    0.000678473
     45        1          -0.000019335    0.000367750   -0.000215369
     46        1           0.000403184   -0.000186695   -0.000047462
     47        1           0.000091419    0.000469551   -0.000005522
     48        1           0.000483997    0.000216894   -0.000156888
     49        1          -0.001910311   -0.000549128    0.001750696
     50        1          -0.000093510    0.001909061    0.000637064
     51        1           0.002630080    0.003249526   -0.000090621
     52        1           0.000621165   -0.002013344    0.000855603
     53        1          -0.000124786    0.000723341   -0.000097280
     54        1          -0.000306887   -0.000309304    0.000147125
     55        1           0.000042606    0.000445803    0.000054174
     56        1          -0.000479752    0.000179691    0.000138490
     57        1          -0.001234497    0.002715140    0.000374785
     58        1           0.001327423    0.000932807    0.000836531
     59        1          -0.001552491    0.000546472    0.000010590
 -------------------------------------------------------------------
 Cartesian Forces:  Max     0.029773332 RMS     0.005071807
 Leave Link  716 at Thu Dec 13 21:19:01 2018, MaxMem=   805306368 cpu:         0.2
 (Enter /pbs_home/pkowalski/g09d01/g09/l103.exe)

 GradGradGradGradGradGradGradGradGradGradGradGradGradGradGradGradGradGrad
 Berny optimization.
 Using GEDIIS/GDIIS optimizer.
 FormGI is forming the generalized inverse of G from B-inverse, IUseBI=4.
 GSVD:  received Info=                   1 from GESDD.
 Internal  Forces:  Max     0.064907208 RMS     0.007820522
 Search for a local minimum.
 Step number   3 out of a maximum of  337
 All quantities printed in internal units (Hartrees-Bohrs-Radians)
 RMS Force = .78205D-02 SwitMx=.10000D-02 MixMth= 1
 Mixed Optimization -- RFO/linear search
 Update second derivatives using D2CorX and points    2    3
 DE= -4.36D-02 DEPred=-5.37D-02 R= 8.11D-01
 TightC=F SS=  1.41D+00  RLast= 1.11D+00 DXNew= 8.4853D-01 3.3374D+00
 Trust test= 8.11D-01 RLast= 1.11D+00 DXMaxT set to 8.49D-01
 ITU=  1  1  0
 Use linear search instead of GDIIS.
     Eigenvalues ---    0.00194   0.00459   0.00557   0.00661   0.00710
     Eigenvalues ---    0.00729   0.00743   0.00771   0.00792   0.00853
     Eigenvalues ---    0.00880   0.00889   0.01007   0.01043   0.01116
     Eigenvalues ---    0.01179   0.01247   0.01347   0.01374   0.01410
     Eigenvalues ---    0.01464   0.01561   0.01711   0.01828   0.01880
     Eigenvalues ---    0.01941   0.01959   0.01967   0.01987   0.02013
     Eigenvalues ---    0.02032   0.02081   0.02089   0.02137   0.02144
     Eigenvalues ---    0.02155   0.02155   0.02169   0.02172   0.02174
     Eigenvalues ---    0.02192   0.02218   0.04883   0.05178   0.06854
     Eigenvalues ---    0.06915   0.07021   0.07110   0.07220   0.07439
     Eigenvalues ---    0.07528   0.07593   0.07692   0.08105   0.09340
     Eigenvalues ---    0.09787   0.10343   0.11180   0.12157   0.12211
     Eigenvalues ---    0.13874   0.14511   0.15990   0.15998   0.15999
     Eigenvalues ---    0.15999   0.16000   0.16000   0.16000   0.16000
     Eigenvalues ---    0.16000   0.16000   0.16000   0.16000   0.16000
     Eigenvalues ---    0.16000   0.16000   0.16000   0.16000   0.16000
     Eigenvalues ---    0.16000   0.16005   0.16090   0.17062   0.18095
     Eigenvalues ---    0.20855   0.22000   0.22000   0.22003   0.22010
     Eigenvalues ---    0.22424   0.22753   0.23333   0.23466   0.23493
     Eigenvalues ---    0.24229   0.24450   0.24484   0.24639   0.24732
     Eigenvalues ---    0.24919   0.24960   0.24972   0.24980   0.24988
     Eigenvalues ---    0.24995   0.25037   0.25386   0.25730   0.26545
     Eigenvalues ---    0.27241   0.28510   0.28917   0.29480   0.29988
     Eigenvalues ---    0.30319   0.30647   0.31352   0.31560   0.31749
     Eigenvalues ---    0.31841   0.32202   0.32251   0.32568   0.32576
     Eigenvalues ---    0.32589   0.32598   0.32607   0.32614   0.32621
     Eigenvalues ---    0.32682   0.32704   0.32789   0.32889   0.32967
     Eigenvalues ---    0.33173   0.33299   0.33480   0.34685   0.35658
     Eigenvalues ---    0.35680   0.35693   0.35700   0.35707   0.35773
     Eigenvalues ---    0.35881   0.36158   0.36235   0.37819   0.40516
     Eigenvalues ---    0.40698   0.40919   0.41160   0.43827   0.44297
     Eigenvalues ---    0.45371   0.45636   0.45923   0.45953   0.46040
     Eigenvalues ---    0.46529   0.47076   0.47536   0.48228   0.48278
     Eigenvalues ---    0.48352   0.48571   0.49152   0.50534   0.51633
     Eigenvalues ---    0.68483
 RFO step:  Lambda=-5.96216355D-02 EMin= 1.94322907D-03
 Quartic linear search produced a step of  0.14790.
 Iteration  1 RMS(Cart)=  0.32294650 RMS(Int)=  0.01814605
 Iteration  2 RMS(Cart)=  0.13076030 RMS(Int)=  0.00254185
 Iteration  3 RMS(Cart)=  0.00514206 RMS(Int)=  0.00149882
 Iteration  4 RMS(Cart)=  0.00003797 RMS(Int)=  0.00149881
 Iteration  5 RMS(Cart)=  0.00000014 RMS(Int)=  0.00149881
 ITry= 1 IFail=0 DXMaxC= 1.52D+00 DCOld= 1.00D+10 DXMaxT= 8.49D-01 DXLimC= 3.00D+00 Rises=F
 Variable       Old X    -DE/DX   Delta X   Delta X   Delta X     New X
                                 (Linear)    (Quad)   (Total)
    R1        3.29307  -0.00171  -0.00682  -0.02567  -0.03169   3.26138
    R2        3.30922   0.00121  -0.00864  -0.02718  -0.03651   3.27271
    R3        3.26675  -0.00179  -0.00990  -0.03625  -0.04649   3.22026
    R4        3.33925  -0.00244  -0.00559  -0.02147  -0.02852   3.31072
    R5        2.55047   0.00625  -0.00412  -0.00711  -0.01124   2.53924
    R6        2.55667   0.00334  -0.00386  -0.00942  -0.01327   2.54340
    R7        2.52443   0.00293  -0.00688  -0.02036  -0.02724   2.49719
    R8        2.55567   0.00345  -0.00487  -0.01270  -0.01758   2.53809
    R9        2.57847   0.00427  -0.00204  -0.00208  -0.00412   2.57436
   R10        2.54914   0.00244  -0.00472  -0.01345  -0.01818   2.53097
   R11        2.69201  -0.00475  -0.01061  -0.04371  -0.05284   2.63917
   R12        2.77695   0.01355  -0.00806  -0.00239  -0.01045   2.76650
   R13        2.79386  -0.00649  -0.00570  -0.03206  -0.03692   2.75694
   R14        2.83454  -0.00185   0.00105   0.00061   0.00167   2.83621
   R15        2.59669   0.01028  -0.01276  -0.02706  -0.03887   2.55782
   R16        2.85346  -0.00428   0.00113  -0.00292  -0.00179   2.85167
   R17        2.90160  -0.00337   0.00378   0.00712   0.01095   2.91254
   R18        2.60171   0.02036   0.00230   0.03099   0.03321   2.63492
   R19        2.91959  -0.00398   0.00349   0.00245   0.00576   2.92535
   R20        2.85200   0.00094   0.00113   0.00591   0.00690   2.85891
   R21        2.78486   0.00601  -0.00272   0.00055  -0.00217   2.78269
   R22        2.88737  -0.00340   0.00225   0.00206   0.00466   2.89203
   R23        2.71275   0.00415  -0.00707  -0.01715  -0.02427   2.68848
   R24        2.07863   0.00118  -0.00114  -0.00198  -0.00312   2.07551
   R25        2.08027  -0.00013  -0.00129  -0.00458  -0.00587   2.07440
   R26        2.07818   0.00009  -0.00132  -0.00434  -0.00567   2.07252
   R27        2.07949  -0.00132  -0.00162  -0.00759  -0.00922   2.07027
   R28        2.06745  -0.00428  -0.00302  -0.01710  -0.02013   2.04732
   R29        2.08055   0.00115  -0.00101  -0.00158  -0.00259   2.07796
   R30        2.77554   0.00377  -0.00518  -0.01122  -0.01641   2.75914
   R31        2.61467   0.00578   0.00380   0.01924   0.02204   2.63671
   R32        2.78417   0.00189  -0.00581  -0.01649  -0.02230   2.76187
   R33        2.60497   0.00286   0.00341   0.01560   0.01890   2.62387
   R34        2.66672   0.00163  -0.00016   0.00160   0.00144   2.66815
   R35        2.67364   0.00030   0.00012   0.00082   0.00093   2.67457
   R36        2.64007  -0.00043  -0.00047  -0.00213  -0.00260   2.63747
   R37        2.05266  -0.00100   0.00180   0.00477   0.00657   2.05924
   R38        2.63360  -0.00034  -0.00067  -0.00274  -0.00341   2.63018
   R39        2.06444  -0.00021   0.00128   0.00410   0.00538   2.06982
   R40        2.63908  -0.00037   0.00038   0.00081   0.00119   2.64027
   R41        2.06691  -0.00044   0.00119   0.00342   0.00461   2.07152
   R42        2.64306  -0.00027   0.00097   0.00295   0.00392   2.64698
   R43        2.06672  -0.00047   0.00115   0.00325   0.00441   2.07113
   R44        2.06624  -0.00055   0.00101   0.00268   0.00369   2.06993
   R45        2.85376  -0.00042   0.00105   0.00288   0.00394   2.85770
   R46        2.08154   0.00015  -0.00087  -0.00275  -0.00363   2.07792
   R47        2.07478   0.00117  -0.00126  -0.00241  -0.00367   2.07111
   R48        2.06141   0.00374  -0.00250  -0.00238  -0.00488   2.05653
   R49        2.66160   0.00302  -0.00030   0.00291   0.00261   2.66421
   R50        2.66774  -0.00009   0.00016   0.00050   0.00066   2.66840
   R51        2.63919  -0.00009  -0.00042  -0.00150  -0.00191   2.63728
   R52        2.06280  -0.00194   0.00167   0.00281   0.00447   2.06728
   R53        2.63539   0.00016  -0.00056  -0.00179  -0.00235   2.63304
   R54        2.06633  -0.00032   0.00124   0.00377   0.00501   2.07134
   R55        2.64167  -0.00040   0.00037   0.00075   0.00112   2.64278
   R56        2.06697  -0.00045   0.00121   0.00348   0.00470   2.07167
   R57        2.64494  -0.00096   0.00081   0.00152   0.00233   2.64726
   R58        2.06679  -0.00044   0.00117   0.00335   0.00452   2.07131
   R59        2.06635  -0.00053   0.00106   0.00287   0.00393   2.07028
   R60        2.84902  -0.00067   0.00034  -0.00002   0.00032   2.84934
   R61        2.07829   0.00149  -0.00154  -0.00276  -0.00430   2.07399
   R62        2.07357   0.00162  -0.00118  -0.00138  -0.00255   2.07101
   R63        2.07407  -0.00136  -0.00009  -0.00254  -0.00262   2.07145
    A1        1.62436   0.00156   0.00109   0.00658   0.00907   1.63344
    A2        1.63168  -0.00172   0.00375   0.00809   0.01004   1.64172
    A3        1.99522   0.05215   0.00143   0.14282   0.14101   2.13622
    A4        1.92450  -0.00458   0.00515   0.01110   0.01275   1.93725
    A5        2.15971  -0.04152   0.01311  -0.05643  -0.05576   2.10395
    A6        1.93632   0.00485   0.00052   0.00324   0.00511   1.94143
    A7        2.03782  -0.00384  -0.00182  -0.02664  -0.03266   2.00516
    A8        2.21115  -0.00064   0.01369   0.03684   0.04919   2.26034
    A9        1.90705   0.00157   0.00129   0.00417   0.00253   1.90958
   A10        2.07960  -0.00046   0.00391   0.00723   0.00443   2.08403
   A11        2.19840   0.00178   0.01247   0.03901   0.04601   2.24441
   A12        2.22040  -0.06048   0.00756  -0.10046  -0.09422   2.12618
   A13        2.18768   0.06491  -0.00382   0.11895   0.11333   2.30101
   A14        1.87399  -0.00417  -0.00251  -0.01543  -0.01848   1.85551
   A15        1.87145   0.00017  -0.00316  -0.01338  -0.01660   1.85485
   A16        2.04173  -0.00699   0.00274  -0.01228  -0.01036   2.03137
   A17        1.86481   0.00318  -0.00387   0.00507   0.00228   1.86709
   A18        1.93015  -0.00172   0.00203   0.00146   0.00375   1.93390
   A19        1.94052  -0.00080  -0.00080  -0.00258  -0.00509   1.93543
   A20        1.81416   0.00653   0.00306   0.02301   0.02659   1.84075
   A21        1.95341  -0.00580   0.00240  -0.00269  -0.00032   1.95309
   A22        2.24548   0.03878   0.00018   0.07878   0.07785   2.32333
   A23        2.08393  -0.03286  -0.00214  -0.07468  -0.07772   2.00620
   A24        1.89051   0.00047  -0.00009   0.00186   0.00152   1.89202
   A25        1.99221  -0.00083  -0.00011  -0.00082  -0.00089   1.99131
   A26        2.00879   0.00131   0.00116   0.00753   0.00853   2.01732
   A27        1.88556   0.00036  -0.00054  -0.00069  -0.00051   1.88505
   A28        1.88780  -0.00057   0.00006   0.00106   0.00192   1.88972
   A29        1.79271  -0.00082  -0.00056  -0.00957  -0.01124   1.78147
   A30        1.86139   0.00103  -0.00455  -0.01309  -0.01765   1.84374
   A31        1.95937  -0.00138   0.00372   0.00954   0.01366   1.97304
   A32        1.90217   0.00053  -0.00269  -0.00233  -0.00571   1.89647
   A33        1.98722  -0.00252   0.00064  -0.00550  -0.00534   1.98188
   A34        1.96280  -0.00257   0.00134  -0.00264  -0.00094   1.96186
   A35        1.79131   0.00493   0.00184   0.01517   0.01700   1.80831
   A36        2.08098   0.00303  -0.00246  -0.00225  -0.00570   2.07528
   A37        2.01212  -0.00376   0.00244   0.00265   0.00660   2.01872
   A38        2.18920   0.00090  -0.00011   0.00097  -0.00013   2.18907
   A39        1.89595   0.00119  -0.00206  -0.00271  -0.00476   1.89118
   A40        1.97088  -0.00143   0.00362   0.00769   0.01128   1.98216
   A41        1.93358   0.00001   0.00074   0.00232   0.00302   1.93659
   A42        1.89244   0.00023  -0.00067  -0.00154  -0.00219   1.89024
   A43        1.88997  -0.00070  -0.00123  -0.00571  -0.00695   1.88303
   A44        1.87909   0.00071  -0.00055  -0.00064  -0.00127   1.87782
   A45        1.97448  -0.00064   0.00358   0.01101   0.01436   1.98884
   A46        1.94808   0.00264   0.00281   0.01709   0.01967   1.96775
   A47        1.86761  -0.00091  -0.00332  -0.01523  -0.01845   1.84916
   A48        1.88792   0.00116  -0.00063   0.00401   0.00292   1.89084
   A49        1.89556  -0.00027  -0.00076  -0.00493  -0.00562   1.88994
   A50        1.88781  -0.00218  -0.00192  -0.01390  -0.01572   1.87209
   A51        2.08391  -0.00547   0.00246  -0.00266   0.00024   2.08415
   A52        1.93049   0.00003  -0.00248  -0.00975  -0.01314   1.91735
   A53        2.26855   0.00545  -0.00002   0.01246   0.01288   2.28143
   A54        2.05876   0.00062  -0.00030   0.00060   0.00057   2.05933
   A55        1.91922  -0.00332  -0.00295  -0.01641  -0.01995   1.89927
   A56        2.30152   0.00246   0.00287   0.01490   0.01798   2.31949
   A57        2.14237   0.00135  -0.00302  -0.00728  -0.01030   2.13208
   A58        2.10245  -0.00072   0.00356   0.00993   0.01348   2.11593
   A59        2.03832  -0.00063  -0.00054  -0.00268  -0.00323   2.03509
   A60        2.11733   0.00024   0.00043   0.00192   0.00235   2.11968
   A61        2.10952  -0.00063  -0.00450  -0.01601  -0.02051   2.08901
   A62        2.05626   0.00039   0.00406   0.01405   0.01811   2.07437
   A63        2.12679   0.00000   0.00036   0.00115   0.00151   2.12831
   A64        2.09602  -0.00034  -0.00253  -0.00914  -0.01167   2.08436
   A65        2.06034   0.00034   0.00216   0.00798   0.01014   2.07048
   A66        2.10988  -0.00016   0.00037   0.00087   0.00124   2.11112
   A67        2.07846   0.00002  -0.00090  -0.00297  -0.00387   2.07459
   A68        2.09483   0.00014   0.00053   0.00209   0.00262   2.09745
   A69        2.10077   0.00032   0.00033   0.00161   0.00194   2.10271
   A70        2.08435  -0.00025  -0.00074  -0.00292  -0.00367   2.08068
   A71        2.09805  -0.00007   0.00041   0.00131   0.00172   2.09977
   A72        2.07324   0.00023  -0.00096  -0.00289  -0.00384   2.06940
   A73        2.10481  -0.00007   0.00042   0.00139   0.00181   2.10662
   A74        2.10513  -0.00015   0.00054   0.00149   0.00203   2.10716
   A75        1.98693   0.00446  -0.00287  -0.00574  -0.00798   1.97895
   A76        2.12644  -0.00830   0.00640   0.00601   0.01158   2.13802
   A77        2.15910   0.00375  -0.00439  -0.00047  -0.00471   2.15439
   A78        1.89840   0.00119  -0.00210  -0.00100  -0.00307   1.89533
   A79        1.98182   0.00060   0.00393   0.01321   0.01714   1.99896
   A80        1.94158  -0.00171   0.00143  -0.00179  -0.00040   1.94118
   A81        1.89636  -0.00098  -0.00503  -0.01697  -0.02194   1.87442
   A82        1.85790   0.00180   0.00229   0.01426   0.01655   1.87445
   A83        1.88332  -0.00082  -0.00069  -0.00793  -0.00867   1.87465
   A84        2.10671   0.00601  -0.00408  -0.00120  -0.00529   2.10142
   A85        2.11875  -0.00431   0.00395   0.00383   0.00778   2.12653
   A86        2.05739  -0.00171   0.00022  -0.00265  -0.00244   2.05495
   A87        2.11059   0.00037   0.00015   0.00154   0.00169   2.11228
   A88        2.09294   0.00010  -0.00324  -0.00986  -0.01309   2.07984
   A89        2.07899  -0.00048   0.00310   0.00821   0.01131   2.09030
   A90        2.11312   0.00087  -0.00030   0.00104   0.00074   2.11387
   A91        2.09098  -0.00111  -0.00167  -0.00820  -0.00987   2.08111
   A92        2.07895   0.00023   0.00197   0.00714   0.00911   2.08805
   A93        2.10371   0.00009   0.00010   0.00057   0.00068   2.10438
   A94        2.08345   0.00004  -0.00058  -0.00177  -0.00234   2.08111
   A95        2.09597  -0.00013   0.00047   0.00117   0.00164   2.09761
   A96        2.10073   0.00030   0.00041   0.00158   0.00199   2.10273
   A97        2.08590  -0.00011  -0.00070  -0.00223  -0.00293   2.08297
   A98        2.09654  -0.00019   0.00029   0.00064   0.00093   2.09747
   A99        2.08067   0.00008  -0.00055  -0.00211  -0.00266   2.07801
   A100       2.10090   0.00004   0.00021   0.00108   0.00130   2.10219
   A101       2.10159  -0.00012   0.00034   0.00102   0.00137   2.10295
   A102       1.95037   0.00060  -0.00147  -0.00366  -0.00543   1.94494
   A103       2.12900  -0.00328   0.00558   0.01106   0.01677   2.14578
   A104       2.20235   0.00271  -0.00399  -0.00711  -0.01098   2.19137
   A105       1.92745   0.00066   0.00386   0.01279   0.01663   1.94409
   A106       1.94729  -0.00058   0.00138   0.00333   0.00469   1.95198
   A107       1.95454   0.00057  -0.00326  -0.00825  -0.01155   1.94299
   A108       1.85528  -0.00083  -0.00489  -0.01810  -0.02299   1.83229
   A109       1.87517   0.00022   0.00509   0.01570   0.02075   1.89593
   A110       1.90002  -0.00009  -0.00213  -0.00563  -0.00780   1.89222
    D1        0.00774   0.00085  -0.01337  -0.00951  -0.02367  -0.01593
    D2       -2.69970  -0.00564  -0.04575  -0.12393  -0.16638  -2.86608
    D3        3.12930  -0.00013   0.00961   0.01235   0.02210  -3.13178
    D4        0.00859  -0.00081   0.01299   0.00975   0.02300   0.03158
    D5        0.13861  -0.00217  -0.01804  -0.03316  -0.05045   0.08816
    D6       -2.57415  -0.00288  -0.04360  -0.07110  -0.11022  -2.68437
    D7        3.04774   0.00195   0.01218   0.03441   0.04652   3.09427
    D8       -0.01251   0.00436   0.01743   0.04363   0.05958   0.04707
    D9        2.30575  -0.00912   0.04088   0.11550   0.16431   2.47007
   D10       -1.31723  -0.00908   0.06270   0.13750   0.20769  -1.10953
   D11       -0.22057   0.00013   0.01368   0.01343   0.02626  -0.19431
   D12        2.43964   0.00018   0.03549   0.03543   0.06964   2.50927
   D13        3.03307  -0.01184   0.00216  -0.12307  -0.12075   2.91231
   D14       -0.05114  -0.01839  -0.01373  -0.20110  -0.21669  -0.26783
   D15       -0.81761  -0.00074   0.02860   0.03668   0.06714  -0.75048
   D16        2.38137  -0.00728   0.01271  -0.04136  -0.02881   2.35256
   D17        0.21907   0.00320  -0.00092   0.01925   0.01841   0.23748
   D18       -2.77121   0.00339   0.00669   0.02078   0.02660  -2.74460
   D19       -2.23772  -0.02800  -0.02454  -0.18217  -0.19927  -2.43698
   D20        1.05519  -0.02780  -0.01693  -0.18064  -0.19108   0.86411
   D21       -0.78916   0.00070   0.01038   0.00775   0.01785  -0.77132
   D22       -2.92329  -0.00234   0.00665  -0.01857  -0.01261  -2.93590
   D23        1.29772  -0.00062   0.00941  -0.00194   0.00700   1.30472
   D24        2.85797  -0.00145  -0.01376  -0.02368  -0.03676   2.82121
   D25        0.72385  -0.00449  -0.01749  -0.05000  -0.06722   0.65663
   D26       -1.33833  -0.00277  -0.01473  -0.03337  -0.04761  -1.38594
   D27        3.07670   0.00351   0.00558   0.04029   0.04594   3.12263
   D28       -0.02230  -0.00067   0.01106   0.00698   0.01836  -0.00394
   D29       -0.53597   0.00985   0.03649   0.15362   0.19100  -0.34497
   D30        2.64821   0.00567   0.04198   0.12031   0.16342   2.81163
   D31        1.31513   0.00366   0.01589   0.06091   0.07762   1.39275
   D32       -0.78478   0.00347   0.01581   0.05981   0.07648  -0.70830
   D33       -2.89415   0.00354   0.01355   0.05363   0.06798  -2.82617
   D34       -1.31372  -0.00380  -0.01729  -0.06290  -0.08103  -1.39474
   D35        2.86955  -0.00399  -0.01737  -0.06400  -0.08217   2.78739
   D36        0.76019  -0.00391  -0.01963  -0.07019  -0.09067   0.66952
   D37        0.81241  -0.01095  -0.00898  -0.07474  -0.08029   0.73212
   D38       -1.33628  -0.00426  -0.00850  -0.04810  -0.05298  -1.38926
   D39        2.86287  -0.00620  -0.01022  -0.05893  -0.06444   2.79843
   D40       -2.37823  -0.00304   0.00430  -0.00370  -0.00132  -2.37955
   D41        1.75627   0.00365   0.00479   0.02293   0.02599   1.78226
   D42       -0.32777   0.00171   0.00307   0.01211   0.01453  -0.31324
   D43        3.05660   0.00189   0.01434   0.05570   0.07619   3.13279
   D44       -0.05518  -0.00243   0.00553   0.00029   0.00765  -0.04753
   D45       -0.03712  -0.00143   0.00022  -0.00595  -0.00581  -0.04293
   D46        3.13429  -0.00575  -0.00859  -0.06137  -0.07436   3.05993
   D47       -1.37643  -0.00295  -0.00147  -0.01231  -0.01370  -1.39013
   D48        0.72743  -0.00263  -0.00204  -0.01097  -0.01271   0.71472
   D49        2.72016  -0.00351  -0.00245  -0.01442  -0.01586   2.70430
   D50        0.66023  -0.00131  -0.00812  -0.02675  -0.03488   0.62535
   D51        2.76408  -0.00099  -0.00870  -0.02540  -0.03389   2.73019
   D52       -1.52637  -0.00187  -0.00910  -0.02886  -0.03704  -1.56341
   D53        2.73719   0.00005  -0.00438  -0.01295  -0.01735   2.71983
   D54       -1.44215   0.00037  -0.00495  -0.01161  -0.01636  -1.45851
   D55        0.55059  -0.00051  -0.00536  -0.01506  -0.01952   0.53108
   D56       -1.65069  -0.00230  -0.00289  -0.01312  -0.01516  -1.66585
   D57        2.51532  -0.00072  -0.00020   0.00103   0.00181   2.51713
   D58        0.38916   0.00051  -0.00335  -0.00280  -0.00540   0.38376
   D59        1.46418   0.00290   0.00511   0.03935   0.04274   1.50692
   D60       -0.65300   0.00448   0.00780   0.05350   0.05971  -0.59329
   D61       -2.77915   0.00571   0.00465   0.04968   0.05250  -2.72665
   D62       -1.21599   0.00679   0.02353   0.08020   0.10460  -1.11139
   D63        1.87833   0.01131   0.01745   0.11720   0.13526   2.01360
   D64        1.95735   0.00167   0.01394   0.01989   0.03322   1.99057
   D65       -1.23151   0.00620   0.00786   0.05689   0.06388  -1.16763
   D66       -0.65742   0.00201   0.00987   0.03517   0.04519  -0.61223
   D67        1.40279   0.00206   0.00323   0.01577   0.01917   1.42196
   D68       -2.73771   0.00079   0.00583   0.01737   0.02312  -2.71459
   D69       -2.77378   0.00095   0.00918   0.02694   0.03600  -2.73778
   D70       -0.71356   0.00101   0.00254   0.00755   0.00998  -0.70358
   D71        1.42912  -0.00026   0.00514   0.00915   0.01393   1.44304
   D72        1.51831   0.00116   0.01002   0.03170   0.04097   1.55928
   D73       -2.70466   0.00121   0.00338   0.01230   0.01495  -2.68971
   D74       -0.56198  -0.00006   0.00598   0.01390   0.01890  -0.54309
   D75        0.02958   0.00005  -0.00163   0.00016  -0.00138   0.02820
   D76        3.11644   0.00075   0.00018   0.00539   0.00563   3.12207
   D77       -3.06640  -0.00448   0.00425  -0.03544  -0.03086  -3.09726
   D78        0.02046  -0.00378   0.00606  -0.03020  -0.02386  -0.00340
   D79       -2.55679   0.00298   0.00691   0.03906   0.04607  -2.51072
   D80        0.55620   0.00251   0.00964   0.03838   0.04812   0.60432
   D81        0.55930   0.00369   0.00278   0.04187   0.04455   0.60385
   D82       -2.61090   0.00322   0.00551   0.04120   0.04661  -2.56429
   D83       -0.02210   0.00051  -0.00868  -0.00727  -0.01625  -0.03834
   D84       -3.10617   0.00001  -0.01104  -0.01347  -0.02453  -3.13070
   D85       -3.13995  -0.00007  -0.00483  -0.00994  -0.01496   3.12827
   D86        0.05917  -0.00057  -0.00720  -0.01615  -0.02325   0.03592
   D87        3.06794   0.00024  -0.00127  -0.01268  -0.01451   3.05342
   D88       -0.06262   0.00059  -0.00078  -0.00907  -0.01041  -0.07303
   D89       -0.17638  -0.00316  -0.00811  -0.02632  -0.03387  -0.21025
   D90        2.97625  -0.00280  -0.00762  -0.02271  -0.02977   2.94648
   D91       -0.11477  -0.00536  -0.01188  -0.04147  -0.05219  -0.16696
   D92        2.87227  -0.00675  -0.01894  -0.04241  -0.05886   2.81341
   D93        3.12334  -0.00232  -0.00550  -0.02927  -0.03485   3.08849
   D94       -0.17281  -0.00371  -0.01256  -0.03020  -0.04152  -0.21433
   D95       -3.13964   0.00019   0.00001   0.00125   0.00121  -3.13843
   D96       -0.01178  -0.00011  -0.00068  -0.00202  -0.00268  -0.01446
   D97       -0.00871  -0.00015  -0.00045  -0.00216  -0.00260  -0.01131
   D98        3.11915  -0.00045  -0.00113  -0.00543  -0.00650   3.11265
   D99        3.13596  -0.00021  -0.00048  -0.00252  -0.00302   3.13294
   D100      -0.01412  -0.00026  -0.00095  -0.00382  -0.00478  -0.01889
   D101       0.00477   0.00011  -0.00001   0.00091   0.00091   0.00568
   D102       3.13788   0.00006  -0.00048  -0.00039  -0.00084   3.13703
   D103       0.00554   0.00007   0.00044   0.00144   0.00186   0.00741
   D104       3.14091  -0.00002   0.00000  -0.00003  -0.00003   3.14088
   D105      -3.12273   0.00036   0.00114   0.00484   0.00602  -3.11671
   D106       0.01264   0.00028   0.00071   0.00337   0.00412   0.01676
   D107       0.00246   0.00002   0.00049   0.00108   0.00156   0.00402
   D108       3.13919  -0.00001   0.00000  -0.00017  -0.00017   3.13902
   D109      -3.13082   0.00007   0.00096   0.00243   0.00340  -3.12742
   D110       0.00591   0.00004   0.00047   0.00119   0.00167   0.00759
   D111       0.00195   0.00007   0.00005   0.00061   0.00067   0.00262
   D112       3.14044  -0.00001  -0.00009  -0.00022  -0.00031   3.14013
   D113      -3.13336   0.00016   0.00049   0.00211   0.00262  -3.13074
   D114       0.00513   0.00008   0.00035   0.00128   0.00164   0.00677
   D115      -0.00587  -0.00012  -0.00050  -0.00185  -0.00235  -0.00822
   D116       3.13882  -0.00004  -0.00036  -0.00101  -0.00137   3.13746
   D117       3.14062  -0.00008  -0.00001  -0.00058  -0.00059   3.14003
   D118       0.00213   0.00000   0.00013   0.00026   0.00039   0.00252
   D119       2.13352   0.00130   0.00542   0.02364   0.02966   2.16318
   D120      -2.03597   0.00130   0.00014   0.01001   0.01069  -2.02528
   D121       0.09259  -0.00062   0.00307   0.00790   0.01157   0.10416
   D122      -0.84156   0.00161   0.01361   0.02570   0.03875  -0.80281
   D123       1.27213   0.00161   0.00833   0.01207   0.01978   1.29191
   D124      -2.88249  -0.00032   0.01126   0.00996   0.02066  -2.86184
   D125       3.13150  -0.00014   0.00144   0.00093   0.00232   3.13382
   D126       0.02942   0.00030   0.00102   0.00382   0.00479   0.03420
   D127       0.01753   0.00036  -0.00130   0.00148   0.00018   0.01771
   D128      -3.08455   0.00080  -0.00172   0.00436   0.00264  -3.08191
   D129      -3.13002   0.00005  -0.00063   0.00061  -0.00006  -3.13009
   D130       0.02926   0.00020  -0.00055   0.00202   0.00142   0.03067
   D131      -0.01625  -0.00028   0.00191  -0.00003   0.00189  -0.01436
   D132      -3.14016  -0.00013   0.00199   0.00138   0.00337  -3.13679
   D133      -0.00625  -0.00019   0.00007  -0.00142  -0.00135  -0.00760
   D134      -3.13588   0.00003   0.00016   0.00054   0.00071  -3.13517
   D135       3.09614  -0.00061   0.00034  -0.00468  -0.00437   3.09176
   D136      -0.03349  -0.00038   0.00043  -0.00272  -0.00232  -0.03581
   D137       0.00364   0.00003  -0.00129  -0.00149  -0.00279   0.00085
   D138      -3.13404   0.00008  -0.00054  -0.00004  -0.00058  -3.13462
   D139       3.12767  -0.00013  -0.00140  -0.00304  -0.00447   3.12320
   D140      -0.01001  -0.00008  -0.00065  -0.00159  -0.00226  -0.01228
   D141      -0.00680  -0.00010   0.00060  -0.00014   0.00046  -0.00634
   D142      -3.14055   0.00008  -0.00003   0.00051   0.00048  -3.14006
   D143       3.12274  -0.00032   0.00050  -0.00214  -0.00165   3.12109
   D144      -0.01100  -0.00015  -0.00012  -0.00149  -0.00162  -0.01262
   D145       0.00808   0.00018   0.00000   0.00159   0.00160   0.00968
   D146      -3.14136   0.00001   0.00063   0.00094   0.00157  -3.13979
   D147      -3.13744   0.00013  -0.00075   0.00012  -0.00064  -3.13808
   D148      -0.00370  -0.00004  -0.00013  -0.00053  -0.00067  -0.00437
   D149      -0.78804   0.00173   0.00769   0.02833   0.03611  -0.75193
   D150       1.27133   0.00075   0.00495   0.01610   0.02112   1.29245
   D151      -2.87708   0.00063   0.00080   0.00525   0.00613  -2.87095
   D152       2.29055   0.00243   0.00997   0.03459   0.04450   2.33505
   D153      -1.93326   0.00145   0.00723   0.02237   0.02950  -1.90376
   D154       0.20152   0.00133   0.00307   0.01152   0.01451   0.21603
         Item               Value     Threshold  Converged?
 Maximum Force            0.064907     0.000450     NO 
 RMS     Force            0.007821     0.000300     NO 
 Maximum Displacement     1.520620     0.001800     NO 
 RMS     Displacement     0.442338     0.001200     NO 
 Predicted change in Energy=-4.402500D-02
 Lowest energy point so far.  Saving SCF results.
 GradGradGradGradGradGradGradGradGradGradGradGradGradGradGradGradGradGrad

 Leave Link  103 at Thu Dec 13 21:19:01 2018, MaxMem=   805306368 cpu:         2.2
 (Enter /pbs_home/pkowalski/g09d01/g09/l202.exe)
 Stoichiometry    C29H22F6S2
 Framework group  C1[X(C29H22F6S2)]
 Deg. of freedom   171
 Full point group                 C1      NOp   1
 RotChk:  IX=0 Diff= 5.54D-02
 Largest Abelian subgroup         C1      NOp   1
 Largest concise Abelian subgroup C1      NOp   1
                         Standard orientation:                         
 ---------------------------------------------------------------------
 Center     Atomic      Atomic             Coordinates (Angstroms)
 Number     Number       Type             X           Y           Z
 ---------------------------------------------------------------------
      1         16           0        2.498641   -1.688286    1.589348
      2         16           0       -2.029652   -2.289855   -0.866373
      3          9           0       -2.509033    2.942671   -0.179095
      4          9           0       -1.104260    3.326189   -1.763461
      5          9           0       -0.297426    4.835475    0.295570
      6          9           0       -0.884157    3.311984    1.711774
      7          9           0        1.739531    3.374572   -0.553563
      8          9           0        1.681792    2.866429    1.537317
      9          6           0       -1.498304    0.212408   -1.052807
     10          6           0       -0.950873   -1.046822   -1.307993
     11          6           0        1.199092   -0.574340    1.368337
     12          6           0       -0.698333    1.326257   -0.540367
     13          6           0       -1.226266    2.774269   -0.541998
     14          6           0        0.564817    1.370595    0.048425
     15          6           0       -0.360270    3.530596    0.494538
     16          6           0        0.972283    2.783404    0.404397
     17          6           0        1.538666    0.330790    0.420968
     18          6           0        0.118768   -0.478548    2.417588
     19          6           0        0.101988   -1.447075   -2.299887
     20          6           0        3.487841   -0.942313    0.379271
     21          6           0       -3.329096   -1.187621   -0.459078
     22          6           0       -4.608425   -1.759138   -0.043479
     23          6           0       -5.680263   -0.956329    0.403956
     24          6           0       -4.825546   -3.157667   -0.054207
     25          6           0       -6.894610   -1.518207    0.800958
     26          6           0       -6.034293   -3.718325    0.348031
     27          6           0       -7.088334   -2.901676    0.777096
     28          6           0       -2.917952    0.110099   -0.732567
     29          6           0       -3.874475    1.269199   -0.901048
     30          6           0        4.806440   -1.497805    0.088515
     31          6           0        5.884200   -0.647193   -0.231717
     32          6           0        5.059424   -2.885793    0.146702
     33          6           0        7.152097   -1.163530   -0.502827
     34          6           0        6.327173   -3.398447   -0.120519
     35          6           0        7.384296   -2.541743   -0.453666
     36          6           0        2.832336    0.170428   -0.148876
     37          6           0        3.367809    1.070424   -1.233661
     38          1           0        0.494322    0.137785    3.245468
     39          1           0       -0.186609   -1.451759    2.823304
     40          1           0       -0.777429    0.008517    2.014580
     41          1           0        0.570707   -2.413742   -2.085260
     42          1           0        0.884075   -0.704498   -2.403156
     43          1           0       -0.409391   -1.519568   -3.270646
     44          1           0       -5.558472    0.125170    0.458506
     45          1           0       -4.026351   -3.823675   -0.396848
     46          1           0       -7.698238   -0.855098    1.141735
     47          1           0       -6.154663   -4.807314    0.319409
     48          1           0       -8.042675   -3.338231    1.090895
     49          1           0       -4.697619    0.951939   -1.557457
     50          1           0       -4.320531    1.630500    0.032589
     51          1           0       -3.386152    2.116790   -1.377976
     52          1           0        5.728157    0.435569   -0.227972
     53          1           0        4.238098   -3.570011    0.389030
     54          1           0        7.970661   -0.474870   -0.742680
     55          1           0        6.489559   -4.481417   -0.073393
     56          1           0        8.380767   -2.944737   -0.665461
     57          1           0        2.606658    1.272440   -1.998096
     58          1           0        3.647235    2.056141   -0.844619
     59          1           0        4.244936    0.629084   -1.720938
 ---------------------------------------------------------------------
 Rotational constants (GHZ):      0.1370979      0.0637080      0.0485074
 Leave Link  202 at Thu Dec 13 21:19:02 2018, MaxMem=   805306368 cpu:         0.0
 (Enter /pbs_home/pkowalski/g09d01/g09/l301.exe)
 Basis read from rwf:  (5D, 7F)
 No pseudopotential information found on rwf file.
 There are   673 symmetry adapted cartesian basis functions of A   symmetry.
 There are   636 symmetry adapted basis functions of A   symmetry.
   636 basis functions,  1103 primitive gaussians,   673 cartesian basis functions
   141 alpha electrons      141 beta electrons
       nuclear repulsion energy      4629.1895814963 Hartrees.
 IExCor=  402 DFT=T Ex+Corr=B3LYP ExCW=0 ScaHFX=  0.200000
 ScaDFX=  0.800000  0.720000  1.000000  0.810000 ScalE2=  1.000000  1.000000
 IRadAn=      0 IRanWt=     -1 IRanGd=            0 ICorTp=0 IEmpDi=131
 NAtoms=   59 NActive=   59 NUniq=   59 SFac= 1.00D+00 NAtFMM=   60 NAOKFM=F Big=F
 Integral buffers will be    131072 words long.
 Raffenetti 2 integral format.
 Two-electron integral symmetry is turned on.
 R6Disp:  Grimme-D3 Dispersion energy=       -0.0749351650 Hartrees.
 Nuclear repulsion after empirical dispersion term =     4629.1146463313 Hartrees.
 No density basis found on file   724.
 Leave Link  301 at Thu Dec 13 21:19:02 2018, MaxMem=   805306368 cpu:         0.6
 (Enter /pbs_home/pkowalski/g09d01/g09/l302.exe)
 NPDir=0 NMtPBC=     1 NCelOv=     1 NCel=       1 NClECP=     1 NCelD=      1
         NCelK=      1 NCelE2=     1 NClLst=     1 CellRange=     0.0.
 One-electron integrals computed using PRISM.
 NBasis=   636 RedAO= T EigKep=  3.00D-04  NBF=   636
 NBsUse=   636 1.00D-06 EigRej= -1.00D+00 NBFU=   636
 Precomputing XC quadrature grid using
 IXCGrd= 4 IRadAn=           0 IRanWt=          -1 IRanGd=           0 AccXCQ= 0.00D+00.
 Generated NRdTot=       0 NPtTot=           0 NUsed=           0 NTot=          32
 NSgBfM=   601   610   610   617   626 MxSgAt=    59 MxSgA2=    59.
 Leave Link  302 at Thu Dec 13 21:19:04 2018, MaxMem=   805306368 cpu:        16.4
 (Enter /pbs_home/pkowalski/g09d01/g09/l303.exe)
 DipDrv:  MaxL=1.
 Leave Link  303 at Thu Dec 13 21:19:04 2018, MaxMem=   805306368 cpu:         1.5
 (Enter /pbs_home/pkowalski/g09d01/g09/l401.exe)
 Initial guess from the checkpoint file:  "dae0068freq_open_b3lyp_air_D3.chk"
 B after Tr=     0.000000    0.000000    0.000000
         Rot=    0.999909   -0.003906   -0.006496    0.011177 Ang=  -1.55 deg.
 Guess basis will be translated and rotated to current coordinates.
 JPrj=2 DoOrth=T DoCkMO=T.
 Generating alternative initial guess.
 ExpMin= 1.22D-01 ExpMax= 9.18D+03 ExpMxC= 1.38D+03 IAcc=1 IRadAn=         1 AccDes= 0.00D+00
 Harris functional with IExCor=  402 and IRadAn=       1 diagonalized for initial guess.
 HarFok:  IExCor=  402 AccDes= 0.00D+00 IRadAn=         1 IDoV= 1 UseB2=F ITyADJ=14
 ICtDFT=  3500011 ScaDFX=  1.000000  1.000000  1.000000  1.000000
 FoFCou: FMM=F IPFlag=           0 FMFlag=      100000 FMFlg1=           0
         NFxFlg=           0 DoJE=T BraDBF=F KetDBF=T FulRan=T
         wScrn=  0.000000 ICntrl=     500 IOpCl=  0 I1Cent=   200000004 NGrid=           0
         NMat0=    1 NMatS0=      1 NMatT0=    0 NMatD0=    1 NMtDS0=    0 NMtDT0=    0
 Petite list used in FoFCou.
 Harris En= -2512.13517414199    
 Leave Link  401 at Thu Dec 13 21:19:09 2018, MaxMem=   805306368 cpu:        41.3
 (Enter /pbs_home/pkowalski/g09d01/g09/l502.exe)
 Closed shell SCF:
 Using DIIS extrapolation, IDIIS=  1040.
 Integral symmetry usage will be decided dynamically.
 IVT=     1387805 IEndB=     1387805 NGot=   805306368 MDV=   804388806
 LenX=   804388806 LenY=   803935204
 Requested convergence on RMS density matrix=1.00D-08 within 128 cycles.
 Requested convergence on MAX density matrix=1.00D-06.
 Requested convergence on             energy=1.00D-06.
 No special actions if energy rises.
 Fock matrices will be formed incrementally for  20 cycles.
 Integral accuracy reduced to 1.0D-05 until final iterations.

 Cycle   1  Pass 0  IDiag  1:
 FoFJK:  IHMeth= 1 ICntrl=       0 DoSepK=F KAlg= 0 I1Cent=   0 FoldK=F
 IRaf= 650000000 NMat=   1 IRICut=       1 DoRegI=T DoRafI=F ISym2E= 0.
 FoFCou: FMM=F IPFlag=           0 FMFlag=      100000 FMFlg1=           0
         NFxFlg=           0 DoJE=F BraDBF=F KetDBF=F FulRan=T
         wScrn=  0.000000 ICntrl=       0 IOpCl=  0 I1Cent=           0 NGrid=           0
         NMat0=    1 NMatS0=      1 NMatT0=    0 NMatD0=    1 NMtDS0=    0 NMtDT0=    0
 Symmetry not used in FoFCou.
 E= -2511.81484521920    
 DIIS: error= 2.21D-02 at cycle   1 NSaved=   1.
 NSaved= 1 IEnMin= 1 EnMin= -2511.81484521920     IErMin= 1 ErrMin= 2.21D-02
 ErrMax= 2.21D-02  0.00D+00 EMaxC= 1.00D-01 BMatC= 2.63D-01 BMatP= 2.63D-01
 IDIUse=3 WtCom= 7.79D-01 WtEn= 2.21D-01
 Coeff-Com:  0.100D+01
 Coeff-En:   0.100D+01
 Coeff:      0.100D+01
 Recover alternate guess density for next cycle.
 RMSDP=3.00D-03 MaxDP=1.17D-01              OVMax= 0.00D+00

 Cycle   2  Pass 0  IDiag  1:
 RMSU=  2.99D-03    CP:  1.01D+00
 E= -2511.44263744637     Delta-E=        0.372207772829 Rises=F Damp=F
 Switch densities from cycles 1 and 2 for lowest energy.
 DIIS: error= 2.89D-02 at cycle   2 NSaved=   2.
 NSaved= 2 IEnMin= 1 EnMin= -2511.81484521920     IErMin= 1 ErrMin= 2.21D-02
 ErrMax= 2.89D-02  0.00D+00 EMaxC= 1.00D+00 BMatC= 7.70D-01 BMatP= 2.63D-01
 IDIUse=1 WtCom= 1.00D+00 WtEn= 0.00D+00
 Coeff-Com:  0.743D+00 0.257D+00
 Coeff:      0.743D+00 0.257D+00
 Gap=     0.187 Goal=   None    Shift=    0.000
 RMSDP=1.87D-03 MaxDP=6.25D-02 DE= 3.72D-01 OVMax= 2.35D-01

 Cycle   3  Pass 0  IDiag  1:
 RMSU=  1.69D-03    CP:  9.87D-01  2.60D-01
 E= -2512.17693796631     Delta-E=       -0.734300519935 Rises=F Damp=F
 DIIS: error= 6.57D-03 at cycle   3 NSaved=   3.
 NSaved= 3 IEnMin= 3 EnMin= -2512.17693796631     IErMin= 3 ErrMin= 6.57D-03
 ErrMax= 6.57D-03  0.00D+00 EMaxC= 1.00D+00 BMatC= 9.70D-02 BMatP= 2.63D-01
 IDIUse=1 WtCom= 1.00D+00 WtEn= 0.00D+00
 Coeff-Com:  0.134D-01 0.248D+00 0.739D+00
 Coeff:      0.134D-01 0.248D+00 0.739D+00
 Gap=     0.125 Goal=   None    Shift=    0.000
 RMSDP=1.07D-03 MaxDP=5.49D-02 DE=-7.34D-01 OVMax= 1.23D-01

 Cycle   4  Pass 0  IDiag  1:
 RMSU=  8.20D-04    CP:  9.85D-01  3.87D-01  6.64D-01
 E= -2512.26030710902     Delta-E=       -0.083369142713 Rises=F Damp=F
 DIIS: error= 4.79D-03 at cycle   4 NSaved=   4.
 NSaved= 4 IEnMin= 4 EnMin= -2512.26030710902     IErMin= 4 ErrMin= 4.79D-03
 ErrMax= 4.79D-03  0.00D+00 EMaxC= 1.00D+00 BMatC= 2.07D-02 BMatP= 9.70D-02
 IDIUse=1 WtCom= 1.00D+00 WtEn= 0.00D+00
 Coeff-Com: -0.147D-01 0.125D+00 0.448D+00 0.442D+00
 Coeff:     -0.147D-01 0.125D+00 0.448D+00 0.442D+00
 Gap=     0.134 Goal=   None    Shift=    0.000
 RMSDP=4.88D-04 MaxDP=1.92D-02 DE=-8.34D-02 OVMax= 5.84D-02

 Cycle   5  Pass 0  IDiag  1:
 RMSU=  2.36D-04    CP:  9.86D-01  3.83D-01  7.72D-01  5.29D-01
 E= -2512.28226184474     Delta-E=       -0.021954735717 Rises=F Damp=F
 DIIS: error= 1.18D-03 at cycle   5 NSaved=   5.
 NSaved= 5 IEnMin= 5 EnMin= -2512.28226184474     IErMin= 5 ErrMin= 1.18D-03
 ErrMax= 1.18D-03  0.00D+00 EMaxC= 1.00D+00 BMatC= 2.48D-03 BMatP= 2.07D-02
 IDIUse=1 WtCom= 1.00D+00 WtEn= 0.00D+00
 Coeff-Com: -0.817D-02 0.270D-01 0.132D+00 0.276D+00 0.573D+00
 Coeff:     -0.817D-02 0.270D-01 0.132D+00 0.276D+00 0.573D+00
 Gap=     0.128 Goal=   None    Shift=    0.000
 RMSDP=1.29D-04 MaxDP=5.22D-03 DE=-2.20D-02 OVMax= 1.48D-02

 Cycle   6  Pass 0  IDiag  1:
 RMSU=  7.77D-05    CP:  9.86D-01  3.79D-01  7.70D-01  5.95D-01  6.31D-01
 E= -2512.28473959843     Delta-E=       -0.002477753697 Rises=F Damp=F
 DIIS: error= 3.14D-04 at cycle   6 NSaved=   6.
 NSaved= 6 IEnMin= 6 EnMin= -2512.28473959843     IErMin= 6 ErrMin= 3.14D-04
 ErrMax= 3.14D-04  0.00D+00 EMaxC= 1.00D+00 BMatC= 2.14D-04 BMatP= 2.48D-03
 IDIUse=1 WtCom= 1.00D+00 WtEn= 0.00D+00
 Coeff-Com: -0.272D-02 0.396D-02 0.313D-01 0.112D+00 0.312D+00 0.544D+00
 Coeff:     -0.272D-02 0.396D-02 0.313D-01 0.112D+00 0.312D+00 0.544D+00
 Gap=     0.129 Goal=   None    Shift=    0.000
 RMSDP=3.91D-05 MaxDP=2.19D-03 DE=-2.48D-03 OVMax= 2.87D-03

 Cycle   7  Pass 0  IDiag  1:
 RMSU=  2.69D-05    CP:  9.86D-01  3.79D-01  7.68D-01  6.03D-01  6.83D-01
                    CP:  6.89D-01
 E= -2512.28490485690     Delta-E=       -0.000165258469 Rises=F Damp=F
 DIIS: error= 1.68D-04 at cycle   7 NSaved=   7.
 NSaved= 7 IEnMin= 7 EnMin= -2512.28490485690     IErMin= 7 ErrMin= 1.68D-04
 ErrMax= 1.68D-04  0.00D+00 EMaxC= 1.00D+00 BMatC= 3.19D-05 BMatP= 2.14D-04
 IDIUse=1 WtCom= 1.00D+00 WtEn= 0.00D+00
 Coeff-Com: -0.720D-03-0.750D-03 0.302D-02 0.371D-01 0.125D+00 0.324D+00
 Coeff-Com:  0.513D+00
 Coeff:     -0.720D-03-0.750D-03 0.302D-02 0.371D-01 0.125D+00 0.324D+00
 Coeff:      0.513D+00
 Gap=     0.128 Goal=   None    Shift=    0.000
 RMSDP=1.62D-05 MaxDP=6.70D-04 DE=-1.65D-04 OVMax= 1.90D-03

 Cycle   8  Pass 0  IDiag  1:
 RMSU=  1.16D-05    CP:  9.86D-01  3.79D-01  7.68D-01  6.05D-01  6.83D-01
                    CP:  7.07D-01  5.88D-01
 E= -2512.28494022921     Delta-E=       -0.000035372302 Rises=F Damp=F
 DIIS: error= 7.20D-05 at cycle   8 NSaved=   8.
 NSaved= 8 IEnMin= 8 EnMin= -2512.28494022921     IErMin= 8 ErrMin= 7.20D-05
 ErrMax= 7.20D-05  0.00D+00 EMaxC= 1.00D+00 BMatC= 5.91D-06 BMatP= 3.19D-05
 IDIUse=1 WtCom= 1.00D+00 WtEn= 0.00D+00
 Coeff-Com: -0.230D-03-0.877D-03-0.108D-02 0.140D-01 0.532D-01 0.162D+00
 Coeff-Com:  0.346D+00 0.427D+00
 Coeff:     -0.230D-03-0.877D-03-0.108D-02 0.140D-01 0.532D-01 0.162D+00
 Coeff:      0.346D+00 0.427D+00
 Gap=     0.129 Goal=   None    Shift=    0.000
 RMSDP=6.25D-06 MaxDP=3.29D-04 DE=-3.54D-05 OVMax= 8.44D-04

 Initial convergence to 1.0D-05 achieved.  Increase integral accuracy.
 Cycle   9  Pass 1  IDiag  1:
 E= -2512.28507389284     Delta-E=       -0.000133663635 Rises=F Damp=F
 DIIS: error= 1.42D-04 at cycle   1 NSaved=   1.
 NSaved= 1 IEnMin= 1 EnMin= -2512.28507389284     IErMin= 1 ErrMin= 1.42D-04
 ErrMax= 1.42D-04  0.00D+00 EMaxC= 1.00D+00 BMatC= 1.47D-05 BMatP= 1.47D-05
 IDIUse=1 WtCom= 1.00D+00 WtEn= 0.00D+00
 Coeff-Com:  0.100D+01
 Coeff:      0.100D+01
 Gap=     0.128 Goal=   None    Shift=    0.000
 RMSDP=6.25D-06 MaxDP=3.29D-04 DE=-1.34D-04 OVMax= 6.38D-04

 Cycle  10  Pass 1  IDiag  1:
 RMSU=  1.63D-04    CP:  1.00D+00
 E= -2512.28508958436     Delta-E=       -0.000015691518 Rises=F Damp=F
 DIIS: error= 2.68D-05 at cycle   2 NSaved=   2.
 NSaved= 2 IEnMin= 2 EnMin= -2512.28508958436     IErMin= 2 ErrMin= 2.68D-05
 ErrMax= 2.68D-05  0.00D+00 EMaxC= 1.00D+00 BMatC= 1.22D-06 BMatP= 1.47D-05
 IDIUse=1 WtCom= 1.00D+00 WtEn= 0.00D+00
 Coeff-Com:  0.959D-01 0.904D+00
 Coeff:      0.959D-01 0.904D+00
 Gap=     0.129 Goal=   None    Shift=    0.000
 RMSDP=7.75D-06 MaxDP=3.84D-04 DE=-1.57D-05 OVMax= 1.09D-03

 Cycle  11  Pass 1  IDiag  1:
 RMSU=  7.59D-06    CP:  1.00D+00  1.01D+00
 E= -2512.28508573232     Delta-E=        0.000003852034 Rises=F Damp=F
 DIIS: error= 5.86D-05 at cycle   3 NSaved=   3.
 NSaved= 3 IEnMin= 2 EnMin= -2512.28508958436     IErMin= 2 ErrMin= 2.68D-05
 ErrMax= 5.86D-05  0.00D+00 EMaxC= 1.00D+00 BMatC= 4.77D-06 BMatP= 1.22D-06
 IDIUse=1 WtCom= 1.00D+00 WtEn= 0.00D+00
 Coeff-Com: -0.482D-02 0.669D+00 0.336D+00
 Coeff:     -0.482D-02 0.669D+00 0.336D+00
 Gap=     0.129 Goal=   None    Shift=    0.000
 RMSDP=5.07D-06 MaxDP=2.74D-04 DE= 3.85D-06 OVMax= 7.42D-04

 Cycle  12  Pass 1  IDiag  1:
 RMSU=  9.82D-07    CP:  1.00D+00  1.01D+00  3.47D-01
 E= -2512.28509082753     Delta-E=       -0.000005095203 Rises=F Damp=F
 DIIS: error= 4.84D-06 at cycle   4 NSaved=   4.
 NSaved= 4 IEnMin= 4 EnMin= -2512.28509082753     IErMin= 4 ErrMin= 4.84D-06
 ErrMax= 4.84D-06  0.00D+00 EMaxC= 1.00D+00 BMatC= 4.91D-08 BMatP= 1.22D-06
 IDIUse=1 WtCom= 1.00D+00 WtEn= 0.00D+00
 Coeff-Com: -0.478D-02 0.401D+00 0.209D+00 0.394D+00
 Coeff:     -0.478D-02 0.401D+00 0.209D+00 0.394D+00
 Gap=     0.129 Goal=   None    Shift=    0.000
 RMSDP=5.14D-07 MaxDP=3.29D-05 DE=-5.10D-06 OVMax= 4.10D-05

 Cycle  13  Pass 1  IDiag  1:
 RMSU=  3.61D-07    CP:  1.00D+00  1.01D+00  3.54D-01  6.33D-01
 E= -2512.28509087246     Delta-E=       -0.000000044936 Rises=F Damp=F
 DIIS: error= 9.26D-07 at cycle   5 NSaved=   5.
 NSaved= 5 IEnMin= 5 EnMin= -2512.28509087246     IErMin= 5 ErrMin= 9.26D-07
 ErrMax= 9.26D-07  0.00D+00 EMaxC= 1.00D+00 BMatC= 1.04D-09 BMatP= 4.91D-08
 IDIUse=1 WtCom= 1.00D+00 WtEn= 0.00D+00
 Coeff-Com: -0.211D-02 0.167D+00 0.873D-01 0.199D+00 0.549D+00
 Coeff:     -0.211D-02 0.167D+00 0.873D-01 0.199D+00 0.549D+00
 Gap=     0.129 Goal=   None    Shift=    0.000
 RMSDP=1.12D-07 MaxDP=6.01D-06 DE=-4.49D-08 OVMax= 1.09D-05

 Cycle  14  Pass 1  IDiag  1:
 RMSU=  9.86D-08    CP:  1.00D+00  1.01D+00  3.53D-01  6.47D-01  8.61D-01
 E= -2512.28509087320     Delta-E=       -0.000000000733 Rises=F Damp=F
 DIIS: error= 4.45D-07 at cycle   6 NSaved=   6.
 NSaved= 6 IEnMin= 6 EnMin= -2512.28509087320     IErMin= 6 ErrMin= 4.45D-07
 ErrMax= 4.45D-07  0.00D+00 EMaxC= 1.00D+00 BMatC= 2.38D-10 BMatP= 1.04D-09
 IDIUse=1 WtCom= 1.00D+00 WtEn= 0.00D+00
 Coeff-Com: -0.464D-03 0.316D-01 0.164D-01 0.530D-01 0.344D+00 0.555D+00
 Coeff:     -0.464D-03 0.316D-01 0.164D-01 0.530D-01 0.344D+00 0.555D+00
 Gap=     0.129 Goal=   None    Shift=    0.000
 RMSDP=4.55D-08 MaxDP=1.90D-06 DE=-7.33D-10 OVMax= 5.28D-06

 Cycle  15  Pass 1  IDiag  1:
 RMSU=  3.49D-08    CP:  1.00D+00  1.01D+00  3.53D-01  6.48D-01  9.08D-01
                    CP:  7.60D-01
 E= -2512.28509087372     Delta-E=       -0.000000000520 Rises=F Damp=F
 DIIS: error= 1.78D-07 at cycle   7 NSaved=   7.
 NSaved= 7 IEnMin= 7 EnMin= -2512.28509087372     IErMin= 7 ErrMin= 1.78D-07
 ErrMax= 1.78D-07  0.00D+00 EMaxC= 1.00D+00 BMatC= 3.51D-11 BMatP= 2.38D-10
 IDIUse=1 WtCom= 1.00D+00 WtEn= 0.00D+00
 Coeff-Com:  0.891D-05-0.355D-02-0.196D-02 0.523D-02 0.139D+00 0.344D+00
 Coeff-Com:  0.517D+00
 Coeff:      0.891D-05-0.355D-02-0.196D-02 0.523D-02 0.139D+00 0.344D+00
 Coeff:      0.517D+00
 Gap=     0.129 Goal=   None    Shift=    0.000
 RMSDP=2.00D-08 MaxDP=1.16D-06 DE=-5.20D-10 OVMax= 2.28D-06

 Cycle  16  Pass 1  IDiag  1:
 RMSU=  1.07D-08    CP:  1.00D+00  1.01D+00  3.53D-01  6.54D-01  9.11D-01
                    CP:  7.82D-01  5.55D-01
 E= -2512.28509087332     Delta-E=        0.000000000399 Rises=F Damp=F
 DIIS: error= 4.47D-08 at cycle   8 NSaved=   8.
 NSaved= 8 IEnMin= 7 EnMin= -2512.28509087372     IErMin= 8 ErrMin= 4.47D-08
 ErrMax= 4.47D-08  0.00D+00 EMaxC= 1.00D+00 BMatC= 3.01D-12 BMatP= 3.51D-11
 IDIUse=1 WtCom= 1.00D+00 WtEn= 0.00D+00
 Coeff-Com:  0.463D-04-0.486D-02-0.258D-02-0.179D-02 0.475D-01 0.137D+00
 Coeff-Com:  0.296D+00 0.529D+00
 Coeff:      0.463D-04-0.486D-02-0.258D-02-0.179D-02 0.475D-01 0.137D+00
 Coeff:      0.296D+00 0.529D+00
 Gap=     0.129 Goal=   None    Shift=    0.000
 RMSDP=5.35D-09 MaxDP=2.88D-07 DE= 3.99D-10 OVMax= 7.07D-07

 SCF Done:  E(RB3LYP) =  -2512.28509087     A.U. after   16 cycles
            NFock= 16  Conv=0.53D-08     -V/T= 2.0069
 KE= 2.495021007289D+03 PE=-1.516135682019D+04 EE= 5.524936075692D+03
 Leave Link  502 at Thu Dec 13 21:28:42 2018, MaxMem=   805306368 cpu:      4566.2
 (Enter /pbs_home/pkowalski/g09d01/g09/l701.exe)
 Compute integral first derivatives.
 ... and contract with generalized density number  0.
 R6Disp: Adding Grimme-D3 dispersion energy 1st derivatives to the gradient.
 Leave Link  701 at Thu Dec 13 21:28:43 2018, MaxMem=   805306368 cpu:         6.1
 (Enter /pbs_home/pkowalski/g09d01/g09/l702.exe)
 L702 exits ... SP integral derivatives will be done elsewhere.
 Leave Link  702 at Thu Dec 13 21:28:43 2018, MaxMem=   805306368 cpu:         0.2
 (Enter /pbs_home/pkowalski/g09d01/g09/l703.exe)
 Compute integral first derivatives, UseDBF=F ICtDFT=           0.
 Integral derivatives from FoFJK, PRISM(SPDF).
 Calling FoFJK, ICntrl=      2127 FMM=F ISym2X=0 I1Cent= 0 IOpClX= 0 NMat=1 NMatS=1 NMatT=0.
 FoFJK:  IHMeth= 1 ICntrl=    2127 DoSepK=F KAlg= 0 I1Cent=   0 FoldK=F
 IRaf=         0 NMat=   1 IRICut=       1 DoRegI=T DoRafI=F ISym2E= 0.
 FoFCou: FMM=F IPFlag=           0 FMFlag=      100000 FMFlg1=         800
         NFxFlg=           0 DoJE=F BraDBF=F KetDBF=F FulRan=T
         wScrn=  0.000000 ICntrl=    2127 IOpCl=  0 I1Cent=           0 NGrid=           0
         NMat0=    1 NMatS0=      1 NMatT0=    0 NMatD0=    1 NMtDS0=    0 NMtDT0=    0
 Symmetry not used in FoFCou.
 Leave Link  703 at Thu Dec 13 21:30:59 2018, MaxMem=   805306368 cpu:      1077.9
 (Enter /pbs_home/pkowalski/g09d01/g09/l716.exe)
 Dipole        =-2.31181220D-01-1.31079077D+00-3.66045721D-01
 ***** Axes restored to original set *****
 -------------------------------------------------------------------
 Center     Atomic                   Forces (Hartrees/Bohr)
 Number     Number              X              Y              Z
 -------------------------------------------------------------------
      1       16          -0.002221655   -0.012058932    0.007846948
      2       16          -0.004123127   -0.009897601    0.000444168
      3        9           0.017204742    0.024487558    0.028531998
      4        9           0.002446179    0.005281025   -0.009941007
      5        9           0.002600513    0.014460416   -0.005203926
      6        9          -0.004766032   -0.001913111    0.010428269
      7        9           0.001049687    0.003228920   -0.007273488
      8        9           0.002801348   -0.003741765    0.010665234
      9        6           0.003017126   -0.006844823    0.021759693
     10        6           0.001178302   -0.003760350   -0.012141417
     11        6          -0.000702723   -0.019771028    0.028743128
     12        6           0.020755657    0.022547215    0.001836249
     13        6           0.011068156   -0.002717925    0.007563145
     14        6          -0.010691454    0.006754209   -0.013107340
     15        6           0.002132582   -0.017047163   -0.005485433
     16        6          -0.005892727    0.004395586   -0.004204097
     17        6          -0.020757372    0.014955890   -0.022051110
     18        6          -0.001159527   -0.000864081   -0.009433121
     19        6           0.003473789    0.003164845    0.008314123
     20        6          -0.006187546    0.010912181   -0.001387821
     21        6           0.007570784    0.001277320   -0.009052934
     22        6          -0.008965893   -0.000315265    0.002473748
     23        6           0.001180026    0.002816460    0.000848851
     24        6           0.003667224   -0.000262893   -0.002068124
     25        6          -0.002511408    0.001684816    0.001318832
     26        6          -0.002121319   -0.001877879    0.000407624
     27        6           0.000876001   -0.000410268   -0.000327038
     28        6          -0.011048175    0.004446866    0.005095804
     29        6          -0.013688867   -0.013850482   -0.014534660
     30        6           0.007382859   -0.000917582   -0.002489933
     31        6           0.001236421    0.001786874    0.001914621
     32        6          -0.004046241    0.000056783   -0.000422266
     33        6           0.002523145    0.001413464   -0.000825855
     34        6           0.002284277   -0.002023396   -0.000401669
     35        6          -0.000383388   -0.000660634    0.000074170
     36        6           0.014173581   -0.005954896   -0.008958072
     37        6          -0.000395770   -0.004552056   -0.000684954
     38        1          -0.000668213    0.001300059    0.003067857
     39        1           0.001242654   -0.002281493   -0.000835779
     40        1          -0.001214953    0.001214372   -0.000858332
     41        1           0.000637435   -0.002903794    0.002195795
     42        1           0.008531993    0.007979899    0.002052708
     43        1           0.001316820   -0.001371914   -0.003184734
     44        1          -0.001493707   -0.002610411    0.000481238
     45        1          -0.002029659    0.000343762    0.000798108
     46        1           0.001184762   -0.001518735   -0.000693212
     47        1           0.000040294    0.001991270    0.000350108
     48        1           0.001785511    0.000687815   -0.000538388
     49        1          -0.003119369   -0.004865919    0.000551590
     50        1           0.000494303    0.000842855    0.001350916
     51        1          -0.014904797   -0.012680472   -0.012360324
     52        1           0.001854778   -0.002889747    0.000175250
     53        1           0.001779052    0.001034178   -0.000501407
     54        1          -0.001335658   -0.001560344    0.000283220
     55        1           0.000086493    0.002001472    0.000026172
     56        1          -0.001815585    0.000672214    0.000415349
     57        1          -0.002874824   -0.000667465   -0.001679918
     58        1           0.002687949    0.000926135    0.002564762
     59        1          -0.001144454    0.000127966   -0.001933315
 -------------------------------------------------------------------
 Cartesian Forces:  Max     0.028743128 RMS     0.007637522
 Leave Link  716 at Thu Dec 13 21:30:59 2018, MaxMem=   805306368 cpu:         0.2
 (Enter /pbs_home/pkowalski/g09d01/g09/l103.exe)

 GradGradGradGradGradGradGradGradGradGradGradGradGradGradGradGradGradGrad
 Berny optimization.
 Using GEDIIS/GDIIS optimizer.
 FormGI is forming the generalized inverse of G from B-inverse, IUseBI=4.
 GSVD:  received Info=                   1 from GESDD.
 Internal  Forces:  Max     0.147651330 RMS     0.018010418
 Search for a local minimum.
 Step number   4 out of a maximum of  337
 All quantities printed in internal units (Hartrees-Bohrs-Radians)
 RMS Force = .18010D-01 SwitMx=.10000D-02 MixMth= 1
 Mixed Optimization -- RFO/linear search
 Update second derivatives using D2CorX and points    4    3
 DE=  6.39D-03 DEPred=-4.40D-02 R=-1.45D-01
 Trust test=-1.45D-01 RLast= 7.65D-01 DXMaxT set to 4.24D-01
 ITU= -1  1  1  0
 Use linear search instead of GDIIS.
 Energy rises -- skip Quadratic/GDIIS search.
 Quartic linear search produced a step of -0.53871.
 Iteration  1 RMS(Cart)=  0.22479427 RMS(Int)=  0.00639181
 Iteration  2 RMS(Cart)=  0.02242844 RMS(Int)=  0.00036763
 Iteration  3 RMS(Cart)=  0.00017091 RMS(Int)=  0.00036016
 Iteration  4 RMS(Cart)=  0.00000013 RMS(Int)=  0.00036016
 ITry= 1 IFail=0 DXMaxC= 7.92D-01 DCOld= 1.00D+10 DXMaxT= 4.24D-01 DXLimC= 3.00D+00 Rises=T
 Variable       Old X    -DE/DX   Delta X   Delta X   Delta X     New X
                                 (Linear)    (Quad)   (Total)
    R1        3.26138   0.00412   0.01707   0.00000   0.01693   3.27831
    R2        3.27271   0.01122   0.01967   0.00000   0.01979   3.29250
    R3        3.22026   0.00274   0.02504   0.00000   0.02515   3.24542
    R4        3.31072  -0.00386   0.01537   0.00000   0.01561   3.32634
    R5        2.53924  -0.00553   0.00605   0.00000   0.00605   2.54529
    R6        2.54340   0.01147   0.00715   0.00000   0.00715   2.55055
    R7        2.49719   0.01498   0.01468   0.00000   0.01468   2.51187
    R8        2.53809   0.01161   0.00947   0.00000   0.00947   2.54756
    R9        2.57436   0.00692   0.00222   0.00000   0.00222   2.57657
   R10        2.53097   0.01065   0.00979   0.00000   0.00979   2.54076
   R11        2.63917   0.01145   0.02846   0.00000   0.02819   2.66736
   R12        2.76650   0.04617   0.00563   0.00000   0.00563   2.77213
   R13        2.75694   0.04543   0.01989   0.00000   0.01974   2.77668
   R14        2.83621   0.00191  -0.00090   0.00000  -0.00090   2.83531
   R15        2.55782   0.03095   0.02094   0.00000   0.02076   2.57859
   R16        2.85167  -0.00426   0.00096   0.00000   0.00096   2.85264
   R17        2.91254   0.02686  -0.00590   0.00000  -0.00590   2.90664
   R18        2.63492  -0.02359  -0.01789   0.00000  -0.01786   2.61706
   R19        2.92535  -0.00041  -0.00310   0.00000  -0.00305   2.92230
   R20        2.85891  -0.00668  -0.00372   0.00000  -0.00368   2.85523
   R21        2.78269   0.00558   0.00117   0.00000   0.00117   2.78386
   R22        2.89203  -0.01110  -0.00251   0.00000  -0.00263   2.88941
   R23        2.68848   0.01406   0.01308   0.00000   0.01309   2.70157
   R24        2.07551   0.00286   0.00168   0.00000   0.00168   2.07719
   R25        2.07440   0.00142   0.00316   0.00000   0.00316   2.07756
   R26        2.07252   0.00187   0.00305   0.00000   0.00305   2.07557
   R27        2.07027   0.00319   0.00496   0.00000   0.00496   2.07523
   R28        2.04732   0.01161   0.01084   0.00000   0.01084   2.05816
   R29        2.07796   0.00223   0.00139   0.00000   0.00139   2.07935
   R30        2.75914   0.00935   0.00884   0.00000   0.00884   2.76798
   R31        2.63671  -0.00038  -0.01187   0.00000  -0.01168   2.62502
   R32        2.76187   0.00802   0.01201   0.00000   0.01201   2.77388
   R33        2.62387   0.00337  -0.01018   0.00000  -0.01020   2.61367
   R34        2.66815   0.00159  -0.00077   0.00000  -0.00077   2.66738
   R35        2.67457   0.00007  -0.00050   0.00000  -0.00050   2.67407
   R36        2.63747  -0.00001   0.00140   0.00000   0.00140   2.63887
   R37        2.05924  -0.00272  -0.00354   0.00000  -0.00354   2.05569
   R38        2.63018   0.00058   0.00184   0.00000   0.00184   2.63202
   R39        2.06982  -0.00194  -0.00290   0.00000  -0.00290   2.06692
   R40        2.64027  -0.00080  -0.00064   0.00000  -0.00064   2.63963
   R41        2.07152  -0.00201  -0.00248   0.00000  -0.00248   2.06904
   R42        2.64698  -0.00160  -0.00211   0.00000  -0.00211   2.64487
   R43        2.07113  -0.00200  -0.00237   0.00000  -0.00237   2.06876
   R44        2.06993  -0.00198  -0.00199   0.00000  -0.00199   2.06794
   R45        2.85770  -0.00375  -0.00212   0.00000  -0.00212   2.85558
   R46        2.07792   0.00305   0.00195   0.00000   0.00195   2.07987
   R47        2.07111   0.00121   0.00198   0.00000   0.00198   2.07309
   R48        2.05653  -0.01264   0.00263   0.00000   0.00263   2.05916
   R49        2.66421   0.00243  -0.00141   0.00000  -0.00141   2.66281
   R50        2.66840  -0.00044  -0.00035   0.00000  -0.00035   2.66804
   R51        2.63728   0.00041   0.00103   0.00000   0.00103   2.63831
   R52        2.06728  -0.00305  -0.00241   0.00000  -0.00241   2.06487
   R53        2.63304   0.00097   0.00127   0.00000   0.00127   2.63431
   R54        2.07134  -0.00209  -0.00270   0.00000  -0.00270   2.06864
   R55        2.64278  -0.00092  -0.00060   0.00000  -0.00060   2.64218
   R56        2.07167  -0.00204  -0.00253   0.00000  -0.00253   2.06914
   R57        2.64726  -0.00186  -0.00125   0.00000  -0.00125   2.64601
   R58        2.07131  -0.00198  -0.00243   0.00000  -0.00243   2.06888
   R59        2.07028  -0.00198  -0.00212   0.00000  -0.00212   2.06816
   R60        2.84934  -0.00216  -0.00017   0.00000  -0.00017   2.84917
   R61        2.07399   0.00293   0.00232   0.00000   0.00232   2.07631
   R62        2.07101   0.00263   0.00138   0.00000   0.00138   2.07239
   R63        2.07145  -0.00007   0.00141   0.00000   0.00141   2.07286
    A1        1.63344  -0.00092  -0.00489   0.00000  -0.00519   1.62825
    A2        1.64172  -0.00498  -0.00541   0.00000  -0.00504   1.63668
    A3        2.13622  -0.11962  -0.07596   0.00000  -0.07573   2.06049
    A4        1.93725  -0.01832  -0.00687   0.00000  -0.00616   1.93109
    A5        2.10395   0.13763   0.03004   0.00000   0.03308   2.13703
    A6        1.94143   0.01546  -0.00275   0.00000  -0.00316   1.93826
    A7        2.00516  -0.00004   0.01760   0.00000   0.01839   2.02355
    A8        2.26034  -0.01380  -0.02650   0.00000  -0.02637   2.23397
    A9        1.90958   0.00166  -0.00136   0.00000  -0.00085   1.90873
   A10        2.08403   0.00163  -0.00239   0.00000  -0.00113   2.08290
   A11        2.24441  -0.00229  -0.02479   0.00000  -0.02383   2.22058
   A12        2.12618   0.14765   0.05076   0.00000   0.05110   2.17728
   A13        2.30101  -0.13135  -0.06105   0.00000  -0.06075   2.24026
   A14        1.85551  -0.01614   0.00996   0.00000   0.01007   1.86558
   A15        1.85485   0.00666   0.00894   0.00000   0.00894   1.86379
   A16        2.03137   0.02599   0.00558   0.00000   0.00580   2.03717
   A17        1.86709  -0.03158  -0.00123   0.00000  -0.00153   1.86556
   A18        1.93390  -0.00143  -0.00202   0.00000  -0.00210   1.93180
   A19        1.93543  -0.00109   0.00274   0.00000   0.00318   1.93861
   A20        1.84075  -0.00045  -0.01432   0.00000  -0.01446   1.82629
   A21        1.95309   0.02114   0.00017   0.00000   0.00018   1.95327
   A22        2.32333  -0.03760  -0.04194   0.00000  -0.04172   2.28162
   A23        2.00620   0.01652   0.04187   0.00000   0.04209   2.04830
   A24        1.89202   0.00141  -0.00082   0.00000  -0.00076   1.89127
   A25        1.99131   0.00040   0.00048   0.00000   0.00047   1.99178
   A26        2.01732  -0.00404  -0.00460   0.00000  -0.00455   2.01277
   A27        1.88505  -0.00219   0.00027   0.00000   0.00010   1.88515
   A28        1.88972   0.00259  -0.00103   0.00000  -0.00123   1.88849
   A29        1.78147   0.00192   0.00605   0.00000   0.00632   1.78779
   A30        1.84374   0.00246   0.00951   0.00000   0.00951   1.85325
   A31        1.97304  -0.00163  -0.00736   0.00000  -0.00745   1.96558
   A32        1.89647  -0.00013   0.00307   0.00000   0.00322   1.89968
   A33        1.98188   0.00208   0.00287   0.00000   0.00299   1.98487
   A34        1.96186   0.00175   0.00050   0.00000   0.00043   1.96230
   A35        1.80831  -0.00467  -0.00916   0.00000  -0.00917   1.79914
   A36        2.07528   0.00380   0.00307   0.00000   0.00326   2.07854
   A37        2.01872  -0.00824  -0.00356   0.00000  -0.00385   2.01487
   A38        2.18907   0.00441   0.00007   0.00000   0.00027   2.18934
   A39        1.89118   0.00344   0.00257   0.00000   0.00257   1.89375
   A40        1.98216  -0.00391  -0.00608   0.00000  -0.00607   1.97609
   A41        1.93659  -0.00027  -0.00162   0.00000  -0.00162   1.93497
   A42        1.89024   0.00012   0.00118   0.00000   0.00118   1.89142
   A43        1.88303  -0.00085   0.00374   0.00000   0.00374   1.88677
   A44        1.87782   0.00154   0.00069   0.00000   0.00070   1.87852
   A45        1.98884  -0.00320  -0.00773   0.00000  -0.00768   1.98115
   A46        1.96775  -0.00302  -0.01060   0.00000  -0.01055   1.95720
   A47        1.84916   0.00571   0.00994   0.00000   0.00992   1.85908
   A48        1.89084   0.00135  -0.00157   0.00000  -0.00148   1.88936
   A49        1.88994  -0.00073   0.00303   0.00000   0.00301   1.89295
   A50        1.87209   0.00021   0.00847   0.00000   0.00845   1.88054
   A51        2.08415  -0.00513  -0.00013   0.00000  -0.00020   2.08395
   A52        1.91735   0.00672   0.00708   0.00000   0.00722   1.92457
   A53        2.28143  -0.00156  -0.00694   0.00000  -0.00701   2.27442
   A54        2.05933  -0.00334  -0.00031   0.00000  -0.00034   2.05900
   A55        1.89927   0.01447   0.01075   0.00000   0.01079   1.91006
   A56        2.31949  -0.01120  -0.00968   0.00000  -0.00970   2.30979
   A57        2.13208   0.00106   0.00555   0.00000   0.00555   2.13762
   A58        2.11593  -0.00135  -0.00726   0.00000  -0.00726   2.10867
   A59        2.03509   0.00030   0.00174   0.00000   0.00174   2.03683
   A60        2.11968  -0.00027  -0.00127   0.00000  -0.00127   2.11841
   A61        2.08901   0.00149   0.01105   0.00000   0.01105   2.10006
   A62        2.07437  -0.00122  -0.00975   0.00000  -0.00975   2.06461
   A63        2.12831  -0.00078  -0.00082   0.00000  -0.00082   2.12749
   A64        2.08436   0.00149   0.00629   0.00000   0.00629   2.09064
   A65        2.07048  -0.00071  -0.00546   0.00000  -0.00546   2.06501
   A66        2.11112  -0.00071  -0.00067   0.00000  -0.00067   2.11045
   A67        2.07459   0.00077   0.00208   0.00000   0.00208   2.07667
   A68        2.09745  -0.00006  -0.00141   0.00000  -0.00141   2.09604
   A69        2.10271   0.00007  -0.00104   0.00000  -0.00104   2.10167
   A70        2.08068   0.00025   0.00198   0.00000   0.00198   2.08266
   A71        2.09977  -0.00032  -0.00093   0.00000  -0.00093   2.09885
   A72        2.06940   0.00140   0.00207   0.00000   0.00207   2.07147
   A73        2.10662  -0.00060  -0.00098   0.00000  -0.00098   2.10565
   A74        2.10716  -0.00081  -0.00109   0.00000  -0.00109   2.10607
   A75        1.97895  -0.00819   0.00430   0.00000   0.00418   1.98313
   A76        2.13802   0.06420  -0.00624   0.00000  -0.00608   2.13194
   A77        2.15439  -0.05707   0.00254   0.00000   0.00247   2.15686
   A78        1.89533  -0.00912   0.00166   0.00000   0.00165   1.89698
   A79        1.99896   0.00173  -0.00923   0.00000  -0.00924   1.98972
   A80        1.94118   0.00861   0.00021   0.00000   0.00022   1.94140
   A81        1.87442   0.00075   0.01182   0.00000   0.01181   1.88623
   A82        1.87445  -0.00596  -0.00892   0.00000  -0.00892   1.86553
   A83        1.87465   0.00329   0.00467   0.00000   0.00467   1.87932
   A84        2.10142   0.00601   0.00285   0.00000   0.00285   2.10427
   A85        2.12653  -0.00484  -0.00419   0.00000  -0.00419   2.12234
   A86        2.05495  -0.00117   0.00131   0.00000   0.00131   2.05626
   A87        2.11228   0.00015  -0.00091   0.00000  -0.00091   2.11137
   A88        2.07984   0.00137   0.00705   0.00000   0.00705   2.08690
   A89        2.09030  -0.00152  -0.00609   0.00000  -0.00609   2.08421
   A90        2.11387   0.00048  -0.00040   0.00000  -0.00040   2.11347
   A91        2.08111   0.00008   0.00532   0.00000   0.00532   2.08643
   A92        2.08805  -0.00057  -0.00491   0.00000  -0.00491   2.08315
   A93        2.10438  -0.00027  -0.00036   0.00000  -0.00036   2.10402
   A94        2.08111   0.00053   0.00126   0.00000   0.00126   2.08237
   A95        2.09761  -0.00026  -0.00089   0.00000  -0.00089   2.09673
   A96        2.10273   0.00001  -0.00107   0.00000  -0.00107   2.10165
   A97        2.08297   0.00032   0.00158   0.00000   0.00158   2.08455
   A98        2.09747  -0.00033  -0.00050   0.00000  -0.00050   2.09697
   A99        2.07801   0.00080   0.00143   0.00000   0.00143   2.07945
   A100       2.10219  -0.00031  -0.00070   0.00000  -0.00070   2.10149
   A101       2.10295  -0.00049  -0.00074   0.00000  -0.00074   2.10222
   A102       1.94494   0.00085   0.00292   0.00000   0.00296   1.94790
   A103       2.14578  -0.00072  -0.00904   0.00000  -0.00905   2.13672
   A104       2.19137  -0.00016   0.00591   0.00000   0.00590   2.19728
   A105       1.94409  -0.00234  -0.00896   0.00000  -0.00896   1.93513
   A106       1.95198  -0.00115  -0.00253   0.00000  -0.00252   1.94945
   A107       1.94299   0.00176   0.00622   0.00000   0.00623   1.94923
   A108       1.83229   0.00247   0.01239   0.00000   0.01238   1.84467
   A109       1.89593  -0.00058  -0.01118   0.00000  -0.01117   1.88476
   A110       1.89222  -0.00009   0.00420   0.00000   0.00421   1.89643
    D1       -0.01593  -0.00049   0.01275   0.00000   0.01286  -0.00307
    D2       -2.86608  -0.00317   0.08963   0.00000   0.08902  -2.77706
    D3       -3.13178   0.00022  -0.01191   0.00000  -0.01194   3.13946
    D4        0.03158  -0.00074  -0.01239   0.00000  -0.01244   0.01914
    D5        0.08816   0.00734   0.02718   0.00000   0.02690   0.11506
    D6       -2.68437   0.00693   0.05938   0.00000   0.05844  -2.62593
    D7        3.09427  -0.00223  -0.02506   0.00000  -0.02497   3.06930
    D8        0.04707  -0.00092  -0.03210   0.00000  -0.03167   0.01539
    D9        2.47007   0.03416  -0.08852   0.00000  -0.09067   2.37940
   D10       -1.10953   0.03997  -0.11189   0.00000  -0.11383  -1.22337
   D11       -0.19431  -0.00755  -0.01414   0.00000  -0.01386  -0.20817
   D12        2.50927  -0.00173  -0.03751   0.00000  -0.03703   2.47225
   D13        2.91231   0.01095   0.06505   0.00000   0.06500   2.97731
   D14       -0.26783   0.01784   0.11674   0.00000   0.11726  -0.15057
   D15       -0.75048   0.00658  -0.03617   0.00000  -0.03669  -0.78717
   D16        2.35256   0.01348   0.01552   0.00000   0.01557   2.36813
   D17        0.23748   0.00404  -0.00992   0.00000  -0.00994   0.22754
   D18       -2.74460   0.01716  -0.01433   0.00000  -0.01408  -2.75868
   D19       -2.43698   0.04261   0.10735   0.00000   0.10546  -2.33152
   D20        0.86411   0.05573   0.10294   0.00000   0.10133   0.96544
   D21       -0.77132   0.00309  -0.00961   0.00000  -0.00950  -0.78082
   D22       -2.93590   0.00631   0.00679   0.00000   0.00699  -2.92891
   D23        1.30472   0.00416  -0.00377   0.00000  -0.00362   1.30110
   D24        2.82121  -0.00583   0.01981   0.00000   0.01961   2.84082
   D25        0.65663  -0.00262   0.03621   0.00000   0.03611   0.69273
   D26       -1.38594  -0.00477   0.02565   0.00000   0.02549  -1.36045
   D27        3.12263   0.00010  -0.02475   0.00000  -0.02473   3.09790
   D28       -0.00394   0.00191  -0.00989   0.00000  -0.00992  -0.01386
   D29       -0.34497   0.00404  -0.10289   0.00000  -0.10310  -0.44807
   D30        2.81163   0.00586  -0.08804   0.00000  -0.08829   2.72335
   D31        1.39275   0.00185  -0.04181   0.00000  -0.04197   1.35078
   D32       -0.70830   0.00179  -0.04120   0.00000  -0.04136  -0.74966
   D33       -2.82617   0.00277  -0.03662   0.00000  -0.03677  -2.86294
   D34       -1.39474  -0.00235   0.04365   0.00000   0.04381  -1.35094
   D35        2.78739  -0.00241   0.04426   0.00000   0.04442   2.83180
   D36        0.66952  -0.00142   0.04885   0.00000   0.04901   0.71852
   D37        0.73212   0.02920   0.04325   0.00000   0.04236   0.77448
   D38       -1.38926   0.00190   0.02854   0.00000   0.02761  -1.36165
   D39        2.79843   0.00425   0.03471   0.00000   0.03348   2.83191
   D40       -2.37955   0.02723   0.00071   0.00000   0.00120  -2.37835
   D41        1.78226  -0.00007  -0.01400   0.00000  -0.01355   1.76871
   D42       -0.31324   0.00228  -0.00783   0.00000  -0.00768  -0.32092
   D43        3.13279  -0.00985  -0.04104   0.00000  -0.04272   3.09007
   D44       -0.04753  -0.00724  -0.00412   0.00000  -0.00470  -0.05224
   D45       -0.04293  -0.00046   0.00313   0.00000   0.00318  -0.03975
   D46        3.05993   0.00215   0.04006   0.00000   0.04120   3.10113
   D47       -1.39013   0.00798   0.00738   0.00000   0.00735  -1.38278
   D48        0.71472   0.00848   0.00684   0.00000   0.00676   0.72148
   D49        2.70430   0.01141   0.00854   0.00000   0.00828   2.71258
   D50        0.62535  -0.00260   0.01879   0.00000   0.01879   0.64414
   D51        2.73019  -0.00211   0.01826   0.00000   0.01821   2.74840
   D52       -1.56341   0.00082   0.01996   0.00000   0.01973  -1.54368
   D53        2.71983  -0.00518   0.00935   0.00000   0.00936   2.72919
   D54       -1.45851  -0.00469   0.00881   0.00000   0.00877  -1.44973
   D55        0.53108  -0.00175   0.01051   0.00000   0.01029   0.54137
   D56       -1.66585   0.00328   0.00817   0.00000   0.00795  -1.65790
   D57        2.51713  -0.00031  -0.00097   0.00000  -0.00122   2.51590
   D58        0.38376  -0.00051   0.00291   0.00000   0.00270   0.38646
   D59        1.50692   0.00252  -0.02302   0.00000  -0.02262   1.48430
   D60       -0.59329  -0.00107  -0.03217   0.00000  -0.03179  -0.62508
   D61       -2.72665  -0.00127  -0.02828   0.00000  -0.02787  -2.75453
   D62       -1.11139  -0.00104  -0.05635   0.00000  -0.05660  -1.16799
   D63        2.01360  -0.00317  -0.07287   0.00000  -0.07305   1.94055
   D64        1.99057   0.00166  -0.01790   0.00000  -0.01771   1.97286
   D65       -1.16763  -0.00047  -0.03441   0.00000  -0.03416  -1.20179
   D66       -0.61223  -0.00013  -0.02435   0.00000  -0.02439  -0.63662
   D67        1.42196   0.00384  -0.01033   0.00000  -0.01037   1.41159
   D68       -2.71459   0.00432  -0.01246   0.00000  -0.01243  -2.72702
   D69       -2.73778  -0.00119  -0.01939   0.00000  -0.01937  -2.75715
   D70       -0.70358   0.00278  -0.00538   0.00000  -0.00535  -0.70894
   D71        1.44304   0.00326  -0.00750   0.00000  -0.00741   1.43564
   D72        1.55928  -0.00059  -0.02207   0.00000  -0.02189   1.53738
   D73       -2.68971   0.00337  -0.00805   0.00000  -0.00788  -2.69759
   D74       -0.54309   0.00385  -0.01018   0.00000  -0.00993  -0.55302
   D75        0.02820  -0.00264   0.00074   0.00000   0.00071   0.02891
   D76        3.12207  -0.00343  -0.00303   0.00000  -0.00305   3.11901
   D77       -3.09726  -0.00067   0.01663   0.00000   0.01657  -3.08069
   D78       -0.00340  -0.00147   0.01285   0.00000   0.01281   0.00941
   D79       -2.51072   0.00203  -0.02482   0.00000  -0.02483  -2.53556
   D80        0.60432   0.00166  -0.02592   0.00000  -0.02594   0.57838
   D81        0.60385   0.00332  -0.02400   0.00000  -0.02398   0.57987
   D82       -2.56429   0.00295  -0.02511   0.00000  -0.02509  -2.58938
   D83       -0.03834   0.00186   0.00875   0.00000   0.00881  -0.02954
   D84       -3.13070   0.00270   0.01322   0.00000   0.01322  -3.11748
   D85        3.12827   0.00080   0.00806   0.00000   0.00808   3.13636
   D86        0.03592   0.00163   0.01252   0.00000   0.01250   0.04842
   D87        3.05342  -0.00141   0.00782   0.00000   0.00797   3.06140
   D88       -0.07303  -0.00116   0.00561   0.00000   0.00576  -0.06727
   D89       -0.21025  -0.00123   0.01825   0.00000   0.01810  -0.19216
   D90        2.94648  -0.00098   0.01604   0.00000   0.01589   2.96236
   D91       -0.16696  -0.00273   0.02812   0.00000   0.02782  -0.13914
   D92        2.81341  -0.00321   0.03171   0.00000   0.03113   2.84454
   D93        3.08849  -0.00213   0.01878   0.00000   0.01879   3.10728
   D94       -0.21433  -0.00261   0.02237   0.00000   0.02210  -0.19222
   D95       -3.13843   0.00017  -0.00065   0.00000  -0.00065  -3.13907
   D96       -0.01446  -0.00005   0.00144   0.00000   0.00144  -0.01302
   D97       -0.01131  -0.00008   0.00140   0.00000   0.00140  -0.00991
   D98        3.11265  -0.00031   0.00350   0.00000   0.00349   3.11614
   D99        3.13294  -0.00013   0.00163   0.00000   0.00163   3.13457
   D100      -0.01889  -0.00013   0.00257   0.00000   0.00257  -0.01632
   D101       0.00568   0.00010  -0.00049   0.00000  -0.00049   0.00519
   D102       3.13703   0.00010   0.00045   0.00000   0.00045   3.13748
   D103       0.00741   0.00000  -0.00100   0.00000  -0.00100   0.00641
   D104       3.14088  -0.00001   0.00002   0.00000   0.00002   3.14090
   D105      -3.11671   0.00020  -0.00324   0.00000  -0.00325  -3.11996
   D106       0.01676   0.00018  -0.00222   0.00000  -0.00223   0.01453
   D107       0.00402  -0.00004  -0.00084   0.00000  -0.00084   0.00318
   D108       3.13902   0.00000   0.00009   0.00000   0.00009   3.13911
   D109      -3.12742  -0.00006  -0.00183   0.00000  -0.00183  -3.12925
   D110       0.00759  -0.00002  -0.00090   0.00000  -0.00090   0.00668
   D111       0.00262   0.00006  -0.00036   0.00000  -0.00037   0.00226
   D112       3.14013   0.00001   0.00017   0.00000   0.00016   3.14030
   D113      -3.13074   0.00007  -0.00141   0.00000  -0.00142  -3.13215
   D114       0.00677   0.00002  -0.00088   0.00000  -0.00089   0.00589
   D115      -0.00822  -0.00005   0.00126   0.00000   0.00126  -0.00695
   D116       3.13746   0.00000   0.00074   0.00000   0.00073   3.13819
   D117       3.14003  -0.00009   0.00032   0.00000   0.00032   3.14035
   D118       0.00252  -0.00004  -0.00021   0.00000  -0.00021   0.00231
   D119       2.16318   0.00229  -0.01598   0.00000  -0.01614   2.14705
   D120      -2.02528  -0.00220  -0.00576   0.00000  -0.00591  -2.03118
   D121       0.10416   0.01017  -0.00623   0.00000  -0.00638   0.09777
   D122      -0.80281   0.01070  -0.02087   0.00000  -0.02073  -0.82354
   D123       1.29191   0.00621  -0.01066   0.00000  -0.01050   1.28142
   D124      -2.86184   0.01858  -0.01113   0.00000  -0.01098  -2.87281
   D125       3.13382  -0.00010  -0.00125   0.00000  -0.00125   3.13257
   D126       0.03420   0.00015  -0.00258   0.00000  -0.00257   0.03163
   D127       0.01771   0.00031  -0.00010   0.00000  -0.00010   0.01761
   D128      -3.08191   0.00056  -0.00142   0.00000  -0.00142  -3.08333
   D129      -3.13009   0.00003   0.00003   0.00000   0.00004  -3.13005
   D130       0.03067   0.00015  -0.00076   0.00000  -0.00076   0.02991
   D131      -0.01436  -0.00022  -0.00102   0.00000  -0.00102  -0.01538
   D132      -3.13679  -0.00010  -0.00182   0.00000  -0.00181  -3.13860
   D133      -0.00760  -0.00020   0.00073   0.00000   0.00073  -0.00688
   D134      -3.13517  -0.00004  -0.00038   0.00000  -0.00038  -3.13556
   D135       3.09176  -0.00038   0.00236   0.00000   0.00236   3.09413
   D136      -0.03581  -0.00022   0.00125   0.00000   0.00125  -0.03455
   D137       0.00085   0.00001   0.00150   0.00000   0.00150   0.00235
   D138      -3.13462   0.00006   0.00031   0.00000   0.00031  -3.13431
   D139       3.12320  -0.00010   0.00241   0.00000   0.00241   3.12561
   D140      -0.01228  -0.00006   0.00122   0.00000   0.00122  -0.01105
   D141      -0.00634  -0.00004  -0.00025   0.00000  -0.00025  -0.00659
   D142      -3.14006   0.00008  -0.00026   0.00000  -0.00026  -3.14032
   D143       3.12109  -0.00019   0.00089   0.00000   0.00089   3.12198
   D144      -0.01262  -0.00008   0.00087   0.00000   0.00088  -0.01175
   D145       0.00968   0.00014  -0.00086   0.00000  -0.00086   0.00882
   D146      -3.13979   0.00002  -0.00085   0.00000  -0.00085  -3.14064
   D147      -3.13808   0.00009   0.00034   0.00000   0.00035  -3.13774
   D148      -0.00437  -0.00002   0.00036   0.00000   0.00036  -0.00401
   D149      -0.75193   0.00103  -0.01945   0.00000  -0.01947  -0.77140
   D150       1.29245   0.00186  -0.01138   0.00000  -0.01139   1.28106
   D151      -2.87095   0.00218  -0.00330   0.00000  -0.00331  -2.87427
   D152       2.33505   0.00015  -0.02397   0.00000  -0.02396   2.31109
   D153      -1.90376   0.00098  -0.01589   0.00000  -0.01588  -1.91963
   D154       0.21603   0.00130  -0.00782   0.00000  -0.00780   0.20823
         Item               Value     Threshold  Converged?
 Maximum Force            0.147651     0.000450     NO 
 RMS     Force            0.018010     0.000300     NO 
 Maximum Displacement     0.792384     0.001800     NO 
 RMS     Displacement     0.239899     0.001200     NO 
 Predicted change in Energy=-1.504857D-02
 GradGradGradGradGradGradGradGradGradGradGradGradGradGradGradGradGradGrad

 Leave Link  103 at Thu Dec 13 21:30:59 2018, MaxMem=   805306368 cpu:         1.7
 (Enter /pbs_home/pkowalski/g09d01/g09/l202.exe)
 Stoichiometry    C29H22F6S2
 Framework group  C1[X(C29H22F6S2)]
 Deg. of freedom   171
 Full point group                 C1      NOp   1
 RotChk:  IX=0 Diff= 2.86D-02
 Largest Abelian subgroup         C1      NOp   1
 Largest concise Abelian subgroup C1      NOp   1
                         Standard orientation:                         
 ---------------------------------------------------------------------
 Center     Atomic      Atomic             Coordinates (Angstroms)
 Number     Number       Type             X           Y           Z
 ---------------------------------------------------------------------
      1         16           0        2.332933   -1.682210    1.589943
      2         16           0       -1.723156   -2.239184   -0.590394
      3          9           0       -2.547425    3.078490   -0.240167
      4          9           0       -1.072239    3.430725   -1.784738
      5          9           0       -0.344644    4.963773    0.304557
      6          9           0       -0.984246    3.436034    1.708166
      7          9           0        1.710617    3.478677   -0.487145
      8          9           0        1.592938    3.004424    1.622319
      9          6           0       -1.429096    0.286957   -1.054834
     10          6           0       -0.733219   -0.939388   -1.119562
     11          6           0        1.084803   -0.488929    1.423225
     12          6           0       -0.723547    1.452825   -0.511797
     13          6           0       -1.251244    2.896856   -0.558111
     14          6           0        0.512222    1.495844    0.111857
     15          6           0       -0.418158    3.651629    0.503814
     16          6           0        0.917367    2.908233    0.463845
     17          6           0        1.447621    0.414705    0.467321
     18          6           0        0.105690   -0.279817    2.552982
     19          6           0        0.406603   -1.308052   -2.022912
     20          6           0        3.332556   -0.953515    0.362984
     21          6           0       -3.164175   -1.238000   -0.450828
     22          6           0       -4.426975   -1.895035   -0.092644
     23          6           0       -5.618122   -1.173512    0.137476
     24          6           0       -4.496808   -3.300804    0.053380
     25          6           0       -6.806388   -1.822114    0.480055
     26          6           0       -5.680940   -3.946718    0.400566
     27          6           0       -6.852743   -3.211733    0.614024
     28          6           0       -2.862829    0.057735   -0.829269
     29          6           0       -3.908210    1.088021   -1.188618
     30          6           0        4.623837   -1.561139    0.033016
     31          6           0        5.723352   -0.756592   -0.326604
     32          6           0        4.821618   -2.957724    0.094651
     33          6           0        6.960851   -1.326072   -0.632350
     34          6           0        6.058989   -3.523652   -0.208528
     35          6           0        7.137834   -2.712016   -0.579906
     36          6           0        2.723851    0.190766   -0.136719
     37          6           0        3.267407    1.075699   -1.229717
     38          1           0        0.600505    0.307804    3.339179
     39          1           0       -0.251829   -1.220158    2.996396
     40          1           0       -0.773699    0.281582    2.209665
     41          1           0        0.964095   -2.192273   -1.686272
     42          1           0        1.111926   -0.487852   -2.149407
     43          1           0       -0.032888   -1.527341   -3.007554
     44          1           0       -5.625587   -0.088147    0.064713
     45          1           0       -3.604306   -3.909734   -0.116827
     46          1           0       -7.707353   -1.223778    0.650461
     47          1           0       -5.687841   -5.036920    0.499878
     48          1           0       -7.786106   -3.715263    0.883847
     49          1           0       -4.629653    0.631089   -1.882951
     50          1           0       -4.464820    1.478107   -0.327517
     51          1           0       -3.463699    1.936931   -1.707389
     52          1           0        5.617514    0.330945   -0.330010
     53          1           0        3.985923   -3.609669    0.368338
     54          1           0        7.798449   -0.674816   -0.902885
     55          1           0        6.180278   -4.610566   -0.158545
     56          1           0        8.109263   -3.155826   -0.818905
     57          1           0        2.492144    1.296929   -1.976203
     58          1           0        3.590612    2.048673   -0.840455
     59          1           0        4.112764    0.606738   -1.748039
 ---------------------------------------------------------------------
 Rotational constants (GHZ):      0.1293751      0.0680888      0.0497742
 Leave Link  202 at Thu Dec 13 21:30:59 2018, MaxMem=   805306368 cpu:         0.0
 (Enter /pbs_home/pkowalski/g09d01/g09/l301.exe)
 Basis read from rwf:  (5D, 7F)
 No pseudopotential information found on rwf file.
 There are   673 symmetry adapted cartesian basis functions of A   symmetry.
 There are   636 symmetry adapted basis functions of A   symmetry.
   636 basis functions,  1103 primitive gaussians,   673 cartesian basis functions
   141 alpha electrons      141 beta electrons
       nuclear repulsion energy      4651.9337391636 Hartrees.
 IExCor=  402 DFT=T Ex+Corr=B3LYP ExCW=0 ScaHFX=  0.200000
 ScaDFX=  0.800000  0.720000  1.000000  0.810000 ScalE2=  1.000000  1.000000
 IRadAn=      0 IRanWt=     -1 IRanGd=            0 ICorTp=0 IEmpDi=131
 NAtoms=   59 NActive=   59 NUniq=   59 SFac= 1.00D+00 NAtFMM=   60 NAOKFM=F Big=F
 Integral buffers will be    131072 words long.
 Raffenetti 2 integral format.
 Two-electron integral symmetry is turned on.
 R6Disp:  Grimme-D3 Dispersion energy=       -0.0777377136 Hartrees.
 Nuclear repulsion after empirical dispersion term =     4651.8560014501 Hartrees.
 No density basis found on file   724.
 Leave Link  301 at Thu Dec 13 21:30:59 2018, MaxMem=   805306368 cpu:         0.6
 (Enter /pbs_home/pkowalski/g09d01/g09/l302.exe)
 NPDir=0 NMtPBC=     1 NCelOv=     1 NCel=       1 NClECP=     1 NCelD=      1
         NCelK=      1 NCelE2=     1 NClLst=     1 CellRange=     0.0.
 One-electron integrals computed using PRISM.
 NBasis=   636 RedAO= T EigKep=  3.00D-04  NBF=   636
 NBsUse=   636 1.00D-06 EigRej= -1.00D+00 NBFU=   636
 Precomputing XC quadrature grid using
 IXCGrd= 4 IRadAn=           0 IRanWt=          -1 IRanGd=           0 AccXCQ= 0.00D+00.
 Generated NRdTot=       0 NPtTot=           0 NUsed=           0 NTot=          32
 NSgBfM=   610   610   614   622   623 MxSgAt=    59 MxSgA2=    59.
 Leave Link  302 at Thu Dec 13 21:31:01 2018, MaxMem=   805306368 cpu:        16.4
 (Enter /pbs_home/pkowalski/g09d01/g09/l303.exe)
 DipDrv:  MaxL=1.
 Leave Link  303 at Thu Dec 13 21:31:02 2018, MaxMem=   805306368 cpu:         1.5
 (Enter /pbs_home/pkowalski/g09d01/g09/l401.exe)
 Lowest energy guess from the checkpoint file:  "dae0068freq_open_b3lyp_air_D3.chk"
 B after Tr=     0.000000    0.000000    0.000000
         Rot=    0.999979   -0.002393   -0.002739    0.005355 Ang=  -0.74 deg.
 Guess basis will be translated and rotated to current coordinates.
 B after Tr=     0.000000    0.000000    0.000000
         Rot=    0.999974    0.001514    0.003862   -0.005852 Ang=   0.82 deg.
 Guess basis will be translated and rotated to current coordinates.
 CkInt1:  FT= 4.61D-01
 Max alpha theta= 12.152 degrees.
 JPrj=2 DoOrth=T DoCkMO=T.
 Leave Link  401 at Thu Dec 13 21:31:05 2018, MaxMem=   805306368 cpu:        22.4
 (Enter /pbs_home/pkowalski/g09d01/g09/l502.exe)
 Closed shell SCF:
 Using DIIS extrapolation, IDIIS=  1040.
 Integral symmetry usage will be decided dynamically.
 IVT=     1387805 IEndB=     1387805 NGot=   805306368 MDV=   804388806
 LenX=   804388806 LenY=   803935204
 Requested convergence on RMS density matrix=1.00D-08 within 128 cycles.
 Requested convergence on MAX density matrix=1.00D-06.
 Requested convergence on             energy=1.00D-06.
 No special actions if energy rises.
 Fock matrices will be formed incrementally for  20 cycles.
 Integral accuracy reduced to 1.0D-05 until final iterations.

 Cycle   1  Pass 0  IDiag  1:
 FoFJK:  IHMeth= 1 ICntrl=       0 DoSepK=F KAlg= 0 I1Cent=   0 FoldK=F
 IRaf= 660000000 NMat=   1 IRICut=       1 DoRegI=T DoRafI=F ISym2E= 0.
 FoFCou: FMM=F IPFlag=           0 FMFlag=      100000 FMFlg1=           0
         NFxFlg=           0 DoJE=F BraDBF=F KetDBF=F FulRan=T
         wScrn=  0.000000 ICntrl=       0 IOpCl=  0 I1Cent=           0 NGrid=           0
         NMat0=    1 NMatS0=      1 NMatT0=    0 NMatD0=    1 NMtDS0=    0 NMtDT0=    0
 Symmetry not used in FoFCou.
 E= -2512.30172440960    
 DIIS: error= 1.26D-03 at cycle   1 NSaved=   1.
 NSaved= 1 IEnMin= 1 EnMin= -2512.30172440960     IErMin= 1 ErrMin= 1.26D-03
 ErrMax= 1.26D-03  0.00D+00 EMaxC= 1.00D-01 BMatC= 1.60D-03 BMatP= 1.60D-03
 IDIUse=3 WtCom= 9.87D-01 WtEn= 1.26D-02
 Coeff-Com:  0.100D+01
 Coeff-En:   0.100D+01
 Coeff:      0.100D+01
 Gap=    80.396 Goal=   None    Shift=    0.000
 GapD=   80.396 DampG=2.000 DampE=1.000 DampFc=2.0000 IDamp=-1.
 RMSDP=2.34D-04 MaxDP=7.32D-03              OVMax= 9.68D-03

 Cycle   2  Pass 0  IDiag  1:
 RMSU=  2.34D-04    CP:  1.00D+00
 E= -2512.30289246755     Delta-E=       -0.001168057951 Rises=F Damp=F
 DIIS: error= 2.43D-04 at cycle   2 NSaved=   2.
 NSaved= 2 IEnMin= 2 EnMin= -2512.30289246755     IErMin= 2 ErrMin= 2.43D-04
 ErrMax= 2.43D-04  0.00D+00 EMaxC= 1.00D-01 BMatC= 1.23D-04 BMatP= 1.60D-03
 IDIUse=3 WtCom= 9.98D-01 WtEn= 2.43D-03
 Coeff-Com:  0.931D-01 0.907D+00
 Coeff-En:   0.000D+00 0.100D+01
 Coeff:      0.929D-01 0.907D+00
 Gap=     0.124 Goal=   None    Shift=    0.000
 RMSDP=7.43D-05 MaxDP=4.81D-03 DE=-1.17D-03 OVMax= 7.24D-03

 Cycle   3  Pass 0  IDiag  1:
 RMSU=  7.28D-05    CP:  1.00D+00  9.36D-01
 E= -2512.30272074083     Delta-E=        0.000171726723 Rises=F Damp=F
 DIIS: error= 4.29D-04 at cycle   3 NSaved=   3.
 NSaved= 3 IEnMin= 2 EnMin= -2512.30289246755     IErMin= 2 ErrMin= 2.43D-04
 ErrMax= 4.29D-04  0.00D+00 EMaxC= 1.00D-01 BMatC= 2.67D-04 BMatP= 1.23D-04
 IDIUse=3 WtCom= 3.26D-01 WtEn= 6.74D-01
 Coeff-Com: -0.522D-02 0.600D+00 0.405D+00
 Coeff-En:   0.000D+00 0.660D+00 0.340D+00
 Coeff:     -0.170D-02 0.641D+00 0.361D+00
 Gap=     0.124 Goal=   None    Shift=    0.000
 RMSDP=4.21D-05 MaxDP=2.60D-03 DE= 1.72D-04 OVMax= 4.99D-03

 Cycle   4  Pass 0  IDiag  1:
 RMSU=  1.32D-05    CP:  1.00D+00  9.79D-01  4.68D-01
 E= -2512.30302754830     Delta-E=       -0.000306807467 Rises=F Damp=F
 DIIS: error= 5.93D-05 at cycle   4 NSaved=   4.
 NSaved= 4 IEnMin= 4 EnMin= -2512.30302754830     IErMin= 4 ErrMin= 5.93D-05
 ErrMax= 5.93D-05  0.00D+00 EMaxC= 1.00D-01 BMatC= 7.88D-06 BMatP= 1.23D-04
 IDIUse=1 WtCom= 1.00D+00 WtEn= 0.00D+00
 Coeff-Com: -0.756D-02 0.338D+00 0.200D+00 0.470D+00
 Coeff:     -0.756D-02 0.338D+00 0.200D+00 0.470D+00
 Gap=     0.124 Goal=   None    Shift=    0.000
 RMSDP=7.98D-06 MaxDP=4.27D-04 DE=-3.07D-04 OVMax= 9.02D-04

 Initial convergence to 1.0D-05 achieved.  Increase integral accuracy.
 Cycle   5  Pass 1  IDiag  1:
 E= -2512.30350161357     Delta-E=       -0.000474065275 Rises=F Damp=F
 DIIS: error= 1.44D-04 at cycle   1 NSaved=   1.
 NSaved= 1 IEnMin= 1 EnMin= -2512.30350161357     IErMin= 1 ErrMin= 1.44D-04
 ErrMax= 1.44D-04  0.00D+00 EMaxC= 1.00D-01 BMatC= 1.54D-05 BMatP= 1.54D-05
 IDIUse=3 WtCom= 9.99D-01 WtEn= 1.44D-03
 Coeff-Com:  0.100D+01
 Coeff-En:   0.100D+01
 Coeff:      0.100D+01
 Gap=     0.124 Goal=   None    Shift=    0.000
 RMSDP=7.98D-06 MaxDP=4.27D-04 DE=-4.74D-04 OVMax= 6.98D-04

 Cycle   6  Pass 1  IDiag  1:
 RMSU=  1.76D-04    CP:  1.00D+00
 E= -2512.30351638558     Delta-E=       -0.000014772011 Rises=F Damp=F
 DIIS: error= 3.97D-05 at cycle   2 NSaved=   2.
 NSaved= 2 IEnMin= 2 EnMin= -2512.30351638558     IErMin= 2 ErrMin= 3.97D-05
 ErrMax= 3.97D-05  0.00D+00 EMaxC= 1.00D-01 BMatC= 2.99D-06 BMatP= 1.54D-05
 IDIUse=1 WtCom= 1.00D+00 WtEn= 0.00D+00
 Coeff-Com:  0.204D+00 0.796D+00
 Coeff:      0.204D+00 0.796D+00
 Gap=     0.124 Goal=   None    Shift=    0.000
 RMSDP=9.41D-06 MaxDP=6.21D-04 DE=-1.48D-05 OVMax= 1.35D-03

 Cycle   7  Pass 1  IDiag  1:
 RMSU=  9.31D-06    CP:  1.00D+00  1.01D+00
 E= -2512.30351140259     Delta-E=        0.000004982993 Rises=F Damp=F
 DIIS: error= 7.10D-05 at cycle   3 NSaved=   3.
 NSaved= 3 IEnMin= 2 EnMin= -2512.30351638558     IErMin= 2 ErrMin= 3.97D-05
 ErrMax= 7.10D-05  0.00D+00 EMaxC= 1.00D-01 BMatC= 7.61D-06 BMatP= 2.99D-06
 IDIUse=1 WtCom= 1.00D+00 WtEn= 0.00D+00
 Coeff-Com: -0.239D-02 0.617D+00 0.386D+00
 Coeff:     -0.239D-02 0.617D+00 0.386D+00
 Gap=     0.124 Goal=   None    Shift=    0.000
 RMSDP=6.16D-06 MaxDP=4.04D-04 DE= 4.98D-06 OVMax= 8.49D-04

 Cycle   8  Pass 1  IDiag  1:
 RMSU=  1.36D-06    CP:  1.00D+00  1.01D+00  3.58D-01
 E= -2512.30351943816     Delta-E=       -0.000008035569 Rises=F Damp=F
 DIIS: error= 7.80D-06 at cycle   4 NSaved=   4.
 NSaved= 4 IEnMin= 4 EnMin= -2512.30351943816     IErMin= 4 ErrMin= 7.80D-06
 ErrMax= 7.80D-06  0.00D+00 EMaxC= 1.00D-01 BMatC= 1.02D-07 BMatP= 2.99D-06
 IDIUse=1 WtCom= 1.00D+00 WtEn= 0.00D+00
 Coeff-Com: -0.477D-02 0.383D+00 0.248D+00 0.374D+00
 Coeff:     -0.477D-02 0.383D+00 0.248D+00 0.374D+00
 Gap=     0.124 Goal=   None    Shift=    0.000
 RMSDP=8.19D-07 MaxDP=5.52D-05 DE=-8.04D-06 OVMax= 9.02D-05

 Cycle   9  Pass 1  IDiag  1:
 RMSU=  4.06D-07    CP:  1.00D+00  1.01D+00  3.89D-01  5.22D-01
 E= -2512.30351954984     Delta-E=       -0.000000111682 Rises=F Damp=F
 DIIS: error= 8.28D-07 at cycle   5 NSaved=   5.
 NSaved= 5 IEnMin= 5 EnMin= -2512.30351954984     IErMin= 5 ErrMin= 8.28D-07
 ErrMax= 8.28D-07  0.00D+00 EMaxC= 1.00D-01 BMatC= 8.99D-10 BMatP= 1.02D-07
 IDIUse=1 WtCom= 1.00D+00 WtEn= 0.00D+00
 Coeff-Com: -0.205D-02 0.152D+00 0.984D-01 0.167D+00 0.585D+00
 Coeff:     -0.205D-02 0.152D+00 0.984D-01 0.167D+00 0.585D+00
 Gap=     0.124 Goal=   None    Shift=    0.000
 RMSDP=1.23D-07 MaxDP=7.18D-06 DE=-1.12D-07 OVMax= 1.60D-05

 Cycle  10  Pass 1  IDiag  1:
 RMSU=  1.15D-07    CP:  1.00D+00  1.01D+00  3.89D-01  5.40D-01  9.08D-01
 E= -2512.30351955061     Delta-E=       -0.000000000772 Rises=F Damp=F
 DIIS: error= 7.25D-07 at cycle   6 NSaved=   6.
 NSaved= 6 IEnMin= 6 EnMin= -2512.30351955061     IErMin= 6 ErrMin= 7.25D-07
 ErrMax= 7.25D-07  0.00D+00 EMaxC= 1.00D-01 BMatC= 3.97D-10 BMatP= 8.99D-10
 IDIUse=1 WtCom= 1.00D+00 WtEn= 0.00D+00
 Coeff-Com: -0.627D-03 0.425D-01 0.270D-01 0.532D-01 0.406D+00 0.472D+00
 Coeff:     -0.627D-03 0.425D-01 0.270D-01 0.532D-01 0.406D+00 0.472D+00
 Gap=     0.124 Goal=   None    Shift=    0.000
 RMSDP=5.70D-08 MaxDP=2.65D-06 DE=-7.72D-10 OVMax= 6.28D-06

 Cycle  11  Pass 1  IDiag  1:
 RMSU=  4.57D-08    CP:  1.00D+00  1.01D+00  3.89D-01  5.39D-01  9.42D-01
                    CP:  7.35D-01
 E= -2512.30351955088     Delta-E=       -0.000000000266 Rises=F Damp=F
 DIIS: error= 1.82D-07 at cycle   7 NSaved=   7.
 NSaved= 7 IEnMin= 7 EnMin= -2512.30351955088     IErMin= 7 ErrMin= 1.82D-07
 ErrMax= 1.82D-07  0.00D+00 EMaxC= 1.00D-01 BMatC= 4.06D-11 BMatP= 3.97D-10
 IDIUse=1 WtCom= 1.00D+00 WtEn= 0.00D+00
 Coeff-Com: -0.289D-04-0.612D-03-0.964D-03 0.335D-02 0.156D+00 0.286D+00
 Coeff-Com:  0.556D+00
 Coeff:     -0.289D-04-0.612D-03-0.964D-03 0.335D-02 0.156D+00 0.286D+00
 Coeff:      0.556D+00
 Gap=     0.124 Goal=   None    Shift=    0.000
 RMSDP=2.20D-08 MaxDP=1.07D-06 DE=-2.66D-10 OVMax= 2.61D-06

 Cycle  12  Pass 1  IDiag  1:
 RMSU=  1.49D-08    CP:  1.00D+00  1.01D+00  3.89D-01  5.42D-01  9.56D-01
                    CP:  7.47D-01  6.85D-01
 E= -2512.30351955099     Delta-E=       -0.000000000112 Rises=F Damp=F
 DIIS: error= 6.72D-08 at cycle   8 NSaved=   8.
 NSaved= 8 IEnMin= 8 EnMin= -2512.30351955099     IErMin= 8 ErrMin= 6.72D-08
 ErrMax= 6.72D-08  0.00D+00 EMaxC= 1.00D-01 BMatC= 5.95D-12 BMatP= 4.06D-11
 IDIUse=1 WtCom= 1.00D+00 WtEn= 0.00D+00
 Coeff-Com:  0.588D-04-0.548D-02-0.391D-02-0.443D-02 0.461D-01 0.109D+00
 Coeff-Com:  0.334D+00 0.525D+00
 Coeff:      0.588D-04-0.548D-02-0.391D-02-0.443D-02 0.461D-01 0.109D+00
 Coeff:      0.334D+00 0.525D+00
 Gap=     0.124 Goal=   None    Shift=    0.000
 RMSDP=7.80D-09 MaxDP=3.61D-07 DE=-1.12D-10 OVMax= 1.49D-06

 SCF Done:  E(RB3LYP) =  -2512.30351955     A.U. after   12 cycles
            NFock= 12  Conv=0.78D-08     -V/T= 2.0071
 KE= 2.494713769154D+03 PE=-1.520665179528D+04 EE= 5.547778505121D+03
 Leave Link  502 at Thu Dec 13 21:39:08 2018, MaxMem=   805306368 cpu:      3851.4
 (Enter /pbs_home/pkowalski/g09d01/g09/l701.exe)
 Compute integral first derivatives.
 ... and contract with generalized density number  0.
 R6Disp: Adding Grimme-D3 dispersion energy 1st derivatives to the gradient.
 Leave Link  701 at Thu Dec 13 21:39:09 2018, MaxMem=   805306368 cpu:         6.1
 (Enter /pbs_home/pkowalski/g09d01/g09/l702.exe)
 L702 exits ... SP integral derivatives will be done elsewhere.
 Leave Link  702 at Thu Dec 13 21:39:09 2018, MaxMem=   805306368 cpu:         0.2
 (Enter /pbs_home/pkowalski/g09d01/g09/l703.exe)
 Compute integral first derivatives, UseDBF=F ICtDFT=           0.
 Integral derivatives from FoFJK, PRISM(SPDF).
 Calling FoFJK, ICntrl=      2127 FMM=F ISym2X=0 I1Cent= 0 IOpClX= 0 NMat=1 NMatS=1 NMatT=0.
 FoFJK:  IHMeth= 1 ICntrl=    2127 DoSepK=F KAlg= 0 I1Cent=   0 FoldK=F
 IRaf=         0 NMat=   1 IRICut=       1 DoRegI=T DoRafI=F ISym2E= 0.
 FoFCou: FMM=F IPFlag=           0 FMFlag=      100000 FMFlg1=         800
         NFxFlg=           0 DoJE=F BraDBF=F KetDBF=F FulRan=T
         wScrn=  0.000000 ICntrl=    2127 IOpCl=  0 I1Cent=           0 NGrid=           0
         NMat0=    1 NMatS0=      1 NMatT0=    0 NMatD0=    1 NMtDS0=    0 NMtDT0=    0
 Symmetry not used in FoFCou.
 Leave Link  703 at Thu Dec 13 21:41:27 2018, MaxMem=   805306368 cpu:      1101.6
 (Enter /pbs_home/pkowalski/g09d01/g09/l716.exe)
 Dipole        =-1.91604648D-01-1.43320000D+00-3.79541214D-01
 ***** Axes restored to original set *****
 -------------------------------------------------------------------
 Center     Atomic                   Forces (Hartrees/Bohr)
 Number     Number              X              Y              Z
 -------------------------------------------------------------------
      1       16          -0.002620595   -0.006010371    0.004200727
      2       16          -0.000884316   -0.003468460   -0.002975307
      3        9          -0.005013680    0.001357421    0.004975206
      4        9           0.001394827    0.003659058   -0.005900397
      5        9           0.001899291    0.007967405   -0.004273401
      6        9          -0.003126198   -0.000499252    0.006523454
      7        9           0.002126271    0.002528079   -0.004511192
      8        9           0.001368165   -0.003150823    0.006124655
      9        6           0.001266660   -0.014922622    0.025426161
     10        6          -0.010455060   -0.001717330   -0.014809883
     11        6           0.008556880   -0.009885775    0.024384258
     12        6           0.014387043    0.018112195   -0.006563597
     13        6           0.003901570   -0.003635669    0.005686134
     14        6          -0.004149332    0.006421878   -0.009912377
     15        6           0.001592178   -0.009086024   -0.002050533
     16        6          -0.003844077    0.000786825   -0.001944374
     17        6          -0.013928067    0.010721726   -0.011769445
     18        6          -0.004875518   -0.003866866   -0.010346239
     19        6           0.005981397    0.003020130    0.010103072
     20        6          -0.002217599    0.004827261    0.001108606
     21        6           0.004831154   -0.002361036   -0.005821194
     22        6          -0.004113628   -0.000559037    0.000990129
     23        6          -0.000918768    0.001814063    0.000965180
     24        6           0.001543768   -0.000680796   -0.000988079
     25        6          -0.001449022    0.000735262    0.000438328
     26        6          -0.000964507   -0.000874169    0.000338307
     27        6           0.000418364   -0.000123201   -0.000055611
     28        6          -0.002342577    0.007929594    0.002054440
     29        6          -0.000769571   -0.003821349   -0.002522585
     30        6           0.003069320   -0.001136689   -0.001584770
     31        6           0.002829749    0.001154782    0.001499081
     32        6          -0.002179127   -0.000123136   -0.000863108
     33        6           0.001349773    0.000674533   -0.000657797
     34        6           0.001450251   -0.000939067   -0.000235586
     35        6          -0.000287206   -0.000477012    0.000023257
     36        6           0.006106412   -0.002630091   -0.007085124
     37        6          -0.001038586   -0.004612806   -0.001332477
     38        1          -0.000212287    0.001074912    0.002075750
     39        1           0.000687592   -0.001258074   -0.000809056
     40        1          -0.000372954    0.001006709   -0.000258081
     41        1           0.000540373   -0.000968056    0.001688195
     42        1           0.002971377    0.003944094   -0.000231197
     43        1           0.000819352   -0.001169352   -0.001862245
     44        1          -0.000273552   -0.001736257    0.000584830
     45        1          -0.000992837    0.000324855    0.000188388
     46        1           0.000847667   -0.000788269   -0.000236317
     47        1          -0.000000364    0.001187105    0.000062859
     48        1           0.001082167    0.000485477   -0.000306485
     49        1          -0.001931736   -0.001891518    0.001165452
     50        1           0.000619256    0.001903554    0.001278930
     51        1          -0.001200979   -0.000818021   -0.002847026
     52        1           0.001146241   -0.002440180    0.000509038
     53        1           0.000762071    0.000833607   -0.000335565
     54        1          -0.000805954   -0.000859275    0.000229353
     55        1           0.000103960    0.001155383    0.000043351
     56        1          -0.001072935    0.000437008    0.000290833
     57        1          -0.002213182    0.001038249   -0.000601541
     58        1           0.001956546    0.000999280    0.001604122
     59        1          -0.001355462    0.000410135   -0.000871508
 -------------------------------------------------------------------
 Cartesian Forces:  Max     0.025426161 RMS     0.005039180
 Leave Link  716 at Thu Dec 13 21:41:27 2018, MaxMem=   805306368 cpu:         0.2
 (Enter /pbs_home/pkowalski/g09d01/g09/l103.exe)

 GradGradGradGradGradGradGradGradGradGradGradGradGradGradGradGradGradGrad
 Berny optimization.
 Using GEDIIS/GDIIS optimizer.
 FormGI is forming the generalized inverse of G from B-inverse, IUseBI=4.
 GSVD:  received Info=                   1 from GESDD.
 Internal  Forces:  Max     0.025960396 RMS     0.003818228
 Search for a local minimum.
 Step number   5 out of a maximum of  337
 All quantities printed in internal units (Hartrees-Bohrs-Radians)
 RMS Force = .38182D-02 SwitMx=.10000D-02 MixMth= 1
 Mixed Optimization -- RFO/linear search
 Update second derivatives using D2CorX and points    4    3    5
 ITU=  0 -1  1  1  0
 Use linear search instead of GDIIS.
     Eigenvalues ---    0.00254   0.00459   0.00645   0.00662   0.00703
     Eigenvalues ---    0.00723   0.00742   0.00768   0.00853   0.00871
     Eigenvalues ---    0.00883   0.00909   0.01005   0.01056   0.01094
     Eigenvalues ---    0.01173   0.01225   0.01325   0.01337   0.01409
     Eigenvalues ---    0.01484   0.01559   0.01629   0.01730   0.01879
     Eigenvalues ---    0.01882   0.01950   0.01965   0.01988   0.02011
     Eigenvalues ---    0.02031   0.02079   0.02089   0.02093   0.02137
     Eigenvalues ---    0.02144   0.02155   0.02155   0.02169   0.02173
     Eigenvalues ---    0.02192   0.02218   0.04835   0.05190   0.06840
     Eigenvalues ---    0.06933   0.06970   0.07068   0.07192   0.07438
     Eigenvalues ---    0.07491   0.07545   0.07727   0.08195   0.09289
     Eigenvalues ---    0.09890   0.10292   0.11181   0.12306   0.12350
     Eigenvalues ---    0.14542   0.15284   0.15989   0.15998   0.15999
     Eigenvalues ---    0.15999   0.15999   0.16000   0.16000   0.16000
     Eigenvalues ---    0.16000   0.16000   0.16000   0.16000   0.16000
     Eigenvalues ---    0.16000   0.16000   0.16000   0.16000   0.16000
     Eigenvalues ---    0.16001   0.16004   0.16108   0.17136   0.19875
     Eigenvalues ---    0.21707   0.22000   0.22000   0.22005   0.22011
     Eigenvalues ---    0.22915   0.23200   0.23458   0.23473   0.23709
     Eigenvalues ---    0.24232   0.24495   0.24552   0.24666   0.24775
     Eigenvalues ---    0.24898   0.24966   0.24985   0.24986   0.24992
     Eigenvalues ---    0.25003   0.25053   0.25489   0.25722   0.26667
     Eigenvalues ---    0.27292   0.28516   0.28947   0.29574   0.30078
     Eigenvalues ---    0.30349   0.30671   0.31530   0.31560   0.31760
     Eigenvalues ---    0.31893   0.32201   0.32256   0.32568   0.32576
     Eigenvalues ---    0.32588   0.32598   0.32607   0.32616   0.32619
     Eigenvalues ---    0.32672   0.32700   0.32789   0.32891   0.32967
     Eigenvalues ---    0.33175   0.33298   0.33483   0.34827   0.35659
     Eigenvalues ---    0.35681   0.35693   0.35701   0.35707   0.35776
     Eigenvalues ---    0.35919   0.36180   0.36273   0.37851   0.40529
     Eigenvalues ---    0.40698   0.40944   0.41159   0.43829   0.44306
     Eigenvalues ---    0.45550   0.45811   0.45938   0.45955   0.46324
     Eigenvalues ---    0.46532   0.47077   0.47576   0.48247   0.48329
     Eigenvalues ---    0.48503   0.48814   0.49149   0.50453   0.51587
     Eigenvalues ---    1.40097
 RFO step:  Lambda=-2.54840073D-02 EMin= 2.53971131D-03
 Quartic linear search produced a step of -0.01744.
 Iteration  1 RMS(Cart)=  0.16097118 RMS(Int)=  0.00702969
 Iteration  2 RMS(Cart)=  0.02303186 RMS(Int)=  0.00062627
 Iteration  3 RMS(Cart)=  0.00028746 RMS(Int)=  0.00061894
 Iteration  4 RMS(Cart)=  0.00000030 RMS(Int)=  0.00061894
 ITry= 1 IFail=0 DXMaxC= 6.99D-01 DCOld= 1.00D+10 DXMaxT= 4.24D-01 DXLimC= 3.00D+00 Rises=F
 Variable       Old X    -DE/DX   Delta X   Delta X   Delta X     New X
                                 (Linear)    (Quad)   (Total)
    R1        3.27831   0.00078   0.00026   0.00169   0.00239   3.28070
    R2        3.29250   0.00566   0.00029   0.02426   0.02417   3.31667
    R3        3.24542   0.00151   0.00037   0.00438   0.00472   3.25013
    R4        3.32634   0.00083   0.00023   0.00909   0.00834   3.33468
    R5        2.54529   0.00622   0.00009   0.01550   0.01559   2.56088
    R6        2.55055   0.00706   0.00011   0.01632   0.01643   2.56698
    R7        2.51187   0.00838   0.00022   0.01940   0.01962   2.53149
    R8        2.54756   0.00717   0.00014   0.01739   0.01753   2.56509
    R9        2.57657   0.00539   0.00003   0.01270   0.01274   2.58931
   R10        2.54076   0.00607   0.00015   0.01461   0.01476   2.55552
   R11        2.66736  -0.00045   0.00043  -0.00390  -0.00259   2.66477
   R12        2.77213   0.00796   0.00008   0.04073   0.04082   2.81295
   R13        2.77668   0.00496   0.00030   0.00768   0.00871   2.78539
   R14        2.83531   0.00066  -0.00001  -0.00072  -0.00074   2.83458
   R15        2.57859   0.01925   0.00032   0.05838   0.05923   2.63782
   R16        2.85264  -0.00428   0.00001  -0.01471  -0.01470   2.83794
   R17        2.90664   0.00075  -0.00009  -0.00268  -0.00276   2.90388
   R18        2.61706  -0.01399  -0.00027  -0.01416  -0.01430   2.60276
   R19        2.92230   0.00047  -0.00005  -0.00133  -0.00144   2.92086
   R20        2.85523  -0.00136  -0.00006  -0.00436  -0.00433   2.85090
   R21        2.78386   0.00451   0.00002   0.01956   0.01958   2.80344
   R22        2.88941   0.00007  -0.00004  -0.00300  -0.00318   2.88623
   R23        2.70157   0.00792   0.00020   0.02775   0.02791   2.72948
   R24        2.07719   0.00196   0.00003   0.00644   0.00646   2.08365
   R25        2.07756   0.00058   0.00005   0.00211   0.00216   2.07972
   R26        2.07557   0.00094   0.00005   0.00331   0.00336   2.07893
   R27        2.07523   0.00148   0.00007   0.00325   0.00332   2.07856
   R28        2.05816   0.00492   0.00016   0.00929   0.00945   2.06761
   R29        2.07935   0.00149   0.00002   0.00523   0.00525   2.08460
   R30        2.76798   0.00652   0.00013   0.02044   0.02057   2.78855
   R31        2.62502   0.00303  -0.00018   0.00463   0.00387   2.62889
   R32        2.77388   0.00474   0.00018   0.01860   0.01878   2.79266
   R33        2.61367   0.00288  -0.00015   0.00585   0.00533   2.61900
   R34        2.66738   0.00158  -0.00001   0.00510   0.00509   2.67247
   R35        2.67407   0.00017  -0.00001   0.00157   0.00156   2.67563
   R36        2.63887  -0.00025   0.00002  -0.00053  -0.00051   2.63836
   R37        2.05569  -0.00173  -0.00005  -0.00676  -0.00681   2.04888
   R38        2.63202   0.00008   0.00003   0.00017   0.00020   2.63222
   R39        2.06692  -0.00101  -0.00004  -0.00395  -0.00400   2.06292
   R40        2.63963  -0.00060  -0.00001  -0.00221  -0.00222   2.63741
   R41        2.06904  -0.00117  -0.00004  -0.00406  -0.00410   2.06494
   R42        2.64487  -0.00084  -0.00003  -0.00274  -0.00277   2.64210
   R43        2.06876  -0.00119  -0.00004  -0.00414  -0.00418   2.06458
   R44        2.06794  -0.00122  -0.00003  -0.00435  -0.00438   2.06356
   R45        2.85558  -0.00069  -0.00003  -0.00279  -0.00282   2.85275
   R46        2.07987   0.00114   0.00003   0.00373   0.00376   2.08363
   R47        2.07309   0.00132   0.00003   0.00506   0.00509   2.07817
   R48        2.05916  -0.00003   0.00004   0.00415   0.00419   2.06335
   R49        2.66281   0.00271  -0.00002   0.00701   0.00700   2.66980
   R50        2.66804  -0.00027  -0.00001  -0.00027  -0.00027   2.66777
   R51        2.63831   0.00018   0.00002   0.00041   0.00043   2.63874
   R52        2.06487  -0.00245  -0.00004  -0.00770  -0.00774   2.05713
   R53        2.63431   0.00054   0.00002   0.00110   0.00112   2.63543
   R54        2.06864  -0.00115  -0.00004  -0.00407  -0.00411   2.06453
   R55        2.64218  -0.00069  -0.00001  -0.00194  -0.00195   2.64023
   R56        2.06914  -0.00118  -0.00004  -0.00413  -0.00417   2.06497
   R57        2.64601  -0.00138  -0.00002  -0.00350  -0.00352   2.64249
   R58        2.06888  -0.00115  -0.00004  -0.00408  -0.00412   2.06476
   R59        2.06816  -0.00119  -0.00003  -0.00426  -0.00430   2.06386
   R60        2.84917  -0.00160   0.00000  -0.00386  -0.00386   2.84531
   R61        2.07631   0.00223   0.00003   0.00691   0.00694   2.08325
   R62        2.07239   0.00218   0.00002   0.00706   0.00708   2.07947
   R63        2.07286  -0.00076   0.00002  -0.00174  -0.00171   2.07115
    A1        1.62825   0.00048  -0.00007  -0.00734  -0.00659   1.62166
    A2        1.63668  -0.00120  -0.00009  -0.00795  -0.00860   1.62808
    A3        2.06049  -0.01729  -0.00114   0.02759   0.02088   2.08138
    A4        1.93109   0.00006  -0.00012   0.00508   0.00265   1.93374
    A5        2.13703   0.02016   0.00040   0.05280   0.04877   2.18580
    A6        1.93826   0.00186  -0.00003   0.01121   0.01150   1.94976
    A7        2.02355   0.00282   0.00025   0.02345   0.02191   2.04546
    A8        2.23397  -0.00287  -0.00040   0.00128  -0.00136   2.23261
    A9        1.90873   0.00137  -0.00003   0.01574   0.01395   1.92268
   A10        2.08290   0.00072  -0.00006   0.01951   0.01565   2.09856
   A11        2.22058  -0.00023  -0.00039   0.01628   0.01200   2.23258
   A12        2.17728   0.02308   0.00075   0.01369   0.01415   2.19144
   A13        2.24026  -0.02596  -0.00092  -0.01838  -0.01955   2.22071
   A14        1.86558   0.00288   0.00015   0.00509   0.00517   1.87075
   A15        1.86379   0.00075   0.00013   0.00804   0.00816   1.87195
   A16        2.03717   0.00265   0.00008  -0.00064  -0.00050   2.03668
   A17        1.86556  -0.00100  -0.00001  -0.00189  -0.00200   1.86356
   A18        1.93180   0.00051  -0.00003  -0.00361  -0.00364   1.92816
   A19        1.93861   0.00021   0.00003  -0.00255  -0.00234   1.93627
   A20        1.82629  -0.00327  -0.00021   0.00017  -0.00017   1.82612
   A21        1.95327   0.00260   0.00000   0.00342   0.00322   1.95649
   A22        2.28162  -0.01049  -0.00063   0.00082  -0.00033   2.28129
   A23        2.04830   0.00789   0.00062  -0.00428  -0.00415   2.04415
   A24        1.89127   0.00086  -0.00001   0.00761   0.00760   1.89886
   A25        1.99178  -0.00080   0.00001  -0.01091  -0.01085   1.98093
   A26        2.01277  -0.00015  -0.00007  -0.00456  -0.00458   2.00819
   A27        1.88515  -0.00009   0.00001   0.00150   0.00150   1.88665
   A28        1.88849   0.00001  -0.00001   0.00059   0.00056   1.88905
   A29        1.78779   0.00015   0.00009   0.00612   0.00611   1.79390
   A30        1.85325   0.00132   0.00014   0.01351   0.01366   1.86690
   A31        1.96558  -0.00027  -0.00011  -0.00410  -0.00425   1.96134
   A32        1.89968   0.00054   0.00004   0.00334   0.00330   1.90298
   A33        1.98487  -0.00034   0.00004  -0.01056  -0.01054   1.97432
   A34        1.96230   0.00073   0.00001  -0.00193  -0.00194   1.96036
   A35        1.79914  -0.00201  -0.00014  -0.00058  -0.00064   1.79850
   A36        2.07854   0.00394   0.00004   0.01765   0.01720   2.09574
   A37        2.01487  -0.00533  -0.00005  -0.02516  -0.02428   1.99060
   A38        2.18934   0.00136   0.00000   0.00787   0.00736   2.19670
   A39        1.89375   0.00230   0.00004   0.01270   0.01276   1.90651
   A40        1.97609  -0.00253  -0.00009  -0.01568  -0.01577   1.96032
   A41        1.93497  -0.00018  -0.00002  -0.00164  -0.00169   1.93329
   A42        1.89142   0.00015   0.00002   0.00245   0.00252   1.89394
   A43        1.88677  -0.00080   0.00006  -0.00293  -0.00289   1.88388
   A44        1.87852   0.00109   0.00001   0.00545   0.00542   1.88394
   A45        1.98115  -0.00207  -0.00012  -0.01293  -0.01304   1.96812
   A46        1.95720  -0.00070  -0.00016  -0.00050  -0.00068   1.95652
   A47        1.85908   0.00306   0.00015   0.01443   0.01459   1.87368
   A48        1.88936   0.00063  -0.00003   0.00435   0.00430   1.89366
   A49        1.89295  -0.00034   0.00005  -0.00117  -0.00108   1.89187
   A50        1.88054  -0.00051   0.00013  -0.00385  -0.00374   1.87680
   A51        2.08395  -0.00516   0.00000  -0.02003  -0.01988   2.06408
   A52        1.92457   0.00293   0.00010   0.01388   0.01340   1.93797
   A53        2.27442   0.00224  -0.00010   0.00667   0.00672   2.28114
   A54        2.05900   0.00056   0.00000   0.00056   0.00075   2.05975
   A55        1.91006   0.00231   0.00016   0.00929   0.00901   1.91907
   A56        2.30979  -0.00285  -0.00014  -0.01052  -0.01046   2.29933
   A57        2.13762   0.00097   0.00008   0.00528   0.00535   2.14298
   A58        2.10867  -0.00081  -0.00011  -0.00402  -0.00414   2.10453
   A59        2.03683  -0.00016   0.00003  -0.00135  -0.00133   2.03549
   A60        2.11841   0.00000  -0.00002   0.00096   0.00094   2.11935
   A61        2.10006   0.00035   0.00017   0.00269   0.00285   2.10291
   A62        2.06461  -0.00035  -0.00015  -0.00372  -0.00388   2.06074
   A63        2.12749  -0.00039  -0.00001  -0.00111  -0.00112   2.12638
   A64        2.09064   0.00053   0.00009   0.00304   0.00314   2.09378
   A65        2.06501  -0.00013  -0.00008  -0.00194  -0.00202   2.06299
   A66        2.11045  -0.00043  -0.00001  -0.00215  -0.00216   2.10829
   A67        2.07667   0.00037   0.00003   0.00218   0.00222   2.07889
   A68        2.09604   0.00006  -0.00002  -0.00004  -0.00007   2.09597
   A69        2.10167   0.00019  -0.00002   0.00054   0.00052   2.10219
   A70        2.08266  -0.00002   0.00003   0.00036   0.00038   2.08304
   A71        2.09885  -0.00018  -0.00001  -0.00089  -0.00091   2.09794
   A72        2.07147   0.00079   0.00003   0.00308   0.00311   2.07458
   A73        2.10565  -0.00033  -0.00001  -0.00124  -0.00126   2.10439
   A74        2.10607  -0.00045  -0.00002  -0.00184  -0.00186   2.10421
   A75        1.98313  -0.00285   0.00007  -0.00933  -0.00825   1.97488
   A76        2.13194   0.00976  -0.00010   0.01996   0.01894   2.15088
   A77        2.15686  -0.00718   0.00004  -0.01648  -0.01730   2.13956
   A78        1.89698  -0.00158   0.00002  -0.00551  -0.00549   1.89149
   A79        1.98972   0.00041  -0.00014  -0.00004  -0.00019   1.98954
   A80        1.94140   0.00142   0.00000   0.00504   0.00504   1.94644
   A81        1.88623   0.00001   0.00018  -0.00102  -0.00085   1.88537
   A82        1.86553  -0.00015  -0.00013   0.00144   0.00132   1.86685
   A83        1.87932  -0.00016   0.00007   0.00010   0.00017   1.87949
   A84        2.10427   0.00593   0.00004   0.02286   0.02287   2.12714
   A85        2.12234  -0.00444  -0.00006  -0.01788  -0.01796   2.10438
   A86        2.05626  -0.00150   0.00002  -0.00527  -0.00527   2.05099
   A87        2.11137   0.00031  -0.00001   0.00180   0.00178   2.11315
   A88        2.08690   0.00067   0.00011   0.00421   0.00431   2.09120
   A89        2.08421  -0.00098  -0.00009  -0.00628  -0.00638   2.07782
   A90        2.11347   0.00071  -0.00001   0.00276   0.00275   2.11622
   A91        2.08643  -0.00056   0.00008  -0.00220  -0.00212   2.08431
   A92        2.08315  -0.00015  -0.00007  -0.00061  -0.00068   2.08246
   A93        2.10402  -0.00008  -0.00001  -0.00070  -0.00072   2.10330
   A94        2.08237   0.00027   0.00002   0.00174   0.00176   2.08413
   A95        2.09673  -0.00019  -0.00001  -0.00109  -0.00110   2.09562
   A96        2.10165   0.00018  -0.00002   0.00003   0.00002   2.10167
   A97        2.08455   0.00009   0.00002   0.00104   0.00106   2.08562
   A98        2.09697  -0.00027  -0.00001  -0.00107  -0.00108   2.09589
   A99        2.07945   0.00039   0.00002   0.00124   0.00125   2.08070
   A100       2.10149  -0.00011  -0.00001  -0.00018  -0.00019   2.10130
   A101       2.10222  -0.00028  -0.00001  -0.00109  -0.00110   2.10112
   A102       1.94790   0.00059   0.00004   0.00397   0.00385   1.95175
   A103       2.13672  -0.00241  -0.00013  -0.01038  -0.01042   2.12630
   A104       2.19728   0.00180   0.00009   0.00600   0.00614   2.20341
   A105       1.93513  -0.00100  -0.00013  -0.00437  -0.00451   1.93062
   A106       1.94945  -0.00075  -0.00004  -0.00574  -0.00579   1.94367
   A107       1.94923   0.00120   0.00009   0.00806   0.00816   1.95739
   A108       1.84467   0.00077   0.00019   0.00287   0.00304   1.84771
   A109       1.88476  -0.00010  -0.00017  -0.00125  -0.00141   1.88334
   A110       1.89643  -0.00012   0.00006   0.00029   0.00037   1.89679
    D1       -0.00307  -0.00042   0.00019  -0.00980  -0.00993  -0.01300
    D2       -2.77706  -0.00495   0.00135  -0.14019  -0.13929  -2.91635
    D3        3.13946   0.00035  -0.00018   0.01006   0.00989  -3.13384
    D4        0.01914  -0.00054  -0.00018  -0.01280  -0.01300   0.00614
    D5        0.11506  -0.00100   0.00041  -0.05714  -0.05684   0.05822
    D6       -2.62593  -0.00412   0.00090  -0.13449  -0.13451  -2.76045
    D7        3.06930   0.00108  -0.00038   0.03695   0.03657   3.10587
    D8        0.01539   0.00096  -0.00049   0.04432   0.04391   0.05931
    D9        2.37940   0.01292  -0.00128   0.20812   0.20571   2.58511
   D10       -1.22337   0.01837  -0.00164   0.30405   0.30097  -0.92239
   D11       -0.20817   0.00092  -0.00022   0.05380   0.05414  -0.15403
   D12        2.47225   0.00638  -0.00057   0.14973   0.14941   2.62165
   D13        2.97731  -0.00005   0.00097  -0.08167  -0.08232   2.89499
   D14       -0.15057   0.00001   0.00173  -0.12518  -0.12490  -0.27547
   D15       -0.78717   0.00468  -0.00053   0.07477   0.07570  -0.71146
   D16        2.36813   0.00474   0.00023   0.03126   0.03312   2.40126
   D17        0.22754  -0.00081  -0.00015  -0.02337  -0.02360   0.20394
   D18       -2.75868   0.00179  -0.00022   0.01843   0.01863  -2.74005
   D19       -2.33152   0.00093   0.00164  -0.17528  -0.17447  -2.50599
   D20        0.96544   0.00353   0.00157  -0.13348  -0.13224   0.83321
   D21       -0.78082   0.00152  -0.00015   0.02086   0.02107  -0.75975
   D22       -2.92891   0.00282   0.00010   0.02539   0.02581  -2.90309
   D23        1.30110   0.00193  -0.00006   0.02145   0.02169   1.32279
   D24        2.84082  -0.00385   0.00030  -0.07596  -0.07595   2.76487
   D25        0.69273  -0.00256   0.00054  -0.07143  -0.07121   0.62152
   D26       -1.36045  -0.00344   0.00039  -0.07537  -0.07533  -1.43578
   D27        3.09790   0.00040  -0.00037   0.04329   0.04304   3.14095
   D28       -0.01386   0.00138  -0.00015   0.03077   0.03067   0.01680
   D29       -0.44807   0.00568  -0.00153   0.18759   0.18602  -0.26205
   D30        2.72335   0.00667  -0.00131   0.17507   0.17364   2.89699
   D31        1.35078   0.00280  -0.00062   0.07517   0.07472   1.42550
   D32       -0.74966   0.00264  -0.00061   0.07329   0.07290  -0.67676
   D33       -2.86294   0.00313  -0.00054   0.07845   0.07809  -2.78485
   D34       -1.35094  -0.00304   0.00065  -0.08095  -0.08051  -1.43145
   D35        2.83180  -0.00321   0.00066  -0.08283  -0.08233   2.74947
   D36        0.71852  -0.00271   0.00073  -0.07767  -0.07714   0.64138
   D37        0.77448   0.00311   0.00066  -0.00608  -0.00572   0.76876
   D38       -1.36165  -0.00037   0.00044  -0.01347  -0.01336  -1.37501
   D39        2.83191   0.00103   0.00054  -0.00868  -0.00862   2.82329
   D40       -2.37835   0.00282   0.00000   0.02940   0.02958  -2.34877
   D41        1.76871  -0.00066  -0.00022   0.02200   0.02193   1.79064
   D42       -0.32092   0.00074  -0.00012   0.02680   0.02668  -0.29424
   D43        3.09007  -0.00040  -0.00058   0.02032   0.01928   3.10935
   D44       -0.05224  -0.00142  -0.00005  -0.03590  -0.03640  -0.08864
   D45       -0.03975  -0.00053   0.00005  -0.01713  -0.01707  -0.05683
   D46        3.10113  -0.00154   0.00058  -0.07336  -0.07276   3.02837
   D47       -1.38278  -0.00106   0.00011  -0.03530  -0.03522  -1.41800
   D48        0.72148  -0.00056   0.00010  -0.03156  -0.03149   0.68999
   D49        2.71258  -0.00051   0.00013  -0.02754  -0.02747   2.68511
   D50        0.64414  -0.00064   0.00028  -0.02813  -0.02787   0.61627
   D51        2.74840  -0.00013   0.00027  -0.02440  -0.02413   2.72426
   D52       -1.54368  -0.00009   0.00030  -0.02037  -0.02012  -1.56380
   D53        2.72919  -0.00185   0.00014  -0.03366  -0.03350   2.69569
   D54       -1.44973  -0.00134   0.00013  -0.02992  -0.02977  -1.47950
   D55        0.54137  -0.00130   0.00016  -0.02589  -0.02575   0.51562
   D56       -1.65790   0.00087   0.00013  -0.00106  -0.00093  -1.65883
   D57        2.51590  -0.00042  -0.00001  -0.00793  -0.00790   2.50801
   D58        0.38646   0.00020   0.00005   0.00061   0.00058   0.38704
   D59        1.48430   0.00174  -0.00035   0.04692   0.04649   1.53079
   D60       -0.62508   0.00045  -0.00049   0.04005   0.03952  -0.58556
   D61       -2.75453   0.00108  -0.00043   0.04858   0.04800  -2.70653
   D62       -1.16799   0.00194  -0.00084   0.08050   0.07938  -1.08861
   D63        1.94055   0.00074  -0.00109   0.09379   0.09278   2.03333
   D64        1.97286   0.00088  -0.00027   0.02176   0.02142   1.99428
   D65       -1.20179  -0.00033  -0.00052   0.03506   0.03482  -1.16698
   D66       -0.63662   0.00056  -0.00036   0.02435   0.02398  -0.61264
   D67        1.41159   0.00298  -0.00015   0.04204   0.04187   1.45346
   D68       -2.72702   0.00168  -0.00019   0.02784   0.02769  -2.69933
   D69       -2.75715  -0.00045  -0.00029   0.01711   0.01681  -2.74034
   D70       -0.70894   0.00197  -0.00008   0.03480   0.03469  -0.67424
   D71        1.43564   0.00067  -0.00011   0.02060   0.02052   1.45616
   D72        1.53738  -0.00042  -0.00033   0.01239   0.01209   1.54947
   D73       -2.69759   0.00200  -0.00012   0.03008   0.02997  -2.66762
   D74       -0.55302   0.00069  -0.00016   0.01588   0.01580  -0.53722
   D75        0.02891  -0.00189   0.00001  -0.04166  -0.04142  -0.01251
   D76        3.11901  -0.00233  -0.00004  -0.04954  -0.04930   3.06972
   D77       -3.08069  -0.00087   0.00025  -0.05522  -0.05478  -3.13547
   D78        0.00941  -0.00131   0.00019  -0.06310  -0.06266  -0.05325
   D79       -2.53556   0.00252  -0.00037   0.08546   0.08509  -2.45047
   D80        0.57838   0.00207  -0.00039   0.07277   0.07234   0.65073
   D81        0.57987   0.00360  -0.00036   0.11357   0.11325   0.69311
   D82       -2.58938   0.00315  -0.00038   0.10088   0.10051  -2.48887
   D83       -0.02954   0.00133   0.00013   0.03121   0.03180   0.00226
   D84       -3.11748   0.00194   0.00020   0.04000   0.04070  -3.07678
   D85        3.13636   0.00043   0.00012   0.00550   0.00562  -3.14121
   D86        0.04842   0.00104   0.00019   0.01429   0.01452   0.06293
   D87        3.06140  -0.00167   0.00011  -0.04220  -0.04207   3.01933
   D88       -0.06727  -0.00135   0.00008  -0.03373  -0.03363  -0.10090
   D89       -0.19216  -0.00113   0.00028  -0.05018  -0.04993  -0.24209
   D90        2.96236  -0.00081   0.00024  -0.04171  -0.04149   2.92087
   D91       -0.13914  -0.00017   0.00043  -0.01896  -0.01882  -0.15796
   D92        2.84454  -0.00107   0.00048  -0.05771  -0.05705   2.78749
   D93        3.10728  -0.00061   0.00028  -0.01117  -0.01114   3.09614
   D94       -0.19222  -0.00152   0.00034  -0.04993  -0.04937  -0.24160
   D95       -3.13907   0.00019  -0.00001   0.00470   0.00471  -3.13436
   D96       -0.01302  -0.00007   0.00002  -0.00116  -0.00113  -0.01415
   D97       -0.00991  -0.00013   0.00002  -0.00346  -0.00344  -0.01335
   D98        3.11614  -0.00039   0.00005  -0.00932  -0.00928   3.10687
   D99        3.13457  -0.00018   0.00002  -0.00486  -0.00482   3.12975
   D100      -0.01632  -0.00020   0.00004  -0.00542  -0.00536  -0.02168
   D101       0.00519   0.00011  -0.00001   0.00309   0.00307   0.00826
   D102       3.13748   0.00010   0.00001   0.00253   0.00252   3.14001
   D103       0.00641   0.00004  -0.00002   0.00121   0.00120   0.00761
   D104       3.14090  -0.00001   0.00000  -0.00016  -0.00015   3.14074
   D105      -3.11996   0.00029  -0.00005   0.00690   0.00685  -3.11310
   D106       0.01453   0.00024  -0.00003   0.00553   0.00549   0.02003
   D107       0.00318  -0.00001  -0.00001  -0.00046  -0.00047   0.00271
   D108       3.13911  -0.00001   0.00000  -0.00046  -0.00046   3.13865
   D109      -3.12925   0.00000  -0.00003   0.00007   0.00005  -3.12920
   D110       0.00668   0.00000  -0.00001   0.00006   0.00005   0.00674
   D111       0.00226   0.00006  -0.00001   0.00156   0.00155   0.00381
   D112       3.14030   0.00000   0.00000   0.00001   0.00001   3.14031
   D113      -3.13215   0.00012  -0.00002   0.00294   0.00292  -3.12924
   D114       0.00589   0.00006  -0.00001   0.00138   0.00137   0.00726
   D115      -0.00695  -0.00008   0.00002  -0.00194  -0.00192  -0.00888
   D116       3.13819  -0.00002   0.00001  -0.00039  -0.00038   3.13781
   D117       3.14035  -0.00008   0.00000  -0.00194  -0.00193   3.13842
   D118       0.00231  -0.00002   0.00000  -0.00039  -0.00039   0.00192
   D119       2.14705   0.00152  -0.00024   0.04094   0.04066   2.18770
   D120      -2.03118   0.00066  -0.00008   0.03565   0.03553  -1.99565
   D121       0.09777   0.00185  -0.00009   0.03963   0.03950   0.13727
   D122      -0.82354   0.00377  -0.00031   0.08584   0.08556  -0.73798
   D123       1.28142   0.00292  -0.00016   0.08056   0.08044   1.36185
   D124      -2.87281   0.00410  -0.00017   0.08453   0.08441  -2.78841
   D125       3.13257  -0.00013  -0.00002  -0.00296  -0.00311   3.12946
   D126       0.03163   0.00021  -0.00004   0.00508   0.00496   0.03659
   D127       0.01761   0.00035   0.00000   0.00948   0.00947   0.02708
   D128      -3.08333   0.00069  -0.00002   0.01752   0.01754  -3.06579
   D129      -3.13005   0.00006   0.00000   0.00390   0.00375  -3.12630
   D130       0.02991   0.00020  -0.00001   0.00705   0.00692   0.03683
   D131      -0.01538  -0.00026  -0.00002  -0.00802  -0.00800  -0.02338
   D132      -3.13860  -0.00013  -0.00003  -0.00487  -0.00484   3.13975
   D133      -0.00688  -0.00020   0.00001  -0.00447  -0.00450  -0.01137
   D134      -3.13556   0.00000  -0.00001  -0.00002  -0.00003  -3.13559
   D135       3.09413  -0.00050   0.00004  -0.01226  -0.01226   3.08186
   D136      -0.03455  -0.00031   0.00002  -0.00781  -0.00779  -0.04235
   D137       0.00235   0.00002   0.00002   0.00152   0.00153   0.00388
   D138      -3.13431   0.00007   0.00000   0.00201   0.00202  -3.13229
   D139       3.12561  -0.00012   0.00004  -0.00164  -0.00165   3.12396
   D140      -0.01105  -0.00007   0.00002  -0.00115  -0.00115  -0.01221
   D141      -0.00659  -0.00007   0.00000  -0.00235  -0.00234  -0.00893
   D142      -3.14032   0.00008   0.00000   0.00165   0.00166  -3.13866
   D143       3.12198  -0.00027   0.00001  -0.00682  -0.00682   3.11517
   D144      -0.01175  -0.00012   0.00001  -0.00282  -0.00281  -0.01456
   D145       0.00882   0.00017  -0.00001   0.00382   0.00383   0.01265
   D146      -3.14064   0.00002  -0.00001  -0.00018  -0.00017  -3.14081
   D147      -3.13774   0.00012   0.00001   0.00333   0.00333  -3.13441
   D148      -0.00401  -0.00003   0.00001  -0.00067  -0.00067  -0.00467
   D149      -0.77140   0.00158  -0.00029   0.04511   0.04480  -0.72660
   D150       1.28106   0.00141  -0.00017   0.04221   0.04204   1.32310
   D151      -2.87427   0.00158  -0.00005   0.04425   0.04419  -2.83008
   D152       2.31109   0.00101  -0.00036   0.03591   0.03555   2.34664
   D153      -1.91963   0.00085  -0.00024   0.03300   0.03279  -1.88685
   D154       0.20823   0.00101  -0.00012   0.03504   0.03493   0.24316
         Item               Value     Threshold  Converged?
 Maximum Force            0.025960     0.000450     NO 
 RMS     Force            0.003818     0.000300     NO 
 Maximum Displacement     0.699291     0.001800     NO 
 RMS     Displacement     0.167010     0.001200     NO 
 Predicted change in Energy=-2.043343D-02
 Lowest energy point so far.  Saving SCF results.
 GradGradGradGradGradGradGradGradGradGradGradGradGradGradGradGradGradGrad

 Leave Link  103 at Thu Dec 13 21:41:28 2018, MaxMem=   805306368 cpu:         2.3
 (Enter /pbs_home/pkowalski/g09d01/g09/l202.exe)
 Stoichiometry    C29H22F6S2
 Framework group  C1[X(C29H22F6S2)]
 Deg. of freedom   171
 Full point group                 C1      NOp   1
 RotChk:  IX=0 Diff= 3.14D-02
 Largest Abelian subgroup         C1      NOp   1
 Largest concise Abelian subgroup C1      NOp   1
                         Standard orientation:                         
 ---------------------------------------------------------------------
 Center     Atomic      Atomic             Coordinates (Angstroms)
 Number     Number       Type             X           Y           Z
 ---------------------------------------------------------------------
      1         16           0        2.333358   -1.678809    1.621419
      2         16           0       -1.831302   -2.232144   -0.791793
      3          9           0       -2.477961    3.192578   -0.045287
      4          9           0       -1.140828    3.496780   -1.746250
      5          9           0       -0.165116    5.035769    0.212117
      6          9           0       -0.740282    3.566282    1.734827
      7          9           0        1.776875    3.462802   -0.678146
      8          9           0        1.790612    3.011839    1.462896
      9          6           0       -1.495586    0.338726   -0.929458
     10          6           0       -0.825527   -0.882879   -1.146680
     11          6           0        1.091258   -0.485123    1.406382
     12          6           0       -0.717242    1.525544   -0.480662
     13          6           0       -1.216858    2.978670   -0.492857
     14          6           0        0.554990    1.537026    0.046883
     15          6           0       -0.268314    3.725703    0.472157
     16          6           0        1.033101    2.936449    0.345189
     17          6           0        1.461597    0.420618    0.410920
     18          6           0       -0.003653   -0.341173    2.424108
     19          6           0        0.380572   -1.133203   -2.002626
     20          6           0        3.343021   -0.984311    0.364972
     21          6           0       -3.232544   -1.221743   -0.431853
     22          6           0       -4.501050   -1.893717   -0.080751
     23          6           0       -5.643271   -1.188807    0.364700
     24          6           0       -4.614203   -3.303113   -0.155087
     25          6           0       -6.825206   -1.853470    0.697146
     26          6           0       -5.792621   -3.964385    0.182928
     27          6           0       -6.912709   -3.243513    0.607826
     28          6           0       -2.927143    0.110195   -0.663013
     29          6           0       -3.988086    1.160982   -0.884768
     30          6           0        4.633531   -1.634678    0.066464
     31          6           0        5.798591   -0.886624   -0.214697
     32          6           0        4.753863   -3.040844    0.100826
     33          6           0        7.014590   -1.519329   -0.480886
     34          6           0        5.970894   -3.669451   -0.161142
     35          6           0        7.108138   -2.913205   -0.461369
     36          6           0        2.741699    0.138018   -0.195465
     37          6           0        3.269977    0.948366   -1.349287
     38          1           0        0.362008    0.267896    3.267378
     39          1           0       -0.341018   -1.312941    2.815314
     40          1           0       -0.875344    0.170328    1.989605
     41          1           0        0.921773   -2.047635   -1.718463
     42          1           0        1.082028   -0.293785   -1.981091
     43          1           0        0.028752   -1.245692   -3.042072
     44          1           0       -5.615584   -0.110668    0.475980
     45          1           0       -3.765916   -3.901122   -0.493460
     46          1           0       -7.684753   -1.271197    1.037993
     47          1           0       -5.835950   -5.053472    0.107914
     48          1           0       -7.838600   -3.759730    0.869910
     49          1           0       -4.761653    0.739355   -1.547773
     50          1           0       -4.479722    1.501748    0.038033
     51          1           0       -3.581750    2.040453   -1.388379
     52          1           0        5.764883    0.200910   -0.180762
     53          1           0        3.872930   -3.649745    0.317067
     54          1           0        7.900118   -0.914004   -0.689430
     55          1           0        6.029554   -4.760192   -0.135327
     56          1           0        8.060793   -3.406045   -0.667159
     57          1           0        2.466412    1.163410   -2.072712
     58          1           0        3.642795    1.927834   -1.013805
     59          1           0        4.074804    0.430697   -1.883604
 ---------------------------------------------------------------------
 Rotational constants (GHZ):      0.1263816      0.0674469      0.0487736
 Leave Link  202 at Thu Dec 13 21:41:28 2018, MaxMem=   805306368 cpu:         0.0
 (Enter /pbs_home/pkowalski/g09d01/g09/l301.exe)
 Basis read from rwf:  (5D, 7F)
 No pseudopotential information found on rwf file.
 There are   673 symmetry adapted cartesian basis functions of A   symmetry.
 There are   636 symmetry adapted basis functions of A   symmetry.
   636 basis functions,  1103 primitive gaussians,   673 cartesian basis functions
   141 alpha electrons      141 beta electrons
       nuclear repulsion energy      4627.3065861467 Hartrees.
 IExCor=  402 DFT=T Ex+Corr=B3LYP ExCW=0 ScaHFX=  0.200000
 ScaDFX=  0.800000  0.720000  1.000000  0.810000 ScalE2=  1.000000  1.000000
 IRadAn=      0 IRanWt=     -1 IRanGd=            0 ICorTp=0 IEmpDi=131
 NAtoms=   59 NActive=   59 NUniq=   59 SFac= 1.00D+00 NAtFMM=   60 NAOKFM=F Big=F
 Integral buffers will be    131072 words long.
 Raffenetti 2 integral format.
 Two-electron integral symmetry is turned on.
 R6Disp:  Grimme-D3 Dispersion energy=       -0.0776573595 Hartrees.
 Nuclear repulsion after empirical dispersion term =     4627.2289287871 Hartrees.
 No density basis found on file   724.
 Leave Link  301 at Thu Dec 13 21:41:28 2018, MaxMem=   805306368 cpu:         0.5
 (Enter /pbs_home/pkowalski/g09d01/g09/l302.exe)
 NPDir=0 NMtPBC=     1 NCelOv=     1 NCel=       1 NClECP=     1 NCelD=      1
         NCelK=      1 NCelE2=     1 NClLst=     1 CellRange=     0.0.
 One-electron integrals computed using PRISM.
 NBasis=   636 RedAO= T EigKep=  3.01D-04  NBF=   636
 NBsUse=   636 1.00D-06 EigRej= -1.00D+00 NBFU=   636
 Precomputing XC quadrature grid using
 IXCGrd= 4 IRadAn=           0 IRanWt=          -1 IRanGd=           0 AccXCQ= 0.00D+00.
 Generated NRdTot=       0 NPtTot=           0 NUsed=           0 NTot=          32
 NSgBfM=   610   618   635   636   636 MxSgAt=    59 MxSgA2=    59.
 Leave Link  302 at Thu Dec 13 21:41:30 2018, MaxMem=   805306368 cpu:        16.3
 (Enter /pbs_home/pkowalski/g09d01/g09/l303.exe)
 DipDrv:  MaxL=1.
 Leave Link  303 at Thu Dec 13 21:41:31 2018, MaxMem=   805306368 cpu:         1.5
 (Enter /pbs_home/pkowalski/g09d01/g09/l401.exe)
 Initial guess from the checkpoint file:  "dae0068freq_open_b3lyp_air_D3.chk"
 B after Tr=     0.000000    0.000000    0.000000
         Rot=    0.999960   -0.001277   -0.002159    0.008630 Ang=  -1.03 deg.
 Guess basis will be translated and rotated to current coordinates.
 JPrj=2 DoOrth=T DoCkMO=T.
 Generating alternative initial guess.
 ExpMin= 1.22D-01 ExpMax= 9.18D+03 ExpMxC= 1.38D+03 IAcc=1 IRadAn=         1 AccDes= 0.00D+00
 Harris functional with IExCor=  402 and IRadAn=       1 diagonalized for initial guess.
 HarFok:  IExCor=  402 AccDes= 0.00D+00 IRadAn=         1 IDoV= 1 UseB2=F ITyADJ=14
 ICtDFT=  3500011 ScaDFX=  1.000000  1.000000  1.000000  1.000000
 FoFCou: FMM=F IPFlag=           0 FMFlag=      100000 FMFlg1=           0
         NFxFlg=           0 DoJE=T BraDBF=F KetDBF=T FulRan=T
         wScrn=  0.000000 ICntrl=     500 IOpCl=  0 I1Cent=   200000004 NGrid=           0
         NMat0=    1 NMatS0=      1 NMatT0=    0 NMatD0=    1 NMtDS0=    0 NMtDT0=    0
 Petite list used in FoFCou.
 Harris En= -2512.16209222818    
 Leave Link  401 at Thu Dec 13 21:41:36 2018, MaxMem=   805306368 cpu:        41.5
 (Enter /pbs_home/pkowalski/g09d01/g09/l502.exe)
 Closed shell SCF:
 Using DIIS extrapolation, IDIIS=  1040.
 Integral symmetry usage will be decided dynamically.
 IVT=     1387805 IEndB=     1387805 NGot=   805306368 MDV=   804388806
 LenX=   804388806 LenY=   803935204
 Requested convergence on RMS density matrix=1.00D-08 within 128 cycles.
 Requested convergence on MAX density matrix=1.00D-06.
 Requested convergence on             energy=1.00D-06.
 No special actions if energy rises.
 Fock matrices will be formed incrementally for  20 cycles.
 Integral accuracy reduced to 1.0D-05 until final iterations.

 Cycle   1  Pass 0  IDiag  1:
 FoFJK:  IHMeth= 1 ICntrl=       0 DoSepK=F KAlg= 0 I1Cent=   0 FoldK=F
 IRaf= 650000000 NMat=   1 IRICut=       1 DoRegI=T DoRafI=F ISym2E= 0.
 FoFCou: FMM=F IPFlag=           0 FMFlag=      100000 FMFlg1=           0
         NFxFlg=           0 DoJE=F BraDBF=F KetDBF=F FulRan=T
         wScrn=  0.000000 ICntrl=       0 IOpCl=  0 I1Cent=           0 NGrid=           0
         NMat0=    1 NMatS0=      1 NMatT0=    0 NMatD0=    1 NMtDS0=    0 NMtDT0=    0
 Symmetry not used in FoFCou.
 E= -2512.19323848989    
 DIIS: error= 1.30D-02 at cycle   1 NSaved=   1.
 NSaved= 1 IEnMin= 1 EnMin= -2512.19323848989     IErMin= 1 ErrMin= 1.30D-02
 ErrMax= 1.30D-02  0.00D+00 EMaxC= 1.00D-01 BMatC= 7.26D-02 BMatP= 7.26D-02
 IDIUse=3 WtCom= 8.70D-01 WtEn= 1.30D-01
 Coeff-Com:  0.100D+01
 Coeff-En:   0.100D+01
 Coeff:      0.100D+01
 Recover alternate guess density for next cycle.
 RMSDP=2.49D-03 MaxDP=8.93D-02              OVMax= 0.00D+00

 Cycle   2  Pass 0  IDiag  1:
 RMSU=  2.47D-03    CP:  1.02D+00
 E= -2511.49199621520     Delta-E=        0.701242274692 Rises=F Damp=F
 Switch densities from cycles 1 and 2 for lowest energy.
 DIIS: error= 3.28D-02 at cycle   2 NSaved=   2.
 NSaved= 2 IEnMin= 1 EnMin= -2512.19323848989     IErMin= 1 ErrMin= 1.30D-02
 ErrMax= 3.28D-02  0.00D+00 EMaxC= 1.00D+00 BMatC= 7.60D-01 BMatP= 7.26D-02
 IDIUse=1 WtCom= 1.00D+00 WtEn= 0.00D+00
 Coeff-Com:  0.917D+00 0.832D-01
 Coeff:      0.917D+00 0.832D-01
 Gap=     0.186 Goal=   None    Shift=    0.000
 RMSDP=9.10D-04 MaxDP=3.79D-02 DE= 7.01D-01 OVMax= 1.73D-01

 Cycle   3  Pass 0  IDiag  1:
 RMSU=  8.88D-04    CP:  9.97D-01  7.71D-02
 E= -2512.30690006197     Delta-E=       -0.814903846772 Rises=F Damp=F
 DIIS: error= 2.25D-03 at cycle   3 NSaved=   3.
 NSaved= 3 IEnMin= 3 EnMin= -2512.30690006197     IErMin= 3 ErrMin= 2.25D-03
 ErrMax= 2.25D-03  0.00D+00 EMaxC= 1.00D+00 BMatC= 1.20D-02 BMatP= 7.26D-02
 IDIUse=1 WtCom= 1.00D+00 WtEn= 0.00D+00
 Coeff-Com: -0.222D-01 0.104D+00 0.918D+00
 Coeff:     -0.222D-01 0.104D+00 0.918D+00
 Gap=     0.129 Goal=   None    Shift=    0.000
 RMSDP=3.70D-04 MaxDP=2.02D-02 DE=-8.15D-01 OVMax= 4.21D-02

 Cycle   4  Pass 0  IDiag  1:
 RMSU=  3.15D-04    CP:  9.96D-01  1.49D-01  9.09D-01
 E= -2512.31637893742     Delta-E=       -0.009478875447 Rises=F Damp=F
 DIIS: error= 1.52D-03 at cycle   4 NSaved=   4.
 NSaved= 4 IEnMin= 4 EnMin= -2512.31637893742     IErMin= 4 ErrMin= 1.52D-03
 ErrMax= 1.52D-03  0.00D+00 EMaxC= 1.00D+00 BMatC= 3.51D-03 BMatP= 1.20D-02
 IDIUse=1 WtCom= 1.00D+00 WtEn= 0.00D+00
 Coeff-Com: -0.297D-01 0.472D-01 0.519D+00 0.464D+00
 Coeff:     -0.297D-01 0.472D-01 0.519D+00 0.464D+00
 Gap=     0.130 Goal=   None    Shift=    0.000
 RMSDP=1.88D-04 MaxDP=8.16D-03 DE=-9.48D-03 OVMax= 2.32D-02

 Cycle   5  Pass 0  IDiag  1:
 RMSU=  9.10D-05    CP:  9.97D-01  1.40D-01  9.62D-01  5.04D-01
 E= -2512.31975558430     Delta-E=       -0.003376646883 Rises=F Damp=F
 DIIS: error= 4.77D-04 at cycle   5 NSaved=   5.
 NSaved= 5 IEnMin= 5 EnMin= -2512.31975558430     IErMin= 5 ErrMin= 4.77D-04
 ErrMax= 4.77D-04  0.00D+00 EMaxC= 1.00D+00 BMatC= 3.84D-04 BMatP= 3.51D-03
 IDIUse=1 WtCom= 1.00D+00 WtEn= 0.00D+00
 Coeff-Com: -0.130D-01 0.128D-01 0.178D+00 0.277D+00 0.545D+00
 Coeff:     -0.130D-01 0.128D-01 0.178D+00 0.277D+00 0.545D+00
 Gap=     0.128 Goal=   None    Shift=    0.000
 RMSDP=5.77D-05 MaxDP=2.89D-03 DE=-3.38D-03 OVMax= 7.07D-03

 Cycle   6  Pass 0  IDiag  1:
 RMSU=  3.66D-05    CP:  9.97D-01  1.39D-01  9.60D-01  5.87D-01  6.06D-01
 E= -2512.32011410536     Delta-E=       -0.000358521057 Rises=F Damp=F
 DIIS: error= 1.73D-04 at cycle   6 NSaved=   6.
 NSaved= 6 IEnMin= 6 EnMin= -2512.32011410536     IErMin= 6 ErrMin= 1.73D-04
 ErrMax= 1.73D-04  0.00D+00 EMaxC= 1.00D+00 BMatC= 7.32D-05 BMatP= 3.84D-04
 IDIUse=1 WtCom= 1.00D+00 WtEn= 0.00D+00
 Coeff-Com: -0.399D-02 0.180D-02 0.464D-01 0.120D+00 0.352D+00 0.483D+00
 Coeff:     -0.399D-02 0.180D-02 0.464D-01 0.120D+00 0.352D+00 0.483D+00
 Gap=     0.129 Goal=   None    Shift=    0.000
 RMSDP=2.10D-05 MaxDP=1.39D-03 DE=-3.59D-04 OVMax= 1.95D-03

 Cycle   7  Pass 0  IDiag  1:
 RMSU=  1.21D-05    CP:  9.96D-01  1.38D-01  9.61D-01  5.77D-01  6.90D-01
                    CP:  5.97D-01
 E= -2512.32018181532     Delta-E=       -0.000067709958 Rises=F Damp=F
 DIIS: error= 5.22D-05 at cycle   7 NSaved=   7.
 NSaved= 7 IEnMin= 7 EnMin= -2512.32018181532     IErMin= 7 ErrMin= 5.22D-05
 ErrMax= 5.22D-05  0.00D+00 EMaxC= 1.00D+00 BMatC= 4.98D-06 BMatP= 7.32D-05
 IDIUse=1 WtCom= 1.00D+00 WtEn= 0.00D+00
 Coeff-Com: -0.756D-03-0.493D-03 0.268D-02 0.328D-01 0.127D+00 0.262D+00
 Coeff-Com:  0.577D+00
 Coeff:     -0.756D-03-0.493D-03 0.268D-02 0.328D-01 0.127D+00 0.262D+00
 Coeff:      0.577D+00
 Gap=     0.129 Goal=   None    Shift=    0.000
 RMSDP=6.75D-06 MaxDP=3.14D-04 DE=-6.77D-05 OVMax= 6.09D-04

 Initial convergence to 1.0D-05 achieved.  Increase integral accuracy.
 Cycle   8  Pass 1  IDiag  1:
 E= -2512.32037660528     Delta-E=       -0.000194789956 Rises=F Damp=F
 DIIS: error= 1.73D-04 at cycle   1 NSaved=   1.
 NSaved= 1 IEnMin= 1 EnMin= -2512.32037660528     IErMin= 1 ErrMin= 1.73D-04
 ErrMax= 1.73D-04  0.00D+00 EMaxC= 1.00D+00 BMatC= 1.58D-05 BMatP= 1.58D-05
 IDIUse=1 WtCom= 1.00D+00 WtEn= 0.00D+00
 Coeff-Com:  0.100D+01
 Coeff:      0.100D+01
 Gap=     0.129 Goal=   None    Shift=    0.000
 RMSDP=6.75D-06 MaxDP=3.14D-04 DE=-1.95D-04 OVMax= 9.06D-04

 Cycle   9  Pass 1  IDiag  1:
 RMSU=  1.84D-04    CP:  1.00D+00
 E= -2512.32039015233     Delta-E=       -0.000013547053 Rises=F Damp=F
 DIIS: error= 7.65D-05 at cycle   2 NSaved=   2.
 NSaved= 2 IEnMin= 2 EnMin= -2512.32039015233     IErMin= 2 ErrMin= 7.65D-05
 ErrMax= 7.65D-05  0.00D+00 EMaxC= 1.00D+00 BMatC= 4.31D-06 BMatP= 1.58D-05
 IDIUse=1 WtCom= 1.00D+00 WtEn= 0.00D+00
 Coeff-Com:  0.256D+00 0.744D+00
 Coeff:      0.256D+00 0.744D+00
 Gap=     0.129 Goal=   None    Shift=    0.000
 RMSDP=1.13D-05 MaxDP=6.30D-04 DE=-1.35D-05 OVMax= 1.48D-03

 Cycle  10  Pass 1  IDiag  1:
 RMSU=  1.12D-05    CP:  1.00D+00  1.01D+00
 E= -2512.32038421739     Delta-E=        0.000005934936 Rises=F Damp=F
 DIIS: error= 1.06D-04 at cycle   3 NSaved=   3.
 NSaved= 3 IEnMin= 2 EnMin= -2512.32039015233     IErMin= 2 ErrMin= 7.65D-05
 ErrMax= 1.06D-04  0.00D+00 EMaxC= 1.00D+00 BMatC= 9.61D-06 BMatP= 4.31D-06
 IDIUse=1 WtCom= 1.00D+00 WtEn= 0.00D+00
 Coeff-Com: -0.200D-02 0.600D+00 0.402D+00
 Coeff:     -0.200D-02 0.600D+00 0.402D+00
 Gap=     0.129 Goal=   None    Shift=    0.000
 RMSDP=6.97D-06 MaxDP=3.94D-04 DE= 5.93D-06 OVMax= 9.34D-04

 Cycle  11  Pass 1  IDiag  1:
 RMSU=  1.52D-06    CP:  1.00D+00  1.01D+00  3.97D-01
 E= -2512.32039489048     Delta-E=       -0.000010673086 Rises=F Damp=F
 DIIS: error= 7.42D-06 at cycle   4 NSaved=   4.
 NSaved= 4 IEnMin= 4 EnMin= -2512.32039489048     IErMin= 4 ErrMin= 7.42D-06
 ErrMax= 7.42D-06  0.00D+00 EMaxC= 1.00D+00 BMatC= 9.01D-08 BMatP= 4.31D-06
 IDIUse=1 WtCom= 1.00D+00 WtEn= 0.00D+00
 Coeff-Com: -0.452D-02 0.365D+00 0.251D+00 0.388D+00
 Coeff:     -0.452D-02 0.365D+00 0.251D+00 0.388D+00
 Gap=     0.129 Goal=   None    Shift=    0.000
 RMSDP=8.61D-07 MaxDP=5.59D-05 DE=-1.07D-05 OVMax= 1.11D-04

 Cycle  12  Pass 1  IDiag  1:
 RMSU=  4.50D-07    CP:  1.00D+00  1.01D+00  4.04D-01  5.23D-01
 E= -2512.32039498576     Delta-E=       -0.000000095282 Rises=F Damp=F
 DIIS: error= 1.80D-06 at cycle   5 NSaved=   5.
 NSaved= 5 IEnMin= 5 EnMin= -2512.32039498576     IErMin= 5 ErrMin= 1.80D-06
 ErrMax= 1.80D-06  0.00D+00 EMaxC= 1.00D+00 BMatC= 3.57D-09 BMatP= 9.01D-08
 IDIUse=1 WtCom= 1.00D+00 WtEn= 0.00D+00
 Coeff-Com: -0.261D-02 0.189D+00 0.131D+00 0.234D+00 0.448D+00
 Coeff:     -0.261D-02 0.189D+00 0.131D+00 0.234D+00 0.448D+00
 Gap=     0.129 Goal=   None    Shift=    0.000
 RMSDP=1.81D-07 MaxDP=1.29D-05 DE=-9.53D-08 OVMax= 2.18D-05

 Cycle  13  Pass 1  IDiag  1:
 RMSU=  1.63D-07    CP:  1.00D+00  1.01D+00  4.06D-01  5.26D-01  8.28D-01
 E= -2512.32039498971     Delta-E=       -0.000000003953 Rises=F Damp=F
 DIIS: error= 3.13D-07 at cycle   6 NSaved=   6.
 NSaved= 6 IEnMin= 6 EnMin= -2512.32039498971     IErMin= 6 ErrMin= 3.13D-07
 ErrMax= 3.13D-07  0.00D+00 EMaxC= 1.00D+00 BMatC= 2.02D-10 BMatP= 3.57D-09
 IDIUse=1 WtCom= 1.00D+00 WtEn= 0.00D+00
 Coeff-Com: -0.823D-03 0.557D-01 0.390D-01 0.730D-01 0.227D+00 0.606D+00
 Coeff:     -0.823D-03 0.557D-01 0.390D-01 0.730D-01 0.227D+00 0.606D+00
 Gap=     0.129 Goal=   None    Shift=    0.000
 RMSDP=5.70D-08 MaxDP=3.19D-06 DE=-3.95D-09 OVMax= 7.12D-06

 Cycle  14  Pass 1  IDiag  1:
 RMSU=  4.24D-08    CP:  1.00D+00  1.01D+00  4.06D-01  5.27D-01  8.75D-01
                    CP:  8.05D-01
 E= -2512.32039498967     Delta-E=        0.000000000039 Rises=F Damp=F
 DIIS: error= 3.24D-07 at cycle   7 NSaved=   7.
 NSaved= 7 IEnMin= 6 EnMin= -2512.32039498971     IErMin= 6 ErrMin= 3.13D-07
 ErrMax= 3.24D-07  0.00D+00 EMaxC= 1.00D+00 BMatC= 8.28D-11 BMatP= 2.02D-10
 IDIUse=1 WtCom= 1.00D+00 WtEn= 0.00D+00
 Coeff-Com: -0.521D-04 0.877D-03 0.951D-03 0.433D-02 0.743D-01 0.429D+00
 Coeff-Com:  0.491D+00
 Coeff:     -0.521D-04 0.877D-03 0.951D-03 0.433D-02 0.743D-01 0.429D+00
 Coeff:      0.491D+00
 Gap=     0.129 Goal=   None    Shift=    0.000
 RMSDP=2.45D-08 MaxDP=1.11D-06 DE= 3.91D-11 OVMax= 2.65D-06

 Cycle  15  Pass 1  IDiag  1:
 RMSU=  1.33D-08    CP:  1.00D+00  1.01D+00  4.06D-01  5.29D-01  8.81D-01
                    CP:  8.72D-01  6.07D-01
 E= -2512.32039498994     Delta-E=       -0.000000000271 Rises=F Damp=F
 DIIS: error= 9.22D-08 at cycle   8 NSaved=   8.
 NSaved= 8 IEnMin= 8 EnMin= -2512.32039498994     IErMin= 8 ErrMin= 9.22D-08
 ErrMax= 9.22D-08  0.00D+00 EMaxC= 1.00D+00 BMatC= 4.69D-12 BMatP= 8.28D-11
 IDIUse=1 WtCom= 1.00D+00 WtEn= 0.00D+00
 Coeff-Com:  0.420D-04-0.441D-02-0.289D-02-0.412D-02 0.218D-01 0.186D+00
 Coeff-Com:  0.275D+00 0.529D+00
 Coeff:      0.420D-04-0.441D-02-0.289D-02-0.412D-02 0.218D-01 0.186D+00
 Coeff:      0.275D+00 0.529D+00
 Gap=     0.129 Goal=   None    Shift=    0.000
 RMSDP=5.86D-09 MaxDP=2.83D-07 DE=-2.71D-10 OVMax= 6.56D-07

 SCF Done:  E(RB3LYP) =  -2512.32039499     A.U. after   15 cycles
            NFock= 15  Conv=0.59D-08     -V/T= 2.0072
 KE= 2.494325340051D+03 PE=-1.515703025614D+04 EE= 5.523155592310D+03
 Leave Link  502 at Thu Dec 13 21:51:05 2018, MaxMem=   805306368 cpu:      4534.4
 (Enter /pbs_home/pkowalski/g09d01/g09/l701.exe)
 Compute integral first derivatives.
 ... and contract with generalized density number  0.
 R6Disp: Adding Grimme-D3 dispersion energy 1st derivatives to the gradient.
 Leave Link  701 at Thu Dec 13 21:51:06 2018, MaxMem=   805306368 cpu:         6.1
 (Enter /pbs_home/pkowalski/g09d01/g09/l702.exe)
 L702 exits ... SP integral derivatives will be done elsewhere.
 Leave Link  702 at Thu Dec 13 21:51:06 2018, MaxMem=   805306368 cpu:         0.2
 (Enter /pbs_home/pkowalski/g09d01/g09/l703.exe)
 Compute integral first derivatives, UseDBF=F ICtDFT=           0.
 Integral derivatives from FoFJK, PRISM(SPDF).
 Calling FoFJK, ICntrl=      2127 FMM=F ISym2X=0 I1Cent= 0 IOpClX= 0 NMat=1 NMatS=1 NMatT=0.
 FoFJK:  IHMeth= 1 ICntrl=    2127 DoSepK=F KAlg= 0 I1Cent=   0 FoldK=F
 IRaf=         0 NMat=   1 IRICut=       1 DoRegI=T DoRafI=F ISym2E= 0.
 FoFCou: FMM=F IPFlag=           0 FMFlag=      100000 FMFlg1=         800
         NFxFlg=           0 DoJE=F BraDBF=F KetDBF=F FulRan=T
         wScrn=  0.000000 ICntrl=    2127 IOpCl=  0 I1Cent=           0 NGrid=           0
         NMat0=    1 NMatS0=      1 NMatT0=    0 NMatD0=    1 NMtDS0=    0 NMtDT0=    0
 Symmetry not used in FoFCou.
 Leave Link  703 at Thu Dec 13 21:53:26 2018, MaxMem=   805306368 cpu:      1114.3
 (Enter /pbs_home/pkowalski/g09d01/g09/l716.exe)
 Dipole        =-1.88442650D-01-1.45643205D+00-3.22735066D-01
 ***** Axes restored to original set *****
 -------------------------------------------------------------------
 Center     Atomic                   Forces (Hartrees/Bohr)
 Number     Number              X              Y              Z
 -------------------------------------------------------------------
      1       16          -0.002017090    0.003597068   -0.001834428
      2       16          -0.000547969    0.002375999    0.001559998
      3        9           0.000634397   -0.001157220    0.000078451
      4        9          -0.001304923    0.001149704    0.000944369
      5        9           0.000299474   -0.001217517   -0.001272588
      6        9           0.001151368    0.002359665   -0.001892599
      7        9          -0.000560734   -0.000288223    0.001283110
      8        9          -0.000730703   -0.000459544   -0.001919475
      9        6           0.005140481   -0.011137601    0.020684314
     10        6          -0.008177762    0.007445448   -0.011579584
     11        6           0.011716038    0.009481004    0.000358230
     12        6           0.000618761    0.005301148   -0.005881486
     13        6           0.000304961   -0.001922266   -0.000132827
     14        6           0.001677567   -0.004841115   -0.003864306
     15        6          -0.001199013   -0.000736997    0.002584772
     16        6           0.002950553    0.001172627    0.000048642
     17        6          -0.012675150   -0.009664160    0.004726641
     18        6          -0.002370292   -0.001379856   -0.005792598
     19        6           0.002939576    0.001584625    0.005095744
     20        6          -0.000062054    0.003305226   -0.001072849
     21        6           0.000256103   -0.003719106   -0.006433111
     22        6          -0.000749853    0.000591584   -0.000054349
     23        6           0.001451071   -0.001062814    0.000210837
     24        6           0.000258459    0.001258769   -0.000821647
     25        6           0.000271425    0.000205151    0.000084836
     26        6          -0.000126289    0.000083518    0.000071325
     27        6           0.000218616   -0.000199910   -0.000094516
     28        6           0.003982813    0.004800466    0.000272831
     29        6          -0.001734033   -0.001438438   -0.000878872
     30        6           0.001599655    0.000043617   -0.000286278
     31        6          -0.002021143   -0.001036008    0.001124109
     32        6          -0.000789492    0.000324959   -0.001778163
     33        6          -0.000392364    0.000270214   -0.000153520
     34        6           0.000350754   -0.000109778    0.000102092
     35        6          -0.000432963   -0.000128060    0.000240505
     36        6          -0.000357316   -0.003192426    0.003685412
     37        6           0.000575354   -0.000405816    0.001314639
     38        1          -0.001246262   -0.000159002    0.000848514
     39        1           0.000406943    0.000115713   -0.000176423
     40        1           0.000377927   -0.000291593    0.000270422
     41        1           0.000985396    0.000544979    0.000858049
     42        1          -0.002368174   -0.001711402   -0.001582086
     43        1           0.000889311   -0.001471185   -0.000316672
     44        1           0.000608141    0.001291942    0.000518877
     45        1           0.000393192   -0.000156814   -0.000257562
     46        1          -0.000177803    0.000155948    0.000072300
     47        1          -0.000012839   -0.000319039    0.000003253
     48        1          -0.000365849   -0.000239108    0.000035796
     49        1          -0.001038517   -0.000704257    0.002422179
     50        1           0.001291700    0.002028903    0.000261728
     51        1          -0.001204560   -0.001621686   -0.001366227
     52        1          -0.001352456    0.002167581   -0.000508408
     53        1          -0.000333248   -0.000043316   -0.000140351
     54        1           0.000180342    0.000195084   -0.000082892
     55        1           0.000010214   -0.000334287    0.000021408
     56        1           0.000335259   -0.000197160   -0.000147581
     57        1           0.000423281    0.000929375    0.000822105
     58        1           0.000919769   -0.000289224   -0.000084856
     59        1           0.001129947   -0.001145389   -0.000199238
 -------------------------------------------------------------------
 Cartesian Forces:  Max     0.020684314 RMS     0.003198055
 Leave Link  716 at Thu Dec 13 21:53:26 2018, MaxMem=   805306368 cpu:         0.3
 (Enter /pbs_home/pkowalski/g09d01/g09/l103.exe)

 GradGradGradGradGradGradGradGradGradGradGradGradGradGradGradGradGradGrad
 Berny optimization.
 Using GEDIIS/GDIIS optimizer.
 FormGI is forming the generalized inverse of G from B-inverse, IUseBI=4.
 GSVD:  received Info=                   1 from GESDD.
 Internal  Forces:  Max     0.011156423 RMS     0.001737244
 Search for a local minimum.
 Step number   6 out of a maximum of  337
 All quantities printed in internal units (Hartrees-Bohrs-Radians)
 RMS Force = .17372D-02 SwitMx=.10000D-02 MixMth= 1
 Mixed Optimization -- RFO/linear search
 Update second derivatives using D2CorX and points    4    5    6
 DE= -1.69D-02 DEPred=-2.04D-02 R= 8.26D-01
 TightC=F SS=  1.41D+00  RLast= 7.54D-01 DXNew= 7.1352D-01 2.2607D+00
 Trust test= 8.26D-01 RLast= 7.54D-01 DXMaxT set to 7.14D-01
 ITU=  1  0 -1  1  1  0
 Use linear search instead of GDIIS.
     Eigenvalues ---    0.00229   0.00443   0.00509   0.00663   0.00691
     Eigenvalues ---    0.00726   0.00747   0.00762   0.00823   0.00853
     Eigenvalues ---    0.00878   0.00911   0.00926   0.01029   0.01084
     Eigenvalues ---    0.01161   0.01199   0.01232   0.01374   0.01383
     Eigenvalues ---    0.01409   0.01500   0.01573   0.01783   0.01880
     Eigenvalues ---    0.01940   0.01964   0.01973   0.01989   0.02019
     Eigenvalues ---    0.02036   0.02081   0.02089   0.02137   0.02144
     Eigenvalues ---    0.02155   0.02155   0.02170   0.02173   0.02192
     Eigenvalues ---    0.02218   0.03291   0.04851   0.05255   0.06816
     Eigenvalues ---    0.06945   0.07001   0.07162   0.07235   0.07461
     Eigenvalues ---    0.07484   0.07564   0.07664   0.08152   0.09301
     Eigenvalues ---    0.09853   0.10368   0.11200   0.12295   0.12341
     Eigenvalues ---    0.14588   0.15396   0.15862   0.15988   0.15997
     Eigenvalues ---    0.15998   0.15998   0.15999   0.15999   0.15999
     Eigenvalues ---    0.16000   0.16000   0.16000   0.16000   0.16000
     Eigenvalues ---    0.16000   0.16000   0.16000   0.16000   0.16000
     Eigenvalues ---    0.16006   0.16035   0.16087   0.17107   0.20253
     Eigenvalues ---    0.21998   0.22000   0.22004   0.22016   0.23023
     Eigenvalues ---    0.23258   0.23503   0.23507   0.23705   0.24037
     Eigenvalues ---    0.24170   0.24499   0.24638   0.24679   0.24785
     Eigenvalues ---    0.24868   0.24947   0.24971   0.24990   0.24994
     Eigenvalues ---    0.25051   0.25155   0.25731   0.26818   0.27231
     Eigenvalues ---    0.27407   0.28601   0.28955   0.29597   0.30034
     Eigenvalues ---    0.30448   0.30770   0.31546   0.31572   0.31782
     Eigenvalues ---    0.32165   0.32200   0.32411   0.32566   0.32576
     Eigenvalues ---    0.32585   0.32597   0.32611   0.32617   0.32647
     Eigenvalues ---    0.32694   0.32731   0.32802   0.32893   0.32997
     Eigenvalues ---    0.33172   0.33327   0.33691   0.35480   0.35657
     Eigenvalues ---    0.35680   0.35693   0.35701   0.35707   0.35780
     Eigenvalues ---    0.35883   0.36143   0.36443   0.37855   0.40541
     Eigenvalues ---    0.40700   0.41112   0.41230   0.43832   0.44336
     Eigenvalues ---    0.45452   0.45684   0.45925   0.45953   0.46117
     Eigenvalues ---    0.46537   0.47083   0.47510   0.48239   0.48335
     Eigenvalues ---    0.48543   0.49031   0.49409   0.50545   0.53156
     Eigenvalues ---    1.26899
 RFO step:  Lambda=-1.99689090D-02 EMin= 2.28721575D-03
 Quartic linear search produced a step of  0.48184.
 Iteration  1 RMS(Cart)=  0.29724424 RMS(Int)=  0.01614849
 Iteration  2 RMS(Cart)=  0.09237841 RMS(Int)=  0.00183107
 Iteration  3 RMS(Cart)=  0.00267344 RMS(Int)=  0.00139567
 Iteration  4 RMS(Cart)=  0.00000817 RMS(Int)=  0.00139567
 Iteration  5 RMS(Cart)=  0.00000005 RMS(Int)=  0.00139567
 ITry= 1 IFail=0 DXMaxC= 1.59D+00 DCOld= 1.00D+10 DXMaxT= 7.14D-01 DXLimC= 3.00D+00 Rises=F
 Variable       Old X    -DE/DX   Delta X   Delta X   Delta X     New X
                                 (Linear)    (Quad)   (Total)
    R1        3.28070  -0.00233   0.00115  -0.02075  -0.01857   3.26212
    R2        3.31667  -0.00229   0.01165  -0.02981  -0.01907   3.29760
    R3        3.25013  -0.00137   0.00227  -0.02038  -0.01789   3.23224
    R4        3.33468  -0.00329   0.00402  -0.02251  -0.02038   3.31430
    R5        2.56088  -0.00075   0.00751  -0.01377  -0.00626   2.55462
    R6        2.56698  -0.00043   0.00792  -0.01300  -0.00509   2.56189
    R7        2.53149  -0.00101   0.00945  -0.01957  -0.01011   2.52138
    R8        2.56509  -0.00256   0.00845  -0.01976  -0.01131   2.55378
    R9        2.58931  -0.00135   0.00614  -0.01054  -0.00441   2.58491
   R10        2.55552  -0.00200   0.00711  -0.01738  -0.01027   2.54525
   R11        2.66477  -0.00607  -0.00125  -0.03714  -0.03662   2.62815
   R12        2.81295  -0.00328   0.01967  -0.03866  -0.01899   2.79395
   R13        2.78539  -0.00219   0.00420  -0.01532  -0.00984   2.77555
   R14        2.83458  -0.00020  -0.00035   0.00262   0.00227   2.83684
   R15        2.63782  -0.01116   0.02854  -0.07201  -0.04220   2.59561
   R16        2.83794  -0.00132  -0.00708   0.00318  -0.00390   2.83403
   R17        2.90388  -0.00171  -0.00133   0.00317   0.00196   2.90584
   R18        2.60276  -0.00394  -0.00689  -0.00556  -0.01202   2.59074
   R19        2.92086   0.00026  -0.00069   0.00972   0.00893   2.92979
   R20        2.85090   0.00089  -0.00209   0.00500   0.00318   2.85408
   R21        2.80344  -0.00489   0.00944  -0.02942  -0.01998   2.78346
   R22        2.88623   0.00020  -0.00153   0.00738   0.00517   2.89140
   R23        2.72948  -0.00113   0.01345  -0.02501  -0.01161   2.71787
   R24        2.08365   0.00018   0.00311  -0.00339  -0.00027   2.08338
   R25        2.07972  -0.00029   0.00104  -0.00391  -0.00287   2.07685
   R26        2.07893  -0.00054   0.00162  -0.00527  -0.00365   2.07528
   R27        2.07856   0.00016   0.00160  -0.00251  -0.00091   2.07765
   R28        2.06761  -0.00297   0.00455  -0.01370  -0.00914   2.05847
   R29        2.08460   0.00006   0.00253  -0.00333  -0.00080   2.08380
   R30        2.78855  -0.00262   0.00991  -0.02047  -0.01056   2.77799
   R31        2.62889  -0.00849   0.00187  -0.00746  -0.00692   2.62198
   R32        2.79266  -0.00231   0.00905  -0.02536  -0.01632   2.77634
   R33        2.61900  -0.00027   0.00257   0.00489   0.00646   2.62546
   R34        2.67247  -0.00148   0.00245  -0.00684  -0.00438   2.66809
   R35        2.67563  -0.00101   0.00075  -0.00439  -0.00363   2.67200
   R36        2.63836   0.00007  -0.00025  -0.00030  -0.00055   2.63782
   R37        2.04888   0.00139  -0.00328   0.01119   0.00791   2.05679
   R38        2.63222   0.00027   0.00009  -0.00045  -0.00036   2.63186
   R39        2.06292   0.00047  -0.00193   0.00611   0.00418   2.06710
   R40        2.63741   0.00068  -0.00107   0.00391   0.00284   2.64024
   R41        2.06494   0.00025  -0.00197   0.00469   0.00271   2.06766
   R42        2.64210   0.00025  -0.00133   0.00388   0.00254   2.64464
   R43        2.06458   0.00031  -0.00201   0.00493   0.00292   2.06749
   R44        2.06356   0.00043  -0.00211   0.00532   0.00321   2.06677
   R45        2.85275   0.00052  -0.00136   0.00441   0.00305   2.85581
   R46        2.08363  -0.00058   0.00181  -0.00477  -0.00295   2.08068
   R47        2.07817   0.00018   0.00245  -0.00365  -0.00120   2.07697
   R48        2.06335  -0.00127   0.00202  -0.01119  -0.00917   2.05419
   R49        2.66980  -0.00296   0.00337  -0.00938  -0.00600   2.66380
   R50        2.66777  -0.00038  -0.00013  -0.00103  -0.00116   2.66662
   R51        2.63874  -0.00016   0.00021  -0.00101  -0.00080   2.63794
   R52        2.05713   0.00211  -0.00373   0.01107   0.00734   2.06447
   R53        2.63543   0.00035   0.00054  -0.00020   0.00034   2.63577
   R54        2.06453   0.00028  -0.00198   0.00507   0.00309   2.06762
   R55        2.64023   0.00090  -0.00094   0.00360   0.00266   2.64289
   R56        2.06497   0.00027  -0.00201   0.00487   0.00286   2.06783
   R57        2.64249   0.00044  -0.00170   0.00344   0.00174   2.64423
   R58        2.06476   0.00033  -0.00198   0.00506   0.00307   2.06783
   R59        2.06386   0.00041  -0.00207   0.00527   0.00320   2.06706
   R60        2.84531  -0.00072  -0.00186  -0.00225  -0.00411   2.84120
   R61        2.08325  -0.00059   0.00335  -0.00560  -0.00225   2.08100
   R62        2.07947   0.00005   0.00341  -0.00374  -0.00033   2.07915
   R63        2.07115   0.00145  -0.00083   0.00303   0.00221   2.07335
    A1        1.62166  -0.00080  -0.00318   0.00341   0.00242   1.62407
    A2        1.62808  -0.00072  -0.00414   0.00520   0.00104   1.62912
    A3        2.08138  -0.00086   0.01006  -0.01610  -0.01773   2.06365
    A4        1.93374   0.00127   0.00128   0.01497   0.01275   1.94649
    A5        2.18580   0.00078   0.02350   0.04862   0.06311   2.24891
    A6        1.94976   0.00047   0.00554  -0.00746  -0.00112   1.94864
    A7        2.04546  -0.00200   0.01055  -0.00728  -0.00100   2.04446
    A8        2.23261   0.00234  -0.00065   0.03772   0.03255   2.26515
    A9        1.92268   0.00044   0.00672   0.00113   0.00415   1.92682
   A10        2.09856   0.00118   0.00754   0.01099   0.00953   2.10808
   A11        2.23258  -0.00084   0.00578   0.01715   0.01396   2.24653
   A12        2.19144   0.00285   0.00682   0.03592   0.04091   2.23235
   A13        2.22071  -0.00451  -0.00942  -0.04078  -0.05115   2.16956
   A14        1.87075   0.00163   0.00249   0.00337   0.00523   1.87599
   A15        1.87195  -0.00040   0.00393  -0.01004  -0.00620   1.86575
   A16        2.03668  -0.00010  -0.00024   0.00522   0.00526   2.04194
   A17        1.86356   0.00052  -0.00096  -0.00598  -0.00761   1.85595
   A18        1.92816   0.00079  -0.00175   0.00922   0.00740   1.93556
   A19        1.93627  -0.00020  -0.00113  -0.00489  -0.00519   1.93108
   A20        1.82612  -0.00063  -0.00008   0.00588   0.00543   1.83155
   A21        1.95649   0.00008   0.00155   0.00403   0.00524   1.96174
   A22        2.28129  -0.00082  -0.00016  -0.00752  -0.00887   2.27242
   A23        2.04415   0.00069  -0.00200   0.00152  -0.00147   2.04267
   A24        1.89886  -0.00020   0.00366  -0.00447  -0.00085   1.89801
   A25        1.98093  -0.00036  -0.00523  -0.00288  -0.00790   1.97304
   A26        2.00819   0.00034  -0.00220   0.00199   0.00006   2.00825
   A27        1.88665   0.00049   0.00072   0.00293   0.00362   1.89027
   A28        1.88905  -0.00037   0.00027  -0.00031  -0.00014   1.88891
   A29        1.79390   0.00013   0.00294   0.00333   0.00592   1.79982
   A30        1.86690  -0.00037   0.00658  -0.01144  -0.00484   1.86207
   A31        1.96134  -0.00020  -0.00205   0.00446   0.00228   1.96361
   A32        1.90298   0.00055   0.00159  -0.00331  -0.00205   1.90093
   A33        1.97432   0.00051  -0.00508   0.00293  -0.00212   1.97220
   A34        1.96036   0.00035  -0.00093   0.00621   0.00550   1.96586
   A35        1.79850  -0.00082  -0.00031   0.00184   0.00165   1.80016
   A36        2.09574   0.00074   0.00829  -0.00377   0.00290   2.09863
   A37        1.99060   0.00029  -0.01170   0.01075   0.00115   1.99174
   A38        2.19670  -0.00102   0.00355  -0.00627  -0.00433   2.19237
   A39        1.90651   0.00236   0.00615   0.01100   0.01714   1.92366
   A40        1.96032  -0.00096  -0.00760   0.00303  -0.00457   1.95576
   A41        1.93329  -0.00012  -0.00081   0.00098   0.00013   1.93341
   A42        1.89394  -0.00072   0.00121  -0.00659  -0.00534   1.88860
   A43        1.88388  -0.00074  -0.00139  -0.00468  -0.00611   1.87778
   A44        1.88394   0.00014   0.00261  -0.00439  -0.00181   1.88213
   A45        1.96812  -0.00016  -0.00628   0.00857   0.00228   1.97039
   A46        1.95652   0.00028  -0.00033   0.00522   0.00487   1.96139
   A47        1.87368   0.00163   0.00703   0.00217   0.00919   1.88287
   A48        1.89366  -0.00032   0.00207  -0.00532  -0.00327   1.89039
   A49        1.89187  -0.00068  -0.00052  -0.00556  -0.00608   1.88579
   A50        1.87680  -0.00081  -0.00180  -0.00603  -0.00786   1.86894
   A51        2.06408   0.00606  -0.00958   0.02855   0.01939   2.08346
   A52        1.93797  -0.00113   0.00646  -0.01582  -0.01032   1.92765
   A53        2.28114  -0.00492   0.00324  -0.01271  -0.00906   2.27208
   A54        2.05975   0.00160   0.00036   0.00500   0.00569   2.06545
   A55        1.91907   0.00044   0.00434  -0.00269   0.00081   1.91989
   A56        2.29933  -0.00196  -0.00504  -0.00006  -0.00483   2.29450
   A57        2.14298  -0.00147   0.00258  -0.01211  -0.00956   2.13342
   A58        2.10453   0.00025  -0.00199   0.00629   0.00427   2.10880
   A59        2.03549   0.00122  -0.00064   0.00571   0.00506   2.04055
   A60        2.11935  -0.00037   0.00045  -0.00228  -0.00183   2.11752
   A61        2.10291  -0.00025   0.00137  -0.01004  -0.00869   2.09422
   A62        2.06074   0.00062  -0.00187   0.01220   0.01031   2.07105
   A63        2.12638  -0.00042  -0.00054  -0.00155  -0.00208   2.12429
   A64        2.09378   0.00010   0.00151  -0.00508  -0.00357   2.09021
   A65        2.06299   0.00032  -0.00097   0.00661   0.00564   2.06863
   A66        2.10829  -0.00017  -0.00104   0.00086  -0.00018   2.10811
   A67        2.07889   0.00005   0.00107  -0.00236  -0.00130   2.07759
   A68        2.09597   0.00011  -0.00003   0.00150   0.00147   2.09744
   A69        2.10219  -0.00022   0.00025  -0.00036  -0.00011   2.10208
   A70        2.08304   0.00012   0.00019  -0.00110  -0.00091   2.08213
   A71        2.09794   0.00010  -0.00044   0.00146   0.00102   2.09896
   A72        2.07458  -0.00005   0.00150  -0.00241  -0.00092   2.07366
   A73        2.10439   0.00007  -0.00061   0.00144   0.00084   2.10523
   A74        2.10421  -0.00003  -0.00090   0.00096   0.00006   2.10427
   A75        1.97488  -0.00149  -0.00397  -0.01446  -0.01606   1.95882
   A76        2.15088   0.00564   0.00913   0.03724   0.04463   2.19551
   A77        2.13956  -0.00424  -0.00834  -0.02658  -0.03673   2.10282
   A78        1.89149   0.00003  -0.00264  -0.00330  -0.00593   1.88556
   A79        1.98954   0.00059  -0.00009   0.01128   0.01116   2.00070
   A80        1.94644   0.00027   0.00243   0.00358   0.00598   1.95241
   A81        1.88537  -0.00048  -0.00041  -0.01175  -0.01214   1.87323
   A82        1.86685   0.00004   0.00063   0.00360   0.00425   1.87110
   A83        1.87949  -0.00052   0.00008  -0.00425  -0.00424   1.87525
   A84        2.12714  -0.00516   0.01102  -0.02788  -0.01692   2.11023
   A85        2.10438   0.00307  -0.00865   0.01999   0.01129   2.11567
   A86        2.05099   0.00211  -0.00254   0.00864   0.00606   2.05705
   A87        2.11315  -0.00054   0.00086  -0.00280  -0.00195   2.11120
   A88        2.09120  -0.00092   0.00207  -0.01121  -0.00915   2.08205
   A89        2.07782   0.00147  -0.00308   0.01449   0.01139   2.08922
   A90        2.11622  -0.00103   0.00132  -0.00441  -0.00309   2.11313
   A91        2.08431   0.00039  -0.00102  -0.00182  -0.00285   2.08146
   A92        2.08246   0.00064  -0.00033   0.00630   0.00597   2.08843
   A93        2.10330  -0.00028  -0.00035  -0.00025  -0.00060   2.10270
   A94        2.08413   0.00008   0.00085  -0.00147  -0.00062   2.08351
   A95        2.09562   0.00020  -0.00053   0.00174   0.00121   2.09683
   A96        2.10167  -0.00050   0.00001  -0.00084  -0.00084   2.10083
   A97        2.08562   0.00024   0.00051  -0.00062  -0.00010   2.08551
   A98        2.09589   0.00025  -0.00052   0.00144   0.00092   2.09681
   A99        2.08070   0.00024   0.00060  -0.00002   0.00057   2.08127
   A100       2.10130  -0.00011  -0.00009   0.00001  -0.00008   2.10123
   A101       2.10112  -0.00013  -0.00053   0.00008  -0.00045   2.10067
   A102       1.95175   0.00122   0.00185   0.00099   0.00272   1.95447
   A103       2.12630   0.00447  -0.00502   0.02472   0.01971   2.14601
   A104       2.20341  -0.00566   0.00296  -0.02455  -0.02162   2.18179
   A105       1.93062   0.00087  -0.00217   0.01151   0.00934   1.93996
   A106       1.94367   0.00023  -0.00279   0.00481   0.00199   1.94566
   A107       1.95739  -0.00119   0.00393  -0.01437  -0.01044   1.94694
   A108       1.84771  -0.00034   0.00146  -0.00865  -0.00720   1.84051
   A109       1.88334   0.00064  -0.00068   0.01372   0.01305   1.89640
   A110       1.89679  -0.00016   0.00018  -0.00658  -0.00644   1.89036
    D1       -0.01300   0.00010  -0.00479   0.01402   0.00886  -0.00414
    D2       -2.91635  -0.00283  -0.06712  -0.10466  -0.17119  -3.08754
    D3       -3.13384   0.00000   0.00476  -0.00801  -0.00307  -3.13690
    D4        0.00614   0.00045  -0.00626   0.00630   0.00025   0.00639
    D5        0.05822   0.00073  -0.02739   0.04512   0.01651   0.07474
    D6       -2.76045  -0.00205  -0.06481  -0.02708  -0.09189  -2.85234
    D7        3.10587   0.00004   0.01762  -0.01015   0.00830   3.11417
    D8        0.05931  -0.00057   0.02116  -0.03128  -0.00883   0.05048
    D9        2.58511   0.00219   0.09912   0.07434   0.16825   2.75335
   D10       -0.92239   0.00428   0.14502   0.14432   0.28507  -0.63732
   D11       -0.15403  -0.00079   0.02609  -0.04794  -0.02070  -0.17473
   D12        2.62165   0.00130   0.07199   0.02204   0.09613   2.71778
   D13        2.89499  -0.00271  -0.03966  -0.16062  -0.20226   2.69273
   D14       -0.27547  -0.00428  -0.06018  -0.23650  -0.29783  -0.57330
   D15       -0.71146   0.00077   0.03648  -0.03093   0.00670  -0.70476
   D16        2.40126  -0.00081   0.01596  -0.10681  -0.08886   2.31239
   D17        0.20394   0.00016  -0.01137   0.02368   0.01245   0.21639
   D18       -2.74005   0.00125   0.00898   0.04816   0.05895  -2.68110
   D19       -2.50599  -0.00259  -0.08407  -0.08866  -0.17714  -2.68314
   D20        0.83321  -0.00149  -0.06372  -0.06418  -0.13065   0.70256
   D21       -0.75975  -0.00015   0.01015  -0.01536  -0.00421  -0.76396
   D22       -2.90309   0.00018   0.01244  -0.01876  -0.00533  -2.90842
   D23        1.32279  -0.00002   0.01045  -0.01572  -0.00430   1.31849
   D24        2.76487  -0.00284  -0.03660  -0.08926  -0.12683   2.63804
   D25        0.62152  -0.00251  -0.03431  -0.09265  -0.12795   0.49357
   D26       -1.43578  -0.00271  -0.03630  -0.08962  -0.12692  -1.56270
   D27        3.14095   0.00002   0.02074   0.01046   0.03160  -3.11063
   D28        0.01680  -0.00065   0.01478  -0.03096  -0.01590   0.00090
   D29       -0.26205   0.00360   0.08963   0.13933   0.22893  -0.03312
   D30        2.89699   0.00293   0.08367   0.09792   0.18143   3.07841
   D31        1.42550   0.00175   0.03600   0.06982   0.10616   1.53167
   D32       -0.67676   0.00168   0.03513   0.06866   0.10418  -0.57258
   D33       -2.78485   0.00224   0.03763   0.07152   0.10951  -2.67534
   D34       -1.43145  -0.00201  -0.03880  -0.06937  -0.10856  -1.54001
   D35        2.74947  -0.00209  -0.03967  -0.07053  -0.11054   2.63893
   D36        0.64138  -0.00152  -0.03717  -0.06767  -0.10521   0.53617
   D37        0.76876  -0.00067  -0.00275  -0.02752  -0.03196   0.73680
   D38       -1.37501  -0.00072  -0.00644  -0.02564  -0.03386  -1.40887
   D39        2.82329  -0.00052  -0.00415  -0.02795  -0.03469   2.78860
   D40       -2.34877   0.00074   0.01425   0.03648   0.05168  -2.29709
   D41        1.79064   0.00069   0.01057   0.03836   0.04978   1.84042
   D42       -0.29424   0.00089   0.01286   0.03605   0.04895  -0.24529
   D43        3.10935   0.00066   0.00929   0.04060   0.04687  -3.12697
   D44       -0.08864  -0.00030  -0.01754  -0.00340  -0.02339  -0.11203
   D45       -0.05683  -0.00064  -0.00823  -0.02340  -0.03141  -0.08824
   D46        3.02837  -0.00161  -0.03506  -0.06740  -0.10167   2.92670
   D47       -1.41800  -0.00078  -0.01697  -0.02621  -0.04336  -1.46136
   D48        0.68999  -0.00093  -0.01517  -0.03164  -0.04695   0.64304
   D49        2.68511  -0.00108  -0.01324  -0.02929  -0.04290   2.64222
   D50        0.61627  -0.00106  -0.01343  -0.04423  -0.05774   0.55853
   D51        2.72426  -0.00120  -0.01163  -0.04967  -0.06133   2.66293
   D52       -1.56380  -0.00136  -0.00969  -0.04732  -0.05728  -1.62108
   D53        2.69569  -0.00059  -0.01614  -0.03237  -0.04846   2.64723
   D54       -1.47950  -0.00074  -0.01434  -0.03780  -0.05205  -1.53155
   D55        0.51562  -0.00090  -0.01241  -0.03545  -0.04800   0.46762
   D56       -1.65883   0.00001  -0.00045   0.00180   0.00129  -1.65755
   D57        2.50801   0.00026  -0.00380   0.01134   0.00751   2.51551
   D58        0.38704   0.00009   0.00028   0.00108   0.00091   0.38796
   D59        1.53079   0.00088   0.02240   0.03961   0.06179   1.59258
   D60       -0.58556   0.00114   0.01904   0.04915   0.06801  -0.51755
   D61       -2.70653   0.00096   0.02313   0.03888   0.06142  -2.64511
   D62       -1.08861   0.00480   0.03825   0.20720   0.24495  -0.84366
   D63        2.03333   0.00557   0.04471   0.25405   0.29836   2.33168
   D64        1.99428   0.00378   0.01032   0.16145   0.17217   2.16644
   D65       -1.16698   0.00455   0.01678   0.20829   0.22557  -0.94140
   D66       -0.61264   0.00041   0.01155   0.02769   0.03920  -0.57344
   D67        1.45346   0.00052   0.02017   0.01511   0.03522   1.48868
   D68       -2.69933   0.00081   0.01334   0.02309   0.03665  -2.66268
   D69       -2.74034   0.00072   0.00810   0.03236   0.04037  -2.69997
   D70       -0.67424   0.00083   0.01672   0.01978   0.03639  -0.63786
   D71        1.45616   0.00112   0.00989   0.02776   0.03782   1.49397
   D72        1.54947   0.00025   0.00582   0.02764   0.03359   1.58306
   D73       -2.66762   0.00036   0.01444   0.01507   0.02961  -2.63801
   D74       -0.53722   0.00065   0.00761   0.02305   0.03104  -0.50618
   D75       -0.01251   0.00101  -0.01996   0.03646   0.01649   0.00398
   D76        3.06972   0.00128  -0.02375   0.05537   0.03188   3.10159
   D77       -3.13547   0.00027  -0.02639  -0.00781  -0.03408   3.11363
   D78       -0.05325   0.00055  -0.03019   0.01110  -0.01870  -0.07194
   D79       -2.45047   0.00030   0.04100   0.01753   0.05858  -2.39189
   D80        0.65073   0.00110   0.03486   0.04015   0.07498   0.72571
   D81        0.69311  -0.00027   0.05457  -0.00009   0.05450   0.74761
   D82       -2.48887   0.00053   0.04843   0.02252   0.07090  -2.41797
   D83        0.00226  -0.00091   0.01532  -0.02466  -0.00915  -0.00689
   D84       -3.07678  -0.00163   0.01961  -0.04667  -0.02665  -3.10343
   D85       -3.14121  -0.00036   0.00271  -0.00799  -0.00533   3.13664
   D86        0.06293  -0.00108   0.00699  -0.03000  -0.02282   0.04011
   D87        3.01933  -0.00211  -0.02027  -0.08317  -0.10307   2.91625
   D88       -0.10090  -0.00193  -0.01620  -0.07666  -0.09252  -0.19342
   D89       -0.24209  -0.00111  -0.02406  -0.05659  -0.08099  -0.32308
   D90        2.92087  -0.00093  -0.01999  -0.05008  -0.07044   2.85044
   D91       -0.15796   0.00048  -0.00907   0.01157   0.00124  -0.15671
   D92        2.78749   0.00067  -0.02749  -0.00450  -0.03210   2.75539
   D93        3.09614  -0.00053  -0.00537  -0.01378  -0.01973   3.07641
   D94       -0.24160  -0.00034  -0.02379  -0.02985  -0.05308  -0.29467
   D95       -3.13436   0.00013   0.00227   0.00426   0.00650  -3.12786
   D96       -0.01415  -0.00010  -0.00054  -0.00231  -0.00283  -0.01698
   D97       -0.01335  -0.00005  -0.00166  -0.00200  -0.00366  -0.01701
   D98        3.10687  -0.00028  -0.00447  -0.00856  -0.01299   3.09387
   D99        3.12975  -0.00012  -0.00232  -0.00384  -0.00618   3.12357
   D100      -0.02168  -0.00017  -0.00258  -0.00535  -0.00795  -0.02964
   D101       0.00826   0.00008   0.00148   0.00250   0.00400   0.01226
   D102       3.14001   0.00004   0.00122   0.00099   0.00223  -3.14095
   D103       0.00761  -0.00002   0.00058  -0.00016   0.00041   0.00802
   D104       3.14074  -0.00004  -0.00007  -0.00100  -0.00109   3.13965
   D105      -3.11310   0.00021   0.00330   0.00651   0.00984  -3.10326
   D106       0.02003   0.00019   0.00265   0.00567   0.00835   0.02838
   D107       0.00271  -0.00003  -0.00022  -0.00085  -0.00108   0.00163
   D108       3.13865  -0.00001  -0.00022  -0.00052  -0.00074   3.13791
   D109      -3.12920   0.00001   0.00002   0.00070   0.00072  -3.12848
   D110       0.00674   0.00003   0.00002   0.00103   0.00106   0.00779
   D111       0.00381   0.00006   0.00075   0.00183   0.00259   0.00640
   D112       3.14031   0.00002   0.00000   0.00045   0.00046   3.14077
   D113      -3.12924   0.00008   0.00140   0.00270   0.00412  -3.12512
   D114       0.00726   0.00004   0.00066   0.00132   0.00199   0.00924
   D115      -0.00888  -0.00003  -0.00093  -0.00133  -0.00226  -0.01114
   D116       3.13781   0.00001  -0.00018   0.00004  -0.00014   3.13768
   D117       3.13842  -0.00006  -0.00093  -0.00166  -0.00260   3.13582
   D118       0.00192  -0.00001  -0.00019  -0.00029  -0.00047   0.00145
   D119       2.18770   0.00205   0.01959   0.08443   0.10371   2.29142
   D120      -1.99565   0.00185   0.01712   0.07443   0.09122  -1.90443
   D121       0.13727   0.00182   0.01903   0.07999   0.09874   0.23601
   D122      -0.73798   0.00280   0.04123   0.10887   0.15041  -0.58757
   D123       1.36185   0.00260   0.03876   0.09888   0.13792   1.49977
   D124      -2.78841   0.00257   0.04067   0.10443   0.14544  -2.64297
   D125       3.12946   0.00042  -0.00150   0.01093   0.00925   3.13871
   D126       0.03659  -0.00007   0.00239  -0.00101   0.00129   0.03787
   D127       0.02708  -0.00037   0.00456  -0.01131  -0.00676   0.02032
   D128      -3.06579  -0.00087   0.00845  -0.02325  -0.01472  -3.08051
   D129      -3.12630  -0.00008   0.00181  -0.00525  -0.00364  -3.12993
   D130       0.03683  -0.00022   0.00333  -0.00868  -0.00550   0.03133
   D131      -0.02338   0.00051  -0.00386   0.01556   0.01175  -0.01163
   D132       3.13975   0.00037  -0.00233   0.01213   0.00989  -3.13355
   D133      -0.01137   0.00003  -0.00217   0.00045  -0.00177  -0.01314
   D134      -3.13559  -0.00006  -0.00001  -0.00139  -0.00143  -3.13701
   D135       3.08186   0.00046  -0.00591   0.01159   0.00566   3.08752
   D136      -0.04235   0.00037  -0.00376   0.00975   0.00600  -0.03634
   D137       0.00388  -0.00030   0.00073  -0.00896  -0.00825  -0.00437
   D138      -3.13229  -0.00020   0.00098  -0.00545  -0.00447  -3.13675
   D139       3.12396  -0.00016  -0.00079  -0.00564  -0.00648   3.11748
   D140      -0.01221  -0.00006  -0.00055  -0.00213  -0.00270  -0.01491
   D141      -0.00893   0.00024  -0.00113   0.00674   0.00564  -0.00329
   D142      -3.13866  -0.00001   0.00080  -0.00001   0.00082  -3.13784
   D143       3.11517   0.00032  -0.00328   0.00857   0.00527   3.12044
   D144      -0.01456   0.00007  -0.00136   0.00182   0.00046  -0.01411
   D145       0.01265  -0.00011   0.00184  -0.00256  -0.00069   0.01195
   D146      -3.14081   0.00014  -0.00008   0.00418   0.00413  -3.13668
   D147      -3.13441  -0.00022   0.00160  -0.00610  -0.00450  -3.13890
   D148      -0.00467   0.00003  -0.00032   0.00065   0.00032  -0.00435
   D149      -0.72660   0.00039   0.02159   0.01906   0.04065  -0.68595
   D150       1.32310   0.00067   0.02025   0.01864   0.03890   1.36200
   D151      -2.83008  -0.00022   0.02129   0.00331   0.02463  -2.80545
   D152       2.34664   0.00102   0.01713   0.04210   0.05920   2.40584
   D153      -1.88685   0.00130   0.01580   0.04168   0.05745  -1.82939
   D154       0.24316   0.00041   0.01683   0.02635   0.04319   0.28635
         Item               Value     Threshold  Converged?
 Maximum Force            0.011156     0.000450     NO 
 RMS     Force            0.001737     0.000300     NO 
 Maximum Displacement     1.585881     0.001800     NO 
 RMS     Displacement     0.372184     0.001200     NO 
 Predicted change in Energy=-1.734894D-02
 Lowest energy point so far.  Saving SCF results.
 GradGradGradGradGradGradGradGradGradGradGradGradGradGradGradGradGradGrad

 Leave Link  103 at Thu Dec 13 21:53:26 2018, MaxMem=   805306368 cpu:         2.3
 (Enter /pbs_home/pkowalski/g09d01/g09/l202.exe)
 Stoichiometry    C29H22F6S2
 Framework group  C1[X(C29H22F6S2)]
 Deg. of freedom   171
 Full point group                 C1      NOp   1
 RotChk:  IX=2 Diff= 9.19D-02
 Largest Abelian subgroup         C1      NOp   1
 Largest concise Abelian subgroup C1      NOp   1
                         Standard orientation:                         
 ---------------------------------------------------------------------
 Center     Atomic      Atomic             Coordinates (Angstroms)
 Number     Number       Type             X           Y           Z
 ---------------------------------------------------------------------
      1         16           0        1.986185   -1.909288    1.376491
      2         16           0       -1.958608   -2.002816   -1.176736
      3          9           0       -2.234708    3.436694    0.214076
      4          9           0       -1.088359    3.716428   -1.613089
      5          9           0        0.257345    5.064331    0.218066
      6          9           0       -0.313757    3.657476    1.786566
      7          9           0        1.970730    3.344760   -0.811571
      8          9           0        2.091593    2.814532    1.297356
      9          6           0       -1.561685    0.515564   -0.837433
     10          6           0       -0.979488   -0.617516   -1.395443
     11          6           0        0.849393   -0.637510    1.111545
     12          6           0       -0.684041    1.652716   -0.487322
     13          6           0       -1.060313    3.140242   -0.386253
     14          6           0        0.610671    1.525002   -0.054948
     15          6           0        0.049970    3.774716    0.490325
     16          6           0        1.251300    2.859265    0.245686
     17          6           0        1.385215    0.318866    0.283988
     18          6           0       -0.479440   -0.638631    1.806755
     19          6           0        0.165669   -0.733568   -2.359148
     20          6           0        3.196763   -1.164188    0.364360
     21          6           0       -3.260571   -1.091671   -0.434636
     22          6           0       -4.478011   -1.811988   -0.037815
     23          6           0       -5.458185   -1.231802    0.796506
     24          6           0       -4.698179   -3.145865   -0.452043
     25          6           0       -6.600297   -1.939491    1.174944
     26          6           0       -5.835290   -3.853092   -0.069312
     27          6           0       -6.803032   -3.253082    0.744336
     28          6           0       -2.949195    0.262304   -0.427651
     29          6           0       -4.042772    1.299884   -0.321231
     30          6           0        4.492230   -1.833540    0.177890
     31          6           0        5.696889   -1.102458    0.214675
     32          6           0        4.573404   -3.229098   -0.014638
     33          6           0        6.927901   -1.737396    0.041158
     34          6           0        5.805151   -3.862909   -0.177494
     35          6           0        6.990920   -3.120271   -0.157941
     36          6           0        2.726763    0.035588   -0.150197
     37          6           0        3.483880    0.922735   -1.099012
     38          1           0       -0.396552   -0.142663    2.787878
     39          1           0       -0.860106   -1.656968    1.967796
     40          1           0       -1.226946   -0.089061    1.219192
     41          1           0        0.724621   -1.673781   -2.248023
     42          1           0        0.867806    0.094516   -2.270571
     43          1           0       -0.247164   -0.700294   -3.381110
     44          1           0       -5.317547   -0.223381    1.181134
     45          1           0       -3.968040   -3.641126   -1.098691
     46          1           0       -7.335008   -1.454023    1.824330
     47          1           0       -5.967358   -4.882465   -0.415637
     48          1           0       -7.698524   -3.805330    1.043116
     49          1           0       -4.931119    0.913777   -0.844745
     50          1           0       -4.347525    1.540409    0.707003
     51          1           0       -3.764390    2.232566   -0.805215
     52          1           0        5.665166   -0.029895    0.419832
     53          1           0        3.652077   -3.817910   -0.054533
     54          1           0        7.847324   -1.145268    0.078875
     55          1           0        5.837686   -4.946039   -0.329657
     56          1           0        7.956514   -3.616872   -0.290262
     57          1           0        2.825505    1.309269   -1.892618
     58          1           0        3.881115    1.812635   -0.588324
     59          1           0        4.321920    0.390717   -1.566379
 ---------------------------------------------------------------------
 Rotational constants (GHZ):      0.1243368      0.0695757      0.0492240
 Leave Link  202 at Thu Dec 13 21:53:26 2018, MaxMem=   805306368 cpu:         0.0
 (Enter /pbs_home/pkowalski/g09d01/g09/l301.exe)
 Basis read from rwf:  (5D, 7F)
 No pseudopotential information found on rwf file.
 There are   673 symmetry adapted cartesian basis functions of A   symmetry.
 There are   636 symmetry adapted basis functions of A   symmetry.
   636 basis functions,  1103 primitive gaussians,   673 cartesian basis functions
   141 alpha electrons      141 beta electrons
       nuclear repulsion energy      4652.5608639932 Hartrees.
 IExCor=  402 DFT=T Ex+Corr=B3LYP ExCW=0 ScaHFX=  0.200000
 ScaDFX=  0.800000  0.720000  1.000000  0.810000 ScalE2=  1.000000  1.000000
 IRadAn=      0 IRanWt=     -1 IRanGd=            0 ICorTp=0 IEmpDi=131
 NAtoms=   59 NActive=   59 NUniq=   59 SFac= 1.00D+00 NAtFMM=   60 NAOKFM=F Big=F
 Integral buffers will be    131072 words long.
 Raffenetti 2 integral format.
 Two-electron integral symmetry is turned on.
 R6Disp:  Grimme-D3 Dispersion energy=       -0.0798232464 Hartrees.
 Nuclear repulsion after empirical dispersion term =     4652.4810407468 Hartrees.
 No density basis found on file   724.
 Leave Link  301 at Thu Dec 13 21:53:26 2018, MaxMem=   805306368 cpu:         0.6
 (Enter /pbs_home/pkowalski/g09d01/g09/l302.exe)
 NPDir=0 NMtPBC=     1 NCelOv=     1 NCel=       1 NClECP=     1 NCelD=      1
         NCelK=      1 NCelE2=     1 NClLst=     1 CellRange=     0.0.
 One-electron integrals computed using PRISM.
 NBasis=   636 RedAO= T EigKep=  3.00D-04  NBF=   636
 NBsUse=   636 1.00D-06 EigRej= -1.00D+00 NBFU=   636
 Precomputing XC quadrature grid using
 IXCGrd= 4 IRadAn=           0 IRanWt=          -1 IRanGd=           0 AccXCQ= 0.00D+00.
 Generated NRdTot=       0 NPtTot=           0 NUsed=           0 NTot=          32
 NSgBfM=   615   628   632   632   632 MxSgAt=    59 MxSgA2=    59.
 Leave Link  302 at Thu Dec 13 21:53:28 2018, MaxMem=   805306368 cpu:        16.2
 (Enter /pbs_home/pkowalski/g09d01/g09/l303.exe)
 DipDrv:  MaxL=1.
 Leave Link  303 at Thu Dec 13 21:53:29 2018, MaxMem=   805306368 cpu:         1.5
 (Enter /pbs_home/pkowalski/g09d01/g09/l401.exe)
 Initial guess from the checkpoint file:  "dae0068freq_open_b3lyp_air_D3.chk"
 B after Tr=     0.000000    0.000000    0.000000
         Rot=    0.999670   -0.017168    0.000165    0.019132 Ang=  -2.95 deg.
 Guess basis will be translated and rotated to current coordinates.
 JPrj=2 DoOrth=T DoCkMO=T.
 Generating alternative initial guess.
 ExpMin= 1.22D-01 ExpMax= 9.18D+03 ExpMxC= 1.38D+03 IAcc=1 IRadAn=         1 AccDes= 0.00D+00
 Harris functional with IExCor=  402 and IRadAn=       1 diagonalized for initial guess.
 HarFok:  IExCor=  402 AccDes= 0.00D+00 IRadAn=         1 IDoV= 1 UseB2=F ITyADJ=14
 ICtDFT=  3500011 ScaDFX=  1.000000  1.000000  1.000000  1.000000
 FoFCou: FMM=F IPFlag=           0 FMFlag=      100000 FMFlg1=           0
         NFxFlg=           0 DoJE=T BraDBF=F KetDBF=T FulRan=T
         wScrn=  0.000000 ICntrl=     500 IOpCl=  0 I1Cent=   200000004 NGrid=           0
         NMat0=    1 NMatS0=      1 NMatT0=    0 NMatD0=    1 NMtDS0=    0 NMtDT0=    0
 Petite list used in FoFCou.
 Harris En= -2512.17299076620    
 Leave Link  401 at Thu Dec 13 21:53:34 2018, MaxMem=   805306368 cpu:        42.0
 (Enter /pbs_home/pkowalski/g09d01/g09/l502.exe)
 Closed shell SCF:
 Using DIIS extrapolation, IDIIS=  1040.
 Integral symmetry usage will be decided dynamically.
 IVT=     1387805 IEndB=     1387805 NGot=   805306368 MDV=   804388806
 LenX=   804388806 LenY=   803935204
 Requested convergence on RMS density matrix=1.00D-08 within 128 cycles.
 Requested convergence on MAX density matrix=1.00D-06.
 Requested convergence on             energy=1.00D-06.
 No special actions if energy rises.
 Fock matrices will be formed incrementally for  20 cycles.
 Integral accuracy reduced to 1.0D-05 until final iterations.

 Cycle   1  Pass 0  IDiag  1:
 FoFJK:  IHMeth= 1 ICntrl=       0 DoSepK=F KAlg= 0 I1Cent=   0 FoldK=F
 IRaf= 660000000 NMat=   1 IRICut=       1 DoRegI=T DoRafI=F ISym2E= 0.
 FoFCou: FMM=F IPFlag=           0 FMFlag=      100000 FMFlg1=           0
         NFxFlg=           0 DoJE=F BraDBF=F KetDBF=F FulRan=T
         wScrn=  0.000000 ICntrl=       0 IOpCl=  0 I1Cent=           0 NGrid=           0
         NMat0=    1 NMatS0=      1 NMatT0=    0 NMatD0=    1 NMtDS0=    0 NMtDT0=    0
 Symmetry not used in FoFCou.
 E= -2511.88742305248    
 DIIS: error= 1.76D-02 at cycle   1 NSaved=   1.
 NSaved= 1 IEnMin= 1 EnMin= -2511.88742305248     IErMin= 1 ErrMin= 1.76D-02
 ErrMax= 1.76D-02  0.00D+00 EMaxC= 1.00D-01 BMatC= 2.39D-01 BMatP= 2.39D-01
 IDIUse=3 WtCom= 8.24D-01 WtEn= 1.76D-01
 Coeff-Com:  0.100D+01
 Coeff-En:   0.100D+01
 Coeff:      0.100D+01
 Recover alternate guess density for next cycle.
 RMSDP=2.95D-03 MaxDP=1.05D-01              OVMax= 0.00D+00

 Cycle   2  Pass 0  IDiag  1:
 RMSU=  2.95D-03    CP:  1.01D+00
 E= -2511.49494264092     Delta-E=        0.392480411554 Rises=F Damp=F
 Switch densities from cycles 1 and 2 for lowest energy.
 DIIS: error= 3.41D-02 at cycle   2 NSaved=   2.
 NSaved= 2 IEnMin= 1 EnMin= -2511.88742305248     IErMin= 1 ErrMin= 1.76D-02
 ErrMax= 3.41D-02  0.00D+00 EMaxC= 1.00D+00 BMatC= 7.66D-01 BMatP= 2.39D-01
 IDIUse=1 WtCom= 1.00D+00 WtEn= 0.00D+00
 Coeff-Com:  0.760D+00 0.240D+00
 Coeff:      0.760D+00 0.240D+00
 Gap=     0.200 Goal=   None    Shift=    0.000
 RMSDP=1.74D-03 MaxDP=6.51D-02 DE= 3.92D-01 OVMax= 1.91D-01

 Cycle   3  Pass 0  IDiag  1:
 RMSU=  1.60D-03    CP:  9.94D-01  2.34D-01
 E= -2512.23616625773     Delta-E=       -0.741223616812 Rises=F Damp=F
 DIIS: error= 6.94D-03 at cycle   3 NSaved=   3.
 NSaved= 3 IEnMin= 3 EnMin= -2512.23616625773     IErMin= 3 ErrMin= 6.94D-03
 ErrMax= 6.94D-03  0.00D+00 EMaxC= 1.00D+00 BMatC= 8.36D-02 BMatP= 2.39D-01
 IDIUse=1 WtCom= 1.00D+00 WtEn= 0.00D+00
 Coeff-Com:  0.464D-02 0.237D+00 0.758D+00
 Coeff:      0.464D-02 0.237D+00 0.758D+00
 Gap=     0.127 Goal=   None    Shift=    0.000
 RMSDP=9.26D-04 MaxDP=4.87D-02 DE=-7.41D-01 OVMax= 9.96D-02

 Cycle   4  Pass 0  IDiag  1:
 RMSU=  7.10D-04    CP:  9.92D-01  3.63D-01  7.15D-01
 E= -2512.30979488371     Delta-E=       -0.073628625980 Rises=F Damp=F
 DIIS: error= 4.14D-03 at cycle   4 NSaved=   4.
 NSaved= 4 IEnMin= 4 EnMin= -2512.30979488371     IErMin= 4 ErrMin= 4.14D-03
 ErrMax= 4.14D-03  0.00D+00 EMaxC= 1.00D+00 BMatC= 1.52D-02 BMatP= 8.36D-02
 IDIUse=1 WtCom= 1.00D+00 WtEn= 0.00D+00
 Coeff-Com: -0.164D-01 0.113D+00 0.441D+00 0.462D+00
 Coeff:     -0.164D-01 0.113D+00 0.441D+00 0.462D+00
 Gap=     0.136 Goal=   None    Shift=    0.000
 RMSDP=4.14D-04 MaxDP=1.53D-02 DE=-7.36D-02 OVMax= 4.92D-02

 Cycle   5  Pass 0  IDiag  1:
 RMSU=  2.16D-04    CP:  9.93D-01  3.55D-01  8.01D-01  5.43D-01
 E= -2512.32472247633     Delta-E=       -0.014927592617 Rises=F Damp=F
 DIIS: error= 1.16D-03 at cycle   5 NSaved=   5.
 NSaved= 5 IEnMin= 5 EnMin= -2512.32472247633     IErMin= 5 ErrMin= 1.16D-03
 ErrMax= 1.16D-03  0.00D+00 EMaxC= 1.00D+00 BMatC= 2.34D-03 BMatP= 1.52D-02
 IDIUse=1 WtCom= 1.00D+00 WtEn= 0.00D+00
 Coeff-Com: -0.878D-02 0.261D-01 0.137D+00 0.299D+00 0.547D+00
 Coeff:     -0.878D-02 0.261D-01 0.137D+00 0.299D+00 0.547D+00
 Gap=     0.131 Goal=   None    Shift=    0.000
 RMSDP=1.25D-04 MaxDP=6.34D-03 DE=-1.49D-02 OVMax= 1.52D-02

 Cycle   6  Pass 0  IDiag  1:
 RMSU=  7.30D-05    CP:  9.93D-01  3.52D-01  8.00D-01  6.22D-01  6.11D-01
 E= -2512.32706273323     Delta-E=       -0.002340256895 Rises=F Damp=F
 DIIS: error= 3.76D-04 at cycle   6 NSaved=   6.
 NSaved= 6 IEnMin= 6 EnMin= -2512.32706273323     IErMin= 6 ErrMin= 3.76D-04
 ErrMax= 3.76D-04  0.00D+00 EMaxC= 1.00D+00 BMatC= 2.33D-04 BMatP= 2.34D-03
 IDIUse=1 WtCom= 1.00D+00 WtEn= 0.00D+00
 Coeff-Com: -0.301D-02 0.415D-02 0.349D-01 0.129D+00 0.317D+00 0.518D+00
 Coeff:     -0.301D-02 0.415D-02 0.349D-01 0.129D+00 0.317D+00 0.518D+00
 Gap=     0.132 Goal=   None    Shift=    0.000
 RMSDP=4.00D-05 MaxDP=2.30D-03 DE=-2.34D-03 OVMax= 3.43D-03

 Cycle   7  Pass 0  IDiag  1:
 RMSU=  2.73D-05    CP:  9.93D-01  3.51D-01  7.99D-01  6.24D-01  6.66D-01
                    CP:  6.43D-01
 E= -2512.32724570122     Delta-E=       -0.000182967995 Rises=F Damp=F
 DIIS: error= 1.37D-04 at cycle   7 NSaved=   7.
 NSaved= 7 IEnMin= 7 EnMin= -2512.32724570122     IErMin= 7 ErrMin= 1.37D-04
 ErrMax= 1.37D-04  0.00D+00 EMaxC= 1.00D+00 BMatC= 2.77D-05 BMatP= 2.33D-04
 IDIUse=1 WtCom= 1.00D+00 WtEn= 0.00D+00
 Coeff-Com: -0.798D-03-0.655D-03 0.359D-02 0.419D-01 0.125D+00 0.304D+00
 Coeff-Com:  0.527D+00
 Coeff:     -0.798D-03-0.655D-03 0.359D-02 0.419D-01 0.125D+00 0.304D+00
 Coeff:      0.527D+00
 Gap=     0.131 Goal=   None    Shift=    0.000
 RMSDP=1.50D-05 MaxDP=7.77D-04 DE=-1.83D-04 OVMax= 1.85D-03

 Cycle   8  Pass 0  IDiag  1:
 RMSU=  1.03D-05    CP:  9.93D-01  3.52D-01  7.98D-01  6.28D-01  6.64D-01
                    CP:  6.78D-01  6.23D-01
 E= -2512.32727793688     Delta-E=       -0.000032235656 Rises=F Damp=F
 DIIS: error= 6.11D-05 at cycle   8 NSaved=   8.
 NSaved= 8 IEnMin= 8 EnMin= -2512.32727793688     IErMin= 8 ErrMin= 6.11D-05
 ErrMax= 6.11D-05  0.00D+00 EMaxC= 1.00D+00 BMatC= 4.90D-06 BMatP= 2.77D-05
 IDIUse=1 WtCom= 1.00D+00 WtEn= 0.00D+00
 Coeff-Com: -0.274D-03-0.805D-03-0.877D-03 0.159D-01 0.534D-01 0.152D+00
 Coeff-Com:  0.349D+00 0.432D+00
 Coeff:     -0.274D-03-0.805D-03-0.877D-03 0.159D-01 0.534D-01 0.152D+00
 Coeff:      0.349D+00 0.432D+00
 Gap=     0.131 Goal=   None    Shift=    0.000
 RMSDP=5.68D-06 MaxDP=3.45D-04 DE=-3.22D-05 OVMax= 7.82D-04

 Initial convergence to 1.0D-05 achieved.  Increase integral accuracy.
 Cycle   9  Pass 1  IDiag  1:
[truncated: 2,330,987 more chars]
