# Supplementary material for: Wide-range IR spectra of diarylethene derivatives and their simulation using the density functional theory
Source: Sci Rep. 2022 Oct 7;12:16834. doi: 10.1038/s41598-022-20264-x (PMC9546887; doi:10.1038/s41598-022-20264-x)
Supplement: Supplementary file 1 — Supplementary Information 1. [file 41598_2022_20264_MOESM1_ESM.zip › IR_files/1_0018/open/open_cam-b3lyp_air.log]

 Entering Gaussian System, Link 0=g09
 Input=open_cam-b3lyp_air.gjf
 Output=open_cam-b3lyp_air.log
 AtFile(1): /pbs_home/ewapastorczak/DAE/0068/Def2SVP.gbs
            H     0
            S   3   1.00
                 13.0107010              0.19682158E-01
                  1.9622572              0.13796524
                  0.44453796             0.47831935
            S   1   1.00
                  0.12194962             1.0000000
            P   1   1.00
                  0.8000000              1.0000000
            ****
            C     0
            S   5   1.00
               1238.4016938              0.54568832082E-02
                186.29004992             0.40638409211E-01
                 42.251176346            0.18025593888
                 11.676557932            0.46315121755
                  3.5930506482           0.44087173314
            S   1   1.00
                  0.40245147363          1.0000000
            S   1   1.00
                  0.13090182668          1.0000000
            P   3   1.00
                  9.4680970621           0.38387871728E-01
                  2.0103545142           0.21117025112
                  0.54771004707          0.51328172114
            P   1   1.00
                  0.15268613795          1.0000000
            D   1   1.00
                  0.8000000              1.0000000
            ****
            F     0
            S   5   1.00
               2894.8325990             -0.53408255515E-02
                435.41939120            -0.39904258866E-01
                 98.843328866           -0.17912768038
                 27.485198001           -0.46758090825
                  8.5405498171          -0.44653131020
            S   1   1.00
                  1.0654578038           1.0000000
            S   1   1.00
                  0.33247346748          1.0000000
            P   3   1.00
                 22.696633924           -0.45212874436E-01
                  4.9872339257          -0.23754317067
                  1.3491613954          -0.51287353587
            P   1   1.00
                  0.34829881977          1.0000000
            D   1   1.00
                  1.4000000              1.0000000
            ****
            S     0
            S   5   1.00
               9184.9303010             -0.22294387756E-02
               1381.5105503             -0.16683029937E-01
                313.87147580            -0.75262436116E-01
                 88.053870623           -0.19376827038
                 27.039914905           -0.17718020803
            S   3   1.00
                 45.648731303           -0.10736062573
                  4.9664522326           0.65066293018
                  2.0116242047           0.59712155354
            S   1   1.00
                  0.35661077013          1.0000000
            S   1   1.00
                  0.13507221477          1.0000000
            P   5   1.00
                261.98233439            -0.92729929822E-02
                 61.306894736           -0.66547669241E-01
                 19.103729887           -0.24828595903
                  6.6567720378          -0.48703847402
                  2.3959635161          -0.39337850312
            P   1   1.00
                  0.61776161679          1.0000000
            P   1   1.00
                  0.16993376871          1.0000000
            D   1   1.00
                  0.5500000              1.0000000
            ****
 Initial command:
 /pbs_home/pkowalski/g09d01/g09/l1.exe "/pbs_home/daria/obliczenia/0018/open/CAMB3LYP/Gau-9915.inp" -scrdir="/pbs_home/daria/obliczenia/0018/open/CAMB3LYP/"
 Entering Link 1 = /pbs_home/pkowalski/g09d01/g09/l1.exe PID=      9916.
  
 Copyright (c) 1988,1990,1992,1993,1995,1998,2003,2009,2013,
            Gaussian, Inc.  All Rights Reserved.
  
 This is part of the Gaussian(R) 09 program.  It is based on
 the Gaussian(R) 03 system (copyright 2003, Gaussian, Inc.),
 the Gaussian(R) 98 system (copyright 1998, Gaussian, Inc.),
 the Gaussian(R) 94 system (copyright 1995, Gaussian, Inc.),
 the Gaussian 92(TM) system (copyright 1992, Gaussian, Inc.),
 the Gaussian 90(TM) system (copyright 1990, Gaussian, Inc.),
 the Gaussian 88(TM) system (copyright 1988, Gaussian, Inc.),
 the Gaussian 86(TM) system (copyright 1986, Carnegie Mellon
 University), and the Gaussian 82(TM) system (copyright 1983,
 Carnegie Mellon University). Gaussian is a federally registered
 trademark of Gaussian, Inc.
  
 This software contains proprietary and confidential information,
 including trade secrets, belonging to Gaussian, Inc.
  
 This software is provided under written license and may be
 used, copied, transmitted, or stored only in accord with that
 written license.
  
 The following legend is applicable only to US Government
 contracts under FAR:
  
                    RESTRICTED RIGHTS LEGEND
  
 Use, reproduction and disclosure by the US Government is
 subject to restrictions as set forth in subparagraphs (a)
 and (c) of the Commercial Computer Software - Restricted
 Rights clause in FAR 52.227-19.
  
 Gaussian, Inc.
 340 Quinnipiac St., Bldg. 40, Wallingford CT 06492
  
  
 ---------------------------------------------------------------
 Warning -- This program may not be used in any manner that
 competes with the business of Gaussian, Inc. or will provide
 assistance to any competitor of Gaussian, Inc.  The licensee
 of this program is prohibited from giving any competitor of
 Gaussian, Inc. access to this program.  By using this program,
 the user acknowledges that Gaussian, Inc. is engaged in the
 business of creating and licensing software in the field of
 computational chemistry and represents and warrants to the
 licensee that it is not a competitor of Gaussian, Inc. and that
 it will not use this program in any manner prohibited above.
 ---------------------------------------------------------------
  

 Cite this work as:
 Gaussian 09, Revision D.01,
 M. J. Frisch, G. W. Trucks, H. B. Schlegel, G. E. Scuseria, 
 M. A. Robb, J. R. Cheeseman, G. Scalmani, V. Barone, B. Mennucci, 
 G. A. Petersson, H. Nakatsuji, M. Caricato, X. Li, H. P. Hratchian, 
 A. F. Izmaylov, J. Bloino, G. Zheng, J. L. Sonnenberg, M. Hada, 
 M. Ehara, K. Toyota, R. Fukuda, J. Hasegawa, M. Ishida, T. Nakajima, 
 Y. Honda, O. Kitao, H. Nakai, T. Vreven, J. A. Montgomery, Jr., 
 J. E. Peralta, F. Ogliaro, M. Bearpark, J. J. Heyd, E. Brothers, 
 K. N. Kudin, V. N. Staroverov, T. Keith, R. Kobayashi, J. Normand, 
 K. Raghavachari, A. Rendell, J. C. Burant, S. S. Iyengar, J. Tomasi, 
 M. Cossi, N. Rega, J. M. Millam, M. Klene, J. E. Knox, J. B. Cross, 
 V. Bakken, C. Adamo, J. Jaramillo, R. Gomperts, R. E. Stratmann, 
 O. Yazyev, A. J. Austin, R. Cammi, C. Pomelli, J. W. Ochterski, 
 R. L. Martin, K. Morokuma, V. G. Zakrzewski, G. A. Voth, 
 P. Salvador, J. J. Dannenberg, S. Dapprich, A. D. Daniels, 
 O. Farkas, J. B. Foresman, J. V. Ortiz, J. Cioslowski, 
 and D. J. Fox, Gaussian, Inc., Wallingford CT, 2013.
 
 ******************************************
 Gaussian 09:  ES64L-G09RevD.01 24-Apr-2013
                 5-Dec-2018 
 ******************************************
 %chk=dae0068freq_open_cam-b3lyp_air.chk
 %NProcShared=8
 Will use up to    8 processors via shared memory.
 %Mem=4GB
 -------------------------------
 #P opt freq=Raman CAM-B3LYP/Gen
 -------------------------------
 1/14=-1,18=20,19=15,26=3,38=1/1,3;
 2/9=110,12=2,17=6,18=5,40=1/2;
 3/5=7,11=2,16=1,25=1,30=1,71=1,74=-40/1,2,3;
 4//1;
 5/5=2,38=5/2;
 6/7=2,8=2,9=2,10=2,28=1/1;
 7//1,2,3,16;
 1/14=-1,18=20,19=15,26=3/3(2);
 2/9=110/2;
 99//99;
 2/9=110/2;
 3/5=7,6=1,11=2,16=1,25=1,30=1,71=1,74=-40,82=7/1,2,3;
 4/5=5,16=3,69=1/1;
 5/5=2,38=5/2;
 7//1,2,3,16;
 1/14=-1,18=20,19=15,26=3/3(-5);
 2/9=110/2;
 6/7=2,8=2,9=2,10=2,19=2,28=1/1;
 99/9=1/99;
 Leave Link    1 at Wed Dec  5 17:11:18 2018, MaxMem=   536870912 cpu:         0.7
 (Enter /pbs_home/pkowalski/g09d01/g09/l101.exe)
 -------------------
 Title Card Required
 -------------------
 Symbolic Z-matrix:
 Charge =  0 Multiplicity = 1
 S1                    1.99062  -2.18701   1.44623 
 S2                   -1.49883  -1.95076  -0.28828 
 F3                   -2.43817   3.31493  -0.00919 
 F4                   -0.64095   3.76781  -1.31656 
 F5                   -0.23505   4.98433   1.13158 
 F6                   -1.13007   3.19521   2.17979 
 F7                    1.8307    3.4464    0.24342 
 F8                    1.42817   2.75012   2.36925 
 C9                   -1.28177   0.5992   -1.17052 
 C10                  -0.57639  -0.70681  -1.16138 
 C11                   0.88506  -0.79594   1.61942 
 C12                  -0.6438    1.66289  -0.2425 
 C13                  -1.08463   3.11245  -0.18033 
 C14                   0.48261   1.52957   0.51554 
 C15                  -0.38768   3.60973   1.07953 
 C16                   0.91299   2.84734   1.08756 
 C17                   1.32045   0.29016   0.71196 
 C18                   0.48104  -0.43798   3.01189 
 C19                   0.13134  -1.12317  -2.40639 
 C20                   3.10997  -1.22625   0.39159 
 C21                  -3.00187  -0.97476  -0.47678 
 C22                  -4.33954  -1.63648  -0.17246 
 C23                  -5.59487  -0.97704  -0.20535 
 C24                  -4.35524  -3.01098   0.18068 
 C25                  -6.78208  -1.65481   0.09134 
 C26                  -5.54578  -3.68041   0.47459 
 C27                  -6.75883  -3.00346   0.42949 
 C28                  -2.74197   0.28133  -0.93308 
 C29                  -3.77259   1.30337  -1.31819 
 C30                   4.41722  -1.8446   -0.01566 
 C31                   5.57562  -1.08179  -0.28411 
 C32                   4.52322  -3.25058  -0.0854 
 C33                   6.7774   -1.70282  -0.63826 
 C34                   5.72629  -3.86542  -0.44363 
 C35                   6.85155  -3.09221  -0.72406 
 C36                   2.63283  -0.00165   0.06269 
 C37                   3.23781   0.9883   -0.90056 
 H38                   1.36057  -0.06325   3.57647 
 H39                   0.07115  -1.33326   3.52385 
 H40                  -0.30382   0.34682   2.9921 
 H41                   0.75256  -2.01985  -2.20139 
 H42                   0.79394  -0.30477  -2.75703 
 H43                  -0.60843  -1.36099  -3.19933 
 H44                  -5.71879   0.05472  -0.44413 
 H45                  -3.4514   -3.59835   0.23435 
 H46                  -7.72724  -1.12736   0.05998 
 H47                  -5.52483  -4.73011   0.7388 
 H48                  -7.68041  -3.52304   0.65828 
 H49                  -4.45895   0.87431  -2.07775 
 H50                  -4.31929   1.66733  -0.42454 
 H51                  -3.29964   2.17026  -1.82088 
 H52                   5.5862   -0.00791  -0.1908 
 H53                   3.67274  -3.88594   0.12194 
 H54                   7.65682  -1.10374  -0.83722 
 H55                   5.78541  -4.94469  -0.50174 
 H56                   7.7836   -3.56997  -0.99716 
 H57                   2.46513   1.27679  -1.64317 
 H58                   3.57915   1.89083  -0.3576 
 H59                   4.06084   0.58098  -1.50939 
 
 NAtoms=     59 NQM=       59 NQMF=       0 NMMI=      0 NMMIF=      0
                NMic=       0 NMicF=      0.
                    Isotopes and Nuclear Properties:
 (Nuclear quadrupole moments (NQMom) in fm**2, nuclear magnetic moments (NMagM)
  in nuclear magnetons)

  Atom         1           2           3           4           5           6           7           8           9          10
 IAtWgt=          32          32          19          19          19          19          19          19          12          12
 AtmWgt=  31.9720718  31.9720718  18.9984033  18.9984033  18.9984033  18.9984033  18.9984033  18.9984033  12.0000000  12.0000000
 NucSpn=           0           0           1           1           1           1           1           1           0           0
 AtZEff=   0.0000000   0.0000000   0.0000000   0.0000000   0.0000000   0.0000000   0.0000000   0.0000000   0.0000000   0.0000000
 NQMom=    0.0000000   0.0000000   0.0000000   0.0000000   0.0000000   0.0000000   0.0000000   0.0000000   0.0000000   0.0000000
 NMagM=    0.0000000   0.0000000   2.6288670   2.6288670   2.6288670   2.6288670   2.6288670   2.6288670   0.0000000   0.0000000
 AtZNuc=  16.0000000  16.0000000   9.0000000   9.0000000   9.0000000   9.0000000   9.0000000   9.0000000   6.0000000   6.0000000

  Atom        11          12          13          14          15          16          17          18          19          20
 IAtWgt=          12          12          12          12          12          12          12          12          12          12
 AtmWgt=  12.0000000  12.0000000  12.0000000  12.0000000  12.0000000  12.0000000  12.0000000  12.0000000  12.0000000  12.0000000
 NucSpn=           0           0           0           0           0           0           0           0           0           0
 AtZEff=   0.0000000   0.0000000   0.0000000   0.0000000   0.0000000   0.0000000   0.0000000   0.0000000   0.0000000   0.0000000
 NQMom=    0.0000000   0.0000000   0.0000000   0.0000000   0.0000000   0.0000000   0.0000000   0.0000000   0.0000000   0.0000000
 NMagM=    0.0000000   0.0000000   0.0000000   0.0000000   0.0000000   0.0000000   0.0000000   0.0000000   0.0000000   0.0000000
 AtZNuc=   6.0000000   6.0000000   6.0000000   6.0000000   6.0000000   6.0000000   6.0000000   6.0000000   6.0000000   6.0000000

  Atom        21          22          23          24          25          26          27          28          29          30
 IAtWgt=          12          12          12          12          12          12          12          12          12          12
 AtmWgt=  12.0000000  12.0000000  12.0000000  12.0000000  12.0000000  12.0000000  12.0000000  12.0000000  12.0000000  12.0000000
 NucSpn=           0           0           0           0           0           0           0           0           0           0
 AtZEff=   0.0000000   0.0000000   0.0000000   0.0000000   0.0000000   0.0000000   0.0000000   0.0000000   0.0000000   0.0000000
 NQMom=    0.0000000   0.0000000   0.0000000   0.0000000   0.0000000   0.0000000   0.0000000   0.0000000   0.0000000   0.0000000
 NMagM=    0.0000000   0.0000000   0.0000000   0.0000000   0.0000000   0.0000000   0.0000000   0.0000000   0.0000000   0.0000000
 AtZNuc=   6.0000000   6.0000000   6.0000000   6.0000000   6.0000000   6.0000000   6.0000000   6.0000000   6.0000000   6.0000000

  Atom        31          32          33          34          35          36          37          38          39          40
 IAtWgt=          12          12          12          12          12          12          12           1           1           1
 AtmWgt=  12.0000000  12.0000000  12.0000000  12.0000000  12.0000000  12.0000000  12.0000000   1.0078250   1.0078250   1.0078250
 NucSpn=           0           0           0           0           0           0           0           1           1           1
 AtZEff=   0.0000000   0.0000000   0.0000000   0.0000000   0.0000000   0.0000000   0.0000000   0.0000000   0.0000000   0.0000000
 NQMom=    0.0000000   0.0000000   0.0000000   0.0000000   0.0000000   0.0000000   0.0000000   0.0000000   0.0000000   0.0000000
 NMagM=    0.0000000   0.0000000   0.0000000   0.0000000   0.0000000   0.0000000   0.0000000   2.7928460   2.7928460   2.7928460
 AtZNuc=   6.0000000   6.0000000   6.0000000   6.0000000   6.0000000   6.0000000   6.0000000   1.0000000   1.0000000   1.0000000

  Atom        41          42          43          44          45          46          47          48          49          50
 IAtWgt=           1           1           1           1           1           1           1           1           1           1
 AtmWgt=   1.0078250   1.0078250   1.0078250   1.0078250   1.0078250   1.0078250   1.0078250   1.0078250   1.0078250   1.0078250
 NucSpn=           1           1           1           1           1           1           1           1           1           1
 AtZEff=   0.0000000   0.0000000   0.0000000   0.0000000   0.0000000   0.0000000   0.0000000   0.0000000   0.0000000   0.0000000
 NQMom=    0.0000000   0.0000000   0.0000000   0.0000000   0.0000000   0.0000000   0.0000000   0.0000000   0.0000000   0.0000000
 NMagM=    2.7928460   2.7928460   2.7928460   2.7928460   2.7928460   2.7928460   2.7928460   2.7928460   2.7928460   2.7928460
 AtZNuc=   1.0000000   1.0000000   1.0000000   1.0000000   1.0000000   1.0000000   1.0000000   1.0000000   1.0000000   1.0000000

  Atom        51          52          53          54          55          56          57          58          59
 IAtWgt=           1           1           1           1           1           1           1           1           1
 AtmWgt=   1.0078250   1.0078250   1.0078250   1.0078250   1.0078250   1.0078250   1.0078250   1.0078250   1.0078250
 NucSpn=           1           1           1           1           1           1           1           1           1
 AtZEff=   0.0000000   0.0000000   0.0000000   0.0000000   0.0000000   0.0000000   0.0000000   0.0000000   0.0000000
 NQMom=    0.0000000   0.0000000   0.0000000   0.0000000   0.0000000   0.0000000   0.0000000   0.0000000   0.0000000
 NMagM=    2.7928460   2.7928460   2.7928460   2.7928460   2.7928460   2.7928460   2.7928460   2.7928460   2.7928460
 AtZNuc=   1.0000000   1.0000000   1.0000000   1.0000000   1.0000000   1.0000000   1.0000000   1.0000000   1.0000000
 Leave Link  101 at Wed Dec  5 17:11:18 2018, MaxMem=   536870912 cpu:         2.6
 (Enter /pbs_home/pkowalski/g09d01/g09/l103.exe)

 GradGradGradGradGradGradGradGradGradGradGradGradGradGradGradGradGradGrad
 Berny optimization.
 Initialization pass.
                           ----------------------------
                           !    Initial Parameters    !
                           ! (Angstroms and Degrees)  !
 --------------------------                            --------------------------
 ! Name  Definition              Value          Derivative Info.                !
 --------------------------------------------------------------------------------
 ! R1    R(1,11)                 1.7853         estimate D2E/DX2                !
 ! R2    R(1,20)                 1.8134         estimate D2E/DX2                !
 ! R3    R(2,10)                 1.7778         estimate D2E/DX2                !
 ! R4    R(2,21)                 1.802          estimate D2E/DX2                !
 ! R5    R(3,13)                 1.3793         estimate D2E/DX2                !
 ! R6    R(4,13)                 1.3847         estimate D2E/DX2                !
 ! R7    R(5,15)                 1.384          estimate D2E/DX2                !
 ! R8    R(6,15)                 1.3905         estimate D2E/DX2                !
 ! R9    R(7,16)                 1.3833         estimate D2E/DX2                !
 ! R10   R(8,16)                 1.3848         estimate D2E/DX2                !
 ! R11   R(9,10)                 1.4843         estimate D2E/DX2                !
 ! R12   R(9,12)                 1.5491         estimate D2E/DX2                !
 ! R13   R(9,28)                 1.5131         estimate D2E/DX2                !
 ! R14   R(10,19)                1.4914         estimate D2E/DX2                !
 ! R15   R(11,17)                1.4808         estimate D2E/DX2                !
 ! R16   R(11,18)                1.4934         estimate D2E/DX2                !
 ! R17   R(12,13)                1.5164         estimate D2E/DX2                !
 ! R18   R(12,14)                1.3643         estimate D2E/DX2                !
 ! R19   R(13,15)                1.5232         estimate D2E/DX2                !
 ! R20   R(14,16)                1.4997         estimate D2E/DX2                !
 ! R21   R(14,17)                1.5089         estimate D2E/DX2                !
 ! R22   R(15,16)                1.5077         estimate D2E/DX2                !
 ! R23   R(17,36)                1.493          estimate D2E/DX2                !
 ! R24   R(18,38)                1.1103         estimate D2E/DX2                !
 ! R25   R(18,39)                1.1098         estimate D2E/DX2                !
 ! R26   R(18,40)                1.1101         estimate D2E/DX2                !
 ! R27   R(19,41)                1.1099         estimate D2E/DX2                !
 ! R28   R(19,42)                1.1098         estimate D2E/DX2                !
 ! R29   R(19,43)                1.1102         estimate D2E/DX2                !
 ! R30   R(20,30)                1.5024         estimate D2E/DX2                !
 ! R31   R(20,36)                1.3548         estimate D2E/DX2                !
 ! R32   R(21,22)                1.5231         estimate D2E/DX2                !
 ! R33   R(21,28)                1.3614         estimate D2E/DX2                !
 ! R34   R(22,23)                1.4184         estimate D2E/DX2                !
 ! R35   R(22,24)                1.4192         estimate D2E/DX2                !
 ! R36   R(23,25)                1.3989         estimate D2E/DX2                !
 ! R37   R(23,44)                1.0662         estimate D2E/DX2                !
 ! R38   R(24,26)                1.3971         estimate D2E/DX2                !
 ! R39   R(24,45)                1.0793         estimate D2E/DX2                !
 ! R40   R(25,27)                1.3906         estimate D2E/DX2                !
 ! R41   R(25,46)                1.0828         estimate D2E/DX2                !
 ! R42   R(26,27)                1.3899         estimate D2E/DX2                !
 ! R43   R(26,47)                1.0826         estimate D2E/DX2                !
 ! R44   R(27,48)                1.0824         estimate D2E/DX2                !
 ! R45   R(28,29)                1.5017         estimate D2E/DX2                !
 ! R46   R(29,49)                1.11           estimate D2E/DX2                !
 ! R47   R(29,50)                1.109          estimate D2E/DX2                !
 ! R48   R(29,51)                1.1081         estimate D2E/DX2                !
 ! R49   R(30,31)                1.4127         estimate D2E/DX2                !
 ! R50   R(30,32)                1.4117         estimate D2E/DX2                !
 ! R51   R(31,33)                1.3984         estimate D2E/DX2                !
 ! R52   R(31,52)                1.078          estimate D2E/DX2                !
 ! R53   R(32,34)                1.3978         estimate D2E/DX2                !
 ! R54   R(32,53)                1.0817         estimate D2E/DX2                !
 ! R55   R(33,35)                1.394          estimate D2E/DX2                !
 ! R56   R(33,54)                1.0825         estimate D2E/DX2                !
 ! R57   R(34,35)                1.3938         estimate D2E/DX2                !
 ! R58   R(34,55)                1.0825         estimate D2E/DX2                !
 ! R59   R(35,56)                1.0824         estimate D2E/DX2                !
 ! R60   R(36,37)                1.5079         estimate D2E/DX2                !
 ! R61   R(37,57)                1.1098         estimate D2E/DX2                !
 ! R62   R(37,58)                1.1072         estimate D2E/DX2                !
 ! R63   R(37,59)                1.1018         estimate D2E/DX2                !
 ! A1    A(11,1,20)             91.4809         estimate D2E/DX2                !
 ! A2    A(10,2,21)             90.1389         estimate D2E/DX2                !
 ! A3    A(10,9,12)            113.8759         estimate D2E/DX2                !
 ! A4    A(10,9,28)            105.8301         estimate D2E/DX2                !
 ! A5    A(12,9,28)            116.5937         estimate D2E/DX2                !
 ! A6    A(2,10,9)             111.8452         estimate D2E/DX2                !
 ! A7    A(2,10,19)            117.4425         estimate D2E/DX2                !
 ! A8    A(9,10,19)            117.7746         estimate D2E/DX2                !
 ! A9    A(1,11,17)            109.2674         estimate D2E/DX2                !
 ! A10   A(1,11,18)            116.4068         estimate D2E/DX2                !
 ! A11   A(17,11,18)           118.3685         estimate D2E/DX2                !
 ! A12   A(9,12,13)            124.141          estimate D2E/DX2                !
 ! A13   A(9,12,14)            127.2869         estimate D2E/DX2                !
 ! A14   A(13,12,14)           108.0994         estimate D2E/DX2                !
 ! A15   A(3,13,4)             110.2907         estimate D2E/DX2                !
 ! A16   A(3,13,12)            115.5124         estimate D2E/DX2                !
 ! A17   A(3,13,15)            107.3649         estimate D2E/DX2                !
 ! A18   A(4,13,12)            109.0046         estimate D2E/DX2                !
 ! A19   A(4,13,15)            112.183          estimate D2E/DX2                !
 ! A20   A(12,13,15)           102.2965         estimate D2E/DX2                !
 ! A21   A(12,14,16)           111.2859         estimate D2E/DX2                !
 ! A22   A(12,14,17)           127.667          estimate D2E/DX2                !
 ! A23   A(16,14,17)           120.8494         estimate D2E/DX2                !
 ! A24   A(5,15,6)             108.9778         estimate D2E/DX2                !
 ! A25   A(5,15,13)            113.941          estimate D2E/DX2                !
 ! A26   A(5,15,16)            114.0096         estimate D2E/DX2                !
 ! A27   A(6,15,13)            108.2308         estimate D2E/DX2                !
 ! A28   A(6,15,16)            107.7965         estimate D2E/DX2                !
 ! A29   A(13,15,16)           103.5352         estimate D2E/DX2                !
 ! A30   A(7,16,8)             110.3888         estimate D2E/DX2                !
 ! A31   A(7,16,14)            109.7645         estimate D2E/DX2                !
 ! A32   A(7,16,15)            110.493          estimate D2E/DX2                !
 ! A33   A(8,16,14)            113.4604         estimate D2E/DX2                !
 ! A34   A(8,16,15)            111.1854         estimate D2E/DX2                !
 ! A35   A(14,16,15)           101.229          estimate D2E/DX2                !
 ! A36   A(11,17,14)           121.2646         estimate D2E/DX2                !
 ! A37   A(11,17,36)           112.4332         estimate D2E/DX2                !
 ! A38   A(14,17,36)           126.3019         estimate D2E/DX2                !
 ! A39   A(11,18,38)           109.9205         estimate D2E/DX2                !
 ! A40   A(11,18,39)           109.6747         estimate D2E/DX2                !
 ! A41   A(11,18,40)           110.1273         estimate D2E/DX2                !
 ! A42   A(38,18,39)           109.285          estimate D2E/DX2                !
 ! A43   A(38,18,40)           109.3014         estimate D2E/DX2                !
 ! A44   A(39,18,40)           108.5061         estimate D2E/DX2                !
 ! A45   A(10,19,41)           109.6906         estimate D2E/DX2                !
 ! A46   A(10,19,42)           109.9492         estimate D2E/DX2                !
 ! A47   A(10,19,43)           109.8661         estimate D2E/DX2                !
 ! A48   A(41,19,42)           108.6591         estimate D2E/DX2                !
 ! A49   A(41,19,43)           109.3776         estimate D2E/DX2                !
 ! A50   A(42,19,43)           109.2763         estimate D2E/DX2                !
 ! A51   A(1,20,30)            118.4702         estimate D2E/DX2                !
 ! A52   A(1,20,36)            113.7473         estimate D2E/DX2                !
 ! A53   A(30,20,36)           127.7823         estimate D2E/DX2                !
 ! A54   A(2,21,22)            118.4463         estimate D2E/DX2                !
 ! A55   A(2,21,28)            112.0578         estimate D2E/DX2                !
 ! A56   A(22,21,28)           129.4539         estimate D2E/DX2                !
 ! A57   A(21,22,23)           124.7973         estimate D2E/DX2                !
 ! A58   A(21,22,24)           118.6979         estimate D2E/DX2                !
 ! A59   A(23,22,24)           116.5035         estimate D2E/DX2                !
 ! A60   A(22,23,25)           121.3957         estimate D2E/DX2                !
 ! A61   A(22,23,44)           123.9131         estimate D2E/DX2                !
 ! A62   A(25,23,44)           114.6894         estimate D2E/DX2                !
 ! A63   A(22,24,26)           121.7238         estimate D2E/DX2                !
 ! A64   A(22,24,45)           122.0179         estimate D2E/DX2                !
 ! A65   A(26,24,45)           116.258          estimate D2E/DX2                !
 ! A66   A(23,25,27)           120.4829         estimate D2E/DX2                !
 ! A67   A(23,25,46)           119.9096         estimate D2E/DX2                !
 ! A68   A(27,25,46)           119.6075         estimate D2E/DX2                !
 ! A69   A(24,26,27)           120.2337         estimate D2E/DX2                !
 ! A70   A(24,26,47)           119.962          estimate D2E/DX2                !
 ! A71   A(27,26,47)           119.8044         estimate D2E/DX2                !
 ! A72   A(25,27,26)           119.6598         estimate D2E/DX2                !
 ! A73   A(25,27,48)           120.1792         estimate D2E/DX2                !
 ! A74   A(26,27,48)           120.1609         estimate D2E/DX2                !
 ! A75   A(9,28,21)            115.5073         estimate D2E/DX2                !
 ! A76   A(9,28,29)            118.6258         estimate D2E/DX2                !
 ! A77   A(21,28,29)           125.6522         estimate D2E/DX2                !
 ! A78   A(28,29,49)           109.6812         estimate D2E/DX2                !
 ! A79   A(28,29,50)           110.7956         estimate D2E/DX2                !
 ! A80   A(28,29,51)           110.8458         estimate D2E/DX2                !
 ! A81   A(49,29,50)           111.9276         estimate D2E/DX2                !
 ! A82   A(49,29,51)           104.8255         estimate D2E/DX2                !
 ! A83   A(50,29,51)           108.6149         estimate D2E/DX2                !
 ! A84   A(20,30,31)           122.8712         estimate D2E/DX2                !
 ! A85   A(20,30,32)           119.2517         estimate D2E/DX2                !
 ! A86   A(31,30,32)           117.827          estimate D2E/DX2                !
 ! A87   A(30,31,33)           120.8656         estimate D2E/DX2                !
 ! A88   A(30,31,52)           121.9718         estimate D2E/DX2                !
 ! A89   A(33,31,52)           117.1237         estimate D2E/DX2                !
 ! A90   A(30,32,34)           121.0234         estimate D2E/DX2                !
 ! A91   A(30,32,53)           121.0976         estimate D2E/DX2                !
 ! A92   A(34,32,53)           117.8727         estimate D2E/DX2                !
 ! A93   A(31,33,35)           120.2616         estimate D2E/DX2                !
 ! A94   A(31,33,54)           119.9304         estimate D2E/DX2                !
 ! A95   A(35,33,54)           119.8052         estimate D2E/DX2                !
 ! A96   A(32,34,35)           120.1606         estimate D2E/DX2                !
 ! A97   A(32,34,55)           119.957          estimate D2E/DX2                !
 ! A98   A(35,34,55)           119.8823         estimate D2E/DX2                !
 ! A99   A(33,35,34)           119.84           estimate D2E/DX2                !
 ! A100  A(33,35,56)           120.0841         estimate D2E/DX2                !
 ! A101  A(34,35,56)           120.0725         estimate D2E/DX2                !
 ! A102  A(17,36,20)           112.3753         estimate D2E/DX2                !
 ! A103  A(17,36,37)           120.1419         estimate D2E/DX2                !
 ! A104  A(20,36,37)           127.3864         estimate D2E/DX2                !
 ! A105  A(36,37,57)           108.5878         estimate D2E/DX2                !
 ! A106  A(36,37,58)           110.2171         estimate D2E/DX2                !
 ! A107  A(36,37,59)           114.2035         estimate D2E/DX2                !
 ! A108  A(57,37,58)           109.3217         estimate D2E/DX2                !
 ! A109  A(57,37,59)           104.2656         estimate D2E/DX2                !
 ! A110  A(58,37,59)           110.0008         estimate D2E/DX2                !
 ! D1    D(20,1,11,17)           7.7484         estimate D2E/DX2                !
 ! D2    D(20,1,11,18)        -129.6046         estimate D2E/DX2                !
 ! D3    D(11,1,20,30)         173.7198         estimate D2E/DX2                !
 ! D4    D(11,1,20,36)          -6.4446         estimate D2E/DX2                !
 ! D5    D(21,2,10,9)           19.5911         estimate D2E/DX2                !
 ! D6    D(21,2,10,19)        -121.1124         estimate D2E/DX2                !
 ! D7    D(10,2,21,22)         166.9784         estimate D2E/DX2                !
 ! D8    D(10,2,21,28)         -10.8858         estimate D2E/DX2                !
 ! D9    D(12,9,10,2)          107.0822         estimate D2E/DX2                !
 ! D10   D(12,9,10,19)        -112.3568         estimate D2E/DX2                !
 ! D11   D(28,9,10,2)          -22.2902         estimate D2E/DX2                !
 ! D12   D(28,9,10,19)         118.2708         estimate D2E/DX2                !
 ! D13   D(10,9,12,13)         173.3976         estimate D2E/DX2                !
 ! D14   D(10,9,12,14)           2.2434         estimate D2E/DX2                !
 ! D15   D(28,9,12,13)         -62.8776         estimate D2E/DX2                !
 ! D16   D(28,9,12,14)         125.9682         estimate D2E/DX2                !
 ! D17   D(10,9,28,21)          14.5153         estimate D2E/DX2                !
 ! D18   D(10,9,28,29)        -160.4622         estimate D2E/DX2                !
 ! D19   D(12,9,28,21)        -113.2505         estimate D2E/DX2                !
 ! D20   D(12,9,28,29)          71.7719         estimate D2E/DX2                !
 ! D21   D(2,10,19,41)         -51.4382         estimate D2E/DX2                !
 ! D22   D(2,10,19,42)        -170.8703         estimate D2E/DX2                !
 ! D23   D(2,10,19,43)          68.827          estimate D2E/DX2                !
 ! D24   D(9,10,19,41)         170.1984         estimate D2E/DX2                !
 ! D25   D(9,10,19,42)          50.7663         estimate D2E/DX2                !
 ! D26   D(9,10,19,43)         -69.5364         estimate D2E/DX2                !
 ! D27   D(1,11,17,14)         172.5007         estimate D2E/DX2                !
 ! D28   D(1,11,17,36)          -7.675          estimate D2E/DX2                !
 ! D29   D(18,11,17,14)        -51.0982         estimate D2E/DX2                !
 ! D30   D(18,11,17,36)        128.7261         estimate D2E/DX2                !
 ! D31   D(1,11,18,38)          66.9447         estimate D2E/DX2                !
 ! D32   D(1,11,18,39)         -53.2303         estimate D2E/DX2                !
 ! D33   D(1,11,18,40)        -172.5741         estimate D2E/DX2                !
 ! D34   D(17,11,18,38)        -66.4351         estimate D2E/DX2                !
 ! D35   D(17,11,18,39)        173.3898         estimate D2E/DX2                !
 ! D36   D(17,11,18,40)         54.046          estimate D2E/DX2                !
 ! D37   D(9,12,13,3)           50.9336         estimate D2E/DX2                !
 ! D38   D(9,12,13,4)          -73.8707         estimate D2E/DX2                !
 ! D39   D(9,12,13,15)         167.1966         estimate D2E/DX2                !
 ! D40   D(14,12,13,3)        -136.4618         estimate D2E/DX2                !
 ! D41   D(14,12,13,4)          98.734          estimate D2E/DX2                !
 ! D42   D(14,12,13,15)        -20.1988         estimate D2E/DX2                !
 ! D43   D(9,12,14,16)         170.0372         estimate D2E/DX2                !
 ! D44   D(9,12,14,17)          -4.8283         estimate D2E/DX2                !
 ! D45   D(13,12,14,16)         -2.2678         estimate D2E/DX2                !
 ! D46   D(13,12,14,17)       -177.1333         estimate D2E/DX2                !
 ! D47   D(3,13,15,5)          -79.2068         estimate D2E/DX2                !
 ! D48   D(3,13,15,6)           42.1832         estimate D2E/DX2                !
 ! D49   D(3,13,15,16)         156.4053         estimate D2E/DX2                !
 ! D50   D(4,13,15,5)           42.1183         estimate D2E/DX2                !
 ! D51   D(4,13,15,6)          163.5084         estimate D2E/DX2                !
 ! D52   D(4,13,15,16)         -82.2696         estimate D2E/DX2                !
 ! D53   D(12,13,15,5)         158.7856         estimate D2E/DX2                !
 ! D54   D(12,13,15,6)         -79.8244         estimate D2E/DX2                !
 ! D55   D(12,13,15,16)         34.3977         estimate D2E/DX2                !
 ! D56   D(12,14,16,7)         -92.8504         estimate D2E/DX2                !
 ! D57   D(12,14,16,8)         143.1284         estimate D2E/DX2                !
 ! D58   D(12,14,16,15)         23.9321         estimate D2E/DX2                !
 ! D59   D(17,14,16,7)          82.4164         estimate D2E/DX2                !
 ! D60   D(17,14,16,8)         -41.6048         estimate D2E/DX2                !
 ! D61   D(17,14,16,15)       -160.801          estimate D2E/DX2                !
 ! D62   D(12,14,17,11)        -77.3899         estimate D2E/DX2                !
 ! D63   D(12,14,17,36)        102.8116         estimate D2E/DX2                !
 ! D64   D(16,14,17,11)        108.184          estimate D2E/DX2                !
 ! D65   D(16,14,17,36)        -71.6145         estimate D2E/DX2                !
 ! D66   D(5,15,16,7)          -43.2969         estimate D2E/DX2                !
 ! D67   D(5,15,16,8)           79.6417         estimate D2E/DX2                !
 ! D68   D(5,15,16,14)        -159.5443         estimate D2E/DX2                !
 ! D69   D(6,15,16,7)         -164.42           estimate D2E/DX2                !
 ! D70   D(6,15,16,8)          -41.4813         estimate D2E/DX2                !
 ! D71   D(6,15,16,14)          79.3327         estimate D2E/DX2                !
 ! D72   D(13,15,16,7)          81.0463         estimate D2E/DX2                !
 ! D73   D(13,15,16,8)        -156.015          estimate D2E/DX2                !
 ! D74   D(13,15,16,14)        -35.201          estimate D2E/DX2                !
 ! D75   D(11,17,36,20)          3.1085         estimate D2E/DX2                !
 ! D76   D(11,17,36,37)        179.7972         estimate D2E/DX2                !
 ! D77   D(14,17,36,20)       -177.0778         estimate D2E/DX2                !
 ! D78   D(14,17,36,37)         -0.3891         estimate D2E/DX2                !
 ! D79   D(1,20,30,31)        -150.7234         estimate D2E/DX2                !
 ! D80   D(1,20,30,32)          26.6425         estimate D2E/DX2                !
 ! D81   D(36,20,30,31)         29.4671         estimate D2E/DX2                !
 ! D82   D(36,20,30,32)       -153.167          estimate D2E/DX2                !
 ! D83   D(1,20,36,17)           2.9851         estimate D2E/DX2                !
 ! D84   D(1,20,36,37)        -173.4106         estimate D2E/DX2                !
 ! D85   D(30,20,36,17)       -177.1978         estimate D2E/DX2                !
 ! D86   D(30,20,36,37)          6.4065         estimate D2E/DX2                !
 ! D87   D(2,21,22,23)         176.4101         estimate D2E/DX2                !
 ! D88   D(2,21,22,24)          -3.1623         estimate D2E/DX2                !
 ! D89   D(28,21,22,23)         -6.1538         estimate D2E/DX2                !
 ! D90   D(28,21,22,24)        174.2739         estimate D2E/DX2                !
 ! D91   D(2,21,28,9)           -0.5459         estimate D2E/DX2                !
 ! D92   D(2,21,28,29)         174.0275         estimate D2E/DX2                !
 ! D93   D(22,21,28,9)        -178.1137         estimate D2E/DX2                !
 ! D94   D(22,21,28,29)         -3.5403         estimate D2E/DX2                !
 ! D95   D(21,22,23,25)       -179.8105         estimate D2E/DX2                !
 ! D96   D(21,22,23,44)         -0.3065         estimate D2E/DX2                !
 ! D97   D(24,22,23,25)         -0.2297         estimate D2E/DX2                !
 ! D98   D(24,22,23,44)        179.2743         estimate D2E/DX2                !
 ! D99   D(21,22,24,26)        179.8852         estimate D2E/DX2                !
 ! D100  D(21,22,24,45)         -0.32           estimate D2E/DX2                !
 ! D101  D(23,22,24,26)          0.2777         estimate D2E/DX2                !
 ! D102  D(23,22,24,45)       -179.9276         estimate D2E/DX2                !
 ! D103  D(22,23,25,27)          0.0429         estimate D2E/DX2                !
 ! D104  D(22,23,25,46)        179.9296         estimate D2E/DX2                !
 ! D105  D(44,23,25,27)       -179.5041         estimate D2E/DX2                !
 ! D106  D(44,23,25,46)          0.3826         estimate D2E/DX2                !
 ! D107  D(22,24,26,27)         -0.1383         estimate D2E/DX2                !
 ! D108  D(22,24,26,47)        179.877          estimate D2E/DX2                !
 ! D109  D(45,24,26,27)       -179.9442         estimate D2E/DX2                !
 ! D110  D(45,24,26,47)          0.071          estimate D2E/DX2                !
 ! D111  D(23,25,27,26)          0.1089         estimate D2E/DX2                !
 ! D112  D(23,25,27,48)        179.992          estimate D2E/DX2                !
 ! D113  D(46,25,27,26)       -179.7782         estimate D2E/DX2                !
 ! D114  D(46,25,27,48)          0.1049         estimate D2E/DX2                !
 ! D115  D(24,26,27,25)         -0.062          estimate D2E/DX2                !
 ! D116  D(24,26,27,48)       -179.9451         estimate D2E/DX2                !
 ! D117  D(47,26,27,25)        179.9228         estimate D2E/DX2                !
 ! D118  D(47,26,27,48)          0.0397         estimate D2E/DX2                !
 ! D119  D(9,28,29,49)         119.6742         estimate D2E/DX2                !
 ! D120  D(9,28,29,50)        -116.2644         estimate D2E/DX2                !
 ! D121  D(9,28,29,51)           4.3979         estimate D2E/DX2                !
 ! D122  D(21,28,29,49)        -54.7457         estimate D2E/DX2                !
 ! D123  D(21,28,29,50)         69.3158         estimate D2E/DX2                !
 ! D124  D(21,28,29,51)       -170.0219         estimate D2E/DX2                !
 ! D125  D(20,30,31,33)        178.9009         estimate D2E/DX2                !
 ! D126  D(20,30,31,52)          1.2362         estimate D2E/DX2                !
 ! D127  D(32,30,31,33)          1.4996         estimate D2E/DX2                !
 ! D128  D(32,30,31,52)       -176.1651         estimate D2E/DX2                !
 ! D129  D(20,30,32,34)       -179.1837         estimate D2E/DX2                !
 ! D130  D(20,30,32,53)          1.7487         estimate D2E/DX2                !
 ! D131  D(31,30,32,34)         -1.6853         estimate D2E/DX2                !
 ! D132  D(31,30,32,53)        179.2471         estimate D2E/DX2                !
 ! D133  D(30,31,33,35)         -0.3865         estimate D2E/DX2                !
 ! D134  D(30,31,33,54)       -179.7775         estimate D2E/DX2                !
 ! D135  D(52,31,33,35)        177.3877         estimate D2E/DX2                !
 ! D136  D(52,31,33,54)         -2.0033         estimate D2E/DX2                !
 ! D137  D(30,32,34,35)          0.7565         estimate D2E/DX2                !
 ! D138  D(30,32,34,55)       -179.3604         estimate D2E/DX2                !
 ! D139  D(53,32,34,35)        179.8533         estimate D2E/DX2                !
 ! D140  D(53,32,34,55)         -0.2636         estimate D2E/DX2                !
 ! D141  D(31,33,35,34)         -0.5916         estimate D2E/DX2                !
 ! D142  D(31,33,35,56)       -179.9187         estimate D2E/DX2                !
 ! D143  D(54,33,35,34)        178.8002         estimate D2E/DX2                !
 ! D144  D(54,33,35,56)         -0.5269         estimate D2E/DX2                !
 ! D145  D(32,34,35,33)          0.4089         estimate D2E/DX2                !
 ! D146  D(32,34,35,56)        179.7361         estimate D2E/DX2                !
 ! D147  D(55,34,35,33)       -179.4743         estimate D2E/DX2                !
 ! D148  D(55,34,35,56)         -0.1471         estimate D2E/DX2                !
 ! D149  D(17,36,37,57)        -49.5429         estimate D2E/DX2                !
 ! D150  D(17,36,37,58)         70.1828         estimate D2E/DX2                !
 ! D151  D(17,36,37,59)       -165.4044         estimate D2E/DX2                !
 ! D152  D(20,36,37,57)        126.6027         estimate D2E/DX2                !
 ! D153  D(20,36,37,58)       -113.6717         estimate D2E/DX2                !
 ! D154  D(20,36,37,59)         10.7411         estimate D2E/DX2                !
 --------------------------------------------------------------------------------
 Trust Radius=3.00D-01 FncErr=1.00D-07 GrdErr=1.00D-06
 Number of steps in this run=    337 maximum allowed number of steps=    354.
 GradGradGradGradGradGradGradGradGradGradGradGradGradGradGradGradGradGrad

 Leave Link  103 at Wed Dec  5 17:11:19 2018, MaxMem=   536870912 cpu:         0.3
 (Enter /pbs_home/pkowalski/g09d01/g09/l202.exe)
 Stoichiometry    C29H22F6S2
 Framework group  C1[X(C29H22F6S2)]
 Deg. of freedom   171
 Full point group                 C1      NOp   1
 Largest Abelian subgroup         C1      NOp   1
 Largest concise Abelian subgroup C1      NOp   1
                         Standard orientation:                         
 ---------------------------------------------------------------------
 Center     Atomic      Atomic             Coordinates (Angstroms)
 Number     Number       Type             X           Y           Z
 ---------------------------------------------------------------------
      1         16           0        2.192999   -1.847338    1.474042
      2         16           0       -1.310956   -2.103134   -0.228143
      3          9           0       -2.731737    3.056272   -0.450887
      4          9           0       -0.989843    3.541121   -1.820217
      5          9           0       -0.687347    5.024352    0.492043
      6          9           0       -1.408539    3.272508    1.721545
      7          9           0        1.507782    3.602196   -0.269726
      8          9           0        1.180697    3.084277    1.919052
      9          6           0       -1.334402    0.356893   -1.357511
     10          6           0       -0.511303   -0.871803   -1.230636
     11          6           0        0.964376   -0.553061    1.525710
     12          6           0       -0.793396    1.560551   -0.546214
     13          6           0       -1.366043    2.962733   -0.619672
     14          6           0        0.343843    1.606055    0.205987
     15          6           0       -0.712500    3.643118    0.576252
     16          6           0        0.653094    3.007505    0.641037
     17          6           0        1.293512    0.473884    0.510956
     18          6           0        0.535135   -0.098492    2.881975
     19          6           0        0.226398   -1.341939   -2.438553
     20          6           0        3.214101   -0.896440    0.315849
     21          6           0       -2.898586   -1.292106   -0.490629
     22          6           0       -4.168019   -2.040387   -0.105311
     23          6           0       -5.479062   -1.505079   -0.185417
     24          6           0       -4.055051   -3.369172    0.380269
     25          6           0       -6.597225   -2.256245    0.191846
     26          6           0       -5.177311   -4.112647    0.753994
     27          6           0       -6.447928   -3.557318    0.659461
     28          6           0       -2.757912   -0.068438   -1.070604
     29          6           0       -3.880275    0.812136   -1.539575
     30          6           0        4.571095   -1.429522   -0.046756
     31          6           0        5.652839   -0.593951   -0.403817
     32          6           0        4.806294   -2.819920    0.019417
     33          6           0        6.905309   -1.134137   -0.711898
     34          6           0        6.059450   -3.354244   -0.293336
     35          6           0        7.107182   -2.512581   -0.662885
     36          6           0        2.624368    0.241064   -0.124377
     37          6           0        3.131006    1.182769   -1.187550
     38          1           0        1.378743    0.408845    3.395480
     39          1           0        0.212004   -0.972884    3.484208
     40          1           0       -0.318988    0.605395    2.796363
     41          1           0        0.928728   -2.153481   -2.155520
     42          1           0        0.808958   -0.504751   -2.876149
     43          1           0       -0.491712   -1.723258   -3.194526
     44          1           0       -5.698863   -0.517484   -0.521911
     45          1           0       -3.100560   -3.863194    0.478751
     46          1           0       -7.587212   -1.823185    0.121950
     47          1           0       -5.058267   -5.124952    1.118927
     48          1           0       -7.316525   -4.134083    0.950168
     49          1           0       -4.527375    0.249490   -2.244418
     50          1           0       -4.454335    1.210571   -0.678381
     51          1           0       -3.491691    1.665071   -2.130667
     52          1           0        5.564533    0.480331   -0.415748
     53          1           0        4.019099   -3.507006    0.299106
     54          1           0        7.724702   -0.479528   -0.980090
     55          1           0        6.217813   -4.424036   -0.246798
     56          1           0        8.078181   -2.927524   -0.900640
     57          1           0        2.331707    1.324931   -1.944278
     58          1           0        3.389853    2.161733   -0.739766
     59          1           0        3.985473    0.794666   -1.764806
 ---------------------------------------------------------------------
 Rotational constants (GHZ):      0.1231490      0.0711140      0.0515132
 Leave Link  202 at Wed Dec  5 17:11:19 2018, MaxMem=   536870912 cpu:         0.2
 (Enter /pbs_home/pkowalski/g09d01/g09/l301.exe)
 General basis read from cards:  (5D, 7F)
 Centers:      38     39     40     41     42     43     44     45     46     47
 Centers:      48     49     50     51     52     53     54     55     56     57
 Centers:      58     59
 S 3 1.00
     Exponent=  1.3010701000D+01 Coefficients=  1.9682158000D-02
     Exponent=  1.9622572000D+00 Coefficients=  1.3796524000D-01
     Exponent=  4.4453796000D-01 Coefficients=  4.7831935000D-01
 S 1 1.00
     Exponent=  1.2194962000D-01 Coefficients=  1.0000000000D+00
 P 1 1.00
     Exponent=  8.0000000000D-01 Coefficients=  1.0000000000D+00
 ****
 Centers:       9     10     11     12     13     14     15     16     17     18
 Centers:      19     20     21     22     23     24     25     26     27     28
 Centers:      29     30     31     32     33     34     35     36     37
 S 5 1.00
     Exponent=  1.2384016938D+03 Coefficients=  5.4568832082D-03
     Exponent=  1.8629004992D+02 Coefficients=  4.0638409211D-02
     Exponent=  4.2251176346D+01 Coefficients=  1.8025593888D-01
     Exponent=  1.1676557932D+01 Coefficients=  4.6315121755D-01
     Exponent=  3.5930506482D+00 Coefficients=  4.4087173314D-01
 S 1 1.00
     Exponent=  4.0245147363D-01 Coefficients=  1.0000000000D+00
 S 1 1.00
     Exponent=  1.3090182668D-01 Coefficients=  1.0000000000D+00
 P 3 1.00
     Exponent=  9.4680970621D+00 Coefficients=  3.8387871728D-02
     Exponent=  2.0103545142D+00 Coefficients=  2.1117025112D-01
     Exponent=  5.4771004707D-01 Coefficients=  5.1328172114D-01
 P 1 1.00
     Exponent=  1.5268613795D-01 Coefficients=  1.0000000000D+00
 D 1 1.00
     Exponent=  8.0000000000D-01 Coefficients=  1.0000000000D+00
 ****
 Centers:       3      4      5      6      7      8
 S 5 1.00
     Exponent=  2.8948325990D+03 Coefficients= -5.3408255515D-03
     Exponent=  4.3541939120D+02 Coefficients= -3.9904258866D-02
     Exponent=  9.8843328866D+01 Coefficients= -1.7912768038D-01
     Exponent=  2.7485198001D+01 Coefficients= -4.6758090825D-01
     Exponent=  8.5405498171D+00 Coefficients= -4.4653131020D-01
 S 1 1.00
     Exponent=  1.0654578038D+00 Coefficients=  1.0000000000D+00
 S 1 1.00
     Exponent=  3.3247346748D-01 Coefficients=  1.0000000000D+00
 P 3 1.00
     Exponent=  2.2696633924D+01 Coefficients= -4.5212874436D-02
     Exponent=  4.9872339257D+00 Coefficients= -2.3754317067D-01
     Exponent=  1.3491613954D+00 Coefficients= -5.1287353587D-01
 P 1 1.00
     Exponent=  3.4829881977D-01 Coefficients=  1.0000000000D+00
 D 1 1.00
     Exponent=  1.4000000000D+00 Coefficients=  1.0000000000D+00
 ****
 Centers:       1      2
 S 5 1.00
     Exponent=  9.1849303010D+03 Coefficients= -2.2294387756D-03
     Exponent=  1.3815105503D+03 Coefficients= -1.6683029937D-02
     Exponent=  3.1387147580D+02 Coefficients= -7.5262436116D-02
     Exponent=  8.8053870623D+01 Coefficients= -1.9376827038D-01
     Exponent=  2.7039914905D+01 Coefficients= -1.7718020803D-01
 S 3 1.00
     Exponent=  4.5648731303D+01 Coefficients= -1.0736062573D-01
     Exponent=  4.9664522326D+00 Coefficients=  6.5066293018D-01
     Exponent=  2.0116242047D+00 Coefficients=  5.9712155354D-01
 S 1 1.00
     Exponent=  3.5661077013D-01 Coefficients=  1.0000000000D+00
 S 1 1.00
     Exponent=  1.3507221477D-01 Coefficients=  1.0000000000D+00
 P 5 1.00
     Exponent=  2.6198233439D+02 Coefficients= -9.2729929822D-03
     Exponent=  6.1306894736D+01 Coefficients= -6.6547669241D-02
     Exponent=  1.9103729887D+01 Coefficients= -2.4828595903D-01
     Exponent=  6.6567720378D+00 Coefficients= -4.8703847402D-01
     Exponent=  2.3959635161D+00 Coefficients= -3.9337850312D-01
 P 1 1.00
     Exponent=  6.1776161679D-01 Coefficients=  1.0000000000D+00
 P 1 1.00
     Exponent=  1.6993376871D-01 Coefficients=  1.0000000000D+00
 D 1 1.00
     Exponent=  5.5000000000D-01 Coefficients=  1.0000000000D+00
 ****
 Ernie: Thresh=  0.10000D-02 Tol=  0.10000D-05 Strict=F.
 There are   673 symmetry adapted cartesian basis functions of A   symmetry.
 There are   636 symmetry adapted basis functions of A   symmetry.
   636 basis functions,  1103 primitive gaussians,   673 cartesian basis functions
   141 alpha electrons      141 beta electrons
       nuclear repulsion energy      4636.7104385458 Hartrees.
 IExCor=20419 DFT=T Ex+Corr=CAM-B3LYP ExCW=0 ScaHFX=  1.000000
 ScaDFX=  1.000000  1.000000  1.000000  0.810000 ScalE2=  1.000000  1.000000
 IRadAn=      0 IRanWt=     -1 IRanGd=            0 ICorTp=0 IEmpDi=  4
  HFx wShort=  0.000000 wLong=  0.330000 cFull=  0.190000 cShort=  0.000000 cLong=  0.460000
  DFx wShort=  0.000000 wLong=  0.330000 cFull=  0.190000 cShort=  0.000000 cLong=  0.460000
 NAtoms=   59 NActive=   59 NUniq=   59 SFac= 1.00D+00 NAtFMM=   60 NAOKFM=F Big=F
 Integral buffers will be    131072 words long.
 Raffenetti 2 integral format.
 Two-electron integral symmetry is turned on.
 Leave Link  301 at Wed Dec  5 17:11:19 2018, MaxMem=   536870912 cpu:         1.5
 (Enter /pbs_home/pkowalski/g09d01/g09/l302.exe)
 NPDir=0 NMtPBC=     1 NCelOv=     1 NCel=       1 NClECP=     1 NCelD=      1
         NCelK=      1 NCelE2=     1 NClLst=     1 CellRange=     0.0.
 One-electron integrals computed using PRISM.
 NBasis=   636 RedAO= T EigKep=  3.02D-04  NBF=   636
 NBsUse=   636 1.00D-06 EigRej= -1.00D+00 NBFU=   636
 Precomputing XC quadrature grid using
 IXCGrd= 4 IRadAn=           0 IRanWt=          -1 IRanGd=           0 AccXCQ= 0.00D+00.
 Generated NRdTot=       0 NPtTot=           0 NUsed=           0 NTot=          32
 NSgBfM=   614   620   623   623   623 MxSgAt=    59 MxSgA2=    59.
 Leave Link  302 at Wed Dec  5 17:11:22 2018, MaxMem=   536870912 cpu:        15.4
 (Enter /pbs_home/pkowalski/g09d01/g09/l303.exe)
 DipDrv:  MaxL=1.
 Leave Link  303 at Wed Dec  5 17:11:22 2018, MaxMem=   536870912 cpu:         2.3
 (Enter /pbs_home/pkowalski/g09d01/g09/l401.exe)
 ExpMin= 1.22D-01 ExpMax= 9.18D+03 ExpMxC= 1.38D+03 IAcc=1 IRadAn=         1 AccDes= 0.00D+00
 Harris functional with IExCor=20419 and IRadAn=       1 diagonalized for initial guess.
 HarFok:  IExCor=20419 AccDes= 0.00D+00 IRadAn=         1 IDoV= 1 UseB2=F ITyADJ=14
 ICtDFT=  3500011 ScaDFX=  1.000000  1.000000  1.000000  1.000000
 FoFCou: FMM=F IPFlag=           0 FMFlag=      100000 FMFlg1=           0
         NFxFlg=           0 DoJE=T BraDBF=F KetDBF=T FulRan=T
         wScrn=  0.000000 ICntrl=     500 IOpCl=  0 I1Cent=   200000004 NGrid=           0
         NMat0=    1 NMatS0=      1 NMatT0=    0 NMatD0=    1 NMtDS0=    0 NMtDT0=    0
 Petite list used in FoFCou.
 Harris En= -2437.21739804790    
 JPrj=0 DoOrth=F DoCkMO=F.
 Leave Link  401 at Wed Dec  5 17:11:26 2018, MaxMem=   536870912 cpu:        25.6
 (Enter /pbs_home/pkowalski/g09d01/g09/l502.exe)
 Closed shell SCF:
 Using DIIS extrapolation, IDIIS=  1040.
 Integral symmetry usage will be decided dynamically.
 IVT=     1387805 IEndB=     1387805 NGot=   536870912 MDV=   535953350
 LenX=   535953350 LenY=   535499748
 Requested convergence on RMS density matrix=1.00D-08 within 128 cycles.
 Requested convergence on MAX density matrix=1.00D-06.
 Requested convergence on             energy=1.00D-06.
 No special actions if energy rises.
 Fock matrices will be formed incrementally for  20 cycles.
 Integral accuracy reduced to 1.0D-05 until final iterations.

 Cycle   1  Pass 0  IDiag  1:
 FoFJK:  IHMeth= 1 ICntrl=       0 DoSepK=T KAlg= 0 I1Cent=   0 FoldK=F
 IRaf=         1 NMat=   1 IRICut=       1 DoRegI=T DoRafI=F ISym2E= 0.
 FoFCou: FMM=F IPFlag=           0 FMFlag=      100000 FMFlg1=           0
         NFxFlg=           0 DoJE=T BraDBF=F KetDBF=F FulRan=T
         wScrn=  0.000000 ICntrl=     500 IOpCl=  0 I1Cent=           0 NGrid=           0
         NMat0=    1 NMatS0=      1 NMatT0=    0 NMatD0=    1 NMtDS0=    0 NMtDT0=    0
 Symmetry not used in FoFCou.
 E= -2510.57463757027    
 DIIS: error= 2.84D-02 at cycle   1 NSaved=   1.
 NSaved= 1 IEnMin= 1 EnMin= -2510.57463757027     IErMin= 1 ErrMin= 2.84D-02
 ErrMax= 2.84D-02  0.00D+00 EMaxC= 1.00D-01 BMatC= 1.30D+00 BMatP= 1.30D+00
 IDIUse=3 WtCom= 7.16D-01 WtEn= 2.84D-01
 Coeff-Com:  0.100D+01
 Coeff-En:   0.100D+01
 Coeff:      0.100D+01
 Gap=     0.150 Goal=   None    Shift=    0.000
 GapD=    0.150 DampG=1.000 DampE=0.500 DampFc=0.5000 IDamp=-1.
 Damping current iteration by 5.00D-01
 RMSDP=4.49D-03 MaxDP=3.23D-01              OVMax= 2.46D-01

 Cycle   2  Pass 0  IDiag  1:
 RMSU=  2.15D-03    CP:  9.59D-01
 E= -2510.90371697389     Delta-E=       -0.329079403615 Rises=F Damp=T
 DIIS: error= 7.86D-03 at cycle   2 NSaved=   2.
 NSaved= 2 IEnMin= 2 EnMin= -2510.90371697389     IErMin= 2 ErrMin= 7.86D-03
 ErrMax= 7.86D-03  0.00D+00 EMaxC= 1.00D-01 BMatC= 1.54D-01 BMatP= 1.30D+00
 IDIUse=3 WtCom= 9.21D-01 WtEn= 7.86D-02
 Coeff-Com: -0.839D-01 0.108D+01
 Coeff-En:   0.595D-01 0.940D+00
 Coeff:     -0.726D-01 0.107D+01
 Gap=     0.185 Goal=   None    Shift=    0.000
 RMSDP=1.72D-03 MaxDP=8.69D-02 DE=-3.29D-01 OVMax= 2.36D-01

 Cycle   3  Pass 0  IDiag  1:
 RMSU=  1.69D-03    CP:  9.38D-01  1.07D+00
 E= -2511.20496961324     Delta-E=       -0.301252639355 Rises=F Damp=F
 DIIS: error= 8.65D-03 at cycle   3 NSaved=   3.
 NSaved= 3 IEnMin= 3 EnMin= -2511.20496961324     IErMin= 2 ErrMin= 7.86D-03
 ErrMax= 8.65D-03  0.00D+00 EMaxC= 1.00D-01 BMatC= 1.10D-01 BMatP= 1.54D-01
 IDIUse=3 WtCom= 9.13D-01 WtEn= 8.65D-02
 Coeff-Com: -0.154D+00 0.546D+00 0.609D+00
 Coeff-En:   0.000D+00 0.000D+00 0.100D+01
 Coeff:     -0.141D+00 0.498D+00 0.643D+00
 Gap=     0.189 Goal=   None    Shift=    0.000
 RMSDP=1.13D-03 MaxDP=5.52D-02 DE=-3.01D-01 OVMax= 1.41D-01

 Cycle   4  Pass 0  IDiag  1:
 RMSU=  6.34D-04    CP:  9.31D-01  1.32D+00  5.58D-01
 E= -2511.29666285912     Delta-E=       -0.091693245879 Rises=F Damp=F
 DIIS: error= 3.86D-03 at cycle   4 NSaved=   4.
 NSaved= 4 IEnMin= 4 EnMin= -2511.29666285912     IErMin= 4 ErrMin= 3.86D-03
 ErrMax= 3.86D-03  0.00D+00 EMaxC= 1.00D-01 BMatC= 2.39D-02 BMatP= 1.10D-01
 IDIUse=3 WtCom= 9.61D-01 WtEn= 3.86D-02
 Coeff-Com: -0.586D-01 0.136D+00 0.370D+00 0.552D+00
 Coeff-En:   0.000D+00 0.000D+00 0.193D+00 0.807D+00
 Coeff:     -0.564D-01 0.131D+00 0.363D+00 0.562D+00
 Gap=     0.176 Goal=   None    Shift=    0.000
 RMSDP=3.82D-04 MaxDP=2.05D-02 DE=-9.17D-02 OVMax= 5.58D-02

 Cycle   5  Pass 0  IDiag  1:
 RMSU=  1.57D-04    CP:  9.30D-01  1.28D+00  7.26D-01  7.12D-01
 E= -2511.32151729534     Delta-E=       -0.024854436218 Rises=F Damp=F
 DIIS: error= 6.78D-04 at cycle   5 NSaved=   5.
 NSaved= 5 IEnMin= 5 EnMin= -2511.32151729534     IErMin= 5 ErrMin= 6.78D-04
 ErrMax= 6.78D-04  0.00D+00 EMaxC= 1.00D-01 BMatC= 1.17D-03 BMatP= 2.39D-02
 IDIUse=3 WtCom= 9.93D-01 WtEn= 6.78D-03
 Coeff-Com: -0.166D-01 0.280D-01 0.149D+00 0.292D+00 0.548D+00
 Coeff-En:   0.000D+00 0.000D+00 0.000D+00 0.000D+00 0.100D+01
 Coeff:     -0.165D-01 0.278D-01 0.148D+00 0.290D+00 0.551D+00
 Gap=     0.174 Goal=   None    Shift=    0.000
 RMSDP=8.87D-05 MaxDP=6.44D-03 DE=-2.49D-02 OVMax= 9.51D-03

 Cycle   6  Pass 0  IDiag  1:
 RMSU=  7.11D-05    CP:  9.30D-01  1.28D+00  7.30D-01  7.28D-01  6.76D-01
 E= -2511.32264059707     Delta-E=       -0.001123301728 Rises=F Damp=F
 DIIS: error= 2.06D-04 at cycle   6 NSaved=   6.
 NSaved= 6 IEnMin= 6 EnMin= -2511.32264059707     IErMin= 6 ErrMin= 2.06D-04
 ErrMax= 2.06D-04  0.00D+00 EMaxC= 1.00D-01 BMatC= 9.29D-05 BMatP= 1.17D-03
 IDIUse=3 WtCom= 9.98D-01 WtEn= 2.06D-03
 Coeff-Com:  0.295D-02-0.102D-01 0.503D-02 0.280D-01 0.216D+00 0.758D+00
 Coeff-En:   0.000D+00 0.000D+00 0.000D+00 0.000D+00 0.000D+00 0.100D+01
 Coeff:      0.294D-02-0.102D-01 0.502D-02 0.280D-01 0.215D+00 0.759D+00
 Gap=     0.175 Goal=   None    Shift=    0.000
 RMSDP=3.95D-05 MaxDP=1.60D-03 DE=-1.12D-03 OVMax= 5.12D-03

 Cycle   7  Pass 0  IDiag  1:
 RMSU=  2.90D-05    CP:  9.30D-01  1.28D+00  7.37D-01  7.45D-01  8.07D-01
                    CP:  9.34D-01
 E= -2511.32279204916     Delta-E=       -0.000151452090 Rises=F Damp=F
 DIIS: error= 1.04D-04 at cycle   7 NSaved=   7.
 NSaved= 7 IEnMin= 7 EnMin= -2511.32279204916     IErMin= 7 ErrMin= 1.04D-04
 ErrMax= 1.04D-04  0.00D+00 EMaxC= 1.00D-01 BMatC= 2.49D-05 BMatP= 9.29D-05
 IDIUse=3 WtCom= 9.99D-01 WtEn= 1.04D-03
 Coeff-Com:  0.424D-02-0.937D-02-0.201D-01-0.334D-01 0.185D-01 0.390D+00
 Coeff-Com:  0.650D+00
 Coeff-En:   0.000D+00 0.000D+00 0.000D+00 0.000D+00 0.000D+00 0.000D+00
 Coeff-En:   0.100D+01
 Coeff:      0.424D-02-0.936D-02-0.201D-01-0.334D-01 0.185D-01 0.389D+00
 Coeff:      0.651D+00
 Gap=     0.175 Goal=   None    Shift=    0.000
 RMSDP=1.79D-05 MaxDP=8.98D-04 DE=-1.51D-04 OVMax= 3.10D-03

 Cycle   8  Pass 0  IDiag  1:
 RMSU=  1.35D-05    CP:  9.30D-01  1.28D+00  7.38D-01  7.51D-01  8.30D-01
                    CP:  1.07D+00  9.50D-01
 E= -2511.32283690647     Delta-E=       -0.000044857313 Rises=F Damp=F
 DIIS: error= 4.49D-05 at cycle   8 NSaved=   8.
 NSaved= 8 IEnMin= 8 EnMin= -2511.32283690647     IErMin= 8 ErrMin= 4.49D-05
 ErrMax= 4.49D-05  0.00D+00 EMaxC= 1.00D-01 BMatC= 3.60D-06 BMatP= 2.49D-05
 IDIUse=1 WtCom= 1.00D+00 WtEn= 0.00D+00
 Coeff-Com:  0.153D-02-0.270D-02-0.951D-02-0.205D-01-0.298D-01 0.381D-01
 Coeff-Com:  0.273D+00 0.750D+00
 Coeff:      0.153D-02-0.270D-02-0.951D-02-0.205D-01-0.298D-01 0.381D-01
 Coeff:      0.273D+00 0.750D+00
 Gap=     0.175 Goal=   None    Shift=    0.000
 RMSDP=9.30D-06 MaxDP=5.78D-04 DE=-4.49D-05 OVMax= 2.11D-03

 Initial convergence to 1.0D-05 achieved.  Increase integral accuracy.
 Cycle   9  Pass 1  IDiag  1:
 E= -2511.32279325716     Delta-E=        0.000043649311 Rises=F Damp=F
 DIIS: error= 1.99D-04 at cycle   1 NSaved=   1.
 NSaved= 1 IEnMin= 1 EnMin= -2511.32279325716     IErMin= 1 ErrMin= 1.99D-04
 ErrMax= 1.99D-04  0.00D+00 EMaxC= 1.00D-01 BMatC= 1.65D-05 BMatP= 1.65D-05
 IDIUse=3 WtCom= 9.98D-01 WtEn= 1.99D-03
 Coeff-Com:  0.100D+01
 Coeff-En:   0.100D+01
 Coeff:      0.100D+01
 Gap=     0.175 Goal=   None    Shift=    0.000
 RMSDP=9.30D-06 MaxDP=5.78D-04 DE= 4.36D-05 OVMax= 9.45D-04

 Cycle  10  Pass 1  IDiag  1:
 RMSU=  1.74D-04    CP:  1.00D+00
 E= -2511.32281146558     Delta-E=       -0.000018208419 Rises=F Damp=F
 DIIS: error= 2.52D-05 at cycle   2 NSaved=   2.
 NSaved= 2 IEnMin= 2 EnMin= -2511.32281146558     IErMin= 2 ErrMin= 2.52D-05
 ErrMax= 2.52D-05  0.00D+00 EMaxC= 1.00D-01 BMatC= 1.30D-06 BMatP= 1.65D-05
 IDIUse=1 WtCom= 1.00D+00 WtEn= 0.00D+00
 Coeff-Com:  0.886D-01 0.911D+00
 Coeff:      0.886D-01 0.911D+00
 Gap=     0.175 Goal=   None    Shift=    0.000
 RMSDP=7.97D-06 MaxDP=3.24D-04 DE=-1.82D-05 OVMax= 9.01D-04

 Cycle  11  Pass 1  IDiag  1:
 RMSU=  6.03D-06    CP:  1.00D+00  1.03D+00
 E= -2511.32281090270     Delta-E=        0.000000562875 Rises=F Damp=F
 DIIS: error= 3.47D-05 at cycle   3 NSaved=   3.
 NSaved= 3 IEnMin= 2 EnMin= -2511.32281146558     IErMin= 2 ErrMin= 2.52D-05
 ErrMax= 3.47D-05  0.00D+00 EMaxC= 1.00D-01 BMatC= 2.40D-06 BMatP= 1.30D-06
 IDIUse=1 WtCom= 1.00D+00 WtEn= 0.00D+00
 Coeff-Com: -0.200D-01 0.585D+00 0.435D+00
 Coeff:     -0.200D-01 0.585D+00 0.435D+00
 Gap=     0.175 Goal=   None    Shift=    0.000
 RMSDP=3.45D-06 MaxDP=1.72D-04 DE= 5.63D-07 OVMax= 4.31D-04

 Cycle  12  Pass 1  IDiag  1:
 RMSU=  2.03D-06    CP:  1.00D+00  1.03D+00  5.60D-01
 E= -2511.32281347632     Delta-E=       -0.000002573616 Rises=F Damp=F
 DIIS: error= 4.07D-06 at cycle   4 NSaved=   4.
 NSaved= 4 IEnMin= 4 EnMin= -2511.32281347632     IErMin= 4 ErrMin= 4.07D-06
 ErrMax= 4.07D-06  0.00D+00 EMaxC= 1.00D-01 BMatC= 3.01D-08 BMatP= 1.30D-06
 IDIUse=1 WtCom= 1.00D+00 WtEn= 0.00D+00
 Coeff-Com: -0.102D-01 0.191D+00 0.141D+00 0.679D+00
 Coeff:     -0.102D-01 0.191D+00 0.141D+00 0.679D+00
 Gap=     0.175 Goal=   None    Shift=    0.000
 RMSDP=7.57D-07 MaxDP=4.31D-05 DE=-2.57D-06 OVMax= 1.87D-04

 Cycle  13  Pass 1  IDiag  1:
 RMSU=  6.00D-07    CP:  1.00D+00  1.04D+00  6.02D-01  1.19D+00
 E= -2511.32281356495     Delta-E=       -0.000000088631 Rises=F Damp=F
 DIIS: error= 2.58D-06 at cycle   5 NSaved=   5.
 NSaved= 5 IEnMin= 5 EnMin= -2511.32281356495     IErMin= 5 ErrMin= 2.58D-06
 ErrMax= 2.58D-06  0.00D+00 EMaxC= 1.00D-01 BMatC= 1.21D-08 BMatP= 3.01D-08
 IDIUse=1 WtCom= 1.00D+00 WtEn= 0.00D+00
 Coeff-Com:  0.632D-02-0.221D+00-0.190D+00 0.255D+00 0.115D+01
 Coeff:      0.632D-02-0.221D+00-0.190D+00 0.255D+00 0.115D+01
 Gap=     0.175 Goal=   None    Shift=    0.000
 RMSDP=1.06D-06 MaxDP=6.70D-05 DE=-8.86D-08 OVMax= 2.98D-04

 Cycle  14  Pass 1  IDiag  1:
 RMSU=  5.08D-07    CP:  1.00D+00  1.04D+00  6.37D-01  1.61D+00  1.48D+00
 E= -2511.32281363137     Delta-E=       -0.000000066416 Rises=F Damp=F
 DIIS: error= 1.78D-06 at cycle   6 NSaved=   6.
 NSaved= 6 IEnMin= 6 EnMin= -2511.32281363137     IErMin= 6 ErrMin= 1.78D-06
 ErrMax= 1.78D-06  0.00D+00 EMaxC= 1.00D-01 BMatC= 4.06D-09 BMatP= 1.21D-08
 IDIUse=1 WtCom= 1.00D+00 WtEn= 0.00D+00
 Coeff-Com:  0.541D-02-0.163D+00-0.140D+00 0.439D-01 0.703D+00 0.551D+00
 Coeff:      0.541D-02-0.163D+00-0.140D+00 0.439D-01 0.703D+00 0.551D+00
 Gap=     0.175 Goal=   None    Shift=    0.000
 RMSDP=2.92D-07 MaxDP=1.67D-05 DE=-6.64D-08 OVMax= 6.94D-05

 Cycle  15  Pass 1  IDiag  1:
 RMSU=  1.67D-07    CP:  1.00D+00  1.04D+00  6.46D-01  1.70D+00  1.72D+00
                    CP:  1.04D+00
 E= -2511.32281363860     Delta-E=       -0.000000007233 Rises=F Damp=F
 DIIS: error= 4.09D-07 at cycle   7 NSaved=   7.
 NSaved= 7 IEnMin= 7 EnMin= -2511.32281363860     IErMin= 7 ErrMin= 4.09D-07
 ErrMax= 4.09D-07  0.00D+00 EMaxC= 1.00D-01 BMatC= 2.24D-10 BMatP= 4.06D-09
 IDIUse=1 WtCom= 1.00D+00 WtEn= 0.00D+00
 Coeff-Com:  0.143D-02-0.393D-01-0.344D-01-0.145D-01 0.151D+00 0.225D+00
 Coeff-Com:  0.711D+00
 Coeff:      0.143D-02-0.393D-01-0.344D-01-0.145D-01 0.151D+00 0.225D+00
 Coeff:      0.711D+00
 Gap=     0.175 Goal=   None    Shift=    0.000
 RMSDP=7.97D-08 MaxDP=4.83D-06 DE=-7.23D-09 OVMax= 1.91D-05

 Cycle  16  Pass 1  IDiag  1:
 RMSU=  5.13D-08    CP:  1.00D+00  1.04D+00  6.46D-01  1.71D+00  1.77D+00
                    CP:  1.13D+00  9.14D-01
 E= -2511.32281363888     Delta-E=       -0.000000000280 Rises=F Damp=F
 DIIS: error= 1.66D-07 at cycle   8 NSaved=   8.
 NSaved= 8 IEnMin= 8 EnMin= -2511.32281363888     IErMin= 8 ErrMin= 1.66D-07
 ErrMax= 1.66D-07  0.00D+00 EMaxC= 1.00D-01 BMatC= 7.32D-11 BMatP= 2.24D-10
 IDIUse=1 WtCom= 1.00D+00 WtEn= 0.00D+00
 Coeff-Com: -0.247D-03 0.960D-02 0.794D-02-0.182D-01-0.560D-01 0.168D-01
 Coeff-Com:  0.412D+00 0.628D+00
 Coeff:     -0.247D-03 0.960D-02 0.794D-02-0.182D-01-0.560D-01 0.168D-01
 Coeff:      0.412D+00 0.628D+00
 Gap=     0.175 Goal=   None    Shift=    0.000
 RMSDP=3.63D-08 MaxDP=1.58D-06 DE=-2.80D-10 OVMax= 6.79D-06

 Cycle  17  Pass 1  IDiag  1:
 RMSU=  2.00D-08    CP:  1.00D+00  1.04D+00  6.46D-01  1.72D+00  1.80D+00
                    CP:  1.16D+00  1.01D+00  8.46D-01
 E= -2511.32281363902     Delta-E=       -0.000000000138 Rises=F Damp=F
 DIIS: error= 4.77D-08 at cycle   9 NSaved=   9.
 NSaved= 9 IEnMin= 9 EnMin= -2511.32281363902     IErMin= 9 ErrMin= 4.77D-08
 ErrMax= 4.77D-08  0.00D+00 EMaxC= 1.00D-01 BMatC= 4.41D-12 BMatP= 7.32D-11
 IDIUse=1 WtCom= 1.00D+00 WtEn= 0.00D+00
 Coeff-Com: -0.255D-03 0.807D-02 0.698D-02-0.475D-02-0.364D-01-0.183D-01
 Coeff-Com:  0.831D-01 0.228D+00 0.733D+00
 Coeff:     -0.255D-03 0.807D-02 0.698D-02-0.475D-02-0.364D-01-0.183D-01
 Coeff:      0.831D-01 0.228D+00 0.733D+00
 Gap=     0.175 Goal=   None    Shift=    0.000
 RMSDP=9.40D-09 MaxDP=5.35D-07 DE=-1.38D-10 OVMax= 2.12D-06

 SCF Done:  E(RCAM-B3LYP) =  -2511.32281364     A.U. after   17 cycles
            NFock= 17  Conv=0.94D-08     -V/T= 2.0075
 KE= 2.492548781978D+03 PE=-1.517381930981D+04 EE= 5.533237275643D+03
 Leave Link  502 at Wed Dec  5 17:19:38 2018, MaxMem=   536870912 cpu:      3926.8
 (Enter /pbs_home/pkowalski/g09d01/g09/l601.exe)
 Copying SCF densities to generalized density rwf, IOpCl= 0 IROHF=0.

 **********************************************************************

            Population analysis using the SCF density.

 **********************************************************************

 Orbital symmetries:
       Occupied  (A) (A) (A) (A) (A) (A) (A) (A) (A) (A) (A) (A)
                 (A) (A) (A) (A) (A) (A) (A) (A) (A) (A) (A) (A)
                 (A) (A) (A) (A) (A) (A) (A) (A) (A) (A) (A) (A)
                 (A) (A) (A) (A) (A) (A) (A) (A) (A) (A) (A) (A)
                 (A) (A) (A) (A) (A) (A) (A) (A) (A) (A) (A) (A)
                 (A) (A) (A) (A) (A) (A) (A) (A) (A) (A) (A) (A)
                 (A) (A) (A) (A) (A) (A) (A) (A) (A) (A) (A) (A)
                 (A) (A) (A) (A) (A) (A) (A) (A) (A) (A) (A) (A)
                 (A) (A) (A) (A) (A) (A) (A) (A) (A) (A) (A) (A)
                 (A) (A) (A) (A) (A) (A) (A) (A) (A) (A) (A) (A)
                 (A) (A) (A) (A) (A) (A) (A) (A) (A) (A) (A) (A)
                 (A) (A) (A) (A) (A) (A) (A) (A) (A)
       Virtual   (A) (A) (A) (A) (A) (A) (A) (A) (A) (A) (A) (A)
                 (A) (A) (A) (A) (A) (A) (A) (A) (A) (A) (A) (A)
                 (A) (A) (A) (A) (A) (A) (A) (A) (A) (A) (A) (A)
                 (A) (A) (A) (A) (A) (A) (A) (A) (A) (A) (A) (A)
                 (A) (A) (A) (A) (A) (A) (A) (A) (A) (A) (A) (A)
                 (A) (A) (A) (A) (A) (A) (A) (A) (A) (A) (A) (A)
                 (A) (A) (A) (A) (A) (A) (A) (A) (A) (A) (A) (A)
                 (A) (A) (A) (A) (A) (A) (A) (A) (A) (A) (A) (A)
                 (A) (A) (A) (A) (A) (A) (A) (A) (A) (A) (A) (A)
                 (A) (A) (A) (A) (A) (A) (A) (A) (A) (A) (A) (A)
                 (A) (A) (A) (A) (A) (A) (A) (A) (A) (A) (A) (A)
                 (A) (A) (A) (A) (A) (A) (A) (A) (A) (A) (A) (A)
                 (A) (A) (A) (A) (A) (A) (A) (A) (A) (A) (A) (A)
                 (A) (A) (A) (A) (A) (A) (A) (A) (A) (A) (A) (A)
                 (A) (A) (A) (A) (A) (A) (A) (A) (A) (A) (A) (A)
                 (A) (A) (A) (A) (A) (A) (A) (A) (A) (A) (A) (A)
                 (A) (A) (A) (A) (A) (A) (A) (A) (A) (A) (A) (A)
                 (A) (A) (A) (A) (A) (A) (A) (A) (A) (A) (A) (A)
                 (A) (A) (A) (A) (A) (A) (A) (A) (A) (A) (A) (A)
                 (A) (A) (A) (A) (A) (A) (A) (A) (A) (A) (A) (A)
                 (A) (A) (A) (A) (A) (A) (A) (A) (A) (A) (A) (A)
                 (A) (A) (A) (A) (A) (A) (A) (A) (A) (A) (A) (A)
                 (A) (A) (A) (A) (A) (A) (A) (A) (A) (A) (A) (A)
                 (A) (A) (A) (A) (A) (A) (A) (A) (A) (A) (A) (A)
                 (A) (A) (A) (A) (A) (A) (A) (A) (A) (A) (A) (A)
                 (A) (A) (A) (A) (A) (A) (A) (A) (A) (A) (A) (A)
                 (A) (A) (A) (A) (A) (A) (A) (A) (A) (A) (A) (A)
                 (A) (A) (A) (A) (A) (A) (A) (A) (A) (A) (A) (A)
                 (A) (A) (A) (A) (A) (A) (A) (A) (A) (A) (A) (A)
                 (A) (A) (A) (A) (A) (A) (A) (A) (A) (A) (A) (A)
                 (A) (A) (A) (A) (A) (A) (A) (A) (A) (A) (A) (A)
                 (A) (A) (A) (A) (A) (A) (A) (A) (A) (A) (A) (A)
                 (A) (A) (A) (A) (A) (A) (A) (A) (A) (A) (A) (A)
                 (A) (A) (A) (A) (A) (A) (A) (A) (A) (A) (A) (A)
                 (A) (A) (A) (A) (A) (A) (A) (A) (A) (A) (A) (A)
                 (A) (A) (A) (A) (A) (A) (A) (A) (A) (A) (A) (A)
                 (A) (A) (A) (A) (A) (A) (A) (A) (A) (A) (A) (A)
                 (A) (A) (A) (A) (A) (A) (A) (A) (A) (A) (A) (A)
                 (A) (A) (A) (A) (A) (A) (A) (A) (A) (A) (A) (A)
                 (A) (A) (A) (A) (A) (A) (A) (A) (A) (A) (A) (A)
                 (A) (A) (A) (A) (A) (A) (A) (A) (A) (A) (A) (A)
                 (A) (A) (A)
 The electronic state is 1-A.
 Alpha  occ. eigenvalues --  -88.95283 -88.94860 -24.79514 -24.79451 -24.79346
 Alpha  occ. eigenvalues --  -24.79326 -24.79261 -24.79080 -10.45597 -10.45325
 Alpha  occ. eigenvalues --  -10.45102 -10.33620 -10.33044 -10.30985 -10.30819
 Alpha  occ. eigenvalues --  -10.30374 -10.30368 -10.29976 -10.29617 -10.29341
 Alpha  occ. eigenvalues --  -10.29150 -10.29015 -10.28885 -10.28788 -10.27430
 Alpha  occ. eigenvalues --  -10.27313 -10.27232 -10.27227 -10.27153 -10.27127
 Alpha  occ. eigenvalues --  -10.27097 -10.26970 -10.26966 -10.26953 -10.26854
 Alpha  occ. eigenvalues --  -10.26722 -10.26720  -8.04746  -8.04290  -6.01688
 Alpha  occ. eigenvalues --   -6.01312  -6.01242  -6.00898  -6.00847  -6.00455
 Alpha  occ. eigenvalues --   -1.34543  -1.32661  -1.31371  -1.28038  -1.27214
 Alpha  occ. eigenvalues --   -1.26612  -0.98910  -0.96532  -0.96056  -0.93704
 Alpha  occ. eigenvalues --   -0.93523  -0.87219  -0.86724  -0.86194  -0.85161
 Alpha  occ. eigenvalues --   -0.83117  -0.82750  -0.82545  -0.82179  -0.81429
 Alpha  occ. eigenvalues --   -0.80443  -0.77051  -0.76093  -0.74283  -0.74138
 Alpha  occ. eigenvalues --   -0.71252  -0.70510  -0.68774  -0.68315  -0.68071
 Alpha  occ. eigenvalues --   -0.67489  -0.66701  -0.65958  -0.65065  -0.63013
 Alpha  occ. eigenvalues --   -0.62496  -0.62102  -0.61685  -0.60991  -0.60472
 Alpha  occ. eigenvalues --   -0.60253  -0.57404  -0.57236  -0.55249  -0.55034
 Alpha  occ. eigenvalues --   -0.54496  -0.53948  -0.53869  -0.52868  -0.52547
 Alpha  occ. eigenvalues --   -0.52524  -0.52494  -0.51815  -0.51664  -0.51432
 Alpha  occ. eigenvalues --   -0.51087  -0.50905  -0.50578  -0.50150  -0.49926
 Alpha  occ. eigenvalues --   -0.49685  -0.49384  -0.49205  -0.48992  -0.48860
 Alpha  occ. eigenvalues --   -0.48621  -0.48362  -0.48111  -0.47752  -0.47416
 Alpha  occ. eigenvalues --   -0.46542  -0.45864  -0.45365  -0.44958  -0.44538
 Alpha  occ. eigenvalues --   -0.44288  -0.43411  -0.43214  -0.42927  -0.42154
 Alpha  occ. eigenvalues --   -0.41293  -0.40984  -0.40727  -0.40567  -0.40400
 Alpha  occ. eigenvalues --   -0.39819  -0.38951  -0.37042  -0.33873  -0.32340
 Alpha  occ. eigenvalues --   -0.31803  -0.31689  -0.30723  -0.29000  -0.26876
 Alpha  occ. eigenvalues --   -0.24439
 Alpha virt. eigenvalues --   -0.06910  -0.02329   0.00076   0.01125   0.02786
 Alpha virt. eigenvalues --    0.03015   0.03416   0.06451   0.07535   0.08827
 Alpha virt. eigenvalues --    0.09230   0.09436   0.09910   0.10615   0.10837
 Alpha virt. eigenvalues --    0.11310   0.12900   0.13071   0.13633   0.14472
 Alpha virt. eigenvalues --    0.14664   0.14802   0.15267   0.15381   0.16592
 Alpha virt. eigenvalues --    0.16803   0.17195   0.17646   0.17840   0.18123
 Alpha virt. eigenvalues --    0.18329   0.18823   0.18918   0.20334   0.20491
 Alpha virt. eigenvalues --    0.20905   0.21471   0.21672   0.22636   0.22763
 Alpha virt. eigenvalues --    0.23911   0.24070   0.24788   0.25400   0.26391
 Alpha virt. eigenvalues --    0.27304   0.27706   0.27909   0.29343   0.29932
 Alpha virt. eigenvalues --    0.30676   0.31455   0.31823   0.32377   0.33622
 Alpha virt. eigenvalues --    0.33928   0.34028   0.34146   0.34595   0.34659
 Alpha virt. eigenvalues --    0.34821   0.35241   0.35730   0.36198   0.36956
 Alpha virt. eigenvalues --    0.37550   0.38371   0.39045   0.39693   0.40527
 Alpha virt. eigenvalues --    0.41296   0.42465   0.42701   0.43161   0.43684
 Alpha virt. eigenvalues --    0.44173   0.44648   0.46063   0.46287   0.46708
 Alpha virt. eigenvalues --    0.46944   0.47160   0.47269   0.47827   0.48728
 Alpha virt. eigenvalues --    0.49422   0.49788   0.50748   0.50749   0.51066
 Alpha virt. eigenvalues --    0.51654   0.51862   0.51927   0.52171   0.52880
 Alpha virt. eigenvalues --    0.53518   0.53781   0.54184   0.54538   0.54791
 Alpha virt. eigenvalues --    0.54958   0.55372   0.55825   0.55956   0.56825
 Alpha virt. eigenvalues --    0.57172   0.57916   0.58069   0.58471   0.59075
 Alpha virt. eigenvalues --    0.59328   0.60282   0.60430   0.60728   0.61174
 Alpha virt. eigenvalues --    0.62166   0.62718   0.63239   0.63867   0.64018
 Alpha virt. eigenvalues --    0.64286   0.65170   0.65496   0.66004   0.66179
 Alpha virt. eigenvalues --    0.66451   0.67180   0.67795   0.68539   0.68651
 Alpha virt. eigenvalues --    0.69013   0.69311   0.69548   0.69822   0.70206
 Alpha virt. eigenvalues --    0.70399   0.70847   0.70937   0.71197   0.71478
 Alpha virt. eigenvalues --    0.71631   0.71802   0.72175   0.72590   0.72760
 Alpha virt. eigenvalues --    0.72890   0.73219   0.73550   0.74109   0.74332
 Alpha virt. eigenvalues --    0.74594   0.74878   0.75072   0.75320   0.75980
 Alpha virt. eigenvalues --    0.76285   0.76409   0.76585   0.77491   0.77869
 Alpha virt. eigenvalues --    0.78051   0.78556   0.78852   0.79126   0.79479
 Alpha virt. eigenvalues --    0.79781   0.80234   0.80669   0.81072   0.81178
 Alpha virt. eigenvalues --    0.81922   0.81993   0.82687   0.83333   0.83592
 Alpha virt. eigenvalues --    0.84403   0.84776   0.85324   0.86597   0.86873
 Alpha virt. eigenvalues --    0.87742   0.88472   0.89161   0.89574   0.90270
 Alpha virt. eigenvalues --    0.90815   0.91853   0.92169   0.93002   0.94949
 Alpha virt. eigenvalues --    0.95200   0.96075   0.97690   0.98513   0.99848
 Alpha virt. eigenvalues --    1.00075   1.00977   1.01658   1.03123   1.03420
 Alpha virt. eigenvalues --    1.03894   1.04630   1.05195   1.07065   1.09010
 Alpha virt. eigenvalues --    1.09376   1.09824   1.11391   1.12710   1.13908
 Alpha virt. eigenvalues --    1.14201   1.15371   1.16199   1.16702   1.18325
 Alpha virt. eigenvalues --    1.19227   1.19884   1.21035   1.21561   1.22731
 Alpha virt. eigenvalues --    1.24072   1.24606   1.26408   1.26423   1.26935
 Alpha virt. eigenvalues --    1.27225   1.28557   1.30092   1.30710   1.30934
 Alpha virt. eigenvalues --    1.31593   1.32080   1.32396   1.32820   1.33729
 Alpha virt. eigenvalues --    1.33839   1.34415   1.34824   1.35587   1.35985
 Alpha virt. eigenvalues --    1.36235   1.36787   1.37084   1.37732   1.38473
 Alpha virt. eigenvalues --    1.38775   1.39732   1.40603   1.40902   1.42869
 Alpha virt. eigenvalues --    1.43553   1.44095   1.44889   1.47120   1.47811
 Alpha virt. eigenvalues --    1.49016   1.50323   1.51238   1.52651   1.53299
 Alpha virt. eigenvalues --    1.53440   1.54310   1.55449   1.56209   1.57099
 Alpha virt. eigenvalues --    1.58223   1.58338   1.58782   1.59897   1.60126
 Alpha virt. eigenvalues --    1.61194   1.61533   1.62212   1.63861   1.65242
 Alpha virt. eigenvalues --    1.65773   1.66264   1.67061   1.67882   1.69047
 Alpha virt. eigenvalues --    1.70756   1.72864   1.73088   1.73179   1.73611
 Alpha virt. eigenvalues --    1.74148   1.75135   1.75525   1.76068   1.76428
 Alpha virt. eigenvalues --    1.78312   1.78422   1.78511   1.79172   1.79466
 Alpha virt. eigenvalues --    1.79898   1.80936   1.81763   1.82141   1.82189
 Alpha virt. eigenvalues --    1.82340   1.82733   1.82990   1.83317   1.83433
 Alpha virt. eigenvalues --    1.83767   1.84162   1.84437   1.84784   1.84890
 Alpha virt. eigenvalues --    1.85665   1.86050   1.86563   1.86836   1.87199
 Alpha virt. eigenvalues --    1.87830   1.88193   1.88946   1.89288   1.89650
 Alpha virt. eigenvalues --    1.90196   1.90778   1.91241   1.91710   1.92214
 Alpha virt. eigenvalues --    1.93007   1.93302   1.94236   1.94643   1.96185
 Alpha virt. eigenvalues --    1.96939   1.98152   1.99013   2.00346   2.00557
 Alpha virt. eigenvalues --    2.01154   2.01887   2.01964   2.02839   2.03139
 Alpha virt. eigenvalues --    2.04719   2.05119   2.05558   2.05943   2.06057
 Alpha virt. eigenvalues --    2.06472   2.06705   2.07222   2.08558   2.09700
 Alpha virt. eigenvalues --    2.10049   2.11323   2.11511   2.12783   2.13435
 Alpha virt. eigenvalues --    2.13958   2.15130   2.15680   2.16044   2.17194
 Alpha virt. eigenvalues --    2.17285   2.18102   2.19023   2.20083   2.20427
 Alpha virt. eigenvalues --    2.20577   2.21040   2.22040   2.22300   2.22552
 Alpha virt. eigenvalues --    2.23656   2.23755   2.25535   2.25691   2.26488
 Alpha virt. eigenvalues --    2.27282   2.28518   2.28894   2.29605   2.30430
 Alpha virt. eigenvalues --    2.32350   2.32971   2.33689   2.35367   2.36374
 Alpha virt. eigenvalues --    2.36808   2.36974   2.37367   2.38600   2.38840
 Alpha virt. eigenvalues --    2.39320   2.40555   2.41534   2.41763   2.42424
 Alpha virt. eigenvalues --    2.42693   2.43461   2.44547   2.45623   2.47359
 Alpha virt. eigenvalues --    2.47620   2.48640   2.49891   2.50963   2.51379
 Alpha virt. eigenvalues --    2.52110   2.53985   2.55704   2.57369   2.58663
 Alpha virt. eigenvalues --    2.61269   2.61424   2.62153   2.62721   2.63586
 Alpha virt. eigenvalues --    2.64483   2.65988   2.66214   2.67264   2.67998
 Alpha virt. eigenvalues --    2.69070   2.69455   2.69864   2.70906   2.71434
 Alpha virt. eigenvalues --    2.72537   2.73918   2.76676   2.78626   2.81166
 Alpha virt. eigenvalues --    2.81190   2.81784   2.82119   2.83427   2.84300
 Alpha virt. eigenvalues --    2.85827   2.86711   2.89786   2.93578   2.93950
 Alpha virt. eigenvalues --    2.94363   2.95480   2.95844   2.96411   2.97315
 Alpha virt. eigenvalues --    2.97764   2.98488   2.98961   2.99450   3.01002
 Alpha virt. eigenvalues --    3.02051   3.03281   3.04230   3.06169   3.12070
 Alpha virt. eigenvalues --    3.12215   3.12722   3.13036   3.13233   3.13377
 Alpha virt. eigenvalues --    3.14182   3.14345   3.15166   3.15978   3.17440
 Alpha virt. eigenvalues --    3.17923   3.18562   3.19324   3.20272   3.20962
 Alpha virt. eigenvalues --    3.21691   3.22010   3.23071   3.25552   3.25953
 Alpha virt. eigenvalues --    3.28304   3.33391   3.33873   3.33930   3.37827
 Alpha virt. eigenvalues --    3.41184   3.41749   3.42273   3.47722   3.51336
 Alpha virt. eigenvalues --    3.58315   3.59588   3.69474   3.69670   3.72483
 Alpha virt. eigenvalues --    3.77267   3.78238   3.90859   3.92055   3.93251
          Condensed to atoms (all electrons):
 Mulliken charges:
               1
     1  S    0.085986
     2  S    0.113367
     3  F   -0.196268
     4  F   -0.196335
     5  F   -0.187545
     6  F   -0.195708
     7  F   -0.194746
     8  F   -0.196039
     9  C   -0.012318
    10  C   -0.189845
    11  C   -0.187829
    12  C    0.001988
    13  C    0.394473
    14  C   -0.197909
    15  C    0.337126
    16  C    0.448021
    17  C   -0.051686
    18  C    0.063756
    19  C    0.099704
    20  C   -0.153165
    21  C   -0.084087
    22  C    0.133433
    23  C   -0.038553
    24  C   -0.056205
    25  C    0.013266
    26  C    0.021003
    27  C    0.015039
    28  C   -0.152290
    29  C    0.089241
    30  C    0.095696
    31  C   -0.026694
    32  C   -0.041533
    33  C    0.012972
    34  C    0.021326
    35  C    0.014413
    36  C   -0.030703
    37  C    0.089603
    38  H    0.054738
    39  H    0.026748
    40  H    0.042844
    41  H    0.037566
    42  H    0.038003
    43  H    0.065744
    44  H   -0.036062
    45  H   -0.010283
    46  H   -0.011755
    47  H   -0.012027
    48  H   -0.012023
    49  H    0.039033
    50  H    0.051527
    51  H    0.024706
    52  H   -0.013475
    53  H   -0.013174
    54  H   -0.009993
    55  H   -0.011054
    56  H   -0.010873
    57  H    0.028177
    58  H    0.046056
    59  H    0.024621
 Sum of Mulliken charges =   0.00000
 Mulliken charges with hydrogens summed into heavy atoms:
               1
     1  S    0.085986
     2  S    0.113367
     3  F   -0.196268
     4  F   -0.196335
     5  F   -0.187545
     6  F   -0.195708
     7  F   -0.194746
     8  F   -0.196039
     9  C   -0.012318
    10  C   -0.189845
    11  C   -0.187829
    12  C    0.001988
    13  C    0.394473
    14  C   -0.197909
    15  C    0.337126
    16  C    0.448021
    17  C   -0.051686
    18  C    0.188086
    19  C    0.241018
    20  C   -0.153165
    21  C   -0.084087
    22  C    0.133433
    23  C   -0.074615
    24  C   -0.066488
    25  C    0.001511
    26  C    0.008976
    27  C    0.003016
    28  C   -0.152290
    29  C    0.204507
    30  C    0.095696
    31  C   -0.040169
    32  C   -0.054707
    33  C    0.002980
    34  C    0.010272
    35  C    0.003540
    36  C   -0.030703
    37  C    0.188458
 Electronic spatial extent (au):  <R**2>=          20282.5115
 Charge=              0.0000 electrons
 Dipole moment (field-independent basis, Debye):
    X=              0.3680    Y=             -3.9301    Z=             -1.3621  Tot=              4.1757
 Quadrupole moment (field-independent basis, Debye-Ang):
   XX=           -203.5762   YY=           -231.8447   ZZ=           -227.4924
   XY=              2.5003   XZ=             -4.7400   YZ=             -2.7173
 Traceless Quadrupole moment (field-independent basis, Debye-Ang):
   XX=             17.3949   YY=            -10.8736   ZZ=             -6.5213
   XY=              2.5003   XZ=             -4.7400   YZ=             -2.7173
 Octapole moment (field-independent basis, Debye-Ang**2):
  XXX=            -20.0675  YYY=             27.4102  ZZZ=             11.8726  XYY=              5.6732
  XXY=              2.5738  XXZ=            -26.0826  XZZ=             -9.4135  YZZ=             43.2377
  YYZ=             17.7371  XYZ=             17.9428
 Hexadecapole moment (field-independent basis, Debye-Ang**3):
 XXXX=         -15522.8920 YYYY=          -7751.0989 ZZZZ=          -1941.2891 XXXY=            -37.4094
 XXXZ=           -287.2872 YYYX=            -51.6004 YYYZ=            -54.2097 ZZZX=             51.6002
 ZZZY=             43.6687 XXYY=          -3890.2480 XXZZ=          -3379.2192 YYZZ=          -1680.2325
 XXYZ=            -66.6235 YYXZ=            -92.5699 ZZXY=            -10.0500
 N-N= 4.636710438546D+03 E-N=-1.517381934986D+04  KE= 2.492548781978D+03
 No NMR shielding tensors so no spin-rotation constants.
 Leave Link  601 at Wed Dec  5 17:19:41 2018, MaxMem=   536870912 cpu:        12.4
 (Enter /pbs_home/pkowalski/g09d01/g09/l701.exe)
 Compute integral first derivatives.
 ... and contract with generalized density number  0.
 Leave Link  701 at Wed Dec  5 17:19:42 2018, MaxMem=   536870912 cpu:         6.1
 (Enter /pbs_home/pkowalski/g09d01/g09/l702.exe)
 L702 exits ... SP integral derivatives will be done elsewhere.
 Leave Link  702 at Wed Dec  5 17:19:42 2018, MaxMem=   536870912 cpu:         0.4
 (Enter /pbs_home/pkowalski/g09d01/g09/l703.exe)
 Compute integral first derivatives, UseDBF=F ICtDFT=           0.
 Integral derivatives from FoFJK, PRISM(SPDF).
 Calling FoFJK, ICntrl=      2127 FMM=F ISym2X=0 I1Cent= 0 IOpClX= 0 NMat=1 NMatS=1 NMatT=0.
 FoFJK:  IHMeth= 1 ICntrl=    2127 DoSepK=T KAlg= 0 I1Cent=   0 FoldK=F
 IRaf=         1 NMat=   1 IRICut=       1 DoRegI=T DoRafI=F ISym2E= 0.
 FoFCou: FMM=F IPFlag=           0 FMFlag=      100000 FMFlg1=         800
         NFxFlg=           0 DoJE=F BraDBF=F KetDBF=F FulRan=T
         wScrn=  0.000000 ICntrl=    2527 IOpCl=  0 I1Cent=           0 NGrid=           0
         NMat0=    1 NMatS0=      1 NMatT0=    0 NMatD0=    1 NMtDS0=    0 NMtDT0=    0
 Symmetry not used in FoFCou.
 Leave Link  703 at Wed Dec  5 17:21:53 2018, MaxMem=   536870912 cpu:      1041.2
 (Enter /pbs_home/pkowalski/g09d01/g09/l716.exe)
 Dipole        = 1.44779739D-01-1.54621270D+00-5.35900354D-01
 ***** Axes restored to original set *****
 -------------------------------------------------------------------
 Center     Atomic                   Forces (Hartrees/Bohr)
 Number     Number              X              Y              Z
 -------------------------------------------------------------------
      1       16           0.006719823    0.041417902   -0.010246931
      2       16          -0.011428121    0.018662587   -0.032105854
      3        9           0.027030072   -0.000148594   -0.012664561
      4        9          -0.017835008   -0.007787412    0.027763270
      5        9          -0.006212935   -0.039177065   -0.001190358
      6        9           0.017866479    0.015686713   -0.027149236
      7        9          -0.010957473   -0.004029639    0.024583752
      8        9          -0.004278344    0.004988131   -0.034034983
      9        6           0.002249313   -0.031070368    0.067428322
     10        6          -0.046948700    0.023707431   -0.012262106
     11        6           0.066862615    0.053279464   -0.039056006
     12        6          -0.005295842   -0.013947265   -0.047127399
     13        6          -0.015673734    0.001732932   -0.009805893
     14        6           0.016024677   -0.023928751   -0.001895924
     15        6          -0.009160356    0.039934044    0.025983312
     16        6           0.014537041   -0.008279957    0.012580122
     17        6          -0.003889478   -0.050920423    0.021568367
     18        6          -0.029839362   -0.010602805    0.003432062
     19        6           0.039844968   -0.004317379    0.018834490
     20        6           0.013093589   -0.031635326    0.006945687
     21        6          -0.017770782   -0.014066614    0.007773378
     22        6           0.014751514   -0.000536115    0.002877638
     23        6           0.000752419   -0.017734731    0.004800978
     24        6          -0.015005685    0.007683503   -0.000562663
     25        6           0.014165821   -0.006775767   -0.000381406
     26        6           0.004548571    0.012433533   -0.002988920
     27        6           0.002214654    0.002700208   -0.001014639
     28        6           0.020503164    0.015262817   -0.002037904
     29        6          -0.000259792    0.006104681   -0.003722489
     30        6          -0.010795497   -0.004281554    0.002610068
     31        6           0.001816785   -0.013209452    0.000676998
     32        6           0.014298821    0.005732276   -0.006040820
     33        6          -0.012639919   -0.007382121    0.002882595
     34        6          -0.003800897    0.012972145    0.002041827
     35        6          -0.005302495    0.003406756    0.001469578
     36        6          -0.043587240    0.018314272    0.003859650
     37        6          -0.003614008   -0.001112951   -0.005095581
     38        1          -0.005772222   -0.002719120   -0.003705202
     39        1           0.000871718    0.007651316    0.002672764
     40        1           0.005316886   -0.003758544    0.002978725
     41        1          -0.002276619    0.002552784   -0.007298347
     42        1          -0.004611173   -0.004792633   -0.001434496
     43        1           0.001988573    0.002452153    0.007084366
     44        1           0.006011398    0.015115703   -0.003860510
     45        1           0.010014276   -0.000629414   -0.001529901
     46        1          -0.004640006    0.004580384   -0.000623865
     47        1           0.001433974   -0.006332366    0.001484010
     48        1          -0.005971514   -0.003397490    0.001411894
     49        1          -0.000288652    0.001046541    0.008838944
     50        1          -0.000886762   -0.000473129   -0.009371666
     51        1          -0.002768986   -0.006129395    0.006297660
     52        1          -0.003870276    0.007654455    0.001964504
     53        1          -0.007600245   -0.001624521    0.001711560
     54        1           0.004798408    0.004562807   -0.000898035
     55        1          -0.000376416   -0.006751107   -0.000082973
     56        1           0.005951163   -0.003056144   -0.001861975
     57        1           0.002393644    0.004518530    0.007431266
     58        1          -0.001366805   -0.003065909   -0.006805240
     59        1          -0.001335025   -0.000480005    0.006868098
 -------------------------------------------------------------------
 Cartesian Forces:  Max     0.067428322 RMS     0.016584063
 Leave Link  716 at Wed Dec  5 17:21:54 2018, MaxMem=   536870912 cpu:         1.7
 (Enter /pbs_home/pkowalski/g09d01/g09/l103.exe)

 GradGradGradGradGradGradGradGradGradGradGradGradGradGradGradGradGradGrad
 Berny optimization.
 FormGI is forming the generalized inverse of G from B-inverse, IUseBI=4.
 GSVD:  received Info=                   1 from GESDD.
 Internal  Forces:  Max     0.068432299 RMS     0.009505826
 Search for a local minimum.
 Step number   1 out of a maximum of  337
 All quantities printed in internal units (Hartrees-Bohrs-Radians)
 RMS Force = .95058D-02 SwitMx=.10000D-02 MixMth= 1
 Mixed Optimization -- RFO/linear search
 Second derivative matrix not updated -- first step.
 ITU=  0
     Eigenvalues ---    0.00230   0.00460   0.00649   0.00661   0.00734
     Eigenvalues ---    0.00735   0.00744   0.00760   0.00853   0.00880
     Eigenvalues ---    0.00884   0.00889   0.00948   0.01067   0.01165
     Eigenvalues ---    0.01211   0.01215   0.01325   0.01408   0.01475
     Eigenvalues ---    0.01562   0.01730   0.01880   0.01886   0.01953
     Eigenvalues ---    0.01955   0.01980   0.02010   0.02028   0.02081
     Eigenvalues ---    0.02089   0.02137   0.02144   0.02154   0.02156
     Eigenvalues ---    0.02169   0.02173   0.02192   0.02218   0.02346
     Eigenvalues ---    0.02684   0.04142   0.05097   0.05175   0.06816
     Eigenvalues ---    0.07151   0.07468   0.07491   0.07496   0.07507
     Eigenvalues ---    0.07532   0.07551   0.07959   0.08226   0.09383
     Eigenvalues ---    0.09880   0.10463   0.11174   0.11820   0.11994
     Eigenvalues ---    0.13801   0.15368   0.15988   0.15998   0.15999
     Eigenvalues ---    0.15999   0.15999   0.16000   0.16000   0.16000
     Eigenvalues ---    0.16000   0.16000   0.16000   0.16000   0.16000
     Eigenvalues ---    0.16000   0.16000   0.16000   0.16000   0.16000
     Eigenvalues ---    0.16000   0.16000   0.16000   0.16000   0.16843
     Eigenvalues ---    0.19278   0.20147   0.21012   0.21998   0.22000
     Eigenvalues ---    0.22000   0.22000   0.22676   0.23451   0.23456
     Eigenvalues ---    0.23985   0.24277   0.24290   0.24619   0.24881
     Eigenvalues ---    0.24882   0.24930   0.24960   0.24972   0.24981
     Eigenvalues ---    0.24999   0.25000   0.25000   0.25069   0.25691
     Eigenvalues ---    0.27050   0.27545   0.27729   0.28952   0.29539
     Eigenvalues ---    0.30069   0.30526   0.30572   0.31464   0.31560
     Eigenvalues ---    0.31774   0.32131   0.32202   0.32558   0.32569
     Eigenvalues ---    0.32577   0.32590   0.32599   0.32606   0.32617
     Eigenvalues ---    0.32618   0.32621   0.32703   0.32802   0.32874
     Eigenvalues ---    0.32899   0.33076   0.33296   0.33484   0.33610
     Eigenvalues ---    0.35656   0.35677   0.35692   0.35700   0.35704
     Eigenvalues ---    0.35708   0.35794   0.36083   0.36241   0.37708
     Eigenvalues ---    0.40290   0.40691   0.40900   0.41171   0.43836
     Eigenvalues ---    0.44307   0.45571   0.45882   0.45945   0.45959
     Eigenvalues ---    0.46526   0.47077   0.47230   0.48241   0.48255
     Eigenvalues ---    0.48373   0.48496   0.49238   0.49540   0.50327
     Eigenvalues ---    0.51715
 RFO step:  Lambda=-9.91288162D-02 EMin= 2.30000000D-03
 Linear search not attempted -- first point.
 Maximum step size (   0.300) exceeded in Quadratic search.
    -- Step size scaled by   0.761
 Iteration  1 RMS(Cart)=  0.11554936 RMS(Int)=  0.00325325
 Iteration  2 RMS(Cart)=  0.00709132 RMS(Int)=  0.00027421
 Iteration  3 RMS(Cart)=  0.00002961 RMS(Int)=  0.00027399
 Iteration  4 RMS(Cart)=  0.00000001 RMS(Int)=  0.00027399
 ITry= 1 IFail=0 DXMaxC= 5.37D-01 DCOld= 1.00D+10 DXMaxT= 3.00D-01 DXLimC= 3.00D+00 Rises=F
 Variable       Old X    -DE/DX   Delta X   Delta X   Delta X     New X
                                 (Linear)    (Quad)   (Total)
    R1        3.37375  -0.01983   0.00000  -0.04313  -0.04285   3.33090
    R2        3.42675  -0.03469   0.00000  -0.07066  -0.07091   3.35584
    R3        3.35958  -0.01780   0.00000  -0.03527  -0.03520   3.32437
    R4        3.40530  -0.02162   0.00000  -0.04129  -0.04163   3.36368
    R5        2.60642  -0.02812   0.00000  -0.03616  -0.03616   2.57026
    R6        2.61669  -0.03218   0.00000  -0.04209  -0.04209   2.57460
    R7        2.61543  -0.03964   0.00000  -0.05173  -0.05173   2.56370
    R8        2.62768  -0.03570   0.00000  -0.04752  -0.04752   2.58016
    R9        2.61414  -0.02402   0.00000  -0.03128  -0.03128   2.58286
   R10        2.61683  -0.03344   0.00000  -0.04374  -0.04374   2.57309
   R11        2.80501  -0.02767   0.00000  -0.05103  -0.05069   2.75432
   R12        2.92736  -0.04186   0.00000  -0.08460  -0.08460   2.84276
   R13        2.85943  -0.01404   0.00000  -0.02905  -0.02888   2.83055
   R14        2.81835   0.00338   0.00000   0.00596   0.00596   2.82431
   R15        2.79824  -0.06843   0.00000  -0.12154  -0.12120   2.67704
   R16        2.82218   0.01071   0.00000   0.01896   0.01896   2.84114
   R17        2.86556   0.00224   0.00000   0.00428   0.00427   2.86983
   R18        2.57807   0.00203   0.00000   0.00253   0.00248   2.58055
   R19        2.87852   0.00099   0.00000   0.00169   0.00174   2.88026
   R20        2.83394   0.00309   0.00000   0.00548   0.00546   2.83940
   R21        2.85135  -0.02262   0.00000  -0.04158  -0.04158   2.80977
   R22        2.84907   0.00427   0.00000   0.00795   0.00796   2.85704
   R23        2.82135  -0.03196   0.00000  -0.05745  -0.05747   2.76388
   R24        2.09815  -0.00738   0.00000  -0.01321  -0.01321   2.08495
   R25        2.09722  -0.00526   0.00000  -0.00941  -0.00941   2.08781
   R26        2.09778  -0.00647   0.00000  -0.01158  -0.01158   2.08620
   R27        2.09749  -0.00468   0.00000  -0.00838  -0.00838   2.08911
   R28        2.09730  -0.00583   0.00000  -0.01043  -0.01043   2.08687
   R29        2.09801  -0.00691   0.00000  -0.01237  -0.01237   2.08563
   R30        2.83905  -0.01565   0.00000  -0.02831  -0.02831   2.81075
   R31        2.56021   0.01101   0.00000   0.01560   0.01525   2.57546
   R32        2.87826  -0.02800   0.00000  -0.05327  -0.05327   2.82498
   R33        2.57275  -0.00395   0.00000  -0.00405  -0.00425   2.56850
   R34        2.68035  -0.01443   0.00000  -0.02149  -0.02148   2.65887
   R35        2.68196  -0.01261   0.00000  -0.01890  -0.01889   2.66307
   R36        2.64350  -0.00534   0.00000  -0.00729  -0.00729   2.63621
   R37        2.01492   0.01479   0.00000   0.02363   0.02363   2.03855
   R38        2.64014  -0.00662   0.00000  -0.00899  -0.00899   2.63115
   R39        2.03951   0.00865   0.00000   0.01431   0.01431   2.05382
   R40        2.62784  -0.00029   0.00000   0.00020   0.00019   2.62802
   R41        2.04624   0.00630   0.00000   0.01052   0.01052   2.05675
   R42        2.62651   0.00073   0.00000   0.00155   0.00154   2.62805
   R43        2.04589   0.00653   0.00000   0.01089   0.01089   2.05679
   R44        2.04547   0.00701   0.00000   0.01169   0.01169   2.05717
   R45        2.83776   0.00274   0.00000   0.00494   0.00494   2.84271
   R46        2.09761  -0.00627   0.00000  -0.01123  -0.01123   2.08638
   R47        2.09576  -0.00727   0.00000  -0.01298  -0.01298   2.08279
   R48        2.09401  -0.00883   0.00000  -0.01573  -0.01573   2.07827
   R49        2.66970  -0.01040   0.00000  -0.01511  -0.01511   2.65459
   R50        2.66773  -0.00760   0.00000  -0.01109  -0.01108   2.65665
   R51        2.64251  -0.00556   0.00000  -0.00759  -0.00759   2.63492
   R52        2.03707   0.00776   0.00000   0.01279   0.01279   2.04986
   R53        2.64137  -0.00677   0.00000  -0.00920  -0.00920   2.63217
   R54        2.04404   0.00726   0.00000   0.01208   0.01208   2.05612
   R55        2.63430  -0.00270   0.00000  -0.00334  -0.00334   2.63096
   R56        2.04566   0.00659   0.00000   0.01099   0.01099   2.05665
   R57        2.63392  -0.00234   0.00000  -0.00284  -0.00284   2.63108
   R58        2.04553   0.00672   0.00000   0.01120   0.01120   2.05673
   R59        2.04540   0.00694   0.00000   0.01158   0.01158   2.05698
   R60        2.84956  -0.00320   0.00000  -0.00587  -0.00587   2.84369
   R61        2.09728  -0.00547   0.00000  -0.00977  -0.00977   2.08750
   R62        2.09230  -0.00626   0.00000  -0.01112  -0.01112   2.08118
   R63        2.08210  -0.00462   0.00000  -0.00809  -0.00809   2.07401
    A1        1.59664   0.00811   0.00000   0.01840   0.01875   1.61539
    A2        1.57322   0.01043   0.00000   0.02978   0.02913   1.60235
    A3        1.98751  -0.00055   0.00000   0.01535   0.01317   2.00068
    A4        1.84708   0.01061   0.00000   0.03506   0.03419   1.88128
    A5        2.03494   0.00461   0.00000   0.02926   0.02770   2.06265
    A6        1.95207  -0.00726   0.00000  -0.01439  -0.01528   1.93679
    A7        2.04976  -0.00510   0.00000  -0.00195  -0.00284   2.04692
    A8        2.05555   0.01974   0.00000   0.05815   0.05787   2.11343
    A9        1.90708  -0.00354   0.00000  -0.00585  -0.00678   1.90030
   A10        2.03168   0.00077   0.00000   0.01689   0.01533   2.04701
   A11        2.06592   0.01321   0.00000   0.04788   0.04667   2.11259
   A12        2.16667  -0.00629   0.00000  -0.01363  -0.01363   2.15303
   A13        2.22158   0.00507   0.00000   0.01183   0.01181   2.23339
   A14        1.88669   0.00102   0.00000   0.00095   0.00097   1.88766
   A15        1.92494  -0.00692   0.00000  -0.02815  -0.02812   1.89682
   A16        2.01607   0.00075   0.00000   0.00510   0.00486   2.02093
   A17        1.87387   0.00347   0.00000   0.01348   0.01335   1.88723
   A18        1.90249   0.00360   0.00000   0.01245   0.01254   1.91503
   A19        1.95796  -0.00300   0.00000  -0.01177  -0.01188   1.94608
   A20        1.78541   0.00263   0.00000   0.01121   0.01116   1.79657
   A21        1.94230  -0.00300   0.00000  -0.00745  -0.00743   1.93488
   A22        2.22821   0.01258   0.00000   0.02817   0.02817   2.25638
   A23        2.10922  -0.00962   0.00000  -0.02057  -0.02059   2.08863
   A24        1.90202  -0.00279   0.00000  -0.00942  -0.00944   1.89258
   A25        1.98864   0.00147   0.00000   0.00466   0.00466   1.99330
   A26        1.98984   0.00323   0.00000   0.01044   0.01041   2.00025
   A27        1.88898  -0.00010   0.00000  -0.00036  -0.00031   1.88867
   A28        1.88140   0.00128   0.00000   0.00548   0.00549   1.88689
   A29        1.80703  -0.00310   0.00000  -0.01076  -0.01073   1.79630
   A30        1.92665  -0.00730   0.00000  -0.02999  -0.02997   1.89668
   A31        1.91575   0.00452   0.00000   0.01656   0.01661   1.93236
   A32        1.92847  -0.00233   0.00000  -0.00879  -0.00904   1.91943
   A33        1.98026  -0.00017   0.00000   0.00253   0.00234   1.98259
   A34        1.94055   0.00254   0.00000   0.00933   0.00925   1.94980
   A35        1.76678   0.00370   0.00000   0.01424   0.01419   1.78097
   A36        2.11647  -0.00880   0.00000  -0.01522  -0.01549   2.10098
   A37        1.96233   0.01665   0.00000   0.02837   0.02890   1.99123
   A38        2.20438  -0.00785   0.00000  -0.01314  -0.01341   2.19097
   A39        1.91847  -0.00274   0.00000  -0.00914  -0.00912   1.90935
   A40        1.91419   0.00926   0.00000   0.02830   0.02821   1.94239
   A41        1.92208   0.00284   0.00000   0.00831   0.00820   1.93029
   A42        1.90738  -0.00329   0.00000  -0.00960  -0.00956   1.89782
   A43        1.90767  -0.00196   0.00000  -0.00792  -0.00792   1.89975
   A44        1.89379  -0.00421   0.00000  -0.01018  -0.01039   1.88340
   A45        1.91446   0.01067   0.00000   0.03322   0.03309   1.94756
   A46        1.91898   0.00355   0.00000   0.01105   0.01081   1.92978
   A47        1.91752  -0.00877   0.00000  -0.02830  -0.02819   1.88933
   A48        1.89646  -0.00268   0.00000  -0.00281  -0.00325   1.89321
   A49        1.90900  -0.00212   0.00000  -0.00749  -0.00727   1.90172
   A50        1.90723  -0.00063   0.00000  -0.00558  -0.00560   1.90163
   A51        2.06770   0.00065   0.00000  -0.00236  -0.00216   2.06554
   A52        1.98526  -0.01862   0.00000  -0.03300  -0.03339   1.95187
   A53        2.23022   0.01797   0.00000   0.03536   0.03555   2.26577
   A54        2.06728  -0.00229   0.00000  -0.00743  -0.00719   2.06009
   A55        1.95578  -0.00848   0.00000  -0.01394  -0.01446   1.94132
   A56        2.25940   0.01074   0.00000   0.02099   0.02121   2.28060
   A57        2.17812  -0.00668   0.00000  -0.01361  -0.01362   2.16450
   A58        2.07167   0.00131   0.00000   0.00379   0.00378   2.07545
   A59        2.03337   0.00537   0.00000   0.00983   0.00984   2.04322
   A60        2.11876  -0.00159   0.00000  -0.00470  -0.00470   2.11406
   A61        2.16269  -0.00704   0.00000  -0.02065  -0.02066   2.14204
   A62        2.00171   0.00863   0.00000   0.02536   0.02535   2.02706
   A63        2.12448   0.00005   0.00000  -0.00076  -0.00075   2.12373
   A64        2.12961  -0.00540   0.00000  -0.01540  -0.01540   2.11421
   A65        2.02908   0.00535   0.00000   0.01616   0.01615   2.04524
   A66        2.10282   0.00108   0.00000   0.00381   0.00380   2.10662
   A67        2.09282  -0.00238   0.00000  -0.00729  -0.00729   2.08553
   A68        2.08754   0.00129   0.00000   0.00348   0.00349   2.09103
   A69        2.09847  -0.00063   0.00000  -0.00027  -0.00028   2.09819
   A70        2.09373  -0.00102   0.00000  -0.00380  -0.00380   2.08993
   A71        2.09098   0.00166   0.00000   0.00408   0.00408   2.09506
   A72        2.08846  -0.00428   0.00000  -0.00790  -0.00791   2.08054
   A73        2.09752   0.00215   0.00000   0.00399   0.00400   2.10152
   A74        2.09720   0.00212   0.00000   0.00391   0.00391   2.10112
   A75        2.01598  -0.00204   0.00000  -0.00771  -0.00773   2.00826
   A76        2.07041   0.00499   0.00000   0.01243   0.01243   2.08284
   A77        2.19304  -0.00309   0.00000  -0.00570  -0.00575   2.18730
   A78        1.91430  -0.00023   0.00000  -0.00095  -0.00094   1.91336
   A79        1.93375   0.00711   0.00000   0.01963   0.01964   1.95338
   A80        1.93462  -0.00158   0.00000  -0.00315  -0.00315   1.93147
   A81        1.95351  -0.00617   0.00000  -0.02092  -0.02089   1.93261
   A82        1.82955   0.00306   0.00000   0.01156   0.01156   1.84111
   A83        1.89569  -0.00258   0.00000  -0.00707  -0.00707   1.88861
   A84        2.14451  -0.00392   0.00000  -0.00805  -0.00805   2.13645
   A85        2.08133   0.00293   0.00000   0.00689   0.00689   2.08823
   A86        2.05647   0.00098   0.00000   0.00112   0.00112   2.05759
   A87        2.10950  -0.00004   0.00000  -0.00065  -0.00065   2.10885
   A88        2.12881  -0.00421   0.00000  -0.01209  -0.01209   2.11672
   A89        2.04419   0.00424   0.00000   0.01271   0.01271   2.05690
   A90        2.11226   0.00113   0.00000   0.00219   0.00219   2.11445
   A91        2.11355  -0.00389   0.00000  -0.01085  -0.01085   2.10270
   A92        2.05727   0.00276   0.00000   0.00866   0.00866   2.06593
   A93        2.09896   0.00122   0.00000   0.00347   0.00347   2.10243
   A94        2.09318  -0.00175   0.00000  -0.00507  -0.00507   2.08812
   A95        2.09100   0.00052   0.00000   0.00159   0.00160   2.09259
   A96        2.09720  -0.00012   0.00000   0.00032   0.00032   2.09752
   A97        2.09364  -0.00075   0.00000  -0.00254  -0.00254   2.09111
   A98        2.09234   0.00087   0.00000   0.00222   0.00222   2.09456
   A99        2.09160  -0.00318   0.00000  -0.00644  -0.00644   2.08516
   A100       2.09586   0.00158   0.00000   0.00321   0.00321   2.09907
   A101       2.09566   0.00159   0.00000   0.00323   0.00323   2.09889
   A102       1.96132  -0.00201   0.00000  -0.00233  -0.00250   1.95882
   A103       2.09687   0.00034   0.00000  -0.00047  -0.00040   2.09647
   A104       2.22331   0.00163   0.00000   0.00251   0.00260   2.22591
   A105       1.89521   0.00201   0.00000   0.00701   0.00703   1.90224
   A106       1.92365   0.00541   0.00000   0.01393   0.01395   1.93760
   A107       1.99323  -0.00601   0.00000  -0.01681  -0.01677   1.97646
   A108       1.90802  -0.00532   0.00000  -0.01748  -0.01750   1.89053
   A109       1.81978   0.00499   0.00000   0.01850   0.01855   1.83832
   A110       1.91988  -0.00131   0.00000  -0.00560  -0.00556   1.91431
    D1        0.13524  -0.00271   0.00000  -0.02997  -0.03045   0.10478
    D2       -2.26203  -0.01988   0.00000  -0.11484  -0.11415  -2.37618
    D3        3.03198   0.00394   0.00000   0.02728   0.02711   3.05909
    D4       -0.11248   0.00370   0.00000   0.02818   0.02802  -0.08446
    D5        0.34193  -0.00795   0.00000  -0.06868  -0.06858   0.27335
    D6       -2.11381  -0.02547   0.00000  -0.14598  -0.14482  -2.25863
    D7        2.91432   0.00572   0.00000   0.04198   0.04236   2.95669
    D8       -0.18999   0.00618   0.00000   0.05120   0.05164  -0.13835
    D9        1.86894   0.02178   0.00000   0.14216   0.14203   2.01097
   D10       -1.96100   0.02866   0.00000   0.19384   0.19407  -1.76693
   D11       -0.38904   0.00757   0.00000   0.06426   0.06396  -0.32508
   D12        2.06421   0.01444   0.00000   0.11594   0.11599   2.18021
   D13        3.02636  -0.00534   0.00000  -0.01198  -0.01211   3.01425
   D14        0.03915  -0.00350   0.00000  -0.00415  -0.00432   0.03484
   D15       -1.09742   0.01318   0.00000   0.07673   0.07689  -1.02053
   D16        2.19856   0.01502   0.00000   0.08456   0.08468   2.28324
   D17        0.25334  -0.00133   0.00000  -0.02214  -0.02218   0.23116
   D18       -2.80059   0.00046   0.00000  -0.01046  -0.01041  -2.81100
   D19       -1.97659  -0.01309   0.00000  -0.09452  -0.09518  -2.07177
   D20        1.25266  -0.01130   0.00000  -0.08284  -0.08340   1.16925
   D21       -0.89777   0.00582   0.00000   0.03526   0.03593  -0.86183
   D22       -2.98225   0.00033   0.00000   0.01136   0.01161  -2.97064
   D23        1.20126   0.00441   0.00000   0.02916   0.02947   1.23073
   D24        2.97052  -0.00138   0.00000  -0.01636  -0.01651   2.95401
   D25        0.88604  -0.00687   0.00000  -0.04026  -0.04084   0.84520
   D26       -1.21364  -0.00279   0.00000  -0.02246  -0.02297  -1.23661
   D27        3.01070   0.00342   0.00000   0.02873   0.02881   3.03951
   D28       -0.13395   0.00310   0.00000   0.03010   0.03023  -0.10373
   D29       -0.89183   0.01474   0.00000   0.09985   0.09981  -0.79203
   D30        2.24669   0.01443   0.00000   0.10121   0.10123   2.34792
   D31        1.16841   0.00574   0.00000   0.03398   0.03453   1.20294
   D32       -0.92904   0.00570   0.00000   0.03378   0.03444  -0.89460
   D33       -3.01199   0.00337   0.00000   0.02360   0.02408  -2.98791
   D34       -1.15951  -0.00513   0.00000  -0.03401  -0.03458  -1.19409
   D35        3.02622  -0.00517   0.00000  -0.03421  -0.03467   2.99155
   D36        0.94328  -0.00750   0.00000  -0.04439  -0.04503   0.89825
   D37        0.88896  -0.00486   0.00000  -0.01760  -0.01767   0.87129
   D38       -1.28929   0.00087   0.00000   0.00603   0.00607  -1.28322
   D39        2.91813   0.00137   0.00000   0.00828   0.00826   2.92639
   D40       -2.38171  -0.00594   0.00000  -0.02301  -0.02298  -2.40468
   D41        1.72323  -0.00020   0.00000   0.00063   0.00077   1.72400
   D42       -0.35254   0.00030   0.00000   0.00287   0.00295  -0.34958
   D43        2.96771  -0.00215   0.00000  -0.00628  -0.00631   2.96140
   D44       -0.08427  -0.00114   0.00000  -0.00678  -0.00686  -0.09113
   D45       -0.03958   0.00006   0.00000   0.00181   0.00180  -0.03778
   D46       -3.09156   0.00108   0.00000   0.00131   0.00125  -3.09031
   D47       -1.38242   0.00426   0.00000   0.01403   0.01409  -1.36833
   D48        0.73624   0.00159   0.00000   0.00482   0.00487   0.74110
   D49        2.72979   0.00154   0.00000   0.00581   0.00592   2.73571
   D50        0.73510  -0.00385   0.00000  -0.01918  -0.01916   0.71595
   D51        2.85376  -0.00653   0.00000  -0.02839  -0.02838   2.82538
   D52       -1.43587  -0.00657   0.00000  -0.02740  -0.02732  -1.46320
   D53        2.77133   0.00050   0.00000  -0.00355  -0.00360   2.76773
   D54       -1.39320  -0.00217   0.00000  -0.01277  -0.01282  -1.40602
   D55        0.60035  -0.00222   0.00000  -0.01178  -0.01177   0.58858
   D56       -1.62055  -0.00171   0.00000  -0.00986  -0.01000  -1.63055
   D57        2.49806   0.00451   0.00000   0.01491   0.01491   2.51297
   D58        0.41769  -0.00067   0.00000  -0.00601  -0.00606   0.41163
   D59        1.43844  -0.00136   0.00000  -0.00658  -0.00671   1.43172
   D60       -0.72614   0.00486   0.00000   0.01819   0.01820  -0.70794
   D61       -2.80651  -0.00033   0.00000  -0.00273  -0.00278  -2.80928
   D62       -1.35071  -0.00378   0.00000  -0.02217  -0.02214  -1.37285
   D63        1.79440  -0.00346   0.00000  -0.02381  -0.02381   1.77059
   D64        1.88817  -0.00313   0.00000  -0.02363  -0.02362   1.86455
   D65       -1.24991  -0.00281   0.00000  -0.02527  -0.02529  -1.27520
   D66       -0.75567   0.00611   0.00000   0.02919   0.02917  -0.72650
   D67        1.39001  -0.00310   0.00000  -0.00886  -0.00889   1.38112
   D68       -2.78457  -0.00001   0.00000   0.00652   0.00659  -2.77798
   D69       -2.86967   0.00666   0.00000   0.03052   0.03047  -2.83920
   D70       -0.72399  -0.00255   0.00000  -0.00753  -0.00759  -0.73157
   D71        1.38462   0.00054   0.00000   0.00784   0.00789   1.39251
   D72        1.41453   0.00768   0.00000   0.03364   0.03357   1.44809
   D73       -2.72298  -0.00153   0.00000  -0.00440  -0.00449  -2.72747
   D74       -0.61437   0.00156   0.00000   0.01097   0.01099  -0.60339
   D75        0.05425  -0.00088   0.00000  -0.01060  -0.01065   0.04361
   D76        3.13805  -0.00144   0.00000  -0.01549  -0.01557   3.12248
   D77       -3.09059  -0.00122   0.00000  -0.00915  -0.00914  -3.09973
   D78       -0.00679  -0.00177   0.00000  -0.01405  -0.01406  -0.02086
   D79       -2.63062   0.00257   0.00000   0.02011   0.02014  -2.61048
   D80        0.46500   0.00244   0.00000   0.01910   0.01912   0.48412
   D81        0.51430   0.00292   0.00000   0.01921   0.01918   0.53348
   D82       -2.67327   0.00279   0.00000   0.01819   0.01817  -2.65510
   D83        0.05210  -0.00123   0.00000  -0.01315  -0.01331   0.03879
   D84       -3.02659  -0.00056   0.00000  -0.00768  -0.00779  -3.03438
   D85       -3.09268  -0.00154   0.00000  -0.01224  -0.01237  -3.10505
   D86        0.11182  -0.00086   0.00000  -0.00677  -0.00685   0.10497
   D87        3.07894  -0.00025   0.00000   0.00006   0.00025   3.07918
   D88       -0.05519  -0.00028   0.00000   0.00000   0.00018  -0.05501
   D89       -0.10740  -0.00136   0.00000  -0.01204  -0.01222  -0.11963
   D90        3.04165  -0.00139   0.00000  -0.01211  -0.01229   3.02936
   D91       -0.00953  -0.00265   0.00000  -0.02240  -0.02276  -0.03229
   D92        3.03735  -0.00412   0.00000  -0.03399  -0.03431   3.00304
   D93       -3.10867  -0.00170   0.00000  -0.01099  -0.01103  -3.11970
   D94       -0.06179  -0.00316   0.00000  -0.02258  -0.02258  -0.08437
   D95       -3.13828  -0.00018   0.00000  -0.00112  -0.00111  -3.13940
   D96       -0.00535  -0.00020   0.00000  -0.00131  -0.00131  -0.00666
   D97       -0.00401  -0.00017   0.00000  -0.00107  -0.00107  -0.00508
   D98        3.12893  -0.00018   0.00000  -0.00127  -0.00126   3.12766
   D99        3.13959  -0.00006   0.00000  -0.00033  -0.00033   3.13926
   D100      -0.00559  -0.00025   0.00000  -0.00158  -0.00157  -0.00716
   D101       0.00485  -0.00004   0.00000  -0.00029  -0.00029   0.00456
   D102      -3.14033  -0.00023   0.00000  -0.00155  -0.00154   3.14132
   D103       0.00075   0.00021   0.00000   0.00138   0.00138   0.00213
   D104       3.14036   0.00005   0.00000   0.00036   0.00035   3.14072
   D105      -3.13294   0.00029   0.00000   0.00176   0.00176  -3.13117
   D106       0.00668   0.00013   0.00000   0.00073   0.00074   0.00742
   D107      -0.00241   0.00022   0.00000   0.00138   0.00138  -0.00103
   D108       3.13945  -0.00001   0.00000  -0.00007  -0.00006   3.13938
   D109      -3.14062   0.00042   0.00000   0.00263   0.00264  -3.13798
   D110       0.00124   0.00019   0.00000   0.00118   0.00120   0.00244
   D111       0.00190  -0.00005   0.00000  -0.00032  -0.00032   0.00158
   D112       3.14145  -0.00006   0.00000  -0.00036  -0.00036   3.14109
   D113      -3.13772   0.00012   0.00000   0.00072   0.00072  -3.13700
   D114       0.00183   0.00011   0.00000   0.00067   0.00068   0.00251
   D115      -0.00108  -0.00016   0.00000  -0.00104  -0.00104  -0.00212
   D116      -3.14063  -0.00016   0.00000  -0.00099  -0.00099   3.14156
   D117       3.14024   0.00007   0.00000   0.00040   0.00041   3.14066
   D118       0.00069   0.00007   0.00000   0.00045   0.00046   0.00115
   D119       2.08871   0.00157   0.00000   0.00615   0.00611   2.09481
   D120      -2.02920  -0.00154   0.00000  -0.00762  -0.00768  -2.03688
   D121       0.07676  -0.00110   0.00000  -0.00552  -0.00557   0.07119
   D122      -0.95549   0.00344   0.00000   0.01909   0.01915  -0.93634
   D123       1.20979   0.00033   0.00000   0.00532   0.00536   1.21515
   D124      -2.96744   0.00077   0.00000   0.00742   0.00747  -2.95997
   D125       3.12241  -0.00006   0.00000  -0.00076  -0.00075   3.12166
   D126       0.02158  -0.00001   0.00000  -0.00010  -0.00010   0.02148
   D127       0.02617   0.00002   0.00000   0.00010   0.00010   0.02627
   D128      -3.07466   0.00006   0.00000   0.00076   0.00075  -3.07391
   D129      -3.12735   0.00028   0.00000   0.00151   0.00152  -3.12583
   D130       0.03052   0.00025   0.00000   0.00149   0.00149   0.03201
   D131      -0.02941   0.00002   0.00000   0.00030   0.00030  -0.02912
   D132       3.12845   0.00000   0.00000   0.00027   0.00027   3.12872
   D133      -0.00675   0.00001   0.00000  -0.00006  -0.00006  -0.00681
   D134      -3.13771   0.00009   0.00000   0.00045   0.00045  -3.13726
   D135       3.09600  -0.00022   0.00000  -0.00124  -0.00124   3.09476
   D136      -0.03496  -0.00014   0.00000  -0.00072  -0.00073  -0.03569
   D137       0.01320  -0.00013   0.00000  -0.00081  -0.00081   0.01240
   D138      -3.13043  -0.00004   0.00000  -0.00024  -0.00024  -3.13067
   D139       3.13903  -0.00016   0.00000  -0.00096  -0.00096   3.13807
   D140      -0.00460  -0.00007   0.00000  -0.00039  -0.00039  -0.00499
   D141      -0.01032  -0.00006   0.00000  -0.00035  -0.00035  -0.01068
   D142      -3.14017  -0.00002   0.00000  -0.00008  -0.00009  -3.14026
   D143       3.12065  -0.00015   0.00000  -0.00090  -0.00091   3.11975
   D144      -0.00920  -0.00011   0.00000  -0.00064  -0.00064  -0.00984
   D145       0.00714   0.00011   0.00000   0.00077   0.00077   0.00791
   D146       3.13699   0.00007   0.00000   0.00051   0.00051   3.13750
   D147      -3.13242   0.00003   0.00000   0.00021   0.00021  -3.13220
   D148      -0.00257  -0.00001   0.00000  -0.00005  -0.00005  -0.00262
   D149      -0.86469   0.00328   0.00000   0.01807   0.01808  -0.84661
   D150       1.22492   0.00125   0.00000   0.00936   0.00941   1.23433
   D151      -2.88685  -0.00072   0.00000   0.00034   0.00038  -2.88648
   D152       2.20963   0.00249   0.00000   0.01218   0.01212   2.22176
   D153      -1.98394   0.00046   0.00000   0.00347   0.00345  -1.98049
   D154       0.18747  -0.00150   0.00000  -0.00556  -0.00558   0.18189
         Item               Value     Threshold  Converged?
 Maximum Force            0.068432     0.000450     NO 
 RMS     Force            0.009506     0.000300     NO 
 Maximum Displacement     0.537135     0.001800     NO 
 RMS     Displacement     0.115176     0.001200     NO 
 Predicted change in Energy=-6.108745D-02
 Lowest energy point so far.  Saving SCF results.
 GradGradGradGradGradGradGradGradGradGradGradGradGradGradGradGradGradGrad

 Leave Link  103 at Wed Dec  5 17:21:54 2018, MaxMem=   536870912 cpu:         5.0
 (Enter /pbs_home/pkowalski/g09d01/g09/l202.exe)
 Stoichiometry    C29H22F6S2
 Framework group  C1[X(C29H22F6S2)]
 Deg. of freedom   171
 Full point group                 C1      NOp   1
 RotChk:  IX=0 Diff= 2.70D-02
 Largest Abelian subgroup         C1      NOp   1
 Largest concise Abelian subgroup C1      NOp   1
                         Standard orientation:                         
 ---------------------------------------------------------------------
 Center     Atomic      Atomic             Coordinates (Angstroms)
 Number     Number       Type             X           Y           Z
 ---------------------------------------------------------------------
      1         16           0        2.324804   -1.694346    1.591562
      2         16           0       -1.457952   -2.166102   -0.263161
      3          9           0       -2.685955    3.004627   -0.416950
      4          9           0       -1.027260    3.423649   -1.819187
      5          9           0       -0.611246    4.975492    0.382035
      6          9           0       -1.288648    3.333346    1.693841
      7          9           0        1.538014    3.530956   -0.370945
      8          9           0        1.305418    3.094900    1.789955
      9          6           0       -1.355533    0.304428   -1.232862
     10          6           0       -0.569400   -0.918460   -1.128371
     11          6           0        1.081230   -0.445235    1.580145
     12          6           0       -0.778722    1.485049   -0.500460
     13          6           0       -1.343859    2.890674   -0.605972
     14          6           0        0.390123    1.548075    0.202823
     15          6           0       -0.640922    3.627080    0.528341
     16          6           0        0.719193    2.968048    0.567557
     17          6           0        1.353208    0.462740    0.527317
     18          6           0        0.579120    0.039614    2.911765
     19          6           0        0.321795   -1.360711   -2.243669
     20          6           0        3.266787   -0.879817    0.325546
     21          6           0       -2.993506   -1.287410   -0.458874
     22          6           0       -4.259758   -1.997564   -0.102421
     23          6           0       -5.533725   -1.401460   -0.139284
     24          6           0       -4.193657   -3.344624    0.306239
     25          6           0       -6.676954   -2.121068    0.208961
     26          6           0       -5.336327   -4.060219    0.653882
     27          6           0       -6.585503   -3.450890    0.605482
     28          6           0       -2.789318   -0.050612   -0.984273
     29          6           0       -3.871128    0.891255   -1.437569
     30          6           0        4.586074   -1.453337   -0.052429
     31          6           0        5.648051   -0.658424   -0.514630
     32          6           0        4.815641   -2.831504    0.103548
     33          6           0        6.879062   -1.228061   -0.837585
     34          6           0        6.045283   -3.398571   -0.222857
     35          6           0        7.080478   -2.598713   -0.699425
     36          6           0        2.621577    0.218599   -0.158822
     37          6           0        3.033946    1.088267   -1.315584
     38          1           0        1.377448    0.606743    3.420018
     39          1           0        0.276659   -0.804042    3.557828
     40          1           0       -0.297449    0.697676    2.780130
     41          1           0        0.982181   -2.190676   -1.931905
     42          1           0        0.952399   -0.523581   -2.591635
     43          1           0       -0.313485   -1.702317   -3.079020
     44          1           0       -5.688394   -0.373049   -0.425912
     45          1           0       -3.243710   -3.870062    0.358477
     46          1           0       -7.649185   -1.633254    0.171701
     47          1           0       -5.248993   -5.100105    0.963131
     48          1           0       -7.480687   -4.007820    0.876662
     49          1           0       -4.532422    0.377676   -2.157211
     50          1           0       -4.451811    1.289533   -0.589661
     51          1           0       -3.440787    1.740312   -1.988400
     52          1           0        5.551269    0.418930   -0.595846
     53          1           0        4.026236   -3.484420    0.470155
     54          1           0        7.689902   -0.593431   -1.190081
     55          1           0        6.195975   -4.469794   -0.103120
     56          1           0        8.043148   -3.039935   -0.951282
     57          1           0        2.187352    1.174876   -2.019892
     58          1           0        3.303970    2.099474   -0.972891
     59          1           0        3.858304    0.664800   -1.903509
 ---------------------------------------------------------------------
 Rotational constants (GHZ):      0.1259699      0.0701467      0.0512749
 Leave Link  202 at Wed Dec  5 17:21:55 2018, MaxMem=   536870912 cpu:         0.0
 (Enter /pbs_home/pkowalski/g09d01/g09/l301.exe)
 Basis read from rwf:  (5D, 7F)
 No pseudopotential information found on rwf file.
 There are   673 symmetry adapted cartesian basis functions of A   symmetry.
 There are   636 symmetry adapted basis functions of A   symmetry.
   636 basis functions,  1103 primitive gaussians,   673 cartesian basis functions
   141 alpha electrons      141 beta electrons
       nuclear repulsion energy      4655.5980543759 Hartrees.
 IExCor=20419 DFT=T Ex+Corr=CAM-B3LYP ExCW=0 ScaHFX=  1.000000
 ScaDFX=  1.000000  1.000000  1.000000  0.810000 ScalE2=  1.000000  1.000000
 IRadAn=      0 IRanWt=     -1 IRanGd=            0 ICorTp=0 IEmpDi=  4
  HFx wShort=  0.000000 wLong=  0.330000 cFull=  0.190000 cShort=  0.000000 cLong=  0.460000
  DFx wShort=  0.000000 wLong=  0.330000 cFull=  0.190000 cShort=  0.000000 cLong=  0.460000
 NAtoms=   59 NActive=   59 NUniq=   59 SFac= 1.00D+00 NAtFMM=   60 NAOKFM=F Big=F
 Integral buffers will be    131072 words long.
 Raffenetti 2 integral format.
 Two-electron integral symmetry is turned on.
 No density basis found on file   724.
 Leave Link  301 at Wed Dec  5 17:21:55 2018, MaxMem=   536870912 cpu:         0.8
 (Enter /pbs_home/pkowalski/g09d01/g09/l302.exe)
 NPDir=0 NMtPBC=     1 NCelOv=     1 NCel=       1 NClECP=     1 NCelD=      1
         NCelK=      1 NCelE2=     1 NClLst=     1 CellRange=     0.0.
 One-electron integrals computed using PRISM.
 NBasis=   636 RedAO= T EigKep=  2.91D-04  NBF=   636
 NBsUse=   636 1.00D-06 EigRej= -1.00D+00 NBFU=   636
 Precomputing XC quadrature grid using
 IXCGrd= 4 IRadAn=           0 IRanWt=          -1 IRanGd=           0 AccXCQ= 0.00D+00.
 Generated NRdTot=       0 NPtTot=           0 NUsed=           0 NTot=          32
 NSgBfM=   612   618   618   620   626 MxSgAt=    59 MxSgA2=    59.
 Leave Link  302 at Wed Dec  5 17:21:57 2018, MaxMem=   536870912 cpu:        13.6
 (Enter /pbs_home/pkowalski/g09d01/g09/l303.exe)
 DipDrv:  MaxL=1.
 Leave Link  303 at Wed Dec  5 17:22:02 2018, MaxMem=   536870912 cpu:         4.2
 (Enter /pbs_home/pkowalski/g09d01/g09/l401.exe)
 Initial guess from the checkpoint file:  "dae0068freq_open_cam-b3lyp_air.chk"
 B after Tr=     0.000000    0.000000    0.000000
         Rot=    0.999952    0.007487   -0.002464    0.005815 Ang=   1.12 deg.
 Guess basis will be translated and rotated to current coordinates.
 JPrj=2 DoOrth=T DoCkMO=T.
 Generating alternative initial guess.
 ExpMin= 1.22D-01 ExpMax= 9.18D+03 ExpMxC= 1.38D+03 IAcc=1 IRadAn=         1 AccDes= 0.00D+00
 Harris functional with IExCor=20419 and IRadAn=       1 diagonalized for initial guess.
 HarFok:  IExCor=20419 AccDes= 0.00D+00 IRadAn=         1 IDoV= 1 UseB2=F ITyADJ=14
 ICtDFT=  3500011 ScaDFX=  1.000000  1.000000  1.000000  1.000000
 FoFCou: FMM=F IPFlag=           0 FMFlag=      100000 FMFlg1=           0
         NFxFlg=           0 DoJE=T BraDBF=F KetDBF=T FulRan=T
         wScrn=  0.000000 ICntrl=     500 IOpCl=  0 I1Cent=   200000004 NGrid=           0
         NMat0=    1 NMatS0=      1 NMatT0=    0 NMatD0=    1 NMtDS0=    0 NMtDT0=    0
 Petite list used in FoFCou.
 Harris En= -2437.21967798635    
 Leave Link  401 at Wed Dec  5 17:22:09 2018, MaxMem=   536870912 cpu:        46.2
 (Enter /pbs_home/pkowalski/g09d01/g09/l502.exe)
 Closed shell SCF:
 Using DIIS extrapolation, IDIIS=  1040.
 Integral symmetry usage will be decided dynamically.
 IVT=     1387805 IEndB=     1387805 NGot=   536870912 MDV=   535953350
 LenX=   535953350 LenY=   535499748
 Requested convergence on RMS density matrix=1.00D-08 within 128 cycles.
 Requested convergence on MAX density matrix=1.00D-06.
 Requested convergence on             energy=1.00D-06.
 No special actions if energy rises.
 Fock matrices will be formed incrementally for  20 cycles.
 Integral accuracy reduced to 1.0D-05 until final iterations.

 Cycle   1  Pass 0  IDiag  1:
 FoFJK:  IHMeth= 1 ICntrl=       0 DoSepK=T KAlg= 0 I1Cent=   0 FoldK=F
 IRaf=         1 NMat=   1 IRICut=       1 DoRegI=T DoRafI=F ISym2E= 0.
 FoFCou: FMM=F IPFlag=           0 FMFlag=      100000 FMFlg1=           0
         NFxFlg=           0 DoJE=T BraDBF=F KetDBF=F FulRan=T
         wScrn=  0.000000 ICntrl=     500 IOpCl=  0 I1Cent=           0 NGrid=           0
         NMat0=    1 NMatS0=      1 NMatT0=    0 NMatD0=    1 NMtDS0=    0 NMtDT0=    0
 Symmetry not used in FoFCou.
 E= -2511.32319543724    
 DIIS: error= 5.59D-03 at cycle   1 NSaved=   1.
 NSaved= 1 IEnMin= 1 EnMin= -2511.32319543724     IErMin= 1 ErrMin= 5.59D-03
 ErrMax= 5.59D-03  0.00D+00 EMaxC= 1.00D-01 BMatC= 3.60D-02 BMatP= 3.60D-02
 IDIUse=3 WtCom= 9.44D-01 WtEn= 5.59D-02
 Coeff-Com:  0.100D+01
 Coeff-En:   0.100D+01
 Coeff:      0.100D+01
 Gap=     0.585 Goal=   None    Shift=    0.000
 GapD=    0.585 DampG=2.000 DampE=1.000 DampFc=2.0000 IDamp=-1.
 RMSDP=6.30D-04 MaxDP=2.26D-02              OVMax= 3.28D-02

 Cycle   2  Pass 0  IDiag  1:
 RMSU=  6.30D-04    CP:  1.00D+00
 E= -2511.37915204195     Delta-E=       -0.055956604714 Rises=F Damp=F
 DIIS: error= 1.47D-03 at cycle   2 NSaved=   2.
 NSaved= 2 IEnMin= 2 EnMin= -2511.37915204195     IErMin= 2 ErrMin= 1.47D-03
 ErrMax= 1.47D-03  0.00D+00 EMaxC= 1.00D-01 BMatC= 1.77D-03 BMatP= 3.60D-02
 IDIUse=3 WtCom= 9.85D-01 WtEn= 1.47D-02
 Coeff-Com: -0.741D-01 0.107D+01
 Coeff-En:   0.000D+00 0.100D+01
 Coeff:     -0.730D-01 0.107D+01
 Gap=     0.194 Goal=   None    Shift=    0.000
 RMSDP=2.01D-04 MaxDP=1.18D-02 DE=-5.60D-02 OVMax= 1.78D-02

 Cycle   3  Pass 0  IDiag  1:
 RMSU=  1.90D-04    CP:  1.00D+00  1.10D+00
 E= -2511.38147938467     Delta-E=       -0.002327342711 Rises=F Damp=F
 DIIS: error= 1.08D-03 at cycle   3 NSaved=   3.
 NSaved= 3 IEnMin= 3 EnMin= -2511.38147938467     IErMin= 3 ErrMin= 1.08D-03
 ErrMax= 1.08D-03  0.00D+00 EMaxC= 1.00D-01 BMatC= 1.47D-03 BMatP= 1.77D-03
 IDIUse=3 WtCom= 9.89D-01 WtEn= 1.08D-02
 Coeff-Com: -0.771D-01 0.544D+00 0.533D+00
 Coeff-En:   0.000D+00 0.000D+00 0.100D+01
 Coeff:     -0.763D-01 0.538D+00 0.538D+00
 Gap=     0.193 Goal=   None    Shift=    0.000
 RMSDP=1.19D-04 MaxDP=6.84D-03 DE=-2.33D-03 OVMax= 1.23D-02

 Cycle   4  Pass 0  IDiag  1:
 RMSU=  7.28D-05    CP:  1.00D+00  1.14D+00  5.21D-01
 E= -2511.38302781280     Delta-E=       -0.001548428134 Rises=F Damp=F
 DIIS: error= 3.58D-04 at cycle   4 NSaved=   4.
 NSaved= 4 IEnMin= 4 EnMin= -2511.38302781280     IErMin= 4 ErrMin= 3.58D-04
 ErrMax= 3.58D-04  0.00D+00 EMaxC= 1.00D-01 BMatC= 1.17D-04 BMatP= 1.47D-03
 IDIUse=3 WtCom= 9.96D-01 WtEn= 3.58D-03
 Coeff-Com: -0.184D-01 0.517D-01 0.219D+00 0.748D+00
 Coeff-En:   0.000D+00 0.000D+00 0.000D+00 0.100D+01
 Coeff:     -0.183D-01 0.515D-01 0.218D+00 0.749D+00
 Gap=     0.194 Goal=   None    Shift=    0.000
 RMSDP=4.10D-05 MaxDP=1.97D-03 DE=-1.55D-03 OVMax= 3.25D-03

 Cycle   5  Pass 0  IDiag  1:
 RMSU=  2.90D-05    CP:  1.00D+00  1.15D+00  6.66D-01  8.81D-01
 E= -2511.38315352452     Delta-E=       -0.000125711719 Rises=F Damp=F
 DIIS: error= 1.32D-04 at cycle   5 NSaved=   5.
 NSaved= 5 IEnMin= 5 EnMin= -2511.38315352452     IErMin= 5 ErrMin= 1.32D-04
 ErrMax= 1.32D-04  0.00D+00 EMaxC= 1.00D-01 BMatC= 2.99D-05 BMatP= 1.17D-04
 IDIUse=3 WtCom= 9.99D-01 WtEn= 1.32D-03
 Coeff-Com:  0.206D-02-0.598D-01 0.413D-01 0.416D+00 0.601D+00
 Coeff-En:   0.000D+00 0.000D+00 0.000D+00 0.000D+00 0.100D+01
 Coeff:      0.206D-02-0.598D-01 0.412D-01 0.415D+00 0.601D+00
 Gap=     0.194 Goal=   None    Shift=    0.000
 RMSDP=1.50D-05 MaxDP=9.26D-04 DE=-1.26D-04 OVMax= 2.49D-03

 Cycle   6  Pass 0  IDiag  1:
 RMSU=  9.65D-06    CP:  1.00D+00  1.15D+00  6.72D-01  9.92D-01  7.28D-01
 E= -2511.38318710318     Delta-E=       -0.000033578664 Rises=F Damp=F
 DIIS: error= 5.23D-05 at cycle   6 NSaved=   6.
 NSaved= 6 IEnMin= 6 EnMin= -2511.38318710318     IErMin= 6 ErrMin= 5.23D-05
 ErrMax= 5.23D-05  0.00D+00 EMaxC= 1.00D-01 BMatC= 3.03D-06 BMatP= 2.99D-05
 IDIUse=1 WtCom= 1.00D+00 WtEn= 0.00D+00
 Coeff-Com:  0.294D-02-0.347D-01-0.204D-02 0.116D+00 0.303D+00 0.615D+00
 Coeff:      0.294D-02-0.347D-01-0.204D-02 0.116D+00 0.303D+00 0.615D+00
 Gap=     0.194 Goal=   None    Shift=    0.000
 RMSDP=4.99D-06 MaxDP=2.67D-04 DE=-3.36D-05 OVMax= 4.30D-04

 Initial convergence to 1.0D-05 achieved.  Increase integral accuracy.
 Cycle   7  Pass 1  IDiag  1:
 E= -2511.38324509739     Delta-E=       -0.000057994211 Rises=F Damp=F
 DIIS: error= 1.58D-04 at cycle   1 NSaved=   1.
 NSaved= 1 IEnMin= 1 EnMin= -2511.38324509739     IErMin= 1 ErrMin= 1.58D-04
 ErrMax= 1.58D-04  0.00D+00 EMaxC= 1.00D-01 BMatC= 1.55D-05 BMatP= 1.55D-05
 IDIUse=3 WtCom= 9.98D-01 WtEn= 1.58D-03
 Coeff-Com:  0.100D+01
 Coeff-En:   0.100D+01
 Coeff:      0.100D+01
 Gap=     0.194 Goal=   None    Shift=    0.000
 RMSDP=4.99D-06 MaxDP=2.67D-04 DE=-5.80D-05 OVMax= 7.15D-04

 Cycle   8  Pass 1  IDiag  1:
 RMSU=  1.84D-04    CP:  1.00D+00
 E= -2511.38326196473     Delta-E=       -0.000016867338 Rises=F Damp=F
 DIIS: error= 2.97D-05 at cycle   2 NSaved=   2.
 NSaved= 2 IEnMin= 2 EnMin= -2511.38326196473     IErMin= 2 ErrMin= 2.97D-05
 ErrMax= 2.97D-05  0.00D+00 EMaxC= 1.00D-01 BMatC= 3.99D-07 BMatP= 1.55D-05
 IDIUse=1 WtCom= 1.00D+00 WtEn= 0.00D+00
 Coeff-Com:  0.104D-01 0.990D+00
 Coeff:      0.104D-01 0.990D+00
 Gap=     0.194 Goal=   None    Shift=    0.000
 RMSDP=7.07D-06 MaxDP=2.37D-04 DE=-1.69D-05 OVMax= 4.09D-04

 Cycle   9  Pass 1  IDiag  1:
 RMSU=  3.94D-06    CP:  1.00D+00  1.03D+00
 E= -2511.38326161707     Delta-E=        0.000000347656 Rises=F Damp=F
 DIIS: error= 4.18D-05 at cycle   3 NSaved=   3.
 NSaved= 3 IEnMin= 2 EnMin= -2511.38326196473     IErMin= 2 ErrMin= 2.97D-05
 ErrMax= 4.18D-05  0.00D+00 EMaxC= 1.00D-01 BMatC= 7.61D-07 BMatP= 3.99D-07
 IDIUse=1 WtCom= 1.00D+00 WtEn= 0.00D+00
 Coeff-Com: -0.183D-01 0.592D+00 0.426D+00
 Coeff:     -0.183D-01 0.592D+00 0.426D+00
 Gap=     0.194 Goal=   None    Shift=    0.000
 RMSDP=2.19D-06 MaxDP=1.19D-04 DE= 3.48D-07 OVMax= 3.18D-04

 Cycle  10  Pass 1  IDiag  1:
 RMSU=  1.29D-06    CP:  1.00D+00  1.03D+00  5.58D-01
 E= -2511.38326246649     Delta-E=       -0.000000849411 Rises=F Damp=F
 DIIS: error= 2.47D-06 at cycle   4 NSaved=   4.
 NSaved= 4 IEnMin= 4 EnMin= -2511.38326246649     IErMin= 4 ErrMin= 2.47D-06
 ErrMax= 2.47D-06  0.00D+00 EMaxC= 1.00D-01 BMatC= 1.19D-08 BMatP= 3.99D-07
 IDIUse=1 WtCom= 1.00D+00 WtEn= 0.00D+00
 Coeff-Com: -0.888D-02 0.252D+00 0.210D+00 0.547D+00
 Coeff:     -0.888D-02 0.252D+00 0.210D+00 0.547D+00
 Gap=     0.194 Goal=   None    Shift=    0.000
 RMSDP=3.26D-07 MaxDP=2.55D-05 DE=-8.49D-07 OVMax= 3.22D-05

 Cycle  11  Pass 1  IDiag  1:
 RMSU=  3.00D-07    CP:  1.00D+00  1.03D+00  5.90D-01  1.01D+00
 E= -2511.38326248171     Delta-E=       -0.000000015223 Rises=F Damp=F
 DIIS: error= 1.33D-06 at cycle   5 NSaved=   5.
 NSaved= 5 IEnMin= 5 EnMin= -2511.38326248171     IErMin= 5 ErrMin= 1.33D-06
 ErrMax= 1.33D-06  0.00D+00 EMaxC= 1.00D-01 BMatC= 1.46D-09 BMatP= 1.19D-08
 IDIUse=1 WtCom= 1.00D+00 WtEn= 0.00D+00
 Coeff-Com:  0.291D-02-0.108D+00-0.506D-01 0.144D+00 0.101D+01
 Coeff:      0.291D-02-0.108D+00-0.506D-01 0.144D+00 0.101D+01
 Gap=     0.194 Goal=   None    Shift=    0.000
 RMSDP=3.06D-07 MaxDP=1.82D-05 DE=-1.52D-08 OVMax= 9.46D-05

 Cycle  12  Pass 1  IDiag  1:
 RMSU=  2.26D-07    CP:  1.00D+00  1.03D+00  6.14D-01  1.14D+00  1.25D+00
 E= -2511.38326248871     Delta-E=       -0.000000007002 Rises=F Damp=F
 DIIS: error= 6.76D-07 at cycle   6 NSaved=   6.
 NSaved= 6 IEnMin= 6 EnMin= -2511.38326248871     IErMin= 6 ErrMin= 6.76D-07
 ErrMax= 6.76D-07  0.00D+00 EMaxC= 1.00D-01 BMatC= 9.07D-10 BMatP= 1.46D-09
 IDIUse=1 WtCom= 1.00D+00 WtEn= 0.00D+00
 Coeff-Com:  0.312D-02-0.103D+00-0.607D-01-0.553D-01 0.598D+00 0.618D+00
 Coeff:      0.312D-02-0.103D+00-0.607D-01-0.553D-01 0.598D+00 0.618D+00
 Gap=     0.194 Goal=   None    Shift=    0.000
 RMSDP=1.29D-07 MaxDP=8.11D-06 DE=-7.00D-09 OVMax= 2.76D-05

 Cycle  13  Pass 1  IDiag  1:
 RMSU=  7.13D-08    CP:  1.00D+00  1.03D+00  6.21D-01  1.17D+00  1.55D+00
                    CP:  1.19D+00
 E= -2511.38326249020     Delta-E=       -0.000000001488 Rises=F Damp=F
 DIIS: error= 1.95D-07 at cycle   7 NSaved=   7.
 NSaved= 7 IEnMin= 7 EnMin= -2511.38326249020     IErMin= 7 ErrMin= 1.95D-07
 ErrMax= 1.95D-07  0.00D+00 EMaxC= 1.00D-01 BMatC= 7.08D-11 BMatP= 9.07D-10
 IDIUse=1 WtCom= 1.00D+00 WtEn= 0.00D+00
 Coeff-Com:  0.317D-03-0.767D-02-0.518D-02-0.755D-01-0.205D-04 0.132D+00
 Coeff-Com:  0.956D+00
 Coeff:      0.317D-03-0.767D-02-0.518D-02-0.755D-01-0.205D-04 0.132D+00
 Coeff:      0.956D+00
 Gap=     0.194 Goal=   None    Shift=    0.000
 RMSDP=6.80D-08 MaxDP=3.06D-06 DE=-1.49D-09 OVMax= 1.88D-05

 Cycle  14  Pass 1  IDiag  1:
 RMSU=  2.71D-08    CP:  1.00D+00  1.03D+00  6.24D-01  1.17D+00  1.66D+00
                    CP:  1.40D+00  1.16D+00
 E= -2511.38326249027     Delta-E=       -0.000000000070 Rises=F Damp=F
 DIIS: error= 1.72D-07 at cycle   8 NSaved=   8.
 NSaved= 8 IEnMin= 8 EnMin= -2511.38326249027     IErMin= 8 ErrMin= 1.72D-07
 ErrMax= 1.72D-07  0.00D+00 EMaxC= 1.00D-01 BMatC= 2.51D-11 BMatP= 7.08D-11
 IDIUse=1 WtCom= 1.00D+00 WtEn= 0.00D+00
 Coeff-Com: -0.283D-03 0.108D-01 0.665D-02-0.349D-01-0.729D-01-0.336D-01
 Coeff-Com:  0.523D+00 0.601D+00
 Coeff:     -0.283D-03 0.108D-01 0.665D-02-0.349D-01-0.729D-01-0.336D-01
 Coeff:      0.523D+00 0.601D+00
 Gap=     0.194 Goal=   None    Shift=    0.000
 RMSDP=2.02D-08 MaxDP=8.37D-07 DE=-7.00D-11 OVMax= 5.02D-06

 Cycle  15  Pass 1  IDiag  1:
 RMSU=  1.26D-08    CP:  1.00D+00  1.03D+00  6.24D-01  1.17D+00  1.70D+00
                    CP:  1.44D+00  1.27D+00  8.89D-01
 E= -2511.38326249036     Delta-E=       -0.000000000095 Rises=F Damp=F
 DIIS: error= 4.25D-08 at cycle   9 NSaved=   9.
 NSaved= 9 IEnMin= 9 EnMin= -2511.38326249036     IErMin= 9 ErrMin= 4.25D-08
 ErrMax= 4.25D-08  0.00D+00 EMaxC= 1.00D-01 BMatC= 2.67D-12 BMatP= 2.51D-11
 IDIUse=1 WtCom= 1.00D+00 WtEn= 0.00D+00
 Coeff-Com: -0.163D-03 0.559D-02 0.364D-02-0.514D-02-0.293D-01-0.422D-01
 Coeff-Com:  0.695D-01 0.254D+00 0.744D+00
 Coeff:     -0.163D-03 0.559D-02 0.364D-02-0.514D-02-0.293D-01-0.422D-01
 Coeff:      0.695D-01 0.254D+00 0.744D+00
 Gap=     0.194 Goal=   None    Shift=    0.000
 RMSDP=8.73D-09 MaxDP=4.01D-07 DE=-9.55D-11 OVMax= 2.07D-06

 SCF Done:  E(RCAM-B3LYP) =  -2511.38326249     A.U. after   15 cycles
            NFock= 15  Conv=0.87D-08     -V/T= 2.0072
 KE= 2.493453512254D+03 PE=-1.521232223552D+04 EE= 5.551887406397D+03
 Leave Link  502 at Wed Dec  5 17:29:30 2018, MaxMem=   536870912 cpu:      3519.0
 (Enter /pbs_home/pkowalski/g09d01/g09/l701.exe)
 Compute integral first derivatives.
 ... and contract with generalized density number  0.
 Leave Link  701 at Wed Dec  5 17:29:31 2018, MaxMem=   536870912 cpu:         5.6
 (Enter /pbs_home/pkowalski/g09d01/g09/l702.exe)
 L702 exits ... SP integral derivatives will be done elsewhere.
 Leave Link  702 at Wed Dec  5 17:29:32 2018, MaxMem=   536870912 cpu:         0.4
 (Enter /pbs_home/pkowalski/g09d01/g09/l703.exe)
 Compute integral first derivatives, UseDBF=F ICtDFT=           0.
 Integral derivatives from FoFJK, PRISM(SPDF).
 Calling FoFJK, ICntrl=      2127 FMM=F ISym2X=0 I1Cent= 0 IOpClX= 0 NMat=1 NMatS=1 NMatT=0.
 FoFJK:  IHMeth= 1 ICntrl=    2127 DoSepK=T KAlg= 0 I1Cent=   0 FoldK=F
 IRaf=         1 NMat=   1 IRICut=       1 DoRegI=T DoRafI=F ISym2E= 0.
 FoFCou: FMM=F IPFlag=           0 FMFlag=      100000 FMFlg1=         800
         NFxFlg=           0 DoJE=F BraDBF=F KetDBF=F FulRan=T
         wScrn=  0.000000 ICntrl=    2527 IOpCl=  0 I1Cent=           0 NGrid=           0
         NMat0=    1 NMatS0=      1 NMatT0=    0 NMatD0=    1 NMtDS0=    0 NMtDT0=    0
 Symmetry not used in FoFCou.
 Leave Link  703 at Wed Dec  5 17:31:44 2018, MaxMem=   536870912 cpu:      1059.1
 (Enter /pbs_home/pkowalski/g09d01/g09/l716.exe)
 Dipole        = 4.74886016D-02-1.48184817D+00-4.71457466D-01
 ***** Axes restored to original set *****
 -------------------------------------------------------------------
 Center     Atomic                   Forces (Hartrees/Bohr)
 Number     Number              X              Y              Z
 -------------------------------------------------------------------
      1       16           0.002100313    0.022028982   -0.003070852
      2       16          -0.001470848    0.014139519   -0.024248416
      3        9           0.014006033    0.002336647   -0.003433885
      4        9          -0.008301144   -0.001830000    0.012129655
      5        9          -0.001985242   -0.019601728   -0.002037154
      6        9           0.007218925    0.007342893   -0.011953858
      7        9          -0.003296957    0.000699082    0.011989076
      8        9          -0.002136722    0.001633927   -0.015577304
      9        6          -0.001114480   -0.033985353    0.053008901
     10        6          -0.040701839    0.013675694   -0.014046338
     11        6           0.046878188    0.027201499   -0.013156185
     12        6           0.002869646   -0.000248467   -0.038238263
     13        6          -0.008331092   -0.000778274   -0.002063117
     14        6           0.008261049   -0.004913847   -0.003698009
     15        6          -0.004676749    0.023265585    0.014604155
     16        6           0.006205945   -0.006759626    0.007823358
     17        6          -0.005876995   -0.026925439    0.008872267
     18        6          -0.024016391   -0.011659597   -0.002767333
     19        6           0.029121116   -0.001105263    0.019650389
     20        6           0.005361018   -0.018256158    0.006243097
     21        6          -0.006493241   -0.012705227    0.004759598
     22        6           0.010627877    0.000018739    0.002135732
     23        6          -0.004136138   -0.005431100    0.001817741
     24        6          -0.007906279   -0.000174069    0.000700171
     25        6           0.005478756   -0.003575637   -0.000380350
     26        6           0.002218879    0.005047774   -0.000617399
     27        6           0.000116391    0.001277428   -0.000335811
     28        6           0.014977245    0.018554841   -0.003006365
     29        6           0.000833609    0.002006407   -0.004179835
     30        6          -0.008018752   -0.001906805    0.001747553
     31        6           0.002994598   -0.004171660    0.000506176
     32        6           0.006029952   -0.000174724   -0.004356664
     33        6          -0.004679111   -0.003060676    0.001294360
     34        6          -0.001671538    0.005112402    0.000959734
     35        6          -0.001181201    0.001353119    0.000307205
     36        6          -0.024881939    0.010331703   -0.002208903
     37        6          -0.001128160   -0.003359319   -0.003656086
     38        1          -0.001981313   -0.001247888   -0.001750387
     39        1           0.000239931    0.003790924    0.000966021
     40        1           0.002855934   -0.001026324    0.001671490
     41        1          -0.000973494    0.001892893   -0.003570021
     42        1          -0.002875007   -0.003038148   -0.001780480
     43        1           0.000426494    0.000929206    0.002869195
     44        1           0.004307217    0.004884907   -0.000830408
     45        1           0.003855975    0.000515586   -0.001053249
     46        1          -0.001690832    0.002021458   -0.000140113
     47        1           0.000665416   -0.002453672    0.000414695
     48        1          -0.002092031   -0.001102778    0.000359297
     49        1          -0.001685740   -0.001040797    0.005272063
     50        1          -0.001060704    0.000585177   -0.004854913
     51        1          -0.002858451   -0.004260743    0.002138917
     52        1          -0.002789062    0.003235941    0.000911729
     53        1          -0.003289560    0.000067899    0.000648152
     54        1           0.001763847    0.001907654   -0.000482158
     55        1          -0.000291369   -0.002565534    0.000217337
     56        1           0.002077579   -0.001053203   -0.000761226
     57        1           0.001289283    0.004416309    0.004266516
     58        1          -0.000129803   -0.001351197   -0.003564349
     59        1           0.000940970   -0.000510944    0.003534849
 -------------------------------------------------------------------
 Cartesian Forces:  Max     0.053008901 RMS     0.010663959
 Leave Link  716 at Wed Dec  5 17:31:45 2018, MaxMem=   536870912 cpu:         0.4
 (Enter /pbs_home/pkowalski/g09d01/g09/l103.exe)

 GradGradGradGradGradGradGradGradGradGradGradGradGradGradGradGradGradGrad
 Berny optimization.
 Using GEDIIS/GDIIS optimizer.
 FormGI is forming the generalized inverse of G from B-inverse, IUseBI=4.
 GSVD:  received Info=                   1 from GESDD.
 Internal  Forces:  Max     0.028382479 RMS     0.005411471
 Search for a local minimum.
 Step number   2 out of a maximum of  337
 All quantities printed in internal units (Hartrees-Bohrs-Radians)
 RMS Force = .54115D-02 SwitMx=.10000D-02 MixMth= 1
 Mixed Optimization -- RFO/linear search
 Update second derivatives using D2CorX and points    1    2
 DE= -6.04D-02 DEPred=-6.11D-02 R= 9.90D-01
 TightC=F SS=  1.41D+00  RLast= 5.37D-01 DXNew= 5.0454D-01 1.6121D+00
 Trust test= 9.90D-01 RLast= 5.37D-01 DXMaxT set to 5.05D-01
 ITU=  1  0
 Use linear search instead of GDIIS.
     Eigenvalues ---    0.00233   0.00460   0.00648   0.00661   0.00727
     Eigenvalues ---    0.00735   0.00740   0.00753   0.00853   0.00879
     Eigenvalues ---    0.00884   0.00950   0.01049   0.01066   0.01139
     Eigenvalues ---    0.01205   0.01219   0.01317   0.01412   0.01492
     Eigenvalues ---    0.01563   0.01685   0.01879   0.01881   0.01953
     Eigenvalues ---    0.01959   0.01984   0.02011   0.02030   0.02047
     Eigenvalues ---    0.02081   0.02089   0.02137   0.02144   0.02155
     Eigenvalues ---    0.02155   0.02169   0.02173   0.02192   0.02218
     Eigenvalues ---    0.02247   0.03350   0.04988   0.05167   0.06851
     Eigenvalues ---    0.07039   0.07309   0.07319   0.07421   0.07474
     Eigenvalues ---    0.07478   0.07632   0.07781   0.08210   0.09355
     Eigenvalues ---    0.09887   0.10376   0.11145   0.11941   0.12126
     Eigenvalues ---    0.14120   0.14534   0.15989   0.15998   0.15999
     Eigenvalues ---    0.15999   0.16000   0.16000   0.16000   0.16000
     Eigenvalues ---    0.16000   0.16000   0.16000   0.16000   0.16000
     Eigenvalues ---    0.16000   0.16000   0.16000   0.16000   0.16000
     Eigenvalues ---    0.16000   0.16000   0.16018   0.16599   0.16925
     Eigenvalues ---    0.19101   0.20157   0.21419   0.21995   0.22000
     Eigenvalues ---    0.22000   0.22009   0.22315   0.23457   0.23464
     Eigenvalues ---    0.23560   0.23997   0.24339   0.24470   0.24768
     Eigenvalues ---    0.24884   0.24920   0.24964   0.24969   0.24981
     Eigenvalues ---    0.24994   0.25000   0.25018   0.25438   0.25929
     Eigenvalues ---    0.27074   0.27272   0.28544   0.28960   0.29531
     Eigenvalues ---    0.30314   0.30434   0.30638   0.31553   0.31564
     Eigenvalues ---    0.31732   0.32147   0.32199   0.32437   0.32569
     Eigenvalues ---    0.32576   0.32589   0.32598   0.32609   0.32617
     Eigenvalues ---    0.32620   0.32642   0.32698   0.32809   0.32874
     Eigenvalues ---    0.32938   0.33130   0.33294   0.33484   0.35440
     Eigenvalues ---    0.35660   0.35681   0.35694   0.35701   0.35707
     Eigenvalues ---    0.35780   0.36019   0.36219   0.36924   0.38187
     Eigenvalues ---    0.40652   0.40740   0.41139   0.41354   0.43822
     Eigenvalues ---    0.44304   0.45625   0.45881   0.45952   0.46030
     Eigenvalues ---    0.46506   0.46770   0.47096   0.47597   0.48254
     Eigenvalues ---    0.48350   0.48572   0.49134   0.49599   0.51145
     Eigenvalues ---    0.51796
 RFO step:  Lambda=-4.51546630D-02 EMin= 2.32844769D-03
 Quartic linear search produced a step of  1.23070.
 Iteration  1 RMS(Cart)=  0.23016492 RMS(Int)=  0.02142673
 Iteration  2 RMS(Cart)=  0.12443040 RMS(Int)=  0.00321669
 Iteration  3 RMS(Cart)=  0.00650442 RMS(Int)=  0.00199899
 Iteration  4 RMS(Cart)=  0.00002710 RMS(Int)=  0.00199897
 Iteration  5 RMS(Cart)=  0.00000012 RMS(Int)=  0.00199897
 ITry= 1 IFail=0 DXMaxC= 1.79D+00 DCOld= 1.00D+10 DXMaxT= 5.05D-01 DXLimC= 3.00D+00 Rises=F
 Variable       Old X    -DE/DX   Delta X   Delta X   Delta X     New X
                                 (Linear)    (Quad)   (Total)
    R1        3.33090  -0.01182  -0.05274  -0.01381  -0.06494   3.26595
    R2        3.35584  -0.01839  -0.08727  -0.00258  -0.09122   3.26462
    R3        3.32437  -0.01603  -0.04332  -0.04342  -0.08601   3.23837
    R4        3.36368  -0.01343  -0.05123  -0.00980  -0.06363   3.30005
    R5        2.57026  -0.01385  -0.04450   0.00060  -0.04390   2.52636
    R6        2.57460  -0.01335  -0.05180   0.00978  -0.04202   2.53258
    R7        2.56370  -0.01971  -0.06367   0.00023  -0.06344   2.50026
    R8        2.58016  -0.01542  -0.05848   0.00882  -0.04966   2.53050
    R9        2.58286  -0.00937  -0.03849   0.00937  -0.02912   2.55374
   R10        2.57309  -0.01509  -0.05384   0.00577  -0.04807   2.52502
   R11        2.75432  -0.01973  -0.06238  -0.03511  -0.09481   2.65952
   R12        2.84276  -0.01623  -0.10412   0.02956  -0.07456   2.76820
   R13        2.83055  -0.00733  -0.03554  -0.00201  -0.03627   2.79427
   R14        2.82431   0.00219   0.00733   0.00245   0.00978   2.83408
   R15        2.67704  -0.02838  -0.14916   0.02718  -0.12007   2.55697
   R16        2.84114   0.00319   0.02333  -0.01123   0.01210   2.85324
   R17        2.86983   0.00605   0.00526   0.02588   0.03109   2.90092
   R18        2.58055  -0.00079   0.00306  -0.00684  -0.00369   2.57686
   R19        2.88026   0.00313   0.00214   0.01794   0.02027   2.90053
   R20        2.83940   0.00195   0.00672   0.00219   0.00905   2.84845
   R21        2.80977  -0.00658  -0.05117   0.02564  -0.02553   2.78424
   R22        2.85704   0.00348   0.00980   0.00538   0.01480   2.87184
   R23        2.76388  -0.01409  -0.07072   0.01092  -0.05991   2.70397
   R24        2.08495  -0.00291  -0.01625   0.00419  -0.01207   2.07288
   R25        2.08781  -0.00263  -0.01158   0.00010  -0.01148   2.07633
   R26        2.08620  -0.00291  -0.01425   0.00183  -0.01242   2.07378
   R27        2.08911  -0.00280  -0.01031  -0.00224  -0.01256   2.07655
   R28        2.08687  -0.00367  -0.01284  -0.00376  -0.01660   2.07027
   R29        2.08563  -0.00269  -0.01523   0.00411  -0.01112   2.07451
   R30        2.81075  -0.00753  -0.03484   0.00192  -0.03292   2.77783
   R31        2.57546   0.00748   0.01876   0.00864   0.02535   2.60080
   R32        2.82498  -0.01022  -0.06557   0.02175  -0.04382   2.78116
   R33        2.56850   0.00471  -0.00523   0.02523   0.01825   2.58675
   R34        2.65887  -0.00351  -0.02643   0.01546  -0.01096   2.64791
   R35        2.66307  -0.00268  -0.02325   0.01520  -0.00804   2.65503
   R36        2.63621  -0.00205  -0.00898   0.00229  -0.00668   2.62952
   R37        2.03855   0.00467   0.02908  -0.01246   0.01662   2.05517
   R38        2.63115  -0.00269  -0.01106   0.00235  -0.00871   2.62244
   R39        2.05382   0.00292   0.01761  -0.00671   0.01090   2.06472
   R40        2.62802  -0.00039   0.00023  -0.00134  -0.00112   2.62691
   R41        2.05675   0.00249   0.01294  -0.00321   0.00973   2.06649
   R42        2.62805   0.00082   0.00190   0.00127   0.00316   2.63122
   R43        2.05679   0.00249   0.01341  -0.00378   0.00963   2.06642
   R44        2.05717   0.00239   0.01439  -0.00539   0.00900   2.06617
   R45        2.84271   0.00162   0.00608   0.00124   0.00732   2.85003
   R46        2.08638  -0.00232  -0.01382   0.00436  -0.00946   2.07692
   R47        2.08279  -0.00315  -0.01597   0.00263  -0.01334   2.06945
   R48        2.07827  -0.00555  -0.01936  -0.00559  -0.02495   2.05333
   R49        2.65459  -0.00296  -0.01860   0.00906  -0.00953   2.64505
   R50        2.65665  -0.00186  -0.01364   0.00787  -0.00577   2.65087
   R51        2.63492  -0.00202  -0.00934   0.00284  -0.00651   2.62841
   R52        2.04986   0.00329   0.01574  -0.00284   0.01290   2.06275
   R53        2.63217  -0.00254  -0.01133   0.00320  -0.00813   2.62404
   R54        2.05612   0.00268   0.01487  -0.00458   0.01029   2.06641
   R55        2.63096  -0.00075  -0.00411   0.00205  -0.00206   2.62890
   R56        2.05665   0.00258   0.01352  -0.00349   0.01004   2.06669
   R57        2.63108   0.00008  -0.00350   0.00450   0.00101   2.63208
   R58        2.05673   0.00254   0.01378  -0.00395   0.00983   2.06656
   R59        2.05698   0.00245   0.01425  -0.00495   0.00929   2.06627
   R60        2.84369  -0.00059  -0.00722   0.00541  -0.00182   2.84187
   R61        2.08750  -0.00274  -0.01203   0.00009  -0.01194   2.07556
   R62        2.08118  -0.00267  -0.01368   0.00247  -0.01121   2.06997
   R63        2.07401  -0.00113  -0.00996   0.00603  -0.00393   2.07008
    A1        1.61539   0.00398   0.02307  -0.00795   0.01665   1.63204
    A2        1.60235   0.00596   0.03585   0.00426   0.03725   1.63961
    A3        2.00068  -0.00918   0.01620  -0.05468  -0.05445   1.94623
    A4        1.88128   0.00603   0.04208   0.00799   0.04580   1.92708
    A5        2.06265   0.01352   0.03409   0.11686   0.14582   2.20847
    A6        1.93679  -0.00082  -0.01880   0.02265  -0.00205   1.93474
    A7        2.04692  -0.00578  -0.00349   0.00773  -0.00525   2.04168
    A8        2.11343   0.01242   0.07122   0.03901   0.10348   2.21691
    A9        1.90030  -0.00072  -0.00834   0.02038   0.00478   1.90508
   A10        2.04701  -0.00105   0.01887   0.01215   0.01833   2.06534
   A11        2.11259   0.00956   0.05743   0.04428   0.09224   2.20483
   A12        2.15303   0.01444  -0.01678   0.11729   0.10063   2.25366
   A13        2.23339  -0.01251   0.01454  -0.09831  -0.08429   2.14910
   A14        1.88766  -0.00185   0.00119  -0.01368  -0.01259   1.87507
   A15        1.89682  -0.00304  -0.03460   0.00637  -0.02905   1.86777
   A16        2.02093   0.00301   0.00598   0.02873   0.03483   2.05576
   A17        1.88723  -0.00150   0.01643  -0.04139  -0.02605   1.86118
   A18        1.91503   0.00194   0.01543   0.00110   0.01663   1.93166
   A19        1.94608  -0.00179  -0.01463   0.00016  -0.01442   1.93166
   A20        1.79657   0.00141   0.01374   0.00353   0.01694   1.81351
   A21        1.93488   0.00216  -0.00914   0.02533   0.01616   1.95104
   A22        2.25638  -0.00065   0.03466  -0.04494  -0.01060   2.24578
   A23        2.08863  -0.00141  -0.02534   0.02253  -0.00320   2.08543
   A24        1.89258  -0.00085  -0.01162   0.00784  -0.00385   1.88873
   A25        1.99330   0.00072   0.00573  -0.00592  -0.00020   1.99310
   A26        2.00025   0.00104   0.01281  -0.00448   0.00848   2.00873
   A27        1.88867  -0.00049  -0.00039  -0.00339  -0.00364   1.88503
   A28        1.88689   0.00100   0.00676  -0.00272   0.00390   1.89079
   A29        1.79630  -0.00143  -0.01321   0.00837  -0.00492   1.79138
   A30        1.89668  -0.00414  -0.03688  -0.00139  -0.03829   1.85839
   A31        1.93236   0.00305   0.02044   0.00763   0.02832   1.96068
   A32        1.91943  -0.00156  -0.01113  -0.00629  -0.01823   1.90120
   A33        1.98259   0.00062   0.00288   0.00428   0.00669   1.98929
   A34        1.94980   0.00154   0.01138   0.00125   0.01262   1.96242
   A35        1.78097   0.00083   0.01746  -0.00583   0.01141   1.79238
   A36        2.10098  -0.00468  -0.01906   0.00119  -0.01926   2.08171
   A37        1.99123   0.00691   0.03557  -0.01503   0.02282   2.01405
   A38        2.19097  -0.00223  -0.01650   0.01389  -0.00406   2.18691
   A39        1.90935  -0.00190  -0.01123  -0.00511  -0.01624   1.89311
   A40        1.94239   0.00442   0.03471  -0.00275   0.03170   1.97409
   A41        1.93029   0.00155   0.01010   0.00122   0.01099   1.94127
   A42        1.89782  -0.00132  -0.01177   0.00304  -0.00857   1.88925
   A43        1.89975  -0.00104  -0.00974  -0.00112  -0.01084   1.88891
   A44        1.88340  -0.00184  -0.01279   0.00490  -0.00850   1.87490
   A45        1.94756   0.00480   0.04073  -0.00663   0.03363   1.98119
   A46        1.92978   0.00263   0.01330   0.00818   0.02078   1.95057
   A47        1.88933  -0.00403  -0.03470   0.00452  -0.02985   1.85948
   A48        1.89321  -0.00149  -0.00400   0.00004  -0.00522   1.88799
   A49        1.90172  -0.00103  -0.00895  -0.00033  -0.00875   1.89298
   A50        1.90163  -0.00102  -0.00690  -0.00597  -0.01279   1.88884
   A51        2.06554   0.00224  -0.00266   0.01053   0.00917   2.07471
   A52        1.95187  -0.00714  -0.04110   0.01866  -0.02512   1.92675
   A53        2.26577   0.00490   0.04376  -0.02917   0.01589   2.28166
   A54        2.06009  -0.00030  -0.00885   0.00110  -0.00608   2.05400
   A55        1.94132  -0.00541  -0.01779   0.00042  -0.02149   1.91983
   A56        2.28060   0.00567   0.02610  -0.00295   0.02455   2.30515
   A57        2.16450  -0.00405  -0.01677  -0.00492  -0.02169   2.14281
   A58        2.07545   0.00346   0.00465   0.01735   0.02199   2.09744
   A59        2.04322   0.00058   0.01212  -0.01245  -0.00032   2.04290
   A60        2.11406   0.00007  -0.00578   0.00692   0.00114   2.11520
   A61        2.14204  -0.00471  -0.02542  -0.00924  -0.03467   2.10737
   A62        2.02706   0.00464   0.03120   0.00230   0.03350   2.06056
   A63        2.12373   0.00035  -0.00093   0.00308   0.00216   2.12589
   A64        2.11421  -0.00298  -0.01896  -0.00175  -0.02071   2.09350
   A65        2.04524   0.00263   0.01988  -0.00134   0.01853   2.06377
   A66        2.10662   0.00054   0.00467  -0.00135   0.00331   2.10993
   A67        2.08553  -0.00116  -0.00897   0.00124  -0.00772   2.07781
   A68        2.09103   0.00062   0.00429   0.00010   0.00440   2.09543
   A69        2.09819   0.00009  -0.00034   0.00192   0.00157   2.09977
   A70        2.08993  -0.00073  -0.00468  -0.00085  -0.00553   2.08440
   A71        2.09506   0.00064   0.00502  -0.00107   0.00395   2.09901
   A72        2.08054  -0.00164  -0.00974   0.00187  -0.00789   2.07265
   A73        2.10152   0.00078   0.00492  -0.00135   0.00358   2.10511
   A74        2.10112   0.00086   0.00482  -0.00052   0.00430   2.10542
   A75        2.00826  -0.00403  -0.00951  -0.01861  -0.02819   1.98007
   A76        2.08284   0.01011   0.01530   0.04778   0.06214   2.14498
   A77        2.18730  -0.00628  -0.00708  -0.03380  -0.04191   2.14538
   A78        1.91336  -0.00163  -0.00115  -0.01724  -0.01825   1.89511
   A79        1.95338   0.00473   0.02417   0.00995   0.03395   1.98734
   A80        1.93147   0.00061  -0.00388   0.01629   0.01215   1.94362
   A81        1.93261  -0.00398  -0.02571  -0.01270  -0.03820   1.89441
   A82        1.84111   0.00165   0.01423   0.00030   0.01459   1.85570
   A83        1.88861  -0.00161  -0.00870   0.00320  -0.00599   1.88262
   A84        2.13645  -0.00397  -0.00991  -0.01298  -0.02291   2.11355
   A85        2.08823   0.00370   0.00848   0.01408   0.02256   2.11078
   A86        2.05759   0.00028   0.00138  -0.00070   0.00067   2.05826
   A87        2.10885   0.00021  -0.00080   0.00188   0.00108   2.10993
   A88        2.11672  -0.00304  -0.01488  -0.00790  -0.02277   2.09395
   A89        2.05690   0.00284   0.01564   0.00610   0.02174   2.07864
   A90        2.11445   0.00013   0.00270  -0.00278  -0.00009   2.11436
   A91        2.10270  -0.00209  -0.01336  -0.00148  -0.01483   2.08787
   A92        2.06593   0.00196   0.01066   0.00427   0.01493   2.08086
   A93        2.10243   0.00035   0.00427  -0.00246   0.00181   2.10423
   A94        2.08812  -0.00077  -0.00623   0.00118  -0.00505   2.08306
   A95        2.09259   0.00042   0.00196   0.00127   0.00323   2.09582
   A96        2.09752   0.00023   0.00039   0.00180   0.00218   2.09970
   A97        2.09111  -0.00061  -0.00312  -0.00165  -0.00478   2.08633
   A98        2.09456   0.00039   0.00273  -0.00014   0.00259   2.09715
   A99        2.08516  -0.00118  -0.00793   0.00244  -0.00550   2.07966
   A100       2.09907   0.00054   0.00395  -0.00164   0.00231   2.10138
   A101       2.09889   0.00064   0.00398  -0.00078   0.00320   2.10210
   A102       1.95882  -0.00255  -0.00308  -0.00745  -0.01197   1.94685
   A103       2.09647   0.00561  -0.00049   0.03416   0.03436   2.13083
   A104       2.22591  -0.00306   0.00319  -0.02616  -0.02226   2.20365
   A105       1.90224   0.00231   0.00865   0.01391   0.02259   1.92483
   A106       1.93760   0.00306   0.01716  -0.00036   0.01678   1.95437
   A107       1.97646  -0.00367  -0.02064  -0.00494  -0.02547   1.95098
   A108       1.89053  -0.00384  -0.02153  -0.01112  -0.03274   1.85779
   A109       1.83832   0.00329   0.02283   0.01165   0.03463   1.87296
   A110       1.91431  -0.00121  -0.00685  -0.00872  -0.01554   1.89877
    D1        0.10478  -0.00326  -0.03748  -0.06252  -0.10254   0.00224
    D2       -2.37618  -0.01692  -0.14049  -0.17698  -0.31160  -2.68778
    D3        3.05909   0.00303   0.03336   0.03934   0.07203   3.13112
    D4       -0.08446   0.00319   0.03448   0.05104   0.08483   0.00036
    D5        0.27335  -0.00519  -0.08440  -0.05780  -0.14453   0.12881
    D6       -2.25863  -0.01826  -0.17824  -0.17183  -0.34356  -2.60219
    D7        2.95669   0.00448   0.05214   0.03568   0.09087   3.04756
    D8       -0.13835   0.00513   0.06355   0.06419   0.13084  -0.00751
    D9        2.01097   0.02092   0.17480   0.16283   0.33040   2.34137
   D10       -1.76693   0.02701   0.23884   0.26904   0.50496  -1.26197
   D11       -0.32508   0.00426   0.07871   0.03868   0.11753  -0.20755
   D12        2.18021   0.01036   0.14275   0.14489   0.29209   2.47229
   D13        3.01425  -0.00345  -0.01490  -0.01001  -0.02539   2.98886
   D14        0.03484  -0.00415  -0.00531  -0.05683  -0.06214  -0.02730
   D15       -1.02053   0.00984   0.09463   0.06355   0.15819  -0.86234
   D16        2.28324   0.00913   0.10422   0.01674   0.12144   2.40468
   D17        0.23116  -0.00077  -0.02730   0.00355  -0.02191   0.20925
   D18       -2.81100   0.00175  -0.01281   0.05374   0.04520  -2.76580
   D19       -2.07177  -0.00583  -0.11713  -0.03158  -0.15723  -2.22900
   D20        1.16925  -0.00331  -0.10264   0.01862  -0.09012   1.07914
   D21       -0.86183   0.00547   0.04422   0.05269   0.10009  -0.76174
   D22       -2.97064   0.00233   0.01429   0.05150   0.06777  -2.90287
   D23        1.23073   0.00451   0.03627   0.05118   0.08976   1.32049
   D24        2.95401  -0.00325  -0.02032  -0.06594  -0.08806   2.86595
   D25        0.84520  -0.00639  -0.05026  -0.06714  -0.12038   0.72482
   D26       -1.23661  -0.00421  -0.02827  -0.06746  -0.09840  -1.33501
   D27        3.03951   0.00269   0.03545   0.02961   0.06537   3.10488
   D28       -0.10373   0.00331   0.03720   0.06137   0.09940  -0.00432
   D29       -0.79203   0.01200   0.12283   0.13434   0.25836  -0.53367
   D30        2.34792   0.01261   0.12458   0.16610   0.29239   2.64032
   D31        1.20294   0.00540   0.04250   0.05480   0.09964   1.30257
   D32       -0.89460   0.00549   0.04239   0.05610   0.10118  -0.79342
   D33       -2.98791   0.00386   0.02963   0.05092   0.08271  -2.90520
   D34       -1.19409  -0.00527  -0.04256  -0.06279  -0.10780  -1.30189
   D35        2.99155  -0.00518  -0.04267  -0.06149  -0.10625   2.88530
   D36        0.89825  -0.00681  -0.05542  -0.06667  -0.12473   0.77352
   D37        0.87129   0.00049  -0.02175   0.02363   0.00053   0.87182
   D38       -1.28322   0.00072   0.00747  -0.00731  -0.00101  -1.28422
   D39        2.92639   0.00115   0.01016  -0.00990  -0.00142   2.92497
   D40       -2.40468  -0.00016  -0.02828   0.05255   0.02488  -2.37980
   D41        1.72400   0.00007   0.00094   0.02161   0.02335   1.74734
   D42       -0.34958   0.00050   0.00364   0.01902   0.02294  -0.32664
   D43        2.96140   0.00213  -0.00776   0.04720   0.03738   2.99878
   D44       -0.09113   0.00084  -0.00844   0.00615  -0.00416  -0.09529
   D45       -0.03778   0.00006   0.00222  -0.00555  -0.00313  -0.04092
   D46       -3.09031  -0.00124   0.00154  -0.04659  -0.04468  -3.13498
   D47       -1.36833   0.00267   0.01734  -0.01025   0.00673  -1.36160
   D48        0.74110   0.00170   0.00599  -0.00655  -0.00090   0.74020
   D49        2.73571   0.00196   0.00729  -0.00708  -0.00023   2.73548
   D50        0.71595  -0.00309  -0.02357  -0.02868  -0.05202   0.66392
   D51        2.82538  -0.00406  -0.03492  -0.02498  -0.05966   2.76572
   D52       -1.46320  -0.00379  -0.03363  -0.02551  -0.05899  -1.52219
   D53        2.76773  -0.00085  -0.00443  -0.02532  -0.02982   2.73791
   D54       -1.40602  -0.00182  -0.01578  -0.02162  -0.03745  -1.44348
   D55        0.58858  -0.00156  -0.01448  -0.02215  -0.03678   0.55180
   D56       -1.63055  -0.00061  -0.01231  -0.00249  -0.01528  -1.64583
   D57        2.51297   0.00204   0.01835  -0.00958   0.00863   2.52160
   D58        0.41163  -0.00065  -0.00746  -0.00956  -0.01754   0.39409
   D59        1.43172   0.00056  -0.00826   0.03011   0.02142   1.45314
   D60       -0.70794   0.00322   0.02240   0.02301   0.04533  -0.66261
   D61       -2.80928   0.00052  -0.00342   0.02304   0.01916  -2.79012
   D62       -1.37285   0.00026  -0.02725   0.07664   0.04912  -1.32373
   D63        1.77059  -0.00044  -0.02931   0.04104   0.01142   1.78201
   D64        1.86455  -0.00129  -0.02907   0.03277   0.00401   1.86856
   D65       -1.27520  -0.00199  -0.03113  -0.00283  -0.03369  -1.30889
   D66       -0.72650   0.00459   0.03590   0.03062   0.06637  -0.66014
   D67        1.38112  -0.00068  -0.01094   0.02541   0.01436   1.39548
   D68       -2.77798   0.00132   0.00811   0.02761   0.03594  -2.74204
   D69       -2.83920   0.00427   0.03750   0.02551   0.06280  -2.77640
   D70       -0.73157  -0.00100  -0.00934   0.02030   0.01079  -0.72078
   D71        1.39251   0.00101   0.00971   0.02250   0.03237   1.42488
   D72        1.44809   0.00508   0.04131   0.02654   0.06762   1.51572
   D73       -2.72747  -0.00018  -0.00553   0.02133   0.01562  -2.71184
   D74       -0.60339   0.00182   0.01352   0.02353   0.03720  -0.56619
   D75        0.04361  -0.00117  -0.01310  -0.02573  -0.03887   0.00474
   D76        3.12248  -0.00137  -0.01917  -0.01829  -0.03781   3.08467
   D77       -3.09973  -0.00052  -0.01125   0.00792  -0.00251  -3.10224
   D78       -0.02086  -0.00072  -0.01731   0.01537  -0.00144  -0.02230
   D79       -2.61048   0.00203   0.02478   0.02196   0.04694  -2.56355
   D80        0.48412   0.00229   0.02353   0.03242   0.05614   0.54026
   D81        0.53348   0.00186   0.02361   0.00774   0.03117   0.56465
   D82       -2.65510   0.00211   0.02236   0.01820   0.04036  -2.61473
   D83        0.03879  -0.00143  -0.01638  -0.02434  -0.04156  -0.00276
   D84       -3.03438  -0.00160  -0.00959  -0.03520  -0.04519  -3.07957
   D85       -3.10505  -0.00126  -0.01522  -0.01087  -0.02679  -3.13184
   D86        0.10497  -0.00143  -0.00843  -0.02172  -0.03042   0.07454
   D87        3.07918  -0.00027   0.00030   0.00226   0.00363   3.08282
   D88       -0.05501  -0.00020   0.00022   0.00457   0.00586  -0.04915
   D89       -0.11963  -0.00146  -0.01505  -0.03265  -0.04877  -0.16840
   D90        3.02936  -0.00140  -0.01513  -0.03034  -0.04654   2.98282
   D91       -0.03229  -0.00273  -0.02801  -0.04925  -0.07975  -0.11204
   D92        3.00304  -0.00434  -0.04223  -0.09750  -0.14008   2.86297
   D93       -3.11970  -0.00171  -0.01358  -0.01622  -0.03066   3.13283
   D94       -0.08437  -0.00332  -0.02779  -0.06447  -0.09098  -0.17535
   D95       -3.13940  -0.00009  -0.00137   0.00077  -0.00063  -3.14003
   D96       -0.00666  -0.00018  -0.00161  -0.00180  -0.00337  -0.01003
   D97       -0.00508  -0.00014  -0.00132  -0.00139  -0.00270  -0.00778
   D98        3.12766  -0.00023  -0.00155  -0.00395  -0.00544   3.12222
   D99        3.13926  -0.00011  -0.00040  -0.00226  -0.00268   3.13658
   D100      -0.00716  -0.00025  -0.00194  -0.00335  -0.00526  -0.01242
   D101       0.00456  -0.00003  -0.00036  -0.00013  -0.00048   0.00408
   D102       3.14132  -0.00017  -0.00189  -0.00122  -0.00306   3.13826
   D103       0.00213   0.00016   0.00170   0.00135   0.00303   0.00515
   D104       3.14072   0.00003   0.00044  -0.00002   0.00041   3.14113
   D105      -3.13117   0.00029   0.00217   0.00381   0.00602  -3.12515
   D106       0.00742   0.00016   0.00091   0.00244   0.00341   0.01083
   D107      -0.00103   0.00018   0.00170   0.00170   0.00339   0.00236
   D108       3.13938   0.00000  -0.00008   0.00028   0.00020   3.13958
   D109      -3.13798   0.00033   0.00325   0.00275   0.00604  -3.13194
   D110       0.00244   0.00015   0.00147   0.00133   0.00285   0.00528
   D111       0.00158  -0.00002  -0.00039   0.00030  -0.00008   0.00150
   D112       3.14109  -0.00004  -0.00045  -0.00033  -0.00076   3.14033
   D113      -3.13700   0.00012   0.00089   0.00167   0.00258  -3.13442
   D114       0.00251   0.00010   0.00083   0.00105   0.00190   0.00441
   D115      -0.00212  -0.00015  -0.00128  -0.00179  -0.00306  -0.00518
   D116       3.14156  -0.00013  -0.00122  -0.00117  -0.00238   3.13917
   D117       3.14066   0.00002   0.00051  -0.00037   0.00016   3.14082
   D118       0.00115   0.00005   0.00056   0.00026   0.00084   0.00199
   D119       2.09481   0.00155   0.00751   0.01706   0.02383   2.11865
   D120      -2.03688  -0.00143  -0.00945  -0.00465  -0.01517  -2.05205
   D121       0.07119   0.00015  -0.00685   0.01746   0.01002   0.08121
   D122      -0.93634   0.00407   0.02357   0.07116   0.09558  -0.84076
   D123       1.21515   0.00108   0.00660   0.04945   0.05658   1.27173
   D124      -2.95997   0.00267   0.00920   0.07157   0.08177  -2.87820
   D125       3.12166   0.00018  -0.00092   0.00520   0.00417   3.12583
   D126       0.02148   0.00009  -0.00012   0.00257   0.00237   0.02385
   D127       0.02627  -0.00017   0.00012  -0.00547  -0.00535   0.02093
   D128      -3.07391  -0.00025   0.00092  -0.00810  -0.00715  -3.08106
   D129      -3.12583   0.00015   0.00187  -0.00159   0.00016  -3.12567
   D130       0.03201   0.00011   0.00184  -0.00219  -0.00044   0.03157
   D131      -0.02912   0.00028   0.00036   0.00804   0.00842  -0.02070
   D132       3.12872   0.00024   0.00033   0.00745   0.00782   3.13654
   D133      -0.00681   0.00002  -0.00008   0.00024   0.00014  -0.00667
   D134      -3.13726   0.00006   0.00056   0.00034   0.00089  -3.13636
   D135       3.09476  -0.00004  -0.00153   0.00246   0.00090   3.09566
   D136      -0.03569   0.00001  -0.00090   0.00257   0.00165  -0.03404
   D137       0.01240  -0.00023  -0.00099  -0.00526  -0.00627   0.00612
   D138      -3.13067  -0.00010  -0.00030  -0.00252  -0.00282  -3.13350
   D139       3.13807  -0.00023  -0.00118  -0.00473  -0.00594   3.13213
   D140      -0.00499  -0.00010  -0.00048  -0.00199  -0.00249  -0.00749
   D141      -0.01068   0.00005  -0.00043   0.00267   0.00225  -0.00843
   D142      -3.14026  -0.00002  -0.00011  -0.00002  -0.00012  -3.14038
   D143       3.11975   0.00000  -0.00112   0.00256   0.00144   3.12118
   D144      -0.00984  -0.00006  -0.00079  -0.00013  -0.00093  -0.01077
   D145       0.00791   0.00006   0.00095  -0.00019   0.00078   0.00869
   D146       3.13750   0.00012   0.00063   0.00250   0.00314   3.14063
   D147      -3.13220  -0.00007   0.00026  -0.00293  -0.00269  -3.13489
   D148      -0.00262  -0.00001  -0.00006  -0.00025  -0.00033  -0.00295
   D149      -0.84661   0.00263   0.02225   0.02078   0.04320  -0.80341
   D150       1.23433   0.00122   0.01158   0.01567   0.02755   1.26189
   D151      -2.88648  -0.00076   0.00046   0.00014   0.00091  -2.88557
   D152       2.22176   0.00249   0.01492   0.03073   0.04529   2.26705
   D153      -1.98049   0.00109   0.00425   0.02561   0.02965  -1.95084
   D154       0.18189  -0.00090  -0.00687   0.01009   0.00301   0.18489
         Item               Value     Threshold  Converged?
 Maximum Force            0.028382     0.000450     NO 
 RMS     Force            0.005411     0.000300     NO 
 Maximum Displacement     1.790626     0.001800     NO 
 RMS     Displacement     0.345460     0.001200     NO 
 Predicted change in Energy=-6.978520D-02
 Lowest energy point so far.  Saving SCF results.
 GradGradGradGradGradGradGradGradGradGradGradGradGradGradGradGradGradGrad

 Leave Link  103 at Wed Dec  5 17:31:46 2018, MaxMem=   536870912 cpu:         2.3
 (Enter /pbs_home/pkowalski/g09d01/g09/l202.exe)
 Stoichiometry    C29H22F6S2
 Framework group  C1[X(C29H22F6S2)]
 Deg. of freedom   171
 Full point group                 C1      NOp   1
 RotChk:  IX=0 Diff= 2.86D-02
 Largest Abelian subgroup         C1      NOp   1
 Largest concise Abelian subgroup C1      NOp   1
                         Standard orientation:                         
 ---------------------------------------------------------------------
 Center     Atomic      Atomic             Coordinates (Angstroms)
 Number     Number       Type             X           Y           Z
 ---------------------------------------------------------------------
      1         16           0        2.182397   -1.509759    1.706461
      2         16           0       -1.374955   -2.062221   -0.237243
      3          9           0       -2.564107    3.321539   -0.284983
      4          9           0       -1.058574    3.546026   -1.806477
      5          9           0       -0.336229    5.135122    0.218979
      6          9           0       -1.021572    3.683344    1.659133
      7          9           0        1.664197    3.567194   -0.513331
      8          9           0        1.539770    3.207981    1.605972
      9          6           0       -1.373421    0.399171   -0.996086
     10          6           0       -0.514393   -0.702703   -0.826995
     11          6           0        1.006025   -0.250454    1.575267
     12          6           0       -0.788241    1.625434   -0.448650
     13          6           0       -1.282242    3.073600   -0.572426
     14          6           0        0.424940    1.659352    0.173035
     15          6           0       -0.444169    3.838847    0.460980
     16          6           0        0.867590    3.071510    0.459267
     17          6           0        1.314111    0.536512    0.518565
     18          6           0        0.269577    0.175072    2.822777
     19          6           0        0.762695   -0.973660   -1.565119
     20          6           0        3.079770   -0.959287    0.336726
     21          6           0       -2.935947   -1.296808   -0.401689
     22          6           0       -4.129689   -2.111600   -0.124059
     23          6           0       -5.429242   -1.588586   -0.155993
     24          6           0       -3.996242   -3.471944    0.200936
     25          6           0       -6.535028   -2.388969    0.113914
     26          6           0       -5.098060   -4.270022    0.474574
     27          6           0       -6.382353   -3.733976    0.430178
     28          6           0       -2.785436   -0.026459   -0.888839
     29          6           0       -3.927241    0.769146   -1.470110
     30          6           0        4.292721   -1.690116   -0.057523
     31          6           0        5.386680   -1.024017   -0.622085
     32          6           0        4.406258   -3.070897    0.162359
     33          6           0        6.539426   -1.716999   -0.976397
     34          6           0        5.557470   -3.762147   -0.191260
     35          6           0        6.631679   -3.089487   -0.768843
     36          6           0        2.490536    0.160748   -0.204097
     37          6           0        2.931404    0.886251   -1.445411
     38          1           0        0.951396    0.769853    3.442932
     39          1           0       -0.089214   -0.673025    3.422151
     40          1           0       -0.601401    0.796043    2.577680
     41          1           0        1.394451   -1.733216   -1.084014
     42          1           0        1.359254   -0.063621   -1.692199
     43          1           0        0.477090   -1.338668   -2.560273
     44          1           0       -5.600644   -0.538890   -0.382976
     45          1           0       -3.004717   -3.929544    0.236461
     46          1           0       -7.533465   -1.944255    0.079608
     47          1           0       -4.949374   -5.324868    0.721431
     48          1           0       -7.254328   -4.358464    0.642623
     49          1           0       -4.466785    0.134747   -2.187300
     50          1           0       -4.639716    1.132939   -0.722254
     51          1           0       -3.566644    1.626540   -2.031794
     52          1           0        5.356260    0.058949   -0.755380
     53          1           0        3.570132   -3.618101    0.606432
     54          1           0        7.381101   -1.170542   -1.411166
     55          1           0        5.614816   -4.839883   -0.014885
     56          1           0        7.539602   -3.631418   -1.047342
     57          1           0        2.077479    1.043641   -2.118013
     58          1           0        3.334538    1.879162   -1.218550
     59          1           0        3.684653    0.318366   -2.002283
 ---------------------------------------------------------------------
 Rotational constants (GHZ):      0.1174874      0.0765481      0.0522478
 Leave Link  202 at Wed Dec  5 17:31:47 2018, MaxMem=   536870912 cpu:         0.0
 (Enter /pbs_home/pkowalski/g09d01/g09/l301.exe)
 Basis read from rwf:  (5D, 7F)
 No pseudopotential information found on rwf file.
 There are   673 symmetry adapted cartesian basis functions of A   symmetry.
 There are   636 symmetry adapted basis functions of A   symmetry.
   636 basis functions,  1103 primitive gaussians,   673 cartesian basis functions
   141 alpha electrons      141 beta electrons
       nuclear repulsion energy      4717.3732135457 Hartrees.
 IExCor=20419 DFT=T Ex+Corr=CAM-B3LYP ExCW=0 ScaHFX=  1.000000
 ScaDFX=  1.000000  1.000000  1.000000  0.810000 ScalE2=  1.000000  1.000000
 IRadAn=      0 IRanWt=     -1 IRanGd=            0 ICorTp=0 IEmpDi=  4
  HFx wShort=  0.000000 wLong=  0.330000 cFull=  0.190000 cShort=  0.000000 cLong=  0.460000
  DFx wShort=  0.000000 wLong=  0.330000 cFull=  0.190000 cShort=  0.000000 cLong=  0.460000
 NAtoms=   59 NActive=   59 NUniq=   59 SFac= 1.00D+00 NAtFMM=   60 NAOKFM=F Big=F
 Integral buffers will be    131072 words long.
 Raffenetti 2 integral format.
 Two-electron integral symmetry is turned on.
 No density basis found on file   724.
 Leave Link  301 at Wed Dec  5 17:31:47 2018, MaxMem=   536870912 cpu:         0.8
 (Enter /pbs_home/pkowalski/g09d01/g09/l302.exe)
 NPDir=0 NMtPBC=     1 NCelOv=     1 NCel=       1 NClECP=     1 NCelD=      1
         NCelK=      1 NCelE2=     1 NClLst=     1 CellRange=     0.0.
 One-electron integrals computed using PRISM.
 NBasis=   636 RedAO= T EigKep=  2.84D-04  NBF=   636
 NBsUse=   636 1.00D-06 EigRej= -1.00D+00 NBFU=   636
 Precomputing XC quadrature grid using
 IXCGrd= 4 IRadAn=           0 IRanWt=          -1 IRanGd=           0 AccXCQ= 0.00D+00.
 Generated NRdTot=       0 NPtTot=           0 NUsed=           0 NTot=          32
 NSgBfM=   628   628   628   629   629 MxSgAt=    59 MxSgA2=    59.
 Leave Link  302 at Wed Dec  5 17:31:48 2018, MaxMem=   536870912 cpu:        13.2
 (Enter /pbs_home/pkowalski/g09d01/g09/l303.exe)
 DipDrv:  MaxL=1.
 Leave Link  303 at Wed Dec  5 17:31:49 2018, MaxMem=   536870912 cpu:         1.7
 (Enter /pbs_home/pkowalski/g09d01/g09/l401.exe)
 Initial guess from the checkpoint file:  "dae0068freq_open_cam-b3lyp_air.chk"
 B after Tr=     0.000000    0.000000    0.000000
         Rot=    0.999919    0.007402    0.001095    0.010285 Ang=   1.46 deg.
 Guess basis will be translated and rotated to current coordinates.
 JPrj=2 DoOrth=T DoCkMO=T.
 Generating alternative initial guess.
 ExpMin= 1.22D-01 ExpMax= 9.18D+03 ExpMxC= 1.38D+03 IAcc=1 IRadAn=         1 AccDes= 0.00D+00
 Harris functional with IExCor=20419 and IRadAn=       1 diagonalized for initial guess.
 HarFok:  IExCor=20419 AccDes= 0.00D+00 IRadAn=         1 IDoV= 1 UseB2=F ITyADJ=14
 ICtDFT=  3500011 ScaDFX=  1.000000  1.000000  1.000000  1.000000
 FoFCou: FMM=F IPFlag=           0 FMFlag=      100000 FMFlg1=           0
         NFxFlg=           0 DoJE=T BraDBF=F KetDBF=T FulRan=T
         wScrn=  0.000000 ICntrl=     500 IOpCl=  0 I1Cent=   200000004 NGrid=           0
         NMat0=    1 NMatS0=      1 NMatT0=    0 NMatD0=    1 NMtDS0=    0 NMtDT0=    0
 Petite list used in FoFCou.
 Harris En= -2437.14951814134    
 Leave Link  401 at Wed Dec  5 17:31:53 2018, MaxMem=   536870912 cpu:        33.9
 (Enter /pbs_home/pkowalski/g09d01/g09/l502.exe)
 Closed shell SCF:
 Using DIIS extrapolation, IDIIS=  1040.
 Integral symmetry usage will be decided dynamically.
 IVT=     1387805 IEndB=     1387805 NGot=   536870912 MDV=   535953350
 LenX=   535953350 LenY=   535499748
 Requested convergence on RMS density matrix=1.00D-08 within 128 cycles.
 Requested convergence on MAX density matrix=1.00D-06.
 Requested convergence on             energy=1.00D-06.
 No special actions if energy rises.
 Fock matrices will be formed incrementally for  20 cycles.
 Integral accuracy reduced to 1.0D-05 until final iterations.

 Cycle   1  Pass 0  IDiag  1:
 FoFJK:  IHMeth= 1 ICntrl=       0 DoSepK=T KAlg= 0 I1Cent=   0 FoldK=F
 IRaf=         1 NMat=   1 IRICut=       1 DoRegI=T DoRafI=F ISym2E= 0.
 FoFCou: FMM=F IPFlag=           0 FMFlag=      100000 FMFlg1=           0
         NFxFlg=           0 DoJE=T BraDBF=F KetDBF=F FulRan=T
         wScrn=  0.000000 ICntrl=     500 IOpCl=  0 I1Cent=           0 NGrid=           0
         NMat0=    1 NMatS0=      1 NMatT0=    0 NMatD0=    1 NMtDS0=    0 NMtDT0=    0
 Symmetry not used in FoFCou.
 E= -2511.16155621484    
 DIIS: error= 7.44D-03 at cycle   1 NSaved=   1.
 NSaved= 1 IEnMin= 1 EnMin= -2511.16155621484     IErMin= 1 ErrMin= 7.44D-03
 ErrMax= 7.44D-03  0.00D+00 EMaxC= 1.00D-01 BMatC= 1.47D-01 BMatP= 1.47D-01
 IDIUse=3 WtCom= 9.26D-01 WtEn= 7.44D-02
 Coeff-Com:  0.100D+01
 Coeff-En:   0.100D+01
 Coeff:      0.100D+01
 Gap=     0.660 Goal=   None    Shift=    0.000
 GapD=    0.660 DampG=2.000 DampE=1.000 DampFc=2.0000 IDamp=-1.
 RMSDP=1.51D-03 MaxDP=1.11D-01              OVMax= 5.03D-02

 Cycle   2  Pass 0  IDiag  1:
 RMSU=  1.51D-03    CP:  1.00D+00
 E= -2511.37596686549     Delta-E=       -0.214410650649 Rises=F Damp=F
 DIIS: error= 1.52D-03 at cycle   2 NSaved=   2.
 NSaved= 2 IEnMin= 2 EnMin= -2511.37596686549     IErMin= 2 ErrMin= 1.52D-03
 ErrMax= 1.52D-03  0.00D+00 EMaxC= 1.00D-01 BMatC= 6.93D-03 BMatP= 1.47D-01
 IDIUse=3 WtCom= 9.85D-01 WtEn= 1.52D-02
 Coeff-Com: -0.714D-01 0.107D+01
 Coeff-En:   0.000D+00 0.100D+01
 Coeff:     -0.703D-01 0.107D+01
 Gap=     0.222 Goal=   None    Shift=    0.000
 RMSDP=4.82D-04 MaxDP=2.87D-02 DE=-2.14D-01 OVMax= 3.84D-02

 Cycle   3  Pass 0  IDiag  1:
 RMSU=  4.80D-04    CP:  9.99D-01  1.02D+00
 E= -2511.38112503723     Delta-E=       -0.005158171747 Rises=F Damp=F
 DIIS: error= 1.91D-03 at cycle   3 NSaved=   3.
 NSaved= 3 IEnMin= 3 EnMin= -2511.38112503723     IErMin= 2 ErrMin= 1.52D-03
 ErrMax= 1.91D-03  0.00D+00 EMaxC= 1.00D-01 BMatC= 7.95D-03 BMatP= 6.93D-03
 IDIUse=3 WtCom= 1.86D-01 WtEn= 8.14D-01
 Coeff-Com: -0.782D-01 0.594D+00 0.484D+00
 Coeff-En:   0.000D+00 0.244D+00 0.756D+00
 Coeff:     -0.146D-01 0.309D+00 0.705D+00
 Gap=     0.218 Goal=   None    Shift=    0.000
 RMSDP=4.72D-04 MaxDP=4.27D-02 DE=-5.16D-03 OVMax= 3.57D-02

 Cycle   4  Pass 0  IDiag  1:
 RMSU=  2.21D-04    CP:  1.00D+00  1.13D+00  1.99D-01
 E= -2511.38403482171     Delta-E=       -0.002909784475 Rises=F Damp=F
 DIIS: error= 1.57D-03 at cycle   4 NSaved=   4.
 NSaved= 4 IEnMin= 4 EnMin= -2511.38403482171     IErMin= 2 ErrMin= 1.52D-03
 ErrMax= 1.57D-03  0.00D+00 EMaxC= 1.00D-01 BMatC= 5.36D-03 BMatP= 6.93D-03
 IDIUse=3 WtCom= 9.84D-01 WtEn= 1.57D-02
 Coeff-Com: -0.211D-01 0.643D-01 0.457D+00 0.500D+00
 Coeff-En:   0.000D+00 0.000D+00 0.409D+00 0.591D+00
 Coeff:     -0.207D-01 0.633D-01 0.456D+00 0.501D+00
 Gap=     0.219 Goal=   None    Shift=    0.000
 RMSDP=2.16D-04 MaxDP=2.04D-02 DE=-2.91D-03 OVMax= 1.89D-02

 Cycle   5  Pass 0  IDiag  1:
 RMSU=  5.43D-05    CP:  9.99D-01  1.09D+00  5.89D-01  6.53D-01
 E= -2511.38949198623     Delta-E=       -0.005457164524 Rises=F Damp=F
 DIIS: error= 2.21D-04 at cycle   5 NSaved=   5.
 NSaved= 5 IEnMin= 5 EnMin= -2511.38949198623     IErMin= 5 ErrMin= 2.21D-04
 ErrMax= 2.21D-04  0.00D+00 EMaxC= 1.00D-01 BMatC= 1.01D-04 BMatP= 5.36D-03
 IDIUse=3 WtCom= 9.98D-01 WtEn= 2.21D-03
 Coeff-Com:  0.202D-02-0.691D-01 0.163D+00 0.269D+00 0.636D+00
 Coeff-En:   0.000D+00 0.000D+00 0.000D+00 0.000D+00 0.100D+01
 Coeff:      0.202D-02-0.689D-01 0.162D+00 0.268D+00 0.637D+00
 Gap=     0.217 Goal=   None    Shift=    0.000
 RMSDP=2.82D-05 MaxDP=1.43D-03 DE=-5.46D-03 OVMax= 2.62D-03

 Cycle   6  Pass 0  IDiag  1:
 RMSU=  1.80D-05    CP:  9.99D-01  1.10D+00  5.98D-01  7.22D-01  7.29D-01
 E= -2511.38960499340     Delta-E=       -0.000113007169 Rises=F Damp=F
 DIIS: error= 7.63D-05 at cycle   6 NSaved=   6.
 NSaved= 6 IEnMin= 6 EnMin= -2511.38960499340     IErMin= 6 ErrMin= 7.63D-05
 ErrMax= 7.63D-05  0.00D+00 EMaxC= 1.00D-01 BMatC= 6.68D-06 BMatP= 1.01D-04
 IDIUse=1 WtCom= 1.00D+00 WtEn= 0.00D+00
 Coeff-Com:  0.258D-02-0.352D-01 0.324D-01 0.735D-01 0.279D+00 0.648D+00
 Coeff:      0.258D-02-0.352D-01 0.324D-01 0.735D-01 0.279D+00 0.648D+00
 Gap=     0.217 Goal=   None    Shift=    0.000
 RMSDP=8.15D-06 MaxDP=3.08D-04 DE=-1.13D-04 OVMax= 7.45D-04

 Initial convergence to 1.0D-05 achieved.  Increase integral accuracy.
 Cycle   7  Pass 1  IDiag  1:
 E= -2511.38984886123     Delta-E=       -0.000243867828 Rises=F Damp=F
 DIIS: error= 1.71D-04 at cycle   1 NSaved=   1.
 NSaved= 1 IEnMin= 1 EnMin= -2511.38984886123     IErMin= 1 ErrMin= 1.71D-04
 ErrMax= 1.71D-04  0.00D+00 EMaxC= 1.00D-01 BMatC= 1.97D-05 BMatP= 1.97D-05
 IDIUse=3 WtCom= 9.98D-01 WtEn= 1.71D-03
 Coeff-Com:  0.100D+01
 Coeff-En:   0.100D+01
 Coeff:      0.100D+01
 Gap=     0.217 Goal=   None    Shift=    0.000
 RMSDP=8.15D-06 MaxDP=3.08D-04 DE=-2.44D-04 OVMax= 6.39D-04

 Cycle   8  Pass 1  IDiag  1:
 RMSU=  2.32D-04    CP:  1.00D+00
 E= -2511.38986961610     Delta-E=       -0.000020754868 Rises=F Damp=F
 DIIS: error= 2.78D-05 at cycle   2 NSaved=   2.
 NSaved= 2 IEnMin= 2 EnMin= -2511.38986961610     IErMin= 2 ErrMin= 2.78D-05
 ErrMax= 2.78D-05  0.00D+00 EMaxC= 1.00D-01 BMatC= 1.10D-06 BMatP= 1.97D-05
 IDIUse=1 WtCom= 1.00D+00 WtEn= 0.00D+00
 Coeff-Com:  0.595D-01 0.940D+00
 Coeff:      0.595D-01 0.940D+00
 Gap=     0.217 Goal=   None    Shift=    0.000
 RMSDP=9.06D-06 MaxDP=3.02D-04 DE=-2.08D-05 OVMax= 6.23D-04

 Cycle   9  Pass 1  IDiag  1:
 RMSU=  6.04D-06    CP:  1.00D+00  1.03D+00
 E= -2511.38986884428     Delta-E=        0.000000771816 Rises=F Damp=F
 DIIS: error= 3.41D-05 at cycle   3 NSaved=   3.
 NSaved= 3 IEnMin= 2 EnMin= -2511.38986961610     IErMin= 2 ErrMin= 2.78D-05
 ErrMax= 3.41D-05  0.00D+00 EMaxC= 1.00D-01 BMatC= 1.90D-06 BMatP= 1.10D-06
 IDIUse=1 WtCom= 1.00D+00 WtEn= 0.00D+00
 Coeff-Com: -0.173D-01 0.576D+00 0.441D+00
 Coeff:     -0.173D-01 0.576D+00 0.441D+00
 Gap=     0.217 Goal=   None    Shift=    0.000
 RMSDP=3.50D-06 MaxDP=1.88D-04 DE= 7.72D-07 OVMax= 3.58D-04

 Cycle  10  Pass 1  IDiag  1:
 RMSU=  1.60D-06    CP:  1.00D+00  1.03D+00  5.03D-01
 E= -2511.38987086579     Delta-E=       -0.000002021509 Rises=F Damp=F
 DIIS: error= 2.66D-06 at cycle   4 NSaved=   4.
 NSaved= 4 IEnMin= 4 EnMin= -2511.38987086579     IErMin= 4 ErrMin= 2.66D-06
 ErrMax= 2.66D-06  0.00D+00 EMaxC= 1.00D-01 BMatC= 2.02D-08 BMatP= 1.10D-06
 IDIUse=1 WtCom= 1.00D+00 WtEn= 0.00D+00
 Coeff-Com: -0.941D-02 0.262D+00 0.213D+00 0.535D+00
 Coeff:     -0.941D-02 0.262D+00 0.213D+00 0.535D+00
 Gap=     0.217 Goal=   None    Shift=    0.000
 RMSDP=4.20D-07 MaxDP=4.00D-05 DE=-2.02D-06 OVMax= 4.09D-05

 Cycle  11  Pass 1  IDiag  1:
 RMSU=  4.00D-07    CP:  1.00D+00  1.03D+00  5.22D-01  9.84D-01
 E= -2511.38987088807     Delta-E=       -0.000000022280 Rises=F Damp=F
 DIIS: error= 9.17D-07 at cycle   5 NSaved=   5.
 NSaved= 5 IEnMin= 5 EnMin= -2511.38987088807     IErMin= 5 ErrMin= 9.17D-07
 ErrMax= 9.17D-07  0.00D+00 EMaxC= 1.00D-01 BMatC= 2.07D-09 BMatP= 2.02D-08
 IDIUse=1 WtCom= 1.00D+00 WtEn= 0.00D+00
 Coeff-Com:  0.553D-03-0.346D-01-0.238D-01 0.181D+00 0.877D+00
 Coeff:      0.553D-03-0.346D-01-0.238D-01 0.181D+00 0.877D+00
 Gap=     0.217 Goal=   None    Shift=    0.000
 RMSDP=2.49D-07 MaxDP=1.04D-05 DE=-2.23D-08 OVMax= 4.12D-05

 Cycle  12  Pass 1  IDiag  1:
 RMSU=  1.95D-07    CP:  1.00D+00  1.03D+00  5.26D-01  1.08D+00  9.19D-01
 E= -2511.38987089248     Delta-E=       -0.000000004413 Rises=F Damp=F
 DIIS: error= 5.09D-07 at cycle   6 NSaved=   6.
 NSaved= 6 IEnMin= 6 EnMin= -2511.38987089248     IErMin= 6 ErrMin= 5.09D-07
 ErrMax= 5.09D-07  0.00D+00 EMaxC= 1.00D-01 BMatC= 7.59D-10 BMatP= 2.07D-09
 IDIUse=1 WtCom= 1.00D+00 WtEn= 0.00D+00
 Coeff-Com:  0.233D-02-0.760D-01-0.598D-01-0.698D-02 0.500D+00 0.641D+00
 Coeff:      0.233D-02-0.760D-01-0.598D-01-0.698D-02 0.500D+00 0.641D+00
 Gap=     0.217 Goal=   None    Shift=    0.000
 RMSDP=1.17D-07 MaxDP=8.87D-06 DE=-4.41D-09 OVMax= 1.55D-05

 Cycle  13  Pass 1  IDiag  1:
 RMSU=  8.30D-08    CP:  1.00D+00  1.03D+00  5.27D-01  1.10D+00  1.09D+00
                    CP:  1.06D+00
 E= -2511.38987089362     Delta-E=       -0.000000001139 Rises=F Damp=F
 DIIS: error= 1.67D-07 at cycle   7 NSaved=   7.
 NSaved= 7 IEnMin= 7 EnMin= -2511.38987089362     IErMin= 7 ErrMin= 1.67D-07
 ErrMax= 1.67D-07  0.00D+00 EMaxC= 1.00D-01 BMatC= 3.00D-11 BMatP= 7.59D-10
 IDIUse=1 WtCom= 1.00D+00 WtEn= 0.00D+00
 Coeff-Com:  0.593D-03-0.177D-01-0.146D-01-0.186D-01 0.606D-01 0.153D+00
 Coeff-Com:  0.837D+00
 Coeff:      0.593D-03-0.177D-01-0.146D-01-0.186D-01 0.606D-01 0.153D+00
 Coeff:      0.837D+00
 Gap=     0.217 Goal=   None    Shift=    0.000
 RMSDP=3.64D-08 MaxDP=1.25D-06 DE=-1.14D-09 OVMax= 7.81D-06

 Cycle  14  Pass 1  IDiag  1:
 RMSU=  2.53D-08    CP:  1.00D+00  1.03D+00  5.27D-01  1.10D+00  1.10D+00
                    CP:  1.17D+00  1.13D+00
 E= -2511.38987089378     Delta-E=       -0.000000000158 Rises=F Damp=F
 DIIS: error= 1.46D-07 at cycle   8 NSaved=   8.
 NSaved= 8 IEnMin= 8 EnMin= -2511.38987089378     IErMin= 8 ErrMin= 1.46D-07
 ErrMax= 1.46D-07  0.00D+00 EMaxC= 1.00D-01 BMatC= 2.08D-11 BMatP= 3.00D-11
 IDIUse=1 WtCom= 1.00D+00 WtEn= 0.00D+00
 Coeff-Com: -0.159D-03 0.612D-02 0.430D-02-0.916D-02-0.703D-01-0.604D-01
 Coeff-Com:  0.512D+00 0.617D+00
 Coeff:     -0.159D-03 0.612D-02 0.430D-02-0.916D-02-0.703D-01-0.604D-01
 Coeff:      0.512D+00 0.617D+00
 Gap=     0.217 Goal=   None    Shift=    0.000
 RMSDP=1.81D-08 MaxDP=8.99D-07 DE=-1.58D-10 OVMax= 3.76D-06

 Cycle  15  Pass 1  IDiag  1:
 RMSU=  1.15D-08    CP:  1.00D+00  1.03D+00  5.27D-01  1.10D+00  1.12D+00
                    CP:  1.21D+00  1.25D+00  8.65D-01
 E= -2511.38987089365     Delta-E=        0.000000000128 Rises=F Damp=F
 DIIS: error= 4.24D-08 at cycle   9 NSaved=   9.
 NSaved= 9 IEnMin= 8 EnMin= -2511.38987089378     IErMin= 9 ErrMin= 4.24D-08
 ErrMax= 4.24D-08  0.00D+00 EMaxC= 1.00D-01 BMatC= 1.44D-12 BMatP= 2.08D-11
 IDIUse=1 WtCom= 1.00D+00 WtEn= 0.00D+00
 Coeff-Com: -0.141D-03 0.476D-02 0.357D-02-0.115D-02-0.339D-01-0.488D-01
 Coeff-Com:  0.876D-01 0.233D+00 0.755D+00
 Coeff:     -0.141D-03 0.476D-02 0.357D-02-0.115D-02-0.339D-01-0.488D-01
 Coeff:      0.876D-01 0.233D+00 0.755D+00
 Gap=     0.217 Goal=   None    Shift=    0.000
 RMSDP=6.60D-09 MaxDP=2.43D-07 DE= 1.28D-10 OVMax= 1.60D-06

 SCF Done:  E(RCAM-B3LYP) =  -2511.38987089     A.U. after   15 cycles
            NFock= 15  Conv=0.66D-08     -V/T= 2.0067
 KE= 2.494702554255D+03 PE=-1.533658851682D+04 EE= 5.613122878121D+03
 Leave Link  502 at Wed Dec  5 17:39:43 2018, MaxMem=   536870912 cpu:      3754.4
 (Enter /pbs_home/pkowalski/g09d01/g09/l701.exe)
 Compute integral first derivatives.
 ... and contract with generalized density number  0.
 Leave Link  701 at Wed Dec  5 17:39:45 2018, MaxMem=   536870912 cpu:         5.6
 (Enter /pbs_home/pkowalski/g09d01/g09/l702.exe)
 L702 exits ... SP integral derivatives will be done elsewhere.
 Leave Link  702 at Wed Dec  5 17:39:45 2018, MaxMem=   536870912 cpu:         0.2
 (Enter /pbs_home/pkowalski/g09d01/g09/l703.exe)
 Compute integral first derivatives, UseDBF=F ICtDFT=           0.
 Integral derivatives from FoFJK, PRISM(SPDF).
 Calling FoFJK, ICntrl=      2127 FMM=F ISym2X=0 I1Cent= 0 IOpClX= 0 NMat=1 NMatS=1 NMatT=0.
 FoFJK:  IHMeth= 1 ICntrl=    2127 DoSepK=T KAlg= 0 I1Cent=   0 FoldK=F
 IRaf=         1 NMat=   1 IRICut=       1 DoRegI=T DoRafI=F ISym2E= 0.
 FoFCou: FMM=F IPFlag=           0 FMFlag=      100000 FMFlg1=         800
         NFxFlg=           0 DoJE=F BraDBF=F KetDBF=F FulRan=T
         wScrn=  0.000000 ICntrl=    2527 IOpCl=  0 I1Cent=           0 NGrid=           0
         NMat0=    1 NMatS0=      1 NMatT0=    0 NMatD0=    1 NMtDS0=    0 NMtDT0=    0
 Symmetry not used in FoFCou.
 Leave Link  703 at Wed Dec  5 17:42:04 2018, MaxMem=   536870912 cpu:      1114.0
 (Enter /pbs_home/pkowalski/g09d01/g09/l716.exe)
 Dipole        = 1.32682260D-01-1.47385477D+00-3.19113087D-01
 ***** Axes restored to original set *****
 -------------------------------------------------------------------
 Center     Atomic                   Forces (Hartrees/Bohr)
 Number     Number              X              Y              Z
 -------------------------------------------------------------------
      1       16          -0.003509168   -0.006174078    0.006063538
      2       16           0.002523241   -0.005602541   -0.006387941
      3        9          -0.014747358   -0.008932855   -0.003882721
      4        9           0.001925350    0.003198117   -0.007290238
      5        9           0.002480171    0.007919803   -0.005148458
      6        9          -0.003748490   -0.000820401    0.008141058
      7        9           0.005183086    0.002712004   -0.005968442
      8        9           0.002000185   -0.002897960    0.007754797
      9        6          -0.005131502   -0.017230636    0.029857278
     10        6          -0.018610599   -0.013647530   -0.029816643
     11        6           0.021092107   -0.006894000    0.032986519
     12        6           0.006683619    0.017971562   -0.018247072
     13        6           0.001948030   -0.004112466    0.005928620
     14        6           0.006334999    0.012142973   -0.003373694
     15        6           0.002477755   -0.007725763   -0.001491244
     16        6          -0.004536482   -0.004004753   -0.000354050
     17        6          -0.003034027    0.020030258   -0.001477591
     18        6          -0.010876566   -0.006117285   -0.010574275
     19        6          -0.013620414   -0.003808534   -0.004911729
     20        6           0.007373373    0.008006768    0.006134380
     21        6           0.004749251   -0.002672244   -0.003400503
     22        6          -0.000485168    0.000309688    0.000067981
     23        6          -0.003734863    0.002418802    0.000648075
     24        6           0.001195858   -0.002740808   -0.000219587
     25        6          -0.001899632    0.000477460    0.000185183
     26        6          -0.000440231   -0.001211744    0.000377410
     27        6          -0.000626942   -0.000293026    0.000055658
     28        6           0.002164379    0.011973498    0.000838388
     29        6           0.004745141   -0.000158381    0.003687042
     30        6          -0.001180325    0.000070230   -0.000512460
     31        6           0.003963934    0.002269239   -0.000148641
     32        6          -0.002587057   -0.001923364   -0.000982736
     33        6           0.001601772    0.001018368   -0.001083939
     34        6           0.001127787   -0.001560366   -0.000108341
     35        6           0.000494538   -0.000895946   -0.000168954
     36        6           0.021982472    0.004758265    0.014122462
     37        6           0.012605727    0.007042976    0.005077542
     38        1           0.000769151    0.001141292    0.001583445
     39        1           0.000406812   -0.001204306   -0.000857856
     40        1           0.000069249    0.001216259   -0.000127266
     41        1          -0.007399936    0.000795091   -0.004017185
     42        1          -0.029758846   -0.024276061   -0.014236233
     43        1          -0.002852828   -0.002066211   -0.003047544
     44        1           0.000246733   -0.002501399    0.000843731
     45        1          -0.000878572    0.000457192   -0.000110839
     46        1           0.000728062   -0.000480792    0.000001185
     47        1          -0.000053803    0.000963523   -0.000048895
     48        1           0.000936876    0.000579374   -0.000194188
     49        1          -0.002279460   -0.000167417    0.001159322
     50        1          -0.000824572    0.002186644    0.001847728
     51        1           0.004400477    0.006748328   -0.000717720
     52        1           0.000182508   -0.001821684    0.000654378
     53        1           0.000534717    0.000688569   -0.000422950
     54        1          -0.000697284   -0.000561247    0.000350879
     55        1           0.000052429    0.001003321   -0.000002984
     56        1          -0.000913510    0.000535787    0.000332134
     57        1           0.009615299    0.012592885   -0.000042127
     58        1           0.002801170    0.001386393    0.001539747
     59        1          -0.000968624   -0.000110873   -0.000863438
 -------------------------------------------------------------------
 Cartesian Forces:  Max     0.032986519 RMS     0.007735014
 Leave Link  716 at Wed Dec  5 17:42:04 2018, MaxMem=   536870912 cpu:         0.3
 (Enter /pbs_home/pkowalski/g09d01/g09/l103.exe)

 GradGradGradGradGradGradGradGradGradGradGradGradGradGradGradGradGradGrad
 Berny optimization.
 Using GEDIIS/GDIIS optimizer.
 FormGI is forming the generalized inverse of G from B-inverse, IUseBI=4.
 Internal  Forces:  Max     0.274696273 RMS     0.032654162
 Search for a local minimum.
 Step number   3 out of a maximum of  337
 All quantities printed in internal units (Hartrees-Bohrs-Radians)
 RMS Force = .32654D-01 SwitMx=.10000D-02 MixMth= 1
 Mixed Optimization -- RFO/linear search
 Update second derivatives using D2CorX and points    2    3
 DE= -6.61D-03 DEPred=-6.98D-02 R= 9.47D-02
 Trust test= 9.47D-02 RLast= 1.19D+00 DXMaxT set to 2.52D-01
 ITU= -1  1  0
 Use linear search instead of GDIIS.
     Eigenvalues ---    0.00218   0.00394   0.00462   0.00661   0.00712
     Eigenvalues ---    0.00734   0.00742   0.00763   0.00821   0.00853
     Eigenvalues ---    0.00878   0.00880   0.01013   0.01034   0.01116
     Eigenvalues ---    0.01175   0.01248   0.01340   0.01398   0.01411
     Eigenvalues ---    0.01458   0.01562   0.01703   0.01842   0.01879
     Eigenvalues ---    0.01919   0.01954   0.01964   0.01988   0.02013
     Eigenvalues ---    0.02032   0.02081   0.02089   0.02137   0.02144
     Eigenvalues ---    0.02155   0.02155   0.02169   0.02173   0.02192
     Eigenvalues ---    0.02218   0.02722   0.04883   0.05178   0.06733
     Eigenvalues ---    0.06888   0.06968   0.07063   0.07218   0.07458
     Eigenvalues ---    0.07513   0.07558   0.07725   0.08069   0.09354
     Eigenvalues ---    0.09671   0.10337   0.11028   0.11873   0.12216
     Eigenvalues ---    0.13552   0.14450   0.15989   0.15998   0.15999
     Eigenvalues ---    0.15999   0.15999   0.16000   0.16000   0.16000
     Eigenvalues ---    0.16000   0.16000   0.16000   0.16000   0.16000
     Eigenvalues ---    0.16000   0.16000   0.16000   0.16000   0.16000
     Eigenvalues ---    0.16000   0.16006   0.16086   0.16988   0.17742
     Eigenvalues ---    0.20466   0.22000   0.22000   0.22001   0.22010
     Eigenvalues ---    0.22235   0.22909   0.23393   0.23464   0.23497
     Eigenvalues ---    0.24204   0.24400   0.24466   0.24612   0.24699
     Eigenvalues ---    0.24904   0.24911   0.24965   0.24984   0.24987
     Eigenvalues ---    0.24994   0.25019   0.25344   0.25712   0.26635
     Eigenvalues ---    0.27274   0.28485   0.28973   0.29438   0.30296
     Eigenvalues ---    0.30378   0.30618   0.31369   0.31550   0.31688
     Eigenvalues ---    0.32065   0.32185   0.32226   0.32566   0.32576
     Eigenvalues ---    0.32589   0.32596   0.32605   0.32616   0.32620
     Eigenvalues ---    0.32658   0.32698   0.32811   0.32882   0.32953
     Eigenvalues ---    0.33139   0.33278   0.33485   0.35141   0.35659
     Eigenvalues ---    0.35681   0.35693   0.35701   0.35707   0.35773
     Eigenvalues ---    0.35920   0.36189   0.36295   0.37869   0.40585
     Eigenvalues ---    0.40692   0.41050   0.41132   0.43815   0.44301
     Eigenvalues ---    0.45458   0.45636   0.45933   0.45953   0.46066
     Eigenvalues ---    0.46530   0.47078   0.47530   0.48252   0.48326
     Eigenvalues ---    0.48445   0.48571   0.49130   0.51004   0.51798
     Eigenvalues ---    1.85555
 RFO step:  Lambda=-1.25011817D-01 EMin= 2.17662187D-03
 Quartic linear search produced a step of -0.40489.
 Maximum step size (   0.252) exceeded in Quadratic search.
    -- Step size scaled by   0.721
 Iteration  1 RMS(Cart)=  0.29698439 RMS(Int)=  0.00739339
 Iteration  2 RMS(Cart)=  0.08746287 RMS(Int)=  0.00098561
 Iteration  3 RMS(Cart)=  0.00184817 RMS(Int)=  0.00080322
 Iteration  4 RMS(Cart)=  0.00000365 RMS(Int)=  0.00080322
 Iteration  5 RMS(Cart)=  0.00000001 RMS(Int)=  0.00080322
 ITry= 1 IFail=0 DXMaxC= 1.32D+00 DCOld= 1.00D+10 DXMaxT= 2.52D-01 DXLimC= 3.00D+00 Rises=F
 Variable       Old X    -DE/DX   Delta X   Delta X   Delta X     New X
                                 (Linear)    (Quad)   (Total)
    R1        3.26595   0.00059   0.02630  -0.03652  -0.01071   3.25524
    R2        3.26462   0.00661   0.03693  -0.05041  -0.01309   3.25153
    R3        3.23837   0.00127   0.03482  -0.05245  -0.01793   3.22044
    R4        3.30005  -0.01486   0.02576  -0.04448  -0.01772   3.28233
    R5        2.52636   0.01111   0.01778  -0.02335  -0.00557   2.52079
    R6        2.53258   0.00817   0.01701  -0.02195  -0.00494   2.52764
    R7        2.50026   0.00850   0.02569  -0.03569  -0.01001   2.49025
    R8        2.53050   0.00894   0.02011  -0.02634  -0.00623   2.52427
    R9        2.55374   0.00832   0.01179  -0.01425  -0.00246   2.55128
   R10        2.52502   0.00781   0.01946  -0.02609  -0.00662   2.51839
   R11        2.65952   0.01156   0.03839  -0.05242  -0.01504   2.64448
   R12        2.76820   0.08086   0.03019  -0.00750   0.02269   2.79089
   R13        2.79427   0.00066   0.01469  -0.02083  -0.00667   2.78760
   R14        2.83408  -0.02685  -0.00396  -0.00355  -0.00751   2.82658
   R15        2.55697   0.02309   0.04862  -0.05788  -0.00982   2.54715
   R16        2.85324  -0.00495  -0.00490   0.00422  -0.00068   2.85256
   R17        2.90092   0.00705  -0.01259   0.02326   0.01072   2.91164
   R18        2.57686   0.11355   0.00149   0.02674   0.02814   2.60500
   R19        2.90053  -0.01690  -0.00821   0.00430  -0.00409   2.89643
   R20        2.84845   0.00566  -0.00366   0.00833   0.00452   2.85298
   R21        2.78424   0.01251   0.01034  -0.00779   0.00254   2.78679
   R22        2.87184  -0.03365  -0.00599  -0.00382  -0.00945   2.86238
   R23        2.70397   0.02114   0.02426  -0.02618  -0.00188   2.70209
   R24        2.07288   0.00199   0.00489  -0.00588  -0.00100   2.07188
   R25        2.07633   0.00044   0.00465  -0.00648  -0.00183   2.07450
   R26        2.07378   0.00074   0.00503  -0.00675  -0.00172   2.07206
   R27        2.07655  -0.00592   0.00508  -0.00959  -0.00450   2.07205
   R28        2.07027  -0.03708   0.00672  -0.02320  -0.01648   2.05379
   R29        2.07451   0.00406   0.00450  -0.00460  -0.00010   2.07441
   R30        2.77783   0.00334   0.01333  -0.01764  -0.00432   2.77351
   R31        2.60080   0.00333  -0.01026   0.01618   0.00653   2.60733
   R32        2.78116   0.00548   0.01774  -0.02113  -0.00339   2.77778
   R33        2.58675  -0.00160  -0.00739   0.01302   0.00631   2.59306
   R34        2.64791   0.00389   0.00444  -0.00376   0.00068   2.64859
   R35        2.65503   0.00238   0.00326  -0.00250   0.00075   2.65578
   R36        2.62952   0.00055   0.00271  -0.00359  -0.00088   2.62864
   R37        2.05517  -0.00258  -0.00673   0.00771   0.00098   2.05615
   R38        2.62244   0.00061   0.00353  -0.00479  -0.00127   2.62117
   R39        2.06472  -0.00099  -0.00441   0.00539   0.00098   2.06570
   R40        2.62691  -0.00016   0.00045  -0.00088  -0.00042   2.62648
   R41        2.06649  -0.00087  -0.00394   0.00508   0.00114   2.06763
   R42        2.63122   0.00015  -0.00128   0.00203   0.00075   2.63197
   R43        2.06642  -0.00096  -0.00390   0.00494   0.00104   2.06745
   R44        2.06617  -0.00112  -0.00364   0.00436   0.00072   2.06689
   R45        2.85003  -0.00093  -0.00297   0.00401   0.00105   2.85108
   R46        2.07692   0.00043   0.00383  -0.00492  -0.00109   2.07583
   R47        2.06945   0.00248   0.00540  -0.00660  -0.00119   2.06825
   R48        2.05333   0.00756   0.01010  -0.01228  -0.00218   2.05115
   R49        2.64505   0.00399   0.00386  -0.00355   0.00031   2.64536
   R50        2.65087   0.00154   0.00234  -0.00216   0.00018   2.65105
   R51        2.62841   0.00063   0.00263  -0.00340  -0.00077   2.62764
   R52        2.06275  -0.00181  -0.00522   0.00667   0.00144   2.06420
   R53        2.62404   0.00115   0.00329  -0.00421  -0.00092   2.62312
   R54        2.06641  -0.00091  -0.00417   0.00527   0.00110   2.06751
   R55        2.62890   0.00054   0.00083  -0.00089  -0.00006   2.62884
   R56        2.06669  -0.00095  -0.00406   0.00520   0.00114   2.06783
   R57        2.63208   0.00007  -0.00041   0.00105   0.00064   2.63272
   R58        2.06656  -0.00100  -0.00398   0.00502   0.00104   2.06760
   R59        2.06627  -0.00111  -0.00376   0.00458   0.00082   2.06709
   R60        2.84187   0.01536   0.00074   0.00507   0.00580   2.84767
   R61        2.07556  -0.00393   0.00483  -0.00830  -0.00347   2.07209
   R62        2.06997   0.00285   0.00454  -0.00525  -0.00071   2.06925
   R63        2.07008  -0.00009   0.00159  -0.00175  -0.00016   2.06992
    A1        1.63204   0.00218  -0.00674   0.01100   0.00385   1.63588
    A2        1.63961  -0.00813  -0.01508   0.01489   0.00062   1.64023
    A3        1.94623   0.21240   0.02205   0.06620   0.09434   2.04057
    A4        1.92708  -0.04420  -0.01854   0.00378  -0.01338   1.91370
    A5        2.20847  -0.16556  -0.05904  -0.00565  -0.06394   2.14453
    A6        1.93474   0.02648   0.00083   0.00692   0.00955   1.94429
    A7        2.04168  -0.03890   0.00212  -0.03619  -0.03085   2.01082
    A8        2.21691   0.00790  -0.04190   0.05316   0.01367   2.23058
    A9        1.90508   0.00090  -0.00194  -0.00057  -0.00016   1.90491
   A10        2.06534   0.00055  -0.00742   0.00082  -0.00256   2.06278
   A11        2.20483   0.00364  -0.03735   0.04530   0.01084   2.21567
   A12        2.25366  -0.22886  -0.04074  -0.03340  -0.07458   2.17908
   A13        2.14910   0.27470   0.03413   0.06287   0.09712   2.24622
   A14        1.87507  -0.04305   0.00510  -0.02464  -0.01957   1.85550
   A15        1.86777   0.00573   0.01176  -0.01367  -0.00155   1.86622
   A16        2.05576  -0.01842  -0.01410   0.00909  -0.00535   2.05041
   A17        1.86118  -0.01767   0.01055  -0.02297  -0.01162   1.84956
   A18        1.93166  -0.01147  -0.00673   0.00488  -0.00184   1.92982
   A19        1.93166   0.00577   0.00584  -0.00097   0.00422   1.93588
   A20        1.81351   0.03737  -0.00686   0.02321   0.01663   1.83014
   A21        1.95104  -0.01520  -0.00654   0.00665   0.00016   1.95119
   A22        2.24578   0.17156   0.00429   0.06263   0.06700   2.31278
   A23        2.08543  -0.15586   0.00130  -0.06802  -0.06665   2.01878
   A24        1.88873   0.00102   0.00156  -0.00084   0.00068   1.88941
   A25        1.99310   0.00035   0.00008   0.00205   0.00218   1.99528
   A26        2.00873   0.00155  -0.00343   0.00651   0.00295   2.01168
   A27        1.88503  -0.00080   0.00148  -0.00259  -0.00101   1.88402
   A28        1.89079  -0.00129  -0.00158   0.00173   0.00044   1.89123
   A29        1.79138  -0.00113   0.00199  -0.00742  -0.00567   1.78571
   A30        1.85839   0.00511   0.01550  -0.01827  -0.00278   1.85561
   A31        1.96068  -0.00985  -0.01146   0.01030  -0.00115   1.95952
   A32        1.90120  -0.00687   0.00738  -0.01069  -0.00306   1.89813
   A33        1.98929  -0.00773  -0.00271   0.00110  -0.00157   1.98771
   A34        1.96242  -0.00757  -0.00511   0.00336  -0.00181   1.96061
   A35        1.79238   0.02635  -0.00462   0.01503   0.01041   1.80279
   A36        2.08171   0.00280   0.00780  -0.01081  -0.00275   2.07897
   A37        2.01405  -0.00544  -0.00924   0.01229   0.00231   2.01637
   A38        2.18691   0.00336   0.00164  -0.00098   0.00094   2.18785
   A39        1.89311   0.00121   0.00658  -0.00799  -0.00144   1.89167
   A40        1.97409  -0.00217  -0.01284   0.01517   0.00239   1.97648
   A41        1.94127   0.00000  -0.00445   0.00586   0.00149   1.94276
   A42        1.88925   0.00046   0.00347  -0.00405  -0.00062   1.88863
   A43        1.88891  -0.00065   0.00439  -0.00563  -0.00125   1.88766
   A44        1.87490   0.00118   0.00344  -0.00434  -0.00076   1.87414
   A45        1.98119  -0.00001  -0.01362   0.01777   0.00425   1.98544
   A46        1.95057   0.00288  -0.00842   0.01352   0.00523   1.95580
   A47        1.85948  -0.00644   0.01209  -0.01992  -0.00790   1.85157
   A48        1.88799   0.00845   0.00211   0.00271   0.00507   1.89306
   A49        1.89298  -0.00069   0.00354  -0.00562  -0.00217   1.89080
   A50        1.88884  -0.00491   0.00518  -0.01066  -0.00552   1.88332
   A51        2.07471  -0.00379  -0.00371   0.00576   0.00164   2.07635
   A52        1.92675   0.00610   0.01017  -0.01271  -0.00171   1.92505
   A53        2.28166  -0.00237  -0.00643   0.00683  -0.00001   2.28165
   A54        2.05400   0.00178   0.00246  -0.00101   0.00089   2.05489
   A55        1.91983  -0.00728   0.00870  -0.01787  -0.00774   1.91209
   A56        2.30515   0.00443  -0.00994   0.01695   0.00656   2.31171
   A57        2.14281   0.00258   0.00878  -0.01158  -0.00280   2.14001
   A58        2.09744  -0.00094  -0.00891   0.01338   0.00448   2.10192
   A59        2.04290  -0.00164   0.00013  -0.00181  -0.00168   2.04122
   A60        2.11520   0.00063  -0.00046   0.00155   0.00109   2.11629
   A61        2.10737  -0.00028   0.01404  -0.01936  -0.00532   2.10204
   A62        2.06056  -0.00036  -0.01356   0.01779   0.00423   2.06479
   A63        2.12589   0.00014  -0.00088   0.00155   0.00067   2.12657
   A64        2.09350  -0.00007   0.00838  -0.01128  -0.00289   2.09061
   A65        2.06377  -0.00007  -0.00750   0.00972   0.00222   2.06599
   A66        2.10993  -0.00023  -0.00134   0.00159   0.00025   2.11018
   A67        2.07781   0.00021   0.00313  -0.00395  -0.00082   2.07699
   A68        2.09543   0.00003  -0.00178   0.00235   0.00057   2.09601
   A69        2.09977   0.00050  -0.00064   0.00118   0.00055   2.10031
   A70        2.08440  -0.00026   0.00224  -0.00313  -0.00089   2.08351
   A71        2.09901  -0.00024  -0.00160   0.00194   0.00034   2.09935
   A72        2.07265   0.00060   0.00319  -0.00407  -0.00088   2.07178
   A73        2.10511  -0.00028  -0.00145   0.00183   0.00037   2.10548
   A74        2.10542  -0.00032  -0.00174   0.00224   0.00050   2.10592
   A75        1.98007   0.02992   0.01141  -0.00658   0.00459   1.98466
   A76        2.14498  -0.02577  -0.02516   0.02851   0.00385   2.14883
   A77        2.14538  -0.00440   0.01697  -0.02504  -0.00752   2.13786
   A78        1.89511   0.00265   0.00739  -0.00843  -0.00109   1.89402
   A79        1.98734  -0.00005  -0.01375   0.01876   0.00509   1.99242
   A80        1.94362  -0.00277  -0.00492   0.00492   0.00010   1.94372
   A81        1.89441  -0.00099   0.01547  -0.01998  -0.00459   1.88982
   A82        1.85570   0.00191  -0.00591   0.00880   0.00286   1.85857
   A83        1.88262  -0.00059   0.00243  -0.00522  -0.00260   1.88002
   A84        2.11355   0.00313   0.00927  -0.01272  -0.00344   2.11011
   A85        2.11078  -0.00206  -0.00913   0.01292   0.00379   2.11457
   A86        2.05826  -0.00107  -0.00027  -0.00008  -0.00035   2.05792
   A87        2.10993   0.00023  -0.00044   0.00093   0.00049   2.11042
   A88        2.09395  -0.00014   0.00922  -0.01283  -0.00360   2.09034
   A89        2.07864  -0.00011  -0.00880   0.01191   0.00311   2.08175
   A90        2.11436   0.00010   0.00004  -0.00021  -0.00017   2.11419
   A91        2.08787  -0.00034   0.00601  -0.00820  -0.00220   2.08567
   A92        2.08086   0.00024  -0.00604   0.00841   0.00236   2.08322
   A93        2.10423  -0.00022  -0.00073   0.00068  -0.00006   2.10418
   A94        2.08306   0.00022   0.00204  -0.00249  -0.00045   2.08261
   A95        2.09582   0.00000  -0.00131   0.00181   0.00050   2.09633
   A96        2.09970   0.00034  -0.00088   0.00142   0.00054   2.10024
   A97        2.08633  -0.00015   0.00193  -0.00272  -0.00078   2.08555
   A98        2.09715  -0.00019  -0.00105   0.00129   0.00024   2.09739
   A99        2.07966   0.00062   0.00223  -0.00269  -0.00046   2.07920
   A100       2.10138  -0.00027  -0.00094   0.00110   0.00017   2.10155
   A101       2.10210  -0.00035  -0.00130   0.00159   0.00029   2.10239
   A102       1.94685  -0.00380   0.00485  -0.00998  -0.00466   1.94219
   A103       2.13083   0.01168  -0.01391   0.02796   0.01378   2.14461
   A104       2.20365  -0.00715   0.00901  -0.01709  -0.00837   2.19528
   A105       1.92483   0.01923  -0.00915   0.02364   0.01449   1.93931
   A106       1.95437  -0.00566  -0.00679   0.00612  -0.00067   1.95371
   A107       1.95098  -0.00139   0.01031  -0.01483  -0.00455   1.94644
   A108       1.85779  -0.00858   0.01326  -0.02276  -0.00948   1.84830
   A109       1.87296  -0.00380  -0.01402   0.01641   0.00234   1.87530
   A110       1.89877  -0.00021   0.00629  -0.00868  -0.00240   1.89638
    D1        0.00224   0.00957   0.04152  -0.02539   0.01683   0.01908
    D2       -2.68778  -0.00133   0.12616  -0.12644  -0.00230  -2.69008
    D3        3.13112  -0.00654  -0.02916   0.01816  -0.01078   3.12034
    D4        0.00036  -0.00141  -0.03435   0.02836  -0.00577  -0.00541
    D5        0.12881   0.00300   0.05852  -0.04171   0.01817   0.14698
    D6       -2.60219   0.00968   0.13910  -0.10742   0.02985  -2.57234
    D7        3.04756  -0.00054  -0.03679   0.03357  -0.00441   3.04315
    D8       -0.00751   0.01012  -0.05298   0.05241  -0.00181  -0.00932
    D9        2.34137  -0.07144  -0.13378   0.09982  -0.02975   2.31162
   D10       -1.26197  -0.09190  -0.20445   0.14581  -0.05649  -1.31846
   D11       -0.20755  -0.00853  -0.04759   0.02152  -0.02642  -0.23397
   D12        2.47229  -0.02899  -0.11826   0.06751  -0.05315   2.41914
   D13        2.98886  -0.01174   0.01028  -0.03455  -0.02322   2.96564
   D14       -0.02730  -0.04394   0.02516  -0.08982  -0.06415  -0.09145
   D15       -0.86234  -0.00075  -0.06405   0.07011   0.00555  -0.85679
   D16        2.40468  -0.03295  -0.04917   0.01484  -0.03538   2.36930
   D17        0.20925   0.01723   0.00887   0.01723   0.02533   0.23458
   D18       -2.76580   0.01880  -0.01830   0.04015   0.01997  -2.74584
   D19       -2.22900  -0.07856   0.06366  -0.10704  -0.03956  -2.26856
   D20        1.07914  -0.07699   0.03649  -0.08412  -0.04493   1.03421
   D21       -0.76174  -0.00106  -0.04053   0.03409  -0.00742  -0.76916
   D22       -2.90287  -0.01448  -0.02744   0.00665  -0.02153  -2.92439
   D23        1.32049  -0.00620  -0.03634   0.02427  -0.01289   1.30759
   D24        2.86595   0.00487   0.03566  -0.02587   0.01050   2.87644
   D25        0.72482  -0.00855   0.04874  -0.05331  -0.00361   0.72121
   D26       -1.33501  -0.00028   0.03984  -0.03569   0.00502  -1.32999
   D27        3.10488   0.00781  -0.02647   0.03236   0.00588   3.11076
   D28       -0.00432  -0.01547  -0.04025   0.01650  -0.02395  -0.02827
   D29       -0.53367   0.01870  -0.10461   0.12753   0.02237  -0.51130
   D30        2.64032  -0.00458  -0.11839   0.11167  -0.00747   2.63285
   D31        1.30257   0.00581  -0.04034   0.05072   0.00975   1.31232
   D32       -0.79342   0.00577  -0.04097   0.05169   0.01000  -0.78341
   D33       -2.90520   0.00578  -0.03349   0.04228   0.00820  -2.89700
   D34       -1.30189  -0.00617   0.04365  -0.05340  -0.00909  -1.31098
   D35        2.88530  -0.00620   0.04302  -0.05243  -0.00883   2.87647
   D36        0.77352  -0.00620   0.05050  -0.06184  -0.01064   0.76288
   D37        0.87182  -0.04564  -0.00021  -0.04165  -0.04017   0.83164
   D38       -1.28422  -0.02870   0.00041  -0.03430  -0.03217  -1.31639
   D39        2.92497  -0.05106   0.00057  -0.04872  -0.04579   2.87919
   D40       -2.37980   0.00387  -0.01007   0.01216   0.00117  -2.37863
   D41        1.74734   0.02081  -0.00945   0.01951   0.00917   1.75652
   D42       -0.32664  -0.00155  -0.00929   0.00509  -0.00444  -0.33109
   D43        2.99878   0.01652  -0.01513   0.04863   0.03649   3.03527
   D44       -0.09529   0.00935   0.00169   0.01905   0.02263  -0.07266
   D45       -0.04092   0.00806   0.00127   0.00579   0.00682  -0.03410
   D46       -3.13498   0.00089   0.01809  -0.02379  -0.00704   3.14116
   D47       -1.36160  -0.00516  -0.00273   0.00197  -0.00055  -1.36215
   D48        0.74020  -0.00421   0.00037   0.00037   0.00099   0.74119
   D49        2.73548  -0.00650   0.00009  -0.00211  -0.00149   2.73398
   D50        0.66392  -0.00538   0.02106  -0.02777  -0.00680   0.65713
   D51        2.76572  -0.00442   0.02416  -0.02936  -0.00525   2.76047
   D52       -1.52219  -0.00671   0.02388  -0.03184  -0.00774  -1.52992
   D53        2.73791   0.00516   0.01207  -0.00934   0.00276   2.74067
   D54       -1.44348   0.00611   0.01516  -0.01094   0.00430  -1.43917
   D55        0.55180   0.00383   0.01489  -0.01342   0.00182   0.55362
   D56       -1.64583  -0.01148   0.00619  -0.01424  -0.00775  -1.65358
   D57        2.52160  -0.00489  -0.00350   0.00127  -0.00202   2.51959
   D58        0.39409  -0.00894   0.00710  -0.01341  -0.00589   0.38820
   D59        1.45314   0.00455  -0.00867   0.01606   0.00734   1.46048
   D60       -0.66261   0.01115  -0.01836   0.03157   0.01307  -0.64954
   D61       -2.79012   0.00710  -0.00776   0.01689   0.00920  -2.78092
   D62       -1.32373   0.05064  -0.01989   0.08080   0.06125  -1.26249
   D63        1.78201   0.07624  -0.00462   0.09859   0.09427   1.87627
   D64        1.86856   0.03883  -0.00162   0.04716   0.04523   1.91379
   D65       -1.30889   0.06443   0.01364   0.06494   0.07825  -1.23064
   D66       -0.66014   0.00303  -0.02687   0.03352   0.00676  -0.65337
   D67        1.39548   0.00034  -0.00582   0.00598   0.00027   1.39576
   D68       -2.74204   0.00375  -0.01455   0.01870   0.00406  -2.73798
   D69       -2.77640   0.00164  -0.02543   0.02894   0.00357  -2.77283
   D70       -0.72078  -0.00105  -0.00437   0.00139  -0.00293  -0.72370
   D71        1.42488   0.00236  -0.01311   0.01411   0.00087   1.42574
   D72        1.51572   0.00358  -0.02738   0.03461   0.00714   1.52286
   D73       -2.71184   0.00088  -0.00633   0.00706   0.00065  -2.71119
   D74       -0.56619   0.00430  -0.01506   0.01978   0.00444  -0.56174
   D75        0.00474   0.01489   0.01574   0.00454   0.02028   0.02502
   D76        3.08467   0.02659   0.01531   0.01848   0.03400   3.11868
   D77       -3.10224  -0.00997   0.00102  -0.01223  -0.01160  -3.11383
   D78       -0.02230   0.00173   0.00058   0.00172   0.00212  -0.02018
   D79       -2.56355   0.00552  -0.01900   0.02433   0.00525  -2.55829
   D80        0.54026   0.00557  -0.02273   0.02810   0.00530   0.54556
   D81        0.56465  -0.00077  -0.01262   0.01158  -0.00096   0.56368
   D82       -2.61473  -0.00072  -0.01634   0.01535  -0.00092  -2.61565
   D83       -0.00276  -0.00681   0.01683  -0.02344  -0.00636  -0.00913
   D84       -3.07957  -0.01993   0.01830  -0.04004  -0.02153  -3.10110
   D85       -3.13184  -0.00089   0.01085  -0.01162  -0.00059  -3.13242
   D86        0.07454  -0.01400   0.01232  -0.02823  -0.01575   0.05879
   D87        3.08282   0.00570  -0.00147   0.00287   0.00100   3.08382
   D88       -0.04915   0.00613  -0.00237   0.00425   0.00148  -0.04766
   D89       -0.16840  -0.00856   0.01975  -0.02343  -0.00329  -0.17169
   D90        2.98282  -0.00813   0.01884  -0.02205  -0.00281   2.98002
   D91       -0.11204  -0.02074   0.03229  -0.04686  -0.01371  -0.12575
   D92        2.86297  -0.02463   0.05672  -0.06396  -0.00715   2.85581
   D93        3.13283  -0.00768   0.01241  -0.02272  -0.01001   3.12281
   D94       -0.17535  -0.01157   0.03684  -0.03981  -0.00346  -0.17881
   D95       -3.14003   0.00028   0.00025  -0.00001   0.00025  -3.13977
   D96       -0.01003  -0.00004   0.00137  -0.00144  -0.00008  -0.01011
   D97       -0.00778  -0.00014   0.00109  -0.00127  -0.00018  -0.00796
   D98        3.12222  -0.00045   0.00220  -0.00270  -0.00052   3.12170
   D99        3.13658  -0.00027   0.00109  -0.00143  -0.00034   3.13624
   D100      -0.01242  -0.00029   0.00213  -0.00250  -0.00038  -0.01280
   D101       0.00408   0.00012   0.00019  -0.00007   0.00012   0.00420
   D102       3.13826   0.00009   0.00124  -0.00114   0.00009   3.13835
   D103       0.00515   0.00004  -0.00123   0.00129   0.00007   0.00522
   D104       3.14113  -0.00004  -0.00017   0.00012  -0.00004   3.14108
   D105      -3.12515   0.00035  -0.00244   0.00292   0.00046  -3.12469
   D106       0.01083   0.00027  -0.00138   0.00175   0.00035   0.01117
   D107       0.00236   0.00000  -0.00137   0.00141   0.00004   0.00240
   D108       3.13958  -0.00001  -0.00008   0.00007  -0.00001   3.13958
   D109      -3.13194   0.00002  -0.00244   0.00255   0.00010  -3.13184
   D110       0.00528   0.00001  -0.00115   0.00121   0.00005   0.00533
   D111       0.00150   0.00009   0.00003   0.00007   0.00010   0.00160
   D112       3.14033   0.00000   0.00031  -0.00031  -0.00001   3.14032
   D113      -3.13442   0.00016  -0.00104   0.00128   0.00022  -3.13420
   D114       0.00441   0.00008  -0.00077   0.00089   0.00011   0.00453
   D115      -0.00518  -0.00011   0.00124  -0.00139  -0.00016  -0.00534
   D116       3.13917  -0.00002   0.00096  -0.00101  -0.00005   3.13913
   D117       3.14082  -0.00010  -0.00007  -0.00003  -0.00010   3.14072
   D118       0.00199  -0.00001  -0.00034   0.00035   0.00000   0.00199
   D119       2.11865   0.00168  -0.00965   0.01451   0.00519   2.12384
   D120      -2.05205   0.00229   0.00614  -0.00470   0.00189  -2.05016
   D121       0.08121  -0.00067  -0.00406   0.00610   0.00231   0.08352
   D122      -0.84076   0.00048  -0.03870   0.03717  -0.00190  -0.84267
   D123       1.27173   0.00109  -0.02291   0.01796  -0.00520   1.26653
   D124      -2.87820  -0.00187  -0.03311   0.02875  -0.00479  -2.88298
   D125       3.12583   0.00010  -0.00169   0.00188   0.00023   3.12606
   D126       0.02385   0.00035  -0.00096   0.00132   0.00039   0.02424
   D127       0.02093   0.00008   0.00216  -0.00207   0.00009   0.02102
   D128      -3.08106   0.00033   0.00289  -0.00262   0.00025  -3.08081
   D129      -3.12567  -0.00009  -0.00007   0.00010   0.00008  -3.12558
   D130       0.03157  -0.00005   0.00018  -0.00011   0.00010   0.03167
   D131      -0.02070   0.00005  -0.00341   0.00348   0.00006  -0.02064
   D132       3.13654   0.00009  -0.00316   0.00326   0.00008   3.13662
   D133      -0.00667  -0.00013  -0.00006  -0.00009  -0.00013  -0.00680
   D134      -3.13636   0.00005  -0.00036   0.00042   0.00006  -3.13630
   D135       3.09566  -0.00037  -0.00036  -0.00008  -0.00044   3.09522
   D136      -0.03404  -0.00020  -0.00067   0.00042  -0.00024  -0.03428
   D137       0.00612  -0.00013   0.00254  -0.00271  -0.00017   0.00596
   D138      -3.13350  -0.00004   0.00114  -0.00120  -0.00005  -3.13355
   D139       3.13213  -0.00017   0.00241  -0.00264  -0.00023   3.13191
   D140      -0.00749  -0.00008   0.00101  -0.00113  -0.00011  -0.00759
   D141      -0.00843   0.00003  -0.00091   0.00094   0.00002  -0.00841
   D142      -3.14038   0.00008   0.00005   0.00003   0.00007  -3.14031
   D143       3.12118  -0.00015  -0.00058   0.00040  -0.00018   3.12100
   D144      -0.01077  -0.00010   0.00038  -0.00051  -0.00013  -0.01090
   D145       0.00869   0.00011  -0.00031   0.00045   0.00013   0.00881
   D146       3.14063   0.00006  -0.00127   0.00135   0.00008   3.14071
   D147      -3.13489   0.00001   0.00109  -0.00109   0.00001  -3.13488
   D148      -0.00295  -0.00004   0.00013  -0.00018  -0.00004  -0.00299
   D149      -0.80341   0.00000  -0.01749   0.01794   0.00037  -0.80304
   D150       1.26189  -0.00170  -0.01116   0.00887  -0.00240   1.25948
   D151      -2.88557  -0.00711  -0.00037  -0.00881  -0.00930  -2.89487
   D152       2.26705   0.01378  -0.01834   0.03465   0.01644   2.28349
   D153      -1.95084   0.01208  -0.01201   0.02558   0.01367  -1.93717
   D154       0.18489   0.00666  -0.00122   0.00789   0.00677   0.19166
         Item               Value     Threshold  Converged?
 Maximum Force            0.274696     0.000450     NO 
 RMS     Force            0.032654     0.000300     NO 
 Maximum Displacement     1.323356     0.001800     NO 
 RMS     Displacement     0.380434     0.001200     NO 
 Predicted change in Energy=-9.692585D-02
 Lowest energy point so far.  Saving SCF results.
 GradGradGradGradGradGradGradGradGradGradGradGradGradGradGradGradGradGrad

 Leave Link  103 at Wed Dec  5 17:42:04 2018, MaxMem=   536870912 cpu:         1.5
 (Enter /pbs_home/pkowalski/g09d01/g09/l202.exe)
 Stoichiometry    C29H22F6S2
 Framework group  C1[X(C29H22F6S2)]
 Deg. of freedom   171
 Full point group                 C1      NOp   1
 RotChk:  IX=0 Diff= 4.43D-02
 Largest Abelian subgroup         C1      NOp   1
 Largest concise Abelian subgroup C1      NOp   1
                         Standard orientation:                         
 ---------------------------------------------------------------------
 Center     Atomic      Atomic             Coordinates (Angstroms)
 Number     Number       Type             X           Y           Z
 ---------------------------------------------------------------------
      1         16           0        2.410598   -1.619645    1.632580
      2         16           0       -1.777625   -2.194630   -0.527507
      3          9           0       -2.484708    3.162710   -0.216591
      4          9           0       -1.015135    3.418865   -1.760023
      5          9           0       -0.248842    4.936332    0.302793
      6          9           0       -0.923230    3.448546    1.701150
      7          9           0        1.724315    3.388708   -0.504928
      8          9           0        1.625226    2.956851    1.595907
      9          6           0       -1.473457    0.299717   -1.064709
     10          6           0       -0.798940   -0.925654   -1.107258
     11          6           0        1.155703   -0.448406    1.488404
     12          6           0       -0.745097    1.443869   -0.480264
     13          6           0       -1.215325    2.909947   -0.539359
     14          6           0        0.491749    1.458189    0.128246
     15          6           0       -0.361616    3.638921    0.504208
     16          6           0        0.937997    2.862253    0.458017
     17          6           0        1.445901    0.387453    0.471575
     18          6           0        0.327565   -0.136427    2.711299
     19          6           0        0.292880   -1.339217   -2.042241
     20          6           0        3.333456   -0.954369    0.341717
     21          6           0       -3.207314   -1.212430   -0.436909
     22          6           0       -4.471287   -1.874963   -0.084582
     23          6           0       -5.671759   -1.171366    0.083414
     24          6           0       -4.515398   -3.265919    0.111337
     25          6           0       -6.851690   -1.827064    0.419196
     26          6           0       -5.690435   -3.920278    0.450529
     27          6           0       -6.875027   -3.204256    0.605068
     28          6           0       -2.912231    0.066266   -0.837865
     29          6           0       -3.979128    1.062741   -1.218678
     30          6           0        4.620083   -1.570462   -0.003400
     31          6           0        5.685291   -0.794275   -0.475083
     32          6           0        4.836245   -2.945604    0.170716
     33          6           0        6.910191   -1.374944   -0.784760
     34          6           0        6.059429   -3.524615   -0.138125
     35          6           0        7.105299   -2.742895   -0.623937
     36          6           0        2.687347    0.140874   -0.193698
     37          6           0        3.161332    0.955686   -1.369384
     38          1           0        0.927822    0.485262    3.386035
     39          1           0        0.011608   -1.032737    3.260772
     40          1           0       -0.578263    0.422188    2.447283
     41          1           0        0.837097   -2.234039   -1.717600
     42          1           0        1.011362   -0.541057   -2.209258
     43          1           0       -0.194783   -1.560335   -3.000525
     44          1           0       -5.698424   -0.090233   -0.036292
     45          1           0       -3.606323   -3.860552   -0.010780
     46          1           0       -7.767708   -1.241359    0.541701
     47          1           0       -5.679105   -5.005141    0.591564
     48          1           0       -7.805053   -3.715189    0.870189
     49          1           0       -4.675824    0.578458   -1.916352
     50          1           0       -4.554563    1.448592   -0.371408
     51          1           0       -3.556635    1.912550   -1.745427
     52          1           0        5.568508    0.287839   -0.567639
     53          1           0        4.022982   -3.575983    0.542521
     54          1           0        7.726698   -0.742799   -1.146818
     55          1           0        6.196202   -4.601217    0.000943
     56          1           0        8.070291   -3.196928   -0.867178
     57          1           0        2.357238    1.098098   -2.101145
     58          1           0        3.476160    1.960870   -1.070194
     59          1           0        3.993930    0.467378   -1.887206
 ---------------------------------------------------------------------
 Rotational constants (GHZ):      0.1298086      0.0676282      0.0498523
 Leave Link  202 at Wed Dec  5 17:42:05 2018, MaxMem=   536870912 cpu:         0.0
 (Enter /pbs_home/pkowalski/g09d01/g09/l301.exe)
 Basis read from rwf:  (5D, 7F)
 No pseudopotential information found on rwf file.
 There are   673 symmetry adapted cartesian basis functions of A   symmetry.
 There are   636 symmetry adapted basis functions of A   symmetry.
   636 basis functions,  1103 primitive gaussians,   673 cartesian basis functions
   141 alpha electrons      141 beta electrons
       nuclear repulsion energy      4657.9844208887 Hartrees.
 IExCor=20419 DFT=T Ex+Corr=CAM-B3LYP ExCW=0 ScaHFX=  1.000000
 ScaDFX=  1.000000  1.000000  1.000000  0.810000 ScalE2=  1.000000  1.000000
 IRadAn=      0 IRanWt=     -1 IRanGd=            0 ICorTp=0 IEmpDi=  4
  HFx wShort=  0.000000 wLong=  0.330000 cFull=  0.190000 cShort=  0.000000 cLong=  0.460000
  DFx wShort=  0.000000 wLong=  0.330000 cFull=  0.190000 cShort=  0.000000 cLong=  0.460000
 NAtoms=   59 NActive=   59 NUniq=   59 SFac= 1.00D+00 NAtFMM=   60 NAOKFM=F Big=F
 Integral buffers will be    131072 words long.
 Raffenetti 2 integral format.
 Two-electron integral symmetry is turned on.
 No density basis found on file   724.
 Leave Link  301 at Wed Dec  5 17:42:05 2018, MaxMem=   536870912 cpu:         0.8
 (Enter /pbs_home/pkowalski/g09d01/g09/l302.exe)
 NPDir=0 NMtPBC=     1 NCelOv=     1 NCel=       1 NClECP=     1 NCelD=      1
         NCelK=      1 NCelE2=     1 NClLst=     1 CellRange=     0.0.
 One-electron integrals computed using PRISM.
 NBasis=   636 RedAO= T EigKep=  2.84D-04  NBF=   636
 NBsUse=   636 1.00D-06 EigRej= -1.00D+00 NBFU=   636
 Precomputing XC quadrature grid using
 IXCGrd= 4 IRadAn=           0 IRanWt=          -1 IRanGd=           0 AccXCQ= 0.00D+00.
 Generated NRdTot=       0 NPtTot=           0 NUsed=           0 NTot=          32
 NSgBfM=   609   623   623   623   623 MxSgAt=    59 MxSgA2=    59.
 Leave Link  302 at Wed Dec  5 17:42:07 2018, MaxMem=   536870912 cpu:        13.5
 (Enter /pbs_home/pkowalski/g09d01/g09/l303.exe)
 DipDrv:  MaxL=1.
 Leave Link  303 at Wed Dec  5 17:42:07 2018, MaxMem=   536870912 cpu:         1.8
 (Enter /pbs_home/pkowalski/g09d01/g09/l401.exe)
 Initial guess from the checkpoint file:  "dae0068freq_open_cam-b3lyp_air.chk"
 B after Tr=     0.000000    0.000000    0.000000
         Rot=    0.999919   -0.007640   -0.003340    0.009615 Ang=  -1.46 deg.
 Guess basis will be translated and rotated to current coordinates.
 JPrj=2 DoOrth=T DoCkMO=T.
 Generating alternative initial guess.
 ExpMin= 1.22D-01 ExpMax= 9.18D+03 ExpMxC= 1.38D+03 IAcc=1 IRadAn=         1 AccDes= 0.00D+00
 Harris functional with IExCor=20419 and IRadAn=       1 diagonalized for initial guess.
 HarFok:  IExCor=20419 AccDes= 0.00D+00 IRadAn=         1 IDoV= 1 UseB2=F ITyADJ=14
 ICtDFT=  3500011 ScaDFX=  1.000000  1.000000  1.000000  1.000000
 FoFCou: FMM=F IPFlag=           0 FMFlag=      100000 FMFlg1=           0
         NFxFlg=           0 DoJE=T BraDBF=F KetDBF=T FulRan=T
         wScrn=  0.000000 ICntrl=     500 IOpCl=  0 I1Cent=   200000004 NGrid=           0
         NMat0=    1 NMatS0=      1 NMatT0=    0 NMatD0=    1 NMtDS0=    0 NMtDT0=    0
 Petite list used in FoFCou.
 Harris En= -2437.20089151349    
 Leave Link  401 at Wed Dec  5 17:42:11 2018, MaxMem=   536870912 cpu:        33.3
 (Enter /pbs_home/pkowalski/g09d01/g09/l502.exe)
 Closed shell SCF:
 Using DIIS extrapolation, IDIIS=  1040.
 Integral symmetry usage will be decided dynamically.
 IVT=     1387805 IEndB=     1387805 NGot=   536870912 MDV=   535953350
 LenX=   535953350 LenY=   535499748
 Requested convergence on RMS density matrix=1.00D-08 within 128 cycles.
 Requested convergence on MAX density matrix=1.00D-06.
 Requested convergence on             energy=1.00D-06.
 No special actions if energy rises.
 Fock matrices will be formed incrementally for  20 cycles.
 Integral accuracy reduced to 1.0D-05 until final iterations.

 Cycle   1  Pass 0  IDiag  1:
 FoFJK:  IHMeth= 1 ICntrl=       0 DoSepK=T KAlg= 0 I1Cent=   0 FoldK=F
 IRaf=         1 NMat=   1 IRICut=       1 DoRegI=T DoRafI=F ISym2E= 0.
 FoFCou: FMM=F IPFlag=           0 FMFlag=      100000 FMFlg1=           0
         NFxFlg=           0 DoJE=T BraDBF=F KetDBF=F FulRan=T
         wScrn=  0.000000 ICntrl=     500 IOpCl=  0 I1Cent=           0 NGrid=           0
         NMat0=    1 NMatS0=      1 NMatT0=    0 NMatD0=    1 NMtDS0=    0 NMtDT0=    0
 Symmetry not used in FoFCou.
 E= -2511.22276747686    
 DIIS: error= 1.05D-02 at cycle   1 NSaved=   1.
 NSaved= 1 IEnMin= 1 EnMin= -2511.22276747686     IErMin= 1 ErrMin= 1.05D-02
 ErrMax= 1.05D-02  0.00D+00 EMaxC= 1.00D-01 BMatC= 1.47D-01 BMatP= 1.47D-01
 IDIUse=3 WtCom= 8.95D-01 WtEn= 1.05D-01
 Coeff-Com:  0.100D+01
 Coeff-En:   0.100D+01
 Coeff:      0.100D+01
 Recover alternate guess density for next cycle.
 RMSDP=3.43D-03 MaxDP=2.32D-01              OVMax= 0.00D+00

 Cycle   2  Pass 0  IDiag  1:
 RMSU=  3.40D-03    CP:  1.03D+00
 E= -2510.72389709389     Delta-E=        0.498870382970 Rises=F Damp=F
 Switch densities from cycles 1 and 2 for lowest energy.
 DIIS: error= 2.21D-02 at cycle   2 NSaved=   2.
 NSaved= 2 IEnMin= 1 EnMin= -2511.22276747686     IErMin= 1 ErrMin= 1.05D-02
 ErrMax= 2.21D-02  0.00D+00 EMaxC= 1.00D+00 BMatC= 1.27D+00 BMatP= 1.47D-01
 IDIUse=1 WtCom= 1.00D+00 WtEn= 0.00D+00
 Coeff-Com:  0.901D+00 0.985D-01
 Coeff:      0.901D+00 0.985D-01
 Gap=     0.323 Goal=   None    Shift=    0.000
 RMSDP=1.35D-03 MaxDP=1.14D-01 DE= 4.99D-01 OVMax= 1.98D-01

 Cycle   3  Pass 0  IDiag  1:
 RMSU=  1.30D-03    CP:  9.88D-01  8.69D-02
 E= -2511.41941855067     Delta-E=       -0.695521456779 Rises=F Damp=F
 DIIS: error= 2.64D-03 at cycle   3 NSaved=   3.
 NSaved= 3 IEnMin= 3 EnMin= -2511.41941855067     IErMin= 3 ErrMin= 2.64D-03
 ErrMax= 2.64D-03  0.00D+00 EMaxC= 1.00D+00 BMatC= 1.43D-02 BMatP= 1.47D-01
 IDIUse=1 WtCom= 1.00D+00 WtEn= 0.00D+00
 Coeff-Com: -0.391D-01 0.697D-01 0.969D+00
 Coeff:     -0.391D-01 0.697D-01 0.969D+00
 Gap=     0.217 Goal=   None    Shift=    0.000
 RMSDP=4.79D-04 MaxDP=2.29D-02 DE=-6.96D-01 OVMax= 4.12D-02

 Cycle   4  Pass 0  IDiag  1:
 RMSU=  4.28D-04    CP:  9.88D-01  1.48D-01  9.54D-01
 E= -2511.43066107484     Delta-E=       -0.011242524166 Rises=F Damp=F
 DIIS: error= 2.14D-03 at cycle   4 NSaved=   4.
 NSaved= 4 IEnMin= 4 EnMin= -2511.43066107484     IErMin= 4 ErrMin= 2.14D-03
 ErrMax= 2.14D-03  0.00D+00 EMaxC= 1.00D+00 BMatC= 6.79D-03 BMatP= 1.43D-02
 IDIUse=1 WtCom= 1.00D+00 WtEn= 0.00D+00
 Coeff-Com: -0.527D-01 0.136D-01 0.470D+00 0.569D+00
 Coeff:     -0.527D-01 0.136D-01 0.470D+00 0.569D+00
 Gap=     0.223 Goal=   None    Shift=    0.000
 RMSDP=2.50D-04 MaxDP=1.08D-02 DE=-1.12D-02 OVMax= 2.27D-02

 Cycle   5  Pass 0  IDiag  1:
 RMSU=  1.26D-04    CP:  9.87D-01  1.34D-01  1.03D+00  5.67D-01
 E= -2511.43717893083     Delta-E=       -0.006517855990 Rises=F Damp=F
 DIIS: error= 4.88D-04 at cycle   5 NSaved=   5.
 NSaved= 5 IEnMin= 5 EnMin= -2511.43717893083     IErMin= 5 ErrMin= 4.88D-04
 ErrMax= 4.88D-04  0.00D+00 EMaxC= 1.00D+00 BMatC= 4.17D-04 BMatP= 6.79D-03
 IDIUse=1 WtCom= 1.00D+00 WtEn= 0.00D+00
 Coeff-Com: -0.172D-01-0.186D-02 0.920D-01 0.242D+00 0.685D+00
 Coeff:     -0.172D-01-0.186D-02 0.920D-01 0.242D+00 0.685D+00
 Gap=     0.220 Goal=   None    Shift=    0.000
 RMSDP=5.98D-05 MaxDP=2.33D-03 DE=-6.52D-03 OVMax= 5.70D-03

 Cycle   6  Pass 0  IDiag  1:
 RMSU=  4.04D-05    CP:  9.87D-01  1.33D-01  1.03D+00  6.57D-01  8.37D-01
 E= -2511.43763722393     Delta-E=       -0.000458293105 Rises=F Damp=F
 DIIS: error= 1.47D-04 at cycle   6 NSaved=   6.
 NSaved= 6 IEnMin= 6 EnMin= -2511.43763722393     IErMin= 6 ErrMin= 1.47D-04
 ErrMax= 1.47D-04  0.00D+00 EMaxC= 1.00D+00 BMatC= 4.54D-05 BMatP= 4.17D-04
 IDIUse=1 WtCom= 1.00D+00 WtEn= 0.00D+00
 Coeff-Com: -0.102D-02-0.184D-02-0.216D-01 0.295D-01 0.272D+00 0.723D+00
 Coeff:     -0.102D-02-0.184D-02-0.216D-01 0.295D-01 0.272D+00 0.723D+00
 Gap=     0.220 Goal=   None    Shift=    0.000
 RMSDP=2.11D-05 MaxDP=8.28D-04 DE=-4.58D-04 OVMax= 2.00D-03

 Cycle   7  Pass 0  IDiag  1:
 RMSU=  1.79D-05    CP:  9.87D-01  1.33D-01  1.04D+00  6.64D-01  9.11D-01
                    CP:  8.73D-01
 E= -2511.43768911194     Delta-E=       -0.000051888002 Rises=F Damp=F
 DIIS: error= 8.68D-05 at cycle   7 NSaved=   7.
 NSaved= 7 IEnMin= 7 EnMin= -2511.43768911194     IErMin= 7 ErrMin= 8.68D-05
 ErrMax= 8.68D-05  0.00D+00 EMaxC= 1.00D+00 BMatC= 8.04D-06 BMatP= 4.54D-05
 IDIUse=1 WtCom= 1.00D+00 WtEn= 0.00D+00
 Coeff-Com:  0.160D-02-0.274D-03-0.226D-01-0.197D-01 0.263D-01 0.339D+00
 Coeff-Com:  0.676D+00
 Coeff:      0.160D-02-0.274D-03-0.226D-01-0.197D-01 0.263D-01 0.339D+00
 Coeff:      0.676D+00
 Gap=     0.220 Goal=   None    Shift=    0.000
 RMSDP=9.15D-06 MaxDP=4.29D-04 DE=-5.19D-05 OVMax= 1.05D-03

 Initial convergence to 1.0D-05 achieved.  Increase integral accuracy.
 Cycle   8  Pass 1  IDiag  1:
 E= -2511.43780827700     Delta-E=       -0.000119165064 Rises=F Damp=F
 DIIS: error= 1.50D-04 at cycle   1 NSaved=   1.
 NSaved= 1 IEnMin= 1 EnMin= -2511.43780827700     IErMin= 1 ErrMin= 1.50D-04
 ErrMax= 1.50D-04  0.00D+00 EMaxC= 1.00D+00 BMatC= 1.57D-05 BMatP= 1.57D-05
 IDIUse=1 WtCom= 1.00D+00 WtEn= 0.00D+00
 Coeff-Com:  0.100D+01
 Coeff:      0.100D+01
 Gap=     0.220 Goal=   None    Shift=    0.000
 RMSDP=9.15D-06 MaxDP=4.29D-04 DE=-1.19D-04 OVMax= 5.34D-04

 Cycle   9  Pass 1  IDiag  1:
 RMSU=  1.68D-04    CP:  1.00D+00
 E= -2511.43782388671     Delta-E=       -0.000015609705 Rises=F Damp=F
 DIIS: error= 4.13D-05 at cycle   2 NSaved=   2.
 NSaved= 2 IEnMin= 2 EnMin= -2511.43782388671     IErMin= 2 ErrMin= 4.13D-05
 ErrMax= 4.13D-05  0.00D+00 EMaxC= 1.00D+00 BMatC= 1.60D-06 BMatP= 1.57D-05
 IDIUse=1 WtCom= 1.00D+00 WtEn= 0.00D+00
 Coeff-Com:  0.119D+00 0.881D+00
 Coeff:      0.119D+00 0.881D+00
 Gap=     0.220 Goal=   None    Shift=    0.000
 RMSDP=8.10D-06 MaxDP=4.04D-04 DE=-1.56D-05 OVMax= 7.98D-04

 Cycle  10  Pass 1  IDiag  1:
 RMSU=  6.54D-06    CP:  1.00D+00  1.03D+00
 E= -2511.43782298661     Delta-E=        0.000000900095 Rises=F Damp=F
 DIIS: error= 5.05D-05 at cycle   3 NSaved=   3.
 NSaved= 3 IEnMin= 2 EnMin= -2511.43782388671     IErMin= 2 ErrMin= 4.13D-05
 ErrMax= 5.05D-05  0.00D+00 EMaxC= 1.00D+00 BMatC= 2.55D-06 BMatP= 1.60D-06
 IDIUse=1 WtCom= 1.00D+00 WtEn= 0.00D+00
 Coeff-Com: -0.164D-01 0.564D+00 0.452D+00
 Coeff:     -0.164D-01 0.564D+00 0.452D+00
 Gap=     0.220 Goal=   None    Shift=    0.000
 RMSDP=3.72D-06 MaxDP=2.30D-04 DE= 9.00D-07 OVMax= 3.96D-04

 Cycle  11  Pass 1  IDiag  1:
 RMSU=  1.44D-06    CP:  1.00D+00  1.03D+00  4.96D-01
 E= -2511.43782556531     Delta-E=       -0.000002578698 Rises=F Damp=F
 DIIS: error= 2.76D-06 at cycle   4 NSaved=   4.
 NSaved= 4 IEnMin= 4 EnMin= -2511.43782556531     IErMin= 4 ErrMin= 2.76D-06
 ErrMax= 2.76D-06  0.00D+00 EMaxC= 1.00D+00 BMatC= 2.12D-08 BMatP= 1.60D-06
 IDIUse=1 WtCom= 1.00D+00 WtEn= 0.00D+00
 Coeff-Com: -0.975D-02 0.253D+00 0.212D+00 0.545D+00
 Coeff:     -0.975D-02 0.253D+00 0.212D+00 0.545D+00
 Gap=     0.220 Goal=   None    Shift=    0.000
 RMSDP=4.12D-07 MaxDP=1.70D-05 DE=-2.58D-06 OVMax= 5.55D-05

 Cycle  12  Pass 1  IDiag  1:
 RMSU=  3.75D-07    CP:  1.00D+00  1.03D+00  5.19D-01  9.57D-01
 E= -2511.43782558865     Delta-E=       -0.000000023343 Rises=F Damp=F
 DIIS: error= 1.04D-06 at cycle   5 NSaved=   5.
 NSaved= 5 IEnMin= 5 EnMin= -2511.43782558865     IErMin= 5 ErrMin= 1.04D-06
 ErrMax= 1.04D-06  0.00D+00 EMaxC= 1.00D+00 BMatC= 1.74D-09 BMatP= 2.12D-08
 IDIUse=1 WtCom= 1.00D+00 WtEn= 0.00D+00
 Coeff-Com:  0.297D-03-0.276D-01-0.249D-01 0.138D+00 0.914D+00
 Coeff:      0.297D-03-0.276D-01-0.249D-01 0.138D+00 0.914D+00
 Gap=     0.220 Goal=   None    Shift=    0.000
 RMSDP=2.42D-07 MaxDP=9.86D-06 DE=-2.33D-08 OVMax= 4.94D-05

 Cycle  13  Pass 1  IDiag  1:
 RMSU=  1.89D-07    CP:  1.00D+00  1.03D+00  5.18D-01  1.05D+00  1.12D+00
 E= -2511.43782559317     Delta-E=       -0.000000004521 Rises=F Damp=F
 DIIS: error= 6.32D-07 at cycle   6 NSaved=   6.
 NSaved= 6 IEnMin= 6 EnMin= -2511.43782559317     IErMin= 6 ErrMin= 6.32D-07
 ErrMax= 6.32D-07  0.00D+00 EMaxC= 1.00D+00 BMatC= 7.39D-10 BMatP= 1.74D-09
 IDIUse=1 WtCom= 1.00D+00 WtEn= 0.00D+00
 Coeff-Com:  0.252D-02-0.767D-01-0.673D-01-0.563D-01 0.504D+00 0.694D+00
 Coeff:      0.252D-02-0.767D-01-0.673D-01-0.563D-01 0.504D+00 0.694D+00
 Gap=     0.220 Goal=   None    Shift=    0.000
 RMSDP=1.25D-07 MaxDP=4.90D-06 DE=-4.52D-09 OVMax= 2.29D-05

 Cycle  14  Pass 1  IDiag  1:
 RMSU=  9.26D-08    CP:  1.00D+00  1.03D+00  5.20D-01  1.09D+00  1.29D+00
                    CP:  1.09D+00
 E= -2511.43782559459     Delta-E=       -0.000000001421 Rises=F Damp=F
 DIIS: error= 1.59D-07 at cycle   7 NSaved=   7.
 NSaved= 7 IEnMin= 7 EnMin= -2511.43782559459     IErMin= 7 ErrMin= 1.59D-07
 ErrMax= 1.59D-07  0.00D+00 EMaxC= 1.00D+00 BMatC= 3.64D-11 BMatP= 7.39D-10
 IDIUse=1 WtCom= 1.00D+00 WtEn= 0.00D+00
 Coeff-Com:  0.725D-03-0.200D-01-0.184D-01-0.288D-01 0.714D-01 0.197D+00
 Coeff-Com:  0.798D+00
 Coeff:      0.725D-03-0.200D-01-0.184D-01-0.288D-01 0.714D-01 0.197D+00
 Coeff:      0.798D+00
 Gap=     0.220 Goal=   None    Shift=    0.000
 RMSDP=3.53D-08 MaxDP=1.85D-06 DE=-1.42D-09 OVMax= 8.60D-06

 Cycle  15  Pass 1  IDiag  1:
 RMSU=  2.59D-08    CP:  1.00D+00  1.03D+00  5.20D-01  1.09D+00  1.30D+00
                    CP:  1.20D+00  1.10D+00
 E= -2511.43782559477     Delta-E=       -0.000000000174 Rises=F Damp=F
 DIIS: error= 1.09D-07 at cycle   8 NSaved=   8.
 NSaved= 8 IEnMin= 8 EnMin= -2511.43782559477     IErMin= 8 ErrMin= 1.09D-07
 ErrMax= 1.09D-07  0.00D+00 EMaxC= 1.00D+00 BMatC= 1.81D-11 BMatP= 3.64D-11
 IDIUse=1 WtCom= 1.00D+00 WtEn= 0.00D+00
 Coeff-Com: -0.990D-04 0.419D-02 0.296D-02-0.507D-02-0.627D-01-0.444D-01
 Coeff-Com:  0.438D+00 0.667D+00
 Coeff:     -0.990D-04 0.419D-02 0.296D-02-0.507D-02-0.627D-01-0.444D-01
 Coeff:      0.438D+00 0.667D+00
 Gap=     0.220 Goal=   None    Shift=    0.000
 RMSDP=1.80D-08 MaxDP=6.94D-07 DE=-1.74D-10 OVMax= 3.15D-06

 Cycle  16  Pass 1  IDiag  1:
 RMSU=  9.92D-09    CP:  1.00D+00  1.03D+00  5.20D-01  1.09D+00  1.32D+00
                    CP:  1.24D+00  1.21D+00  8.69D-01
 E= -2511.43782559478     Delta-E=       -0.000000000013 Rises=F Damp=F
 DIIS: error= 2.78D-08 at cycle   9 NSaved=   9.
 NSaved= 9 IEnMin= 9 EnMin= -2511.43782559478     IErMin= 9 ErrMin= 2.78D-08
 ErrMax= 2.78D-08  0.00D+00 EMaxC= 1.00D+00 BMatC= 1.36D-12 BMatP= 1.81D-11
 IDIUse=1 WtCom= 1.00D+00 WtEn= 0.00D+00
 Coeff-Com: -0.145D-03 0.462D-02 0.373D-02 0.226D-02-0.352D-01-0.483D-01
 Coeff-Com:  0.858D-01 0.261D+00 0.727D+00
 Coeff:     -0.145D-03 0.462D-02 0.373D-02 0.226D-02-0.352D-01-0.483D-01
 Coeff:      0.858D-01 0.261D+00 0.727D+00
 Gap=     0.220 Goal=   None    Shift=    0.000
 RMSDP=5.62D-09 MaxDP=2.24D-07 DE=-1.27D-11 OVMax= 1.07D-06

 SCF Done:  E(RCAM-B3LYP) =  -2511.43782559     A.U. after   16 cycles
            NFock= 16  Conv=0.56D-08     -V/T= 2.0068
 KE= 2.494556110292D+03 PE=-1.521792584947D+04 EE= 5.553947492690D+03
 Leave Link  502 at Wed Dec  5 17:50:02 2018, MaxMem=   536870912 cpu:      3760.0
 (Enter /pbs_home/pkowalski/g09d01/g09/l701.exe)
 Compute integral first derivatives.
 ... and contract with generalized density number  0.
 Leave Link  701 at Wed Dec  5 17:50:03 2018, MaxMem=   536870912 cpu:         5.6
 (Enter /pbs_home/pkowalski/g09d01/g09/l702.exe)
 L702 exits ... SP integral derivatives will be done elsewhere.
 Leave Link  702 at Wed Dec  5 17:50:04 2018, MaxMem=   536870912 cpu:         0.4
 (Enter /pbs_home/pkowalski/g09d01/g09/l703.exe)
 Compute integral first derivatives, UseDBF=F ICtDFT=           0.
 Integral derivatives from FoFJK, PRISM(SPDF).
 Calling FoFJK, ICntrl=      2127 FMM=F ISym2X=0 I1Cent= 0 IOpClX= 0 NMat=1 NMatS=1 NMatT=0.
 FoFJK:  IHMeth= 1 ICntrl=    2127 DoSepK=T KAlg= 0 I1Cent=   0 FoldK=F
 IRaf=         1 NMat=   1 IRICut=       1 DoRegI=T DoRafI=F ISym2E= 0.
 FoFCou: FMM=F IPFlag=           0 FMFlag=      100000 FMFlg1=         800
         NFxFlg=           0 DoJE=F BraDBF=F KetDBF=F FulRan=T
         wScrn=  0.000000 ICntrl=    2527 IOpCl=  0 I1Cent=           0 NGrid=           0
         NMat0=    1 NMatS0=      1 NMatT0=    0 NMatD0=    1 NMtDS0=    0 NMtDT0=    0
 Symmetry not used in FoFCou.
 Leave Link  703 at Wed Dec  5 17:52:15 2018, MaxMem=   536870912 cpu:      1054.6
 (Enter /pbs_home/pkowalski/g09d01/g09/l716.exe)
 Dipole        =-1.93005542D-01-1.42912542D+00-3.90240941D-01
 ***** Axes restored to original set *****
 -------------------------------------------------------------------
 Center     Atomic                   Forces (Hartrees/Bohr)
 Number     Number              X              Y              Z
 -------------------------------------------------------------------
      1       16          -0.002073447   -0.008983581    0.009665931
      2       16           0.000135783   -0.008775263   -0.005563407
      3        9          -0.016726910   -0.004790219   -0.000369647
      4        9           0.002449173    0.004791661   -0.009547376
      5        9           0.002920166    0.013118065   -0.005720258
      6        9          -0.005172961   -0.001748425    0.011007458
      7        9           0.004625333    0.004261611   -0.007046838
      8        9           0.003357258   -0.003998527    0.010304751
      9        6          -0.004081601   -0.012526760    0.032204111
     10        6          -0.010102781   -0.004994664   -0.016502067
     11        6           0.011689867   -0.013669429    0.033255547
     12        6           0.016436919    0.020933534   -0.011364724
     13        6           0.004556170   -0.006364432    0.007022991
     14        6          -0.004253709    0.009091064   -0.010768991
     15        6           0.003074084   -0.012453816   -0.003623296
     16        6          -0.006828303   -0.000621007   -0.002310017
     17        6          -0.015093311    0.015245004   -0.021286763
     18        6          -0.008687918   -0.005822907   -0.011237776
     19        6           0.009453113    0.003182801    0.011697147
     20        6          -0.001570376    0.005203367   -0.001509502
     21        6           0.004738808   -0.001404125   -0.004678520
     22        6          -0.003150785    0.000437940    0.000864404
     23        6          -0.002152905    0.003291515    0.001067671
     24        6           0.002282385   -0.002083422   -0.000895032
     25        6          -0.002578953    0.001117125    0.000576143
     26        6          -0.001037797   -0.001900676    0.000447681
     27        6          -0.000439649   -0.000482041    0.000084362
     28        6          -0.002179390    0.010684329    0.003253197
     29        6           0.003562446   -0.001927476    0.000539820
     30        6           0.001654474   -0.000636216   -0.001543346
     31        6           0.003009881    0.002991237    0.001047832
     32        6          -0.003051849   -0.001511191   -0.000804610
     33        6           0.002352835    0.001216512   -0.001046280
     34        6           0.001563130   -0.002006032   -0.000063851
     35        6           0.000668158   -0.000863973   -0.000207242
     36        6           0.005626530   -0.002033163   -0.009645255
     37        6          -0.000250788   -0.005049340    0.000339429
     38        1           0.000607075    0.001387364    0.002163302
     39        1           0.000598225   -0.001761301   -0.000665264
     40        1          -0.000639217    0.001534193   -0.000259406
     41        1           0.000420254   -0.001438504    0.001782909
     42        1           0.004289302    0.004261915   -0.001065617
     43        1           0.000606932   -0.001011571   -0.002312230
     44        1          -0.000459376   -0.002945298    0.000731313
     45        1          -0.001218965    0.000410750    0.000146669
     46        1           0.000957250   -0.000852042   -0.000175745
     47        1           0.000000153    0.001347542    0.000027851
     48        1           0.001242672    0.000599674   -0.000318498
     49        1          -0.002186833   -0.001108551    0.000995142
     50        1           0.000172082    0.002278381    0.002341403
     51        1           0.002993576    0.004580779   -0.001734307
     52        1           0.000862961   -0.002612970    0.000487353
     53        1           0.000877449    0.000831783   -0.000576926
     54        1          -0.000916441   -0.000917936    0.000364389
     55        1           0.000014649    0.001336281   -0.000025905
     56        1          -0.001251199    0.000536534    0.000314142
     57        1          -0.002906312    0.001385330   -0.000612405
     58        1           0.002129605    0.001120631    0.001329117
     59        1          -0.000916922    0.000117934   -0.000580964
 -------------------------------------------------------------------
 Cartesian Forces:  Max     0.033255547 RMS     0.006623179
 Leave Link  716 at Wed Dec  5 17:52:16 2018, MaxMem=   536870912 cpu:         0.4
 (Enter /pbs_home/pkowalski/g09d01/g09/l103.exe)

 GradGradGradGradGradGradGradGradGradGradGradGradGradGradGradGradGradGrad
 Berny optimization.
 Using GEDIIS/GDIIS optimizer.
 FormGI is forming the generalized inverse of G from B-inverse, IUseBI=4.
 GSVD:  received Info=                   1 from GESDD.
 Internal  Forces:  Max     0.030520822 RMS     0.004047241
 Search for a local minimum.
 Step number   4 out of a maximum of  337
 All quantities printed in internal units (Hartrees-Bohrs-Radians)
 RMS Force = .40472D-02 SwitMx=.10000D-02 MixMth= 1
 Mixed Optimization -- RFO/linear search
 Update second derivatives using D2CorX and points    3    4
 DE= -4.80D-02 DEPred=-9.69D-02 R= 4.95D-01
 Trust test= 4.95D-01 RLast= 3.14D-01 DXMaxT set to 2.52D-01
 ITU=  0 -1  1  0
 Use linear search instead of GDIIS.
     Eigenvalues ---    0.00221   0.00409   0.00462   0.00661   0.00710
     Eigenvalues ---    0.00734   0.00743   0.00763   0.00846   0.00853
     Eigenvalues ---    0.00879   0.00891   0.01010   0.01041   0.01113
     Eigenvalues ---    0.01167   0.01244   0.01352   0.01397   0.01411
     Eigenvalues ---    0.01518   0.01562   0.01702   0.01839   0.01879
     Eigenvalues ---    0.01897   0.01953   0.01965   0.01989   0.02014
     Eigenvalues ---    0.02032   0.02081   0.02088   0.02137   0.02144
     Eigenvalues ---    0.02155   0.02155   0.02169   0.02173   0.02191
     Eigenvalues ---    0.02218   0.02859   0.04856   0.05178   0.06701
     Eigenvalues ---    0.06860   0.06955   0.07040   0.07137   0.07443
     Eigenvalues ---    0.07466   0.07518   0.07769   0.08075   0.09297
     Eigenvalues ---    0.09652   0.10273   0.11037   0.12029   0.12342
     Eigenvalues ---    0.13641   0.14575   0.15989   0.15998   0.15999
     Eigenvalues ---    0.15999   0.15999   0.15999   0.16000   0.16000
     Eigenvalues ---    0.16000   0.16000   0.16000   0.16000   0.16000
     Eigenvalues ---    0.16000   0.16000   0.16000   0.16000   0.16000
     Eigenvalues ---    0.16000   0.16007   0.16084   0.17065   0.17789
     Eigenvalues ---    0.20796   0.22000   0.22000   0.22001   0.22009
     Eigenvalues ---    0.22360   0.22810   0.23417   0.23464   0.23505
     Eigenvalues ---    0.24199   0.24418   0.24475   0.24571   0.24730
     Eigenvalues ---    0.24900   0.24949   0.24977   0.24991   0.24994
     Eigenvalues ---    0.25000   0.25020   0.25360   0.25717   0.26636
     Eigenvalues ---    0.27268   0.28500   0.28972   0.29433   0.30300
     Eigenvalues ---    0.30395   0.30635   0.31357   0.31550   0.31694
     Eigenvalues ---    0.32063   0.32184   0.32224   0.32566   0.32575
     Eigenvalues ---    0.32589   0.32596   0.32605   0.32616   0.32619
     Eigenvalues ---    0.32654   0.32698   0.32810   0.32882   0.32953
     Eigenvalues ---    0.33141   0.33272   0.33484   0.35082   0.35658
     Eigenvalues ---    0.35681   0.35693   0.35701   0.35707   0.35772
     Eigenvalues ---    0.35909   0.36186   0.36281   0.37863   0.40584
     Eigenvalues ---    0.40687   0.41034   0.41132   0.43816   0.44301
     Eigenvalues ---    0.45425   0.45632   0.45927   0.45952   0.46070
     Eigenvalues ---    0.46529   0.47076   0.47530   0.48240   0.48288
     Eigenvalues ---    0.48372   0.48576   0.49131   0.50944   0.51752
     Eigenvalues ---    2.26998
 RFO step:  Lambda=-4.96741410D-02 EMin= 2.20661708D-03
 Quartic linear search produced a step of -0.13874.
 Maximum step size (   0.252) exceeded in Quadratic search.
    -- Step size scaled by   0.602
 Iteration  1 RMS(Cart)=  0.15669331 RMS(Int)=  0.00378106
 Iteration  2 RMS(Cart)=  0.00914167 RMS(Int)=  0.00020812
 Iteration  3 RMS(Cart)=  0.00004560 RMS(Int)=  0.00020764
 Iteration  4 RMS(Cart)=  0.00000001 RMS(Int)=  0.00020764
 ITry= 1 IFail=0 DXMaxC= 5.77D-01 DCOld= 1.00D+10 DXMaxT= 2.52D-01 DXLimC= 3.00D+00 Rises=F
 Variable       Old X    -DE/DX   Delta X   Delta X   Delta X     New X
                                 (Linear)    (Quad)   (Total)
    R1        3.25524   0.00276   0.00149   0.02868   0.03014   3.28538
    R2        3.25153   0.00977   0.00182   0.05749   0.05928   3.31081
    R3        3.22044   0.00496   0.00249   0.03790   0.04035   3.26079
    R4        3.28233   0.00699   0.00246   0.03857   0.04137   3.32370
    R5        2.52079   0.01477   0.00077   0.03518   0.03596   2.55674
    R6        2.52764   0.01095   0.00069   0.03203   0.03272   2.56036
    R7        2.49025   0.01366   0.00139   0.04257   0.04396   2.53421
    R8        2.52427   0.01225   0.00086   0.03685   0.03772   2.56199
    R9        2.55128   0.00934   0.00034   0.02465   0.02499   2.57627
   R10        2.51839   0.01074   0.00092   0.03377   0.03469   2.55308
   R11        2.64448   0.00428   0.00209   0.04109   0.04283   2.68731
   R12        2.79089  -0.00539  -0.00315   0.03821   0.03507   2.82596
   R13        2.78760  -0.00589   0.00093   0.00608   0.00681   2.79441
   R14        2.82658   0.00310   0.00104  -0.00305  -0.00200   2.82457
   R15        2.54715   0.03052   0.00136   0.09964   0.10101   2.64816
   R16        2.85256  -0.00437   0.00009  -0.01371  -0.01361   2.83894
   R17        2.91164  -0.00827  -0.00149  -0.02174  -0.02322   2.88843
   R18        2.60500  -0.01677  -0.00390  -0.00388  -0.00772   2.59728
   R19        2.89643   0.00333   0.00057  -0.00198  -0.00136   2.89508
   R20        2.85298   0.00084  -0.00063  -0.00232  -0.00291   2.85007
   R21        2.78679   0.00636  -0.00035   0.02580   0.02545   2.81224
   R22        2.86238   0.00480   0.00131  -0.00109   0.00005   2.86243
   R23        2.70209   0.00776   0.00026   0.04197   0.04227   2.74437
   R24        2.07188   0.00247   0.00014   0.00963   0.00977   2.08165
   R25        2.07450   0.00102   0.00025   0.00651   0.00676   2.08126
   R26        2.07206   0.00143   0.00024   0.00780   0.00804   2.08009
   R27        2.07205   0.00182   0.00063   0.00693   0.00756   2.07961
   R28        2.05379   0.00610   0.00229   0.01047   0.01276   2.06655
   R29        2.07441   0.00190   0.00001   0.00867   0.00868   2.08309
   R30        2.77351   0.00624   0.00060   0.02395   0.02455   2.79806
   R31        2.60733   0.00399  -0.00091  -0.00494  -0.00582   2.60151
   R32        2.77778   0.00671   0.00047   0.03304   0.03351   2.81129
   R33        2.59306   0.00533  -0.00087   0.00206   0.00135   2.59442
   R34        2.64859   0.00367  -0.00009   0.01202   0.01193   2.66052
   R35        2.65578   0.00201  -0.00010   0.00864   0.00854   2.66432
   R36        2.62864   0.00085   0.00012   0.00430   0.00442   2.63306
   R37        2.05615  -0.00296  -0.00014  -0.01325  -0.01339   2.04276
   R38        2.62117   0.00097   0.00018   0.00528   0.00546   2.62663
   R39        2.06570  -0.00124  -0.00014  -0.00754  -0.00768   2.05802
   R40        2.62648   0.00001   0.00006   0.00018   0.00024   2.62672
   R41        2.06763  -0.00128  -0.00016  -0.00653  -0.00669   2.06094
   R42        2.63197  -0.00010  -0.00010  -0.00136  -0.00146   2.63050
   R43        2.06745  -0.00135  -0.00014  -0.00667  -0.00682   2.06064
   R44        2.06689  -0.00141  -0.00010  -0.00676  -0.00686   2.06003
   R45        2.85108  -0.00075  -0.00015  -0.00419  -0.00434   2.84674
   R46        2.07583   0.00110   0.00015   0.00638   0.00653   2.08237
   R47        2.06825   0.00245   0.00017   0.00997   0.01014   2.07839
   R48        2.05115   0.00569   0.00030   0.01898   0.01928   2.07043
   R49        2.64536   0.00390  -0.00004   0.01054   0.01050   2.65586
   R50        2.65105   0.00121  -0.00002   0.00541   0.00538   2.65643
   R51        2.62764   0.00115   0.00011   0.00466   0.00477   2.63241
   R52        2.06420  -0.00266  -0.00020  -0.00973  -0.00993   2.05426
   R53        2.62312   0.00142   0.00013   0.00569   0.00581   2.62894
   R54        2.06751  -0.00131  -0.00015  -0.00703  -0.00718   2.06033
   R55        2.62884   0.00030   0.00001   0.00156   0.00157   2.63041
   R56        2.06783  -0.00133  -0.00016  -0.00679  -0.00695   2.06088
   R57        2.63272  -0.00023  -0.00009  -0.00002  -0.00011   2.63261
   R58        2.06760  -0.00133  -0.00014  -0.00677  -0.00691   2.06069
   R59        2.06709  -0.00139  -0.00011  -0.00679  -0.00690   2.06018
   R60        2.84767  -0.00248  -0.00080  -0.00002  -0.00082   2.84685
   R61        2.07209   0.00280   0.00048   0.00865   0.00913   2.08123
   R62        2.06925   0.00215   0.00010   0.00863   0.00873   2.07798
   R63        2.06992  -0.00044   0.00002   0.00200   0.00203   2.07195
    A1        1.63588  -0.00042  -0.00053  -0.01388  -0.01472   1.62117
    A2        1.64023  -0.00088  -0.00009  -0.01537  -0.01613   1.62410
    A3        2.04057   0.00255  -0.01309   0.06161   0.04907   2.08964
    A4        1.91370   0.00577   0.00186  -0.00229  -0.00150   1.91220
    A5        2.14453  -0.00434   0.00887  -0.05872  -0.04910   2.09542
    A6        1.94429  -0.00256  -0.00133   0.01342   0.01073   1.95502
    A7        2.01082   0.00541   0.00428   0.02576   0.03049   2.04132
    A8        2.23058  -0.00058  -0.00190  -0.02088  -0.02269   2.20789
    A9        1.90491   0.00116   0.00002   0.01118   0.01108   1.91599
   A10        2.06278   0.00072   0.00036   0.01059   0.01104   2.07382
   A11        2.21567   0.00082  -0.00150  -0.01480  -0.01632   2.19935
   A12        2.17908  -0.00418   0.01035  -0.06421  -0.05381   2.12527
   A13        2.24622  -0.00687  -0.01347   0.04653   0.03286   2.27908
   A14        1.85550   0.01113   0.00271   0.01658   0.01930   1.87480
   A15        1.86622  -0.00071   0.00022   0.01351   0.01326   1.87948
   A16        2.05041  -0.00394   0.00074  -0.02572  -0.02478   2.02563
   A17        1.84956   0.00870   0.00161   0.02638   0.02758   1.87714
   A18        1.92982   0.00098   0.00026  -0.01001  -0.00979   1.92003
   A19        1.93588   0.00199  -0.00059   0.00763   0.00712   1.94300
   A20        1.83014  -0.00644  -0.00231  -0.00938  -0.01172   1.81842
   A21        1.95119  -0.00190  -0.00002  -0.00900  -0.00896   1.94223
   A22        2.31278  -0.00996  -0.00930   0.00369  -0.00563   2.30715
   A23        2.01878   0.01190   0.00925   0.00536   0.01458   2.03336
   A24        1.88941   0.00131  -0.00009   0.00631   0.00623   1.89565
   A25        1.99528  -0.00171  -0.00030  -0.00781  -0.00810   1.98719
   A26        2.01168   0.00095  -0.00041  -0.00548  -0.00583   2.00585
   A27        1.88402   0.00040   0.00014   0.00260   0.00271   1.88673
   A28        1.89123  -0.00124  -0.00006  -0.00239  -0.00255   1.88869
   A29        1.78571   0.00017   0.00079   0.00706   0.00789   1.79360
   A30        1.85561   0.00132   0.00039   0.02083   0.02121   1.87682
   A31        1.95952   0.00030   0.00016  -0.01213  -0.01198   1.94754
   A32        1.89813   0.00077   0.00042   0.00499   0.00527   1.90341
   A33        1.98771  -0.00065   0.00022  -0.00744  -0.00724   1.98048
   A34        1.96061   0.00123   0.00025  -0.00349  -0.00323   1.95737
   A35        1.80279  -0.00296  -0.00144  -0.00359  -0.00506   1.79773
   A36        2.07897   0.00526   0.00038   0.01914   0.01936   2.09832
   A37        2.01637  -0.00670  -0.00032  -0.02691  -0.02751   1.98886
   A38        2.18785   0.00145  -0.00013   0.00770   0.00740   2.19525
   A39        1.89167   0.00169   0.00020   0.01016   0.01038   1.90205
   A40        1.97648  -0.00259  -0.00033  -0.01959  -0.01995   1.95653
   A41        1.94276   0.00003  -0.00021  -0.00414  -0.00440   1.93837
   A42        1.88863   0.00035   0.00009   0.00472   0.00485   1.89348
   A43        1.88766  -0.00075   0.00017   0.00182   0.00199   1.88966
   A44        1.87414   0.00130   0.00011   0.00796   0.00798   1.88211
   A45        1.98544  -0.00269  -0.00059  -0.02152  -0.02216   1.96327
   A46        1.95580   0.00082  -0.00073  -0.00525  -0.00610   1.94970
   A47        1.85157   0.00287   0.00110   0.01994   0.02109   1.87266
   A48        1.89306   0.00035  -0.00070   0.00288   0.00198   1.89504
   A49        1.89080  -0.00028   0.00030   0.00313   0.00355   1.89435
   A50        1.88332  -0.00103   0.00077   0.00250   0.00324   1.88656
   A51        2.07635  -0.00466  -0.00023  -0.01186  -0.01202   2.06432
   A52        1.92505   0.00511   0.00024   0.02444   0.02453   1.94958
   A53        2.28165  -0.00045   0.00000  -0.01248  -0.01242   2.26923
   A54        2.05489  -0.00013  -0.00012  -0.00003   0.00001   2.05490
   A55        1.91209   0.00055   0.00107   0.01396   0.01472   1.92681
   A56        2.31171  -0.00038  -0.00091  -0.01384  -0.01459   2.29712
   A57        2.14001   0.00313   0.00039   0.01434   0.01473   2.15474
   A58        2.10192  -0.00197  -0.00062  -0.01079  -0.01141   2.09051
   A59        2.04122  -0.00116   0.00023  -0.00358  -0.00334   2.03787
   A60        2.11629   0.00035  -0.00015   0.00139   0.00124   2.11753
   A61        2.10204   0.00037   0.00074   0.01383   0.01457   2.11661
   A62        2.06479  -0.00073  -0.00059  -0.01524  -0.01582   2.04897
   A63        2.12657  -0.00003  -0.00009  -0.00049  -0.00058   2.12599
   A64        2.09061   0.00038   0.00040   0.00907   0.00947   2.10008
   A65        2.06599  -0.00035  -0.00031  -0.00859  -0.00889   2.05709
   A66        2.11018  -0.00037  -0.00003  -0.00243  -0.00246   2.10772
   A67        2.07699   0.00035   0.00011   0.00416   0.00428   2.08127
   A68        2.09601   0.00001  -0.00008  -0.00174  -0.00182   2.09419
   A69        2.10031   0.00036  -0.00008   0.00013   0.00005   2.10036
   A70        2.08351  -0.00012   0.00012   0.00202   0.00214   2.08565
   A71        2.09935  -0.00024  -0.00005  -0.00214  -0.00219   2.09716
   A72        2.07178   0.00084   0.00012   0.00497   0.00509   2.07687
   A73        2.10548  -0.00038  -0.00005  -0.00228  -0.00233   2.10315
   A74        2.10592  -0.00046  -0.00007  -0.00269  -0.00276   2.10316
   A75        1.98466  -0.00177  -0.00064   0.01035   0.00887   1.99354
   A76        2.14883  -0.00674  -0.00053  -0.03736  -0.03749   2.11134
   A77        2.13786   0.00839   0.00104   0.02534   0.02675   2.16461
   A78        1.89402   0.00082   0.00015   0.00840   0.00858   1.90260
   A79        1.99242  -0.00032  -0.00071  -0.01457  -0.01531   1.97711
   A80        1.94372  -0.00084  -0.00001  -0.00499  -0.00506   1.93866
   A81        1.88982  -0.00020   0.00064   0.01234   0.01302   1.90284
   A82        1.85857   0.00126  -0.00040  -0.00015  -0.00054   1.85803
   A83        1.88002  -0.00059   0.00036   0.00031   0.00056   1.88058
   A84        2.11011   0.00473   0.00048   0.01668   0.01716   2.12727
   A85        2.11457  -0.00339  -0.00053  -0.01411  -0.01463   2.09994
   A86        2.05792  -0.00135   0.00005  -0.00266  -0.00261   2.05530
   A87        2.11042   0.00027  -0.00007   0.00057   0.00050   2.11092
   A88        2.09034   0.00038   0.00050   0.00923   0.00973   2.10007
   A89        2.08175  -0.00066  -0.00043  -0.00987  -0.01030   2.07145
   A90        2.11419   0.00042   0.00002   0.00052   0.00054   2.11473
   A91        2.08567  -0.00033   0.00030   0.00511   0.00542   2.09109
   A92        2.08322  -0.00010  -0.00033  -0.00564  -0.00597   2.07725
   A93        2.10418  -0.00019   0.00001  -0.00154  -0.00154   2.10264
   A94        2.08261   0.00029   0.00006   0.00295   0.00301   2.08562
   A95        2.09633  -0.00010  -0.00007  -0.00141  -0.00148   2.09485
   A96        2.10024   0.00027  -0.00007  -0.00043  -0.00050   2.09974
   A97        2.08555  -0.00002   0.00011   0.00191   0.00202   2.08757
   A98        2.09739  -0.00025  -0.00003  -0.00149  -0.00152   2.09587
   A99        2.07920   0.00057   0.00006   0.00350   0.00356   2.08276
   A100       2.10155  -0.00022  -0.00002  -0.00144  -0.00146   2.10009
   A101       2.10239  -0.00036  -0.00004  -0.00207  -0.00211   2.10028
   A102       1.94219   0.00090   0.00065   0.00630   0.00683   1.94902
   A103       2.14461  -0.00169  -0.00191  -0.01242  -0.01430   2.13031
   A104       2.19528   0.00078   0.00116   0.00544   0.00658   2.20186
   A105       1.93931  -0.00111  -0.00201  -0.00818  -0.01018   1.92913
   A106       1.95371  -0.00053   0.00009  -0.00936  -0.00928   1.94443
   A107       1.94644   0.00083   0.00063   0.01207   0.01273   1.95916
   A108       1.84830   0.00064   0.00132   0.01201   0.01330   1.86160
   A109       1.87530   0.00044  -0.00033  -0.01087  -0.01117   1.86414
   A110       1.89638  -0.00024   0.00033   0.00434   0.00469   1.90106
    D1        0.01908  -0.00127  -0.00234  -0.03212  -0.03449  -0.01542
    D2       -2.69008  -0.00693   0.00032  -0.04198  -0.04194  -2.73202
    D3        3.12034   0.00079   0.00150   0.01973   0.02163  -3.14122
    D4       -0.00541   0.00044   0.00080   0.01413   0.01515   0.00974
    D5        0.14698  -0.00501  -0.00252  -0.07209  -0.07420   0.07279
    D6       -2.57234  -0.00936  -0.00414  -0.10305  -0.10807  -2.68041
    D7        3.04315   0.00263   0.00061   0.03277   0.03342   3.07657
    D8       -0.00932   0.00231   0.00025   0.03263   0.03285   0.02353
    D9        2.31162   0.00879   0.00413   0.06537   0.06962   2.38124
   D10       -1.31846   0.01552   0.00784   0.11704   0.12474  -1.19372
   D11       -0.23397   0.00472   0.00367   0.08797   0.09163  -0.14234
   D12        2.41914   0.01146   0.00737   0.13964   0.14675   2.56589
   D13        2.96564  -0.00274   0.00322   0.02913   0.03280   2.99845
   D14       -0.09145  -0.00452   0.00890   0.04818   0.05750  -0.03396
   D15       -0.85679   0.00605  -0.00077   0.03222   0.03104  -0.82575
   D16        2.36930   0.00427   0.00491   0.05127   0.05573   2.42503
   D17        0.23458  -0.00311  -0.00351  -0.06609  -0.06933   0.16525
   D18       -2.74584  -0.00311  -0.00277  -0.05761  -0.06031  -2.80614
   D19       -2.26856  -0.01060   0.00549  -0.09274  -0.08739  -2.35595
   D20        1.03421  -0.01060   0.00623  -0.08426  -0.07837   0.95584
   D21       -0.76916   0.00172   0.00103   0.01799   0.01898  -0.75018
   D22       -2.92439   0.00269   0.00299   0.03503   0.03779  -2.88660
   D23        1.30759   0.00174   0.00179   0.02273   0.02430   1.33189
   D24        2.87644  -0.00331  -0.00146  -0.03185  -0.03302   2.84342
   D25        0.72121  -0.00235   0.00050  -0.01481  -0.01421   0.70700
   D26       -1.32999  -0.00329  -0.00070  -0.02711  -0.02770  -1.35769
   D27        3.11076   0.00114  -0.00082   0.00971   0.00910   3.11986
   D28       -0.02827   0.00180   0.00332   0.04266   0.04586   0.01759
   D29       -0.51130   0.00741  -0.00310   0.02961   0.02662  -0.48468
   D30        2.63285   0.00807   0.00104   0.06255   0.06339   2.69624
   D31        1.31232   0.00323  -0.00135   0.00761   0.00619   1.31851
   D32       -0.78341   0.00327  -0.00139   0.00707   0.00568  -0.77774
   D33       -2.89700   0.00340  -0.00114   0.01377   0.01254  -2.88446
   D34       -1.31098  -0.00364   0.00126  -0.01313  -0.01183  -1.32282
   D35        2.87647  -0.00360   0.00123  -0.01368  -0.01234   2.86412
   D36        0.76288  -0.00347   0.00148  -0.00698  -0.00548   0.75740
   D37        0.83164  -0.00476   0.00557   0.00537   0.01041   0.84206
   D38       -1.31639  -0.00153   0.00446   0.01570   0.01959  -1.29680
   D39        2.87919  -0.00066   0.00635   0.01730   0.02285   2.90203
   D40       -2.37863  -0.00391  -0.00016  -0.00786  -0.00775  -2.38639
   D41        1.75652  -0.00069  -0.00127   0.00246   0.00143   1.75794
   D42       -0.33109   0.00018   0.00062   0.00406   0.00468  -0.32641
   D43        3.03527   0.00089  -0.00506  -0.02161  -0.02766   3.00760
   D44       -0.07266  -0.00095  -0.00314  -0.02366  -0.02754  -0.10020
   D45       -0.03410  -0.00019  -0.00095  -0.00175  -0.00264  -0.03674
   D46        3.14116  -0.00202   0.00098  -0.00381  -0.00252   3.13864
   D47       -1.36215  -0.00467   0.00008  -0.03129  -0.03140  -1.39355
   D48        0.74119  -0.00382  -0.00014  -0.02642  -0.02676   0.71443
   D49        2.73398  -0.00497   0.00021  -0.02489  -0.02495   2.70903
   D50        0.65713   0.00038   0.00094   0.00333   0.00437   0.66150
   D51        2.76047   0.00123   0.00073   0.00820   0.00901   2.76948
   D52       -1.52992   0.00008   0.00107   0.00973   0.01082  -1.51910
   D53        2.74067  -0.00120  -0.00038  -0.01014  -0.01048   2.73020
   D54       -1.43917  -0.00035  -0.00060  -0.00526  -0.00583  -1.44501
   D55        0.55362  -0.00150  -0.00025  -0.00373  -0.00403   0.54960
   D56       -1.65358   0.00074   0.00108   0.00084   0.00187  -1.65171
   D57        2.51959  -0.00075   0.00028  -0.01194  -0.01165   2.50794
   D58        0.38820   0.00008   0.00082  -0.00110  -0.00040   0.38780
   D59        1.46048   0.00183  -0.00102   0.00254   0.00143   1.46191
   D60       -0.64954   0.00034  -0.00181  -0.01024  -0.01209  -0.66163
   D61       -2.78092   0.00117  -0.00128   0.00060  -0.00084  -2.78176
   D62       -1.26249   0.00152  -0.00850  -0.04210  -0.05049  -1.31298
   D63        1.87627   0.00078  -0.01308  -0.07860  -0.09196   1.78431
   D64        1.91379  -0.00014  -0.00628  -0.04400  -0.04999   1.86380
   D65       -1.23064  -0.00088  -0.01086  -0.08050  -0.09146  -1.32210
   D66       -0.65337   0.00079  -0.00094  -0.00522  -0.00620  -0.65957
   D67        1.39576   0.00365  -0.00004   0.02161   0.02154   1.41730
   D68       -2.73798   0.00163  -0.00056   0.00834   0.00783  -2.73015
   D69       -2.77283  -0.00062  -0.00049  -0.00789  -0.00841  -2.78125
   D70       -0.72370   0.00224   0.00041   0.01894   0.01932  -0.70438
   D71        1.42574   0.00023  -0.00012   0.00567   0.00561   1.43135
   D72        1.52286  -0.00067  -0.00099  -0.01313  -0.01410   1.50876
   D73       -2.71119   0.00220  -0.00009   0.01369   0.01364  -2.69755
   D74       -0.56174   0.00018  -0.00062   0.00043  -0.00007  -0.56182
   D75        0.02502  -0.00153  -0.00281  -0.03333  -0.03572  -0.01070
   D76        3.11868  -0.00185  -0.00472  -0.04759  -0.05176   3.06692
   D77       -3.11383  -0.00083   0.00161   0.00194   0.00343  -3.11041
   D78       -0.02018  -0.00114  -0.00029  -0.01231  -0.01261  -0.03279
   D79       -2.55829   0.00264  -0.00073   0.02069   0.01993  -2.53837
   D80        0.54556   0.00239  -0.00074   0.01798   0.01721   0.56276
   D81        0.56368   0.00313   0.00013   0.02800   0.02818   0.59186
   D82       -2.61565   0.00287   0.00013   0.02530   0.02546  -2.59019
   D83       -0.00913   0.00032   0.00088   0.00651   0.00776  -0.00136
   D84       -3.10110   0.00073   0.00299   0.02187   0.02530  -3.07580
   D85       -3.13242  -0.00004   0.00008  -0.00002   0.00024  -3.13219
   D86        0.05879   0.00036   0.00218   0.01533   0.01777   0.07656
   D87        3.08382  -0.00167  -0.00014  -0.01366  -0.01381   3.07001
   D88       -0.04766  -0.00124  -0.00021  -0.01064  -0.01085  -0.05852
   D89       -0.17169  -0.00119   0.00046  -0.01147  -0.01100  -0.18269
   D90        2.98002  -0.00077   0.00039  -0.00845  -0.00804   2.97197
   D91       -0.12575   0.00031   0.00190   0.01176   0.01386  -0.11189
   D92        2.85581  -0.00126   0.00099  -0.00319  -0.00224   2.85357
   D93        3.12281  -0.00010   0.00139   0.01024   0.01179   3.13460
   D94       -0.17881  -0.00167   0.00048  -0.00471  -0.00432  -0.18313
   D95       -3.13977   0.00027  -0.00004   0.00210   0.00209  -3.13769
   D96       -0.01011  -0.00004   0.00001   0.00025   0.00026  -0.00985
   D97       -0.00796  -0.00015   0.00002  -0.00086  -0.00084  -0.00880
   D98        3.12170  -0.00046   0.00007  -0.00272  -0.00266   3.11904
   D99        3.13624  -0.00025   0.00005  -0.00166  -0.00159   3.13465
   D100      -0.01280  -0.00027   0.00005  -0.00149  -0.00142  -0.01421
   D101       0.00420   0.00013  -0.00002   0.00109   0.00106   0.00527
   D102       3.13835   0.00011  -0.00001   0.00126   0.00124   3.13959
   D103       0.00522   0.00005  -0.00001   0.00005   0.00004   0.00527
   D104       3.14108  -0.00003   0.00001  -0.00020  -0.00019   3.14089
   D105      -3.12469   0.00034  -0.00006   0.00167   0.00160  -3.12308
   D106       0.01117   0.00026  -0.00005   0.00143   0.00137   0.01254
   D107       0.00240   0.00000  -0.00001  -0.00050  -0.00050   0.00190
   D108       3.13958  -0.00001   0.00000  -0.00013  -0.00013   3.13945
   D109      -3.13184   0.00001  -0.00001  -0.00074  -0.00075  -3.13259
   D110       0.00533   0.00000  -0.00001  -0.00037  -0.00038   0.00496
   D111       0.00160   0.00008  -0.00001   0.00060   0.00058   0.00218
   D112       3.14032  -0.00001   0.00000   0.00004   0.00004   3.14036
   D113      -3.13420   0.00016  -0.00003   0.00083   0.00080  -3.13340
   D114       0.00453   0.00007  -0.00002   0.00027   0.00025   0.00478
   D115      -0.00534  -0.00011   0.00002  -0.00039  -0.00036  -0.00570
   D116       3.13913  -0.00002   0.00001   0.00018   0.00018   3.13931
   D117       3.14072  -0.00010   0.00001  -0.00077  -0.00075   3.13996
   D118       0.00199  -0.00001   0.00000  -0.00021  -0.00021   0.00178
   D119       2.12384   0.00123  -0.00072   0.00217   0.00140   2.12524
   D120      -2.05016   0.00136  -0.00026   0.01443   0.01405  -2.03611
   D121       0.08352  -0.00032  -0.00032   0.00010  -0.00024   0.08328
   D122      -0.84267   0.00231   0.00026   0.01344   0.01378  -0.82889
   D123       1.26653   0.00244   0.00072   0.02570   0.02643   1.29295
   D124      -2.88298   0.00076   0.00066   0.01137   0.01214  -2.87084
   D125       3.12606  -0.00010  -0.00003  -0.00094  -0.00100   3.12507
   D126       0.02424   0.00017  -0.00005   0.00118   0.00111   0.02535
   D127       0.02102   0.00019  -0.00001   0.00194   0.00192   0.02294
   D128      -3.08081   0.00046  -0.00004   0.00406   0.00404  -3.07677
   D129      -3.12558   0.00004  -0.00001   0.00063   0.00060  -3.12499
   D130       0.03167   0.00014  -0.00001   0.00142   0.00139   0.03306
   D131      -0.02064  -0.00008  -0.00001  -0.00158  -0.00158  -0.02222
   D132       3.13662   0.00003  -0.00001  -0.00079  -0.00079   3.13583
   D133      -0.00680  -0.00015   0.00002  -0.00096  -0.00095  -0.00775
   D134      -3.13630   0.00001  -0.00001  -0.00002  -0.00003  -3.13633
   D135       3.09522  -0.00040   0.00006  -0.00264  -0.00258   3.09264
   D136      -0.03428  -0.00023   0.00003  -0.00170  -0.00166  -0.03595
   D137       0.00596  -0.00008   0.00002   0.00025   0.00027   0.00622
   D138      -3.13355   0.00002   0.00001   0.00043   0.00044  -3.13311
   D139       3.13191  -0.00018   0.00003  -0.00045  -0.00042   3.13149
   D140      -0.00759  -0.00009   0.00001  -0.00026  -0.00025  -0.00784
   D141      -0.00841  -0.00003   0.00000  -0.00048  -0.00048  -0.00889
   D142      -3.14031   0.00006  -0.00001   0.00034   0.00033  -3.13998
   D143       3.12100  -0.00019   0.00003  -0.00140  -0.00138   3.11962
   D144      -0.01090  -0.00011   0.00002  -0.00058  -0.00056  -0.01147
   D145       0.00881   0.00015  -0.00002   0.00085   0.00083   0.00965
   D146       3.14071   0.00006  -0.00001   0.00003   0.00002   3.14074
   D147      -3.13488   0.00005   0.00000   0.00067   0.00067  -3.13422
   D148      -0.00299  -0.00003   0.00001  -0.00015  -0.00014  -0.00313
   D149      -0.80304   0.00172  -0.00005   0.01145   0.01132  -0.79171
   D150       1.25948   0.00144   0.00033   0.01504   0.01534   1.27483
   D151      -2.89487   0.00135   0.00129   0.02265   0.02390  -2.87097
   D152       2.28349   0.00135  -0.00228  -0.00501  -0.00726   2.27623
   D153      -1.93717   0.00108  -0.00190  -0.00142  -0.00324  -1.94042
   D154       0.19166   0.00098  -0.00094   0.00619   0.00531   0.19697
         Item               Value     Threshold  Converged?
 Maximum Force            0.030521     0.000450     NO 
 RMS     Force            0.004047     0.000300     NO 
 Maximum Displacement     0.576512     0.001800     NO 
 RMS     Displacement     0.160486     0.001200     NO 
 Predicted change in Energy=-1.765087D-02
 Lowest energy point so far.  Saving SCF results.
 GradGradGradGradGradGradGradGradGradGradGradGradGradGradGradGradGradGrad

 Leave Link  103 at Wed Dec  5 17:52:16 2018, MaxMem=   536870912 cpu:         2.0
 (Enter /pbs_home/pkowalski/g09d01/g09/l202.exe)
 Stoichiometry    C29H22F6S2
 Framework group  C1[X(C29H22F6S2)]
 Deg. of freedom   171
 Full point group                 C1      NOp   1
 RotChk:  IX=0 Diff= 3.31D-02
 Largest Abelian subgroup         C1      NOp   1
 Largest concise Abelian subgroup C1      NOp   1
                         Standard orientation:                         
 ---------------------------------------------------------------------
 Center     Atomic      Atomic             Coordinates (Angstroms)
 Number     Number       Type             X           Y           Z
 ---------------------------------------------------------------------
      1         16           0        2.652717   -1.460548    1.824850
      2         16           0       -1.858291   -2.352389   -0.534896
      3          9           0       -2.595964    2.936983   -0.247598
      4          9           0       -1.131932    3.234098   -1.843965
      5          9           0       -0.430870    4.922268    0.131662
      6          9           0       -1.007006    3.452022    1.649377
      7          9           0        1.627079    3.428058   -0.623814
      8          9           0        1.567404    3.104211    1.540727
      9          6           0       -1.437683    0.184175   -1.012677
     10          6           0       -0.794731   -1.084202   -1.022768
     11          6           0        1.327511   -0.348172    1.654547
     12          6           0       -0.726868    1.371388   -0.445588
     13          6           0       -1.292107    2.785564   -0.575552
     14          6           0        0.510871    1.475496    0.142800
     15          6           0       -0.467265    3.612231    0.416066
     16          6           0        0.878092    2.916565    0.394023
     17          6           0        1.525373    0.455543    0.523768
     18          6           0        0.532213    0.022955    2.873844
     19          6           0        0.391474   -1.473241   -1.844774
     20          6           0        3.448840   -0.871217    0.379720
     21          6           0       -3.242310   -1.273549   -0.416270
     22          6           0       -4.562104   -1.874412   -0.084211
     23          6           0       -5.730187   -1.116165    0.122625
     24          6           0       -4.680343   -3.272656    0.052670
     25          6           0       -6.943292   -1.725528    0.436464
     26          6           0       -5.890659   -3.878008    0.369929
     27          6           0       -7.033751   -3.106978    0.561046
     28          6           0       -2.885564    0.003409   -0.772615
     29          6           0       -3.871227    1.086111   -1.126955
     30          6           0        4.732687   -1.493090   -0.017012
     31          6           0        5.760642   -0.751260   -0.623805
     32          6           0        4.976160   -2.851282    0.251494
     33          6           0        6.968402   -1.352055   -0.971426
     34          6           0        6.183584   -3.448645   -0.095851
     35          6           0        7.184427   -2.702977   -0.714777
     36          6           0        2.739474    0.149501   -0.211993
     37          6           0        3.083782    0.836381   -1.507817
     38          1           0        1.118777    0.728880    3.482982
     39          1           0        0.289454   -0.854784    3.493224
     40          1           0       -0.414169    0.511215    2.595301
     41          1           0        0.882965   -2.383740   -1.469961
     42          1           0        1.132880   -0.670658   -1.890274
     43          1           0        0.031729   -1.665410   -2.868871
     44          1           0       -5.717918   -0.037280    0.056453
     45          1           0       -3.813634   -3.915014   -0.096472
     46          1           0       -7.827063   -1.105303    0.590339
     47          1           0       -5.939709   -4.963227    0.464568
     48          1           0       -7.984793   -3.579176    0.807855
     49          1           0       -4.607881    0.681652   -1.839715
     50          1           0       -4.402702    1.492727   -0.254120
     51          1           0       -3.374430    1.920625   -1.634081
     52          1           0        5.640069    0.315407   -0.795286
     53          1           0        4.203826   -3.456830    0.726387
     54          1           0        7.751871   -0.752887   -1.436742
     55          1           0        6.342420   -4.506233    0.117228
     56          1           0        8.131128   -3.170394   -0.986473
     57          1           0        2.203954    0.877188   -2.169013
     58          1           0        3.400053    1.875975   -1.339337
     59          1           0        3.871318    0.310212   -2.060163
 ---------------------------------------------------------------------
 Rotational constants (GHZ):      0.1307980      0.0650146      0.0488892
 Leave Link  202 at Wed Dec  5 17:52:16 2018, MaxMem=   536870912 cpu:         0.0
 (Enter /pbs_home/pkowalski/g09d01/g09/l301.exe)
 Basis read from rwf:  (5D, 7F)
 No pseudopotential information found on rwf file.
 There are   673 symmetry adapted cartesian basis functions of A   symmetry.
 There are   636 symmetry adapted basis functions of A   symmetry.
   636 basis functions,  1103 primitive gaussians,   673 cartesian basis functions
   141 alpha electrons      141 beta electrons
       nuclear repulsion energy      4621.2502898592 Hartrees.
 IExCor=20419 DFT=T Ex+Corr=CAM-B3LYP ExCW=0 ScaHFX=  1.000000
 ScaDFX=  1.000000  1.000000  1.000000  0.810000 ScalE2=  1.000000  1.000000
 IRadAn=      0 IRanWt=     -1 IRanGd=            0 ICorTp=0 IEmpDi=  4
  HFx wShort=  0.000000 wLong=  0.330000 cFull=  0.190000 cShort=  0.000000 cLong=  0.460000
  DFx wShort=  0.000000 wLong=  0.330000 cFull=  0.190000 cShort=  0.000000 cLong=  0.460000
 NAtoms=   59 NActive=   59 NUniq=   59 SFac= 1.00D+00 NAtFMM=   60 NAOKFM=F Big=F
 Integral buffers will be    131072 words long.
 Raffenetti 2 integral format.
 Two-electron integral symmetry is turned on.
 No density basis found on file   724.
 Leave Link  301 at Wed Dec  5 17:52:17 2018, MaxMem=   536870912 cpu:         0.8
 (Enter /pbs_home/pkowalski/g09d01/g09/l302.exe)
 NPDir=0 NMtPBC=     1 NCelOv=     1 NCel=       1 NClECP=     1 NCelD=      1
         NCelK=      1 NCelE2=     1 NClLst=     1 CellRange=     0.0.
 One-electron integrals computed using PRISM.
 NBasis=   636 RedAO= T EigKep=  2.91D-04  NBF=   636
 NBsUse=   636 1.00D-06 EigRej= -1.00D+00 NBFU=   636
 Precomputing XC quadrature grid using
 IXCGrd= 4 IRadAn=           0 IRanWt=          -1 IRanGd=           0 AccXCQ= 0.00D+00.
 Generated NRdTot=       0 NPtTot=           0 NUsed=           0 NTot=          32
 NSgBfM=   624   625   626   626   636 MxSgAt=    59 MxSgA2=    59.
 Leave Link  302 at Wed Dec  5 17:52:18 2018, MaxMem=   536870912 cpu:        13.6
 (Enter /pbs_home/pkowalski/g09d01/g09/l303.exe)
 DipDrv:  MaxL=1.
 Leave Link  303 at Wed Dec  5 17:52:19 2018, MaxMem=   536870912 cpu:         1.9
 (Enter /pbs_home/pkowalski/g09d01/g09/l401.exe)
 Initial guess from the checkpoint file:  "dae0068freq_open_cam-b3lyp_air.chk"
 B after Tr=     0.000000    0.000000    0.000000
         Rot=    0.999913    0.012179   -0.002457   -0.004487 Ang=   1.51 deg.
 Guess basis will be translated and rotated to current coordinates.
 JPrj=2 DoOrth=T DoCkMO=T.
 Generating alternative initial guess.
 ExpMin= 1.22D-01 ExpMax= 9.18D+03 ExpMxC= 1.38D+03 IAcc=1 IRadAn=         1 AccDes= 0.00D+00
 Harris functional with IExCor=20419 and IRadAn=       1 diagonalized for initial guess.
 HarFok:  IExCor=20419 AccDes= 0.00D+00 IRadAn=         1 IDoV= 1 UseB2=F ITyADJ=14
 ICtDFT=  3500011 ScaDFX=  1.000000  1.000000  1.000000  1.000000
 FoFCou: FMM=F IPFlag=           0 FMFlag=      100000 FMFlg1=           0
         NFxFlg=           0 DoJE=T BraDBF=F KetDBF=T FulRan=T
         wScrn=  0.000000 ICntrl=     500 IOpCl=  0 I1Cent=   200000004 NGrid=           0
         NMat0=    1 NMatS0=      1 NMatT0=    0 NMatD0=    1 NMtDS0=    0 NMtDT0=    0
 Petite list used in FoFCou.
 Harris En= -2437.24679465628    
 Leave Link  401 at Wed Dec  5 17:52:23 2018, MaxMem=   536870912 cpu:        33.3
 (Enter /pbs_home/pkowalski/g09d01/g09/l502.exe)
 Closed shell SCF:
 Using DIIS extrapolation, IDIIS=  1040.
 Integral symmetry usage will be decided dynamically.
 IVT=     1387805 IEndB=     1387805 NGot=   536870912 MDV=   535953350
 LenX=   535953350 LenY=   535499748
 Requested convergence on RMS density matrix=1.00D-08 within 128 cycles.
 Requested convergence on MAX density matrix=1.00D-06.
 Requested convergence on             energy=1.00D-06.
 No special actions if energy rises.
 Fock matrices will be formed incrementally for  20 cycles.
 Integral accuracy reduced to 1.0D-05 until final iterations.

 Cycle   1  Pass 0  IDiag  1:
 FoFJK:  IHMeth= 1 ICntrl=       0 DoSepK=T KAlg= 0 I1Cent=   0 FoldK=F
 IRaf=         1 NMat=   1 IRICut=       1 DoRegI=T DoRafI=F ISym2E= 0.
 FoFCou: FMM=F IPFlag=           0 FMFlag=      100000 FMFlg1=           0
         NFxFlg=           0 DoJE=T BraDBF=F KetDBF=F FulRan=T
         wScrn=  0.000000 ICntrl=     500 IOpCl=  0 I1Cent=           0 NGrid=           0
         NMat0=    1 NMatS0=      1 NMatT0=    0 NMatD0=    1 NMtDS0=    0 NMtDT0=    0
 Symmetry not used in FoFCou.
 E= -2511.35813127158    
 DIIS: error= 5.51D-03 at cycle   1 NSaved=   1.
 NSaved= 1 IEnMin= 1 EnMin= -2511.35813127158     IErMin= 1 ErrMin= 5.51D-03
 ErrMax= 5.51D-03  0.00D+00 EMaxC= 1.00D-01 BMatC= 5.22D-02 BMatP= 5.22D-02
 IDIUse=3 WtCom= 9.45D-01 WtEn= 5.51D-02
 Coeff-Com:  0.100D+01
 Coeff-En:   0.100D+01
 Coeff:      0.100D+01
 Gap=     0.576 Goal=   None    Shift=    0.000
 GapD=    0.576 DampG=2.000 DampE=1.000 DampFc=2.0000 IDamp=-1.
 RMSDP=6.78D-04 MaxDP=2.44D-02              OVMax= 3.04D-02

 Cycle   2  Pass 0  IDiag  1:
 RMSU=  6.76D-04    CP:  9.97D-01
 E= -2511.43512721363     Delta-E=       -0.076995942052 Rises=F Damp=F
 DIIS: error= 1.42D-03 at cycle   2 NSaved=   2.
 NSaved= 2 IEnMin= 2 EnMin= -2511.43512721363     IErMin= 2 ErrMin= 1.42D-03
 ErrMax= 1.42D-03  0.00D+00 EMaxC= 1.00D-01 BMatC= 1.89D-03 BMatP= 5.22D-02
 IDIUse=3 WtCom= 9.86D-01 WtEn= 1.42D-02
 Coeff-Com: -0.100D+00 0.110D+01
 Coeff-En:   0.000D+00 0.100D+01
 Coeff:     -0.990D-01 0.110D+01
 Gap=     0.224 Goal=   None    Shift=    0.000
 RMSDP=1.82D-04 MaxDP=8.64D-03 DE=-7.70D-02 OVMax= 1.10D-02

 Cycle   3  Pass 0  IDiag  1:
 RMSU=  1.62D-04    CP:  9.96D-01  1.12D+00
 E= -2511.43855187746     Delta-E=       -0.003424663832 Rises=F Damp=F
 DIIS: error= 7.12D-04 at cycle   3 NSaved=   3.
 NSaved= 3 IEnMin= 3 EnMin= -2511.43855187746     IErMin= 3 ErrMin= 7.12D-04
 ErrMax= 7.12D-04  0.00D+00 EMaxC= 1.00D-01 BMatC= 1.06D-03 BMatP= 1.89D-03
 IDIUse=3 WtCom= 9.93D-01 WtEn= 7.12D-03
 Coeff-Com: -0.701D-01 0.506D+00 0.564D+00
 Coeff-En:   0.000D+00 0.000D+00 0.100D+01
 Coeff:     -0.696D-01 0.502D+00 0.567D+00
 Gap=     0.223 Goal=   None    Shift=    0.000
 RMSDP=9.48D-05 MaxDP=5.66D-03 DE=-3.42D-03 OVMax= 7.09D-03

 Cycle   4  Pass 0  IDiag  1:
 RMSU=  6.78D-05    CP:  9.96D-01  1.16D+00  6.17D-01
 E= -2511.43959759413     Delta-E=       -0.001045716664 Rises=F Damp=F
 DIIS: error= 1.91D-04 at cycle   4 NSaved=   4.
 NSaved= 4 IEnMin= 4 EnMin= -2511.43959759413     IErMin= 4 ErrMin= 1.91D-04
 ErrMax= 1.91D-04  0.00D+00 EMaxC= 1.00D-01 BMatC= 8.44D-05 BMatP= 1.06D-03
 IDIUse=3 WtCom= 9.98D-01 WtEn= 1.91D-03
 Coeff-Com: -0.461D-02-0.361D-01 0.185D+00 0.855D+00
 Coeff-En:   0.000D+00 0.000D+00 0.000D+00 0.100D+01
 Coeff:     -0.460D-02-0.360D-01 0.185D+00 0.856D+00
 Gap=     0.222 Goal=   None    Shift=    0.000
 RMSDP=3.08D-05 MaxDP=1.64D-03 DE=-1.05D-03 OVMax= 2.75D-03

 Cycle   5  Pass 0  IDiag  1:
 RMSU=  2.10D-05    CP:  9.96D-01  1.16D+00  7.54D-01  9.42D-01
 E= -2511.43969930470     Delta-E=       -0.000101710571 Rises=F Damp=F
 DIIS: error= 1.42D-04 at cycle   5 NSaved=   5.
 NSaved= 5 IEnMin= 5 EnMin= -2511.43969930470     IErMin= 5 ErrMin= 1.42D-04
 ErrMax= 1.42D-04  0.00D+00 EMaxC= 1.00D-01 BMatC= 1.81D-05 BMatP= 8.44D-05
 IDIUse=3 WtCom= 9.99D-01 WtEn= 1.42D-03
 Coeff-Com:  0.367D-02-0.626D-01 0.464D-01 0.441D+00 0.571D+00
 Coeff-En:   0.000D+00 0.000D+00 0.000D+00 0.000D+00 0.100D+01
 Coeff:      0.367D-02-0.625D-01 0.463D-01 0.441D+00 0.572D+00
 Gap=     0.223 Goal=   None    Shift=    0.000
 RMSDP=1.11D-05 MaxDP=6.92D-04 DE=-1.02D-04 OVMax= 1.38D-03

 Cycle   6  Pass 0  IDiag  1:
 RMSU=  7.32D-06    CP:  9.96D-01  1.16D+00  7.59D-01  1.01D+00  6.84D-01
 E= -2511.43971735225     Delta-E=       -0.000018047558 Rises=F Damp=F
 DIIS: error= 3.67D-05 at cycle   6 NSaved=   6.
 NSaved= 6 IEnMin= 6 EnMin= -2511.43971735225     IErMin= 6 ErrMin= 3.67D-05
 ErrMax= 3.67D-05  0.00D+00 EMaxC= 1.00D-01 BMatC= 1.61D-06 BMatP= 1.81D-05
 IDIUse=1 WtCom= 1.00D+00 WtEn= 0.00D+00
 Coeff-Com:  0.216D-02-0.248D-01 0.699D-03 0.108D+00 0.266D+00 0.648D+00
 Coeff:      0.216D-02-0.248D-01 0.699D-03 0.108D+00 0.266D+00 0.648D+00
 Gap=     0.223 Goal=   None    Shift=    0.000
 RMSDP=3.81D-06 MaxDP=1.98D-04 DE=-1.80D-05 OVMax= 3.31D-04

 Initial convergence to 1.0D-05 achieved.  Increase integral accuracy.
 Cycle   7  Pass 1  IDiag  1:
 E= -2511.43987867601     Delta-E=       -0.000161323758 Rises=F Damp=F
 DIIS: error= 1.63D-04 at cycle   1 NSaved=   1.
 NSaved= 1 IEnMin= 1 EnMin= -2511.43987867601     IErMin= 1 ErrMin= 1.63D-04
 ErrMax= 1.63D-04  0.00D+00 EMaxC= 1.00D-01 BMatC= 1.37D-05 BMatP= 1.37D-05
 IDIUse=3 WtCom= 9.98D-01 WtEn= 1.63D-03
 Coeff-Com:  0.100D+01
 Coeff-En:   0.100D+01
 Coeff:      0.100D+01
 Gap=     0.223 Goal=   None    Shift=    0.000
 RMSDP=3.81D-06 MaxDP=1.98D-04 DE=-1.61D-04 OVMax= 4.31D-04

 Cycle   8  Pass 1  IDiag  1:
 RMSU=  1.65D-04    CP:  1.00D+00
 E= -2511.43989292597     Delta-E=       -0.000014249961 Rises=F Damp=F
 DIIS: error= 1.91D-05 at cycle   2 NSaved=   2.
 NSaved= 2 IEnMin= 2 EnMin= -2511.43989292597     IErMin= 2 ErrMin= 1.91D-05
 ErrMax= 1.91D-05  0.00D+00 EMaxC= 1.00D-01 BMatC= 3.99D-07 BMatP= 1.37D-05
 IDIUse=1 WtCom= 1.00D+00 WtEn= 0.00D+00
 Coeff-Com:  0.172D-01 0.983D+00
 Coeff:      0.172D-01 0.983D+00
 Gap=     0.223 Goal=   None    Shift=    0.000
 RMSDP=6.47D-06 MaxDP=2.07D-04 DE=-1.42D-05 OVMax= 2.85D-04

 Cycle   9  Pass 1  IDiag  1:
 RMSU=  3.71D-06    CP:  1.00D+00  1.03D+00
 E= -2511.43989245587     Delta-E=        0.000000470101 Rises=F Damp=F
 DIIS: error= 2.77D-05 at cycle   3 NSaved=   3.
 NSaved= 3 IEnMin= 2 EnMin= -2511.43989292597     IErMin= 2 ErrMin= 1.91D-05
 ErrMax= 2.77D-05  0.00D+00 EMaxC= 1.00D-01 BMatC= 8.70D-07 BMatP= 3.99D-07
 IDIUse=1 WtCom= 1.00D+00 WtEn= 0.00D+00
 Coeff-Com: -0.182D-01 0.608D+00 0.411D+00
 Coeff:     -0.182D-01 0.608D+00 0.411D+00
 Gap=     0.223 Goal=   None    Shift=    0.000
 RMSDP=2.05D-06 MaxDP=9.10D-05 DE= 4.70D-07 OVMax= 1.94D-04

 Cycle  10  Pass 1  IDiag  1:
 RMSU=  1.11D-06    CP:  1.00D+00  1.03D+00  5.43D-01
 E= -2511.43989335581     Delta-E=       -0.000000899936 Rises=F Damp=F
 DIIS: error= 1.57D-06 at cycle   4 NSaved=   4.
 NSaved= 4 IEnMin= 4 EnMin= -2511.43989335581     IErMin= 4 ErrMin= 1.57D-06
 ErrMax= 1.57D-06  0.00D+00 EMaxC= 1.00D-01 BMatC= 5.81D-09 BMatP= 3.99D-07
 IDIUse=1 WtCom= 1.00D+00 WtEn= 0.00D+00
 Coeff-Com: -0.844D-02 0.255D+00 0.185D+00 0.569D+00
 Coeff:     -0.844D-02 0.255D+00 0.185D+00 0.569D+00
 Gap=     0.223 Goal=   None    Shift=    0.000
 RMSDP=2.25D-07 MaxDP=1.02D-05 DE=-9.00D-07 OVMax= 1.90D-05

 Cycle  11  Pass 1  IDiag  1:
 RMSU=  2.04D-07    CP:  1.00D+00  1.03D+00  5.67D-01  9.94D-01
 E= -2511.43989336147     Delta-E=       -0.000000005659 Rises=F Damp=F
 DIIS: error= 6.89D-07 at cycle   5 NSaved=   5.
 NSaved= 5 IEnMin= 5 EnMin= -2511.43989336147     IErMin= 5 ErrMin= 6.89D-07
 ErrMax= 6.89D-07  0.00D+00 EMaxC= 1.00D-01 BMatC= 5.56D-10 BMatP= 5.81D-09
 IDIUse=1 WtCom= 1.00D+00 WtEn= 0.00D+00
 Coeff-Com:  0.471D-03-0.257D-01-0.117D-01 0.195D+00 0.842D+00
 Coeff:      0.471D-03-0.257D-01-0.117D-01 0.195D+00 0.842D+00
 Gap=     0.223 Goal=   None    Shift=    0.000
 RMSDP=1.16D-07 MaxDP=6.28D-06 DE=-5.66D-09 OVMax= 1.12D-05

 Cycle  12  Pass 1  IDiag  1:
 RMSU=  8.57D-08    CP:  1.00D+00  1.03D+00  5.73D-01  1.05D+00  9.07D-01
 E= -2511.43989336226     Delta-E=       -0.000000000790 Rises=F Damp=F
 DIIS: error= 2.30D-07 at cycle   6 NSaved=   6.
 NSaved= 6 IEnMin= 6 EnMin= -2511.43989336226     IErMin= 6 ErrMin= 2.30D-07
 ErrMax= 2.30D-07  0.00D+00 EMaxC= 1.00D-01 BMatC= 1.18D-10 BMatP= 5.56D-10
 IDIUse=1 WtCom= 1.00D+00 WtEn= 0.00D+00
 Coeff-Com:  0.119D-02-0.412D-01-0.263D-01 0.164D-01 0.393D+00 0.657D+00
 Coeff:      0.119D-02-0.412D-01-0.263D-01 0.164D-01 0.393D+00 0.657D+00
 Gap=     0.223 Goal=   None    Shift=    0.000
 RMSDP=3.86D-08 MaxDP=1.69D-06 DE=-7.90D-10 OVMax= 4.72D-06

 Cycle  13  Pass 1  IDiag  1:
 RMSU=  2.98D-08    CP:  1.00D+00  1.03D+00  5.76D-01  1.07D+00  1.00D+00
                    CP:  1.01D+00
 E= -2511.43989336251     Delta-E=       -0.000000000256 Rises=F Damp=F
 DIIS: error= 6.14D-08 at cycle   7 NSaved=   7.
 NSaved= 7 IEnMin= 7 EnMin= -2511.43989336251     IErMin= 7 ErrMin= 6.14D-08
 ErrMax= 6.14D-08  0.00D+00 EMaxC= 1.00D-01 BMatC= 7.83D-12 BMatP= 1.18D-10
 IDIUse=1 WtCom= 1.00D+00 WtEn= 0.00D+00
 Coeff-Com:  0.213D-03-0.611D-02-0.432D-02-0.278D-01-0.168D-01 0.147D+00
 Coeff-Com:  0.907D+00
 Coeff:      0.213D-03-0.611D-02-0.432D-02-0.278D-01-0.168D-01 0.147D+00
 Coeff:      0.907D+00
 Gap=     0.223 Goal=   None    Shift=    0.000
 RMSDP=1.51D-08 MaxDP=6.93D-07 DE=-2.56D-10 OVMax= 1.81D-06

 Cycle  14  Pass 1  IDiag  1:
 RMSU=  9.39D-09    CP:  1.00D+00  1.03D+00  5.76D-01  1.07D+00  1.01D+00
                    CP:  1.13D+00  1.15D+00
 E= -2511.43989336250     Delta-E=        0.000000000016 Rises=F Damp=F
 DIIS: error= 3.97D-08 at cycle   8 NSaved=   8.
 NSaved= 8 IEnMin= 7 EnMin= -2511.43989336251     IErMin= 8 ErrMin= 3.97D-08
 ErrMax= 3.97D-08  0.00D+00 EMaxC= 1.00D-01 BMatC= 2.32D-12 BMatP= 7.83D-12
 IDIUse=1 WtCom= 1.00D+00 WtEn= 0.00D+00
 Coeff-Com: -0.786D-04 0.329D-02 0.196D-02-0.166D-01-0.620D-01-0.216D-01
 Coeff-Com:  0.442D+00 0.653D+00
 Coeff:     -0.786D-04 0.329D-02 0.196D-02-0.166D-01-0.620D-01-0.216D-01
 Coeff:      0.442D+00 0.653D+00
 Gap=     0.223 Goal=   None    Shift=    0.000
 RMSDP=5.48D-09 MaxDP=3.08D-07 DE= 1.64D-11 OVMax= 9.94D-07

 SCF Done:  E(RCAM-B3LYP) =  -2511.43989336     A.U. after   14 cycles
            NFock= 14  Conv=0.55D-08     -V/T= 2.0071
 KE= 2.493781618085D+03 PE=-1.514375181593D+04 EE= 5.517280014620D+03
 Leave Link  502 at Wed Dec  5 17:59:06 2018, MaxMem=   536870912 cpu:      3218.1
 (Enter /pbs_home/pkowalski/g09d01/g09/l701.exe)
 Compute integral first derivatives.
 ... and contract with generalized density number  0.
 Leave Link  701 at Wed Dec  5 17:59:07 2018, MaxMem=   536870912 cpu:         5.6
 (Enter /pbs_home/pkowalski/g09d01/g09/l702.exe)
 L702 exits ... SP integral derivatives will be done elsewhere.
 Leave Link  702 at Wed Dec  5 17:59:08 2018, MaxMem=   536870912 cpu:         0.2
 (Enter /pbs_home/pkowalski/g09d01/g09/l703.exe)
 Compute integral first derivatives, UseDBF=F ICtDFT=           0.
 Integral derivatives from FoFJK, PRISM(SPDF).
 Calling FoFJK, ICntrl=      2127 FMM=F ISym2X=0 I1Cent= 0 IOpClX= 0 NMat=1 NMatS=1 NMatT=0.
 FoFJK:  IHMeth= 1 ICntrl=    2127 DoSepK=T KAlg= 0 I1Cent=   0 FoldK=F
 IRaf=         1 NMat=   1 IRICut=       1 DoRegI=T DoRafI=F ISym2E= 0.
 FoFCou: FMM=F IPFlag=           0 FMFlag=      100000 FMFlg1=         800
         NFxFlg=           0 DoJE=F BraDBF=F KetDBF=F FulRan=T
         wScrn=  0.000000 ICntrl=    2527 IOpCl=  0 I1Cent=           0 NGrid=           0
         NMat0=    1 NMatS0=      1 NMatT0=    0 NMatD0=    1 NMtDS0=    0 NMtDT0=    0
 Symmetry not used in FoFCou.
 Leave Link  703 at Wed Dec  5 18:01:17 2018, MaxMem=   536870912 cpu:      1034.5
 (Enter /pbs_home/pkowalski/g09d01/g09/l716.exe)
 Dipole        =-1.03707340D-02-1.42544369D+00-2.89245974D-01
 ***** Axes restored to original set *****
 -------------------------------------------------------------------
 Center     Atomic                   Forces (Hartrees/Bohr)
 Number     Number              X              Y              Z
 -------------------------------------------------------------------
      1       16          -0.003026285    0.009285536   -0.006361241
      2       16           0.001362404    0.012742230   -0.004010574
      3        9           0.017091632    0.011220712    0.010415221
      4        9          -0.003407484    0.000695209    0.005624771
      5        9          -0.000213441   -0.008351755   -0.001365511
      6        9           0.002734341    0.003974500   -0.006243326
      7        9          -0.000553372   -0.001329992    0.005129942
      8        9          -0.002591100   -0.000522595   -0.006850661
      9        6           0.000724667   -0.028768108    0.042251789
     10        6          -0.017115198    0.013446239   -0.014756675
     11        6           0.025913014    0.022094606   -0.004970741
     12        6           0.010151073    0.005904605   -0.021561321
     13        6          -0.001142988   -0.001701712    0.002392608
     14        6           0.000283803   -0.001674449   -0.007220177
     15        6          -0.003458838    0.008109567    0.007020926
     16        6           0.003596805   -0.001694705    0.002808220
     17        6          -0.013765534   -0.022230180    0.004991674
     18        6          -0.009104239   -0.006681623   -0.006583118
     19        6           0.007188440   -0.000614645    0.010279589
     20        6           0.003039528   -0.002714276    0.003410627
     21        6          -0.001879149   -0.006374928   -0.004685241
     22        6           0.002243070    0.000006963   -0.000071639
     23        6           0.000300054   -0.003754637    0.000287617
     24        6          -0.002519824    0.002170198    0.000065603
     25        6           0.002427010   -0.001256087   -0.000458392
     26        6           0.001041456    0.002184318    0.000010097
     27        6           0.000634438    0.000414883   -0.000091682
     28        6           0.005512283    0.007592854   -0.003371730
     29        6          -0.005964367   -0.003567600   -0.008295513
     30        6          -0.001353162   -0.000643400    0.000655292
     31        6           0.001003765   -0.002687601    0.001509971
     32        6           0.001634189    0.000708547   -0.002738174
     33        6          -0.002315028   -0.001090005    0.000672241
     34        6          -0.000313413    0.002408855    0.000150356
     35        6          -0.001258724    0.000411502    0.000451389
     36        6          -0.009621473   -0.000053850    0.002452773
     37        6          -0.000523341   -0.001022640    0.001016515
     38        1          -0.001284050   -0.000376013    0.000051681
     39        1           0.000251668    0.001212302   -0.000176291
     40        1           0.001363535    0.000050042    0.000627833
     41        1           0.000468981    0.000896327   -0.000361048
     42        1          -0.001696927   -0.002037809   -0.001470411
     43        1           0.001186949   -0.000997982    0.000718260
     44        1           0.002372066    0.003441631    0.000045327
     45        1           0.001781743   -0.000287907   -0.000457496
     46        1          -0.000596429    0.000896082    0.000154957
     47        1           0.000160308   -0.001124771   -0.000052957
     48        1          -0.001075480   -0.000539222    0.000131197
     49        1          -0.001919494   -0.002653920    0.003217906
     50        1           0.000313542    0.000933369   -0.002753774
     51        1          -0.008290944   -0.009251904   -0.004103695
     52        1          -0.001158174    0.001742042    0.000381095
     53        1          -0.001432664   -0.000054245    0.000261615
     54        1           0.000713283    0.000785055   -0.000326585
     55        1          -0.000008592   -0.001134612    0.000186912
     56        1           0.000997753   -0.000536647   -0.000381277
     57        1           0.000506202    0.002883817    0.001785866
     58        1           0.000574958   -0.000342299   -0.000630366
     59        1           0.000016757   -0.000139870    0.001189747
 -------------------------------------------------------------------
 Cartesian Forces:  Max     0.042251789 RMS     0.006811316
 Leave Link  716 at Wed Dec  5 18:01:17 2018, MaxMem=   536870912 cpu:         0.2
 (Enter /pbs_home/pkowalski/g09d01/g09/l103.exe)

 GradGradGradGradGradGradGradGradGradGradGradGradGradGradGradGradGradGrad
 Berny optimization.
 Using GEDIIS/GDIIS optimizer.
 FormGI is forming the generalized inverse of G from B-inverse, IUseBI=4.
 Internal  Forces:  Max     0.060415464 RMS     0.007685724
 Search for a local minimum.
 Step number   5 out of a maximum of  337
 All quantities printed in internal units (Hartrees-Bohrs-Radians)
 RMS Force = .76857D-02 SwitMx=.10000D-02 MixMth= 1
 Mixed Optimization -- RFO/linear search
 Update second derivatives using D2CorX and points    3    4    5
 DE= -2.07D-03 DEPred=-1.77D-02 R= 1.17D-01
 Trust test= 1.17D-01 RLast= 4.65D-01 DXMaxT set to 2.52D-01
 ITU=  0  0 -1  1  0
 Use linear search instead of GDIIS.
     Eigenvalues ---    0.00222   0.00370   0.00462   0.00662   0.00705
     Eigenvalues ---    0.00732   0.00740   0.00758   0.00851   0.00854
     Eigenvalues ---    0.00880   0.00918   0.01008   0.01116   0.01127
     Eigenvalues ---    0.01178   0.01246   0.01311   0.01372   0.01410
     Eigenvalues ---    0.01523   0.01561   0.01656   0.01841   0.01880
     Eigenvalues ---    0.01953   0.01956   0.01966   0.01987   0.02013
     Eigenvalues ---    0.02031   0.02081   0.02089   0.02137   0.02144
     Eigenvalues ---    0.02155   0.02155   0.02169   0.02173   0.02192
     Eigenvalues ---    0.02218   0.04265   0.04949   0.05311   0.06919
     Eigenvalues ---    0.06981   0.07087   0.07180   0.07231   0.07440
     Eigenvalues ---    0.07493   0.07601   0.07687   0.08202   0.09316
     Eigenvalues ---    0.09892   0.10367   0.11276   0.12273   0.12669
     Eigenvalues ---    0.14234   0.15170   0.15971   0.15989   0.15998
     Eigenvalues ---    0.15999   0.15999   0.15999   0.16000   0.16000
     Eigenvalues ---    0.16000   0.16000   0.16000   0.16000   0.16000
     Eigenvalues ---    0.16000   0.16000   0.16000   0.16000   0.16000
     Eigenvalues ---    0.16005   0.16024   0.16081   0.17196   0.18857
     Eigenvalues ---    0.21742   0.22000   0.22000   0.22003   0.22012
     Eigenvalues ---    0.22632   0.23348   0.23455   0.23527   0.23639
     Eigenvalues ---    0.24188   0.24445   0.24492   0.24654   0.24747
     Eigenvalues ---    0.24895   0.24915   0.24974   0.24981   0.24992
     Eigenvalues ---    0.25017   0.25272   0.25671   0.26378   0.26928
     Eigenvalues ---    0.27315   0.28943   0.29139   0.29954   0.30297
     Eigenvalues ---    0.30603   0.31200   0.31551   0.31670   0.32060
     Eigenvalues ---    0.32186   0.32225   0.32564   0.32572   0.32576
     Eigenvalues ---    0.32590   0.32597   0.32615   0.32617   0.32635
     Eigenvalues ---    0.32697   0.32738   0.32881   0.32943   0.33091
     Eigenvalues ---    0.33249   0.33465   0.34731   0.35657   0.35680
     Eigenvalues ---    0.35693   0.35700   0.35707   0.35764   0.35851
     Eigenvalues ---    0.36152   0.36243   0.37839   0.40591   0.40687
     Eigenvalues ---    0.40994   0.41142   0.43809   0.44050   0.44336
     Eigenvalues ---    0.45629   0.45897   0.45952   0.45995   0.46512
     Eigenvalues ---    0.46803   0.47094   0.47551   0.48248   0.48339
     Eigenvalues ---    0.48532   0.49016   0.50892   0.51460   0.64960
     Eigenvalues ---    2.42229
 RFO step:  Lambda=-3.13204315D-02 EMin= 2.21693493D-03
 Quartic linear search produced a step of -0.43696.
 Iteration  1 RMS(Cart)=  0.22013617 RMS(Int)=  0.00879935
 Iteration  2 RMS(Cart)=  0.03017720 RMS(Int)=  0.00106840
 Iteration  3 RMS(Cart)=  0.00037025 RMS(Int)=  0.00106410
 Iteration  4 RMS(Cart)=  0.00000051 RMS(Int)=  0.00106410
 ITry= 1 IFail=0 DXMaxC= 1.12D+00 DCOld= 1.00D+10 DXMaxT= 2.52D-01 DXLimC= 3.00D+00 Rises=F
 Variable       Old X    -DE/DX   Delta X   Delta X   Delta X     New X
                                 (Linear)    (Quad)   (Total)
    R1        3.28538  -0.00660  -0.01317  -0.01363  -0.02603   3.25936
    R2        3.31081  -0.00876  -0.02590   0.00213  -0.02449   3.28632
    R3        3.26079  -0.01207  -0.01763  -0.01587  -0.03337   3.22742
    R4        3.32370  -0.01219  -0.01808  -0.00727  -0.02693   3.29677
    R5        2.55674  -0.01264  -0.01571   0.00611  -0.00960   2.54714
    R6        2.56036  -0.00521  -0.01430   0.00635  -0.00795   2.55241
    R7        2.53421  -0.00819  -0.01921   0.00493  -0.01427   2.51994
    R8        2.56199  -0.00750  -0.01648   0.00565  -0.01083   2.55116
    R9        2.57627  -0.00441  -0.01092   0.00660  -0.00432   2.57195
   R10        2.55308  -0.00725  -0.01516   0.00358  -0.01158   2.54151
   R11        2.68731  -0.01284  -0.01872  -0.02055  -0.03776   2.64955
   R12        2.82596   0.01260  -0.01532   0.01332  -0.00200   2.82396
   R13        2.79441   0.01279  -0.00297  -0.00486  -0.00683   2.78758
   R14        2.82457   0.00118   0.00088   0.00267   0.00355   2.82812
   R15        2.64816  -0.02308  -0.04414   0.01893  -0.02423   2.62393
   R16        2.83894  -0.00125   0.00595  -0.00916  -0.00321   2.83574
   R17        2.88843   0.01402   0.01015   0.00346   0.01380   2.90223
   R18        2.59728  -0.00748   0.00337  -0.01155  -0.00786   2.58942
   R19        2.89508  -0.00087   0.00059   0.00673   0.00748   2.90256
   R20        2.85007  -0.00447   0.00127  -0.00133   0.00000   2.85007
   R21        2.81224  -0.00774  -0.01112   0.00253  -0.00859   2.80365
   R22        2.86243  -0.00453  -0.00002   0.00011  -0.00063   2.86180
   R23        2.74437  -0.00828  -0.01847   0.00257  -0.01592   2.72844
   R24        2.08165  -0.00087  -0.00427   0.00257  -0.00170   2.07995
   R25        2.08126  -0.00118  -0.00295  -0.00087  -0.00383   2.07744
   R26        2.08009  -0.00124  -0.00351  -0.00024  -0.00375   2.07635
   R27        2.07961  -0.00069  -0.00330  -0.00025  -0.00355   2.07606
   R28        2.06655  -0.00273  -0.00558  -0.00173  -0.00731   2.05924
   R29        2.08309  -0.00101  -0.00379   0.00188  -0.00191   2.08118
   R30        2.79806  -0.00320  -0.01073   0.00500  -0.00573   2.79234
   R31        2.60151  -0.00216   0.00254   0.00896   0.01049   2.61200
   R32        2.81129  -0.00705  -0.01464   0.00006  -0.01459   2.79670
   R33        2.59442  -0.00201  -0.00059   0.00902   0.00764   2.60206
   R34        2.66052  -0.00395  -0.00521   0.00108  -0.00413   2.65639
   R35        2.66432  -0.00297  -0.00373  -0.00056  -0.00429   2.66002
   R36        2.63306  -0.00128  -0.00193  -0.00074  -0.00267   2.63039
   R37        2.04276   0.00356   0.00585   0.00060   0.00645   2.04921
   R38        2.62663  -0.00132  -0.00238  -0.00093  -0.00332   2.62331
   R39        2.05802   0.00164   0.00336   0.00102   0.00437   2.06240
   R40        2.62672   0.00019  -0.00011  -0.00004  -0.00015   2.62658
   R41        2.06094   0.00102   0.00292   0.00003   0.00295   2.06389
   R42        2.63050   0.00023   0.00064   0.00043   0.00107   2.63157
   R43        2.06064   0.00111   0.00298  -0.00002   0.00296   2.06360
   R44        2.06003   0.00121   0.00300  -0.00011   0.00288   2.06292
   R45        2.84674   0.00045   0.00190  -0.00020   0.00169   2.84843
   R46        2.08237  -0.00030  -0.00286   0.00044  -0.00242   2.07995
   R47        2.07839  -0.00215  -0.00443   0.00104  -0.00339   2.07500
   R48        2.07043  -0.00999  -0.00843  -0.00156  -0.00999   2.06044
   R49        2.65586  -0.00246  -0.00459   0.00315  -0.00143   2.65442
   R50        2.65643  -0.00168  -0.00235  -0.00030  -0.00265   2.65378
   R51        2.63241  -0.00131  -0.00208  -0.00025  -0.00233   2.63008
   R52        2.05426   0.00180   0.00434  -0.00144   0.00290   2.05717
   R53        2.62894  -0.00114  -0.00254   0.00002  -0.00252   2.62642
   R54        2.06033   0.00119   0.00314   0.00027   0.00341   2.06374
   R55        2.63041  -0.00031  -0.00068  -0.00015  -0.00084   2.62957
   R56        2.06088   0.00109   0.00304   0.00004   0.00307   2.06395
   R57        2.63261  -0.00063   0.00005  -0.00094  -0.00089   2.63172
   R58        2.06069   0.00114   0.00302   0.00007   0.00309   2.06378
   R59        2.06018   0.00119   0.00302  -0.00006   0.00296   2.06314
   R60        2.84685  -0.00175   0.00036  -0.00403  -0.00367   2.84318
   R61        2.08123  -0.00106  -0.00399   0.00179  -0.00220   2.07903
   R62        2.07798  -0.00030  -0.00382   0.00292  -0.00090   2.07708
   R63        2.07195  -0.00057  -0.00089  -0.00233  -0.00322   2.06873
    A1        1.62117   0.00103   0.00643  -0.00378   0.00448   1.62565
    A2        1.62410   0.00040   0.00705   0.00021   0.00722   1.63132
    A3        2.08964  -0.04216  -0.02144   0.02969  -0.00091   2.08873
    A4        1.91220  -0.00504   0.00065   0.01154   0.00982   1.92202
    A5        2.09542   0.05175   0.02146   0.06737   0.08308   2.17850
    A6        1.95502   0.00653  -0.00469   0.00383   0.00083   1.95586
    A7        2.04132  -0.00917  -0.01332   0.00332  -0.01283   2.02849
    A8        2.20789   0.00417   0.00992   0.03559   0.04296   2.25085
    A9        1.91599   0.00032  -0.00484   0.01263   0.00522   1.92121
   A10        2.07382   0.00116  -0.00482   0.02617   0.01465   2.08848
   A11        2.19935   0.00124   0.00713   0.03766   0.03878   2.23813
   A12        2.12527   0.06042   0.02351   0.02269   0.04453   2.16981
   A13        2.27908  -0.04867  -0.01436  -0.01518  -0.03120   2.24787
   A14        1.87480  -0.01156  -0.00843  -0.00022  -0.00930   1.86551
   A15        1.87948   0.00227  -0.00579   0.00032  -0.00546   1.87402
   A16        2.02563   0.01118   0.01083   0.00252   0.01349   2.03912
   A17        1.87714  -0.01569  -0.01205  -0.01357  -0.02626   1.85088
   A18        1.92003   0.00062   0.00428   0.00317   0.00728   1.92730
   A19        1.94300  -0.00256  -0.00311   0.00108  -0.00144   1.94156
   A20        1.81842   0.00334   0.00512   0.00619   0.01136   1.82978
   A21        1.94223   0.01129   0.00392   0.00908   0.01317   1.95540
   A22        2.30715  -0.00637   0.00246   0.01530   0.01712   2.32427
   A23        2.03336  -0.00490  -0.00637  -0.02302  -0.02997   2.00339
   A24        1.89565  -0.00038  -0.00272   0.00583   0.00305   1.89870
   A25        1.98719   0.00095   0.00354  -0.00944  -0.00586   1.98132
   A26        2.00585  -0.00061   0.00255   0.00147   0.00420   2.01005
   A27        1.88673  -0.00081  -0.00118  -0.00110  -0.00220   1.88453
   A28        1.88869   0.00181   0.00111  -0.00122  -0.00015   1.88853
   A29        1.79360  -0.00091  -0.00345   0.00430   0.00062   1.79421
   A30        1.87682  -0.00165  -0.00927  -0.00011  -0.00935   1.86747
   A31        1.94754  -0.00073   0.00524  -0.00129   0.00397   1.95150
   A32        1.90341   0.00136  -0.00230  -0.00075  -0.00352   1.89989
   A33        1.98048   0.00138   0.00316  -0.00648  -0.00339   1.97709
   A34        1.95737   0.00062   0.00141   0.00463   0.00653   1.96390
   A35        1.79773  -0.00087   0.00221   0.00429   0.00651   1.80424
   A36        2.09832   0.00040  -0.00846   0.01478   0.00485   2.10317
   A37        1.98886   0.00358   0.01202  -0.01381  -0.00017   1.98869
   A38        2.19525  -0.00391  -0.00323   0.00061  -0.00408   2.19117
   A39        1.90205   0.00121  -0.00453   0.00725   0.00270   1.90475
   A40        1.95653   0.00044   0.00872  -0.00460   0.00412   1.96065
   A41        1.93837   0.00002   0.00192   0.00166   0.00359   1.94196
   A42        1.89348  -0.00074  -0.00212  -0.00136  -0.00350   1.88998
   A43        1.88966  -0.00098  -0.00087  -0.00688  -0.00775   1.88190
   A44        1.88211  -0.00004  -0.00348   0.00363   0.00016   1.88228
   A45        1.96327   0.00046   0.00969  -0.00377   0.00588   1.96915
   A46        1.94970   0.00115   0.00267   0.00980   0.01247   1.96217
   A47        1.87266   0.00123  -0.00921   0.00566  -0.00357   1.86909
   A48        1.89504  -0.00081  -0.00087   0.00275   0.00186   1.89690
   A49        1.89435  -0.00107  -0.00155  -0.00594  -0.00753   1.88682
   A50        1.88656  -0.00106  -0.00142  -0.00931  -0.01069   1.87587
   A51        2.06432   0.00228   0.00525  -0.00934  -0.00383   2.06050
   A52        1.94958  -0.00533  -0.01072   0.00350  -0.00781   1.94177
   A53        2.26923   0.00305   0.00543   0.00576   0.01145   2.28068
   A54        2.05490   0.00070   0.00000  -0.00141  -0.00117   2.05373
   A55        1.92681   0.00240  -0.00643   0.00153  -0.00553   1.92128
   A56        2.29712  -0.00310   0.00637  -0.00201   0.00449   2.30161
   A57        2.15474  -0.00404  -0.00643  -0.00021  -0.00665   2.14808
   A58        2.09051   0.00206   0.00499   0.00003   0.00501   2.09551
   A59        2.03787   0.00198   0.00146   0.00009   0.00154   2.03942
   A60        2.11753  -0.00045  -0.00054   0.00051  -0.00003   2.11750
   A61        2.11661  -0.00199  -0.00637  -0.00776  -0.01413   2.10248
   A62        2.04897   0.00244   0.00691   0.00719   0.01410   2.06307
   A63        2.12599  -0.00053   0.00025  -0.00067  -0.00042   2.12557
   A64        2.10008  -0.00064  -0.00414  -0.00319  -0.00733   2.09275
   A65        2.05709   0.00117   0.00389   0.00386   0.00774   2.06484
   A66        2.10772  -0.00011   0.00108  -0.00078   0.00029   2.10801
   A67        2.08127  -0.00032  -0.00187  -0.00070  -0.00257   2.07870
   A68        2.09419   0.00043   0.00080   0.00147   0.00226   2.09645
   A69        2.10036  -0.00025  -0.00002   0.00077   0.00074   2.10111
   A70        2.08565  -0.00014  -0.00094  -0.00145  -0.00239   2.08327
   A71        2.09716   0.00039   0.00096   0.00069   0.00164   2.09880
   A72        2.07687  -0.00064  -0.00222   0.00007  -0.00216   2.07471
   A73        2.10315   0.00036   0.00102   0.00019   0.00121   2.10436
   A74        2.10316   0.00028   0.00121  -0.00026   0.00095   2.10411
   A75        1.99354  -0.00513  -0.00388  -0.01493  -0.01691   1.97662
   A76        2.11134   0.03333   0.01638   0.03224   0.04697   2.15831
   A77        2.16461  -0.02879  -0.01169  -0.02614  -0.03925   2.12536
   A78        1.90260  -0.00469  -0.00375  -0.00914  -0.01285   1.88975
   A79        1.97711   0.00336   0.00669   0.01025   0.01687   1.99398
   A80        1.93866   0.00423   0.00221   0.00735   0.00949   1.94815
   A81        1.90284  -0.00174  -0.00569  -0.01304  -0.01870   1.88414
   A82        1.85803  -0.00181   0.00023   0.00427   0.00453   1.86257
   A83        1.88058   0.00031  -0.00024  -0.00027  -0.00066   1.87992
   A84        2.12727  -0.00149  -0.00750   0.00790   0.00040   2.12767
   A85        2.09994   0.00090   0.00639  -0.00545   0.00095   2.10088
   A86        2.05530   0.00060   0.00114  -0.00251  -0.00137   2.05394
   A87        2.11092  -0.00005  -0.00022   0.00112   0.00090   2.11182
   A88        2.10007  -0.00114  -0.00425  -0.00411  -0.00836   2.09171
   A89        2.07145   0.00119   0.00450   0.00287   0.00737   2.07882
   A90        2.11473  -0.00005  -0.00024   0.00126   0.00102   2.11576
   A91        2.09109  -0.00080  -0.00237  -0.00504  -0.00740   2.08368
   A92        2.07725   0.00085   0.00261   0.00375   0.00636   2.08361
   A93        2.10264   0.00006   0.00067  -0.00020   0.00047   2.10312
   A94        2.08562  -0.00024  -0.00132  -0.00021  -0.00153   2.08410
   A95        2.09485   0.00018   0.00065   0.00037   0.00102   2.09587
   A96        2.09974  -0.00012   0.00022   0.00052   0.00074   2.10048
   A97        2.08757  -0.00009  -0.00088  -0.00066  -0.00155   2.08603
   A98        2.09587   0.00021   0.00067   0.00014   0.00080   2.09667
   A99        2.08276  -0.00044  -0.00156  -0.00023  -0.00179   2.08097
   A100       2.10009   0.00024   0.00064   0.00038   0.00102   2.10111
   A101       2.10028   0.00021   0.00092  -0.00015   0.00077   2.10105
   A102       1.94902   0.00042  -0.00299   0.00125  -0.00177   1.94725
   A103       2.13031  -0.00037   0.00625   0.00218   0.00825   2.13856
   A104       2.20186   0.00003  -0.00287  -0.00200  -0.00505   2.19681
   A105       1.92913   0.00141   0.00445   0.01035   0.01478   1.94392
   A106       1.94443   0.00033   0.00405  -0.00306   0.00098   1.94541
   A107       1.95916  -0.00124  -0.00556  -0.00283  -0.00844   1.95072
   A108       1.86160  -0.00156  -0.00581  -0.01036  -0.01615   1.84545
   A109       1.86414   0.00136   0.00488   0.01145   0.01628   1.88041
   A110       1.90106  -0.00029  -0.00205  -0.00550  -0.00759   1.89347
    D1       -0.01542   0.00042   0.01507  -0.01262   0.00207  -0.01335
    D2       -2.73202  -0.00564   0.01833  -0.18377  -0.16315  -2.89517
    D3       -3.14122  -0.00023  -0.00945   0.00673  -0.00254   3.13942
    D4        0.00974   0.00015  -0.00662   0.01527   0.00889   0.01863
    D5        0.07279   0.00444   0.03242  -0.05888  -0.02777   0.04501
    D6       -2.68041  -0.00032   0.04722  -0.16689  -0.11845  -2.79886
    D7        3.07657  -0.00090  -0.01460   0.03836   0.02480   3.10138
    D8        0.02353  -0.00070  -0.01436   0.05762   0.04458   0.06811
    D9        2.38124   0.02167  -0.03042   0.22561   0.19134   2.57258
   D10       -1.19372   0.02346  -0.05451   0.33634   0.27945  -0.91427
   D11       -0.14234  -0.00560  -0.04004   0.04344   0.00397  -0.13836
   D12        2.56589  -0.00381  -0.06412   0.15416   0.09208   2.65797
   D13        2.99845   0.00394  -0.01433   0.00260  -0.01369   2.98476
   D14       -0.03396   0.00136  -0.02512  -0.09603  -0.12330  -0.15725
   D15       -0.82575   0.00932  -0.01356   0.18257   0.17116  -0.65460
   D16        2.42503   0.00674  -0.02435   0.08394   0.06155   2.48658
   D17        0.16525   0.00427   0.03029  -0.00133   0.02908   0.19433
   D18       -2.80614   0.01114   0.02635   0.05601   0.08413  -2.72202
   D19       -2.35595   0.01545   0.03819  -0.16868  -0.13369  -2.48964
   D20        0.95584   0.02233   0.03425  -0.11134  -0.07865   0.87719
   D21       -0.75018   0.00216  -0.00829   0.04119   0.03360  -0.71658
   D22       -2.88660   0.00203  -0.01651   0.03308   0.01726  -2.86935
   D23        1.33189   0.00190  -0.01062   0.03533   0.02545   1.35734
   D24        2.84342  -0.00327   0.01443  -0.07493  -0.06122   2.78220
   D25        0.70700  -0.00340   0.00621  -0.08304  -0.07756   0.62944
   D26       -1.35769  -0.00353   0.01210  -0.08079  -0.06937  -1.42706
   D27        3.11986   0.00061  -0.00397   0.04868   0.04490  -3.11843
   D28        0.01759  -0.00092  -0.02004   0.00727  -0.01244   0.00516
   D29       -0.48468   0.00716  -0.01163   0.23096   0.21971  -0.26497
   D30        2.69624   0.00563  -0.02770   0.18955   0.16238   2.85862
   D31        1.31851   0.00347  -0.00270   0.09315   0.09131   1.40981
   D32       -0.77774   0.00331  -0.00248   0.09291   0.09126  -0.68648
   D33       -2.88446   0.00304  -0.00548   0.09027   0.08565  -2.79881
   D34       -1.32282  -0.00342   0.00517  -0.10110  -0.09677  -1.41959
   D35        2.86412  -0.00358   0.00539  -0.10134  -0.09682   2.76730
   D36        0.75740  -0.00384   0.00239  -0.10398  -0.10243   0.65497
   D37        0.84206   0.01364  -0.00455  -0.04184  -0.04776   0.79429
   D38       -1.29680   0.00178  -0.00856  -0.04673  -0.05665  -1.35345
   D39        2.90203   0.00260  -0.00998  -0.05304  -0.06513   2.83690
   D40       -2.38639   0.01238   0.00339   0.03537   0.03943  -2.34696
   D41        1.75794   0.00052  -0.00062   0.03048   0.03054   1.78848
   D42       -0.32641   0.00134  -0.00205   0.02417   0.02206  -0.30435
   D43        3.00760   0.00569   0.01209   0.08437   0.09428   3.10189
   D44       -0.10020   0.00475   0.01204   0.03274   0.04216  -0.05804
   D45       -0.03674  -0.00061   0.00115  -0.00478  -0.00333  -0.04007
   D46        3.13864  -0.00156   0.00110  -0.05641  -0.05545   3.08319
   D47       -1.39355   0.00477   0.01372  -0.03547  -0.02188  -1.41544
   D48        0.71443   0.00433   0.01169  -0.03494  -0.02333   0.69110
   D49        2.70903   0.00562   0.01090  -0.03477  -0.02409   2.68494
   D50        0.66150  -0.00345  -0.00191  -0.04272  -0.04477   0.61673
   D51        2.76948  -0.00390  -0.00394  -0.04219  -0.04621   2.72327
   D52       -1.51910  -0.00261  -0.00473  -0.04202  -0.04697  -1.56608
   D53        2.73020  -0.00205   0.00458  -0.03483  -0.03017   2.70002
   D54       -1.44501  -0.00249   0.00255  -0.03429  -0.03162  -1.47662
   D55        0.54960  -0.00120   0.00176  -0.03412  -0.03238   0.51722
   D56       -1.65171  -0.00093  -0.00082  -0.01698  -0.01757  -1.66928
   D57        2.50794   0.00077   0.00509  -0.01111  -0.00582   2.50212
   D58        0.38780  -0.00016   0.00018  -0.01605  -0.01618   0.37162
   D59        1.46191  -0.00024  -0.00063   0.02647   0.02513   1.48704
   D60       -0.66163   0.00146   0.00528   0.03233   0.03688  -0.62474
   D61       -2.78176   0.00053   0.00037   0.02739   0.02652  -2.75524
   D62       -1.31298   0.00503   0.02206   0.16074   0.18248  -1.13049
   D63        1.78431   0.00695   0.04018   0.20711   0.24701   2.03133
   D64        1.86380   0.00381   0.02184   0.10646   0.12858   1.99238
   D65       -1.32210   0.00572   0.03997   0.15282   0.19311  -1.12899
   D66       -0.65957   0.00184   0.00271   0.04039   0.04304  -0.61653
   D67        1.41730   0.00107  -0.00941   0.04263   0.03313   1.45042
   D68       -2.73015   0.00252  -0.00342   0.03999   0.03669  -2.69346
   D69       -2.78125   0.00139   0.00368   0.03279   0.03637  -2.74488
   D70       -0.70438   0.00062  -0.00844   0.03503   0.02645  -0.67793
   D71        1.43135   0.00206  -0.00245   0.03239   0.03002   1.46138
   D72        1.50876   0.00201   0.00616   0.03252   0.03863   1.54739
   D73       -2.69755   0.00124  -0.00596   0.03476   0.02871  -2.66885
   D74       -0.56182   0.00268   0.00003   0.03212   0.03228  -0.52954
   D75       -0.01070   0.00107   0.01561   0.00417   0.01948   0.00878
   D76        3.06692   0.00224   0.02262   0.02693   0.04926   3.11618
   D77       -3.11041  -0.00069  -0.00150  -0.04028  -0.04147   3.13131
   D78       -0.03279   0.00048   0.00551  -0.01752  -0.01170  -0.04448
   D79       -2.53837   0.00207  -0.00871   0.08041   0.07180  -2.46657
   D80        0.56276   0.00225  -0.00752   0.07857   0.07116   0.63392
   D81        0.59186   0.00156  -0.01231   0.07002   0.05760   0.64946
   D82       -2.59019   0.00174  -0.01112   0.06818   0.05696  -2.53324
   D83       -0.00136  -0.00074  -0.00339  -0.01344  -0.01717  -0.01853
   D84       -3.07580  -0.00195  -0.01105  -0.03753  -0.04874  -3.12454
   D85       -3.13219  -0.00029  -0.00010  -0.00352  -0.00373  -3.13592
   D86        0.07656  -0.00150  -0.00776  -0.02761  -0.03531   0.04125
   D87        3.07001  -0.00109   0.00603  -0.02774  -0.02144   3.04857
   D88       -0.05852  -0.00089   0.00474  -0.01907  -0.01407  -0.07259
   D89       -0.18269  -0.00095   0.00481  -0.05168  -0.04713  -0.22981
   D90        2.97197  -0.00075   0.00351  -0.04301  -0.03976   2.93221
   D91       -0.11189  -0.00183  -0.00606  -0.04076  -0.04778  -0.15967
   D92        2.85357  -0.00194   0.00098  -0.09355  -0.09209   2.76148
   D93        3.13460  -0.00192  -0.00515  -0.01803  -0.02373   3.11087
   D94       -0.18313  -0.00202   0.00189  -0.07082  -0.06804  -0.25117
   D95       -3.13769   0.00014  -0.00091   0.00530   0.00435  -3.13333
   D96       -0.00985   0.00002  -0.00011  -0.00023  -0.00033  -0.01018
   D97       -0.00880  -0.00005   0.00037  -0.00313  -0.00277  -0.01156
   D98        3.11904  -0.00018   0.00116  -0.00866  -0.00745   3.11159
   D99        3.13465  -0.00018   0.00070  -0.00565  -0.00498   3.12967
   D100      -0.01421  -0.00018   0.00062  -0.00615  -0.00555  -0.01977
   D101       0.00527   0.00005  -0.00046   0.00245   0.00200   0.00727
   D102       3.13959   0.00005  -0.00054   0.00196   0.00143   3.14102
   D103       0.00527   0.00000  -0.00002   0.00121   0.00118   0.00645
   D104       3.14089  -0.00002   0.00008  -0.00034  -0.00026   3.14063
   D105      -3.12308   0.00015  -0.00070   0.00665   0.00597  -3.11711
   D106       0.01254   0.00014  -0.00060   0.00510   0.00453   0.01707
   D107       0.00190   0.00000   0.00022   0.00016   0.00037   0.00227
   D108       3.13945   0.00001   0.00006  -0.00019  -0.00014   3.13931
   D109      -3.13259   0.00000   0.00033   0.00067   0.00099  -3.13160
   D110       0.00496   0.00001   0.00016   0.00032   0.00048   0.00544
   D111       0.00218   0.00004  -0.00026   0.00151   0.00126   0.00344
   D112       3.14036   0.00001  -0.00002  -0.00008  -0.00010   3.14026
   D113      -3.13340   0.00006  -0.00035   0.00307   0.00274  -3.13066
   D114       0.00478   0.00003  -0.00011   0.00148   0.00138   0.00616
   D115      -0.00570  -0.00004   0.00016  -0.00218  -0.00202  -0.00772
   D116       3.13931  -0.00001  -0.00008  -0.00059  -0.00066   3.13864
   D117       3.13996  -0.00005   0.00033  -0.00182  -0.00150   3.13847
   D118       0.00178  -0.00002   0.00009  -0.00023  -0.00014   0.00165
   D119       2.12524   0.00220  -0.00061   0.04251   0.04165   2.16688
   D120      -2.03611  -0.00115  -0.00614   0.02616   0.01970  -2.01641
   D121       0.08328   0.00480   0.00010   0.03857   0.03848   0.12176
   D122      -0.82889   0.00654  -0.00602   0.10373   0.09796  -0.73093
   D123       1.29295   0.00320  -0.01155   0.08737   0.07602   1.36897
   D124      -2.87084   0.00914  -0.00530   0.09978   0.09480  -2.77604
   D125       3.12507   0.00015   0.00044   0.00052   0.00097   3.12603
   D126       0.02535   0.00009  -0.00049   0.00387   0.00338   0.02873
   D127       0.02294  -0.00003  -0.00084   0.00239   0.00155   0.02449
   D128      -3.07677  -0.00009  -0.00176   0.00574   0.00396  -3.07282
   D129      -3.12499   0.00003  -0.00026   0.00176   0.00151  -3.12348
   D130       0.03306   0.00003  -0.00061   0.00315   0.00254   0.03561
   D131      -0.02222   0.00015   0.00069   0.00024   0.00092  -0.02129
   D132       3.13583   0.00016   0.00034   0.00163   0.00196   3.13779
   D133      -0.00775  -0.00008   0.00041  -0.00264  -0.00222  -0.00997
   D134      -3.13633  -0.00001   0.00001   0.00023   0.00024  -3.13609
   D135       3.09264  -0.00007   0.00113  -0.00610  -0.00498   3.08766
   D136      -0.03595   0.00000   0.00073  -0.00323  -0.00252  -0.03846
   D137       0.00622  -0.00017  -0.00012  -0.00264  -0.00275   0.00347
   D138      -3.13311  -0.00007  -0.00019  -0.00049  -0.00068  -3.13379
   D139       3.13149  -0.00019   0.00018  -0.00410  -0.00392   3.12757
   D140      -0.00784  -0.00009   0.00011  -0.00194  -0.00184  -0.00968
   D141      -0.00889   0.00007   0.00021   0.00016   0.00037  -0.00852
   D142      -3.13998   0.00003  -0.00014   0.00096   0.00082  -3.13917
   D143       3.11962   0.00000   0.00060  -0.00272  -0.00213   3.11749
   D144      -0.01147  -0.00004   0.00025  -0.00193  -0.00168  -0.01315
   D145       0.00965   0.00005  -0.00036   0.00246   0.00209   0.01174
   D146       3.14074   0.00009  -0.00001   0.00166   0.00165  -3.14080
   D147      -3.13422  -0.00005  -0.00029   0.00029   0.00000  -3.13422
   D148      -0.00313  -0.00001   0.00006  -0.00050  -0.00045  -0.00357
   D149      -0.79171   0.00126  -0.00495   0.03761   0.03273  -0.75898
   D150       1.27483   0.00043  -0.00670   0.02943   0.02274   1.29757
   D151      -2.87097  -0.00061  -0.01044   0.01798   0.00757  -2.86340
   D152       2.27623   0.00261   0.00317   0.06397   0.06713   2.34336
   D153      -1.94042   0.00178   0.00142   0.05579   0.05714  -1.88328
   D154       0.19697   0.00075  -0.00232   0.04434   0.04198   0.23895
         Item               Value     Threshold  Converged?
 Maximum Force            0.060415     0.000450     NO 
 RMS     Force            0.007686     0.000300     NO 
 Maximum Displacement     1.124044     0.001800     NO 
 RMS     Displacement     0.232837     0.001200     NO 
 Predicted change in Energy=-3.199866D-02
 Lowest energy point so far.  Saving SCF results.
 GradGradGradGradGradGradGradGradGradGradGradGradGradGradGradGradGradGrad

 Leave Link  103 at Wed Dec  5 18:01:17 2018, MaxMem=   536870912 cpu:         1.8
 (Enter /pbs_home/pkowalski/g09d01/g09/l202.exe)
 Stoichiometry    C29H22F6S2
 Framework group  C1[X(C29H22F6S2)]
 Deg. of freedom   171
 Full point group                 C1      NOp   1
 RotChk:  IX=0 Diff= 7.48D-02
 Largest Abelian subgroup         C1      NOp   1
 Largest concise Abelian subgroup C1      NOp   1
                         Standard orientation:                         
 ---------------------------------------------------------------------
 Center     Atomic      Atomic             Coordinates (Angstroms)
 Number     Number       Type             X           Y           Z
 ---------------------------------------------------------------------
      1         16           0        2.544482   -1.687925    1.604811
      2         16           0       -2.068206   -2.268624   -0.629316
      3          9           0       -2.417047    3.125325   -0.005714
      4          9           0       -1.108390    3.359479   -1.726455
      5          9           0       -0.090001    4.910637    0.188298
      6          9           0       -0.676997    3.483200    1.730427
      7          9           0        1.797958    3.295491   -0.685226
      8          9           0        1.828438    2.883476    1.450349
      9          6           0       -1.540731    0.249112   -0.883007
     10          6           0       -0.958088   -1.021724   -0.989499
     11          6           0        1.239169   -0.575798    1.419911
     12          6           0       -0.710669    1.408435   -0.435657
     13          6           0       -1.177001    2.871340   -0.468939
     14          6           0        0.563659    1.408275    0.068036
     15          6           0       -0.213123    3.612905    0.469262
     16          6           0        1.061467    2.804057    0.348432
     17          6           0        1.522381    0.326879    0.403562
     18          6           0        0.198357   -0.466909    2.495399
     19          6           0        0.280584   -1.430650   -1.723133
     20          6           0        3.464029   -0.971022    0.314555
     21          6           0       -3.395953   -1.162291   -0.391268
     22          6           0       -4.723752   -1.738481   -0.082712
     23          6           0       -5.845266   -0.953476    0.236612
     24          6           0       -4.902379   -3.134710   -0.076383
     25          6           0       -7.075444   -1.534718    0.530430
     26          6           0       -6.128336   -3.713714    0.221736
     27          6           0       -7.229142   -2.916102    0.523877
     28          6           0       -2.995650    0.124484   -0.674038
     29          6           0       -3.986105    1.204120   -1.028180
     30          6           0        4.783244   -1.554331   -0.006142
     31          6           0        5.883724   -0.754230   -0.355210
     32          6           0        4.985826   -2.941382    0.078523
     33          6           0        7.122801   -1.322535   -0.635864
     34          6           0        6.224917   -3.506754   -0.198374
     35          6           0        7.300087   -2.700853   -0.564424
     36          6           0        2.800615    0.111279   -0.232269
     37          6           0        3.287428    0.956860   -1.377549
     38          1           0        0.582492    0.170979    3.305951
     39          1           0       -0.065628   -1.445133    2.921925
     40          1           0       -0.723124   -0.006522    2.113063
     41          1           0        0.699399   -2.378088   -1.357237
     42          1           0        1.057528   -0.667547   -1.684643
     43          1           0        0.001283   -1.565348   -2.779891
     44          1           0       -5.766503    0.127321    0.276450
     45          1           0       -4.064796   -3.791535   -0.317495
     46          1           0       -7.922666   -0.890198    0.774622
     47          1           0       -6.222983   -4.801578    0.212998
     48          1           0       -8.195193   -3.368366    0.756038
     49          1           0       -4.736247    0.774353   -1.709388
     50          1           0       -4.516336    1.630023   -0.166113
     51          1           0       -3.510184    2.025882   -1.563950
     52          1           0        5.783029    0.329627   -0.368445
     53          1           0        4.150120   -3.589344    0.351265
     54          1           0        7.962276   -0.675494   -0.899522
     55          1           0        6.349474   -4.589638   -0.130947
     56          1           0        8.273473   -3.144472   -0.782768
     57          1           0        2.488065    1.135955   -2.111937
     58          1           0        3.606622    1.951572   -1.035814
     59          1           0        4.123948    0.485480   -1.903340
 ---------------------------------------------------------------------
 Rotational constants (GHZ):      0.1357883      0.0633929      0.0476348
 Leave Link  202 at Wed Dec  5 18:01:18 2018, MaxMem=   536870912 cpu:         0.0
 (Enter /pbs_home/pkowalski/g09d01/g09/l301.exe)
 Basis read from rwf:  (5D, 7F)
 No pseudopotential information found on rwf file.
 There are   673 symmetry adapted cartesian basis functions of A   symmetry.
 There are   636 symmetry adapted basis functions of A   symmetry.
   636 basis functions,  1103 primitive gaussians,   673 cartesian basis functions
   141 alpha electrons      141 beta electrons
       nuclear repulsion energy      4623.0542958945 Hartrees.
 IExCor=20419 DFT=T Ex+Corr=CAM-B3LYP ExCW=0 ScaHFX=  1.000000
 ScaDFX=  1.000000  1.000000  1.000000  0.810000 ScalE2=  1.000000  1.000000
 IRadAn=      0 IRanWt=     -1 IRanGd=            0 ICorTp=0 IEmpDi=  4
  HFx wShort=  0.000000 wLong=  0.330000 cFull=  0.190000 cShort=  0.000000 cLong=  0.460000
  DFx wShort=  0.000000 wLong=  0.330000 cFull=  0.190000 cShort=  0.000000 cLong=  0.460000
 NAtoms=   59 NActive=   59 NUniq=   59 SFac= 1.00D+00 NAtFMM=   60 NAOKFM=F Big=F
 Integral buffers will be    131072 words long.
 Raffenetti 2 integral format.
 Two-electron integral symmetry is turned on.
 No density basis found on file   724.
 Leave Link  301 at Wed Dec  5 18:01:18 2018, MaxMem=   536870912 cpu:         0.8
 (Enter /pbs_home/pkowalski/g09d01/g09/l302.exe)
 NPDir=0 NMtPBC=     1 NCelOv=     1 NCel=       1 NClECP=     1 NCelD=      1
         NCelK=      1 NCelE2=     1 NClLst=     1 CellRange=     0.0.
 One-electron integrals computed using PRISM.
 NBasis=   636 RedAO= T EigKep=  2.89D-04  NBF=   636
 NBsUse=   636 1.00D-06 EigRej= -1.00D+00 NBFU=   636
 Precomputing XC quadrature grid using
 IXCGrd= 4 IRadAn=           0 IRanWt=          -1 IRanGd=           0 AccXCQ= 0.00D+00.
 Generated NRdTot=       0 NPtTot=           0 NUsed=           0 NTot=          32
 NSgBfM=   635   635   635   635   635 MxSgAt=    59 MxSgA2=    59.
 Leave Link  302 at Wed Dec  5 18:01:20 2018, MaxMem=   536870912 cpu:        13.6
 (Enter /pbs_home/pkowalski/g09d01/g09/l303.exe)
 DipDrv:  MaxL=1.
 Leave Link  303 at Wed Dec  5 18:01:20 2018, MaxMem=   536870912 cpu:         1.8
 (Enter /pbs_home/pkowalski/g09d01/g09/l401.exe)
 Initial guess from the checkpoint file:  "dae0068freq_open_cam-b3lyp_air.chk"
 B after Tr=     0.000000    0.000000    0.000000
         Rot=    0.999754   -0.016017    0.001045    0.015298 Ang=  -2.54 deg.
 Guess basis will be translated and rotated to current coordinates.
 JPrj=2 DoOrth=T DoCkMO=T.
 Generating alternative initial guess.
 ExpMin= 1.22D-01 ExpMax= 9.18D+03 ExpMxC= 1.38D+03 IAcc=1 IRadAn=         1 AccDes= 0.00D+00
 Harris functional with IExCor=20419 and IRadAn=       1 diagonalized for initial guess.
 HarFok:  IExCor=20419 AccDes= 0.00D+00 IRadAn=         1 IDoV= 1 UseB2=F ITyADJ=14
 ICtDFT=  3500011 ScaDFX=  1.000000  1.000000  1.000000  1.000000
 FoFCou: FMM=F IPFlag=           0 FMFlag=      100000 FMFlg1=           0
         NFxFlg=           0 DoJE=T BraDBF=F KetDBF=T FulRan=T
         wScrn=  0.000000 ICntrl=     500 IOpCl=  0 I1Cent=   200000004 NGrid=           0
         NMat0=    1 NMatS0=      1 NMatT0=    0 NMatD0=    1 NMtDS0=    0 NMtDT0=    0
 Petite list used in FoFCou.
 Harris En= -2437.25272955310    
 Leave Link  401 at Wed Dec  5 18:01:25 2018, MaxMem=   536870912 cpu:        33.1
 (Enter /pbs_home/pkowalski/g09d01/g09/l502.exe)
 Closed shell SCF:
 Using DIIS extrapolation, IDIIS=  1040.
 Integral symmetry usage will be decided dynamically.
 IVT=     1387805 IEndB=     1387805 NGot=   536870912 MDV=   535953350
 LenX=   535953350 LenY=   535499748
 Requested convergence on RMS density matrix=1.00D-08 within 128 cycles.
 Requested convergence on MAX density matrix=1.00D-06.
 Requested convergence on             energy=1.00D-06.
 No special actions if energy rises.
 Fock matrices will be formed incrementally for  20 cycles.
 Integral accuracy reduced to 1.0D-05 until final iterations.

 Cycle   1  Pass 0  IDiag  1:
 FoFJK:  IHMeth= 1 ICntrl=       0 DoSepK=T KAlg= 0 I1Cent=   0 FoldK=F
 IRaf=         1 NMat=   1 IRICut=       1 DoRegI=T DoRafI=F ISym2E= 0.
 FoFCou: FMM=F IPFlag=           0 FMFlag=      100000 FMFlg1=           0
         NFxFlg=           0 DoJE=T BraDBF=F KetDBF=F FulRan=T
         wScrn=  0.000000 ICntrl=     500 IOpCl=  0 I1Cent=           0 NGrid=           0
         NMat0=    1 NMatS0=      1 NMatT0=    0 NMatD0=    1 NMtDS0=    0 NMtDT0=    0
 Symmetry not used in FoFCou.
 E= -2511.30839258309    
 DIIS: error= 1.07D-02 at cycle   1 NSaved=   1.
 NSaved= 1 IEnMin= 1 EnMin= -2511.30839258309     IErMin= 1 ErrMin= 1.07D-02
 ErrMax= 1.07D-02  0.00D+00 EMaxC= 1.00D-01 BMatC= 8.98D-02 BMatP= 8.98D-02
 IDIUse=3 WtCom= 8.93D-01 WtEn= 1.07D-01
 Coeff-Com:  0.100D+01
 Coeff-En:   0.100D+01
 Coeff:      0.100D+01
 Recover alternate guess density for next cycle.
 RMSDP=3.41D-03 MaxDP=2.25D-01              OVMax= 0.00D+00

 Cycle   2  Pass 0  IDiag  1:
 RMSU=  3.38D-03    CP:  1.03D+00
 E= -2510.75016393697     Delta-E=        0.558228646126 Rises=F Damp=F
 Switch densities from cycles 1 and 2 for lowest energy.
 DIIS: error= 2.31D-02 at cycle   2 NSaved=   2.
 NSaved= 2 IEnMin= 1 EnMin= -2511.30839258309     IErMin= 1 ErrMin= 1.07D-02
 ErrMax= 2.31D-02  0.00D+00 EMaxC= 1.00D+00 BMatC= 1.27D+00 BMatP= 8.98D-02
 IDIUse=1 WtCom= 1.00D+00 WtEn= 0.00D+00
 Coeff-Com:  0.931D+00 0.690D-01
 Coeff:      0.931D+00 0.690D-01
 Gap=     0.334 Goal=   None    Shift=    0.000
 RMSDP=9.27D-04 MaxDP=3.04D-02 DE= 5.58D-01 OVMax= 1.87D-01

 Cycle   3  Pass 0  IDiag  1:
 RMSU=  8.87D-04    CP:  9.97D-01  7.83D-02
 E= -2511.45329806115     Delta-E=       -0.703134124187 Rises=F Damp=F
 DIIS: error= 2.59D-03 at cycle   3 NSaved=   3.
 NSaved= 3 IEnMin= 3 EnMin= -2511.45329806115     IErMin= 3 ErrMin= 2.59D-03
 ErrMax= 2.59D-03  0.00D+00 EMaxC= 1.00D+00 BMatC= 5.99D-03 BMatP= 8.98D-02
 IDIUse=1 WtCom= 1.00D+00 WtEn= 0.00D+00
 Coeff-Com: -0.998D-01 0.430D-01 0.106D+01
 Coeff:     -0.998D-01 0.430D-01 0.106D+01
 Gap=     0.226 Goal=   None    Shift=    0.000
 RMSDP=2.90D-04 MaxDP=1.64D-02 DE=-7.03D-01 OVMax= 2.55D-02

 Cycle   4  Pass 0  IDiag  1:
 RMSU=  2.42D-04    CP:  9.97D-01  1.22D-01  1.06D+00
 E= -2511.46165637108     Delta-E=       -0.008358309923 Rises=F Damp=F
 DIIS: error= 1.11D-03 at cycle   4 NSaved=   4.
 NSaved= 4 IEnMin= 4 EnMin= -2511.46165637108     IErMin= 4 ErrMin= 1.11D-03
 ErrMax= 1.11D-03  0.00D+00 EMaxC= 1.00D+00 BMatC= 2.02D-03 BMatP= 5.99D-03
 IDIUse=1 WtCom= 1.00D+00 WtEn= 0.00D+00
 Coeff-Com: -0.618D-01 0.583D-02 0.440D+00 0.616D+00
 Coeff:     -0.618D-01 0.583D-02 0.440D+00 0.616D+00
 Gap=     0.228 Goal=   None    Shift=    0.000
 RMSDP=1.38D-04 MaxDP=5.11D-03 DE=-8.36D-03 OVMax= 1.30D-02

 Cycle   5  Pass 0  IDiag  1:
 RMSU=  9.84D-05    CP:  9.97D-01  1.13D-01  1.11D+00  6.61D-01
 E= -2511.46344247793     Delta-E=       -0.001786106856 Rises=F Damp=F
 DIIS: error= 3.81D-04 at cycle   5 NSaved=   5.
 NSaved= 5 IEnMin= 5 EnMin= -2511.46344247793     IErMin= 5 ErrMin= 3.81D-04
 ErrMax= 3.81D-04  0.00D+00 EMaxC= 1.00D+00 BMatC= 2.67D-04 BMatP= 2.02D-03
 IDIUse=1 WtCom= 1.00D+00 WtEn= 0.00D+00
 Coeff-Com: -0.144D-01-0.311D-02 0.458D-01 0.291D+00 0.681D+00
 Coeff:     -0.144D-01-0.311D-02 0.458D-01 0.291D+00 0.681D+00
 Gap=     0.227 Goal=   None    Shift=    0.000
 RMSDP=4.34D-05 MaxDP=1.84D-03 DE=-1.79D-03 OVMax= 4.18D-03

 Cycle   6  Pass 0  IDiag  1:
 RMSU=  2.65D-05    CP:  9.97D-01  1.12D-01  1.11D+00  7.89D-01  8.45D-01
 E= -2511.46372946196     Delta-E=       -0.000286984023 Rises=F Damp=F
 DIIS: error= 9.97D-05 at cycle   6 NSaved=   6.
 NSaved= 6 IEnMin= 6 EnMin= -2511.46372946196     IErMin= 6 ErrMin= 9.97D-05
 ErrMax= 9.97D-05  0.00D+00 EMaxC= 1.00D+00 BMatC= 2.17D-05 BMatP= 2.67D-04
 IDIUse=1 WtCom= 1.00D+00 WtEn= 0.00D+00
 Coeff-Com:  0.107D-02-0.107D-02-0.359D-01 0.378D-01 0.250D+00 0.748D+00
 Coeff:      0.107D-02-0.107D-02-0.359D-01 0.378D-01 0.250D+00 0.748D+00
 Gap=     0.226 Goal=   None    Shift=    0.000
 RMSDP=1.41D-05 MaxDP=8.52D-04 DE=-2.87D-04 OVMax= 1.65D-03

 Cycle   7  Pass 0  IDiag  1:
 RMSU=  1.12D-05    CP:  9.97D-01  1.13D-01  1.11D+00  8.02D-01  9.18D-01
                    CP:  9.21D-01
 E= -2511.46375619248     Delta-E=       -0.000026730523 Rises=F Damp=F
 DIIS: error= 5.11D-05 at cycle   7 NSaved=   7.
 NSaved= 7 IEnMin= 7 EnMin= -2511.46375619248     IErMin= 7 ErrMin= 5.11D-05
 ErrMax= 5.11D-05  0.00D+00 EMaxC= 1.00D+00 BMatC= 3.96D-06 BMatP= 2.17D-05
 IDIUse=1 WtCom= 1.00D+00 WtEn= 0.00D+00
 Coeff-Com:  0.209D-02-0.225D-05-0.222D-01-0.166D-01 0.354D-01 0.360D+00
 Coeff-Com:  0.641D+00
 Coeff:      0.209D-02-0.225D-05-0.222D-01-0.166D-01 0.354D-01 0.360D+00
 Coeff:      0.641D+00
 Gap=     0.227 Goal=   None    Shift=    0.000
 RMSDP=6.09D-06 MaxDP=3.10D-04 DE=-2.67D-05 OVMax= 4.98D-04

 Initial convergence to 1.0D-05 achieved.  Increase integral accuracy.
 Cycle   8  Pass 1  IDiag  1:
 E= -2511.46377358783     Delta-E=       -0.000017395352 Rises=F Damp=F
 DIIS: error= 1.48D-04 at cycle   1 NSaved=   1.
 NSaved= 1 IEnMin= 1 EnMin= -2511.46377358783     IErMin= 1 ErrMin= 1.48D-04
 ErrMax= 1.48D-04  0.00D+00 EMaxC= 1.00D+00 BMatC= 1.41D-05 BMatP= 1.41D-05
 IDIUse=1 WtCom= 1.00D+00 WtEn= 0.00D+00
 Coeff-Com:  0.100D+01
 Coeff:      0.100D+01
 Gap=     0.227 Goal=   None    Shift=    0.000
 RMSDP=6.09D-06 MaxDP=3.10D-04 DE=-1.74D-05 OVMax= 4.55D-04

 Cycle   9  Pass 1  IDiag  1:
 RMSU=  1.56D-04    CP:  1.00D+00
 E= -2511.46378797094     Delta-E=       -0.000014383109 Rises=F Damp=F
 DIIS: error= 2.03D-05 at cycle   2 NSaved=   2.
 NSaved= 2 IEnMin= 2 EnMin= -2511.46378797094     IErMin= 2 ErrMin= 2.03D-05
 ErrMax= 2.03D-05  0.00D+00 EMaxC= 1.00D+00 BMatC= 5.74D-07 BMatP= 1.41D-05
 IDIUse=1 WtCom= 1.00D+00 WtEn= 0.00D+00
 Coeff-Com:  0.375D-01 0.962D+00
 Coeff:      0.375D-01 0.962D+00
 Gap=     0.227 Goal=   None    Shift=    0.000
 RMSDP=6.46D-06 MaxDP=1.93D-04 DE=-1.44D-05 OVMax= 3.44D-04

 Cycle  10  Pass 1  IDiag  1:
 RMSU=  4.20D-06    CP:  1.00D+00  1.03D+00
 E= -2511.46378754210     Delta-E=        0.000000428842 Rises=F Damp=F
 DIIS: error= 3.05D-05 at cycle   3 NSaved=   3.
 NSaved= 3 IEnMin= 2 EnMin= -2511.46378797094     IErMin= 2 ErrMin= 2.03D-05
 ErrMax= 3.05D-05  0.00D+00 EMaxC= 1.00D+00 BMatC= 1.07D-06 BMatP= 5.74D-07
 IDIUse=1 WtCom= 1.00D+00 WtEn= 0.00D+00
 Coeff-Com: -0.175D-01 0.586D+00 0.431D+00
 Coeff:     -0.175D-01 0.586D+00 0.431D+00
 Gap=     0.227 Goal=   None    Shift=    0.000
 RMSDP=2.36D-06 MaxDP=1.19D-04 DE= 4.29D-07 OVMax= 2.20D-04

 Cycle  11  Pass 1  IDiag  1:
 RMSU=  1.16D-06    CP:  1.00D+00  1.03D+00  5.23D-01
 E= -2511.46378855275     Delta-E=       -0.000001010651 Rises=F Damp=F
 DIIS: error= 2.11D-06 at cycle   4 NSaved=   4.
 NSaved= 4 IEnMin= 4 EnMin= -2511.46378855275     IErMin= 4 ErrMin= 2.11D-06
 ErrMax= 2.11D-06  0.00D+00 EMaxC= 1.00D+00 BMatC= 9.02D-09 BMatP= 5.74D-07
 IDIUse=1 WtCom= 1.00D+00 WtEn= 0.00D+00
 Coeff-Com: -0.859D-02 0.250D+00 0.197D+00 0.562D+00
 Coeff:     -0.859D-02 0.250D+00 0.197D+00 0.562D+00
 Gap=     0.227 Goal=   None    Shift=    0.000
 RMSDP=2.70D-07 MaxDP=1.34D-05 DE=-1.01D-06 OVMax= 2.76D-05

 Cycle  12  Pass 1  IDiag  1:
 RMSU=  2.51D-07    CP:  1.00D+00  1.03D+00  5.45D-01  9.97D-01
 E= -2511.46378856331     Delta-E=       -0.000000010563 Rises=F Damp=F
 DIIS: error= 6.33D-07 at cycle   5 NSaved=   5.
 NSaved= 5 IEnMin= 5 EnMin= -2511.46378856331     IErMin= 5 ErrMin= 6.33D-07
 ErrMax= 6.33D-07  0.00D+00 EMaxC= 1.00D+00 BMatC= 8.97D-10 BMatP= 9.02D-09
 IDIUse=1 WtCom= 1.00D+00 WtEn= 0.00D+00
 Coeff-Com:  0.167D-02-0.661D-01-0.446D-01 0.153D+00 0.956D+00
 Coeff:      0.167D-02-0.661D-01-0.446D-01 0.153D+00 0.956D+00
 Gap=     0.227 Goal=   None    Shift=    0.000
 RMSDP=1.80D-07 MaxDP=9.02D-06 DE=-1.06D-08 OVMax= 3.75D-05

 Cycle  13  Pass 1  IDiag  1:
 RMSU=  1.26D-07    CP:  1.00D+00  1.03D+00  5.52D-01  1.10D+00  1.13D+00
 E= -2511.46378856605     Delta-E=       -0.000000002735 Rises=F Damp=F
 DIIS: error= 3.30D-07 at cycle   6 NSaved=   6.
 NSaved= 6 IEnMin= 6 EnMin= -2511.46378856605     IErMin= 6 ErrMin= 3.30D-07
 ErrMax= 3.30D-07  0.00D+00 EMaxC= 1.00D+00 BMatC= 2.66D-10 BMatP= 8.97D-10
 IDIUse=1 WtCom= 1.00D+00 WtEn= 0.00D+00
 Coeff-Com:  0.210D-02-0.700D-01-0.512D-01-0.698D-02 0.477D+00 0.649D+00
 Coeff:      0.210D-02-0.700D-01-0.512D-01-0.698D-02 0.477D+00 0.649D+00
 Gap=     0.227 Goal=   None    Shift=    0.000
 RMSDP=6.52D-08 MaxDP=2.48D-06 DE=-2.73D-09 OVMax= 1.12D-05

 Cycle  14  Pass 1  IDiag  1:
 RMSU=  4.79D-08    CP:  1.00D+00  1.03D+00  5.55D-01  1.12D+00  1.24D+00
                    CP:  1.18D+00
 E= -2511.46378856629     Delta-E=       -0.000000000245 Rises=F Damp=F
 DIIS: error= 8.57D-08 at cycle   7 NSaved=   7.
 NSaved= 7 IEnMin= 7 EnMin= -2511.46378856629     IErMin= 7 ErrMin= 8.57D-08
 ErrMax= 8.57D-08  0.00D+00 EMaxC= 1.00D+00 BMatC= 1.24D-11 BMatP= 2.66D-10
 IDIUse=1 WtCom= 1.00D+00 WtEn= 0.00D+00
 Coeff-Com:  0.107D-03-0.180D-02-0.183D-02-0.267D-01-0.637D-01 0.103D+00
 Coeff-Com:  0.990D+00
 Coeff:      0.107D-03-0.180D-02-0.183D-02-0.267D-01-0.637D-01 0.103D+00
 Coeff:      0.990D+00
 Gap=     0.227 Goal=   None    Shift=    0.000
 RMSDP=2.85D-08 MaxDP=1.36D-06 DE=-2.45D-10 OVMax= 7.12D-06

 Cycle  15  Pass 1  IDiag  1:
 RMSU=  1.45D-08    CP:  1.00D+00  1.03D+00  5.55D-01  1.12D+00  1.27D+00
                    CP:  1.36D+00  1.13D+00
 E= -2511.46378856633     Delta-E=       -0.000000000042 Rises=F Damp=F
 DIIS: error= 8.76D-08 at cycle   8 NSaved=   8.
 NSaved= 8 IEnMin= 8 EnMin= -2511.46378856633     IErMin= 7 ErrMin= 8.57D-08
 ErrMax= 8.76D-08  0.00D+00 EMaxC= 1.00D+00 BMatC= 6.39D-12 BMatP= 1.24D-11
 IDIUse=1 WtCom= 1.00D+00 WtEn= 0.00D+00
 Coeff-Com: -0.136D-03 0.553D-02 0.379D-02-0.147D-01-0.807D-01-0.136D-01
 Coeff-Com:  0.545D+00 0.554D+00
 Coeff:     -0.136D-03 0.553D-02 0.379D-02-0.147D-01-0.807D-01-0.136D-01
 Coeff:      0.545D+00 0.554D+00
 Gap=     0.227 Goal=   None    Shift=    0.000
 RMSDP=8.62D-09 MaxDP=4.33D-07 DE=-4.18D-11 OVMax= 1.36D-06

 SCF Done:  E(RCAM-B3LYP) =  -2511.46378857     A.U. after   15 cycles
            NFock= 15  Conv=0.86D-08     -V/T= 2.0070
 KE= 2.493996519276D+03 PE=-1.514751077038D+04 EE= 5.518996166645D+03
 Leave Link  502 at Wed Dec  5 18:08:33 2018, MaxMem=   536870912 cpu:      3424.4
 (Enter /pbs_home/pkowalski/g09d01/g09/l701.exe)
 Compute integral first derivatives.
 ... and contract with generalized density number  0.
 Leave Link  701 at Wed Dec  5 18:08:34 2018, MaxMem=   536870912 cpu:         5.2
 (Enter /pbs_home/pkowalski/g09d01/g09/l702.exe)
 L702 exits ... SP integral derivatives will be done elsewhere.
 Leave Link  702 at Wed Dec  5 18:08:34 2018, MaxMem=   536870912 cpu:         0.2
 (Enter /pbs_home/pkowalski/g09d01/g09/l703.exe)
 Compute integral first derivatives, UseDBF=F ICtDFT=           0.
 Integral derivatives from FoFJK, PRISM(SPDF).
 Calling FoFJK, ICntrl=      2127 FMM=F ISym2X=0 I1Cent= 0 IOpClX= 0 NMat=1 NMatS=1 NMatT=0.
 FoFJK:  IHMeth= 1 ICntrl=    2127 DoSepK=T KAlg= 0 I1Cent=   0 FoldK=F
 IRaf=         1 NMat=   1 IRICut=       1 DoRegI=T DoRafI=F ISym2E= 0.
 FoFCou: FMM=F IPFlag=           0 FMFlag=      100000 FMFlg1=         800
         NFxFlg=           0 DoJE=F BraDBF=F KetDBF=F FulRan=T
         wScrn=  0.000000 ICntrl=    2527 IOpCl=  0 I1Cent=           0 NGrid=           0
         NMat0=    1 NMatS0=      1 NMatT0=    0 NMatD0=    1 NMtDS0=    0 NMtDT0=    0
 Symmetry not used in FoFCou.
 Leave Link  703 at Wed Dec  5 18:10:45 2018, MaxMem=   536870912 cpu:      1043.7
 (Enter /pbs_home/pkowalski/g09d01/g09/l716.exe)
 Dipole        =-1.67839156D-01-1.42286437D+00-2.84408791D-01
 ***** Axes restored to original set *****
 -------------------------------------------------------------------
 Center     Atomic                   Forces (Hartrees/Bohr)
 Number     Number              X              Y              Z
 -------------------------------------------------------------------
      1       16          -0.002360877    0.002018019   -0.002046016
      2       16          -0.000010234    0.001201042    0.002194837
      3        9          -0.001660534   -0.004374588   -0.002498417
      4        9          -0.001108476    0.001118987    0.001945653
      5        9           0.000433454   -0.002359206   -0.001744603
      6        9           0.001464051    0.002869831   -0.002657552
      7        9          -0.001686974    0.002370186    0.002128282
      8        9          -0.001907457   -0.000471598   -0.002310211
      9        6           0.003147298   -0.013548059    0.026261259
     10        6          -0.005868426    0.007869707   -0.013292884
     11        6           0.012664100    0.012175793    0.000151660
     12        6           0.002449426    0.006069717   -0.009038063
     13        6          -0.001548065   -0.002339565    0.001497288
     14        6           0.003000624   -0.001014413   -0.003412482
     15        6          -0.001916337   -0.000055602    0.003834364
     16        6           0.003226055    0.000912177   -0.001093140
     17        6          -0.014075831   -0.012560454    0.007515522
     18        6          -0.002954703   -0.001725530   -0.006113288
     19        6           0.001467491    0.001724384    0.002466226
     20        6           0.000569548    0.003953508    0.000370052
     21        6           0.000707549   -0.003234984   -0.007058740
     22        6          -0.000812486    0.000799273   -0.000551728
     23        6           0.001148576   -0.000886665    0.000527103
     24        6           0.000151751    0.000619001   -0.000809811
     25        6           0.000166161    0.000276333    0.000175974
     26        6          -0.000128684   -0.000008743    0.000032148
     27        6           0.000349949   -0.000087376   -0.000065454
     28        6           0.003102488    0.004631330   -0.001050716
     29        6          -0.001008700    0.000005997    0.001093168
     30        6           0.001168606    0.000110205   -0.000408014
     31        6          -0.000838526   -0.000912302    0.001477884
     32        6          -0.000992139    0.000207453   -0.001610954
     33        6          -0.000323119    0.000307205   -0.000092873
     34        6           0.000303145   -0.000083898    0.000046935
     35        6          -0.000448099   -0.000137491    0.000225972
     36        6           0.000039558   -0.002567729    0.002431280
     37        6           0.000481924   -0.002042148   -0.000060134
     38        1          -0.000905389   -0.000171128    0.001014837
     39        1           0.000574895    0.000009868   -0.000345384
     40        1           0.000523322   -0.000122201   -0.000098703
     41        1           0.000578892    0.000433429    0.001280513
     42        1           0.000369092   -0.000531397   -0.001212261
     43        1           0.000693512   -0.001676388   -0.000459343
     44        1           0.000433217    0.000881152    0.000383137
     45        1          -0.000094508   -0.000124861   -0.000032385
     46        1          -0.000021759   -0.000014728   -0.000014634
     47        1          -0.000050603   -0.000049668    0.000041643
     48        1          -0.000069758   -0.000055166   -0.000028192
     49        1          -0.001107635   -0.000270300    0.001965276
     50        1           0.001579456    0.001938695    0.000350774
     51        1           0.000861032    0.000711593   -0.000752632
     52        1          -0.000731680    0.001170517   -0.000317818
     53        1          -0.000071963    0.000009139   -0.000159520
     54        1          -0.000015391    0.000027612   -0.000036388
     55        1           0.000028768   -0.000046463    0.000021196
     56        1           0.000061121   -0.000037997   -0.000064801
     57        1          -0.001058283   -0.000185543    0.000619312
     58        1           0.001444972   -0.001539752   -0.000170787
     59        1           0.000586601   -0.001186211   -0.000444367
 -------------------------------------------------------------------
 Cartesian Forces:  Max     0.026261259 RMS     0.003686328
 Leave Link  716 at Wed Dec  5 18:10:45 2018, MaxMem=   536870912 cpu:         0.3
 (Enter /pbs_home/pkowalski/g09d01/g09/l103.exe)

 GradGradGradGradGradGradGradGradGradGradGradGradGradGradGradGradGradGrad
 Berny optimization.
 Using GEDIIS/GDIIS optimizer.
 FormGI is forming the generalized inverse of G from B-inverse, IUseBI=4.
 GSVD:  received Info=                   1 from GESDD.
 Internal  Forces:  Max     0.012286641 RMS     0.002286487
 Search for a local minimum.
 Step number   6 out of a maximum of  337
 All quantities printed in internal units (Hartrees-Bohrs-Radians)
 RMS Force = .22865D-02 SwitMx=.10000D-02 MixMth= 1
 Mixed Optimization -- RFO/linear search
 Update second derivatives using D2CorX and points    5    6
 DE= -2.39D-02 DEPred=-3.20D-02 R= 7.47D-01
 TightC=F SS=  1.41D+00  RLast= 8.43D-01 DXNew= 4.2426D-01 2.5289D+00
 Trust test= 7.47D-01 RLast= 8.43D-01 DXMaxT set to 4.24D-01
 ITU=  1  0  0 -1  1  0
 Use linear search instead of GDIIS.
     Eigenvalues ---    0.00209   0.00458   0.00657   0.00674   0.00688
     Eigenvalues ---    0.00726   0.00738   0.00797   0.00825   0.00853
     Eigenvalues ---    0.00883   0.00887   0.00946   0.01021   0.01051
     Eigenvalues ---    0.01084   0.01190   0.01268   0.01332   0.01392
     Eigenvalues ---    0.01411   0.01557   0.01590   0.01852   0.01866
     Eigenvalues ---    0.01879   0.01954   0.01964   0.01988   0.02015
     Eigenvalues ---    0.02033   0.02081   0.02088   0.02137   0.02144
     Eigenvalues ---    0.02155   0.02155   0.02169   0.02173   0.02192
     Eigenvalues ---    0.02218   0.04255   0.04967   0.05368   0.06842
     Eigenvalues ---    0.06953   0.06984   0.07125   0.07159   0.07448
     Eigenvalues ---    0.07471   0.07526   0.07689   0.08177   0.09293
     Eigenvalues ---    0.09816   0.10383   0.11333   0.12400   0.12787
     Eigenvalues ---    0.14277   0.15142   0.15909   0.15988   0.15998
     Eigenvalues ---    0.15998   0.15998   0.15999   0.16000   0.16000
     Eigenvalues ---    0.16000   0.16000   0.16000   0.16000   0.16000
     Eigenvalues ---    0.16000   0.16000   0.16000   0.16000   0.16001
     Eigenvalues ---    0.16007   0.16031   0.16088   0.17273   0.18863
     Eigenvalues ---    0.21999   0.22000   0.22002   0.22010   0.22984
     Eigenvalues ---    0.23463   0.23471   0.23619   0.23990   0.24118
     Eigenvalues ---    0.24267   0.24491   0.24586   0.24725   0.24803
     Eigenvalues ---    0.24829   0.24964   0.24990   0.24994   0.25017
     Eigenvalues ---    0.25028   0.25403   0.25724   0.26499   0.27140
     Eigenvalues ---    0.27374   0.28885   0.29145   0.29918   0.30316
     Eigenvalues ---    0.30671   0.31386   0.31541   0.31662   0.32085
     Eigenvalues ---    0.32189   0.32250   0.32550   0.32574   0.32580
     Eigenvalues ---    0.32592   0.32597   0.32611   0.32615   0.32629
     Eigenvalues ---    0.32698   0.32754   0.32885   0.32965   0.33074
     Eigenvalues ---    0.33255   0.33494   0.35041   0.35657   0.35680
     Eigenvalues ---    0.35692   0.35700   0.35707   0.35767   0.35862
     Eigenvalues ---    0.36156   0.36254   0.37846   0.40589   0.40691
     Eigenvalues ---    0.41049   0.41133   0.43815   0.44043   0.44309
     Eigenvalues ---    0.45631   0.45877   0.45951   0.45970   0.46316
     Eigenvalues ---    0.46532   0.47080   0.47558   0.48249   0.48339
     Eigenvalues ---    0.48532   0.49044   0.50988   0.51922   0.62826
     Eigenvalues ---    2.25658
 RFO step:  Lambda=-2.34779440D-02 EMin= 2.08788562D-03
 Quartic linear search produced a step of  0.31356.
 Iteration  1 RMS(Cart)=  0.26090786 RMS(Int)=  0.01343910
 Iteration  2 RMS(Cart)=  0.05285444 RMS(Int)=  0.00165324
 Iteration  3 RMS(Cart)=  0.00203661 RMS(Int)=  0.00154114
 Iteration  4 RMS(Cart)=  0.00000426 RMS(Int)=  0.00154114
 Iteration  5 RMS(Cart)=  0.00000002 RMS(Int)=  0.00154114
 ITry= 1 IFail=0 DXMaxC= 1.30D+00 DCOld= 1.00D+10 DXMaxT= 4.24D-01 DXLimC= 3.00D+00 Rises=F
 Variable       Old X    -DE/DX   Delta X   Delta X   Delta X     New X
                                 (Linear)    (Quad)   (Total)
    R1        3.25936  -0.00244  -0.00816  -0.02297  -0.03011   3.22925
    R2        3.28632  -0.00284  -0.00768  -0.03082  -0.03934   3.24698
    R3        3.22742   0.00029  -0.01046  -0.01984  -0.03041   3.19702
    R4        3.29677  -0.00079  -0.00844  -0.01271  -0.02360   3.27318
    R5        2.54714  -0.00012  -0.00301  -0.01009  -0.01310   2.53404
    R6        2.55241  -0.00135  -0.00249  -0.01225  -0.01474   2.53767
    R7        2.51994  -0.00204  -0.00448  -0.01916  -0.02364   2.49630
    R8        2.55116  -0.00343  -0.00340  -0.01822  -0.02161   2.52954
    R9        2.57195  -0.00152  -0.00135  -0.00950  -0.01085   2.56110
   R10        2.54151  -0.00297  -0.00363  -0.01693  -0.02056   2.52095
   R11        2.64955  -0.00685  -0.01184  -0.04419  -0.05378   2.59578
   R12        2.82396  -0.00780  -0.00063  -0.04627  -0.04690   2.77706
   R13        2.78758  -0.00646  -0.00214  -0.03265  -0.03306   2.75452
   R14        2.82812   0.00155   0.00111   0.00707   0.00818   2.83630
   R15        2.62393  -0.01229  -0.00760  -0.05928  -0.06568   2.55825
   R16        2.83574  -0.00206  -0.00101  -0.00306  -0.00407   2.83167
   R17        2.90223  -0.00569   0.00433  -0.01107  -0.00656   2.89567
   R18        2.58942  -0.00511  -0.00247  -0.01163  -0.01342   2.57600
   R19        2.90256  -0.00099   0.00235   0.00435   0.00613   2.90869
   R20        2.85007   0.00351   0.00000   0.01232   0.01259   2.86266
   R21        2.80365  -0.00111  -0.00269  -0.00702  -0.00972   2.79393
   R22        2.86180   0.00206  -0.00020   0.01341   0.01272   2.87452
   R23        2.72844   0.00122  -0.00499  -0.01001  -0.01509   2.71335
   R24        2.07995   0.00039  -0.00053  -0.00154  -0.00207   2.07788
   R25        2.07744  -0.00027  -0.00120  -0.00337  -0.00457   2.07287
   R26        2.07635  -0.00046  -0.00117  -0.00404  -0.00522   2.07113
   R27        2.07606   0.00017  -0.00111  -0.00252  -0.00363   2.07243
   R28        2.05924  -0.00021  -0.00229  -0.00388  -0.00617   2.05307
   R29        2.08118   0.00035  -0.00060  -0.00142  -0.00202   2.07916
   R30        2.79234  -0.00168  -0.00180  -0.01257  -0.01436   2.77798
   R31        2.61200  -0.00646   0.00329  -0.00488  -0.00288   2.60912
   R32        2.79670  -0.00155  -0.00457  -0.01304  -0.01761   2.77909
   R33        2.60206  -0.00072   0.00240   0.00539   0.00691   2.60897
   R34        2.65639  -0.00120  -0.00129  -0.00409  -0.00539   2.65100
   R35        2.66002  -0.00047  -0.00135  -0.00176  -0.00311   2.65692
   R36        2.63039  -0.00025  -0.00084  -0.00189  -0.00273   2.62766
   R37        2.04921   0.00096   0.00202   0.00524   0.00727   2.05648
   R38        2.62331   0.00003  -0.00104  -0.00175  -0.00279   2.62052
   R39        2.06240   0.00001   0.00137   0.00202   0.00339   2.06579
   R40        2.62658   0.00022  -0.00005   0.00009   0.00005   2.62662
   R41        2.06389   0.00000   0.00093   0.00206   0.00299   2.06688
   R42        2.63157  -0.00006   0.00034   0.00074   0.00108   2.63265
   R43        2.06360   0.00005   0.00093   0.00211   0.00304   2.06664
   R44        2.06292   0.00008   0.00090   0.00193   0.00283   2.06575
   R45        2.84843   0.00107   0.00053   0.00496   0.00549   2.85392
   R46        2.07995  -0.00045  -0.00076  -0.00329  -0.00405   2.07590
   R47        2.07500   0.00017  -0.00106  -0.00237  -0.00343   2.07157
   R48        2.06044   0.00127  -0.00313  -0.00142  -0.00455   2.05589
   R49        2.65442  -0.00182  -0.00045  -0.00578  -0.00623   2.64819
   R50        2.65378  -0.00045  -0.00083  -0.00178  -0.00261   2.65118
   R51        2.63008  -0.00042  -0.00073  -0.00223  -0.00296   2.62712
   R52        2.05717   0.00120   0.00091   0.00595   0.00686   2.06402
   R53        2.62642   0.00004  -0.00079  -0.00155  -0.00234   2.62408
   R54        2.06374   0.00002   0.00107   0.00212   0.00319   2.06693
   R55        2.62957   0.00043  -0.00026   0.00058   0.00031   2.62988
   R56        2.06395   0.00001   0.00096   0.00212   0.00309   2.06704
   R57        2.63172   0.00000  -0.00028   0.00074   0.00046   2.63218
   R58        2.06378   0.00005   0.00097   0.00214   0.00311   2.06689
   R59        2.06314   0.00008   0.00093   0.00204   0.00296   2.06610
   R60        2.84318  -0.00249  -0.00115  -0.00733  -0.00848   2.83470
   R61        2.07903   0.00030  -0.00069  -0.00188  -0.00257   2.07645
   R62        2.07708  -0.00097  -0.00028  -0.00546  -0.00574   2.07134
   R63        2.06873   0.00116  -0.00101   0.00286   0.00185   2.07058
    A1        1.62565  -0.00123   0.00141  -0.00078   0.00286   1.62851
    A2        1.63132  -0.00060   0.00226   0.00752   0.00906   1.64038
    A3        2.08873   0.00833  -0.00029   0.03647   0.02127   2.11000
    A4        1.92202   0.00436   0.00308   0.03381   0.03178   1.95379
    A5        2.17850  -0.01048   0.02605   0.00961   0.02120   2.19970
    A6        1.95586  -0.00189   0.00026  -0.01796  -0.01519   1.94067
    A7        2.02849  -0.00017  -0.00402   0.00057  -0.00779   2.02069
    A8        2.25085   0.00267   0.01347   0.03656   0.04636   2.29722
    A9        1.92121   0.00247   0.00164   0.01107   0.00927   1.93048
   A10        2.08848   0.00035   0.00460   0.00567   0.00166   2.09014
   A11        2.23813  -0.00201   0.01216   0.01651   0.02030   2.25843
   A12        2.16981  -0.00973   0.01396  -0.00958   0.00170   2.17151
   A13        2.24787   0.00414  -0.00978  -0.00924  -0.02136   2.22651
   A14        1.86551   0.00559  -0.00292   0.01880   0.01512   1.88063
   A15        1.87402  -0.00097  -0.00171  -0.01165  -0.01338   1.86063
   A16        2.03912  -0.00290   0.00423  -0.01102  -0.00680   2.03231
   A17        1.85088   0.00485  -0.00823   0.02446   0.01606   1.86694
   A18        1.92730   0.00132   0.00228   0.00706   0.00930   1.93660
   A19        1.94156  -0.00084  -0.00045  -0.01087  -0.01117   1.93038
   A20        1.82978  -0.00132   0.00356   0.00247   0.00599   1.83578
   A21        1.95540  -0.00329   0.00413  -0.00936  -0.00577   1.94963
   A22        2.32427  -0.00518   0.00537  -0.02874  -0.02548   2.29880
   A23        2.00339   0.00844  -0.00940   0.03678   0.02493   2.02832
   A24        1.89870  -0.00013   0.00096  -0.00186  -0.00098   1.89772
   A25        1.98132  -0.00049  -0.00184  -0.00576  -0.00733   1.97399
   A26        2.01005   0.00046   0.00132  -0.00143   0.00008   2.01013
   A27        1.88453   0.00061  -0.00069   0.00539   0.00469   1.88922
   A28        1.88853  -0.00052  -0.00005   0.00215   0.00213   1.89067
   A29        1.79421   0.00009   0.00019   0.00246   0.00218   1.79639
   A30        1.86747   0.00001  -0.00293  -0.00662  -0.00965   1.85782
   A31        1.95150   0.00231   0.00124   0.02382   0.02493   1.97643
   A32        1.89989  -0.00055  -0.00110  -0.01046  -0.01154   1.88835
   A33        1.97709   0.00030  -0.00106  -0.00044  -0.00146   1.97563
   A34        1.96390  -0.00097   0.00205  -0.00621  -0.00443   1.95947
   A35        1.80424  -0.00111   0.00204   0.00017   0.00241   1.80665
   A36        2.10317  -0.00412   0.00152  -0.01978  -0.01967   2.08350
   A37        1.98869  -0.00132  -0.00005  -0.00153   0.00052   1.98921
   A38        2.19117   0.00543  -0.00128   0.02124   0.01855   2.20972
   A39        1.90475   0.00219   0.00085   0.00846   0.00930   1.91405
   A40        1.96065  -0.00121   0.00129  -0.00041   0.00088   1.96153
   A41        1.94196  -0.00055   0.00113  -0.00070   0.00042   1.94238
   A42        1.88998  -0.00052  -0.00110  -0.00412  -0.00523   1.88475
   A43        1.88190  -0.00044  -0.00243  -0.00258  -0.00502   1.87689
   A44        1.88228   0.00052   0.00005  -0.00098  -0.00093   1.88134
   A45        1.96915  -0.00141   0.00184  -0.00258  -0.00077   1.96839
   A46        1.96217   0.00169   0.00391   0.01379   0.01764   1.97980
   A47        1.86909   0.00176  -0.00112   0.00486   0.00371   1.87280
   A48        1.89690  -0.00074   0.00058  -0.00880  -0.00827   1.88863
   A49        1.88682  -0.00049  -0.00236  -0.00453  -0.00690   1.87992
   A50        1.87587  -0.00083  -0.00335  -0.00320  -0.00661   1.86926
   A51        2.06050   0.00328  -0.00120   0.01534   0.01453   2.07503
   A52        1.94177  -0.00103  -0.00245  -0.00813  -0.01145   1.93032
   A53        2.28068  -0.00224   0.00359  -0.00688  -0.00291   2.27777
   A54        2.05373   0.00304  -0.00037   0.01079   0.01065   2.06438
   A55        1.92128  -0.00051  -0.00173  -0.00532  -0.00783   1.91345
   A56        2.30161  -0.00243   0.00141  -0.00201  -0.00043   2.30118
   A57        2.14808  -0.00203  -0.00209  -0.01239  -0.01449   2.13359
   A58        2.09551   0.00123   0.00157   0.01065   0.01220   2.10771
   A59        2.03942   0.00080   0.00048   0.00161   0.00209   2.04151
   A60        2.11750  -0.00015  -0.00001   0.00005   0.00004   2.11754
   A61        2.10248  -0.00021  -0.00443  -0.00908  -0.01352   2.08896
   A62        2.06307   0.00035   0.00442   0.00894   0.01335   2.07642
   A63        2.12557  -0.00041  -0.00013  -0.00080  -0.00093   2.12464
   A64        2.09275   0.00037  -0.00230  -0.00291  -0.00521   2.08755
   A65        2.06484   0.00005   0.00243   0.00370   0.00613   2.07096
   A66        2.10801  -0.00021   0.00009  -0.00006   0.00003   2.10804
   A67        2.07870   0.00013  -0.00080  -0.00106  -0.00187   2.07684
   A68        2.09645   0.00008   0.00071   0.00112   0.00183   2.09828
   A69        2.10111  -0.00017   0.00023   0.00005   0.00028   2.10138
   A70        2.08327   0.00014  -0.00075  -0.00069  -0.00143   2.08183
   A71        2.09880   0.00003   0.00051   0.00064   0.00116   2.09996
   A72        2.07471   0.00013  -0.00068  -0.00087  -0.00155   2.07316
   A73        2.10436  -0.00004   0.00038   0.00046   0.00084   2.10520
   A74        2.10411  -0.00010   0.00030   0.00040   0.00070   2.10481
   A75        1.97662  -0.00132  -0.00530  -0.01872  -0.02090   1.95572
   A76        2.15831  -0.00140   0.01473   0.00853   0.02129   2.17960
   A77        2.12536   0.00270  -0.01231   0.00773  -0.00640   2.11896
   A78        1.88975   0.00085  -0.00403   0.00294  -0.00107   1.88868
   A79        1.99398   0.00018   0.00529   0.00693   0.01220   2.00618
   A80        1.94815  -0.00081   0.00298  -0.00271   0.00023   1.94838
   A81        1.88414  -0.00024  -0.00586  -0.00821  -0.01404   1.87010
   A82        1.86257   0.00075   0.00142   0.01049   0.01191   1.87448
   A83        1.87992  -0.00068  -0.00021  -0.00921  -0.00947   1.87044
   A84        2.12767  -0.00250   0.00013  -0.01552  -0.01543   2.11224
   A85        2.10088   0.00117   0.00030   0.01099   0.01127   2.11215
   A86        2.05394   0.00135  -0.00043   0.00498   0.00454   2.05847
   A87        2.11182  -0.00039   0.00028  -0.00148  -0.00120   2.11062
   A88        2.09171  -0.00035  -0.00262  -0.00739  -0.01001   2.08170
   A89        2.07882   0.00074   0.00231   0.00912   0.01142   2.09023
   A90        2.11576  -0.00065   0.00032  -0.00284  -0.00252   2.11324
   A91        2.08368   0.00030  -0.00232  -0.00199  -0.00431   2.07937
   A92        2.08361   0.00035   0.00200   0.00485   0.00684   2.09046
   A93        2.10312  -0.00020   0.00015  -0.00051  -0.00036   2.10275
   A94        2.08410   0.00007  -0.00048  -0.00079  -0.00127   2.08283
   A95        2.09587   0.00013   0.00032   0.00132   0.00164   2.09750
   A96        2.10048  -0.00036   0.00023  -0.00039  -0.00017   2.10031
   A97        2.08603   0.00020  -0.00048  -0.00056  -0.00104   2.08498
   A98        2.09667   0.00016   0.00025   0.00094   0.00119   2.09787
   A99        2.08097   0.00025  -0.00056   0.00042  -0.00015   2.08082
   A100       2.10111  -0.00012   0.00032  -0.00032   0.00000   2.10111
   A101       2.10105  -0.00013   0.00024  -0.00006   0.00018   2.10123
   A102       1.94725   0.00110  -0.00056  -0.00061  -0.00133   1.94592
   A103       2.13856   0.00544   0.00259   0.03078   0.03335   2.17192
   A104       2.19681  -0.00657  -0.00158  -0.03076  -0.03234   2.16447
   A105       1.94392  -0.00124   0.00464  -0.00142   0.00322   1.94713
   A106       1.94541   0.00053   0.00031   0.00780   0.00809   1.95350
   A107       1.95072  -0.00099  -0.00265  -0.01280  -0.01545   1.93527
   A108       1.84545   0.00104  -0.00506   0.00145  -0.00363   1.84182
   A109       1.88041   0.00096   0.00510   0.01194   0.01706   1.89748
   A110       1.89347  -0.00016  -0.00238  -0.00615  -0.00855   1.88491
    D1       -0.01335  -0.00016   0.00065  -0.00888  -0.00857  -0.02192
    D2       -2.89517  -0.00275  -0.05116  -0.13071  -0.17972  -3.07489
    D3        3.13942   0.00031  -0.00080   0.01482   0.01419  -3.12957
    D4        0.01863  -0.00022   0.00279   0.00045   0.00350   0.02213
    D5        0.04501   0.00072  -0.00871   0.03704   0.02759   0.07260
    D6       -2.79886  -0.00160  -0.03714  -0.02735  -0.06157  -2.86043
    D7        3.10138  -0.00032   0.00778  -0.00532   0.00299   3.10437
    D8        0.06811  -0.00099   0.01398  -0.03352  -0.01878   0.04933
    D9        2.57258   0.00105   0.06000   0.13983   0.19887   2.77145
   D10       -0.91427   0.00297   0.08762   0.20477   0.29206  -0.62221
   D11       -0.13836  -0.00076   0.00125  -0.03370  -0.03214  -0.17050
   D12        2.65797   0.00116   0.02887   0.03124   0.06105   2.71902
   D13        2.98476  -0.00595  -0.00429  -0.19993  -0.20579   2.77896
   D14       -0.15725  -0.00749  -0.03866  -0.28138  -0.32044  -0.47770
   D15       -0.65460   0.00102   0.05367   0.00843   0.06249  -0.59211
   D16        2.48658  -0.00053   0.01930  -0.07303  -0.05216   2.43442
   D17        0.19433   0.00006   0.00912   0.00786   0.01737   0.21171
   D18       -2.72202  -0.00023   0.02638   0.01908   0.04641  -2.67561
   D19       -2.48964  -0.00781  -0.04192  -0.18510  -0.22821  -2.71786
   D20        0.87719  -0.00810  -0.02466  -0.17389  -0.19918   0.67801
   D21       -0.71658  -0.00041   0.01054  -0.00550   0.00590  -0.71068
   D22       -2.86935   0.00036   0.00541  -0.00249   0.00378  -2.86557
   D23        1.35734  -0.00068   0.00798  -0.00943  -0.00063   1.35671
   D24        2.78220  -0.00214  -0.01920  -0.07007  -0.09009   2.69212
   D25        0.62944  -0.00137  -0.02432  -0.06705  -0.09221   0.53722
   D26       -1.42706  -0.00242  -0.02175  -0.07400  -0.09662  -1.52368
   D27       -3.11843   0.00032   0.01408   0.01841   0.03220  -3.08622
   D28        0.00516   0.00047  -0.00390   0.01480   0.01106   0.01622
   D29       -0.26497   0.00374   0.06889   0.15136   0.22073  -0.04423
   D30        2.85862   0.00389   0.05091   0.14775   0.19960   3.05821
   D31        1.40981   0.00179   0.02863   0.07000   0.09900   1.50881
   D32       -0.68648   0.00173   0.02862   0.06971   0.09870  -0.58778
   D33       -2.79881   0.00230   0.02686   0.07176   0.09899  -2.69982
   D34       -1.41959  -0.00216  -0.03034  -0.07505  -0.10577  -1.52536
   D35        2.76730  -0.00222  -0.03036  -0.07533  -0.10607   2.66123
   D36        0.65497  -0.00165  -0.03212  -0.07329  -0.10578   0.54919
   D37        0.79429  -0.00335  -0.01498  -0.04891  -0.06480   0.72950
   D38       -1.35345  -0.00090  -0.01776  -0.03049  -0.04917  -1.40263
   D39        2.83690   0.00018  -0.02042  -0.02270  -0.04427   2.79263
   D40       -2.34696  -0.00209   0.01236   0.01744   0.03056  -2.31639
   D41        1.78848   0.00035   0.00958   0.03587   0.04619   1.83467
   D42       -0.30435   0.00143   0.00692   0.04365   0.05109  -0.25326
   D43        3.10189  -0.00060   0.02956   0.03271   0.06051  -3.12079
   D44       -0.05804  -0.00323   0.01322  -0.06345  -0.05020  -0.10824
   D45       -0.04007  -0.00193  -0.00104  -0.03760  -0.03874  -0.07881
   D46        3.08319  -0.00456  -0.01739  -0.13376  -0.14946   2.93373
   D47       -1.41544  -0.00212  -0.00686  -0.03771  -0.04459  -1.46003
   D48        0.69110  -0.00217  -0.00731  -0.03995  -0.04722   0.64389
   D49        2.68494  -0.00246  -0.00755  -0.03428  -0.04194   2.64301
   D50        0.61673  -0.00091  -0.01404  -0.04305  -0.05712   0.55961
   D51        2.72327  -0.00096  -0.01449  -0.04529  -0.05974   2.66353
   D52       -1.56608  -0.00125  -0.01473  -0.03962  -0.05446  -1.62054
   D53        2.70002  -0.00056  -0.00946  -0.03883  -0.04835   2.65167
   D54       -1.47662  -0.00061  -0.00991  -0.04107  -0.05098  -1.52760
   D55        0.51722  -0.00090  -0.01015  -0.03540  -0.04569   0.47152
   D56       -1.66928   0.00148  -0.00551   0.01631   0.01022  -1.65906
   D57        2.50212  -0.00046  -0.00182   0.00762   0.00528   2.50740
   D58        0.37162   0.00129  -0.00507   0.01532   0.00991   0.38153
   D59        1.48704   0.00373   0.00788   0.09420   0.10278   1.58982
   D60       -0.62474   0.00178   0.01156   0.08550   0.09784  -0.52691
   D61       -2.75524   0.00353   0.00832   0.09320   0.10247  -2.65278
   D62       -1.13049   0.00138   0.05722   0.08396   0.14105  -0.98944
   D63        2.03133   0.00129   0.07745   0.08833   0.16539   2.19672
   D64        1.99238  -0.00141   0.04032  -0.01461   0.02610   2.01848
   D65       -1.12899  -0.00149   0.06055  -0.01023   0.05044  -1.07855
   D66       -0.61653   0.00169   0.01350   0.04238   0.05590  -0.56062
   D67        1.45042   0.00075   0.01039   0.02347   0.03393   1.48435
   D68       -2.69346  -0.00014   0.01151   0.01965   0.03128  -2.66218
   D69       -2.74488   0.00194   0.01141   0.04414   0.05549  -2.68939
   D70       -0.67793   0.00100   0.00830   0.02523   0.03351  -0.64441
   D71        1.46138   0.00011   0.00941   0.02141   0.03087   1.49225
   D72        1.54739   0.00141   0.01211   0.03610   0.04834   1.59573
   D73       -2.66885   0.00047   0.00900   0.01718   0.02636  -2.64248
   D74       -0.52954  -0.00042   0.01012   0.01336   0.02372  -0.50583
   D75        0.00878  -0.00061   0.00611  -0.01467  -0.00850   0.00028
   D76        3.11618  -0.00163   0.01545  -0.03324  -0.01795   3.09823
   D77        3.13131  -0.00057  -0.01300  -0.01900  -0.03193   3.09937
   D78       -0.04448  -0.00159  -0.00367  -0.03758  -0.04138  -0.08586
   D79       -2.46657   0.00058   0.02251   0.02701   0.04963  -2.41694
   D80        0.63392   0.00102   0.02231   0.04042   0.06280   0.69672
   D81        0.64946   0.00127   0.01806   0.04475   0.06275   0.71221
   D82       -2.53324   0.00171   0.01786   0.05816   0.07592  -2.45732
   D83       -0.01853   0.00049  -0.00538   0.00762   0.00197  -0.01656
   D84       -3.12454   0.00126  -0.01528   0.02545   0.00982  -3.11473
   D85       -3.13592  -0.00022  -0.00117  -0.00945  -0.01059   3.13667
   D86        0.04125   0.00055  -0.01107   0.00838  -0.00275   0.03850
   D87        3.04857  -0.00209  -0.00672  -0.07549  -0.08203   2.96654
   D88       -0.07259  -0.00183  -0.00441  -0.06784  -0.07210  -0.14468
   D89       -0.22981  -0.00097  -0.01478  -0.03981  -0.05475  -0.28457
   D90        2.93221  -0.00071  -0.01247  -0.03217  -0.04482   2.88739
   D91       -0.15967   0.00102  -0.01498   0.02334   0.00748  -0.15219
   D92        2.76148   0.00072  -0.02888   0.01257  -0.01627   2.74521
   D93        3.11087  -0.00026  -0.00744  -0.01125  -0.01910   3.09177
   D94       -0.25117  -0.00056  -0.02133  -0.02202  -0.04285  -0.29401
   D95       -3.13333   0.00019   0.00136   0.00525   0.00653  -3.12680
   D96       -0.01018  -0.00002  -0.00010  -0.00014  -0.00025  -0.01043
   D97       -0.01156  -0.00005  -0.00087  -0.00205  -0.00292  -0.01449
   D98        3.11159  -0.00026  -0.00234  -0.00744  -0.00971   3.10188
   D99        3.12967  -0.00018  -0.00156  -0.00492  -0.00654   3.12313
   D100      -0.01977  -0.00019  -0.00174  -0.00573  -0.00752  -0.02729
   D101       0.00727   0.00009   0.00063   0.00243   0.00308   0.01035
   D102       3.14102   0.00008   0.00045   0.00162   0.00210  -3.14007
   D103       0.00645  -0.00003   0.00037   0.00006   0.00041   0.00686
   D104       3.14063  -0.00004  -0.00008  -0.00066  -0.00076   3.13987
   D105      -3.11711   0.00018   0.00187   0.00552   0.00742  -3.10969
   D106       0.01707   0.00017   0.00142   0.00479   0.00625   0.02332
   D107       0.00227  -0.00005   0.00012  -0.00081  -0.00072   0.00155
   D108       3.13931  -0.00002  -0.00004  -0.00047  -0.00052   3.13879
   D109      -3.13160  -0.00004   0.00031   0.00001   0.00030  -3.13130
   D110       0.00544   0.00000   0.00015   0.00035   0.00050   0.00594
   D111       0.00344   0.00007   0.00040   0.00162   0.00203   0.00547
   D112       3.14026   0.00002  -0.00003   0.00039   0.00036   3.14063
   D113      -3.13066   0.00007   0.00086   0.00236   0.00323  -3.12743
   D114       0.00616   0.00003   0.00043   0.00113   0.00156   0.00772
   D115      -0.00772  -0.00003  -0.00063  -0.00124  -0.00187  -0.00959
   D116       3.13864   0.00002  -0.00021  -0.00001  -0.00021   3.13844
   D117       3.13847  -0.00006  -0.00047  -0.00159  -0.00207   3.13640
   D118       0.00165  -0.00002  -0.00004  -0.00036  -0.00040   0.00124
   D119       2.16688   0.00166   0.01306   0.06183   0.07496   2.24185
   D120      -2.01641   0.00208   0.00618   0.05795   0.06416  -1.95225
   D121       0.12176   0.00068   0.01207   0.04879   0.06094   0.18271
   D122      -0.73093   0.00190   0.03072   0.07720   0.10786  -0.62307
   D123       1.36897   0.00232   0.02384   0.07332   0.09705   1.46602
   D124      -2.77604   0.00092   0.02973   0.06415   0.09384  -2.68221
   D125       3.12603   0.00024   0.00030   0.00666   0.00688   3.13291
   D126       0.02873  -0.00004   0.00106  -0.00013   0.00088   0.02961
   D127       0.02449  -0.00019   0.00049  -0.00655  -0.00607   0.01842
   D128      -3.07282  -0.00047   0.00124  -0.01335  -0.01207  -3.08488
   D129      -3.12348  -0.00005   0.00047  -0.00283  -0.00245  -3.12593
   D130       0.03561  -0.00010   0.00080  -0.00419  -0.00347   0.03213
   D131      -0.02129   0.00029   0.00029   0.00954   0.00986  -0.01144
   D132       3.13779   0.00023   0.00061   0.00818   0.00883  -3.13656
   D133      -0.00997  -0.00001  -0.00070  -0.00013  -0.00085  -0.01082
   D134      -3.13609  -0.00005   0.00008  -0.00096  -0.00090  -3.13698
   D135       3.08766   0.00024  -0.00156   0.00621   0.00463   3.09229
   D136      -0.03846   0.00020  -0.00079   0.00537   0.00459  -0.03387
   D137       0.00347  -0.00018  -0.00086  -0.00584  -0.00672  -0.00325
   D138      -3.13379  -0.00011  -0.00021  -0.00319  -0.00340  -3.13719
   D139       3.12757  -0.00013  -0.00123  -0.00455  -0.00580   3.12177
   D140      -0.00968  -0.00005  -0.00058  -0.00190  -0.00249  -0.01217
   D141      -0.00852   0.00014   0.00012   0.00414   0.00427  -0.00425
   D142      -3.13917  -0.00001   0.00026  -0.00007   0.00020  -3.13897
   D143       3.11749   0.00018  -0.00067   0.00496   0.00429   3.12179
   D144      -0.01315   0.00003  -0.00053   0.00075   0.00022  -0.01293
   D145       0.01174  -0.00005   0.00065  -0.00120  -0.00054   0.01120
   D146      -3.14080   0.00010   0.00052   0.00301   0.00354  -3.13726
   D147      -3.13422  -0.00013   0.00000  -0.00387  -0.00388  -3.13810
   D148      -0.00357   0.00002  -0.00014   0.00034   0.00020  -0.00338
   D149      -0.75898   0.00098   0.01026   0.04490   0.05519  -0.70379
   D150       1.29757   0.00182   0.00713   0.05088   0.05804   1.35561
   D151      -2.86340   0.00129   0.00237   0.03945   0.04188  -2.82152
   D152       2.34336   0.00001   0.02105   0.02445   0.04545   2.38881
   D153      -1.88328   0.00086   0.01792   0.03042   0.04829  -1.83498
   D154       0.23895   0.00033   0.01316   0.01899   0.03213   0.27108
         Item               Value     Threshold  Converged?
 Maximum Force            0.012287     0.000450     NO 
 RMS     Force            0.002286     0.000300     NO 
 Maximum Displacement     1.304980     0.001800     NO 
 RMS     Displacement     0.298323     0.001200     NO 
 Predicted change in Energy=-1.798659D-02
 Lowest energy point so far.  Saving SCF results.
 GradGradGradGradGradGradGradGradGradGradGradGradGradGradGradGradGradGrad

 Leave Link  103 at Wed Dec  5 18:10:45 2018, MaxMem=   536870912 cpu:         1.9
 (Enter /pbs_home/pkowalski/g09d01/g09/l202.exe)
 Stoichiometry    C29H22F6S2
 Framework group  C1[X(C29H22F6S2)]
 Deg. of freedom   171
 Full point group                 C1      NOp   1
 RotChk:  IX=0 Diff= 4.33D-02
 Largest Abelian subgroup         C1      NOp   1
 Largest concise Abelian subgroup C1      NOp   1
                         Standard orientation:                         
 ---------------------------------------------------------------------
 Center     Atomic      Atomic             Coordinates (Angstroms)
 Number     Number       Type             X           Y           Z
 ---------------------------------------------------------------------
      1         16           0        2.367299   -1.667949    1.583982
      2         16           0       -2.060577   -2.153838   -1.004787
      3          9           0       -2.373430    3.126646    0.174941
      4          9           0       -1.260194    3.456355   -1.636900
      5          9           0       -0.036609    4.946444    0.138314
      6          9           0       -0.481685    3.551847    1.728747
      7          9           0        1.790912    3.378861   -0.843236
      8          9           0        1.963047    2.906446    1.251345
      9          6           0       -1.547502    0.320704   -0.798542
     10          6           0       -1.001346   -0.857135   -1.247155
     11          6           0        1.131416   -0.525636    1.287574
     12          6           0       -0.694232    1.471133   -0.469849
     13          6           0       -1.182922    2.922091   -0.407302
     14          6           0        0.603265    1.451211   -0.052343
     15          6           0       -0.134623    3.664309    0.440846
     16          6           0        1.128045    2.847340    0.212639
     17          6           0        1.502684    0.335513    0.311215
     18          6           0       -0.092772   -0.513366    2.151623
     19          6           0        0.180157   -1.135682   -2.129870
     20          6           0        3.392919   -1.022676    0.365776
     21          6           0       -3.339387   -1.153543   -0.401300
     22          6           0       -4.616381   -1.792188   -0.048912
     23          6           0       -5.632052   -1.107558    0.634962
     24          6           0       -4.854347   -3.142953   -0.358078
     25          6           0       -6.825529   -1.735403    0.973947
     26          6           0       -6.042359   -3.771127   -0.016003
     27          6           0       -7.044537   -3.069270    0.650233
     28          6           0       -2.956035    0.171718   -0.454273
     29          6           0       -3.975733    1.285226   -0.487534
     30          6           0        4.698482   -1.655181    0.128158
     31          6           0        5.844803   -0.881988   -0.099739
     32          6           0        4.841459   -3.050551    0.155544
     33          6           0        7.080422   -1.481989   -0.314067
     34          6           0        6.077603   -3.648659   -0.050453
     35          6           0        7.205196   -2.867907   -0.293553
     36          6           0        2.803112    0.070611   -0.236842
     37          6           0        3.422622    0.843713   -1.363205
     38          1           0        0.088916    0.105700    3.042013
     39          1           0       -0.375780   -1.517860    2.489440
     40          1           0       -0.950344   -0.084595    1.620654
     41          1           0        0.622590   -2.122588   -1.948270
     42          1           0        0.966535   -0.390630   -2.047090
     43          1           0       -0.176706   -1.115184   -3.170429
     44          1           0       -5.479667   -0.070996    0.929219
     45          1           0       -4.091230   -3.718021   -0.889090
     46          1           0       -7.590988   -1.165792    1.508635
     47          1           0       -6.186105   -4.822986   -0.278545
     48          1           0       -7.983450   -3.560468    0.918816
     49          1           0       -4.837696    0.943950   -1.076851
     50          1           0       -4.356300    1.593084    0.493335
     51          1           0       -3.581713    2.175542   -0.973003
     52          1           0        5.768447    0.207230   -0.072387
     53          1           0        3.958688   -3.673122    0.327178
     54          1           0        7.959029   -0.853278   -0.485060
     55          1           0        6.158048   -4.739207   -0.027516
     56          1           0        8.178156   -3.338084   -0.459873
     57          1           0        2.685626    1.082588   -2.142413
     58          1           0        3.818527    1.809246   -1.027857
     59          1           0        4.244926    0.280133   -1.817906
 ---------------------------------------------------------------------
 Rotational constants (GHZ):      0.1322292      0.0654721      0.0483086
 Leave Link  202 at Wed Dec  5 18:10:46 2018, MaxMem=   536870912 cpu:         0.0
 (Enter /pbs_home/pkowalski/g09d01/g09/l301.exe)
 Basis read from rwf:  (5D, 7F)
 No pseudopotential information found on rwf file.
 There are   673 symmetry adapted cartesian basis functions of A   symmetry.
 There are   636 symmetry adapted basis functions of A   symmetry.
   636 basis functions,  1103 primitive gaussians,   673 cartesian basis functions
   141 alpha electrons      141 beta electrons
       nuclear repulsion energy      4645.3457519341 Hartrees.
 IExCor=20419 DFT=T Ex+Corr=CAM-B3LYP ExCW=0 ScaHFX=  1.000000
 ScaDFX=  1.000000  1.000000  1.000000  0.810000 ScalE2=  1.000000  1.000000
 IRadAn=      0 IRanWt=     -1 IRanGd=            0 ICorTp=0 IEmpDi=  4
  HFx wShort=  0.000000 wLong=  0.330000 cFull=  0.190000 cShort=  0.000000 cLong=  0.460000
  DFx wShort=  0.000000 wLong=  0.330000 cFull=  0.190000 cShort=  0.000000 cLong=  0.460000
 NAtoms=   59 NActive=   59 NUniq=   59 SFac= 1.00D+00 NAtFMM=   60 NAOKFM=F Big=F
 Integral buffers will be    131072 words long.
 Raffenetti 2 integral format.
 Two-electron integral symmetry is turned on.
 No density basis found on file   724.
 Leave Link  301 at Wed Dec  5 18:10:46 2018, MaxMem=   536870912 cpu:         0.8
 (Enter /pbs_home/pkowalski/g09d01/g09/l302.exe)
 NPDir=0 NMtPBC=     1 NCelOv=     1 NCel=       1 NClECP=     1 NCelD=      1
         NCelK=      1 NCelE2=     1 NClLst=     1 CellRange=     0.0.
 One-electron integrals computed using PRISM.
 NBasis=   636 RedAO= T EigKep=  2.86D-04  NBF=   636
 NBsUse=   636 1.00D-06 EigRej= -1.00D+00 NBFU=   636
 Precomputing XC quadrature grid using
 IXCGrd= 4 IRadAn=           0 IRanWt=          -1 IRanGd=           0 AccXCQ= 0.00D+00.
 Generated NRdTot=       0 NPtTot=           0 NUsed=           0 NTot=          32
 NSgBfM=   616   625   631   631   631 MxSgAt=    59 MxSgA2=    59.
 Leave Link  302 at Wed Dec  5 18:10:47 2018, MaxMem=   536870912 cpu:        13.6
 (Enter /pbs_home/pkowalski/g09d01/g09/l303.exe)
 DipDrv:  MaxL=1.
 Leave Link  303 at Wed Dec  5 18:10:48 2018, MaxMem=   536870912 cpu:         1.8
 (Enter /pbs_home/pkowalski/g09d01/g09/l401.exe)
 Initial guess from the checkpoint file:  "dae0068freq_open_cam-b3lyp_air.chk"
 B after Tr=     0.000000    0.000000    0.000000
         Rot=    0.999980   -0.005357    0.000341    0.003453 Ang=  -0.73 deg.
 Guess basis will be translated and rotated to current coordinates.
 JPrj=2 DoOrth=T DoCkMO=T.
 Generating alternative initial guess.
 ExpMin= 1.22D-01 ExpMax= 9.18D+03 ExpMxC= 1.38D+03 IAcc=1 IRadAn=         1 AccDes= 0.00D+00
 Harris functional with IExCor=20419 and IRadAn=       1 diagonalized for initial guess.
 HarFok:  IExCor=20419 AccDes= 0.00D+00 IRadAn=         1 IDoV= 1 UseB2=F ITyADJ=14
 ICtDFT=  3500011 ScaDFX=  1.000000  1.000000  1.000000  1.000000
 FoFCou: FMM=F IPFlag=           0 FMFlag=      100000 FMFlg1=           0
         NFxFlg=           0 DoJE=T BraDBF=F KetDBF=T FulRan=T
         wScrn=  0.000000 ICntrl=     500 IOpCl=  0 I1Cent=   200000004 NGrid=           0
         NMat0=    1 NMatS0=      1 NMatT0=    0 NMatD0=    1 NMtDS0=    0 NMtDT0=    0
 Petite list used in FoFCou.
 Harris En= -2437.23151500686    
 Leave Link  401 at Wed Dec  5 18:10:52 2018, MaxMem=   536870912 cpu:        33.3
 (Enter /pbs_home/pkowalski/g09d01/g09/l502.exe)
 Closed shell SCF:
 Using DIIS extrapolation, IDIIS=  1040.
 Integral symmetry usage will be decided dynamically.
 IVT=     1387805 IEndB=     1387805 NGot=   536870912 MDV=   535953350
 LenX=   535953350 LenY=   535499748
 Requested convergence on RMS density matrix=1.00D-08 within 128 cycles.
 Requested convergence on MAX density matrix=1.00D-06.
 Requested convergence on             energy=1.00D-06.
 No special actions if energy rises.
 Fock matrices will be formed incrementally for  20 cycles.
 Integral accuracy reduced to 1.0D-05 until final iterations.

 Cycle   1  Pass 0  IDiag  1:
 FoFJK:  IHMeth= 1 ICntrl=       0 DoSepK=T KAlg= 0 I1Cent=   0 FoldK=F
 IRaf=         1 NMat=   1 IRICut=       1 DoRegI=T DoRafI=F ISym2E= 0.
 FoFCou: FMM=F IPFlag=           0 FMFlag=      100000 FMFlg1=           0
         NFxFlg=           0 DoJE=T BraDBF=F KetDBF=F FulRan=T
         wScrn=  0.000000 ICntrl=     500 IOpCl=  0 I1Cent=           0 NGrid=           0
         NMat0=    1 NMatS0=      1 NMatT0=    0 NMatD0=    1 NMtDS0=    0 NMtDT0=    0
 Symmetry not used in FoFCou.
 E= -2511.16238807940    
 DIIS: error= 1.79D-02 at cycle   1 NSaved=   1.
 NSaved= 1 IEnMin= 1 EnMin= -2511.16238807940     IErMin= 1 ErrMin= 1.79D-02
 ErrMax= 1.79D-02  0.00D+00 EMaxC= 1.00D-01 BMatC= 1.74D-01 BMatP= 1.74D-01
 IDIUse=3 WtCom= 8.21D-01 WtEn= 1.79D-01
 Coeff-Com:  0.100D+01
 Coeff-En:   0.100D+01
 Coeff:      0.100D+01
 Recover alternate guess density for next cycle.
 RMSDP=3.64D-03 MaxDP=2.24D-01              OVMax= 0.00D+00

 Cycle   2  Pass 0  IDiag  1:
 RMSU=  3.62D-03    CP:  1.03D+00
 E= -2510.76305316774     Delta-E=        0.399334911664 Rises=F Damp=F
 Switch densities from cycles 1 and 2 for lowest energy.
 DIIS: error= 3.11D-02 at cycle   2 NSaved=   2.
 NSaved= 2 IEnMin= 1 EnMin= -2511.16238807940     IErMin= 1 ErrMin= 1.79D-02
 ErrMax= 3.11D-02  0.00D+00 EMaxC= 1.00D+00 BMatC= 1.26D+00 BMatP= 1.74D-01
 IDIUse=1 WtCom= 1.00D+00 WtEn= 0.00D+00
 Coeff-Com:  0.875D+00 0.125D+00
 Coeff:      0.875D+00 0.125D+00
 Gap=     0.355 Goal=   None    Shift=    0.000
 RMSDP=1.26D-03 MaxDP=4.57D-02 DE= 3.99D-01 OVMax= 1.70D-01

 Cycle   3  Pass 0  IDiag  1:
 RMSU=  1.16D-03    CP:  9.96D-01  1.35D-01
 E= -2511.44854826295     Delta-E=       -0.685495095217 Rises=F Damp=F
 DIIS: error= 3.94D-03 at cycle   3 NSaved=   3.
 NSaved= 3 IEnMin= 3 EnMin= -2511.44854826295     IErMin= 3 ErrMin= 3.94D-03
 ErrMax= 3.94D-03  0.00D+00 EMaxC= 1.00D+00 BMatC= 1.62D-02 BMatP= 1.74D-01
 IDIUse=1 WtCom= 1.00D+00 WtEn= 0.00D+00
 Coeff-Com: -0.780D-01 0.769D-01 0.100D+01
 Coeff:     -0.780D-01 0.769D-01 0.100D+01
 Gap=     0.229 Goal=   None    Shift=    0.000
 RMSDP=4.55D-04 MaxDP=2.80D-02 DE=-6.85D-01 OVMax= 3.46D-02

 Cycle   4  Pass 0  IDiag  1:
 RMSU=  3.77D-04    CP:  9.96D-01  2.05D-01  1.01D+00
 E= -2511.46664665155     Delta-E=       -0.018098388600 Rises=F Damp=F
[truncated: 2,441,714 more chars]
