# Supplementary material for: Wide-range IR spectra of diarylethene derivatives and their simulation using the density functional theory
Source: Sci Rep. 2022 Oct 7;12:16834. doi: 10.1038/s41598-022-20264-x (PMC9546887; doi:10.1038/s41598-022-20264-x)
Supplement: Supplementary file 1 — Supplementary Information 1. [file 41598_2022_20264_MOESM1_ESM.zip › IR_files/1_0018/open/open_m06l_air.log]

 Entering Gaussian System, Link 0=g09
 Input=open_m06l_air.gjf
 Output=open_m06l_air.log
 AtFile(1): /pbs_home/ewapastorczak/DAE/0068/Def2SVP.gbs
            H     0
            S   3   1.00
                 13.0107010              0.19682158E-01
                  1.9622572              0.13796524
                  0.44453796             0.47831935
            S   1   1.00
                  0.12194962             1.0000000
            P   1   1.00
                  0.8000000              1.0000000
            ****
            C     0
            S   5   1.00
               1238.4016938              0.54568832082E-02
                186.29004992             0.40638409211E-01
                 42.251176346            0.18025593888
                 11.676557932            0.46315121755
                  3.5930506482           0.44087173314
            S   1   1.00
                  0.40245147363          1.0000000
            S   1   1.00
                  0.13090182668          1.0000000
            P   3   1.00
                  9.4680970621           0.38387871728E-01
                  2.0103545142           0.21117025112
                  0.54771004707          0.51328172114
            P   1   1.00
                  0.15268613795          1.0000000
            D   1   1.00
                  0.8000000              1.0000000
            ****
            F     0
            S   5   1.00
               2894.8325990             -0.53408255515E-02
                435.41939120            -0.39904258866E-01
                 98.843328866           -0.17912768038
                 27.485198001           -0.46758090825
                  8.5405498171          -0.44653131020
            S   1   1.00
                  1.0654578038           1.0000000
            S   1   1.00
                  0.33247346748          1.0000000
            P   3   1.00
                 22.696633924           -0.45212874436E-01
                  4.9872339257          -0.23754317067
                  1.3491613954          -0.51287353587
            P   1   1.00
                  0.34829881977          1.0000000
            D   1   1.00
                  1.4000000              1.0000000
            ****
            S     0
            S   5   1.00
               9184.9303010             -0.22294387756E-02
               1381.5105503             -0.16683029937E-01
                313.87147580            -0.75262436116E-01
                 88.053870623           -0.19376827038
                 27.039914905           -0.17718020803
            S   3   1.00
                 45.648731303           -0.10736062573
                  4.9664522326           0.65066293018
                  2.0116242047           0.59712155354
            S   1   1.00
                  0.35661077013          1.0000000
            S   1   1.00
                  0.13507221477          1.0000000
            P   5   1.00
                261.98233439            -0.92729929822E-02
                 61.306894736           -0.66547669241E-01
                 19.103729887           -0.24828595903
                  6.6567720378          -0.48703847402
                  2.3959635161          -0.39337850312
            P   1   1.00
                  0.61776161679          1.0000000
            P   1   1.00
                  0.16993376871          1.0000000
            D   1   1.00
                  0.5500000              1.0000000
            ****
 Initial command:
 /pbs_home/pkowalski/g09d01/g09/l1.exe "/pbs_home/daria/obliczenia/0018/open/M06L/Gau-9403.inp" -scrdir="/pbs_home/daria/obliczenia/0018/open/M06L/"
 Entering Link 1 = /pbs_home/pkowalski/g09d01/g09/l1.exe PID=      9404.
  
 Copyright (c) 1988,1990,1992,1993,1995,1998,2003,2009,2013,
            Gaussian, Inc.  All Rights Reserved.
  
 This is part of the Gaussian(R) 09 program.  It is based on
 the Gaussian(R) 03 system (copyright 2003, Gaussian, Inc.),
 the Gaussian(R) 98 system (copyright 1998, Gaussian, Inc.),
 the Gaussian(R) 94 system (copyright 1995, Gaussian, Inc.),
 the Gaussian 92(TM) system (copyright 1992, Gaussian, Inc.),
 the Gaussian 90(TM) system (copyright 1990, Gaussian, Inc.),
 the Gaussian 88(TM) system (copyright 1988, Gaussian, Inc.),
 the Gaussian 86(TM) system (copyright 1986, Carnegie Mellon
 University), and the Gaussian 82(TM) system (copyright 1983,
 Carnegie Mellon University). Gaussian is a federally registered
 trademark of Gaussian, Inc.
  
 This software contains proprietary and confidential information,
 including trade secrets, belonging to Gaussian, Inc.
  
 This software is provided under written license and may be
 used, copied, transmitted, or stored only in accord with that
 written license.
  
 The following legend is applicable only to US Government
 contracts under FAR:
  
                    RESTRICTED RIGHTS LEGEND
  
 Use, reproduction and disclosure by the US Government is
 subject to restrictions as set forth in subparagraphs (a)
 and (c) of the Commercial Computer Software - Restricted
 Rights clause in FAR 52.227-19.
  
 Gaussian, Inc.
 340 Quinnipiac St., Bldg. 40, Wallingford CT 06492
  
  
 ---------------------------------------------------------------
 Warning -- This program may not be used in any manner that
 competes with the business of Gaussian, Inc. or will provide
 assistance to any competitor of Gaussian, Inc.  The licensee
 of this program is prohibited from giving any competitor of
 Gaussian, Inc. access to this program.  By using this program,
 the user acknowledges that Gaussian, Inc. is engaged in the
 business of creating and licensing software in the field of
 computational chemistry and represents and warrants to the
 licensee that it is not a competitor of Gaussian, Inc. and that
 it will not use this program in any manner prohibited above.
 ---------------------------------------------------------------
  

 Cite this work as:
 Gaussian 09, Revision D.01,
 M. J. Frisch, G. W. Trucks, H. B. Schlegel, G. E. Scuseria, 
 M. A. Robb, J. R. Cheeseman, G. Scalmani, V. Barone, B. Mennucci, 
 G. A. Petersson, H. Nakatsuji, M. Caricato, X. Li, H. P. Hratchian, 
 A. F. Izmaylov, J. Bloino, G. Zheng, J. L. Sonnenberg, M. Hada, 
 M. Ehara, K. Toyota, R. Fukuda, J. Hasegawa, M. Ishida, T. Nakajima, 
 Y. Honda, O. Kitao, H. Nakai, T. Vreven, J. A. Montgomery, Jr., 
 J. E. Peralta, F. Ogliaro, M. Bearpark, J. J. Heyd, E. Brothers, 
 K. N. Kudin, V. N. Staroverov, T. Keith, R. Kobayashi, J. Normand, 
 K. Raghavachari, A. Rendell, J. C. Burant, S. S. Iyengar, J. Tomasi, 
 M. Cossi, N. Rega, J. M. Millam, M. Klene, J. E. Knox, J. B. Cross, 
 V. Bakken, C. Adamo, J. Jaramillo, R. Gomperts, R. E. Stratmann, 
 O. Yazyev, A. J. Austin, R. Cammi, C. Pomelli, J. W. Ochterski, 
 R. L. Martin, K. Morokuma, V. G. Zakrzewski, G. A. Voth, 
 P. Salvador, J. J. Dannenberg, S. Dapprich, A. D. Daniels, 
 O. Farkas, J. B. Foresman, J. V. Ortiz, J. Cioslowski, 
 and D. J. Fox, Gaussian, Inc., Wallingford CT, 2013.
 
 ******************************************
 Gaussian 09:  ES64L-G09RevD.01 24-Apr-2013
                13-Dec-2018 
 ******************************************
 %chk=dae0068freq_open_m06l_air.chk
 %NProcShared=8
 Will use up to    8 processors via shared memory.
 %Mem=7GB
 --------------------------
 #P opt freq=Raman M06L/Gen
 --------------------------
 1/14=-1,18=20,19=15,26=3,38=1/1,3;
 2/9=110,12=2,17=6,18=5,40=1/2;
 3/5=7,11=2,16=1,25=1,30=1,71=1,74=-53/1,2,3;
 4//1;
 5/5=2,38=5/2;
 6/7=2,8=2,9=2,10=2,28=1/1;
 7//1,2,3,16;
 1/14=-1,18=20,19=15,26=3/3(2);
 2/9=110/2;
 99//99;
 2/9=110/2;
 3/5=7,6=1,11=2,16=1,25=1,30=1,71=1,74=-53,82=7/1,2,3;
 4/5=5,16=3,69=1/1;
 5/5=2,38=5/2;
 7//1,2,3,16;
 1/14=-1,18=20,19=15,26=3/3(-5);
 2/9=110/2;
 6/7=2,8=2,9=2,10=2,19=2,28=1/1;
 99/9=1/99;
 Leave Link    1 at Thu Dec 13 09:18:17 2018, MaxMem=   939524096 cpu:         0.5
 (Enter /pbs_home/pkowalski/g09d01/g09/l101.exe)
 -------------------
 Title Card Required
 -------------------
 Symbolic Z-matrix:
 Charge =  0 Multiplicity = 1
 S1                    1.99062  -2.18701   1.44623 
 S2                   -1.49883  -1.95076  -0.28828 
 F3                   -2.43817   3.31493  -0.00919 
 F4                   -0.64095   3.76781  -1.31656 
 F5                   -0.23505   4.98433   1.13158 
 F6                   -1.13007   3.19521   2.17979 
 F7                    1.8307    3.4464    0.24342 
 F8                    1.42817   2.75012   2.36925 
 C9                   -1.28177   0.5992   -1.17052 
 C10                  -0.57639  -0.70681  -1.16138 
 C11                   0.88506  -0.79594   1.61942 
 C12                  -0.6438    1.66289  -0.2425 
 C13                  -1.08463   3.11245  -0.18033 
 C14                   0.48261   1.52957   0.51554 
 C15                  -0.38768   3.60973   1.07953 
 C16                   0.91299   2.84734   1.08756 
 C17                   1.32045   0.29016   0.71196 
 C18                   0.48104  -0.43798   3.01189 
 C19                   0.13134  -1.12317  -2.40639 
 C20                   3.10997  -1.22625   0.39159 
 C21                  -3.00187  -0.97476  -0.47678 
 C22                  -4.33954  -1.63648  -0.17246 
 C23                  -5.59487  -0.97704  -0.20535 
 C24                  -4.35524  -3.01098   0.18068 
 C25                  -6.78208  -1.65481   0.09134 
 C26                  -5.54578  -3.68041   0.47459 
 C27                  -6.75883  -3.00346   0.42949 
 C28                  -2.74197   0.28133  -0.93308 
 C29                  -3.77259   1.30337  -1.31819 
 C30                   4.41722  -1.8446   -0.01566 
 C31                   5.57562  -1.08179  -0.28411 
 C32                   4.52322  -3.25058  -0.0854 
 C33                   6.7774   -1.70282  -0.63826 
 C34                   5.72629  -3.86542  -0.44363 
 C35                   6.85155  -3.09221  -0.72406 
 C36                   2.63283  -0.00165   0.06269 
 C37                   3.23781   0.9883   -0.90056 
 H38                   1.36057  -0.06325   3.57647 
 H39                   0.07115  -1.33326   3.52385 
 H40                  -0.30382   0.34682   2.9921 
 H41                   0.75256  -2.01985  -2.20139 
 H42                   0.79394  -0.30477  -2.75703 
 H43                  -0.60843  -1.36099  -3.19933 
 H44                  -5.71879   0.05472  -0.44413 
 H45                  -3.4514   -3.59835   0.23435 
 H46                  -7.72724  -1.12736   0.05998 
 H47                  -5.52483  -4.73011   0.7388 
 H48                  -7.68041  -3.52304   0.65828 
 H49                  -4.45895   0.87431  -2.07775 
 H50                  -4.31929   1.66733  -0.42454 
 H51                  -3.29964   2.17026  -1.82088 
 H52                   5.5862   -0.00791  -0.1908 
 H53                   3.67274  -3.88594   0.12194 
 H54                   7.65682  -1.10374  -0.83722 
 H55                   5.78541  -4.94469  -0.50174 
 H56                   7.7836   -3.56997  -0.99716 
 H57                   2.46513   1.27679  -1.64317 
 H58                   3.57915   1.89083  -0.3576 
 H59                   4.06084   0.58098  -1.50939 
 
 NAtoms=     59 NQM=       59 NQMF=       0 NMMI=      0 NMMIF=      0
                NMic=       0 NMicF=      0.
                    Isotopes and Nuclear Properties:
 (Nuclear quadrupole moments (NQMom) in fm**2, nuclear magnetic moments (NMagM)
  in nuclear magnetons)

  Atom         1           2           3           4           5           6           7           8           9          10
 IAtWgt=          32          32          19          19          19          19          19          19          12          12
 AtmWgt=  31.9720718  31.9720718  18.9984033  18.9984033  18.9984033  18.9984033  18.9984033  18.9984033  12.0000000  12.0000000
 NucSpn=           0           0           1           1           1           1           1           1           0           0
 AtZEff=   0.0000000   0.0000000   0.0000000   0.0000000   0.0000000   0.0000000   0.0000000   0.0000000   0.0000000   0.0000000
 NQMom=    0.0000000   0.0000000   0.0000000   0.0000000   0.0000000   0.0000000   0.0000000   0.0000000   0.0000000   0.0000000
 NMagM=    0.0000000   0.0000000   2.6288670   2.6288670   2.6288670   2.6288670   2.6288670   2.6288670   0.0000000   0.0000000
 AtZNuc=  16.0000000  16.0000000   9.0000000   9.0000000   9.0000000   9.0000000   9.0000000   9.0000000   6.0000000   6.0000000

  Atom        11          12          13          14          15          16          17          18          19          20
 IAtWgt=          12          12          12          12          12          12          12          12          12          12
 AtmWgt=  12.0000000  12.0000000  12.0000000  12.0000000  12.0000000  12.0000000  12.0000000  12.0000000  12.0000000  12.0000000
 NucSpn=           0           0           0           0           0           0           0           0           0           0
 AtZEff=   0.0000000   0.0000000   0.0000000   0.0000000   0.0000000   0.0000000   0.0000000   0.0000000   0.0000000   0.0000000
 NQMom=    0.0000000   0.0000000   0.0000000   0.0000000   0.0000000   0.0000000   0.0000000   0.0000000   0.0000000   0.0000000
 NMagM=    0.0000000   0.0000000   0.0000000   0.0000000   0.0000000   0.0000000   0.0000000   0.0000000   0.0000000   0.0000000
 AtZNuc=   6.0000000   6.0000000   6.0000000   6.0000000   6.0000000   6.0000000   6.0000000   6.0000000   6.0000000   6.0000000

  Atom        21          22          23          24          25          26          27          28          29          30
 IAtWgt=          12          12          12          12          12          12          12          12          12          12
 AtmWgt=  12.0000000  12.0000000  12.0000000  12.0000000  12.0000000  12.0000000  12.0000000  12.0000000  12.0000000  12.0000000
 NucSpn=           0           0           0           0           0           0           0           0           0           0
 AtZEff=   0.0000000   0.0000000   0.0000000   0.0000000   0.0000000   0.0000000   0.0000000   0.0000000   0.0000000   0.0000000
 NQMom=    0.0000000   0.0000000   0.0000000   0.0000000   0.0000000   0.0000000   0.0000000   0.0000000   0.0000000   0.0000000
 NMagM=    0.0000000   0.0000000   0.0000000   0.0000000   0.0000000   0.0000000   0.0000000   0.0000000   0.0000000   0.0000000
 AtZNuc=   6.0000000   6.0000000   6.0000000   6.0000000   6.0000000   6.0000000   6.0000000   6.0000000   6.0000000   6.0000000

  Atom        31          32          33          34          35          36          37          38          39          40
 IAtWgt=          12          12          12          12          12          12          12           1           1           1
 AtmWgt=  12.0000000  12.0000000  12.0000000  12.0000000  12.0000000  12.0000000  12.0000000   1.0078250   1.0078250   1.0078250
 NucSpn=           0           0           0           0           0           0           0           1           1           1
 AtZEff=   0.0000000   0.0000000   0.0000000   0.0000000   0.0000000   0.0000000   0.0000000   0.0000000   0.0000000   0.0000000
 NQMom=    0.0000000   0.0000000   0.0000000   0.0000000   0.0000000   0.0000000   0.0000000   0.0000000   0.0000000   0.0000000
 NMagM=    0.0000000   0.0000000   0.0000000   0.0000000   0.0000000   0.0000000   0.0000000   2.7928460   2.7928460   2.7928460
 AtZNuc=   6.0000000   6.0000000   6.0000000   6.0000000   6.0000000   6.0000000   6.0000000   1.0000000   1.0000000   1.0000000

  Atom        41          42          43          44          45          46          47          48          49          50
 IAtWgt=           1           1           1           1           1           1           1           1           1           1
 AtmWgt=   1.0078250   1.0078250   1.0078250   1.0078250   1.0078250   1.0078250   1.0078250   1.0078250   1.0078250   1.0078250
 NucSpn=           1           1           1           1           1           1           1           1           1           1
 AtZEff=   0.0000000   0.0000000   0.0000000   0.0000000   0.0000000   0.0000000   0.0000000   0.0000000   0.0000000   0.0000000
 NQMom=    0.0000000   0.0000000   0.0000000   0.0000000   0.0000000   0.0000000   0.0000000   0.0000000   0.0000000   0.0000000
 NMagM=    2.7928460   2.7928460   2.7928460   2.7928460   2.7928460   2.7928460   2.7928460   2.7928460   2.7928460   2.7928460
 AtZNuc=   1.0000000   1.0000000   1.0000000   1.0000000   1.0000000   1.0000000   1.0000000   1.0000000   1.0000000   1.0000000

  Atom        51          52          53          54          55          56          57          58          59
 IAtWgt=           1           1           1           1           1           1           1           1           1
 AtmWgt=   1.0078250   1.0078250   1.0078250   1.0078250   1.0078250   1.0078250   1.0078250   1.0078250   1.0078250
 NucSpn=           1           1           1           1           1           1           1           1           1
 AtZEff=   0.0000000   0.0000000   0.0000000   0.0000000   0.0000000   0.0000000   0.0000000   0.0000000   0.0000000
 NQMom=    0.0000000   0.0000000   0.0000000   0.0000000   0.0000000   0.0000000   0.0000000   0.0000000   0.0000000
 NMagM=    2.7928460   2.7928460   2.7928460   2.7928460   2.7928460   2.7928460   2.7928460   2.7928460   2.7928460
 AtZNuc=   1.0000000   1.0000000   1.0000000   1.0000000   1.0000000   1.0000000   1.0000000   1.0000000   1.0000000
 Leave Link  101 at Thu Dec 13 09:18:18 2018, MaxMem=   939524096 cpu:         2.9
 (Enter /pbs_home/pkowalski/g09d01/g09/l103.exe)

 GradGradGradGradGradGradGradGradGradGradGradGradGradGradGradGradGradGrad
 Berny optimization.
 Initialization pass.
                           ----------------------------
                           !    Initial Parameters    !
                           ! (Angstroms and Degrees)  !
 --------------------------                            --------------------------
 ! Name  Definition              Value          Derivative Info.                !
 --------------------------------------------------------------------------------
 ! R1    R(1,11)                 1.7853         estimate D2E/DX2                !
 ! R2    R(1,20)                 1.8134         estimate D2E/DX2                !
 ! R3    R(2,10)                 1.7778         estimate D2E/DX2                !
 ! R4    R(2,21)                 1.802          estimate D2E/DX2                !
 ! R5    R(3,13)                 1.3793         estimate D2E/DX2                !
 ! R6    R(4,13)                 1.3847         estimate D2E/DX2                !
 ! R7    R(5,15)                 1.384          estimate D2E/DX2                !
 ! R8    R(6,15)                 1.3905         estimate D2E/DX2                !
 ! R9    R(7,16)                 1.3833         estimate D2E/DX2                !
 ! R10   R(8,16)                 1.3848         estimate D2E/DX2                !
 ! R11   R(9,10)                 1.4843         estimate D2E/DX2                !
 ! R12   R(9,12)                 1.5491         estimate D2E/DX2                !
 ! R13   R(9,28)                 1.5131         estimate D2E/DX2                !
 ! R14   R(10,19)                1.4914         estimate D2E/DX2                !
 ! R15   R(11,17)                1.4808         estimate D2E/DX2                !
 ! R16   R(11,18)                1.4934         estimate D2E/DX2                !
 ! R17   R(12,13)                1.5164         estimate D2E/DX2                !
 ! R18   R(12,14)                1.3643         estimate D2E/DX2                !
 ! R19   R(13,15)                1.5232         estimate D2E/DX2                !
 ! R20   R(14,16)                1.4997         estimate D2E/DX2                !
 ! R21   R(14,17)                1.5089         estimate D2E/DX2                !
 ! R22   R(15,16)                1.5077         estimate D2E/DX2                !
 ! R23   R(17,36)                1.493          estimate D2E/DX2                !
 ! R24   R(18,38)                1.1103         estimate D2E/DX2                !
 ! R25   R(18,39)                1.1098         estimate D2E/DX2                !
 ! R26   R(18,40)                1.1101         estimate D2E/DX2                !
 ! R27   R(19,41)                1.1099         estimate D2E/DX2                !
 ! R28   R(19,42)                1.1098         estimate D2E/DX2                !
 ! R29   R(19,43)                1.1102         estimate D2E/DX2                !
 ! R30   R(20,30)                1.5024         estimate D2E/DX2                !
 ! R31   R(20,36)                1.3548         estimate D2E/DX2                !
 ! R32   R(21,22)                1.5231         estimate D2E/DX2                !
 ! R33   R(21,28)                1.3614         estimate D2E/DX2                !
 ! R34   R(22,23)                1.4184         estimate D2E/DX2                !
 ! R35   R(22,24)                1.4192         estimate D2E/DX2                !
 ! R36   R(23,25)                1.3989         estimate D2E/DX2                !
 ! R37   R(23,44)                1.0662         estimate D2E/DX2                !
 ! R38   R(24,26)                1.3971         estimate D2E/DX2                !
 ! R39   R(24,45)                1.0793         estimate D2E/DX2                !
 ! R40   R(25,27)                1.3906         estimate D2E/DX2                !
 ! R41   R(25,46)                1.0828         estimate D2E/DX2                !
 ! R42   R(26,27)                1.3899         estimate D2E/DX2                !
 ! R43   R(26,47)                1.0826         estimate D2E/DX2                !
 ! R44   R(27,48)                1.0824         estimate D2E/DX2                !
 ! R45   R(28,29)                1.5017         estimate D2E/DX2                !
 ! R46   R(29,49)                1.11           estimate D2E/DX2                !
 ! R47   R(29,50)                1.109          estimate D2E/DX2                !
 ! R48   R(29,51)                1.1081         estimate D2E/DX2                !
 ! R49   R(30,31)                1.4127         estimate D2E/DX2                !
 ! R50   R(30,32)                1.4117         estimate D2E/DX2                !
 ! R51   R(31,33)                1.3984         estimate D2E/DX2                !
 ! R52   R(31,52)                1.078          estimate D2E/DX2                !
 ! R53   R(32,34)                1.3978         estimate D2E/DX2                !
 ! R54   R(32,53)                1.0817         estimate D2E/DX2                !
 ! R55   R(33,35)                1.394          estimate D2E/DX2                !
 ! R56   R(33,54)                1.0825         estimate D2E/DX2                !
 ! R57   R(34,35)                1.3938         estimate D2E/DX2                !
 ! R58   R(34,55)                1.0825         estimate D2E/DX2                !
 ! R59   R(35,56)                1.0824         estimate D2E/DX2                !
 ! R60   R(36,37)                1.5079         estimate D2E/DX2                !
 ! R61   R(37,57)                1.1098         estimate D2E/DX2                !
 ! R62   R(37,58)                1.1072         estimate D2E/DX2                !
 ! R63   R(37,59)                1.1018         estimate D2E/DX2                !
 ! A1    A(11,1,20)             91.4809         estimate D2E/DX2                !
 ! A2    A(10,2,21)             90.1389         estimate D2E/DX2                !
 ! A3    A(10,9,12)            113.8759         estimate D2E/DX2                !
 ! A4    A(10,9,28)            105.8301         estimate D2E/DX2                !
 ! A5    A(12,9,28)            116.5937         estimate D2E/DX2                !
 ! A6    A(2,10,9)             111.8452         estimate D2E/DX2                !
 ! A7    A(2,10,19)            117.4425         estimate D2E/DX2                !
 ! A8    A(9,10,19)            117.7746         estimate D2E/DX2                !
 ! A9    A(1,11,17)            109.2674         estimate D2E/DX2                !
 ! A10   A(1,11,18)            116.4068         estimate D2E/DX2                !
 ! A11   A(17,11,18)           118.3685         estimate D2E/DX2                !
 ! A12   A(9,12,13)            124.141          estimate D2E/DX2                !
 ! A13   A(9,12,14)            127.2869         estimate D2E/DX2                !
 ! A14   A(13,12,14)           108.0994         estimate D2E/DX2                !
 ! A15   A(3,13,4)             110.2907         estimate D2E/DX2                !
 ! A16   A(3,13,12)            115.5124         estimate D2E/DX2                !
 ! A17   A(3,13,15)            107.3649         estimate D2E/DX2                !
 ! A18   A(4,13,12)            109.0046         estimate D2E/DX2                !
 ! A19   A(4,13,15)            112.183          estimate D2E/DX2                !
 ! A20   A(12,13,15)           102.2965         estimate D2E/DX2                !
 ! A21   A(12,14,16)           111.2859         estimate D2E/DX2                !
 ! A22   A(12,14,17)           127.667          estimate D2E/DX2                !
 ! A23   A(16,14,17)           120.8494         estimate D2E/DX2                !
 ! A24   A(5,15,6)             108.9778         estimate D2E/DX2                !
 ! A25   A(5,15,13)            113.941          estimate D2E/DX2                !
 ! A26   A(5,15,16)            114.0096         estimate D2E/DX2                !
 ! A27   A(6,15,13)            108.2308         estimate D2E/DX2                !
 ! A28   A(6,15,16)            107.7965         estimate D2E/DX2                !
 ! A29   A(13,15,16)           103.5352         estimate D2E/DX2                !
 ! A30   A(7,16,8)             110.3888         estimate D2E/DX2                !
 ! A31   A(7,16,14)            109.7645         estimate D2E/DX2                !
 ! A32   A(7,16,15)            110.493          estimate D2E/DX2                !
 ! A33   A(8,16,14)            113.4604         estimate D2E/DX2                !
 ! A34   A(8,16,15)            111.1854         estimate D2E/DX2                !
 ! A35   A(14,16,15)           101.229          estimate D2E/DX2                !
 ! A36   A(11,17,14)           121.2646         estimate D2E/DX2                !
 ! A37   A(11,17,36)           112.4332         estimate D2E/DX2                !
 ! A38   A(14,17,36)           126.3019         estimate D2E/DX2                !
 ! A39   A(11,18,38)           109.9205         estimate D2E/DX2                !
 ! A40   A(11,18,39)           109.6747         estimate D2E/DX2                !
 ! A41   A(11,18,40)           110.1273         estimate D2E/DX2                !
 ! A42   A(38,18,39)           109.285          estimate D2E/DX2                !
 ! A43   A(38,18,40)           109.3014         estimate D2E/DX2                !
 ! A44   A(39,18,40)           108.5061         estimate D2E/DX2                !
 ! A45   A(10,19,41)           109.6906         estimate D2E/DX2                !
 ! A46   A(10,19,42)           109.9492         estimate D2E/DX2                !
 ! A47   A(10,19,43)           109.8661         estimate D2E/DX2                !
 ! A48   A(41,19,42)           108.6591         estimate D2E/DX2                !
 ! A49   A(41,19,43)           109.3776         estimate D2E/DX2                !
 ! A50   A(42,19,43)           109.2763         estimate D2E/DX2                !
 ! A51   A(1,20,30)            118.4702         estimate D2E/DX2                !
 ! A52   A(1,20,36)            113.7473         estimate D2E/DX2                !
 ! A53   A(30,20,36)           127.7823         estimate D2E/DX2                !
 ! A54   A(2,21,22)            118.4463         estimate D2E/DX2                !
 ! A55   A(2,21,28)            112.0578         estimate D2E/DX2                !
 ! A56   A(22,21,28)           129.4539         estimate D2E/DX2                !
 ! A57   A(21,22,23)           124.7973         estimate D2E/DX2                !
 ! A58   A(21,22,24)           118.6979         estimate D2E/DX2                !
 ! A59   A(23,22,24)           116.5035         estimate D2E/DX2                !
 ! A60   A(22,23,25)           121.3957         estimate D2E/DX2                !
 ! A61   A(22,23,44)           123.9131         estimate D2E/DX2                !
 ! A62   A(25,23,44)           114.6894         estimate D2E/DX2                !
 ! A63   A(22,24,26)           121.7238         estimate D2E/DX2                !
 ! A64   A(22,24,45)           122.0179         estimate D2E/DX2                !
 ! A65   A(26,24,45)           116.258          estimate D2E/DX2                !
 ! A66   A(23,25,27)           120.4829         estimate D2E/DX2                !
 ! A67   A(23,25,46)           119.9096         estimate D2E/DX2                !
 ! A68   A(27,25,46)           119.6075         estimate D2E/DX2                !
 ! A69   A(24,26,27)           120.2337         estimate D2E/DX2                !
 ! A70   A(24,26,47)           119.962          estimate D2E/DX2                !
 ! A71   A(27,26,47)           119.8044         estimate D2E/DX2                !
 ! A72   A(25,27,26)           119.6598         estimate D2E/DX2                !
 ! A73   A(25,27,48)           120.1792         estimate D2E/DX2                !
 ! A74   A(26,27,48)           120.1609         estimate D2E/DX2                !
 ! A75   A(9,28,21)            115.5073         estimate D2E/DX2                !
 ! A76   A(9,28,29)            118.6258         estimate D2E/DX2                !
 ! A77   A(21,28,29)           125.6522         estimate D2E/DX2                !
 ! A78   A(28,29,49)           109.6812         estimate D2E/DX2                !
 ! A79   A(28,29,50)           110.7956         estimate D2E/DX2                !
 ! A80   A(28,29,51)           110.8458         estimate D2E/DX2                !
 ! A81   A(49,29,50)           111.9276         estimate D2E/DX2                !
 ! A82   A(49,29,51)           104.8255         estimate D2E/DX2                !
 ! A83   A(50,29,51)           108.6149         estimate D2E/DX2                !
 ! A84   A(20,30,31)           122.8712         estimate D2E/DX2                !
 ! A85   A(20,30,32)           119.2517         estimate D2E/DX2                !
 ! A86   A(31,30,32)           117.827          estimate D2E/DX2                !
 ! A87   A(30,31,33)           120.8656         estimate D2E/DX2                !
 ! A88   A(30,31,52)           121.9718         estimate D2E/DX2                !
 ! A89   A(33,31,52)           117.1237         estimate D2E/DX2                !
 ! A90   A(30,32,34)           121.0234         estimate D2E/DX2                !
 ! A91   A(30,32,53)           121.0976         estimate D2E/DX2                !
 ! A92   A(34,32,53)           117.8727         estimate D2E/DX2                !
 ! A93   A(31,33,35)           120.2616         estimate D2E/DX2                !
 ! A94   A(31,33,54)           119.9304         estimate D2E/DX2                !
 ! A95   A(35,33,54)           119.8052         estimate D2E/DX2                !
 ! A96   A(32,34,35)           120.1606         estimate D2E/DX2                !
 ! A97   A(32,34,55)           119.957          estimate D2E/DX2                !
 ! A98   A(35,34,55)           119.8823         estimate D2E/DX2                !
 ! A99   A(33,35,34)           119.84           estimate D2E/DX2                !
 ! A100  A(33,35,56)           120.0841         estimate D2E/DX2                !
 ! A101  A(34,35,56)           120.0725         estimate D2E/DX2                !
 ! A102  A(17,36,20)           112.3753         estimate D2E/DX2                !
 ! A103  A(17,36,37)           120.1419         estimate D2E/DX2                !
 ! A104  A(20,36,37)           127.3864         estimate D2E/DX2                !
 ! A105  A(36,37,57)           108.5878         estimate D2E/DX2                !
 ! A106  A(36,37,58)           110.2171         estimate D2E/DX2                !
 ! A107  A(36,37,59)           114.2035         estimate D2E/DX2                !
 ! A108  A(57,37,58)           109.3217         estimate D2E/DX2                !
 ! A109  A(57,37,59)           104.2656         estimate D2E/DX2                !
 ! A110  A(58,37,59)           110.0008         estimate D2E/DX2                !
 ! D1    D(20,1,11,17)           7.7484         estimate D2E/DX2                !
 ! D2    D(20,1,11,18)        -129.6046         estimate D2E/DX2                !
 ! D3    D(11,1,20,30)         173.7198         estimate D2E/DX2                !
 ! D4    D(11,1,20,36)          -6.4446         estimate D2E/DX2                !
 ! D5    D(21,2,10,9)           19.5911         estimate D2E/DX2                !
 ! D6    D(21,2,10,19)        -121.1124         estimate D2E/DX2                !
 ! D7    D(10,2,21,22)         166.9784         estimate D2E/DX2                !
 ! D8    D(10,2,21,28)         -10.8858         estimate D2E/DX2                !
 ! D9    D(12,9,10,2)          107.0822         estimate D2E/DX2                !
 ! D10   D(12,9,10,19)        -112.3568         estimate D2E/DX2                !
 ! D11   D(28,9,10,2)          -22.2902         estimate D2E/DX2                !
 ! D12   D(28,9,10,19)         118.2708         estimate D2E/DX2                !
 ! D13   D(10,9,12,13)         173.3976         estimate D2E/DX2                !
 ! D14   D(10,9,12,14)           2.2434         estimate D2E/DX2                !
 ! D15   D(28,9,12,13)         -62.8776         estimate D2E/DX2                !
 ! D16   D(28,9,12,14)         125.9682         estimate D2E/DX2                !
 ! D17   D(10,9,28,21)          14.5153         estimate D2E/DX2                !
 ! D18   D(10,9,28,29)        -160.4622         estimate D2E/DX2                !
 ! D19   D(12,9,28,21)        -113.2505         estimate D2E/DX2                !
 ! D20   D(12,9,28,29)          71.7719         estimate D2E/DX2                !
 ! D21   D(2,10,19,41)         -51.4382         estimate D2E/DX2                !
 ! D22   D(2,10,19,42)        -170.8703         estimate D2E/DX2                !
 ! D23   D(2,10,19,43)          68.827          estimate D2E/DX2                !
 ! D24   D(9,10,19,41)         170.1984         estimate D2E/DX2                !
 ! D25   D(9,10,19,42)          50.7663         estimate D2E/DX2                !
 ! D26   D(9,10,19,43)         -69.5364         estimate D2E/DX2                !
 ! D27   D(1,11,17,14)         172.5007         estimate D2E/DX2                !
 ! D28   D(1,11,17,36)          -7.675          estimate D2E/DX2                !
 ! D29   D(18,11,17,14)        -51.0982         estimate D2E/DX2                !
 ! D30   D(18,11,17,36)        128.7261         estimate D2E/DX2                !
 ! D31   D(1,11,18,38)          66.9447         estimate D2E/DX2                !
 ! D32   D(1,11,18,39)         -53.2303         estimate D2E/DX2                !
 ! D33   D(1,11,18,40)        -172.5741         estimate D2E/DX2                !
 ! D34   D(17,11,18,38)        -66.4351         estimate D2E/DX2                !
 ! D35   D(17,11,18,39)        173.3898         estimate D2E/DX2                !
 ! D36   D(17,11,18,40)         54.046          estimate D2E/DX2                !
 ! D37   D(9,12,13,3)           50.9336         estimate D2E/DX2                !
 ! D38   D(9,12,13,4)          -73.8707         estimate D2E/DX2                !
 ! D39   D(9,12,13,15)         167.1966         estimate D2E/DX2                !
 ! D40   D(14,12,13,3)        -136.4618         estimate D2E/DX2                !
 ! D41   D(14,12,13,4)          98.734          estimate D2E/DX2                !
 ! D42   D(14,12,13,15)        -20.1988         estimate D2E/DX2                !
 ! D43   D(9,12,14,16)         170.0372         estimate D2E/DX2                !
 ! D44   D(9,12,14,17)          -4.8283         estimate D2E/DX2                !
 ! D45   D(13,12,14,16)         -2.2678         estimate D2E/DX2                !
 ! D46   D(13,12,14,17)       -177.1333         estimate D2E/DX2                !
 ! D47   D(3,13,15,5)          -79.2068         estimate D2E/DX2                !
 ! D48   D(3,13,15,6)           42.1832         estimate D2E/DX2                !
 ! D49   D(3,13,15,16)         156.4053         estimate D2E/DX2                !
 ! D50   D(4,13,15,5)           42.1183         estimate D2E/DX2                !
 ! D51   D(4,13,15,6)          163.5084         estimate D2E/DX2                !
 ! D52   D(4,13,15,16)         -82.2696         estimate D2E/DX2                !
 ! D53   D(12,13,15,5)         158.7856         estimate D2E/DX2                !
 ! D54   D(12,13,15,6)         -79.8244         estimate D2E/DX2                !
 ! D55   D(12,13,15,16)         34.3977         estimate D2E/DX2                !
 ! D56   D(12,14,16,7)         -92.8504         estimate D2E/DX2                !
 ! D57   D(12,14,16,8)         143.1284         estimate D2E/DX2                !
 ! D58   D(12,14,16,15)         23.9321         estimate D2E/DX2                !
 ! D59   D(17,14,16,7)          82.4164         estimate D2E/DX2                !
 ! D60   D(17,14,16,8)         -41.6048         estimate D2E/DX2                !
 ! D61   D(17,14,16,15)       -160.801          estimate D2E/DX2                !
 ! D62   D(12,14,17,11)        -77.3899         estimate D2E/DX2                !
 ! D63   D(12,14,17,36)        102.8116         estimate D2E/DX2                !
 ! D64   D(16,14,17,11)        108.184          estimate D2E/DX2                !
 ! D65   D(16,14,17,36)        -71.6145         estimate D2E/DX2                !
 ! D66   D(5,15,16,7)          -43.2969         estimate D2E/DX2                !
 ! D67   D(5,15,16,8)           79.6417         estimate D2E/DX2                !
 ! D68   D(5,15,16,14)        -159.5443         estimate D2E/DX2                !
 ! D69   D(6,15,16,7)         -164.42           estimate D2E/DX2                !
 ! D70   D(6,15,16,8)          -41.4813         estimate D2E/DX2                !
 ! D71   D(6,15,16,14)          79.3327         estimate D2E/DX2                !
 ! D72   D(13,15,16,7)          81.0463         estimate D2E/DX2                !
 ! D73   D(13,15,16,8)        -156.015          estimate D2E/DX2                !
 ! D74   D(13,15,16,14)        -35.201          estimate D2E/DX2                !
 ! D75   D(11,17,36,20)          3.1085         estimate D2E/DX2                !
 ! D76   D(11,17,36,37)        179.7972         estimate D2E/DX2                !
 ! D77   D(14,17,36,20)       -177.0778         estimate D2E/DX2                !
 ! D78   D(14,17,36,37)         -0.3891         estimate D2E/DX2                !
 ! D79   D(1,20,30,31)        -150.7234         estimate D2E/DX2                !
 ! D80   D(1,20,30,32)          26.6425         estimate D2E/DX2                !
 ! D81   D(36,20,30,31)         29.4671         estimate D2E/DX2                !
 ! D82   D(36,20,30,32)       -153.167          estimate D2E/DX2                !
 ! D83   D(1,20,36,17)           2.9851         estimate D2E/DX2                !
 ! D84   D(1,20,36,37)        -173.4106         estimate D2E/DX2                !
 ! D85   D(30,20,36,17)       -177.1978         estimate D2E/DX2                !
 ! D86   D(30,20,36,37)          6.4065         estimate D2E/DX2                !
 ! D87   D(2,21,22,23)         176.4101         estimate D2E/DX2                !
 ! D88   D(2,21,22,24)          -3.1623         estimate D2E/DX2                !
 ! D89   D(28,21,22,23)         -6.1538         estimate D2E/DX2                !
 ! D90   D(28,21,22,24)        174.2739         estimate D2E/DX2                !
 ! D91   D(2,21,28,9)           -0.5459         estimate D2E/DX2                !
 ! D92   D(2,21,28,29)         174.0275         estimate D2E/DX2                !
 ! D93   D(22,21,28,9)        -178.1137         estimate D2E/DX2                !
 ! D94   D(22,21,28,29)         -3.5403         estimate D2E/DX2                !
 ! D95   D(21,22,23,25)       -179.8105         estimate D2E/DX2                !
 ! D96   D(21,22,23,44)         -0.3065         estimate D2E/DX2                !
 ! D97   D(24,22,23,25)         -0.2297         estimate D2E/DX2                !
 ! D98   D(24,22,23,44)        179.2743         estimate D2E/DX2                !
 ! D99   D(21,22,24,26)        179.8852         estimate D2E/DX2                !
 ! D100  D(21,22,24,45)         -0.32           estimate D2E/DX2                !
 ! D101  D(23,22,24,26)          0.2777         estimate D2E/DX2                !
 ! D102  D(23,22,24,45)       -179.9276         estimate D2E/DX2                !
 ! D103  D(22,23,25,27)          0.0429         estimate D2E/DX2                !
 ! D104  D(22,23,25,46)        179.9296         estimate D2E/DX2                !
 ! D105  D(44,23,25,27)       -179.5041         estimate D2E/DX2                !
 ! D106  D(44,23,25,46)          0.3826         estimate D2E/DX2                !
 ! D107  D(22,24,26,27)         -0.1383         estimate D2E/DX2                !
 ! D108  D(22,24,26,47)        179.877          estimate D2E/DX2                !
 ! D109  D(45,24,26,27)       -179.9442         estimate D2E/DX2                !
 ! D110  D(45,24,26,47)          0.071          estimate D2E/DX2                !
 ! D111  D(23,25,27,26)          0.1089         estimate D2E/DX2                !
 ! D112  D(23,25,27,48)        179.992          estimate D2E/DX2                !
 ! D113  D(46,25,27,26)       -179.7782         estimate D2E/DX2                !
 ! D114  D(46,25,27,48)          0.1049         estimate D2E/DX2                !
 ! D115  D(24,26,27,25)         -0.062          estimate D2E/DX2                !
 ! D116  D(24,26,27,48)       -179.9451         estimate D2E/DX2                !
 ! D117  D(47,26,27,25)        179.9228         estimate D2E/DX2                !
 ! D118  D(47,26,27,48)          0.0397         estimate D2E/DX2                !
 ! D119  D(9,28,29,49)         119.6742         estimate D2E/DX2                !
 ! D120  D(9,28,29,50)        -116.2644         estimate D2E/DX2                !
 ! D121  D(9,28,29,51)           4.3979         estimate D2E/DX2                !
 ! D122  D(21,28,29,49)        -54.7457         estimate D2E/DX2                !
 ! D123  D(21,28,29,50)         69.3158         estimate D2E/DX2                !
 ! D124  D(21,28,29,51)       -170.0219         estimate D2E/DX2                !
 ! D125  D(20,30,31,33)        178.9009         estimate D2E/DX2                !
 ! D126  D(20,30,31,52)          1.2362         estimate D2E/DX2                !
 ! D127  D(32,30,31,33)          1.4996         estimate D2E/DX2                !
 ! D128  D(32,30,31,52)       -176.1651         estimate D2E/DX2                !
 ! D129  D(20,30,32,34)       -179.1837         estimate D2E/DX2                !
 ! D130  D(20,30,32,53)          1.7487         estimate D2E/DX2                !
 ! D131  D(31,30,32,34)         -1.6853         estimate D2E/DX2                !
 ! D132  D(31,30,32,53)        179.2471         estimate D2E/DX2                !
 ! D133  D(30,31,33,35)         -0.3865         estimate D2E/DX2                !
 ! D134  D(30,31,33,54)       -179.7775         estimate D2E/DX2                !
 ! D135  D(52,31,33,35)        177.3877         estimate D2E/DX2                !
 ! D136  D(52,31,33,54)         -2.0033         estimate D2E/DX2                !
 ! D137  D(30,32,34,35)          0.7565         estimate D2E/DX2                !
 ! D138  D(30,32,34,55)       -179.3604         estimate D2E/DX2                !
 ! D139  D(53,32,34,35)        179.8533         estimate D2E/DX2                !
 ! D140  D(53,32,34,55)         -0.2636         estimate D2E/DX2                !
 ! D141  D(31,33,35,34)         -0.5916         estimate D2E/DX2                !
 ! D142  D(31,33,35,56)       -179.9187         estimate D2E/DX2                !
 ! D143  D(54,33,35,34)        178.8002         estimate D2E/DX2                !
 ! D144  D(54,33,35,56)         -0.5269         estimate D2E/DX2                !
 ! D145  D(32,34,35,33)          0.4089         estimate D2E/DX2                !
 ! D146  D(32,34,35,56)        179.7361         estimate D2E/DX2                !
 ! D147  D(55,34,35,33)       -179.4743         estimate D2E/DX2                !
 ! D148  D(55,34,35,56)         -0.1471         estimate D2E/DX2                !
 ! D149  D(17,36,37,57)        -49.5429         estimate D2E/DX2                !
 ! D150  D(17,36,37,58)         70.1828         estimate D2E/DX2                !
 ! D151  D(17,36,37,59)       -165.4044         estimate D2E/DX2                !
 ! D152  D(20,36,37,57)        126.6027         estimate D2E/DX2                !
 ! D153  D(20,36,37,58)       -113.6717         estimate D2E/DX2                !
 ! D154  D(20,36,37,59)         10.7411         estimate D2E/DX2                !
 --------------------------------------------------------------------------------
 Trust Radius=3.00D-01 FncErr=1.00D-07 GrdErr=1.00D-06
 Number of steps in this run=    337 maximum allowed number of steps=    354.
 GradGradGradGradGradGradGradGradGradGradGradGradGradGradGradGradGradGrad

 Leave Link  103 at Thu Dec 13 09:18:18 2018, MaxMem=   939524096 cpu:         0.2
 (Enter /pbs_home/pkowalski/g09d01/g09/l202.exe)
 Stoichiometry    C29H22F6S2
 Framework group  C1[X(C29H22F6S2)]
 Deg. of freedom   171
 Full point group                 C1      NOp   1
 Largest Abelian subgroup         C1      NOp   1
 Largest concise Abelian subgroup C1      NOp   1
                         Standard orientation:                         
 ---------------------------------------------------------------------
 Center     Atomic      Atomic             Coordinates (Angstroms)
 Number     Number       Type             X           Y           Z
 ---------------------------------------------------------------------
      1         16           0        2.192999   -1.847338    1.474042
      2         16           0       -1.310956   -2.103134   -0.228143
      3          9           0       -2.731737    3.056272   -0.450887
      4          9           0       -0.989843    3.541121   -1.820217
      5          9           0       -0.687347    5.024352    0.492043
      6          9           0       -1.408539    3.272508    1.721545
      7          9           0        1.507782    3.602196   -0.269726
      8          9           0        1.180697    3.084277    1.919052
      9          6           0       -1.334402    0.356893   -1.357511
     10          6           0       -0.511303   -0.871803   -1.230636
     11          6           0        0.964376   -0.553061    1.525710
     12          6           0       -0.793396    1.560551   -0.546214
     13          6           0       -1.366043    2.962733   -0.619672
     14          6           0        0.343843    1.606055    0.205987
     15          6           0       -0.712500    3.643118    0.576252
     16          6           0        0.653094    3.007505    0.641037
     17          6           0        1.293512    0.473884    0.510956
     18          6           0        0.535135   -0.098492    2.881975
     19          6           0        0.226398   -1.341939   -2.438553
     20          6           0        3.214101   -0.896440    0.315849
     21          6           0       -2.898586   -1.292106   -0.490629
     22          6           0       -4.168019   -2.040387   -0.105311
     23          6           0       -5.479062   -1.505079   -0.185417
     24          6           0       -4.055051   -3.369172    0.380269
     25          6           0       -6.597225   -2.256245    0.191846
     26          6           0       -5.177311   -4.112647    0.753994
     27          6           0       -6.447928   -3.557318    0.659461
     28          6           0       -2.757912   -0.068438   -1.070604
     29          6           0       -3.880275    0.812136   -1.539575
     30          6           0        4.571095   -1.429522   -0.046756
     31          6           0        5.652839   -0.593951   -0.403817
     32          6           0        4.806294   -2.819920    0.019417
     33          6           0        6.905309   -1.134137   -0.711898
     34          6           0        6.059450   -3.354244   -0.293336
     35          6           0        7.107182   -2.512581   -0.662885
     36          6           0        2.624368    0.241064   -0.124377
     37          6           0        3.131006    1.182769   -1.187550
     38          1           0        1.378743    0.408845    3.395480
     39          1           0        0.212004   -0.972884    3.484208
     40          1           0       -0.318988    0.605395    2.796363
     41          1           0        0.928728   -2.153481   -2.155520
     42          1           0        0.808958   -0.504751   -2.876149
     43          1           0       -0.491712   -1.723258   -3.194526
     44          1           0       -5.698863   -0.517484   -0.521911
     45          1           0       -3.100560   -3.863194    0.478751
     46          1           0       -7.587212   -1.823185    0.121950
     47          1           0       -5.058267   -5.124952    1.118927
     48          1           0       -7.316525   -4.134083    0.950168
     49          1           0       -4.527375    0.249490   -2.244418
     50          1           0       -4.454335    1.210571   -0.678381
     51          1           0       -3.491691    1.665071   -2.130667
     52          1           0        5.564533    0.480331   -0.415748
     53          1           0        4.019099   -3.507006    0.299106
     54          1           0        7.724702   -0.479528   -0.980090
     55          1           0        6.217813   -4.424036   -0.246798
     56          1           0        8.078181   -2.927524   -0.900640
     57          1           0        2.331707    1.324931   -1.944278
     58          1           0        3.389853    2.161733   -0.739766
     59          1           0        3.985473    0.794666   -1.764806
 ---------------------------------------------------------------------
 Rotational constants (GHZ):      0.1231490      0.0711140      0.0515132
 Leave Link  202 at Thu Dec 13 09:18:18 2018, MaxMem=   939524096 cpu:         0.1
 (Enter /pbs_home/pkowalski/g09d01/g09/l301.exe)
 General basis read from cards:  (5D, 7F)
 Centers:      38     39     40     41     42     43     44     45     46     47
 Centers:      48     49     50     51     52     53     54     55     56     57
 Centers:      58     59
 S 3 1.00
     Exponent=  1.3010701000D+01 Coefficients=  1.9682158000D-02
     Exponent=  1.9622572000D+00 Coefficients=  1.3796524000D-01
     Exponent=  4.4453796000D-01 Coefficients=  4.7831935000D-01
 S 1 1.00
     Exponent=  1.2194962000D-01 Coefficients=  1.0000000000D+00
 P 1 1.00
     Exponent=  8.0000000000D-01 Coefficients=  1.0000000000D+00
 ****
 Centers:       9     10     11     12     13     14     15     16     17     18
 Centers:      19     20     21     22     23     24     25     26     27     28
 Centers:      29     30     31     32     33     34     35     36     37
 S 5 1.00
     Exponent=  1.2384016938D+03 Coefficients=  5.4568832082D-03
     Exponent=  1.8629004992D+02 Coefficients=  4.0638409211D-02
     Exponent=  4.2251176346D+01 Coefficients=  1.8025593888D-01
     Exponent=  1.1676557932D+01 Coefficients=  4.6315121755D-01
     Exponent=  3.5930506482D+00 Coefficients=  4.4087173314D-01
 S 1 1.00
     Exponent=  4.0245147363D-01 Coefficients=  1.0000000000D+00
 S 1 1.00
     Exponent=  1.3090182668D-01 Coefficients=  1.0000000000D+00
 P 3 1.00
     Exponent=  9.4680970621D+00 Coefficients=  3.8387871728D-02
     Exponent=  2.0103545142D+00 Coefficients=  2.1117025112D-01
     Exponent=  5.4771004707D-01 Coefficients=  5.1328172114D-01
 P 1 1.00
     Exponent=  1.5268613795D-01 Coefficients=  1.0000000000D+00
 D 1 1.00
     Exponent=  8.0000000000D-01 Coefficients=  1.0000000000D+00
 ****
 Centers:       3      4      5      6      7      8
 S 5 1.00
     Exponent=  2.8948325990D+03 Coefficients= -5.3408255515D-03
     Exponent=  4.3541939120D+02 Coefficients= -3.9904258866D-02
     Exponent=  9.8843328866D+01 Coefficients= -1.7912768038D-01
     Exponent=  2.7485198001D+01 Coefficients= -4.6758090825D-01
     Exponent=  8.5405498171D+00 Coefficients= -4.4653131020D-01
 S 1 1.00
     Exponent=  1.0654578038D+00 Coefficients=  1.0000000000D+00
 S 1 1.00
     Exponent=  3.3247346748D-01 Coefficients=  1.0000000000D+00
 P 3 1.00
     Exponent=  2.2696633924D+01 Coefficients= -4.5212874436D-02
     Exponent=  4.9872339257D+00 Coefficients= -2.3754317067D-01
     Exponent=  1.3491613954D+00 Coefficients= -5.1287353587D-01
 P 1 1.00
     Exponent=  3.4829881977D-01 Coefficients=  1.0000000000D+00
 D 1 1.00
     Exponent=  1.4000000000D+00 Coefficients=  1.0000000000D+00
 ****
 Centers:       1      2
 S 5 1.00
     Exponent=  9.1849303010D+03 Coefficients= -2.2294387756D-03
     Exponent=  1.3815105503D+03 Coefficients= -1.6683029937D-02
     Exponent=  3.1387147580D+02 Coefficients= -7.5262436116D-02
     Exponent=  8.8053870623D+01 Coefficients= -1.9376827038D-01
     Exponent=  2.7039914905D+01 Coefficients= -1.7718020803D-01
 S 3 1.00
     Exponent=  4.5648731303D+01 Coefficients= -1.0736062573D-01
     Exponent=  4.9664522326D+00 Coefficients=  6.5066293018D-01
     Exponent=  2.0116242047D+00 Coefficients=  5.9712155354D-01
 S 1 1.00
     Exponent=  3.5661077013D-01 Coefficients=  1.0000000000D+00
 S 1 1.00
     Exponent=  1.3507221477D-01 Coefficients=  1.0000000000D+00
 P 5 1.00
     Exponent=  2.6198233439D+02 Coefficients= -9.2729929822D-03
     Exponent=  6.1306894736D+01 Coefficients= -6.6547669241D-02
     Exponent=  1.9103729887D+01 Coefficients= -2.4828595903D-01
     Exponent=  6.6567720378D+00 Coefficients= -4.8703847402D-01
     Exponent=  2.3959635161D+00 Coefficients= -3.9337850312D-01
 P 1 1.00
     Exponent=  6.1776161679D-01 Coefficients=  1.0000000000D+00
 P 1 1.00
     Exponent=  1.6993376871D-01 Coefficients=  1.0000000000D+00
 D 1 1.00
     Exponent=  5.5000000000D-01 Coefficients=  1.0000000000D+00
 ****
 Ernie: Thresh=  0.10000D-02 Tol=  0.10000D-05 Strict=F.
 There are   673 symmetry adapted cartesian basis functions of A   symmetry.
 There are   636 symmetry adapted basis functions of A   symmetry.
   636 basis functions,  1103 primitive gaussians,   673 cartesian basis functions
   141 alpha electrons      141 beta electrons
       nuclear repulsion energy      4636.7104385458 Hartrees.
 IExCor= 4134 DFT=T Ex+Corr=M06L ExCW=0 ScaHFX=  0.000000
 ScaDFX=  1.000000  1.000000  1.000000  1.000000 ScalE2=  1.000000  1.000000
 IRadAn=      0 IRanWt=     -1 IRanGd=            0 ICorTp=0 IEmpDi=  4
 NAtoms=   59 NActive=   59 NUniq=   59 SFac= 1.00D+00 NAtFMM=   60 NAOKFM=F Big=F
 Integral buffers will be    131072 words long.
 Raffenetti 2 integral format.
 Two-electron integral symmetry is turned on.
 Leave Link  301 at Thu Dec 13 09:18:18 2018, MaxMem=   939524096 cpu:         1.0
 (Enter /pbs_home/pkowalski/g09d01/g09/l302.exe)
 NPDir=0 NMtPBC=     1 NCelOv=     1 NCel=       1 NClECP=     1 NCelD=      1
         NCelK=      1 NCelE2=     1 NClLst=     1 CellRange=     0.0.
 One-electron integrals computed using PRISM.
 NBasis=   636 RedAO= T EigKep=  3.02D-04  NBF=   636
 NBsUse=   636 1.00D-06 EigRej= -1.00D+00 NBFU=   636
 Precomputing XC quadrature grid using
 IXCGrd= 4 IRadAn=           0 IRanWt=          -1 IRanGd=           0 AccXCQ= 0.00D+00.
 Generated NRdTot=       0 NPtTot=           0 NUsed=           0 NTot=          32
 NSgBfM=   614   620   623   623   623 MxSgAt=    59 MxSgA2=    59.
 Leave Link  302 at Thu Dec 13 09:18:20 2018, MaxMem=   939524096 cpu:        16.6
 (Enter /pbs_home/pkowalski/g09d01/g09/l303.exe)
 DipDrv:  MaxL=1.
 Leave Link  303 at Thu Dec 13 09:18:21 2018, MaxMem=   939524096 cpu:         1.6
 (Enter /pbs_home/pkowalski/g09d01/g09/l401.exe)
 ExpMin= 1.22D-01 ExpMax= 9.18D+03 ExpMxC= 1.38D+03 IAcc=1 IRadAn=         1 AccDes= 0.00D+00
 Harris functional with IExCor= 1009 and IRadAn=       1 diagonalized for initial guess.
 HarFok:  IExCor= 1009 AccDes= 0.00D+00 IRadAn=         1 IDoV= 1 UseB2=F ITyADJ=14
 ICtDFT=  3500011 ScaDFX=  1.000000  1.000000  1.000000  1.000000
 FoFCou: FMM=F IPFlag=           0 FMFlag=      100000 FMFlg1=           0
         NFxFlg=           0 DoJE=T BraDBF=F KetDBF=T FulRan=T
         wScrn=  0.000000 ICntrl=     500 IOpCl=  0 I1Cent=   200000004 NGrid=           0
         NMat0=    1 NMatS0=      1 NMatT0=    0 NMatD0=    1 NMtDS0=    0 NMtDT0=    0
 Petite list used in FoFCou.
 Harris En= -2510.12568348566    
 JPrj=0 DoOrth=F DoCkMO=F.
 Leave Link  401 at Thu Dec 13 09:18:25 2018, MaxMem=   939524096 cpu:        30.7
 (Enter /pbs_home/pkowalski/g09d01/g09/l502.exe)
 Closed shell SCF:
 Using DIIS extrapolation, IDIIS=  1040.
 Integral symmetry usage will be decided dynamically.
 IVT=     1387805 IEndB=     1387805 NGot=   939524096 MDV=   938606534
 LenX=   938606534 LenY=   938152932
 Requested convergence on RMS density matrix=1.00D-08 within 128 cycles.
 Requested convergence on MAX density matrix=1.00D-06.
 Requested convergence on             energy=1.00D-06.
 No special actions if energy rises.
 Fock matrices will be formed incrementally for  20 cycles.
 Integral accuracy reduced to 1.0D-05 until final iterations.

 Cycle   1  Pass 0  IDiag  1:
 FoFJK:  IHMeth= 1 ICntrl=     500 DoSepK=F KAlg= 0 I1Cent=   0 FoldK=F
 IRaf= 660000000 NMat=   1 IRICut=       1 DoRegI=T DoRafI=F ISym2E= 0.
 FoFCou: FMM=F IPFlag=           0 FMFlag=      100000 FMFlg1=           0
         NFxFlg=           0 DoJE=T BraDBF=F KetDBF=F FulRan=T
         wScrn=  0.000000 ICntrl=     500 IOpCl=  0 I1Cent=           0 NGrid=           0
         NMat0=    1 NMatS0=      1 NMatT0=    0 NMatD0=    1 NMtDS0=    0 NMtDT0=    0
 Symmetry not used in FoFCou.
 E= -2511.10848132135    
 DIIS: error= 2.33D-02 at cycle   1 NSaved=   1.
 NSaved= 1 IEnMin= 1 EnMin= -2511.10848132135     IErMin= 1 ErrMin= 2.33D-02
 ErrMax= 2.33D-02  0.00D+00 EMaxC= 1.00D-01 BMatC= 7.50D-01 BMatP= 7.50D-01
 IDIUse=3 WtCom= 7.67D-01 WtEn= 2.33D-01
 Coeff-Com:  0.100D+01
 Coeff-En:   0.100D+01
 Coeff:      0.100D+01
 Gap=     0.001 Goal=   None    Shift=    0.000
 GapD=    0.001 DampG=0.250 DampE=0.500 DampFc=0.2500 IDamp=-1.
 Damping current iteration by 2.50D-01
 RMSDP=5.35D-03 MaxDP=2.61D-01              OVMax= 4.23D-01

 Cycle   2  Pass 0  IDiag  1:
 RMSU=  1.32D-03    CP:  9.87D-01
 E= -2511.38499086974     Delta-E=       -0.276509548388 Rises=F Damp=T
 DIIS: error= 1.17D-02 at cycle   2 NSaved=   2.
 NSaved= 2 IEnMin= 2 EnMin= -2511.38499086974     IErMin= 2 ErrMin= 1.17D-02
 ErrMax= 1.17D-02  0.00D+00 EMaxC= 1.00D-01 BMatC= 1.48D-01 BMatP= 7.50D-01
 IDIUse=3 WtCom= 8.83D-01 WtEn= 1.17D-01
 Coeff-Com: -0.446D+00 0.145D+01
 Coeff-En:   0.000D+00 0.100D+01
 Coeff:     -0.394D+00 0.139D+01
 Gap=     0.081 Goal=   None    Shift=    0.000
 RMSDP=2.43D-03 MaxDP=1.14D-01 DE=-2.77D-01 OVMax= 4.99D-01

 Cycle   3  Pass 0  IDiag  1:
 RMSU=  2.39D-03    CP:  9.59D-01  8.91D-01
 E= -2511.55654489556     Delta-E=       -0.171554025816 Rises=F Damp=F
 DIIS: error= 1.26D-02 at cycle   3 NSaved=   3.
 NSaved= 3 IEnMin= 3 EnMin= -2511.55654489556     IErMin= 2 ErrMin= 1.17D-02
 ErrMax= 1.26D-02  0.00D+00 EMaxC= 1.00D-01 BMatC= 2.78D-01 BMatP= 1.48D-01
 IDIUse=2 WtCom= 0.00D+00 WtEn= 1.00D+00
 Coeff-En:   0.000D+00 0.290D+00 0.710D+00
 Coeff:      0.000D+00 0.290D+00 0.710D+00
 Gap=     0.033 Goal=   None    Shift=    0.000
 RMSDP=3.92D-03 MaxDP=2.38D-01 DE=-1.72D-01 OVMax= 6.51D-01

 Cycle   4  Pass 0  IDiag  1:
 RMSU=  2.19D-03    CP:  9.54D-01  2.52D+00 -1.65D-02
 E= -2510.18147275364     Delta-E=        1.375072141916 Rises=F Damp=F
 DIIS: error= 2.78D-02 at cycle   4 NSaved=   4.
 NSaved= 4 IEnMin= 3 EnMin= -2511.55654489556     IErMin= 2 ErrMin= 1.17D-02
 ErrMax= 2.78D-02  0.00D+00 EMaxC= 1.00D-01 BMatC= 1.28D+00 BMatP= 1.48D-01
 IDIUse=2 WtCom= 0.00D+00 WtEn= 1.00D+00
 Coeff-En:   0.000D+00 0.000D+00 0.746D+00 0.254D+00
 Coeff:      0.000D+00 0.000D+00 0.746D+00 0.254D+00
 Gap=     0.119 Goal=   None    Shift=    0.000
 RMSDP=2.36D-03 MaxDP=1.04D-01 DE= 1.38D+00 OVMax= 4.58D-01

 Cycle   5  Pass 0  IDiag  1:
 RMSU=  1.00D-03    CP:  9.61D-01  1.47D+00  3.97D-01  4.20D-01
 E= -2511.75348636627     Delta-E=       -1.572013612628 Rises=F Damp=F
 DIIS: error= 7.31D-03 at cycle   5 NSaved=   5.
 NSaved= 5 IEnMin= 5 EnMin= -2511.75348636627     IErMin= 5 ErrMin= 7.31D-03
 ErrMax= 7.31D-03  0.00D+00 EMaxC= 1.00D-01 BMatC= 1.22D-01 BMatP= 1.48D-01
 IDIUse=3 WtCom= 9.27D-01 WtEn= 7.31D-02
 Coeff-Com: -0.127D+00 0.236D+00 0.351D+00-0.497D-01 0.590D+00
 Coeff-En:   0.000D+00 0.000D+00 0.366D+00 0.000D+00 0.634D+00
 Coeff:     -0.118D+00 0.219D+00 0.352D+00-0.461D-01 0.593D+00
 Gap=     0.043 Goal=   None    Shift=    0.000
 RMSDP=8.85D-04 MaxDP=7.23D-02 DE=-1.57D+00 OVMax= 2.20D-01

 Cycle   6  Pass 0  IDiag  1:
 RMSU=  3.54D-04    CP:  9.60D-01  1.26D+00  6.18D-01  2.05D-01  7.17D-01
 E= -2511.90398668372     Delta-E=       -0.150500317457 Rises=F Damp=F
 DIIS: error= 1.07D-03 at cycle   6 NSaved=   6.
 NSaved= 6 IEnMin= 6 EnMin= -2511.90398668372     IErMin= 6 ErrMin= 1.07D-03
 ErrMax= 1.07D-03  0.00D+00 EMaxC= 1.00D-01 BMatC= 2.91D-03 BMatP= 1.22D-01
 IDIUse=3 WtCom= 9.89D-01 WtEn= 1.07D-02
 Coeff-Com: -0.637D-01 0.102D+00 0.143D+00-0.403D-01 0.309D+00 0.551D+00
 Coeff-En:   0.000D+00 0.000D+00 0.000D+00 0.000D+00 0.000D+00 0.100D+01
 Coeff:     -0.630D-01 0.101D+00 0.141D+00-0.398D-01 0.306D+00 0.555D+00
 Gap=     0.046 Goal=   None    Shift=    0.000
 RMSDP=2.12D-04 MaxDP=1.41D-02 DE=-1.51D-01 OVMax= 3.86D-02

 Cycle   7  Pass 0  IDiag  1:
 RMSU=  1.75D-04    CP:  9.60D-01  1.27D+00  6.16D-01  2.02D-01  7.52D-01
                    CP:  6.81D-01
 E= -2511.90452378354     Delta-E=       -0.000537099813 Rises=F Damp=F
 DIIS: error= 9.77D-04 at cycle   7 NSaved=   7.
 NSaved= 7 IEnMin= 7 EnMin= -2511.90452378354     IErMin= 7 ErrMin= 9.77D-04
 ErrMax= 9.77D-04  0.00D+00 EMaxC= 1.00D-01 BMatC= 2.25D-03 BMatP= 2.91D-03
 IDIUse=3 WtCom= 9.90D-01 WtEn= 9.77D-03
 Coeff-Com: -0.123D-01 0.185D-01 0.224D-01-0.944D-02 0.579D-01 0.455D+00
 Coeff-Com:  0.468D+00
 Coeff-En:   0.000D+00 0.000D+00 0.000D+00 0.000D+00 0.000D+00 0.466D+00
 Coeff-En:   0.534D+00
 Coeff:     -0.121D-01 0.183D-01 0.222D-01-0.934D-02 0.573D-01 0.455D+00
 Coeff:      0.469D+00
 Gap=     0.043 Goal=   None    Shift=    0.000
 RMSDP=1.50D-04 MaxDP=1.12D-02 DE=-5.37D-04 OVMax= 3.55D-02

 Cycle   8  Pass 0  IDiag  1:
 RMSU=  7.39D-05    CP:  9.60D-01  1.27D+00  6.14D-01  2.05D-01  7.55D-01
                    CP:  7.96D-01  2.98D-01
 E= -2511.90630955499     Delta-E=       -0.001785771449 Rises=F Damp=F
 DIIS: error= 4.73D-04 at cycle   8 NSaved=   8.
 NSaved= 8 IEnMin= 8 EnMin= -2511.90630955499     IErMin= 8 ErrMin= 4.73D-04
 ErrMax= 4.73D-04  0.00D+00 EMaxC= 1.00D-01 BMatC= 6.65D-04 BMatP= 2.25D-03
 IDIUse=3 WtCom= 9.95D-01 WtEn= 4.73D-03
 EnCoef did     8 forward-backward iterations
 Coeff-Com: -0.119D-02 0.119D-02 0.275D-02-0.161D-02 0.791D-02 0.293D+00
 Coeff-Com:  0.380D+00 0.318D+00
 Coeff-En:   0.000D+00 0.000D+00 0.000D+00 0.000D+00 0.000D+00 0.983D-01
 Coeff-En:   0.289D+00 0.613D+00
 Coeff:     -0.118D-02 0.118D-02 0.274D-02-0.160D-02 0.787D-02 0.292D+00
 Coeff:      0.380D+00 0.319D+00
 Gap=     0.044 Goal=   None    Shift=    0.000
 RMSDP=7.48D-05 MaxDP=6.05D-03 DE=-1.79D-03 OVMax= 2.26D-02

 Cycle   9  Pass 0  IDiag  1:
 RMSU=  2.97D-05    CP:  9.60D-01  1.26D+00  6.17D-01  2.03D-01  7.40D-01
                    CP:  8.15D-01  5.14D-01  2.75D-01
 E= -2511.90704508190     Delta-E=       -0.000735526913 Rises=F Damp=F
 DIIS: error= 2.30D-04 at cycle   9 NSaved=   9.
 NSaved= 9 IEnMin= 9 EnMin= -2511.90704508190     IErMin= 9 ErrMin= 2.30D-04
 ErrMax= 2.30D-04  0.00D+00 EMaxC= 1.00D-01 BMatC= 6.33D-05 BMatP= 6.65D-04
 IDIUse=3 WtCom= 9.98D-01 WtEn= 2.30D-03
 Coeff-Com:  0.149D-02-0.329D-02-0.105D-04 0.359D-03 0.590D-03 0.166D+00
 Coeff-Com:  0.226D+00 0.248D+00 0.361D+00
 Coeff-En:   0.000D+00 0.000D+00 0.000D+00 0.000D+00 0.000D+00 0.000D+00
 Coeff-En:   0.000D+00 0.991D-01 0.901D+00
 Coeff:      0.149D-02-0.328D-02-0.105D-04 0.359D-03 0.588D-03 0.165D+00
 Coeff:      0.225D+00 0.248D+00 0.362D+00
 Gap=     0.044 Goal=   None    Shift=    0.000
 RMSDP=2.71D-05 MaxDP=2.14D-03 DE=-7.36D-04 OVMax= 8.93D-03

 Cycle  10  Pass 0  IDiag  1:
 RMSU=  1.71D-05    CP:  9.60D-01  1.26D+00  6.15D-01  2.05D-01  7.45D-01
                    CP:  8.14D-01  4.85D-01  3.64D-01  4.02D-01
 E= -2511.90709994204     Delta-E=       -0.000054860143 Rises=F Damp=F
 DIIS: error= 9.25D-05 at cycle  10 NSaved=  10.
 NSaved=10 IEnMin=10 EnMin= -2511.90709994204     IErMin=10 ErrMin= 9.25D-05
 ErrMax= 9.25D-05  0.00D+00 EMaxC= 1.00D-01 BMatC= 1.65D-05 BMatP= 6.33D-05
 IDIUse=1 WtCom= 1.00D+00 WtEn= 0.00D+00
 Coeff-Com:  0.390D-03-0.615D-03-0.928D-03 0.346D-03-0.200D-02 0.440D-01
 Coeff-Com:  0.692D-01 0.127D+00 0.317D+00 0.446D+00
 Coeff:      0.390D-03-0.615D-03-0.928D-03 0.346D-03-0.200D-02 0.440D-01
 Coeff:      0.692D-01 0.127D+00 0.317D+00 0.446D+00
 Gap=     0.044 Goal=   None    Shift=    0.000
 RMSDP=1.43D-05 MaxDP=9.48D-04 DE=-5.49D-05 OVMax= 4.44D-03

 Cycle  11  Pass 0  IDiag  1:
 RMSU=  6.74D-06    CP:  9.60D-01  1.26D+00  6.16D-01  2.04D-01  7.43D-01
                    CP:  8.16D-01  4.99D-01  3.69D-01  5.82D-01  3.82D-01
 E= -2511.90711276495     Delta-E=       -0.000012822904 Rises=F Damp=F
 DIIS: error= 3.39D-05 at cycle  11 NSaved=  11.
 NSaved=11 IEnMin=11 EnMin= -2511.90711276495     IErMin=11 ErrMin= 3.39D-05
 ErrMax= 3.39D-05  0.00D+00 EMaxC= 1.00D-01 BMatC= 3.21D-06 BMatP= 1.65D-05
 IDIUse=1 WtCom= 1.00D+00 WtEn= 0.00D+00
 Coeff-Com: -0.523D-05-0.119D-04-0.536D-03 0.167D-03-0.645D-03 0.473D-02
 Coeff-Com:  0.125D-01 0.555D-01 0.152D+00 0.344D+00 0.432D+00
 Coeff:     -0.523D-05-0.119D-04-0.536D-03 0.167D-03-0.645D-03 0.473D-02
 Coeff:      0.125D-01 0.555D-01 0.152D+00 0.344D+00 0.432D+00
 Gap=     0.044 Goal=   None    Shift=    0.000
 RMSDP=4.38D-06 MaxDP=2.99D-04 DE=-1.28D-05 OVMax= 1.08D-03

 Initial convergence to 1.0D-05 achieved.  Increase integral accuracy.
 Cycle  12  Pass 1  IDiag  1:
 E= -2511.90339886830     Delta-E=        0.003713896648 Rises=F Damp=F
 DIIS: error= 1.55D-04 at cycle   1 NSaved=   1.
 NSaved= 1 IEnMin= 1 EnMin= -2511.90339886830     IErMin= 1 ErrMin= 1.55D-04
 ErrMax= 1.55D-04  0.00D+00 EMaxC= 1.00D-01 BMatC= 6.39D-05 BMatP= 6.39D-05
 IDIUse=3 WtCom= 9.98D-01 WtEn= 1.55D-03
 Coeff-Com:  0.100D+01
 Coeff-En:   0.100D+01
 Coeff:      0.100D+01
 Gap=     0.044 Goal=   None    Shift=    0.000
 RMSDP=4.38D-06 MaxDP=2.99D-04 DE= 3.71D-03 OVMax= 2.33D-03

 Cycle  13  Pass 1  IDiag  1:
 RMSU=  1.95D-04    CP:  1.00D+00
 E= -2511.90346084904     Delta-E=       -0.000061980744 Rises=F Damp=F
 DIIS: error= 6.23D-05 at cycle   2 NSaved=   2.
 NSaved= 2 IEnMin= 2 EnMin= -2511.90346084904     IErMin= 2 ErrMin= 6.23D-05
 ErrMax= 6.23D-05  0.00D+00 EMaxC= 1.00D-01 BMatC= 9.21D-06 BMatP= 6.39D-05
 IDIUse=1 WtCom= 1.00D+00 WtEn= 0.00D+00
 Coeff-Com:  0.181D+00 0.819D+00
 Coeff:      0.181D+00 0.819D+00
 Gap=     0.044 Goal=   None    Shift=    0.000
 RMSDP=2.33D-05 MaxDP=1.69D-03 DE=-6.20D-05 OVMax= 7.21D-03

 Cycle  14  Pass 1  IDiag  1:
 RMSU=  2.32D-05    CP:  1.00D+00  9.96D-01
 E= -2511.90341977773     Delta-E=        0.000041071309 Rises=F Damp=F
 DIIS: error= 1.53D-04 at cycle   3 NSaved=   3.
 NSaved= 3 IEnMin= 2 EnMin= -2511.90346084904     IErMin= 2 ErrMin= 6.23D-05
 ErrMax= 1.53D-04  0.00D+00 EMaxC= 1.00D-01 BMatC= 4.26D-05 BMatP= 9.21D-06
 IDIUse=3 WtCom= 4.47D-01 WtEn= 5.53D-01
 Coeff-Com:  0.536D-01 0.667D+00 0.279D+00
 Coeff-En:   0.000D+00 0.766D+00 0.234D+00
 Coeff:      0.240D-01 0.722D+00 0.254D+00
 Gap=     0.044 Goal=   None    Shift=    0.000
 RMSDP=1.86D-05 MaxDP=1.59D-03 DE= 4.11D-05 OVMax= 6.58D-03

 Cycle  15  Pass 1  IDiag  1:
 RMSU=  8.02D-06    CP:  1.00D+00  1.00D+00  2.78D-01
 E= -2511.90346663507     Delta-E=       -0.000046857334 Rises=F Damp=F
 DIIS: error= 4.46D-05 at cycle   4 NSaved=   4.
 NSaved= 4 IEnMin= 4 EnMin= -2511.90346663507     IErMin= 4 ErrMin= 4.46D-05
 ErrMax= 4.46D-05  0.00D+00 EMaxC= 1.00D-01 BMatC= 3.99D-06 BMatP= 9.21D-06
 IDIUse=1 WtCom= 1.00D+00 WtEn= 0.00D+00
 Coeff-Com:  0.119D-01 0.451D+00 0.195D+00 0.342D+00
 Coeff:      0.119D-01 0.451D+00 0.195D+00 0.342D+00
 Gap=     0.044 Goal=   None    Shift=    0.000
 RMSDP=6.72D-06 MaxDP=4.00D-04 DE=-4.69D-05 OVMax= 1.75D-03

 Cycle  16  Pass 1  IDiag  1:
 RMSU=  3.41D-06    CP:  1.00D+00  1.00D+00  3.31D-01  2.96D-01
 E= -2511.90347078739     Delta-E=       -0.000004152325 Rises=F Damp=F
 DIIS: error= 1.88D-05 at cycle   5 NSaved=   5.
 NSaved= 5 IEnMin= 5 EnMin= -2511.90347078739     IErMin= 5 ErrMin= 1.88D-05
 ErrMax= 1.88D-05  0.00D+00 EMaxC= 1.00D-01 BMatC= 5.38D-07 BMatP= 3.99D-06
 IDIUse=1 WtCom= 1.00D+00 WtEn= 0.00D+00
 Coeff-Com:  0.311D-03 0.229D+00 0.999D-01 0.264D+00 0.407D+00
 Coeff:      0.311D-03 0.229D+00 0.999D-01 0.264D+00 0.407D+00
 Gap=     0.044 Goal=   None    Shift=    0.000
 RMSDP=2.52D-06 MaxDP=1.27D-04 DE=-4.15D-06 OVMax= 7.28D-04

 Cycle  17  Pass 1  IDiag  1:
 RMSU=  1.46D-06    CP:  1.00D+00  1.00D+00  3.07D-01  4.16D-01  4.95D-01
 E= -2511.90347132136     Delta-E=       -0.000000533965 Rises=F Damp=F
 DIIS: error= 8.66D-06 at cycle   6 NSaved=   6.
 NSaved= 6 IEnMin= 6 EnMin= -2511.90347132136     IErMin= 6 ErrMin= 8.66D-06
 ErrMax= 8.66D-06  0.00D+00 EMaxC= 1.00D-01 BMatC= 1.35D-07 BMatP= 5.38D-07
 IDIUse=1 WtCom= 1.00D+00 WtEn= 0.00D+00
 Coeff-Com: -0.223D-02 0.992D-01 0.439D-01 0.153D+00 0.334D+00 0.373D+00
 Coeff:     -0.223D-02 0.992D-01 0.439D-01 0.153D+00 0.334D+00 0.373D+00
 Gap=     0.044 Goal=   None    Shift=    0.000
 RMSDP=9.57D-07 MaxDP=9.52D-05 DE=-5.34D-07 OVMax= 2.56D-04

 Cycle  18  Pass 1  IDiag  1:
 RMSU=  6.09D-07    CP:  1.00D+00  1.00D+00  3.10D-01  4.10D-01  5.74D-01
                    CP:  5.33D-01
 E= -2511.90347145746     Delta-E=       -0.000000136100 Rises=F Damp=F
 DIIS: error= 2.59D-06 at cycle   7 NSaved=   7.
 NSaved= 7 IEnMin= 7 EnMin= -2511.90347145746     IErMin= 7 ErrMin= 2.59D-06
 ErrMax= 2.59D-06  0.00D+00 EMaxC= 1.00D-01 BMatC= 1.55D-08 BMatP= 1.35D-07
 IDIUse=1 WtCom= 1.00D+00 WtEn= 0.00D+00
 Coeff-Com: -0.160D-02 0.265D-01 0.122D-01 0.598D-01 0.170D+00 0.275D+00
 Coeff-Com:  0.458D+00
 Coeff:     -0.160D-02 0.265D-01 0.122D-01 0.598D-01 0.170D+00 0.275D+00
 Coeff:      0.458D+00
 Gap=     0.044 Goal=   None    Shift=    0.000
 RMSDP=4.10D-07 MaxDP=3.08D-05 DE=-1.36D-07 OVMax= 8.68D-05

 Cycle  19  Pass 1  IDiag  1:
 RMSU=  2.68D-07    CP:  1.00D+00  1.00D+00  3.11D-01  4.22D-01  5.72D-01
                    CP:  5.89D-01  5.37D-01
 E= -2511.90347147145     Delta-E=       -0.000000013996 Rises=F Damp=F
 DIIS: error= 1.77D-06 at cycle   8 NSaved=   8.
 NSaved= 8 IEnMin= 8 EnMin= -2511.90347147145     IErMin= 8 ErrMin= 1.77D-06
 ErrMax= 1.77D-06  0.00D+00 EMaxC= 1.00D-01 BMatC= 3.79D-09 BMatP= 1.55D-08
 IDIUse=1 WtCom= 1.00D+00 WtEn= 0.00D+00
 Coeff-Com: -0.835D-03 0.308D-02 0.180D-02 0.188D-01 0.723D-01 0.140D+00
 Coeff-Com:  0.355D+00 0.409D+00
 Coeff:     -0.835D-03 0.308D-02 0.180D-02 0.188D-01 0.723D-01 0.140D+00
 Coeff:      0.355D+00 0.409D+00
 Gap=     0.044 Goal=   None    Shift=    0.000
 RMSDP=1.84D-07 MaxDP=1.26D-05 DE=-1.40D-08 OVMax= 3.31D-05

 Cycle  20  Pass 1  IDiag  1:
 RMSU=  9.64D-08    CP:  1.00D+00  1.00D+00  3.12D-01  4.20D-01  5.85D-01
                    CP:  5.82D-01  6.02D-01  4.61D-01
 E= -2511.90347147540     Delta-E=       -0.000000003943 Rises=F Damp=F
 DIIS: error= 6.34D-07 at cycle   9 NSaved=   9.
 NSaved= 9 IEnMin= 9 EnMin= -2511.90347147540     IErMin= 9 ErrMin= 6.34D-07
 ErrMax= 6.34D-07  0.00D+00 EMaxC= 1.00D-01 BMatC= 5.31D-10 BMatP= 3.79D-09
 IDIUse=1 WtCom= 1.00D+00 WtEn= 0.00D+00
 Coeff-Com: -0.369D-03-0.175D-02-0.545D-03 0.484D-02 0.288D-01 0.632D-01
 Coeff-Com:  0.196D+00 0.298D+00 0.412D+00
 Coeff:     -0.369D-03-0.175D-02-0.545D-03 0.484D-02 0.288D-01 0.632D-01
 Coeff:      0.196D+00 0.298D+00 0.412D+00
 Gap=     0.044 Goal=   None    Shift=    0.000
 RMSDP=6.86D-08 MaxDP=4.56D-06 DE=-3.94D-09 OVMax= 1.28D-05

 Cycle  21  Pass 1  IDiag  1:
 RMSU=  3.75D-08    CP:  1.00D+00  1.00D+00  3.12D-01  4.19D-01  5.87D-01
                    CP:  5.85D-01  6.14D-01  5.31D-01  4.58D-01
 E= -2511.90347147607     Delta-E=       -0.000000000675 Rises=F Damp=F
 DIIS: error= 2.58D-07 at cycle  10 NSaved=  10.
 NSaved=10 IEnMin=10 EnMin= -2511.90347147607     IErMin=10 ErrMin= 2.58D-07
 ErrMax= 2.58D-07  0.00D+00 EMaxC= 1.00D-01 BMatC= 9.83D-11 BMatP= 5.31D-10
 IDIUse=1 WtCom= 1.00D+00 WtEn= 0.00D+00
 Coeff-Com: -0.986D-04-0.208D-02-0.869D-03-0.690D-03 0.531D-02 0.169D-01
 Coeff-Com:  0.701D-01 0.135D+00 0.311D+00 0.466D+00
 Coeff:     -0.986D-04-0.208D-02-0.869D-03-0.690D-03 0.531D-02 0.169D-01
 Coeff:      0.701D-01 0.135D+00 0.311D+00 0.466D+00
 Gap=     0.044 Goal=   None    Shift=    0.000
 RMSDP=2.61D-08 MaxDP=1.45D-06 DE=-6.75D-10 OVMax= 4.72D-06

 Cycle  22  Pass 1  IDiag  1:
 RMSU=  1.44D-08    CP:  1.00D+00  1.00D+00  3.12D-01  4.19D-01  5.88D-01
                    CP:  5.87D-01  6.15D-01  5.16D-01  5.79D-01  5.31D-01
 E= -2511.90347147605     Delta-E=        0.000000000021 Rises=F Damp=F
 DIIS: error= 1.08D-07 at cycle  11 NSaved=  11.
 NSaved=11 IEnMin=10 EnMin= -2511.90347147607     IErMin=11 ErrMin= 1.08D-07
 ErrMax= 1.08D-07  0.00D+00 EMaxC= 1.00D-01 BMatC= 1.06D-11 BMatP= 9.83D-11
 IDIUse=1 WtCom= 1.00D+00 WtEn= 0.00D+00
 Coeff-Com: -0.887D-05-0.107D-02-0.483D-03-0.114D-02-0.878D-03 0.183D-02
 Coeff-Com:  0.159D-01 0.435D-01 0.141D+00 0.304D+00 0.498D+00
 Coeff:     -0.887D-05-0.107D-02-0.483D-03-0.114D-02-0.878D-03 0.183D-02
 Coeff:      0.159D-01 0.435D-01 0.141D+00 0.304D+00 0.498D+00
 Gap=     0.044 Goal=   None    Shift=    0.000
 RMSDP=9.09D-09 MaxDP=5.29D-07 DE= 2.09D-11 OVMax= 1.46D-06

 SCF Done:  E(RM06L) =  -2511.90347148     A.U. after   22 cycles
            NFock= 22  Conv=0.91D-08     -V/T= 2.0070
 KE= 2.494536054327D+03 PE=-1.517581522289D+04 EE= 5.532665258543D+03
 Leave Link  502 at Thu Dec 13 09:27:20 2018, MaxMem=   939524096 cpu:      4260.6
 (Enter /pbs_home/pkowalski/g09d01/g09/l601.exe)
 Copying SCF densities to generalized density rwf, IOpCl= 0 IROHF=0.

 **********************************************************************

            Population analysis using the SCF density.

 **********************************************************************

 Orbital symmetries:
       Occupied  (A) (A) (A) (A) (A) (A) (A) (A) (A) (A) (A) (A)
                 (A) (A) (A) (A) (A) (A) (A) (A) (A) (A) (A) (A)
                 (A) (A) (A) (A) (A) (A) (A) (A) (A) (A) (A) (A)
                 (A) (A) (A) (A) (A) (A) (A) (A) (A) (A) (A) (A)
                 (A) (A) (A) (A) (A) (A) (A) (A) (A) (A) (A) (A)
                 (A) (A) (A) (A) (A) (A) (A) (A) (A) (A) (A) (A)
                 (A) (A) (A) (A) (A) (A) (A) (A) (A) (A) (A) (A)
                 (A) (A) (A) (A) (A) (A) (A) (A) (A) (A) (A) (A)
                 (A) (A) (A) (A) (A) (A) (A) (A) (A) (A) (A) (A)
                 (A) (A) (A) (A) (A) (A) (A) (A) (A) (A) (A) (A)
                 (A) (A) (A) (A) (A) (A) (A) (A) (A) (A) (A) (A)
                 (A) (A) (A) (A) (A) (A) (A) (A) (A)
       Virtual   (A) (A) (A) (A) (A) (A) (A) (A) (A) (A) (A) (A)
                 (A) (A) (A) (A) (A) (A) (A) (A) (A) (A) (A) (A)
                 (A) (A) (A) (A) (A) (A) (A) (A) (A) (A) (A) (A)
                 (A) (A) (A) (A) (A) (A) (A) (A) (A) (A) (A) (A)
                 (A) (A) (A) (A) (A) (A) (A) (A) (A) (A) (A) (A)
                 (A) (A) (A) (A) (A) (A) (A) (A) (A) (A) (A) (A)
                 (A) (A) (A) (A) (A) (A) (A) (A) (A) (A) (A) (A)
                 (A) (A) (A) (A) (A) (A) (A) (A) (A) (A) (A) (A)
                 (A) (A) (A) (A) (A) (A) (A) (A) (A) (A) (A) (A)
                 (A) (A) (A) (A) (A) (A) (A) (A) (A) (A) (A) (A)
                 (A) (A) (A) (A) (A) (A) (A) (A) (A) (A) (A) (A)
                 (A) (A) (A) (A) (A) (A) (A) (A) (A) (A) (A) (A)
                 (A) (A) (A) (A) (A) (A) (A) (A) (A) (A) (A) (A)
                 (A) (A) (A) (A) (A) (A) (A) (A) (A) (A) (A) (A)
                 (A) (A) (A) (A) (A) (A) (A) (A) (A) (A) (A) (A)
                 (A) (A) (A) (A) (A) (A) (A) (A) (A) (A) (A) (A)
                 (A) (A) (A) (A) (A) (A) (A) (A) (A) (A) (A) (A)
                 (A) (A) (A) (A) (A) (A) (A) (A) (A) (A) (A) (A)
                 (A) (A) (A) (A) (A) (A) (A) (A) (A) (A) (A) (A)
                 (A) (A) (A) (A) (A) (A) (A) (A) (A) (A) (A) (A)
                 (A) (A) (A) (A) (A) (A) (A) (A) (A) (A) (A) (A)
                 (A) (A) (A) (A) (A) (A) (A) (A) (A) (A) (A) (A)
                 (A) (A) (A) (A) (A) (A) (A) (A) (A) (A) (A) (A)
                 (A) (A) (A) (A) (A) (A) (A) (A) (A) (A) (A) (A)
                 (A) (A) (A) (A) (A) (A) (A) (A) (A) (A) (A) (A)
                 (A) (A) (A) (A) (A) (A) (A) (A) (A) (A) (A) (A)
                 (A) (A) (A) (A) (A) (A) (A) (A) (A) (A) (A) (A)
                 (A) (A) (A) (A) (A) (A) (A) (A) (A) (A) (A) (A)
                 (A) (A) (A) (A) (A) (A) (A) (A) (A) (A) (A) (A)
                 (A) (A) (A) (A) (A) (A) (A) (A) (A) (A) (A) (A)
                 (A) (A) (A) (A) (A) (A) (A) (A) (A) (A) (A) (A)
                 (A) (A) (A) (A) (A) (A) (A) (A) (A) (A) (A) (A)
                 (A) (A) (A) (A) (A) (A) (A) (A) (A) (A) (A) (A)
                 (A) (A) (A) (A) (A) (A) (A) (A) (A) (A) (A) (A)
                 (A) (A) (A) (A) (A) (A) (A) (A) (A) (A) (A) (A)
                 (A) (A) (A) (A) (A) (A) (A) (A) (A) (A) (A) (A)
                 (A) (A) (A) (A) (A) (A) (A) (A) (A) (A) (A) (A)
                 (A) (A) (A) (A) (A) (A) (A) (A) (A) (A) (A) (A)
                 (A) (A) (A) (A) (A) (A) (A) (A) (A) (A) (A) (A)
                 (A) (A) (A) (A) (A) (A) (A) (A) (A) (A) (A) (A)
                 (A) (A) (A) (A) (A) (A) (A) (A) (A) (A) (A) (A)
                 (A) (A) (A)
 The electronic state is 1-A.
 Alpha  occ. eigenvalues --  -88.53752 -88.53373 -24.53618 -24.53502 -24.53456
 Alpha  occ. eigenvalues --  -24.53453 -24.53432 -24.53186 -10.25218 -10.24852
 Alpha  occ. eigenvalues --  -10.24789 -10.13110 -10.12661 -10.10740 -10.10662
 Alpha  occ. eigenvalues --  -10.10639 -10.10482 -10.10048 -10.09935 -10.09476
 Alpha  occ. eigenvalues --  -10.09348 -10.09304 -10.09196 -10.09054 -10.07786
 Alpha  occ. eigenvalues --  -10.07487 -10.07458 -10.07421 -10.07411 -10.07319
 Alpha  occ. eigenvalues --  -10.07303 -10.07263 -10.07212 -10.07194 -10.07180
 Alpha  occ. eigenvalues --  -10.06940 -10.06907  -7.93222  -7.92805  -5.84594
 Alpha  occ. eigenvalues --   -5.84203  -5.84194  -5.83777  -5.83704  -5.83291
 Alpha  occ. eigenvalues --   -1.23698  -1.22183  -1.21096  -1.18035  -1.17390
 Alpha  occ. eigenvalues --   -1.16860  -0.86718  -0.84453  -0.83957  -0.81780
 Alpha  occ. eigenvalues --   -0.81530  -0.75540  -0.75038  -0.74403  -0.73579
 Alpha  occ. eigenvalues --   -0.71605  -0.71261  -0.71122  -0.70784  -0.69945
 Alpha  occ. eigenvalues --   -0.68964  -0.65747  -0.64747  -0.63180  -0.62981
 Alpha  occ. eigenvalues --   -0.59927  -0.59063  -0.57722  -0.57283  -0.57140
 Alpha  occ. eigenvalues --   -0.56412  -0.55466  -0.54856  -0.53711  -0.51747
 Alpha  occ. eigenvalues --   -0.51474  -0.51249  -0.50863  -0.50293  -0.49734
 Alpha  occ. eigenvalues --   -0.49252  -0.46863  -0.46774  -0.44717  -0.44615
 Alpha  occ. eigenvalues --   -0.43608  -0.43326  -0.42570  -0.42259  -0.42236
 Alpha  occ. eigenvalues --   -0.41552  -0.41286  -0.41040  -0.40677  -0.40424
 Alpha  occ. eigenvalues --   -0.40173  -0.39959  -0.39735  -0.39638  -0.39566
 Alpha  occ. eigenvalues --   -0.39315  -0.38969  -0.38809  -0.38642  -0.38298
 Alpha  occ. eigenvalues --   -0.38045  -0.37907  -0.37647  -0.37365  -0.37053
 Alpha  occ. eigenvalues --   -0.36525  -0.35709  -0.35514  -0.35151  -0.34883
 Alpha  occ. eigenvalues --   -0.34752  -0.33988  -0.33789  -0.33269  -0.32666
 Alpha  occ. eigenvalues --   -0.32039  -0.31787  -0.31569  -0.31500  -0.31265
 Alpha  occ. eigenvalues --   -0.30669  -0.29438  -0.28486  -0.25843  -0.24780
 Alpha  occ. eigenvalues --   -0.24319  -0.24273  -0.23336  -0.21868  -0.20033
 Alpha  occ. eigenvalues --   -0.17913
 Alpha virt. eigenvalues --   -0.13500  -0.08797  -0.06723  -0.05857  -0.04296
 Alpha virt. eigenvalues --   -0.04190  -0.03829  -0.01124  -0.00244   0.01096
 Alpha virt. eigenvalues --    0.01578   0.02263   0.03770   0.05499   0.05928
 Alpha virt. eigenvalues --    0.06184   0.07581   0.07794   0.08787   0.09112
 Alpha virt. eigenvalues --    0.09325   0.10366   0.10410   0.10624   0.11046
 Alpha virt. eigenvalues --    0.11098   0.11285   0.11944   0.12114   0.12414
 Alpha virt. eigenvalues --    0.12669   0.12812   0.12955   0.13321   0.14807
 Alpha virt. eigenvalues --    0.15185   0.15238   0.15678   0.16076   0.16373
 Alpha virt. eigenvalues --    0.16984   0.17105   0.17434   0.18689   0.18959
 Alpha virt. eigenvalues --    0.19600   0.20658   0.20905   0.21907   0.22752
 Alpha virt. eigenvalues --    0.23350   0.24087   0.24313   0.25030   0.26462
 Alpha virt. eigenvalues --    0.27054   0.27139   0.27346   0.27587   0.27689
 Alpha virt. eigenvalues --    0.27874   0.28317   0.29033   0.29309   0.29955
 Alpha virt. eigenvalues --    0.30988   0.31692   0.32609   0.33643   0.34451
 Alpha virt. eigenvalues --    0.35109   0.36219   0.36444   0.37113   0.37355
 Alpha virt. eigenvalues --    0.37880   0.38869   0.39321   0.39628   0.39966
 Alpha virt. eigenvalues --    0.40109   0.40629   0.41034   0.41255   0.42298
 Alpha virt. eigenvalues --    0.43082   0.43361   0.43773   0.43896   0.44243
 Alpha virt. eigenvalues --    0.44945   0.45082   0.45425   0.45612   0.46367
 Alpha virt. eigenvalues --    0.46673   0.46817   0.47074   0.47571   0.47750
 Alpha virt. eigenvalues --    0.48015   0.48186   0.48827   0.49149   0.49320
 Alpha virt. eigenvalues --    0.50299   0.50880   0.51610   0.51887   0.52398
 Alpha virt. eigenvalues --    0.52485   0.52759   0.53333   0.54066   0.54439
 Alpha virt. eigenvalues --    0.55356   0.55603   0.55968   0.56383   0.56761
 Alpha virt. eigenvalues --    0.57213   0.57722   0.58433   0.58853   0.58967
 Alpha virt. eigenvalues --    0.59268   0.59970   0.60078   0.60506   0.60588
 Alpha virt. eigenvalues --    0.60876   0.61195   0.61424   0.61612   0.61829
 Alpha virt. eigenvalues --    0.61892   0.62778   0.62854   0.63235   0.63264
 Alpha virt. eigenvalues --    0.64012   0.64464   0.64584   0.64926   0.65335
 Alpha virt. eigenvalues --    0.65572   0.65917   0.66457   0.66800   0.67174
 Alpha virt. eigenvalues --    0.67354   0.67645   0.68058   0.68184   0.68739
 Alpha virt. eigenvalues --    0.68925   0.69489   0.69887   0.70491   0.70712
 Alpha virt. eigenvalues --    0.71064   0.71162   0.72205   0.72299   0.72380
 Alpha virt. eigenvalues --    0.72937   0.73180   0.73694   0.74086   0.74593
 Alpha virt. eigenvalues --    0.74643   0.75455   0.75983   0.76450   0.76861
 Alpha virt. eigenvalues --    0.77828   0.78175   0.78669   0.79764   0.80624
 Alpha virt. eigenvalues --    0.80947   0.82038   0.82623   0.82880   0.83727
 Alpha virt. eigenvalues --    0.84311   0.85240   0.85508   0.86218   0.88432
 Alpha virt. eigenvalues --    0.88741   0.89257   0.90993   0.91722   0.93312
 Alpha virt. eigenvalues --    0.93847   0.94188   0.95341   0.96396   0.96746
 Alpha virt. eigenvalues --    0.97283   0.97981   0.98329   1.00431   1.01653
 Alpha virt. eigenvalues --    1.02339   1.03118   1.04631   1.05688   1.07041
 Alpha virt. eigenvalues --    1.07410   1.08518   1.08885   1.09676   1.10767
 Alpha virt. eigenvalues --    1.11513   1.12788   1.13385   1.13999   1.14994
 Alpha virt. eigenvalues --    1.15296   1.15930   1.16469   1.17683   1.18618
 Alpha virt. eigenvalues --    1.19223   1.19700   1.20366   1.21915   1.22130
 Alpha virt. eigenvalues --    1.22754   1.23994   1.24118   1.24433   1.24711
 Alpha virt. eigenvalues --    1.25047   1.25700   1.25913   1.26623   1.27055
 Alpha virt. eigenvalues --    1.27551   1.28796   1.29074   1.29412   1.30045
 Alpha virt. eigenvalues --    1.31207   1.32770   1.33168   1.33875   1.35658
 Alpha virt. eigenvalues --    1.36006   1.36710   1.37329   1.38511   1.39937
 Alpha virt. eigenvalues --    1.40493   1.41839   1.43166   1.43953   1.44823
 Alpha virt. eigenvalues --    1.44892   1.45992   1.47194   1.47769   1.48906
 Alpha virt. eigenvalues --    1.49343   1.50267   1.50598   1.51324   1.51634
 Alpha virt. eigenvalues --    1.52969   1.53471   1.53854   1.55716   1.56497
 Alpha virt. eigenvalues --    1.57305   1.57948   1.58804   1.59484   1.61037
 Alpha virt. eigenvalues --    1.62261   1.63443   1.63734   1.64736   1.65204
 Alpha virt. eigenvalues --    1.65461   1.66127   1.66889   1.67926   1.68220
 Alpha virt. eigenvalues --    1.68717   1.69195   1.69965   1.71082   1.71417
 Alpha virt. eigenvalues --    1.71588   1.72361   1.72664   1.73366   1.73705
 Alpha virt. eigenvalues --    1.73931   1.74063   1.74330   1.74985   1.75171
 Alpha virt. eigenvalues --    1.75253   1.75443   1.75884   1.76356   1.76446
 Alpha virt. eigenvalues --    1.77036   1.77822   1.78171   1.78496   1.78857
 Alpha virt. eigenvalues --    1.79903   1.80066   1.80894   1.81148   1.81252
 Alpha virt. eigenvalues --    1.82193   1.82958   1.83541   1.83797   1.84496
 Alpha virt. eigenvalues --    1.85328   1.85909   1.86641   1.87230   1.88610
 Alpha virt. eigenvalues --    1.89145   1.90515   1.91869   1.93229   1.93404
 Alpha virt. eigenvalues --    1.94033   1.95323   1.96033   1.96060   1.96604
 Alpha virt. eigenvalues --    1.98214   1.98503   1.99020   1.99803   1.99878
 Alpha virt. eigenvalues --    2.00011   2.00292   2.00616   2.01799   2.02748
 Alpha virt. eigenvalues --    2.03807   2.04424   2.04919   2.06736   2.07556
 Alpha virt. eigenvalues --    2.07991   2.09115   2.09775   2.10362   2.11234
 Alpha virt. eigenvalues --    2.11416   2.12500   2.13376   2.14054   2.14565
 Alpha virt. eigenvalues --    2.14854   2.14984   2.15728   2.16683   2.16874
 Alpha virt. eigenvalues --    2.17376   2.17779   2.19568   2.20372   2.21558
 Alpha virt. eigenvalues --    2.21860   2.22720   2.23344   2.24325   2.25257
 Alpha virt. eigenvalues --    2.26739   2.27150   2.28176   2.29208   2.29825
 Alpha virt. eigenvalues --    2.30099   2.30352   2.31588   2.32797   2.33825
 Alpha virt. eigenvalues --    2.34547   2.35394   2.35818   2.36171   2.36824
 Alpha virt. eigenvalues --    2.37890   2.38374   2.39388   2.40332   2.42162
 Alpha virt. eigenvalues --    2.42827   2.43258   2.45564   2.46441   2.46961
 Alpha virt. eigenvalues --    2.48367   2.49793   2.51386   2.53589   2.54198
 Alpha virt. eigenvalues --    2.56329   2.56405   2.57141   2.58093   2.59176
 Alpha virt. eigenvalues --    2.60050   2.61753   2.61890   2.62909   2.63368
 Alpha virt. eigenvalues --    2.64445   2.65326   2.65699   2.65881   2.66165
 Alpha virt. eigenvalues --    2.68857   2.69698   2.72819   2.74630   2.75028
 Alpha virt. eigenvalues --    2.75069   2.75750   2.76607   2.79277   2.80743
 Alpha virt. eigenvalues --    2.82375   2.83195   2.85877   2.88201   2.89403
 Alpha virt. eigenvalues --    2.89830   2.90177   2.90391   2.90907   2.91056
 Alpha virt. eigenvalues --    2.91592   2.92712   2.93232   2.93423   2.93662
 Alpha virt. eigenvalues --    2.96171   2.96668   2.98587   3.00919   3.05052
 Alpha virt. eigenvalues --    3.05430   3.05690   3.06055   3.06385   3.07112
 Alpha virt. eigenvalues --    3.07266   3.08200   3.08240   3.08715   3.09055
 Alpha virt. eigenvalues --    3.10590   3.11871   3.12189   3.13533   3.14542
 Alpha virt. eigenvalues --    3.15307   3.16356   3.17175   3.19170   3.20157
 Alpha virt. eigenvalues --    3.22038   3.26824   3.31341   3.32866   3.32933
 Alpha virt. eigenvalues --    3.35327   3.35668   3.36250   3.41581   3.45128
 Alpha virt. eigenvalues --    3.52450   3.53623   3.59844   3.60151   3.67330
 Alpha virt. eigenvalues --    3.72315   3.73314   3.86585   3.87755   3.89037
          Condensed to atoms (all electrons):
 Mulliken charges:
               1
     1  S    0.024859
     2  S    0.043519
     3  F   -0.252420
     4  F   -0.248699
     5  F   -0.244221
     6  F   -0.250084
     7  F   -0.247163
     8  F   -0.251915
     9  C   -0.066942
    10  C   -0.162855
    11  C   -0.167991
    12  C   -0.012349
    13  C    0.526743
    14  C   -0.269467
    15  C    0.468747
    16  C    0.591036
    17  C   -0.046910
    18  C   -0.012417
    19  C    0.017307
    20  C   -0.088865
    21  C   -0.033270
    22  C    0.065885
    23  C   -0.066994
    24  C   -0.066912
    25  C   -0.028716
    26  C   -0.026441
    27  C   -0.032512
    28  C   -0.142739
    29  C    0.004723
    30  C    0.036449
    31  C   -0.058312
    32  C   -0.057894
    33  C   -0.029245
    34  C   -0.027182
    35  C   -0.035551
    36  C   -0.060301
    37  C   -0.001584
    38  H    0.087228
    39  H    0.064795
    40  H    0.071644
    41  H    0.070438
    42  H    0.069836
    43  H    0.100017
    44  H    0.009700
    45  H    0.035304
    46  H    0.036458
    47  H    0.036908
    48  H    0.036874
    49  H    0.075098
    50  H    0.081330
    51  H    0.057389
    52  H    0.028756
    53  H    0.031514
    54  H    0.038354
    55  H    0.037466
    56  H    0.037517
    57  H    0.057427
    58  H    0.085700
    59  H    0.060925
 Sum of Mulliken charges =   0.00000
 Mulliken charges with hydrogens summed into heavy atoms:
               1
     1  S    0.024859
     2  S    0.043519
     3  F   -0.252420
     4  F   -0.248699
     5  F   -0.244221
     6  F   -0.250084
     7  F   -0.247163
     8  F   -0.251915
     9  C   -0.066942
    10  C   -0.162855
    11  C   -0.167991
    12  C   -0.012349
    13  C    0.526743
    14  C   -0.269467
    15  C    0.468747
    16  C    0.591036
    17  C   -0.046910
    18  C    0.211250
    19  C    0.257598
    20  C   -0.088865
    21  C   -0.033270
    22  C    0.065885
    23  C   -0.057294
    24  C   -0.031607
    25  C    0.007741
    26  C    0.010467
    27  C    0.004362
    28  C   -0.142739
    29  C    0.218540
    30  C    0.036449
    31  C   -0.029556
    32  C   -0.026380
    33  C    0.009109
    34  C    0.010285
    35  C    0.001967
    36  C   -0.060301
    37  C    0.202468
 Electronic spatial extent (au):  <R**2>=          20279.8579
 Charge=              0.0000 electrons
 Dipole moment (field-independent basis, Debye):
    X=              0.2000    Y=             -3.8084    Z=             -1.4855  Tot=              4.0928
 Quadrupole moment (field-independent basis, Debye-Ang):
   XX=           -202.1272   YY=           -231.4846   ZZ=           -225.7324
   XY=              3.0219   XZ=             -4.4659   YZ=             -2.4844
 Traceless Quadrupole moment (field-independent basis, Debye-Ang):
   XX=             17.6542   YY=            -11.7032   ZZ=             -5.9510
   XY=              3.0219   XZ=             -4.4659   YZ=             -2.4844
 Octapole moment (field-independent basis, Debye-Ang**2):
  XXX=            -27.0278  YYY=             26.4462  ZZZ=             10.6872  XYY=              4.6814
  XXY=              4.1728  XXZ=            -27.8058  XZZ=             -9.9086  YZZ=             42.3415
  YYZ=             16.4208  XYZ=             17.9994
 Hexadecapole moment (field-independent basis, Debye-Ang**3):
 XXXX=         -15425.3721 YYYY=          -7720.4244 ZZZZ=          -1908.8999 XXXY=            -23.5534
 XXXZ=           -279.4857 YYYX=            -44.2567 YYYZ=            -52.7864 ZZZX=             49.8688
 ZZZY=             43.5440 XXYY=          -3866.2199 XXZZ=          -3347.3166 YYZZ=          -1668.9094
 XXYZ=            -67.7219 YYXZ=            -92.5147 ZZXY=             -8.1922
 N-N= 4.636710438546D+03 E-N=-1.517581516927D+04  KE= 2.494536054327D+03
 No NMR shielding tensors so no spin-rotation constants.
 Leave Link  601 at Thu Dec 13 09:27:21 2018, MaxMem=   939524096 cpu:         6.5
 (Enter /pbs_home/pkowalski/g09d01/g09/l701.exe)
 Compute integral first derivatives.
 ... and contract with generalized density number  0.
 Leave Link  701 at Thu Dec 13 09:27:22 2018, MaxMem=   939524096 cpu:         6.1
 (Enter /pbs_home/pkowalski/g09d01/g09/l702.exe)
 L702 exits ... SP integral derivatives will be done elsewhere.
 Leave Link  702 at Thu Dec 13 09:27:22 2018, MaxMem=   939524096 cpu:         0.2
 (Enter /pbs_home/pkowalski/g09d01/g09/l703.exe)
 Compute integral first derivatives, UseDBF=F ICtDFT=           0.
 Integral derivatives from FoFJK, PRISM(SPDF).
 Calling FoFJK, ICntrl=      2527 FMM=F ISym2X=0 I1Cent= 0 IOpClX= 0 NMat=1 NMatS=1 NMatT=0.
 FoFJK:  IHMeth= 1 ICntrl=    2527 DoSepK=F KAlg= 0 I1Cent=   0 FoldK=F
 IRaf=         0 NMat=   1 IRICut=       1 DoRegI=T DoRafI=F ISym2E= 0.
 FoFCou: FMM=F IPFlag=           0 FMFlag=      100000 FMFlg1=         800
         NFxFlg=           0 DoJE=F BraDBF=F KetDBF=F FulRan=T
         wScrn=  0.000000 ICntrl=    2527 IOpCl=  0 I1Cent=           0 NGrid=           0
         NMat0=    1 NMatS0=      1 NMatT0=    0 NMatD0=    1 NMtDS0=    0 NMtDT0=    0
 Symmetry not used in FoFCou.
 Leave Link  703 at Thu Dec 13 09:29:30 2018, MaxMem=   939524096 cpu:      1022.8
 (Enter /pbs_home/pkowalski/g09d01/g09/l716.exe)
 Dipole        = 7.86969346D-02-1.49835603D+00-5.84445804D-01
 ***** Axes restored to original set *****
 -------------------------------------------------------------------
 Center     Atomic                   Forces (Hartrees/Bohr)
 Number     Number              X              Y              Z
 -------------------------------------------------------------------
      1       16           0.007225148    0.037323323   -0.009672783
      2       16          -0.011929984    0.013621822   -0.029132207
      3        9           0.022943318    0.001213528   -0.011801167
      4        9          -0.016012965   -0.005384048    0.022591411
      5        9          -0.005994311   -0.033956512   -0.000721162
      6        9           0.014940120    0.013531750   -0.022943918
      7        9          -0.007480101   -0.000996079    0.021171203
      8        9          -0.001962057    0.004094234   -0.028962630
      9        6          -0.001220207   -0.022112656    0.064425535
     10        6          -0.033769599    0.020364550   -0.013314799
     11        6           0.056265354    0.048249834   -0.030099492
     12        6          -0.015760400   -0.013717660   -0.050688273
     13        6          -0.012938367   -0.003803166   -0.006648820
     14        6           0.025365050   -0.026810166    0.003938757
     15        6          -0.006662014    0.036200712    0.021665355
     16        6           0.008630342   -0.012189512    0.010381025
     17        6           0.001053261   -0.040666471    0.013183344
     18        6          -0.025983414   -0.012649229   -0.002694031
     19        6           0.033312927   -0.002556837    0.024118627
     20        6           0.023280854   -0.039139668    0.005314803
     21        6          -0.026612719   -0.022872173    0.011189386
     22        6           0.023490819    0.003434603    0.000937180
     23        6          -0.000990618   -0.015962581    0.004561851
     24        6          -0.014983465    0.004982317    0.000327740
     25        6           0.013601775   -0.005349531   -0.000835896
     26        6           0.005401447    0.011136749   -0.002867479
     27        6           0.000538878    0.001531456   -0.000530780
     28        6           0.021471732    0.027311578   -0.006775027
     29        6           0.003897532    0.001668829   -0.001203382
     30        6          -0.019952771   -0.000410104    0.004855147
     31        6           0.003303562   -0.011093728   -0.000537259
     32        6           0.014759829    0.003046704   -0.005521977
     33        6          -0.011933773   -0.006260004    0.002814123
     34        6          -0.004694790    0.011609495    0.002219211
     35        6          -0.003769033    0.002634151    0.000835965
     36        6          -0.047571790    0.029666267    0.002334112
     37        6          -0.005981682   -0.005393265   -0.000857099
     38        1          -0.006239104   -0.002353311   -0.002790909
     39        1           0.001097212    0.008540200    0.002939559
     40        1           0.005033059   -0.003419574    0.003012709
     41        1          -0.002086675    0.002525062   -0.007738775
     42        1          -0.004825672   -0.005446247   -0.001651663
     43        1           0.003021482    0.002108107    0.006313149
     44        1           0.005604616    0.016356816   -0.003938125
     45        1           0.010899245   -0.001022368   -0.001456383
     46        1          -0.004702346    0.004749609   -0.000660280
     47        1           0.001452757   -0.006526786    0.001526064
     48        1          -0.006085228   -0.003514273    0.001392643
     49        1          -0.000305488    0.001580716    0.008866900
     50        1          -0.001554696   -0.000367514   -0.009883619
     51        1          -0.003360053   -0.006395855    0.005525062
     52        1          -0.003822749    0.008782161    0.002398139
     53        1          -0.008567941   -0.001970206    0.001874862
     54        1           0.004903238    0.004685718   -0.000858785
     55        1          -0.000438652   -0.006919146   -0.000124702
     56        1           0.006146513   -0.003162138   -0.001898928
     57        1           0.002644983    0.005210188    0.007421868
     58        1          -0.000795581   -0.003579545   -0.007536847
     59        1          -0.001296808   -0.000160128    0.006211464
 -------------------------------------------------------------------
 Cartesian Forces:  Max     0.064425535 RMS     0.015749215
 Leave Link  716 at Thu Dec 13 09:29:30 2018, MaxMem=   939524096 cpu:         0.2
 (Enter /pbs_home/pkowalski/g09d01/g09/l103.exe)

 GradGradGradGradGradGradGradGradGradGradGradGradGradGradGradGradGradGrad
 Berny optimization.
 FormGI is forming the generalized inverse of G from B-inverse, IUseBI=4.
 GSVD:  received Info=                   1 from GESDD.
 Internal  Forces:  Max     0.059256549 RMS     0.009002983
 Search for a local minimum.
 Step number   1 out of a maximum of  337
 All quantities printed in internal units (Hartrees-Bohrs-Radians)
 RMS Force = .90030D-02 SwitMx=.10000D-02 MixMth= 1
 Mixed Optimization -- RFO/linear search
 Second derivative matrix not updated -- first step.
 ITU=  0
     Eigenvalues ---    0.00230   0.00460   0.00649   0.00661   0.00734
     Eigenvalues ---    0.00735   0.00744   0.00760   0.00853   0.00880
     Eigenvalues ---    0.00884   0.00889   0.00948   0.01067   0.01165
     Eigenvalues ---    0.01211   0.01215   0.01325   0.01408   0.01475
     Eigenvalues ---    0.01562   0.01730   0.01880   0.01886   0.01953
     Eigenvalues ---    0.01955   0.01980   0.02010   0.02028   0.02081
     Eigenvalues ---    0.02089   0.02137   0.02144   0.02154   0.02156
     Eigenvalues ---    0.02169   0.02173   0.02192   0.02218   0.02346
     Eigenvalues ---    0.02684   0.04142   0.05097   0.05175   0.06816
     Eigenvalues ---    0.07151   0.07468   0.07491   0.07496   0.07507
     Eigenvalues ---    0.07532   0.07551   0.07959   0.08226   0.09383
     Eigenvalues ---    0.09880   0.10463   0.11174   0.11820   0.11994
     Eigenvalues ---    0.13801   0.15368   0.15988   0.15998   0.15999
     Eigenvalues ---    0.15999   0.15999   0.16000   0.16000   0.16000
     Eigenvalues ---    0.16000   0.16000   0.16000   0.16000   0.16000
     Eigenvalues ---    0.16000   0.16000   0.16000   0.16000   0.16000
     Eigenvalues ---    0.16000   0.16000   0.16000   0.16000   0.16843
     Eigenvalues ---    0.19278   0.20147   0.21012   0.21998   0.22000
     Eigenvalues ---    0.22000   0.22000   0.22676   0.23451   0.23456
     Eigenvalues ---    0.23985   0.24277   0.24290   0.24619   0.24881
     Eigenvalues ---    0.24882   0.24930   0.24960   0.24972   0.24981
     Eigenvalues ---    0.24999   0.25000   0.25000   0.25069   0.25691
     Eigenvalues ---    0.27050   0.27545   0.27729   0.28952   0.29539
     Eigenvalues ---    0.30069   0.30526   0.30572   0.31464   0.31560
     Eigenvalues ---    0.31774   0.32131   0.32202   0.32558   0.32569
     Eigenvalues ---    0.32577   0.32590   0.32599   0.32606   0.32617
     Eigenvalues ---    0.32618   0.32621   0.32703   0.32802   0.32874
     Eigenvalues ---    0.32899   0.33076   0.33296   0.33484   0.33610
     Eigenvalues ---    0.35656   0.35677   0.35692   0.35700   0.35704
     Eigenvalues ---    0.35708   0.35794   0.36083   0.36241   0.37708
     Eigenvalues ---    0.40290   0.40691   0.40900   0.41171   0.43836
     Eigenvalues ---    0.44307   0.45571   0.45882   0.45945   0.45959
     Eigenvalues ---    0.46526   0.47077   0.47230   0.48241   0.48255
     Eigenvalues ---    0.48373   0.48496   0.49238   0.49540   0.50327
     Eigenvalues ---    0.51715
 RFO step:  Lambda=-9.22892401D-02 EMin= 2.30000000D-03
 Linear search not attempted -- first point.
 Maximum step size (   0.300) exceeded in Quadratic search.
    -- Step size scaled by   0.772
 Iteration  1 RMS(Cart)=  0.12117621 RMS(Int)=  0.00322290
 Iteration  2 RMS(Cart)=  0.00889177 RMS(Int)=  0.00026083
 Iteration  3 RMS(Cart)=  0.00001656 RMS(Int)=  0.00026070
 Iteration  4 RMS(Cart)=  0.00000001 RMS(Int)=  0.00026070
 ITry= 1 IFail=0 DXMaxC= 7.39D-01 DCOld= 1.00D+10 DXMaxT= 3.00D-01 DXLimC= 3.00D+00 Rises=F
 Variable       Old X    -DE/DX   Delta X   Delta X   Delta X     New X
                                 (Linear)    (Quad)   (Total)
    R1        3.37375  -0.01680   0.00000  -0.03834  -0.03807   3.33568
    R2        3.42675  -0.03195   0.00000  -0.06694  -0.06721   3.35954
    R3        3.35958  -0.01345   0.00000  -0.02744  -0.02738   3.33220
    R4        3.40530  -0.01882   0.00000  -0.03723  -0.03741   3.36790
    R5        2.60642  -0.02380   0.00000  -0.03141  -0.03141   2.57501
    R6        2.61669  -0.02621   0.00000  -0.03519  -0.03519   2.58150
    R7        2.61543  -0.03441   0.00000  -0.04609  -0.04609   2.56934
    R8        2.62768  -0.03017   0.00000  -0.04123  -0.04123   2.58645
    R9        2.61414  -0.01831   0.00000  -0.02447  -0.02447   2.58967
   R10        2.61683  -0.02783   0.00000  -0.03736  -0.03736   2.57947
   R11        2.80501  -0.02006   0.00000  -0.03869  -0.03851   2.76650
   R12        2.92736  -0.04700   0.00000  -0.09813  -0.09813   2.82923
   R13        2.85943  -0.01686   0.00000  -0.03488  -0.03480   2.82462
   R14        2.81835  -0.00267   0.00000  -0.00484  -0.00484   2.81351
   R15        2.79824  -0.05926   0.00000  -0.10910  -0.10875   2.68949
   R16        2.82218   0.00512   0.00000   0.00934   0.00934   2.83152
   R17        2.86556  -0.00066   0.00000  -0.00118  -0.00120   2.86436
   R18        2.57807   0.00552   0.00000   0.00718   0.00714   2.58521
   R19        2.87852   0.00336   0.00000   0.00636   0.00640   2.88491
   R20        2.83394  -0.00004   0.00000   0.00008   0.00007   2.83400
   R21        2.85135  -0.02799   0.00000  -0.05307  -0.05307   2.79829
   R22        2.84907   0.00606   0.00000   0.01113   0.01116   2.86024
   R23        2.82135  -0.03623   0.00000  -0.06689  -0.06689   2.75446
   R24        2.09815  -0.00715   0.00000  -0.01320  -0.01320   2.08495
   R25        2.09722  -0.00594   0.00000  -0.01096  -0.01096   2.08626
   R26        2.09778  -0.00603   0.00000  -0.01113  -0.01113   2.08665
   R27        2.09749  -0.00464   0.00000  -0.00855  -0.00855   2.08894
   R28        2.09730  -0.00638   0.00000  -0.01176  -0.01176   2.08554
   R29        2.09801  -0.00697   0.00000  -0.01287  -0.01287   2.08514
   R30        2.83905  -0.02295   0.00000  -0.04282  -0.04282   2.79624
   R31        2.56021   0.01792   0.00000   0.02453   0.02417   2.58438
   R32        2.87826  -0.03462   0.00000  -0.06796  -0.06796   2.81029
   R33        2.57275   0.00477   0.00000   0.00664   0.00652   2.57927
   R34        2.68035  -0.01099   0.00000  -0.01693  -0.01693   2.66342
   R35        2.68196  -0.00905   0.00000  -0.01408  -0.01407   2.66789
   R36        2.64350  -0.00439   0.00000  -0.00616  -0.00616   2.63734
   R37        2.01492   0.01606   0.00000   0.02640   0.02640   2.04131
   R38        2.64014  -0.00564   0.00000  -0.00787  -0.00787   2.63227
   R39        2.03951   0.00961   0.00000   0.01637   0.01637   2.05588
   R40        2.62784   0.00224   0.00000   0.00362   0.00362   2.63145
   R41        2.04624   0.00644   0.00000   0.01107   0.01107   2.05730
   R42        2.62651   0.00289   0.00000   0.00451   0.00450   2.63102
   R43        2.04589   0.00673   0.00000   0.01156   0.01156   2.05745
   R44        2.04547   0.00716   0.00000   0.01230   0.01230   2.05778
   R45        2.83776  -0.00233   0.00000  -0.00434  -0.00434   2.83342
   R46        2.09761  -0.00649   0.00000  -0.01197  -0.01197   2.08563
   R47        2.09576  -0.00731   0.00000  -0.01346  -0.01346   2.08231
   R48        2.09401  -0.00895   0.00000  -0.01642  -0.01642   2.07758
   R49        2.66970  -0.00706   0.00000  -0.01059  -0.01059   2.65911
   R50        2.66773  -0.00445   0.00000  -0.00677  -0.00677   2.66096
   R51        2.64251  -0.00430   0.00000  -0.00600  -0.00600   2.63651
   R52        2.03707   0.00892   0.00000   0.01513   0.01513   2.05220
   R53        2.64137  -0.00601   0.00000  -0.00840  -0.00840   2.63297
   R54        2.04404   0.00825   0.00000   0.01415   0.01415   2.05819
   R55        2.63430  -0.00040   0.00000  -0.00028  -0.00028   2.63402
   R56        2.04566   0.00673   0.00000   0.01157   0.01157   2.05723
   R57        2.63392  -0.00011   0.00000   0.00011   0.00011   2.63403
   R58        2.04553   0.00688   0.00000   0.01182   0.01182   2.05736
   R59        2.04540   0.00717   0.00000   0.01231   0.01231   2.05771
   R60        2.84956  -0.00809   0.00000  -0.01530  -0.01530   2.83426
   R61        2.09728  -0.00545   0.00000  -0.01005  -0.01005   2.08723
   R62        2.09230  -0.00686   0.00000  -0.01257  -0.01257   2.07973
   R63        2.08210  -0.00434   0.00000  -0.00784  -0.00784   2.07426
    A1        1.59664   0.00743   0.00000   0.01749   0.01775   1.61440
    A2        1.57322   0.00947   0.00000   0.02866   0.02785   1.60108
    A3        1.98751  -0.00596   0.00000  -0.00348  -0.00530   1.98221
    A4        1.84708   0.01137   0.00000   0.03750   0.03678   1.88387
    A5        2.03494   0.00608   0.00000   0.03155   0.03094   2.06588
    A6        1.95207  -0.00705   0.00000  -0.01424  -0.01545   1.93661
    A7        2.04976  -0.00604   0.00000  -0.00515  -0.00572   2.04404
    A8        2.05555   0.01952   0.00000   0.05898   0.05899   2.11454
    A9        1.90708  -0.00376   0.00000  -0.00695  -0.00793   1.89915
   A10        2.03168   0.00199   0.00000   0.02069   0.01921   2.05090
   A11        2.06592   0.01152   0.00000   0.04516   0.04389   2.10981
   A12        2.16667   0.00287   0.00000   0.00676   0.00674   2.17341
   A13        2.22158  -0.00507   0.00000  -0.01101  -0.01101   2.21056
   A14        1.88669   0.00204   0.00000   0.00351   0.00351   1.89020
   A15        1.92494  -0.00726   0.00000  -0.02970  -0.02967   1.89527
   A16        2.01607   0.00156   0.00000   0.00774   0.00757   2.02364
   A17        1.87387   0.00350   0.00000   0.01260   0.01251   1.88638
   A18        1.90249   0.00412   0.00000   0.01409   0.01415   1.91663
   A19        1.95796  -0.00208   0.00000  -0.00904  -0.00915   1.94881
   A20        1.78541   0.00066   0.00000   0.00662   0.00659   1.79200
   A21        1.94230  -0.00228   0.00000  -0.00573  -0.00571   1.93659
   A22        2.22821   0.00459   0.00000   0.01092   0.01092   2.23913
   A23        2.10922  -0.00233   0.00000  -0.00504  -0.00505   2.10416
   A24        1.90202  -0.00247   0.00000  -0.00963  -0.00964   1.89238
   A25        1.98864   0.00103   0.00000   0.00405   0.00403   1.99267
   A26        1.98984   0.00260   0.00000   0.01010   0.01007   1.99991
   A27        1.88898  -0.00071   0.00000  -0.00208  -0.00204   1.88695
   A28        1.88140   0.00109   0.00000   0.00495   0.00496   1.88636
   A29        1.80703  -0.00153   0.00000  -0.00734  -0.00733   1.79971
   A30        1.92665  -0.00748   0.00000  -0.03135  -0.03131   1.89533
   A31        1.91575   0.00562   0.00000   0.02006   0.02015   1.93590
   A32        1.92847  -0.00301   0.00000  -0.01157  -0.01177   1.91670
   A33        1.98026  -0.00039   0.00000   0.00200   0.00180   1.98206
   A34        1.94055   0.00393   0.00000   0.01348   0.01340   1.95395
   A35        1.76678   0.00221   0.00000   0.01113   0.01107   1.77785
   A36        2.11647  -0.01040   0.00000  -0.01943  -0.01972   2.09674
   A37        1.96233   0.01682   0.00000   0.02993   0.03043   1.99276
   A38        2.20438  -0.00642   0.00000  -0.01046  -0.01075   2.19363
   A39        1.91847  -0.00131   0.00000  -0.00509  -0.00510   1.91338
   A40        1.91419   0.01006   0.00000   0.03206   0.03194   1.94612
   A41        1.92208   0.00242   0.00000   0.00718   0.00706   1.92914
   A42        1.90738  -0.00413   0.00000  -0.01223  -0.01225   1.89514
   A43        1.90767  -0.00261   0.00000  -0.01052  -0.01052   1.89715
   A44        1.89379  -0.00455   0.00000  -0.01176  -0.01199   1.88180
   A45        1.91446   0.01092   0.00000   0.03537   0.03521   1.94967
   A46        1.91898   0.00382   0.00000   0.01231   0.01204   1.93102
   A47        1.91752  -0.00694   0.00000  -0.02384  -0.02373   1.89379
   A48        1.89646  -0.00320   0.00000  -0.00462  -0.00510   1.89136
   A49        1.90900  -0.00307   0.00000  -0.01063  -0.01044   1.89856
   A50        1.90723  -0.00155   0.00000  -0.00861  -0.00861   1.89862
   A51        2.06770   0.00052   0.00000  -0.00294  -0.00272   2.06497
   A52        1.98526  -0.01788   0.00000  -0.03207  -0.03250   1.95276
   A53        2.23022   0.01736   0.00000   0.03500   0.03522   2.26544
   A54        2.06728  -0.00277   0.00000  -0.00903  -0.00876   2.05852
   A55        1.95578  -0.00735   0.00000  -0.01139  -0.01196   1.94382
   A56        2.25940   0.01012   0.00000   0.02009   0.02034   2.27973
   A57        2.17812  -0.00716   0.00000  -0.01525  -0.01525   2.16287
   A58        2.07167   0.00168   0.00000   0.00469   0.00468   2.07635
   A59        2.03337   0.00548   0.00000   0.01056   0.01057   2.04394
   A60        2.11876  -0.00213   0.00000  -0.00612  -0.00612   2.11263
   A61        2.16269  -0.00649   0.00000  -0.02004  -0.02004   2.14266
   A62        2.00171   0.00862   0.00000   0.02616   0.02616   2.02786
   A63        2.12448  -0.00017   0.00000  -0.00127  -0.00126   2.12322
   A64        2.12961  -0.00543   0.00000  -0.01624  -0.01624   2.11337
   A65        2.02908   0.00560   0.00000   0.01750   0.01750   2.04658
   A66        2.10282   0.00142   0.00000   0.00472   0.00471   2.10754
   A67        2.09282  -0.00267   0.00000  -0.00835  -0.00835   2.08447
   A68        2.08754   0.00125   0.00000   0.00363   0.00363   2.09117
   A69        2.09847  -0.00059   0.00000  -0.00023  -0.00023   2.09824
   A70        2.09373  -0.00106   0.00000  -0.00403  -0.00403   2.08970
   A71        2.09098   0.00165   0.00000   0.00426   0.00427   2.09525
   A72        2.08846  -0.00401   0.00000  -0.00766  -0.00767   2.08079
   A73        2.09752   0.00206   0.00000   0.00399   0.00400   2.10152
   A74        2.09720   0.00195   0.00000   0.00367   0.00367   2.10088
   A75        2.01598  -0.00290   0.00000  -0.00826  -0.00855   2.00744
   A76        2.07041   0.00657   0.00000   0.01568   0.01582   2.08623
   A77        2.19304  -0.00381   0.00000  -0.00844  -0.00838   2.18467
   A78        1.91430  -0.00007   0.00000  -0.00094  -0.00092   1.91338
   A79        1.93375   0.00813   0.00000   0.02382   0.02381   1.95756
   A80        1.93462  -0.00105   0.00000  -0.00151  -0.00154   1.93309
   A81        1.95351  -0.00691   0.00000  -0.02433  -0.02430   1.92920
   A82        1.82955   0.00220   0.00000   0.00885   0.00885   1.83840
   A83        1.89569  -0.00277   0.00000  -0.00715  -0.00720   1.88849
   A84        2.14451  -0.00388   0.00000  -0.00830  -0.00830   2.13620
   A85        2.08133   0.00267   0.00000   0.00647   0.00647   2.08780
   A86        2.05647   0.00120   0.00000   0.00181   0.00181   2.05828
   A87        2.10950  -0.00069   0.00000  -0.00214  -0.00214   2.10736
   A88        2.12881  -0.00394   0.00000  -0.01204  -0.01204   2.11677
   A89        2.04419   0.00461   0.00000   0.01411   0.01411   2.05831
   A90        2.11226   0.00098   0.00000   0.00192   0.00192   2.11417
   A91        2.11355  -0.00411   0.00000  -0.01204  -0.01204   2.10151
   A92        2.05727   0.00313   0.00000   0.01011   0.01011   2.06737
   A93        2.09896   0.00147   0.00000   0.00419   0.00419   2.10315
   A94        2.09318  -0.00192   0.00000  -0.00572  -0.00572   2.08746
   A95        2.09100   0.00045   0.00000   0.00153   0.00153   2.09252
   A96        2.09720  -0.00010   0.00000   0.00024   0.00024   2.09744
   A97        2.09364  -0.00082   0.00000  -0.00279  -0.00279   2.09086
   A98        2.09234   0.00092   0.00000   0.00255   0.00255   2.09489
   A99        2.09160  -0.00286   0.00000  -0.00604  -0.00604   2.08556
   A100       2.09586   0.00144   0.00000   0.00304   0.00304   2.09890
   A101       2.09566   0.00142   0.00000   0.00300   0.00300   2.09866
   A102       1.96132  -0.00197   0.00000  -0.00187  -0.00206   1.95926
   A103       2.09687   0.00145   0.00000   0.00171   0.00177   2.09865
   A104       2.22331   0.00044   0.00000  -0.00041  -0.00033   2.22298
   A105       1.89521   0.00268   0.00000   0.00948   0.00949   1.90470
   A106       1.92365   0.00598   0.00000   0.01614   0.01615   1.93980
   A107       1.99323  -0.00549   0.00000  -0.01594  -0.01589   1.97734
   A108       1.90802  -0.00585   0.00000  -0.01979  -0.01982   1.88820
   A109       1.81978   0.00443   0.00000   0.01777   0.01782   1.83760
   A110       1.91988  -0.00207   0.00000  -0.00837  -0.00833   1.91155
    D1        0.13524  -0.00313   0.00000  -0.03540  -0.03594   0.09930
    D2       -2.26203  -0.01874   0.00000  -0.11887  -0.11830  -2.38032
    D3        3.03198   0.00465   0.00000   0.03506   0.03481   3.06679
    D4       -0.11248   0.00407   0.00000   0.03337   0.03319  -0.07929
    D5        0.34193  -0.00860   0.00000  -0.07639  -0.07622   0.26571
    D6       -2.11381  -0.02481   0.00000  -0.15124  -0.15017  -2.26398
    D7        2.91432   0.00586   0.00000   0.04648   0.04690   2.96123
    D8       -0.18999   0.00582   0.00000   0.05441   0.05497  -0.13502
    D9        1.86894   0.02090   0.00000   0.14146   0.14097   2.00991
   D10       -1.96100   0.02615   0.00000   0.18894   0.18898  -1.77201
   D11       -0.38904   0.00810   0.00000   0.07232   0.07205  -0.31699
   D12        2.06421   0.01335   0.00000   0.11980   0.12006   2.18428
   D13        3.02636  -0.00298   0.00000   0.00459   0.00480   3.03116
   D14        0.03915  -0.00162   0.00000   0.01122   0.01137   0.05053
   D15       -1.09742   0.01303   0.00000   0.08185   0.08169  -1.01573
   D16        2.19856   0.01438   0.00000   0.08848   0.08827   2.28683
   D17        0.25334  -0.00246   0.00000  -0.02807  -0.02817   0.22517
   D18       -2.80059  -0.00071   0.00000  -0.01568  -0.01562  -2.81621
   D19       -1.97659  -0.00868   0.00000  -0.07893  -0.07989  -2.05648
   D20        1.25266  -0.00693   0.00000  -0.06653  -0.06734   1.18532
   D21       -0.89777   0.00500   0.00000   0.03325   0.03383  -0.86394
   D22       -2.98225  -0.00017   0.00000   0.00947   0.00959  -2.97266
   D23        1.20126   0.00373   0.00000   0.02741   0.02764   1.22890
   D24        2.97052  -0.00095   0.00000  -0.01537  -0.01541   2.95512
   D25        0.88604  -0.00612   0.00000  -0.03915  -0.03965   0.84639
   D26       -1.21364  -0.00222   0.00000  -0.02120  -0.02159  -1.23523
   D27        3.01070   0.00199   0.00000   0.02107   0.02116   3.03186
   D28       -0.13395   0.00324   0.00000   0.03431   0.03452  -0.09944
   D29       -0.89183   0.01314   0.00000   0.09393   0.09377  -0.79807
   D30        2.24669   0.01439   0.00000   0.10717   0.10713   2.35382
   D31        1.16841   0.00553   0.00000   0.03499   0.03558   1.20399
   D32       -0.92904   0.00513   0.00000   0.03314   0.03380  -0.89524
   D33       -3.01199   0.00299   0.00000   0.02326   0.02376  -2.98823
   D34       -1.15951  -0.00443   0.00000  -0.03254  -0.03312  -1.19263
   D35        3.02622  -0.00483   0.00000  -0.03439  -0.03489   2.99133
   D36        0.94328  -0.00697   0.00000  -0.04427  -0.04494   0.89834
   D37        0.88896  -0.00382   0.00000  -0.01599  -0.01601   0.87295
   D38       -1.28929   0.00133   0.00000   0.00639   0.00647  -1.28282
   D39        2.91813   0.00157   0.00000   0.00715   0.00721   2.92534
   D40       -2.38171  -0.00554   0.00000  -0.02276  -0.02278  -2.40449
   D41        1.72323  -0.00038   0.00000  -0.00038  -0.00030   1.72293
   D42       -0.35254  -0.00014   0.00000   0.00038   0.00044  -0.35209
   D43        2.96771  -0.00026   0.00000   0.00023   0.00028   2.96799
   D44       -0.08427   0.00015   0.00000  -0.00130  -0.00130  -0.08557
   D45       -0.03958   0.00074   0.00000   0.00553   0.00550  -0.03408
   D46       -3.09156   0.00116   0.00000   0.00399   0.00393  -3.08763
   D47       -1.38242   0.00471   0.00000   0.01717   0.01721  -1.36521
   D48        0.73624   0.00172   0.00000   0.00605   0.00608   0.74231
   D49        2.72979   0.00194   0.00000   0.00734   0.00742   2.73721
   D50        0.73510  -0.00325   0.00000  -0.01687  -0.01686   0.71825
   D51        2.85376  -0.00623   0.00000  -0.02799  -0.02798   2.82577
   D52       -1.43587  -0.00602   0.00000  -0.02670  -0.02664  -1.46251
   D53        2.77133   0.00101   0.00000  -0.00071  -0.00074   2.77059
   D54       -1.39320  -0.00197   0.00000  -0.01183  -0.01187  -1.40507
   D55        0.60035  -0.00176   0.00000  -0.01054  -0.01053   0.58983
   D56       -1.62055  -0.00126   0.00000  -0.00987  -0.01001  -1.63056
   D57        2.49806   0.00452   0.00000   0.01437   0.01437   2.51243
   D58        0.41769  -0.00131   0.00000  -0.00933  -0.00936   0.40834
   D59        1.43844  -0.00124   0.00000  -0.00751  -0.00763   1.43081
   D60       -0.72614   0.00454   0.00000   0.01674   0.01675  -0.70939
   D61       -2.80651  -0.00129   0.00000  -0.00697  -0.00698  -2.81348
   D62       -1.35071  -0.00220   0.00000  -0.01287  -0.01294  -1.36365
   D63        1.79440  -0.00367   0.00000  -0.02813  -0.02802   1.76638
   D64        1.88817  -0.00180   0.00000  -0.01461  -0.01472   1.87345
   D65       -1.24991  -0.00327   0.00000  -0.02987  -0.02980  -1.27971
   D66       -0.75567   0.00592   0.00000   0.02952   0.02950  -0.72617
   D67        1.39001  -0.00303   0.00000  -0.00933  -0.00937   1.38064
   D68       -2.78457  -0.00041   0.00000   0.00558   0.00565  -2.77893
   D69       -2.86967   0.00661   0.00000   0.03171   0.03168  -2.83799
   D70       -0.72399  -0.00234   0.00000  -0.00714  -0.00720  -0.73118
   D71        1.38462   0.00029   0.00000   0.00777   0.00782   1.39244
   D72        1.41453   0.00768   0.00000   0.03542   0.03535   1.44987
   D73       -2.72298  -0.00128   0.00000  -0.00343  -0.00353  -2.72651
   D74       -0.61437   0.00135   0.00000   0.01147   0.01149  -0.60288
   D75        0.05425  -0.00076   0.00000  -0.01105  -0.01116   0.04309
   D76        3.13805  -0.00199   0.00000  -0.02085  -0.02100   3.11705
   D77       -3.09059   0.00056   0.00000   0.00298   0.00306  -3.08754
   D78       -0.00679  -0.00067   0.00000  -0.00682  -0.00679  -0.01358
   D79       -2.63062   0.00201   0.00000   0.01750   0.01750  -2.61312
   D80        0.46500   0.00198   0.00000   0.01712   0.01712   0.48212
   D81        0.51430   0.00276   0.00000   0.01960   0.01960   0.53390
   D82       -2.67327   0.00273   0.00000   0.01922   0.01922  -2.65405
   D83        0.05210  -0.00162   0.00000  -0.01674  -0.01689   0.03521
   D84       -3.02659  -0.00032   0.00000  -0.00615  -0.00627  -3.03285
   D85       -3.09268  -0.00232   0.00000  -0.01871  -0.01884  -3.11153
   D86        0.11182  -0.00102   0.00000  -0.00813  -0.00822   0.10359
   D87        3.07894  -0.00060   0.00000  -0.00141  -0.00120   3.07774
   D88       -0.05519  -0.00061   0.00000  -0.00138  -0.00116  -0.05635
   D89       -0.10740  -0.00106   0.00000  -0.01187  -0.01209  -0.11949
   D90        3.04165  -0.00107   0.00000  -0.01184  -0.01206   3.02960
   D91       -0.00953  -0.00191   0.00000  -0.02149  -0.02195  -0.03148
   D92        3.03735  -0.00320   0.00000  -0.03350  -0.03393   3.00342
   D93       -3.10867  -0.00153   0.00000  -0.01156  -0.01162  -3.12029
   D94       -0.06179  -0.00282   0.00000  -0.02357  -0.02360  -0.08539
   D95       -3.13828  -0.00030   0.00000  -0.00199  -0.00199  -3.14027
   D96       -0.00535  -0.00031   0.00000  -0.00220  -0.00219  -0.00754
   D97       -0.00401  -0.00030   0.00000  -0.00204  -0.00204  -0.00605
   D98        3.12893  -0.00031   0.00000  -0.00225  -0.00225   3.12668
   D99        3.13959   0.00005   0.00000   0.00043   0.00043   3.14002
   D100      -0.00559  -0.00019   0.00000  -0.00128  -0.00126  -0.00685
   D101       0.00485   0.00009   0.00000   0.00056   0.00057   0.00541
   D102      -3.14033  -0.00015   0.00000  -0.00114  -0.00112  -3.14145
   D103       0.00075   0.00026   0.00000   0.00186   0.00185   0.00260
   D104       3.14036   0.00008   0.00000   0.00060   0.00060   3.14096
   D105      -3.13294   0.00034   0.00000   0.00224   0.00224  -3.13069
   D106       0.00668   0.00016   0.00000   0.00099   0.00099   0.00767
   D107      -0.00241   0.00017   0.00000   0.00115   0.00115  -0.00126
   D108       3.13945  -0.00005   0.00000  -0.00037  -0.00037   3.13908
   D109      -3.14062   0.00042   0.00000   0.00283   0.00285  -3.13777
   D110       0.00124   0.00020   0.00000   0.00131   0.00133   0.00257
   D111       0.00190  -0.00002   0.00000  -0.00013  -0.00013   0.00177
   D112       3.14145  -0.00005   0.00000  -0.00033  -0.00033   3.14113
   D113      -3.13772   0.00017   0.00000   0.00114   0.00114  -3.13658
   D114       0.00183   0.00014   0.00000   0.00094   0.00094   0.00278
   D115      -0.00108  -0.00020   0.00000  -0.00135  -0.00134  -0.00243
   D116      -3.14063  -0.00017   0.00000  -0.00115  -0.00115   3.14140
   D117       3.14024   0.00003   0.00000   0.00016   0.00018   3.14042
   D118       0.00069   0.00006   0.00000   0.00037   0.00037   0.00106
   D119       2.08871   0.00152   0.00000   0.00663   0.00656   2.09527
   D120      -2.02920  -0.00172   0.00000  -0.00858  -0.00870  -2.03790
   D121       0.07676  -0.00049   0.00000  -0.00270  -0.00277   0.07399
   D122      -0.95549   0.00334   0.00000   0.02020   0.02030  -0.93519
   D123       1.20979   0.00009   0.00000   0.00499   0.00504   1.21483
   D124      -2.96744   0.00132   0.00000   0.01087   0.01097  -2.95647
   D125       3.12241   0.00005   0.00000  -0.00001  -0.00001   3.12240
   D126       0.02158   0.00024   0.00000   0.00170   0.00169   0.02326
   D127       0.02617   0.00004   0.00000   0.00025   0.00025   0.02642
   D128      -3.07466   0.00023   0.00000   0.00196   0.00194  -3.07272
   D129      -3.12735   0.00008   0.00000   0.00030   0.00030  -3.12705
   D130       0.03052   0.00021   0.00000   0.00134   0.00133   0.03185
   D131      -0.02941  -0.00008   0.00000  -0.00034  -0.00034  -0.02976
   D132       3.12845   0.00005   0.00000   0.00070   0.00069   3.12914
   D133      -0.00675   0.00009   0.00000   0.00043   0.00044  -0.00631
   D134      -3.13771   0.00014   0.00000   0.00087   0.00087  -3.13684
   D135       3.09600  -0.00029   0.00000  -0.00177  -0.00178   3.09422
   D136      -0.03496  -0.00023   0.00000  -0.00133  -0.00134  -0.03631
   D137       0.01320  -0.00005   0.00000  -0.00036  -0.00036   0.01284
   D138      -3.13043   0.00006   0.00000   0.00041   0.00041  -3.13002
   D139       3.13903  -0.00024   0.00000  -0.00157  -0.00157   3.13746
   D140      -0.00460  -0.00013   0.00000  -0.00080  -0.00081  -0.00541
   D141      -0.01032  -0.00016   0.00000  -0.00103  -0.00103  -0.01136
   D142      -3.14017  -0.00006   0.00000  -0.00038  -0.00039  -3.14056
   D143       3.12065  -0.00023   0.00000  -0.00151  -0.00151   3.11914
   D144      -0.00920  -0.00013   0.00000  -0.00086  -0.00087  -0.01006
   D145       0.00714   0.00014   0.00000   0.00098   0.00098   0.00812
   D146       3.13699   0.00004   0.00000   0.00034   0.00034   3.13733
   D147      -3.13242   0.00003   0.00000   0.00022   0.00022  -3.13220
   D148      -0.00257  -0.00007   0.00000  -0.00042  -0.00042  -0.00299
   D149      -0.86469   0.00408   0.00000   0.02540   0.02540  -0.83928
   D150       1.22492   0.00216   0.00000   0.01671   0.01678   1.24170
   D151      -2.88685   0.00003   0.00000   0.00641   0.00645  -2.88040
   D152       2.20963   0.00258   0.00000   0.01396   0.01389   2.22353
   D153      -1.98394   0.00066   0.00000   0.00527   0.00527  -1.97868
   D154       0.18747  -0.00147   0.00000  -0.00503  -0.00506   0.18241
         Item               Value     Threshold  Converged?
 Maximum Force            0.059257     0.000450     NO 
 RMS     Force            0.009003     0.000300     NO 
 Maximum Displacement     0.738969     0.001800     NO 
 RMS     Displacement     0.122746     0.001200     NO 
 Predicted change in Energy=-5.719971D-02
 Lowest energy point so far.  Saving SCF results.
 GradGradGradGradGradGradGradGradGradGradGradGradGradGradGradGradGradGrad

 Leave Link  103 at Thu Dec 13 09:29:31 2018, MaxMem=   939524096 cpu:         2.7
 (Enter /pbs_home/pkowalski/g09d01/g09/l202.exe)
 Stoichiometry    C29H22F6S2
 Framework group  C1[X(C29H22F6S2)]
 Deg. of freedom   171
 Full point group                 C1      NOp   1
 RotChk:  IX=0 Diff= 2.06D-02
 Largest Abelian subgroup         C1      NOp   1
 Largest concise Abelian subgroup C1      NOp   1
                         Standard orientation:                         
 ---------------------------------------------------------------------
 Center     Atomic      Atomic             Coordinates (Angstroms)
 Number     Number       Type             X           Y           Z
 ---------------------------------------------------------------------
      1         16           0        2.262072   -1.693171    1.569868
      2         16           0       -1.370785   -2.137714   -0.192880
      3          9           0       -2.714852    3.012857   -0.447468
      4          9           0       -1.040684    3.450562   -1.831448
      5          9           0       -0.668189    5.001103    0.389238
      6          9           0       -1.347790    3.341222    1.685856
      7          9           0        1.510146    3.586197   -0.339702
      8          9           0        1.255468    3.130286    1.819332
      9          6           0       -1.317875    0.315111   -1.232208
     10          6           0       -0.492026   -0.882043   -1.064880
     11          6           0        1.029028   -0.430080    1.566512
     12          6           0       -0.788622    1.513645   -0.507705
     13          6           0       -1.367089    2.910166   -0.620010
     14          6           0        0.373230    1.586460    0.210842
     15          6           0       -0.684710    3.648736    0.528672
     16          6           0        0.683850    3.004814    0.586154
     17          6           0        1.325280    0.497768    0.528780
     18          6           0        0.514804    0.038594    2.893554
     19          6           0        0.445220   -1.326675   -2.132836
     20          6           0        3.222269   -0.867416    0.322190
     21          6           0       -2.925964   -1.308082   -0.456343
     22          6           0       -4.173764   -2.041784   -0.115359
     23          6           0       -5.464288   -1.482004   -0.202909
     24          6           0       -4.080842   -3.377217    0.333107
     25          6           0       -6.595919   -2.225982    0.134232
     26          6           0       -5.212966   -4.115821    0.669315
     27          6           0       -6.478188   -3.543313    0.569951
     28          6           0       -2.743973   -0.075022   -1.012553
     29          6           0       -3.839870    0.814863   -1.517785
     30          6           0        4.527864   -1.450305   -0.058846
     31          6           0        5.604305   -0.661423   -0.504917
     32          6           0        4.736823   -2.836415    0.074684
     33          6           0        6.828097   -1.245121   -0.833792
     34          6           0        5.959285   -3.416032   -0.258381
     35          6           0        7.008619   -2.622455   -0.718822
     36          6           0        2.592431    0.251655   -0.148237
     37          6           0        3.024342    1.129204   -1.285265
     38          1           0        1.308316    0.591902    3.424099
     39          1           0        0.193736   -0.808086    3.525116
     40          1           0       -0.353301    0.707440    2.758224
     41          1           0        1.121905   -2.124905   -1.776641
     42          1           0        1.060400   -0.481666   -2.487076
     43          1           0       -0.146915   -1.714451   -2.979309
     44          1           0       -5.639976   -0.464957   -0.521683
     45          1           0       -3.116883   -3.873084    0.425180
     46          1           0       -7.580200   -1.767170    0.057410
     47          1           0       -5.105198   -5.144429    1.009530
     48          1           0       -7.364896   -4.118515    0.831969
     49          1           0       -4.465357    0.260164   -2.238313
     50          1           0       -4.458049    1.218346   -0.699702
     51          1           0       -3.424898    1.660921   -2.084073
     52          1           0        5.523358    0.419753   -0.566986
     53          1           0        3.934909   -3.483311    0.427814
     54          1           0        7.649852   -0.616645   -1.172717
     55          1           0        6.093570   -4.491647   -0.156883
     56          1           0        7.965737   -3.073722   -0.975667
     57          1           0        2.184812    1.242850   -1.993947
     58          1           0        3.310027    2.130123   -0.927854
     59          1           0        3.845465    0.702233   -1.875428
 ---------------------------------------------------------------------
 Rotational constants (GHZ):      0.1244652      0.0719459      0.0518835
 Leave Link  202 at Thu Dec 13 09:29:31 2018, MaxMem=   939524096 cpu:         0.0
 (Enter /pbs_home/pkowalski/g09d01/g09/l301.exe)
 Basis read from rwf:  (5D, 7F)
 No pseudopotential information found on rwf file.
 There are   673 symmetry adapted cartesian basis functions of A   symmetry.
 There are   636 symmetry adapted basis functions of A   symmetry.
   636 basis functions,  1103 primitive gaussians,   673 cartesian basis functions
   141 alpha electrons      141 beta electrons
       nuclear repulsion energy      4671.1720155986 Hartrees.
 IExCor= 4134 DFT=T Ex+Corr=M06L ExCW=0 ScaHFX=  0.000000
 ScaDFX=  1.000000  1.000000  1.000000  1.000000 ScalE2=  1.000000  1.000000
 IRadAn=      0 IRanWt=     -1 IRanGd=            0 ICorTp=0 IEmpDi=  4
 NAtoms=   59 NActive=   59 NUniq=   59 SFac= 1.00D+00 NAtFMM=   60 NAOKFM=F Big=F
 Integral buffers will be    131072 words long.
 Raffenetti 2 integral format.
 Two-electron integral symmetry is turned on.
 No density basis found on file   724.
 Leave Link  301 at Thu Dec 13 09:29:31 2018, MaxMem=   939524096 cpu:         0.5
 (Enter /pbs_home/pkowalski/g09d01/g09/l302.exe)
 NPDir=0 NMtPBC=     1 NCelOv=     1 NCel=       1 NClECP=     1 NCelD=      1
         NCelK=      1 NCelE2=     1 NClLst=     1 CellRange=     0.0.
 One-electron integrals computed using PRISM.
 NBasis=   636 RedAO= T EigKep=  2.93D-04  NBF=   636
 NBsUse=   636 1.00D-06 EigRej= -1.00D+00 NBFU=   636
 Precomputing XC quadrature grid using
 IXCGrd= 4 IRadAn=           0 IRanWt=          -1 IRanGd=           0 AccXCQ= 0.00D+00.
 Generated NRdTot=       0 NPtTot=           0 NUsed=           0 NTot=          32
 NSgBfM=   615   615   615   615   624 MxSgAt=    59 MxSgA2=    59.
 Leave Link  302 at Thu Dec 13 09:29:33 2018, MaxMem=   939524096 cpu:        16.3
 (Enter /pbs_home/pkowalski/g09d01/g09/l303.exe)
 DipDrv:  MaxL=1.
 Leave Link  303 at Thu Dec 13 09:29:34 2018, MaxMem=   939524096 cpu:         1.5
 (Enter /pbs_home/pkowalski/g09d01/g09/l401.exe)
 Initial guess from the checkpoint file:  "dae0068freq_open_m06l_air.chk"
 B after Tr=     0.000000    0.000000    0.000000
         Rot=    0.999971    0.007247   -0.000341    0.002114 Ang=   0.87 deg.
 Guess basis will be translated and rotated to current coordinates.
 JPrj=2 DoOrth=T DoCkMO=T.
 Generating alternative initial guess.
 ExpMin= 1.22D-01 ExpMax= 9.18D+03 ExpMxC= 1.38D+03 IAcc=1 IRadAn=         1 AccDes= 0.00D+00
 Harris functional with IExCor= 1009 and IRadAn=       1 diagonalized for initial guess.
 HarFok:  IExCor= 1009 AccDes= 0.00D+00 IRadAn=         1 IDoV= 1 UseB2=F ITyADJ=14
 ICtDFT=  3500011 ScaDFX=  1.000000  1.000000  1.000000  1.000000
 FoFCou: FMM=F IPFlag=           0 FMFlag=      100000 FMFlg1=           0
         NFxFlg=           0 DoJE=T BraDBF=F KetDBF=T FulRan=T
         wScrn=  0.000000 ICntrl=     500 IOpCl=  0 I1Cent=   200000004 NGrid=           0
         NMat0=    1 NMatS0=      1 NMatT0=    0 NMatD0=    1 NMtDS0=    0 NMtDT0=    0
 Petite list used in FoFCou.
 Harris En= -2510.18486928644    
 Leave Link  401 at Thu Dec 13 09:29:39 2018, MaxMem=   939524096 cpu:        42.0
 (Enter /pbs_home/pkowalski/g09d01/g09/l502.exe)
 Closed shell SCF:
 Using DIIS extrapolation, IDIIS=  1040.
 Integral symmetry usage will be decided dynamically.
 IVT=     1387805 IEndB=     1387805 NGot=   939524096 MDV=   938606534
 LenX=   938606534 LenY=   938152932
 Requested convergence on RMS density matrix=1.00D-08 within 128 cycles.
 Requested convergence on MAX density matrix=1.00D-06.
 Requested convergence on             energy=1.00D-06.
 No special actions if energy rises.
 Fock matrices will be formed incrementally for  20 cycles.
 Integral accuracy reduced to 1.0D-05 until final iterations.

 Cycle   1  Pass 0  IDiag  1:
 FoFJK:  IHMeth= 1 ICntrl=     500 DoSepK=F KAlg= 0 I1Cent=   0 FoldK=F
 IRaf= 660000000 NMat=   1 IRICut=       1 DoRegI=T DoRafI=F ISym2E= 0.
 FoFCou: FMM=F IPFlag=           0 FMFlag=      100000 FMFlg1=           0
         NFxFlg=           0 DoJE=T BraDBF=F KetDBF=F FulRan=T
         wScrn=  0.000000 ICntrl=     500 IOpCl=  0 I1Cent=           0 NGrid=           0
         NMat0=    1 NMatS0=      1 NMatT0=    0 NMatD0=    1 NMtDS0=    0 NMtDT0=    0
 Symmetry not used in FoFCou.
 E= -2511.91906427481    
 DIIS: error= 3.84D-03 at cycle   1 NSaved=   1.
 NSaved= 1 IEnMin= 1 EnMin= -2511.91906427481     IErMin= 1 ErrMin= 3.84D-03
 ErrMax= 3.84D-03  0.00D+00 EMaxC= 1.00D-01 BMatC= 2.76D-02 BMatP= 2.76D-02
 IDIUse=3 WtCom= 9.62D-01 WtEn= 3.84D-02
 Coeff-Com:  0.100D+01
 Coeff-En:   0.100D+01
 Coeff:      0.100D+01
 Gap=     0.460 Goal=   None    Shift=    0.000
 GapD=    0.460 DampG=2.000 DampE=1.000 DampFc=2.0000 IDamp=-1.
 RMSDP=7.14D-04 MaxDP=3.03D-02              OVMax= 4.56D-02

 Cycle   2  Pass 0  IDiag  1:
 RMSU=  7.14D-04    CP:  1.00D+00
 E= -2511.96231943006     Delta-E=       -0.043255155244 Rises=F Damp=F
 DIIS: error= 1.22D-03 at cycle   2 NSaved=   2.
 NSaved= 2 IEnMin= 2 EnMin= -2511.96231943006     IErMin= 2 ErrMin= 1.22D-03
 ErrMax= 1.22D-03  0.00D+00 EMaxC= 1.00D-01 BMatC= 2.37D-03 BMatP= 2.76D-02
 IDIUse=3 WtCom= 9.88D-01 WtEn= 1.22D-02
 Coeff-Com:  0.104D+00 0.896D+00
 Coeff-En:   0.000D+00 0.100D+01
 Coeff:      0.103D+00 0.897D+00
 Gap=     0.061 Goal=   None    Shift=    0.000
 RMSDP=3.77D-04 MaxDP=1.99D-02 DE=-4.33D-02 OVMax= 5.67D-02

 Cycle   3  Pass 0  IDiag  1:
 RMSU=  3.60D-04    CP:  1.00D+00  8.45D-01
 E= -2511.95257720520     Delta-E=        0.009742224861 Rises=F Damp=F
 DIIS: error= 3.29D-03 at cycle   3 NSaved=   3.
 NSaved= 3 IEnMin= 2 EnMin= -2511.96231943006     IErMin= 2 ErrMin= 1.22D-03
 ErrMax= 3.29D-03  0.00D+00 EMaxC= 1.00D-01 BMatC= 1.04D-02 BMatP= 2.37D-03
 IDIUse=3 WtCom= 1.49D-01 WtEn= 8.51D-01
 Coeff-Com:  0.887D-02 0.678D+00 0.313D+00
 Coeff-En:   0.000D+00 0.763D+00 0.237D+00
 Coeff:      0.132D-02 0.750D+00 0.248D+00
 Gap=     0.059 Goal=   None    Shift=    0.000
 RMSDP=2.25D-04 MaxDP=1.27D-02 DE= 9.74D-03 OVMax= 3.71D-02

 Cycle   4  Pass 0  IDiag  1:
 RMSU=  7.20D-05    CP:  1.00D+00  9.18D-01  4.25D-01
 E= -2511.96432960449     Delta-E=       -0.011752399298 Rises=F Damp=F
 DIIS: error= 4.62D-04 at cycle   4 NSaved=   4.
 NSaved= 4 IEnMin= 4 EnMin= -2511.96432960449     IErMin= 4 ErrMin= 4.62D-04
 ErrMax= 4.62D-04  0.00D+00 EMaxC= 1.00D-01 BMatC= 5.73D-04 BMatP= 2.37D-03
 IDIUse=3 WtCom= 9.95D-01 WtEn= 4.62D-03
 Coeff-Com: -0.113D-03 0.436D+00 0.124D+00 0.440D+00
 Coeff-En:   0.000D+00 0.223D+00 0.000D+00 0.777D+00
 Coeff:     -0.113D-03 0.435D+00 0.124D+00 0.442D+00
 Gap=     0.060 Goal=   None    Shift=    0.000
 RMSDP=6.97D-05 MaxDP=3.45D-03 DE=-1.18D-02 OVMax= 9.82D-03

 Cycle   5  Pass 0  IDiag  1:
 RMSU=  3.69D-05    CP:  1.00D+00  9.40D-01  3.02D-01  5.01D-01
 E= -2511.96487558891     Delta-E=       -0.000545984419 Rises=F Damp=F
 DIIS: error= 2.84D-04 at cycle   5 NSaved=   5.
 NSaved= 5 IEnMin= 5 EnMin= -2511.96487558891     IErMin= 5 ErrMin= 2.84D-04
 ErrMax= 2.84D-04  0.00D+00 EMaxC= 1.00D-01 BMatC= 7.57D-05 BMatP= 5.73D-04
 IDIUse=3 WtCom= 9.97D-01 WtEn= 2.84D-03
 Coeff-Com: -0.951D-03 0.224D+00 0.468D-01 0.334D+00 0.396D+00
 Coeff-En:   0.000D+00 0.000D+00 0.000D+00 0.966D-01 0.903D+00
 Coeff:     -0.948D-03 0.223D+00 0.466D-01 0.334D+00 0.397D+00
 Gap=     0.060 Goal=   None    Shift=    0.000
 RMSDP=2.92D-05 MaxDP=2.11D-03 DE=-5.46D-04 OVMax= 8.64D-03

 Cycle   6  Pass 0  IDiag  1:
 RMSU=  1.75D-05    CP:  1.00D+00  9.44D-01  3.02D-01  5.77D-01  3.89D-01
 E= -2511.96494673907     Delta-E=       -0.000071150154 Rises=F Damp=F
 DIIS: error= 1.08D-04 at cycle   6 NSaved=   6.
 NSaved= 6 IEnMin= 6 EnMin= -2511.96494673907     IErMin= 6 ErrMin= 1.08D-04
 ErrMax= 1.08D-04  0.00D+00 EMaxC= 1.00D-01 BMatC= 1.67D-05 BMatP= 7.57D-05
 IDIUse=3 WtCom= 9.99D-01 WtEn= 1.08D-03
 Coeff-Com: -0.580D-03 0.101D+00 0.160D-01 0.190D+00 0.319D+00 0.374D+00
 Coeff-En:   0.000D+00 0.000D+00 0.000D+00 0.000D+00 0.220D+00 0.780D+00
 Coeff:     -0.579D-03 0.101D+00 0.160D-01 0.189D+00 0.319D+00 0.375D+00
 Gap=     0.060 Goal=   None    Shift=    0.000
 RMSDP=1.33D-05 MaxDP=8.24D-04 DE=-7.12D-05 OVMax= 3.87D-03

 Cycle   7  Pass 0  IDiag  1:
 RMSU=  6.82D-06    CP:  1.00D+00  9.43D-01  3.04D-01  5.62D-01  5.27D-01
                    CP:  4.17D-01
 E= -2511.96496177352     Delta-E=       -0.000015034459 Rises=F Damp=F
 DIIS: error= 3.11D-05 at cycle   7 NSaved=   7.
 NSaved= 7 IEnMin= 7 EnMin= -2511.96496177352     IErMin= 7 ErrMin= 3.11D-05
 ErrMax= 3.11D-05  0.00D+00 EMaxC= 1.00D-01 BMatC= 2.18D-06 BMatP= 1.67D-05
 IDIUse=1 WtCom= 1.00D+00 WtEn= 0.00D+00
 Coeff-Com: -0.295D-03 0.335D-01 0.330D-02 0.793D-01 0.165D+00 0.285D+00
 Coeff-Com:  0.434D+00
 Coeff:     -0.295D-03 0.335D-01 0.330D-02 0.793D-01 0.165D+00 0.285D+00
 Coeff:      0.434D+00
 Gap=     0.060 Goal=   None    Shift=    0.000
 RMSDP=4.57D-06 MaxDP=2.63D-04 DE=-1.50D-05 OVMax= 1.11D-03

 Initial convergence to 1.0D-05 achieved.  Increase integral accuracy.
 Cycle   8  Pass 1  IDiag  1:
 E= -2511.96116796458     Delta-E=        0.003793808946 Rises=F Damp=F
 DIIS: error= 1.56D-04 at cycle   1 NSaved=   1.
 NSaved= 1 IEnMin= 1 EnMin= -2511.96116796458     IErMin= 1 ErrMin= 1.56D-04
 ErrMax= 1.56D-04  0.00D+00 EMaxC= 1.00D-01 BMatC= 6.43D-05 BMatP= 6.43D-05
 IDIUse=3 WtCom= 9.98D-01 WtEn= 1.56D-03
 Coeff-Com:  0.100D+01
 Coeff-En:   0.100D+01
 Coeff:      0.100D+01
 Gap=     0.060 Goal=   None    Shift=    0.000
 RMSDP=4.57D-06 MaxDP=2.63D-04 DE= 3.79D-03 OVMax= 1.33D-03

 Cycle   9  Pass 1  IDiag  1:
 RMSU=  2.08D-04    CP:  1.00D+00
 E= -2511.96123355723     Delta-E=       -0.000065592650 Rises=F Damp=F
 DIIS: error= 9.81D-05 at cycle   2 NSaved=   2.
 NSaved= 2 IEnMin= 2 EnMin= -2511.96123355723     IErMin= 2 ErrMin= 9.81D-05
 ErrMax= 9.81D-05  0.00D+00 EMaxC= 1.00D-01 BMatC= 7.87D-06 BMatP= 6.43D-05
 IDIUse=1 WtCom= 1.00D+00 WtEn= 0.00D+00
 Coeff-Com:  0.163D+00 0.837D+00
 Coeff:      0.163D+00 0.837D+00
 Gap=     0.060 Goal=   None    Shift=    0.000
 RMSDP=1.97D-05 MaxDP=1.25D-03 DE=-6.56D-05 OVMax= 3.00D-03

 Cycle  10  Pass 1  IDiag  1:
 RMSU=  1.97D-05    CP:  1.00D+00  1.00D+00
 E= -2511.96120680882     Delta-E=        0.000026748409 Rises=F Damp=F
 DIIS: error= 1.93D-04 at cycle   3 NSaved=   3.
 NSaved= 3 IEnMin= 2 EnMin= -2511.96123355723     IErMin= 2 ErrMin= 9.81D-05
 ErrMax= 1.93D-04  0.00D+00 EMaxC= 1.00D-01 BMatC= 2.87D-05 BMatP= 7.87D-06
 IDIUse=3 WtCom= 4.19D-01 WtEn= 5.81D-01
 Coeff-Com:  0.343D-01 0.649D+00 0.316D+00
 Coeff-En:   0.000D+00 0.736D+00 0.264D+00
 Coeff:      0.144D-01 0.700D+00 0.286D+00
 Gap=     0.060 Goal=   None    Shift=    0.000
 RMSDP=1.33D-05 MaxDP=7.46D-04 DE= 2.67D-05 OVMax= 2.26D-03

 Cycle  11  Pass 1  IDiag  1:
 RMSU=  5.39D-06    CP:  1.00D+00  1.00D+00  3.81D-01
 E= -2511.96124148061     Delta-E=       -0.000034671790 Rises=F Damp=F
 DIIS: error= 2.36D-05 at cycle   4 NSaved=   4.
 NSaved= 4 IEnMin= 4 EnMin= -2511.96124148061     IErMin= 4 ErrMin= 2.36D-05
 ErrMax= 2.36D-05  0.00D+00 EMaxC= 1.00D-01 BMatC= 1.29D-06 BMatP= 7.87D-06
 IDIUse=1 WtCom= 1.00D+00 WtEn= 0.00D+00
 Coeff-Com:  0.498D-02 0.386D+00 0.173D+00 0.437D+00
 Coeff:      0.498D-02 0.386D+00 0.173D+00 0.437D+00
 Gap=     0.060 Goal=   None    Shift=    0.000
 RMSDP=3.28D-06 MaxDP=2.38D-04 DE=-3.47D-05 OVMax= 5.87D-04

 Cycle  12  Pass 1  IDiag  1:
 RMSU=  2.21D-06    CP:  1.00D+00  1.00D+00  3.47D-01  5.70D-01
 E= -2511.96124273616     Delta-E=       -0.000001255550 Rises=F Damp=F
 DIIS: error= 1.49D-05 at cycle   5 NSaved=   5.
 NSaved= 5 IEnMin= 5 EnMin= -2511.96124273616     IErMin= 5 ErrMin= 1.49D-05
 ErrMax= 1.49D-05  0.00D+00 EMaxC= 1.00D-01 BMatC= 1.57D-07 BMatP= 1.29D-06
 IDIUse=1 WtCom= 1.00D+00 WtEn= 0.00D+00
 Coeff-Com: -0.217D-02 0.154D+00 0.684D-01 0.281D+00 0.498D+00
 Coeff:     -0.217D-02 0.154D+00 0.684D-01 0.281D+00 0.498D+00
 Gap=     0.060 Goal=   None    Shift=    0.000
 RMSDP=1.34D-06 MaxDP=8.04D-05 DE=-1.26D-06 OVMax= 3.51D-04

 Cycle  13  Pass 1  IDiag  1:
 RMSU=  1.13D-06    CP:  1.00D+00  1.00D+00  3.46D-01  5.95D-01  6.78D-01
 E= -2511.96124283368     Delta-E=       -0.000000097521 Rises=F Damp=F
 DIIS: error= 8.98D-06 at cycle   6 NSaved=   6.
 NSaved= 6 IEnMin= 6 EnMin= -2511.96124283368     IErMin= 6 ErrMin= 8.98D-06
 ErrMax= 8.98D-06  0.00D+00 EMaxC= 1.00D-01 BMatC= 6.60D-08 BMatP= 1.57D-07
 IDIUse=1 WtCom= 1.00D+00 WtEn= 0.00D+00
 Coeff-Com: -0.229D-02 0.675D-01 0.291D-01 0.163D+00 0.396D+00 0.346D+00
 Coeff:     -0.229D-02 0.675D-01 0.291D-01 0.163D+00 0.396D+00 0.346D+00
 Gap=     0.060 Goal=   None    Shift=    0.000
 RMSDP=8.71D-07 MaxDP=6.49D-05 DE=-9.75D-08 OVMax= 2.58D-04

 Cycle  14  Pass 1  IDiag  1:
 RMSU=  5.00D-07    CP:  1.00D+00  1.00D+00  3.54D-01  6.00D-01  7.42D-01
                    CP:  3.97D-01
 E= -2511.96124289725     Delta-E=       -0.000000063568 Rises=F Damp=F
 DIIS: error= 3.01D-06 at cycle   7 NSaved=   7.
 NSaved= 7 IEnMin= 7 EnMin= -2511.96124289725     IErMin= 7 ErrMin= 3.01D-06
 ErrMax= 3.01D-06  0.00D+00 EMaxC= 1.00D-01 BMatC= 1.25D-08 BMatP= 6.60D-08
 IDIUse=1 WtCom= 1.00D+00 WtEn= 0.00D+00
 Coeff-Com: -0.129D-02 0.125D-01 0.405D-02 0.605D-01 0.192D+00 0.295D+00
 Coeff-Com:  0.437D+00
 Coeff:     -0.129D-02 0.125D-01 0.405D-02 0.605D-01 0.192D+00 0.295D+00
 Coeff:      0.437D+00
 Gap=     0.060 Goal=   None    Shift=    0.000
 RMSDP=3.31D-07 MaxDP=2.67D-05 DE=-6.36D-08 OVMax= 1.02D-04

 Cycle  15  Pass 1  IDiag  1:
 RMSU=  1.62D-07    CP:  1.00D+00  1.00D+00  3.53D-01  6.12D-01  7.34D-01
                    CP:  5.34D-01  5.34D-01
 E= -2511.96124291035     Delta-E=       -0.000000013107 Rises=F Damp=F
 DIIS: error= 1.69D-06 at cycle   8 NSaved=   8.
 NSaved= 8 IEnMin= 8 EnMin= -2511.96124291035     IErMin= 8 ErrMin= 1.69D-06
 ErrMax= 1.69D-06  0.00D+00 EMaxC= 1.00D-01 BMatC= 1.48D-09 BMatP= 1.25D-08
 IDIUse=1 WtCom= 1.00D+00 WtEn= 0.00D+00
 Coeff-Com: -0.616D-03 0.102D-03-0.132D-02 0.219D-01 0.836D-01 0.167D+00
 Coeff-Com:  0.313D+00 0.417D+00
 Coeff:     -0.616D-03 0.102D-03-0.132D-02 0.219D-01 0.836D-01 0.167D+00
 Coeff:      0.313D+00 0.417D+00
 Gap=     0.060 Goal=   None    Shift=    0.000
 RMSDP=1.13D-07 MaxDP=6.60D-06 DE=-1.31D-08 OVMax= 2.57D-05

 Cycle  16  Pass 1  IDiag  1:
 RMSU=  6.25D-08    CP:  1.00D+00  1.00D+00  3.52D-01  6.15D-01  7.41D-01
                    CP:  5.19D-01  5.78D-01  4.78D-01
 E= -2511.96124291167     Delta-E=       -0.000000001311 Rises=F Damp=F
 DIIS: error= 4.75D-07 at cycle   9 NSaved=   9.
 NSaved= 9 IEnMin= 9 EnMin= -2511.96124291167     IErMin= 9 ErrMin= 4.75D-07
 ErrMax= 4.75D-07  0.00D+00 EMaxC= 1.00D-01 BMatC= 2.18D-10 BMatP= 1.48D-09
 IDIUse=1 WtCom= 1.00D+00 WtEn= 0.00D+00
 Coeff-Com: -0.219D-03-0.202D-02-0.171D-02 0.564D-02 0.278D-01 0.703D-01
 Coeff-Com:  0.148D+00 0.298D+00 0.454D+00
 Coeff:     -0.219D-03-0.202D-02-0.171D-02 0.564D-02 0.278D-01 0.703D-01
 Coeff:      0.148D+00 0.298D+00 0.454D+00
 Gap=     0.060 Goal=   None    Shift=    0.000
 RMSDP=4.55D-08 MaxDP=2.47D-06 DE=-1.31D-09 OVMax= 8.57D-06

 Cycle  17  Pass 1  IDiag  1:
 RMSU=  2.61D-08    CP:  1.00D+00  1.00D+00  3.51D-01  6.15D-01  7.43D-01
                    CP:  5.27D-01  5.71D-01  5.74D-01  5.07D-01
 E= -2511.96124291217     Delta-E=       -0.000000000508 Rises=F Damp=F
 DIIS: error= 2.08D-07 at cycle  10 NSaved=  10.
 NSaved=10 IEnMin=10 EnMin= -2511.96124291217     IErMin=10 ErrMin= 2.08D-07
 ErrMax= 2.08D-07  0.00D+00 EMaxC= 1.00D-01 BMatC= 3.98D-11 BMatP= 2.18D-10
 IDIUse=1 WtCom= 1.00D+00 WtEn= 0.00D+00
 Coeff-Com: -0.434D-04-0.154D-02-0.101D-02-0.197D-03 0.440D-02 0.197D-01
 Coeff-Com:  0.486D-01 0.138D+00 0.329D+00 0.464D+00
 Coeff:     -0.434D-04-0.154D-02-0.101D-02-0.197D-03 0.440D-02 0.197D-01
 Coeff:      0.486D-01 0.138D+00 0.329D+00 0.464D+00
 Gap=     0.060 Goal=   None    Shift=    0.000
 RMSDP=1.90D-08 MaxDP=9.35D-07 DE=-5.08D-10 OVMax= 3.06D-06

 Cycle  18  Pass 1  IDiag  1:
 RMSU=  1.19D-08    CP:  1.00D+00  1.00D+00  3.52D-01  6.15D-01  7.43D-01
                    CP:  5.28D-01  5.77D-01  5.57D-01  5.92D-01  5.18D-01
 E= -2511.96124291233     Delta-E=       -0.000000000158 Rises=F Damp=F
 DIIS: error= 1.12D-07 at cycle  11 NSaved=  11.
 NSaved=11 IEnMin=11 EnMin= -2511.96124291233     IErMin=11 ErrMin= 1.12D-07
 ErrMax= 1.12D-07  0.00D+00 EMaxC= 1.00D-01 BMatC= 6.62D-12 BMatP= 3.98D-11
 IDIUse=1 WtCom= 1.00D+00 WtEn= 0.00D+00
 Coeff-Com:  0.121D-06-0.772D-03-0.445D-03-0.990D-03-0.106D-02 0.360D-02
 Coeff-Com:  0.124D-01 0.534D-01 0.164D+00 0.332D+00 0.438D+00
 Coeff:      0.121D-06-0.772D-03-0.445D-03-0.990D-03-0.106D-02 0.360D-02
 Coeff:      0.124D-01 0.534D-01 0.164D+00 0.332D+00 0.438D+00
 Gap=     0.060 Goal=   None    Shift=    0.000
 RMSDP=7.84D-09 MaxDP=3.51D-07 DE=-1.58D-10 OVMax= 1.08D-06

 SCF Done:  E(RM06L) =  -2511.96124291     A.U. after   18 cycles
            NFock= 18  Conv=0.78D-08     -V/T= 2.0067
 KE= 2.495355416297D+03 PE=-1.524533382495D+04 EE= 5.566845150145D+03
 Leave Link  502 at Thu Dec 13 09:37:34 2018, MaxMem=   939524096 cpu:      3786.0
 (Enter /pbs_home/pkowalski/g09d01/g09/l701.exe)
 Compute integral first derivatives.
 ... and contract with generalized density number  0.
 Leave Link  701 at Thu Dec 13 09:37:35 2018, MaxMem=   939524096 cpu:         6.0
 (Enter /pbs_home/pkowalski/g09d01/g09/l702.exe)
 L702 exits ... SP integral derivatives will be done elsewhere.
 Leave Link  702 at Thu Dec 13 09:37:35 2018, MaxMem=   939524096 cpu:         0.2
 (Enter /pbs_home/pkowalski/g09d01/g09/l703.exe)
 Compute integral first derivatives, UseDBF=F ICtDFT=           0.
 Integral derivatives from FoFJK, PRISM(SPDF).
 Calling FoFJK, ICntrl=      2527 FMM=F ISym2X=0 I1Cent= 0 IOpClX= 0 NMat=1 NMatS=1 NMatT=0.
 FoFJK:  IHMeth= 1 ICntrl=    2527 DoSepK=F KAlg= 0 I1Cent=   0 FoldK=F
 IRaf=         0 NMat=   1 IRICut=       1 DoRegI=T DoRafI=F ISym2E= 0.
 FoFCou: FMM=F IPFlag=           0 FMFlag=      100000 FMFlg1=         800
         NFxFlg=           0 DoJE=F BraDBF=F KetDBF=F FulRan=T
         wScrn=  0.000000 ICntrl=    2527 IOpCl=  0 I1Cent=           0 NGrid=           0
         NMat0=    1 NMatS0=      1 NMatT0=    0 NMatD0=    1 NMtDS0=    0 NMtDT0=    0
 Symmetry not used in FoFCou.
 Leave Link  703 at Thu Dec 13 09:39:46 2018, MaxMem=   939524096 cpu:      1045.2
 (Enter /pbs_home/pkowalski/g09d01/g09/l716.exe)
 Dipole        = 7.87799233D-02-1.46936129D+00-5.05911056D-01
 ***** Axes restored to original set *****
 -------------------------------------------------------------------
 Center     Atomic                   Forces (Hartrees/Bohr)
 Number     Number              X              Y              Z
 -------------------------------------------------------------------
      1       16           0.001666582    0.019877281   -0.003086878
      2       16          -0.001817418    0.010692948   -0.022798576
      3        9           0.010904118    0.001499456   -0.004529634
      4        9          -0.007258844   -0.001368764    0.010082036
      5        9          -0.002110551   -0.017668928   -0.001286450
      6        9           0.006219789    0.006298822   -0.010125675
      7        9          -0.001748638    0.001962043    0.010156334
      8        9          -0.001024113    0.001683860   -0.013751028
      9        6          -0.003425739   -0.026179687    0.050574283
     10        6          -0.033411794    0.009044260   -0.015820097
     11        6           0.042009587    0.024312990   -0.006626704
     12        6          -0.003539953   -0.002114369   -0.040075291
     13        6          -0.006948467   -0.003684210   -0.000236462
     14        6           0.014347744   -0.005003571    0.000266364
     15        6          -0.003506142    0.022022446    0.012287331
     16        6           0.002643291   -0.009358896    0.006514866
     17        6          -0.001753947   -0.021600444    0.004665780
     18        6          -0.021549387   -0.012074001   -0.006887169
     19        6           0.023158050    0.000733603    0.022826505
     20        6           0.010785890   -0.021091764    0.004802661
     21        6          -0.011913945   -0.015535795    0.005766689
     22        6           0.015770455    0.002621278    0.001357104
     23        6          -0.005778099   -0.005054351    0.001817425
     24        6          -0.008563315   -0.001817176    0.001013088
     25        6           0.005586831   -0.002868465   -0.000360029
     26        6           0.002590898    0.004766529   -0.000711544
     27        6          -0.000568026    0.000781111   -0.000275888
     28        6           0.015548974    0.022573614   -0.005092786
     29        6           0.003999879   -0.000298118   -0.001478285
     30        6          -0.012882593    0.000274572    0.002973720
     31        6           0.004049081   -0.003497814   -0.000802074
     32        6           0.006818180   -0.001764329   -0.004073226
     33        6          -0.004725397   -0.002486886    0.001236817
     34        6          -0.001930348    0.004705615    0.001134446
     35        6          -0.000645708    0.001019281    0.000115416
     36        6          -0.026408136    0.015847067   -0.001514345
     37        6          -0.002230053   -0.005997591   -0.001017945
     38        1          -0.002362494   -0.001271198   -0.001171623
     39        1           0.000288583    0.004190955    0.001375903
     40        1           0.002525473   -0.000905700    0.001883982
     41        1          -0.000580921    0.001435891   -0.003993787
     42        1          -0.002469817   -0.002958190   -0.002129786
     43        1           0.001012555    0.000697488    0.002192336
     44        1           0.003974166    0.005030750   -0.000728563
     45        1           0.004143614    0.000590892   -0.000966313
     46        1          -0.001769635    0.001974873   -0.000207062
     47        1           0.000637608   -0.002453072    0.000490408
     48        1          -0.002020369   -0.001127480    0.000309909
     49        1          -0.001985761   -0.000195236    0.005064396
     50        1          -0.001306041    0.000768854   -0.005065970
     51        1          -0.002145463   -0.002927456    0.001762273
     52        1          -0.002629338    0.003465379    0.001418623
     53        1          -0.003691137    0.000099423    0.000759671
     54        1           0.001844685    0.001898202   -0.000356909
     55        1          -0.000336472   -0.002532741    0.000114655
     56        1           0.002033756   -0.001081475   -0.000769683
     57        1           0.001180798    0.005255566    0.004104592
     58        1           0.000484072   -0.000938616   -0.003984973
     59        1           0.000813403   -0.000268728    0.002857140
 -------------------------------------------------------------------
 Cartesian Forces:  Max     0.050574283 RMS     0.010113672
 Leave Link  716 at Thu Dec 13 09:39:46 2018, MaxMem=   939524096 cpu:         0.2
 (Enter /pbs_home/pkowalski/g09d01/g09/l103.exe)

 GradGradGradGradGradGradGradGradGradGradGradGradGradGradGradGradGradGrad
 Berny optimization.
 Using GEDIIS/GDIIS optimizer.
 FormGI is forming the generalized inverse of G from B-inverse, IUseBI=4.
 GSVD:  received Info=                   1 from GESDD.
 Internal  Forces:  Max     0.023813322 RMS     0.004942955
 Search for a local minimum.
 Step number   2 out of a maximum of  337
 All quantities printed in internal units (Hartrees-Bohrs-Radians)
 RMS Force = .49430D-02 SwitMx=.10000D-02 MixMth= 1
 Mixed Optimization -- RFO/linear search
 Update second derivatives using D2CorX and points    1    2
 DE= -5.78D-02 DEPred=-5.72D-02 R= 1.01D+00
 TightC=F SS=  1.41D+00  RLast= 5.40D-01 DXNew= 5.0454D-01 1.6188D+00
 Trust test= 1.01D+00 RLast= 5.40D-01 DXMaxT set to 5.05D-01
 ITU=  1  0
 Use linear search instead of GDIIS.
     Eigenvalues ---    0.00233   0.00460   0.00645   0.00661   0.00731
     Eigenvalues ---    0.00735   0.00742   0.00759   0.00853   0.00879
     Eigenvalues ---    0.00883   0.00930   0.01026   0.01061   0.01148
     Eigenvalues ---    0.01206   0.01240   0.01317   0.01412   0.01477
     Eigenvalues ---    0.01563   0.01698   0.01879   0.01881   0.01953
     Eigenvalues ---    0.01959   0.01984   0.02011   0.02030   0.02058
     Eigenvalues ---    0.02081   0.02089   0.02137   0.02144   0.02155
     Eigenvalues ---    0.02156   0.02169   0.02173   0.02192   0.02213
     Eigenvalues ---    0.02218   0.03368   0.05001   0.05151   0.06837
     Eigenvalues ---    0.07011   0.07288   0.07293   0.07394   0.07453
     Eigenvalues ---    0.07466   0.07598   0.07806   0.08209   0.09365
     Eigenvalues ---    0.09925   0.10402   0.11151   0.11915   0.12091
     Eigenvalues ---    0.14060   0.15414   0.15988   0.15998   0.15999
     Eigenvalues ---    0.15999   0.16000   0.16000   0.16000   0.16000
     Eigenvalues ---    0.16000   0.16000   0.16000   0.16000   0.16000
     Eigenvalues ---    0.16000   0.16000   0.16000   0.16000   0.16000
     Eigenvalues ---    0.16000   0.16000   0.16076   0.16379   0.16909
     Eigenvalues ---    0.19403   0.20275   0.21462   0.21995   0.22000
     Eigenvalues ---    0.22000   0.22013   0.22535   0.23458   0.23511
     Eigenvalues ---    0.23719   0.24055   0.24325   0.24467   0.24710
     Eigenvalues ---    0.24866   0.24891   0.24948   0.24970   0.24977
     Eigenvalues ---    0.24993   0.24999   0.25023   0.25255   0.25700
     Eigenvalues ---    0.26557   0.27243   0.28236   0.28946   0.29539
     Eigenvalues ---    0.30138   0.30377   0.30597   0.31549   0.31631
     Eigenvalues ---    0.31728   0.31992   0.32202   0.32245   0.32569
     Eigenvalues ---    0.32579   0.32589   0.32600   0.32608   0.32616
     Eigenvalues ---    0.32619   0.32621   0.32700   0.32793   0.32887
     Eigenvalues ---    0.32999   0.33137   0.33297   0.33484   0.34675
     Eigenvalues ---    0.35657   0.35680   0.35693   0.35701   0.35707
     Eigenvalues ---    0.35765   0.35861   0.36158   0.36279   0.37891
     Eigenvalues ---    0.40606   0.40730   0.41111   0.41177   0.43824
     Eigenvalues ---    0.44304   0.45602   0.45826   0.45922   0.45952
     Eigenvalues ---    0.46394   0.46538   0.47081   0.47586   0.48253
     Eigenvalues ---    0.48332   0.48555   0.49140   0.49628   0.50694
     Eigenvalues ---    0.51611
 RFO step:  Lambda=-2.89207127D-02 EMin= 2.33100269D-03
 Quartic linear search produced a step of  1.16714.
 Iteration  1 RMS(Cart)=  0.15139806 RMS(Int)=  0.02009963
 Iteration  2 RMS(Cart)=  0.11156934 RMS(Int)=  0.00297834
 Iteration  3 RMS(Cart)=  0.00657876 RMS(Int)=  0.00187527
 Iteration  4 RMS(Cart)=  0.00002187 RMS(Int)=  0.00187526
 Iteration  5 RMS(Cart)=  0.00000006 RMS(Int)=  0.00187526
 ITry= 1 IFail=0 DXMaxC= 1.60D+00 DCOld= 1.00D+10 DXMaxT= 5.05D-01 DXLimC= 3.00D+00 Rises=F
 Variable       Old X    -DE/DX   Delta X   Delta X   Delta X     New X
                                 (Linear)    (Quad)   (Total)
    R1        3.33568  -0.01052  -0.04443  -0.01075  -0.05335   3.28232
    R2        3.35954  -0.01643  -0.07844   0.01309  -0.06707   3.29247
    R3        3.33220  -0.01271  -0.03195  -0.03554  -0.06713   3.26507
    R4        3.36790  -0.01151  -0.04366   0.00100  -0.04495   3.32295
    R5        2.57501  -0.01107  -0.03666   0.00770  -0.02896   2.54605
    R6        2.58150  -0.01112  -0.04107   0.01271  -0.02836   2.55314
    R7        2.56934  -0.01780  -0.05380   0.00457  -0.04922   2.52011
    R8        2.58645  -0.01317  -0.04812   0.01350  -0.03462   2.55183
    R9        2.58967  -0.00656  -0.02856   0.01337  -0.01519   2.57448
   R10        2.57947  -0.01302  -0.04361   0.00888  -0.03473   2.54475
   R11        2.76650  -0.01502  -0.04495  -0.02669  -0.06931   2.69719
   R12        2.82923  -0.01895  -0.11453   0.04691  -0.06762   2.76161
   R13        2.82462  -0.01027  -0.04062  -0.00662  -0.04601   2.77861
   R14        2.81351  -0.00114  -0.00565   0.00187  -0.00378   2.80973
   R15        2.68949  -0.02381  -0.12693   0.04500  -0.07959   2.60990
   R16        2.83152   0.00008   0.01090  -0.01494  -0.00404   2.82748
   R17        2.86436   0.00256  -0.00140   0.01613   0.01482   2.87918
   R18        2.58521   0.00551   0.00833   0.00820   0.01669   2.60189
   R19        2.88491   0.00359   0.00746   0.01185   0.01950   2.90441
   R20        2.83400   0.00012   0.00008   0.00112   0.00123   2.83524
   R21        2.79829  -0.00864  -0.06194   0.03945  -0.02248   2.77580
   R22        2.86024   0.00345   0.01303  -0.00034   0.01224   2.87247
   R23        2.75446  -0.01647  -0.07807   0.02108  -0.05703   2.69743
   R24        2.08495  -0.00288  -0.01541   0.00607  -0.00933   2.07562
   R25        2.08626  -0.00280  -0.01279   0.00281  -0.00998   2.07629
   R26        2.08665  -0.00256  -0.01299   0.00439  -0.00860   2.07805
   R27        2.08894  -0.00243  -0.00998   0.00087  -0.00911   2.07983
   R28        2.08554  -0.00327  -0.01373   0.00160  -0.01213   2.07340
   R29        2.08514  -0.00247  -0.01502   0.00775  -0.00726   2.07788
   R30        2.79624  -0.01081  -0.04997   0.01110  -0.03888   2.75736
   R31        2.58438   0.01033   0.02821   0.00393   0.02973   2.61411
   R32        2.81029  -0.01308  -0.07932   0.03695  -0.04237   2.76792
   R33        2.57927   0.00765   0.00761   0.02076   0.02711   2.60638
   R34        2.66342  -0.00144  -0.01976   0.02042   0.00067   2.66410
   R35        2.66789  -0.00097  -0.01643   0.01793   0.00151   2.66940
   R36        2.63734  -0.00188  -0.00719   0.00218  -0.00501   2.63233
   R37        2.04131   0.00475   0.03081  -0.01990   0.01091   2.05222
   R38        2.63227  -0.00256  -0.00918   0.00222  -0.00697   2.62530
   R39        2.05588   0.00314   0.01910  -0.01097   0.00813   2.06401
   R40        2.63145   0.00030   0.00422  -0.00427  -0.00006   2.63139
   R41        2.05730   0.00253   0.01292  -0.00531   0.00761   2.06491
   R42        2.63102   0.00131   0.00526  -0.00175   0.00350   2.63451
   R43        2.05745   0.00252   0.01350  -0.00618   0.00732   2.06477
   R44        2.05778   0.00234   0.01436  -0.00828   0.00608   2.06385
   R45        2.83342  -0.00095  -0.00507   0.00196  -0.00310   2.83032
   R46        2.08563  -0.00231  -0.01398   0.00715  -0.00683   2.07880
   R47        2.08231  -0.00298  -0.01571   0.00600  -0.00970   2.07260
   R48        2.07758  -0.00402  -0.01917   0.00527  -0.01389   2.06369
   R49        2.65911  -0.00132  -0.01236   0.01104  -0.00132   2.65779
   R50        2.66096  -0.00026  -0.00791   0.00950   0.00159   2.66255
   R51        2.63651  -0.00184  -0.00700   0.00207  -0.00494   2.63157
   R52        2.05220   0.00350   0.01766  -0.00721   0.01044   2.06264
   R53        2.63297  -0.00243  -0.00981   0.00360  -0.00621   2.62676
   R54        2.05819   0.00305   0.01651  -0.00774   0.00877   2.06696
   R55        2.63402  -0.00001  -0.00032   0.00052   0.00020   2.63422
   R56        2.05723   0.00260   0.01350  -0.00577   0.00773   2.06496
   R57        2.63403   0.00069   0.00013   0.00266   0.00280   2.63683
   R58        2.05736   0.00252   0.01380  -0.00659   0.00721   2.06456
   R59        2.05771   0.00243   0.01437  -0.00784   0.00653   2.06424
   R60        2.83426  -0.00247  -0.01786   0.01149  -0.00637   2.82789
   R61        2.08723  -0.00219  -0.01173   0.00465  -0.00707   2.08016
   R62        2.07973  -0.00234  -0.01467   0.00808  -0.00659   2.07313
   R63        2.07426  -0.00094  -0.00915   0.00785  -0.00129   2.07297
    A1        1.61440   0.00406   0.02072  -0.01077   0.01211   1.62651
    A2        1.60108   0.00611   0.03251   0.00551   0.03397   1.63505
    A3        1.98221  -0.00395  -0.00618   0.02691   0.00831   1.99052
    A4        1.88387   0.00610   0.04293   0.00442   0.04224   1.92611
    A5        2.06588   0.00726   0.03611   0.06112   0.08981   2.15569
    A6        1.93661  -0.00176  -0.01803   0.02108  -0.00272   1.93390
    A7        2.04404  -0.00529  -0.00667   0.01215  -0.00300   2.04104
    A8        2.11454   0.01241   0.06885   0.03360   0.09720   2.21174
    A9        1.89915  -0.00146  -0.00925   0.02192   0.00482   1.90397
   A10        2.05090  -0.00006   0.02243   0.01993   0.02784   2.07874
   A11        2.10981   0.00922   0.05122   0.05184   0.09142   2.20123
   A12        2.17341   0.00688   0.00787   0.03957   0.04659   2.22000
   A13        2.21056  -0.00474  -0.01285  -0.01100  -0.02503   2.18553
   A14        1.89020  -0.00201   0.00409  -0.01846  -0.01471   1.87548
   A15        1.89527  -0.00311  -0.03463   0.01182  -0.02301   1.87226
   A16        2.02364   0.00145   0.00883   0.00718   0.01598   2.03962
   A17        1.88638  -0.00050   0.01460  -0.03053  -0.01673   1.86965
   A18        1.91663   0.00170   0.01651  -0.00472   0.01177   1.92840
   A19        1.94881  -0.00117  -0.01068   0.00436  -0.00634   1.94248
   A20        1.79200   0.00179   0.00769   0.01111   0.01877   1.81077
   A21        1.93659   0.00099  -0.00667   0.01818   0.01163   1.94822
   A22        2.23913   0.00011   0.01274  -0.01688  -0.00461   2.23452
   A23        2.10416  -0.00103  -0.00590   0.00195  -0.00449   2.09967
   A24        1.89238  -0.00090  -0.01125   0.00935  -0.00196   1.89041
   A25        1.99267   0.00076   0.00470  -0.00311   0.00157   1.99424
   A26        1.99991   0.00099   0.01175  -0.00526   0.00657   2.00648
   A27        1.88695  -0.00061  -0.00238  -0.00070  -0.00294   1.88401
   A28        1.88636   0.00082   0.00579  -0.00257   0.00316   1.88952
   A29        1.79971  -0.00110  -0.00855   0.00190  -0.00677   1.79294
   A30        1.89533  -0.00409  -0.03655   0.00368  -0.03288   1.86246
   A31        1.93590   0.00335   0.02351   0.00342   0.02723   1.96313
   A32        1.91670  -0.00220  -0.01373  -0.00558  -0.02009   1.89661
   A33        1.98206   0.00017   0.00210   0.00248   0.00412   1.98617
   A34        1.95395   0.00188   0.01564  -0.00465   0.01105   1.96500
   A35        1.77785   0.00125   0.01292   0.00005   0.01279   1.79063
   A36        2.09674  -0.00476  -0.02302   0.01054  -0.01473   2.08202
   A37        1.99276   0.00739   0.03551  -0.02061   0.01782   2.01057
   A38        2.19363  -0.00264  -0.01255   0.00966  -0.00525   2.18838
   A39        1.91338  -0.00104  -0.00595  -0.00336  -0.00928   1.90410
   A40        1.94612   0.00497   0.03728  -0.00799   0.02899   1.97512
   A41        1.92914   0.00159   0.00824   0.00327   0.01120   1.94035
   A42        1.89514  -0.00204  -0.01429   0.00188  -0.01238   1.88276
   A43        1.89715  -0.00145  -0.01227   0.00119  -0.01106   1.88609
   A44        1.88180  -0.00224  -0.01399   0.00533  -0.00923   1.87257
   A45        1.94967   0.00513   0.04109  -0.01175   0.02888   1.97856
   A46        1.93102   0.00272   0.01405   0.00631   0.01976   1.95078
   A47        1.89379  -0.00274  -0.02770   0.01311  -0.01436   1.87943
   A48        1.89136  -0.00183  -0.00595   0.00004  -0.00702   1.88433
   A49        1.89856  -0.00183  -0.01218  -0.00143  -0.01326   1.88530
   A50        1.89862  -0.00167  -0.01005  -0.00644  -0.01641   1.88221
   A51        2.06497   0.00222  -0.00318   0.01193   0.01015   2.07512
   A52        1.95276  -0.00737  -0.03794   0.02166  -0.01909   1.93366
   A53        2.26544   0.00514   0.04111  -0.03355   0.00895   2.27440
   A54        2.05852  -0.00087  -0.01023   0.00023  -0.00825   2.05027
   A55        1.94382  -0.00629  -0.01395  -0.00678  -0.02468   1.91914
   A56        2.27973   0.00713   0.02373   0.00550   0.03083   2.31056
   A57        2.16287  -0.00290  -0.01780   0.00677  -0.01105   2.15182
   A58        2.07635   0.00312   0.00546   0.01403   0.01947   2.09582
   A59        2.04394  -0.00022   0.01234  -0.02085  -0.00849   2.03545
   A60        2.11263   0.00014  -0.00714   0.01139   0.00425   2.11689
   A61        2.14266  -0.00448  -0.02339  -0.00653  -0.02992   2.11273
   A62        2.02786   0.00433   0.03053  -0.00491   0.02560   2.05346
   A63        2.12322   0.00069  -0.00148   0.00705   0.00558   2.12880
   A64        2.11337  -0.00332  -0.01896  -0.00162  -0.02059   2.09279
   A65        2.04658   0.00263   0.02042  -0.00542   0.01500   2.06159
   A66        2.10754   0.00079   0.00550  -0.00193   0.00356   2.11109
   A67        2.08447  -0.00124  -0.00974   0.00381  -0.00593   2.07855
   A68        2.09117   0.00045   0.00424  -0.00189   0.00235   2.09352
   A69        2.09824   0.00021  -0.00027   0.00238   0.00210   2.10034
   A70        2.08970  -0.00072  -0.00471   0.00042  -0.00428   2.08542
   A71        2.09525   0.00052   0.00498  -0.00280   0.00218   2.09742
   A72        2.08079  -0.00161  -0.00895   0.00195  -0.00703   2.07376
   A73        2.10152   0.00079   0.00466  -0.00138   0.00329   2.10481
   A74        2.10088   0.00081   0.00429  -0.00057   0.00372   2.10460
   A75        2.00744  -0.00228  -0.00997  -0.00630  -0.01669   1.99075
   A76        2.08623   0.00577   0.01847   0.01422   0.03240   2.11864
   A77        2.18467  -0.00365  -0.00978  -0.01097  -0.02117   2.16350
   A78        1.91338  -0.00061  -0.00108  -0.00756  -0.00853   1.90485
   A79        1.95756   0.00526   0.02779   0.00591   0.03357   1.99113
   A80        1.93309   0.00033  -0.00179   0.01153   0.00950   1.94259
   A81        1.92920  -0.00454  -0.02837  -0.00951  -0.03770   1.89150
   A82        1.83840   0.00125   0.01033   0.00051   0.01085   1.84924
   A83        1.88849  -0.00199  -0.00840  -0.00111  -0.00991   1.87858
   A84        2.13620  -0.00366  -0.00969  -0.01060  -0.02032   2.11588
   A85        2.08780   0.00373   0.00755   0.01510   0.02263   2.11044
   A86        2.05828  -0.00007   0.00212  -0.00398  -0.00188   2.05640
   A87        2.10736   0.00010  -0.00250   0.00418   0.00168   2.10905
   A88        2.11677  -0.00305  -0.01406  -0.00767  -0.02172   2.09504
   A89        2.05831   0.00294   0.01647   0.00345   0.01991   2.07822
   A90        2.11417   0.00022   0.00224  -0.00190   0.00034   2.11451
   A91        2.10151  -0.00236  -0.01405  -0.00080  -0.01485   2.08666
   A92        2.06737   0.00214   0.01180   0.00271   0.01451   2.08188
   A93        2.10315   0.00051   0.00489  -0.00333   0.00157   2.10472
   A94        2.08746  -0.00086  -0.00668   0.00246  -0.00422   2.08324
   A95        2.09252   0.00034   0.00178   0.00085   0.00263   2.09515
   A96        2.09744   0.00026   0.00028   0.00198   0.00226   2.09969
   A97        2.09086  -0.00061  -0.00325  -0.00073  -0.00399   2.08687
   A98        2.09489   0.00034   0.00298  -0.00125   0.00173   2.09662
   A99        2.08556  -0.00103  -0.00705   0.00328  -0.00377   2.08179
   A100       2.09890   0.00048   0.00354  -0.00201   0.00154   2.10044
   A101       2.09866   0.00055   0.00350  -0.00124   0.00226   2.10092
   A102       1.95926  -0.00223  -0.00241  -0.00569  -0.00930   1.94996
   A103       2.09865   0.00521   0.00207   0.02973   0.03235   2.13100
   A104       2.22298  -0.00302  -0.00039  -0.02333  -0.02315   2.19983
   A105       1.90470   0.00282   0.01107   0.01510   0.02611   1.93081
   A106       1.93980   0.00369   0.01885  -0.00026   0.01857   1.95837
   A107       1.97734  -0.00305  -0.01855   0.00161  -0.01689   1.96045
   A108       1.88820  -0.00453  -0.02314  -0.01384  -0.03711   1.85110
   A109       1.83760   0.00279   0.02080   0.00805   0.02885   1.86645
   A110       1.91155  -0.00190  -0.00972  -0.01084  -0.02048   1.89106
    D1        0.09930  -0.00290  -0.04194  -0.04981  -0.09425   0.00505
    D2       -2.38032  -0.01627  -0.13807  -0.18853  -0.32053  -2.70085
    D3        3.06679   0.00324   0.04063   0.03537   0.07557  -3.14082
    D4       -0.07929   0.00298   0.03874   0.04440   0.08292   0.00363
    D5        0.26571  -0.00584  -0.08896  -0.06286  -0.15299   0.11272
    D6       -2.26398  -0.01816  -0.17527  -0.17035  -0.33897  -2.60295
    D7        2.96123   0.00479   0.05474   0.04697   0.10386   3.06509
    D8       -0.13502   0.00526   0.06416   0.06800   0.13406  -0.00097
    D9        2.00991   0.01714   0.16453   0.15617   0.31729   2.32719
   D10       -1.77201   0.02262   0.22057   0.25980   0.48016  -1.29185
   D11       -0.31699   0.00493   0.08409   0.04436   0.12846  -0.18852
   D12        2.18428   0.01041   0.14013   0.14799   0.29134   2.47562
   D13        3.03116  -0.00125   0.00560   0.04144   0.04613   3.07729
   D14        0.05053  -0.00228   0.01327  -0.04682  -0.03496   0.01557
   D15       -1.01573   0.01093   0.09535   0.13555   0.23231  -0.78341
   D16        2.28683   0.00991   0.10302   0.04729   0.15122   2.43805
   D17        0.22517  -0.00107  -0.03288   0.00216  -0.02967   0.19550
   D18       -2.81621   0.00081  -0.01823   0.03431   0.01806  -2.79816
   D19       -2.05648  -0.00789  -0.09324  -0.09561  -0.19300  -2.24949
   D20        1.18532  -0.00601  -0.07859  -0.06346  -0.14528   1.04004
   D21       -0.86394   0.00477   0.03948   0.04399   0.08596  -0.77798
   D22       -2.97266   0.00176   0.01119   0.04755   0.06021  -2.91246
   D23        1.22890   0.00388   0.03226   0.04354   0.07762   1.30652
   D24        2.95512  -0.00277  -0.01798  -0.06939  -0.08873   2.86639
   D25        0.84639  -0.00579  -0.04628  -0.06583  -0.11448   0.73191
   D26       -1.23523  -0.00367  -0.02520  -0.06984  -0.09707  -1.33230
   D27        3.03186   0.00121   0.02469   0.00417   0.02945   3.06131
   D28       -0.09944   0.00270   0.04029   0.04527   0.08681  -0.01263
   D29       -0.79807   0.01077   0.10944   0.13363   0.24372  -0.55435
   D30        2.35382   0.01226   0.12504   0.17474   0.30107   2.65489
   D31        1.20399   0.00516   0.04153   0.05979   0.10428   1.30826
   D32       -0.89524   0.00522   0.03945   0.06481   0.10746  -0.78778
   D33       -2.98823   0.00370   0.02773   0.06117   0.09164  -2.89659
   D34       -1.19263  -0.00513  -0.03865  -0.08269  -0.12431  -1.31694
   D35        2.99133  -0.00507  -0.04072  -0.07767  -0.12113   2.87020
   D36        0.89834  -0.00659  -0.05245  -0.08131  -0.13695   0.76139
   D37        0.87295  -0.00179  -0.01869  -0.03670  -0.05640   0.81655
   D38       -1.28282  -0.00010   0.00755  -0.05413  -0.04730  -1.33012
   D39        2.92534  -0.00047   0.00842  -0.06297  -0.05583   2.86952
   D40       -2.40449  -0.00132  -0.02659   0.03732   0.01106  -2.39343
   D41        1.72293   0.00037  -0.00035   0.01989   0.02016   1.74309
   D42       -0.35209  -0.00001   0.00052   0.01105   0.01163  -0.34046
   D43        2.96799   0.00228   0.00032   0.07973   0.07822   3.04621
   D44       -0.08557   0.00138  -0.00151   0.03602   0.03273  -0.05283
   D45       -0.03408   0.00063   0.00642  -0.00130   0.00537  -0.02871
   D46       -3.08763  -0.00026   0.00458  -0.04501  -0.04012  -3.12775
   D47       -1.36521   0.00235   0.02008  -0.02145  -0.00153  -1.36674
   D48        0.74231   0.00126   0.00709  -0.01206  -0.00512   0.73720
   D49        2.73721   0.00143   0.00867  -0.01437  -0.00585   2.73136
   D50        0.71825  -0.00251  -0.01967  -0.02381  -0.04345   0.67479
   D51        2.82577  -0.00360  -0.03266  -0.01443  -0.04704   2.77873
   D52       -1.46251  -0.00342  -0.03109  -0.01673  -0.04778  -1.51029
   D53        2.77059  -0.00004  -0.00087  -0.02104  -0.02189   2.74869
   D54       -1.40507  -0.00113  -0.01386  -0.01165  -0.02548  -1.43055
   D55        0.58983  -0.00096  -0.01229  -0.01395  -0.02622   0.56361
   D56       -1.63056  -0.00059  -0.01168  -0.00333  -0.01544  -1.64600
   D57        2.51243   0.00210   0.01677  -0.01259   0.00406   2.51649
   D58        0.40834  -0.00102  -0.01092  -0.00827  -0.01968   0.38866
   D59        1.43081   0.00028  -0.00890   0.03532   0.02596   1.45677
   D60       -0.70939   0.00297   0.01955   0.02606   0.04546  -0.66393
   D61       -2.81348  -0.00015  -0.00814   0.03038   0.02172  -2.79176
   D62       -1.36365   0.00129  -0.01510   0.13826   0.12275  -1.24090
   D63        1.76638  -0.00033  -0.03270   0.09191   0.05922   1.82560
   D64        1.87345   0.00022  -0.01718   0.09027   0.07307   1.94652
   D65       -1.27971  -0.00139  -0.03479   0.04392   0.00954  -1.27017
   D66       -0.72617   0.00430   0.03443   0.02555   0.05982  -0.66635
   D67        1.38064  -0.00113  -0.01094   0.02332   0.01227   1.39290
   D68       -2.77893   0.00075   0.00659   0.02398   0.03081  -2.74812
   D69       -2.83799   0.00421   0.03697   0.01891   0.05567  -2.78232
   D70       -0.73118  -0.00123  -0.00840   0.01668   0.00812  -0.72307
   D71        1.39244   0.00066   0.00913   0.01734   0.02666   1.41910
   D72        1.44987   0.00506   0.04125   0.01986   0.06085   1.51072
   D73       -2.72651  -0.00037  -0.00412   0.01763   0.01329  -2.71321
   D74       -0.60288   0.00152   0.01341   0.01829   0.03184  -0.57105
   D75        0.04309  -0.00067  -0.01303  -0.01411  -0.02730   0.01580
   D76        3.11705  -0.00136  -0.02451  -0.00485  -0.02984   3.08722
   D77       -3.08754   0.00092   0.00357   0.02966   0.03411  -3.05342
   D78       -0.01358   0.00024  -0.00792   0.03892   0.03158   0.01800
   D79       -2.61312   0.00157   0.02042   0.01972   0.04029  -2.57283
   D80        0.48212   0.00184   0.01998   0.03299   0.05311   0.53523
   D81        0.53390   0.00192   0.02288   0.00862   0.03135   0.56525
   D82       -2.65405   0.00219   0.02243   0.02189   0.04418  -2.60987
   D83        0.03521  -0.00159  -0.01971  -0.02599  -0.04637  -0.01115
   D84       -3.03285  -0.00123  -0.00731  -0.03866  -0.04637  -3.07922
   D85       -3.11153  -0.00190  -0.02199  -0.01547  -0.03793   3.13373
   D86        0.10359  -0.00155  -0.00959  -0.02814  -0.03793   0.06566
   D87        3.07774  -0.00034  -0.00140  -0.00522  -0.00582   3.07192
   D88       -0.05635  -0.00015  -0.00136   0.00306   0.00253  -0.05383
   D89       -0.11949  -0.00139  -0.01411  -0.03143  -0.04636  -0.16586
   D90        3.02960  -0.00120  -0.01407  -0.02315  -0.03802   2.99158
   D91       -0.03148  -0.00278  -0.02562  -0.05165  -0.07886  -0.11034
   D92        3.00342  -0.00415  -0.03960  -0.08420  -0.12446   2.87897
   D93       -3.12029  -0.00189  -0.01356  -0.02693  -0.04086   3.12203
   D94       -0.08539  -0.00326  -0.02754  -0.05948  -0.08646  -0.17185
   D95       -3.14027  -0.00002  -0.00232   0.00740   0.00499  -3.13528
   D96       -0.00754  -0.00019  -0.00256   0.00086  -0.00167  -0.00921
   D97       -0.00605  -0.00019  -0.00238  -0.00060  -0.00298  -0.00903
   D98        3.12668  -0.00036  -0.00262  -0.00714  -0.00964   3.11704
   D99        3.14002  -0.00017   0.00050  -0.00854  -0.00806   3.13195
   D100      -0.00685  -0.00027  -0.00148  -0.00679  -0.00827  -0.01512
   D101       0.00541   0.00002   0.00066  -0.00092  -0.00024   0.00517
   D102      -3.14145  -0.00008  -0.00131   0.00082  -0.00045   3.14128
   D103       0.00260   0.00018   0.00216   0.00068   0.00280   0.00539
   D104       3.14096   0.00000   0.00070  -0.00205  -0.00137   3.13959
   D105      -3.13069   0.00038   0.00262   0.00682   0.00951  -3.12118
   D106       0.00767   0.00020   0.00116   0.00410   0.00534   0.01301
   D107      -0.00126   0.00017   0.00134   0.00237   0.00370   0.00244
   D108       3.13908   0.00002  -0.00043   0.00182   0.00140   3.14048
   D109      -3.13777   0.00028   0.00332   0.00068   0.00401  -3.13376
   D110       0.00257   0.00013   0.00155   0.00013   0.00171   0.00428
   D111       0.00177   0.00001  -0.00015   0.00086   0.00073   0.00250
   D112       3.14113  -0.00006  -0.00038  -0.00144  -0.00181   3.13932
   D113      -3.13658   0.00020   0.00133   0.00359   0.00495  -3.13163
   D114       0.00278   0.00012   0.00110   0.00128   0.00241   0.00519
   D115      -0.00243  -0.00018  -0.00157  -0.00236  -0.00392  -0.00634
   D116       3.14140  -0.00010  -0.00134  -0.00006  -0.00138   3.14003
   D117       3.14042  -0.00003   0.00021  -0.00181  -0.00159   3.13883
   D118       0.00106   0.00005   0.00043   0.00049   0.00095   0.00201
   D119       2.09527   0.00156   0.00765   0.02911   0.03649   2.13176
   D120      -2.03790  -0.00107  -0.01015   0.01555   0.00484  -2.03306
   D121       0.07399   0.00022  -0.00323   0.02629   0.02288   0.09687
   D122      -0.93519   0.00348   0.02369   0.06425   0.08834  -0.84685
   D123       1.21483   0.00085   0.00588   0.05069   0.05669   1.27152
   D124      -2.95647   0.00214   0.01281   0.06143   0.07473  -2.88174
   D125       3.12240   0.00021  -0.00001   0.00615   0.00600   3.12840
   D126       0.02326   0.00034   0.00197   0.00718   0.00898   0.03225
   D127       0.02642  -0.00015   0.00029  -0.00740  -0.00709   0.01933
   D128      -3.07272  -0.00003   0.00227  -0.00636  -0.00410  -3.07682
   D129      -3.12705   0.00003   0.00035  -0.00266  -0.00247  -3.12951
   D130       0.03185   0.00009   0.00156  -0.00342  -0.00201   0.02985
   D131      -0.02976   0.00019  -0.00040   0.00982   0.00942  -0.02034
   D132       3.12914   0.00025   0.00081   0.00905   0.00988   3.13902
   D133      -0.00631   0.00007   0.00051   0.00095   0.00145  -0.00486
   D134      -3.13684   0.00015   0.00102   0.00272   0.00375  -3.13309
   D135       3.09422  -0.00019  -0.00208  -0.00032  -0.00250   3.09172
   D136      -0.03631  -0.00011  -0.00157   0.00145  -0.00019  -0.03650
   D137       0.01284  -0.00016  -0.00042  -0.00562  -0.00606   0.00678
   D138      -3.13002  -0.00003   0.00048  -0.00297  -0.00250  -3.13252
   D139       3.13746  -0.00025  -0.00184  -0.00490  -0.00681   3.13065
   D140      -0.00541  -0.00013  -0.00094  -0.00225  -0.00324  -0.00865
   D141      -0.01136  -0.00002  -0.00120   0.00332   0.00213  -0.00923
   D142      -3.14056  -0.00003  -0.00045   0.00027  -0.00017  -3.14073
   D143       3.11914  -0.00011  -0.00176   0.00156  -0.00023   3.11891
   D144      -0.01006  -0.00012  -0.00101  -0.00150  -0.00253  -0.01260
   D145       0.00812   0.00006   0.00115  -0.00101   0.00015   0.00827
   D146       3.13733   0.00007   0.00040   0.00204   0.00245   3.13977
   D147      -3.13220  -0.00006   0.00026  -0.00366  -0.00343  -3.13563
   D148      -0.00299  -0.00005  -0.00049  -0.00061  -0.00114  -0.00413
   D149      -0.83928   0.00345   0.02965   0.03599   0.06581  -0.77347
   D150       1.24170   0.00192   0.01958   0.02836   0.04825   1.28995
   D151      -2.88040  -0.00002   0.00753   0.01502   0.02274  -2.85766
   D152       2.22353   0.00276   0.01622   0.04801   0.06395   2.28748
   D153      -1.97868   0.00123   0.00615   0.04038   0.04639  -1.93229
   D154       0.18241  -0.00071  -0.00590   0.02704   0.02088   0.20329
         Item               Value     Threshold  Converged?
 Maximum Force            0.023813     0.000450     NO 
 RMS     Force            0.004943     0.000300     NO 
 Maximum Displacement     1.597587     0.001800     NO 
 RMS     Displacement     0.217643     0.001200     NO 
 Predicted change in Energy=-6.119026D-02
 Lowest energy point so far.  Saving SCF results.
 GradGradGradGradGradGradGradGradGradGradGradGradGradGradGradGradGradGrad

 Leave Link  103 at Thu Dec 13 09:39:47 2018, MaxMem=   939524096 cpu:         2.1
 (Enter /pbs_home/pkowalski/g09d01/g09/l202.exe)
 Stoichiometry    C29H22F6S2
 Framework group  C1[X(C29H22F6S2)]
 Deg. of freedom   171
 Full point group                 C1      NOp   1
 RotChk:  IX=0 Diff= 3.99D-02
 Largest Abelian subgroup         C1      NOp   1
 Largest concise Abelian subgroup C1      NOp   1
                         Standard orientation:                         
 ---------------------------------------------------------------------
 Center     Atomic      Atomic             Coordinates (Angstroms)
 Number     Number       Type             X           Y           Z
 ---------------------------------------------------------------------
      1         16           0        2.247028   -1.614681    1.618167
      2         16           0       -1.493626   -2.165713   -0.215776
      3          9           0       -2.603624    3.112280   -0.342545
      4          9           0       -1.053306    3.437962   -1.829829
      5          9           0       -0.471991    5.049180    0.261222
      6          9           0       -1.127279    3.522087    1.665575
      7          9           0        1.625577    3.596583   -0.452513
      8          9           0        1.469074    3.187691    1.676512
      9          6           0       -1.319045    0.305480   -1.013868
     10          6           0       -0.523740   -0.859988   -0.798613
     11          6           0        1.039424   -0.369997    1.521321
     12          6           0       -0.739315    1.531106   -0.468539
     13          6           0       -1.290496    2.945951   -0.594094
     14          6           0        0.469299    1.615200    0.185626
     15          6           0       -0.521034    3.734198    0.477727
     16          6           0        0.829535    3.037088    0.501055
     17          6           0        1.390503    0.523686    0.528588
     18          6           0        0.209156   -0.066070    2.728386
     19          6           0        0.736761   -1.218362   -1.501046
     20          6           0        3.205416   -0.919690    0.339850
     21          6           0       -3.002344   -1.286148   -0.421222
     22          6           0       -4.247422   -2.006454   -0.144911
     23          6           0       -5.519028   -1.399495   -0.190721
     24          6           0       -4.211144   -3.374200    0.206308
     25          6           0       -6.676456   -2.123063    0.087078
     26          6           0       -5.366662   -4.092394    0.487364
     27          6           0       -6.613708   -3.472130    0.426286
     28          6           0       -2.748512   -0.026761   -0.923023
     29          6           0       -3.795641    0.863314   -1.518432
     30          6           0        4.443116   -1.584252   -0.054510
     31          6           0        5.550910   -0.849546   -0.513940
     32          6           0        4.579514   -2.982593    0.051350
     33          6           0        6.733543   -1.490948   -0.873423
     34          6           0        5.761326   -3.619184   -0.309520
     35          6           0        6.845587   -2.877226   -0.779495
     36          6           0        2.617030    0.235664   -0.142384
     37          6           0        3.109920    1.062703   -1.288002
     38          1           0        0.817079    0.495396    3.450605
     39          1           0       -0.166795   -0.967067    3.232431
     40          1           0       -0.663323    0.549536    2.465602
     41          1           0        1.312363   -2.005322   -0.990467
     42          1           0        1.392827   -0.348287   -1.629064
     43          1           0        0.468288   -1.587942   -2.501234
     44          1           0       -5.628542   -0.345968   -0.430427
     45          1           0       -3.254112   -3.898026    0.257849
     46          1           0       -7.643417   -1.616080    0.042845
     47          1           0       -5.291489   -5.149370    0.753807
     48          1           0       -7.524770   -4.033288    0.645023
     49          1           0       -4.386857    0.287922   -2.246104
     50          1           0       -4.482367    1.300265   -0.783319
     51          1           0       -3.345588    1.684786   -2.079878
     52          1           0        5.505782    0.240347   -0.552405
     53          1           0        3.736545   -3.581472    0.407892
     54          1           0        7.581997   -0.895718   -1.219663
     55          1           0        5.835888   -4.705875   -0.224996
     56          1           0        7.775433   -3.376140   -1.061797
     57          1           0        2.290339    1.280772   -1.989739
     58          1           0        3.496315    2.035922   -0.960780
     59          1           0        3.894960    0.554528   -1.861420
 ---------------------------------------------------------------------
 Rotational constants (GHZ):      0.1238113      0.0728924      0.0514143
 Leave Link  202 at Thu Dec 13 09:39:47 2018, MaxMem=   939524096 cpu:         0.0
 (Enter /pbs_home/pkowalski/g09d01/g09/l301.exe)
 Basis read from rwf:  (5D, 7F)
 No pseudopotential information found on rwf file.
 There are   673 symmetry adapted cartesian basis functions of A   symmetry.
 There are   636 symmetry adapted basis functions of A   symmetry.
   636 basis functions,  1103 primitive gaussians,   673 cartesian basis functions
   141 alpha electrons      141 beta electrons
       nuclear repulsion energy      4699.4861943695 Hartrees.
 IExCor= 4134 DFT=T Ex+Corr=M06L ExCW=0 ScaHFX=  0.000000
 ScaDFX=  1.000000  1.000000  1.000000  1.000000 ScalE2=  1.000000  1.000000
 IRadAn=      0 IRanWt=     -1 IRanGd=            0 ICorTp=0 IEmpDi=  4
 NAtoms=   59 NActive=   59 NUniq=   59 SFac= 1.00D+00 NAtFMM=   60 NAOKFM=F Big=F
 Integral buffers will be    131072 words long.
 Raffenetti 2 integral format.
 Two-electron integral symmetry is turned on.
 No density basis found on file   724.
 Leave Link  301 at Thu Dec 13 09:39:47 2018, MaxMem=   939524096 cpu:         0.5
 (Enter /pbs_home/pkowalski/g09d01/g09/l302.exe)
 NPDir=0 NMtPBC=     1 NCelOv=     1 NCel=       1 NClECP=     1 NCelD=      1
         NCelK=      1 NCelE2=     1 NClLst=     1 CellRange=     0.0.
 One-electron integrals computed using PRISM.
 NBasis=   636 RedAO= T EigKep=  2.92D-04  NBF=   636
 NBsUse=   636 1.00D-06 EigRej= -1.00D+00 NBFU=   636
 Precomputing XC quadrature grid using
 IXCGrd= 4 IRadAn=           0 IRanWt=          -1 IRanGd=           0 AccXCQ= 0.00D+00.
 Generated NRdTot=       0 NPtTot=           0 NUsed=           0 NTot=          32
 NSgBfM=   628   636   636   636   636 MxSgAt=    59 MxSgA2=    59.
 Leave Link  302 at Thu Dec 13 09:39:49 2018, MaxMem=   939524096 cpu:        16.3
 (Enter /pbs_home/pkowalski/g09d01/g09/l303.exe)
 DipDrv:  MaxL=1.
 Leave Link  303 at Thu Dec 13 09:39:49 2018, MaxMem=   939524096 cpu:         1.5
 (Enter /pbs_home/pkowalski/g09d01/g09/l401.exe)
 Initial guess from the checkpoint file:  "dae0068freq_open_m06l_air.chk"
 B after Tr=     0.000000    0.000000    0.000000
         Rot=    0.999906    0.002643    0.002144    0.013287 Ang=   1.57 deg.
 Guess basis will be translated and rotated to current coordinates.
 JPrj=2 DoOrth=T DoCkMO=T.
 Generating alternative initial guess.
 ExpMin= 1.22D-01 ExpMax= 9.18D+03 ExpMxC= 1.38D+03 IAcc=1 IRadAn=         1 AccDes= 0.00D+00
 Harris functional with IExCor= 1009 and IRadAn=       1 diagonalized for initial guess.
 HarFok:  IExCor= 1009 AccDes= 0.00D+00 IRadAn=         1 IDoV= 1 UseB2=F ITyADJ=14
 ICtDFT=  3500011 ScaDFX=  1.000000  1.000000  1.000000  1.000000
 FoFCou: FMM=F IPFlag=           0 FMFlag=      100000 FMFlg1=           0
         NFxFlg=           0 DoJE=T BraDBF=F KetDBF=T FulRan=T
         wScrn=  0.000000 ICntrl=     500 IOpCl=  0 I1Cent=   200000004 NGrid=           0
         NMat0=    1 NMatS0=      1 NMatT0=    0 NMatD0=    1 NMtDS0=    0 NMtDT0=    0
 Petite list used in FoFCou.
 Harris En= -2510.22600268577    
 Leave Link  401 at Thu Dec 13 09:39:55 2018, MaxMem=   939524096 cpu:        42.4
 (Enter /pbs_home/pkowalski/g09d01/g09/l502.exe)
 Closed shell SCF:
 Using DIIS extrapolation, IDIIS=  1040.
 Integral symmetry usage will be decided dynamically.
 IVT=     1387805 IEndB=     1387805 NGot=   939524096 MDV=   938606534
 LenX=   938606534 LenY=   938152932
 Requested convergence on RMS density matrix=1.00D-08 within 128 cycles.
 Requested convergence on MAX density matrix=1.00D-06.
 Requested convergence on             energy=1.00D-06.
 No special actions if energy rises.
 Fock matrices will be formed incrementally for  20 cycles.
 Integral accuracy reduced to 1.0D-05 until final iterations.

 Cycle   1  Pass 0  IDiag  1:
 FoFJK:  IHMeth= 1 ICntrl=     500 DoSepK=F KAlg= 0 I1Cent=   0 FoldK=F
 IRaf= 670000000 NMat=   1 IRICut=       1 DoRegI=T DoRafI=F ISym2E= 0.
 FoFCou: FMM=F IPFlag=           0 FMFlag=      100000 FMFlg1=           0
         NFxFlg=           0 DoJE=T BraDBF=F KetDBF=F FulRan=T
         wScrn=  0.000000 ICntrl=     500 IOpCl=  0 I1Cent=           0 NGrid=           0
         NMat0=    1 NMatS0=      1 NMatT0=    0 NMatD0=    1 NMtDS0=    0 NMtDT0=    0
 Symmetry not used in FoFCou.
 E= -2511.86309789955    
 DIIS: error= 6.98D-03 at cycle   1 NSaved=   1.
 NSaved= 1 IEnMin= 1 EnMin= -2511.86309789955     IErMin= 1 ErrMin= 6.98D-03
 ErrMax= 6.98D-03  0.00D+00 EMaxC= 1.00D-01 BMatC= 8.81D-02 BMatP= 8.81D-02
 IDIUse=3 WtCom= 9.30D-01 WtEn= 6.98D-02
 Coeff-Com:  0.100D+01
 Coeff-En:   0.100D+01
 Coeff:      0.100D+01
 Gap=     0.508 Goal=   None    Shift=    0.000
 GapD=    0.508 DampG=2.000 DampE=1.000 DampFc=2.0000 IDamp=-1.
 RMSDP=1.28D-03 MaxDP=5.91D-02              OVMax= 7.98D-02

 Cycle   2  Pass 0  IDiag  1:
 RMSU=  1.28D-03    CP:  9.97D-01
 E= -2512.00121556700     Delta-E=       -0.138117667451 Rises=F Damp=F
 DIIS: error= 1.50D-03 at cycle   2 NSaved=   2.
 NSaved= 2 IEnMin= 2 EnMin= -2512.00121556700     IErMin= 2 ErrMin= 1.50D-03
 ErrMax= 1.50D-03  0.00D+00 EMaxC= 1.00D-01 BMatC= 5.33D-03 BMatP= 8.81D-02
 IDIUse=3 WtCom= 9.85D-01 WtEn= 1.50D-02
 Coeff-Com:  0.730D-01 0.927D+00
 Coeff-En:   0.000D+00 0.100D+01
 Coeff:      0.719D-01 0.928D+00
 Gap=     0.085 Goal=   None    Shift=    0.000
 RMSDP=6.52D-04 MaxDP=4.76D-02 DE=-1.38D-01 OVMax= 1.04D-01

 Cycle   3  Pass 0  IDiag  1:
 RMSU=  6.11D-04    CP:  9.95D-01  8.24D-01
 E= -2511.97538165604     Delta-E=        0.025833910957 Rises=F Damp=F
 DIIS: error= 3.18D-03 at cycle   3 NSaved=   3.
 NSaved= 3 IEnMin= 2 EnMin= -2512.00121556700     IErMin= 2 ErrMin= 1.50D-03
 ErrMax= 3.18D-03  0.00D+00 EMaxC= 1.00D-01 BMatC= 2.76D-02 BMatP= 5.33D-03
 IDIUse=3 WtCom= 1.51D-01 WtEn= 8.49D-01
 Coeff-Com:  0.247D-02 0.699D+00 0.298D+00
 Coeff-En:   0.000D+00 0.785D+00 0.215D+00
 Coeff:      0.372D-03 0.772D+00 0.228D+00
 Gap=     0.080 Goal=   None    Shift=    0.000
 RMSDP=3.58D-04 MaxDP=2.48D-02 DE= 2.58D-02 OVMax= 6.72D-02

 Cycle   4  Pass 0  IDiag  1:
 RMSU=  1.02D-04    CP:  9.96D-01  9.01D-01  4.62D-01
 E= -2512.00538503257     Delta-E=       -0.030003376524 Rises=F Damp=F
 DIIS: error= 7.72D-04 at cycle   4 NSaved=   4.
 NSaved= 4 IEnMin= 4 EnMin= -2512.00538503257     IErMin= 4 ErrMin= 7.72D-04
 ErrMax= 7.72D-04  0.00D+00 EMaxC= 1.00D-01 BMatC= 1.43D-03 BMatP= 5.33D-03
 IDIUse=3 WtCom= 9.92D-01 WtEn= 7.72D-03
 Coeff-Com: -0.138D-02 0.407D+00 0.673D-01 0.527D+00
 Coeff-En:   0.000D+00 0.259D+00 0.000D+00 0.741D+00
 Coeff:     -0.136D-02 0.406D+00 0.668D-01 0.528D+00
 Gap=     0.079 Goal=   None    Shift=    0.000
 RMSDP=1.21D-04 MaxDP=8.22D-03 DE=-3.00D-02 OVMax= 1.30D-02

 Cycle   5  Pass 0  IDiag  1:
 RMSU=  4.59D-05    CP:  9.97D-01  9.35D-01  3.04D-01  6.57D-01
 E= -2512.00682792936     Delta-E=       -0.001442896793 Rises=F Damp=F
 DIIS: error= 3.41D-04 at cycle   5 NSaved=   5.
 NSaved= 5 IEnMin= 5 EnMin= -2512.00682792936     IErMin= 5 ErrMin= 3.41D-04
 ErrMax= 3.41D-04  0.00D+00 EMaxC= 1.00D-01 BMatC= 8.63D-05 BMatP= 1.43D-03
 IDIUse=3 WtCom= 9.97D-01 WtEn= 3.41D-03
 Coeff-Com: -0.962D-03 0.171D+00 0.452D-02 0.348D+00 0.477D+00
 Coeff-En:   0.000D+00 0.000D+00 0.000D+00 0.000D+00 0.100D+01
 Coeff:     -0.958D-03 0.170D+00 0.451D-02 0.347D+00 0.479D+00
 Gap=     0.079 Goal=   None    Shift=    0.000
 RMSDP=2.65D-05 MaxDP=1.64D-03 DE=-1.44D-03 OVMax= 3.57D-03

 Cycle   6  Pass 0  IDiag  1:
 RMSU=  1.84D-05    CP:  9.97D-01  9.35D-01  3.11D-01  7.01D-01  6.10D-01
 E= -2512.00690793285     Delta-E=       -0.000080003491 Rises=F Damp=F
 DIIS: error= 2.02D-04 at cycle   6 NSaved=   6.
 NSaved= 6 IEnMin= 6 EnMin= -2512.00690793285     IErMin= 6 ErrMin= 2.02D-04
 ErrMax= 2.02D-04  0.00D+00 EMaxC= 1.00D-01 BMatC= 1.49D-05 BMatP= 8.63D-05
 IDIUse=3 WtCom= 9.98D-01 WtEn= 2.02D-03
 Coeff-Com: -0.370D-03 0.560D-01-0.741D-02 0.161D+00 0.329D+00 0.461D+00
 Coeff-En:   0.000D+00 0.000D+00 0.000D+00 0.000D+00 0.167D+00 0.833D+00
 Coeff:     -0.369D-03 0.559D-01-0.740D-02 0.161D+00 0.329D+00 0.462D+00
 Gap=     0.079 Goal=   None    Shift=    0.000
 RMSDP=1.05D-05 MaxDP=6.67D-04 DE=-8.00D-05 OVMax= 1.45D-03

 Cycle   7  Pass 0  IDiag  1:
 RMSU=  7.08D-06    CP:  9.97D-01  9.35D-01  3.10D-01  6.93D-01  6.75D-01
                    CP:  6.14D-01
 E= -2512.00692190911     Delta-E=       -0.000013976255 Rises=F Damp=F
 DIIS: error= 5.54D-05 at cycle   7 NSaved=   7.
 NSaved= 7 IEnMin= 7 EnMin= -2512.00692190911     IErMin= 7 ErrMin= 5.54D-05
 ErrMax= 5.54D-05  0.00D+00 EMaxC= 1.00D-01 BMatC= 1.74D-06 BMatP= 1.49D-05
 IDIUse=1 WtCom= 1.00D+00 WtEn= 0.00D+00
 Coeff-Com: -0.139D-03 0.112D-01-0.592D-02 0.548D-01 0.142D+00 0.299D+00
 Coeff-Com:  0.499D+00
 Coeff:     -0.139D-03 0.112D-01-0.592D-02 0.548D-01 0.142D+00 0.299D+00
 Coeff:      0.499D+00
 Gap=     0.079 Goal=   None    Shift=    0.000
 RMSDP=4.05D-06 MaxDP=1.96D-04 DE=-1.40D-05 OVMax= 5.34D-04

 Initial convergence to 1.0D-05 achieved.  Increase integral accuracy.
 Cycle   8  Pass 1  IDiag  1:
 E= -2512.00271136199     Delta-E=        0.004210547116 Rises=F Damp=F
 DIIS: error= 1.74D-04 at cycle   1 NSaved=   1.
 NSaved= 1 IEnMin= 1 EnMin= -2512.00271136199     IErMin= 1 ErrMin= 1.74D-04
 ErrMax= 1.74D-04  0.00D+00 EMaxC= 1.00D-01 BMatC= 6.48D-05 BMatP= 6.48D-05
 IDIUse=3 WtCom= 9.98D-01 WtEn= 1.74D-03
 Coeff-Com:  0.100D+01
 Coeff-En:   0.100D+01
 Coeff:      0.100D+01
 Gap=     0.079 Goal=   None    Shift=    0.000
 RMSDP=4.05D-06 MaxDP=1.96D-04 DE= 4.21D-03 OVMax= 1.41D-03

 Cycle   9  Pass 1  IDiag  1:
 RMSU=  2.21D-04    CP:  1.00D+00
 E= -2512.00277520870     Delta-E=       -0.000063846710 Rises=F Damp=F
 DIIS: error= 5.60D-05 at cycle   2 NSaved=   2.
 NSaved= 2 IEnMin= 2 EnMin= -2512.00277520870     IErMin= 2 ErrMin= 5.60D-05
 ErrMax= 5.60D-05  0.00D+00 EMaxC= 1.00D-01 BMatC= 8.65D-06 BMatP= 6.48D-05
 IDIUse=1 WtCom= 1.00D+00 WtEn= 0.00D+00
 Coeff-Com:  0.175D+00 0.825D+00
 Coeff:      0.175D+00 0.825D+00
 Gap=     0.079 Goal=   None    Shift=    0.000
 RMSDP=2.03D-05 MaxDP=1.26D-03 DE=-6.38D-05 OVMax= 2.60D-03

 Cycle  10  Pass 1  IDiag  1:
 RMSU=  2.03D-05    CP:  1.00D+00  1.00D+00
 E= -2512.00275067460     Delta-E=        0.000024534104 Rises=F Damp=F
 DIIS: error= 1.19D-04 at cycle   3 NSaved=   3.
 NSaved= 3 IEnMin= 2 EnMin= -2512.00277520870     IErMin= 2 ErrMin= 5.60D-05
 ErrMax= 1.19D-04  0.00D+00 EMaxC= 1.00D-01 BMatC= 2.83D-05 BMatP= 8.65D-06
 IDIUse=3 WtCom= 4.78D-01 WtEn= 5.22D-01
 Coeff-Com:  0.361D-01 0.636D+00 0.328D+00
 Coeff-En:   0.000D+00 0.719D+00 0.281D+00
 Coeff:      0.173D-01 0.679D+00 0.304D+00
 Gap=     0.079 Goal=   None    Shift=    0.000
 RMSDP=1.35D-05 MaxDP=7.67D-04 DE= 2.45D-05 OVMax= 1.93D-03

 Cycle  11  Pass 1  IDiag  1:
 RMSU=  4.95D-06    CP:  1.00D+00  1.00D+00  3.83D-01
 E= -2512.00278418541     Delta-E=       -0.000033510815 Rises=F Damp=F
 DIIS: error= 2.49D-05 at cycle   4 NSaved=   4.
 NSaved= 4 IEnMin= 4 EnMin= -2512.00278418541     IErMin= 4 ErrMin= 2.49D-05
 ErrMax= 2.49D-05  0.00D+00 EMaxC= 1.00D-01 BMatC= 9.46D-07 BMatP= 8.65D-06
 IDIUse=1 WtCom= 1.00D+00 WtEn= 0.00D+00
 Coeff-Com:  0.531D-02 0.357D+00 0.173D+00 0.465D+00
 Coeff:      0.531D-02 0.357D+00 0.173D+00 0.465D+00
 Gap=     0.079 Goal=   None    Shift=    0.000
 RMSDP=2.79D-06 MaxDP=2.14D-04 DE=-3.35D-05 OVMax= 3.50D-04

 Cycle  12  Pass 1  IDiag  1:
 RMSU=  1.98D-06    CP:  1.00D+00  1.00D+00  3.52D-01  6.24D-01
 E= -2512.00278513144     Delta-E=       -0.000000946027 Rises=F Damp=F
 DIIS: error= 8.29D-06 at cycle   5 NSaved=   5.
 NSaved= 5 IEnMin= 5 EnMin= -2512.00278513144     IErMin= 5 ErrMin= 8.29D-06
 ErrMax= 8.29D-06  0.00D+00 EMaxC= 1.00D-01 BMatC= 8.99D-08 BMatP= 9.46D-07
 IDIUse=1 WtCom= 1.00D+00 WtEn= 0.00D+00
 Coeff-Com: -0.121D-02 0.125D+00 0.611D-01 0.267D+00 0.549D+00
 Coeff:     -0.121D-02 0.125D+00 0.611D-01 0.267D+00 0.549D+00
 Gap=     0.079 Goal=   None    Shift=    0.000
 RMSDP=9.84D-07 MaxDP=5.12D-05 DE=-9.46D-07 OVMax= 1.19D-04

 Cycle  13  Pass 1  IDiag  1:
 RMSU=  7.98D-07    CP:  1.00D+00  1.00D+00  3.58D-01  6.38D-01  7.20D-01
 E= -2512.00278520042     Delta-E=       -0.000000068979 Rises=F Damp=F
 DIIS: error= 5.80D-06 at cycle   6 NSaved=   6.
 NSaved= 6 IEnMin= 6 EnMin= -2512.00278520042     IErMin= 6 ErrMin= 5.80D-06
 ErrMax= 5.80D-06  0.00D+00 EMaxC= 1.00D-01 BMatC= 2.62D-08 BMatP= 8.99D-08
 IDIUse=1 WtCom= 1.00D+00 WtEn= 0.00D+00
 Coeff-Com: -0.162D-02 0.423D-01 0.208D-01 0.130D+00 0.388D+00 0.420D+00
 Coeff:     -0.162D-02 0.423D-01 0.208D-01 0.130D+00 0.388D+00 0.420D+00
 Gap=     0.079 Goal=   None    Shift=    0.000
 RMSDP=4.83D-07 MaxDP=3.13D-05 DE=-6.90D-08 OVMax= 8.66D-05

 Cycle  14  Pass 1  IDiag  1:
 RMSU=  3.18D-07    CP:  1.00D+00  1.00D+00  3.61D-01  6.50D-01  7.75D-01
                    CP:  5.75D-01
 E= -2512.00278522543     Delta-E=       -0.000000025015 Rises=F Damp=F
 DIIS: error= 1.70D-06 at cycle   7 NSaved=   7.
 NSaved= 7 IEnMin= 7 EnMin= -2512.00278522543     IErMin= 7 ErrMin= 1.70D-06
 ErrMax= 1.70D-06  0.00D+00 EMaxC= 1.00D-01 BMatC= 5.45D-09 BMatP= 2.62D-08
 IDIUse=1 WtCom= 1.00D+00 WtEn= 0.00D+00
 Coeff-Com: -0.921D-03 0.718D-02 0.329D-02 0.470D-01 0.189D+00 0.321D+00
 Coeff-Com:  0.434D+00
 Coeff:     -0.921D-03 0.718D-02 0.329D-02 0.470D-01 0.189D+00 0.321D+00
 Coeff:      0.434D+00
 Gap=     0.079 Goal=   None    Shift=    0.000
 RMSDP=2.11D-07 MaxDP=1.56D-05 DE=-2.50D-08 OVMax= 3.85D-05

 Cycle  15  Pass 1  IDiag  1:
 RMSU=  1.23D-07    CP:  1.00D+00  1.00D+00  3.60D-01  6.58D-01  7.64D-01
                    CP:  6.41D-01  5.06D-01
 E= -2512.00278523033     Delta-E=       -0.000000004901 Rises=F Damp=F
 DIIS: error= 4.99D-07 at cycle   8 NSaved=   8.
 NSaved= 8 IEnMin= 8 EnMin= -2512.00278523033     IErMin= 8 ErrMin= 4.99D-07
 ErrMax= 4.99D-07  0.00D+00 EMaxC= 1.00D-01 BMatC= 6.13D-10 BMatP= 5.45D-09
 IDIUse=1 WtCom= 1.00D+00 WtEn= 0.00D+00
 Coeff-Com: -0.455D-03-0.279D-03-0.401D-03 0.165D-01 0.819D-01 0.167D+00
 Coeff-Com:  0.301D+00 0.435D+00
 Coeff:     -0.455D-03-0.279D-03-0.401D-03 0.165D-01 0.819D-01 0.167D+00
 Coeff:      0.301D+00 0.435D+00
 Gap=     0.079 Goal=   None    Shift=    0.000
 RMSDP=8.22D-08 MaxDP=5.32D-06 DE=-4.90D-09 OVMax= 1.55D-05

 Cycle  16  Pass 1  IDiag  1:
 RMSU=  4.40D-08    CP:  1.00D+00  1.00D+00  3.60D-01  6.59D-01  7.75D-01
                    CP:  6.33D-01  5.69D-01  5.00D-01
 E= -2512.00278523098     Delta-E=       -0.000000000642 Rises=F Damp=F
 DIIS: error= 3.06D-07 at cycle   9 NSaved=   9.
 NSaved= 9 IEnMin= 9 EnMin= -2512.00278523098     IErMin= 9 ErrMin= 3.06D-07
 ErrMax= 3.06D-07  0.00D+00 EMaxC= 1.00D-01 BMatC= 9.86D-11 BMatP= 6.13D-10
 IDIUse=1 WtCom= 1.00D+00 WtEn= 0.00D+00
 Coeff-Com: -0.132D-03-0.168D-02-0.988D-03 0.248D-02 0.224D-01 0.579D-01
 Coeff-Com:  0.132D+00 0.305D+00 0.483D+00
 Coeff:     -0.132D-03-0.168D-02-0.988D-03 0.248D-02 0.224D-01 0.579D-01
 Coeff:      0.132D+00 0.305D+00 0.483D+00
 Gap=     0.079 Goal=   None    Shift=    0.000
 RMSDP=2.66D-08 MaxDP=1.70D-06 DE=-6.42D-10 OVMax= 5.39D-06

 Cycle  17  Pass 1  IDiag  1:
 RMSU=  1.53D-08    CP:  1.00D+00  1.00D+00  3.60D-01  6.59D-01  7.75D-01
                    CP:  6.34D-01  5.62D-01  5.96D-01  5.89D-01
 E= -2512.00278523108     Delta-E=       -0.000000000105 Rises=F Damp=F
 DIIS: error= 1.05D-07 at cycle  10 NSaved=  10.
 NSaved=10 IEnMin=10 EnMin= -2512.00278523108     IErMin=10 ErrMin= 1.05D-07
 ErrMax= 1.05D-07  0.00D+00 EMaxC= 1.00D-01 BMatC= 1.12D-11 BMatP= 9.86D-11
 IDIUse=1 WtCom= 1.00D+00 WtEn= 0.00D+00
 Coeff-Com: -0.202D-04-0.101D-02-0.543D-03-0.909D-03 0.183D-02 0.115D-01
 Coeff-Com:  0.385D-01 0.127D+00 0.305D+00 0.518D+00
 Coeff:     -0.202D-04-0.101D-02-0.543D-03-0.909D-03 0.183D-02 0.115D-01
 Coeff:      0.385D-01 0.127D+00 0.305D+00 0.518D+00
 Gap=     0.079 Goal=   None    Shift=    0.000
 RMSDP=9.74D-09 MaxDP=5.63D-07 DE=-1.05D-10 OVMax= 1.55D-06

 SCF Done:  E(RM06L) =  -2512.00278523     A.U. after   17 cycles
            NFock= 17  Conv=0.97D-08     -V/T= 2.0064
 KE= 2.496106047898D+03 PE=-1.530227678744D+04 EE= 5.594681759937D+03
 Leave Link  502 at Thu Dec 13 09:47:37 2018, MaxMem=   939524096 cpu:      3681.5
 (Enter /pbs_home/pkowalski/g09d01/g09/l701.exe)
 Compute integral first derivatives.
 ... and contract with generalized density number  0.
 Leave Link  701 at Thu Dec 13 09:47:38 2018, MaxMem=   939524096 cpu:         6.0
 (Enter /pbs_home/pkowalski/g09d01/g09/l702.exe)
 L702 exits ... SP integral derivatives will be done elsewhere.
 Leave Link  702 at Thu Dec 13 09:47:38 2018, MaxMem=   939524096 cpu:         0.2
 (Enter /pbs_home/pkowalski/g09d01/g09/l703.exe)
 Compute integral first derivatives, UseDBF=F ICtDFT=           0.
 Integral derivatives from FoFJK, PRISM(SPDF).
 Calling FoFJK, ICntrl=      2527 FMM=F ISym2X=0 I1Cent= 0 IOpClX= 0 NMat=1 NMatS=1 NMatT=0.
 FoFJK:  IHMeth= 1 ICntrl=    2527 DoSepK=F KAlg= 0 I1Cent=   0 FoldK=F
 IRaf=         0 NMat=   1 IRICut=       1 DoRegI=T DoRafI=F ISym2E= 0.
 FoFCou: FMM=F IPFlag=           0 FMFlag=      100000 FMFlg1=         800
         NFxFlg=           0 DoJE=F BraDBF=F KetDBF=F FulRan=T
         wScrn=  0.000000 ICntrl=    2527 IOpCl=  0 I1Cent=           0 NGrid=           0
         NMat0=    1 NMatS0=      1 NMatT0=    0 NMatD0=    1 NMtDS0=    0 NMtDT0=    0
 Symmetry not used in FoFCou.
 Leave Link  703 at Thu Dec 13 09:49:55 2018, MaxMem=   939524096 cpu:      1094.5
 (Enter /pbs_home/pkowalski/g09d01/g09/l716.exe)
 Dipole        = 2.62821022D-02-1.44174747D+00-3.76220703D-01
 ***** Axes restored to original set *****
 -------------------------------------------------------------------
 Center     Atomic                   Forces (Hartrees/Bohr)
 Number     Number              X              Y              Z
 -------------------------------------------------------------------
      1       16          -0.002615291    0.000063975    0.002665010
      2       16           0.003378825    0.001980187   -0.006786097
      3        9          -0.006396723   -0.004210045   -0.002615899
      4        9          -0.000118335    0.002586646   -0.001819041
      5        9           0.000413309    0.001470611   -0.003096523
      6        9          -0.001234287    0.000869146    0.002005060
      7        9           0.002929790    0.001911034   -0.001691639
      8        9           0.000901531   -0.001900940    0.001796413
      9        6          -0.003380434   -0.020207779    0.032740096
     10        6          -0.019409367   -0.005626724   -0.023795469
     11        6           0.022177518    0.003134057    0.017075064
     12        6           0.010204915    0.011756605   -0.017166981
     13        6          -0.000704040   -0.003859676    0.005175105
     14        6           0.002928189    0.006347486   -0.005974343
     15        6           0.001539220   -0.001017848    0.001289870
     16        6          -0.002722462   -0.004025999    0.000866771
     17        6          -0.005717323    0.006379989    0.006228957
     18        6          -0.009173745   -0.005638732   -0.011133351
     19        6          -0.001325934    0.002906163    0.001541533
     20        6           0.005693528    0.001440069    0.006134786
     21        6           0.001790452   -0.004327628   -0.002933099
     22        6           0.000125474   -0.000120444    0.000491481
     23        6          -0.001718781   -0.000478803    0.000291920
     24        6          -0.000686505   -0.000459762   -0.000259131
     25        6           0.000304231    0.000057090    0.000042679
     26        6           0.000178473    0.000535371    0.000191421
     27        6          -0.000042894   -0.000260018   -0.000036015
     28        6           0.004257441    0.011025581   -0.000545342
     29        6           0.002035099   -0.001214790    0.001430501
     30        6          -0.001179139   -0.000775324   -0.000432991
     31        6           0.003334090    0.000060290   -0.000127302
     32        6          -0.000212960   -0.000420184   -0.001296764
     33        6          -0.000396342    0.000299135   -0.000253433
     34        6           0.000672041    0.000312229    0.000136919
     35        6          -0.000117450   -0.000300336    0.000035399
     36        6           0.009456810    0.005034585    0.008112878
     37        6          -0.000263987   -0.003107215   -0.000140016
     38        1          -0.000282682    0.000918422    0.001191957
     39        1           0.000231771   -0.000148288   -0.000390045
     40        1           0.000276991    0.000621024    0.000409190
     41        1          -0.002303168    0.001117582   -0.001769828
     42        1          -0.012260222   -0.008803346   -0.011211053
     43        1          -0.000879623   -0.001868456   -0.000766658
     44        1           0.001331831    0.001228878    0.000145396
     45        1           0.000548548    0.000132402   -0.000175258
     46        1           0.000164293    0.000149001   -0.000067923
     47        1           0.000235569    0.000131307   -0.000048500
     48        1           0.000061660    0.000012902   -0.000081111
     49        1          -0.002302515   -0.000515801    0.001923585
     50        1          -0.000423250    0.001811929    0.000107180
     51        1           0.001182353    0.001833471   -0.000055309
     52        1          -0.000111157   -0.000751100    0.000887272
     53        1          -0.000391683    0.000373098   -0.000073803
     54        1          -0.000030074   -0.000023304    0.000139520
     55        1           0.000003884    0.000073594    0.000028508
     56        1          -0.000112672   -0.000037969    0.000022044
     57        1          -0.000265260    0.002996835    0.000878353
     58        1           0.001436260    0.000375849    0.000419810
     59        1          -0.001015791    0.000153964    0.000338246
 -------------------------------------------------------------------
 Cartesian Forces:  Max     0.032740096 RMS     0.005512456
 Leave Link  716 at Thu Dec 13 09:49:55 2018, MaxMem=   939524096 cpu:         0.2
 (Enter /pbs_home/pkowalski/g09d01/g09/l103.exe)

 GradGradGradGradGradGradGradGradGradGradGradGradGradGradGradGradGradGrad
 Berny optimization.
 Using GEDIIS/GDIIS optimizer.
 FormGI is forming the generalized inverse of G from B-inverse, IUseBI=4.
 GSVD:  received Info=                   1 from GESDD.
 Internal  Forces:  Max     0.123026256 RMS     0.014632660
 Search for a local minimum.
 Step number   3 out of a maximum of  337
 All quantities printed in internal units (Hartrees-Bohrs-Radians)
 RMS Force = .14633D-01 SwitMx=.10000D-02 MixMth= 1
 Mixed Optimization -- RFO/linear search
 Update second derivatives using D2CorX and points    2    3
 DE= -4.15D-02 DEPred=-6.12D-02 R= 6.79D-01
 TightC=F SS=  1.41D+00  RLast= 1.19D+00 DXNew= 8.4853D-01 3.5648D+00
 Trust test= 6.79D-01 RLast= 1.19D+00 DXMaxT set to 8.49D-01
 ITU=  1  1  0
 Use linear search instead of GDIIS.
     Eigenvalues ---    0.00182   0.00460   0.00501   0.00662   0.00716
     Eigenvalues ---    0.00730   0.00741   0.00760   0.00774   0.00853
     Eigenvalues ---    0.00880   0.00900   0.01017   0.01022   0.01115
     Eigenvalues ---    0.01178   0.01242   0.01340   0.01366   0.01409
     Eigenvalues ---    0.01454   0.01561   0.01708   0.01858   0.01880
     Eigenvalues ---    0.01952   0.01959   0.01975   0.01988   0.02015
     Eigenvalues ---    0.02032   0.02081   0.02089   0.02137   0.02144
     Eigenvalues ---    0.02155   0.02155   0.02169   0.02173   0.02192
     Eigenvalues ---    0.02218   0.02635   0.04894   0.05175   0.06710
     Eigenvalues ---    0.06832   0.06951   0.07052   0.07153   0.07399
     Eigenvalues ---    0.07448   0.07575   0.07604   0.08043   0.09350
     Eigenvalues ---    0.09657   0.10329   0.11103   0.12024   0.12177
     Eigenvalues ---    0.13110   0.14411   0.15986   0.15998   0.15999
     Eigenvalues ---    0.15999   0.15999   0.16000   0.16000   0.16000
     Eigenvalues ---    0.16000   0.16000   0.16000   0.16000   0.16000
     Eigenvalues ---    0.16000   0.16000   0.16000   0.16000   0.16000
     Eigenvalues ---    0.16000   0.16003   0.16069   0.17011   0.18000
     Eigenvalues ---    0.20458   0.22000   0.22000   0.22001   0.22012
     Eigenvalues ---    0.22388   0.22812   0.23265   0.23462   0.23546
     Eigenvalues ---    0.24215   0.24427   0.24470   0.24641   0.24726
     Eigenvalues ---    0.24910   0.24922   0.24938   0.24968   0.24980
     Eigenvalues ---    0.24994   0.25023   0.25254   0.25647   0.26418
     Eigenvalues ---    0.27253   0.28218   0.28942   0.29479   0.29917
     Eigenvalues ---    0.30380   0.30613   0.31447   0.31549   0.31727
     Eigenvalues ---    0.31903   0.32201   0.32219   0.32568   0.32576
     Eigenvalues ---    0.32583   0.32590   0.32604   0.32608   0.32617
     Eigenvalues ---    0.32621   0.32700   0.32794   0.32894   0.33049
     Eigenvalues ---    0.33153   0.33292   0.33486   0.34490   0.35656
     Eigenvalues ---    0.35679   0.35691   0.35700   0.35706   0.35753
     Eigenvalues ---    0.35818   0.36129   0.36244   0.37827   0.40582
     Eigenvalues ---    0.40710   0.41069   0.41160   0.43826   0.44302
     Eigenvalues ---    0.45352   0.45616   0.45908   0.45952   0.46093
     Eigenvalues ---    0.46527   0.47077   0.47539   0.48252   0.48290
     Eigenvalues ---    0.48341   0.48549   0.49131   0.50770   0.51653
     Eigenvalues ---    1.06674
 RFO step:  Lambda=-8.48512765D-02 EMin= 1.82388389D-03
 Quartic linear search produced a step of -0.11206.
 Iteration  1 RMS(Cart)=  0.31580776 RMS(Int)=  0.01416821
 Iteration  2 RMS(Cart)=  0.12263346 RMS(Int)=  0.00178113
 Iteration  3 RMS(Cart)=  0.00404254 RMS(Int)=  0.00088995
 Iteration  4 RMS(Cart)=  0.00001920 RMS(Int)=  0.00088995
 Iteration  5 RMS(Cart)=  0.00000005 RMS(Int)=  0.00088995
 ITry= 1 IFail=0 DXMaxC= 1.64D+00 DCOld= 1.00D+10 DXMaxT= 8.49D-01 DXLimC= 3.00D+00 Rises=F
 Variable       Old X    -DE/DX   Delta X   Delta X   Delta X     New X
                                 (Linear)    (Quad)   (Total)
    R1        3.28232  -0.00181   0.00598  -0.04567  -0.03951   3.24281
    R2        3.29247   0.00032   0.00752  -0.06216  -0.05478   3.23770
    R3        3.26507  -0.00551   0.00752  -0.06046  -0.05315   3.21192
    R4        3.32295  -0.00593   0.00504  -0.04790  -0.04311   3.27984
    R5        2.54605   0.00496   0.00325  -0.02455  -0.02130   2.52474
    R6        2.55314   0.00273   0.00318  -0.02596  -0.02278   2.53036
    R7        2.52011   0.00167   0.00552  -0.04518  -0.03966   2.48045
    R8        2.55183   0.00209   0.00388  -0.03223  -0.02835   2.52349
    R9        2.57448   0.00375   0.00170  -0.01311  -0.01141   2.56307
   R10        2.54475   0.00203   0.00389  -0.03192  -0.02803   2.51672
   R11        2.69719  -0.00562   0.00777  -0.06241  -0.05433   2.64286
   R12        2.76161   0.03341   0.00758  -0.03068  -0.02310   2.73850
   R13        2.77861  -0.00368   0.00516  -0.04405  -0.03881   2.73980
   R14        2.80973  -0.00626   0.00042  -0.00936  -0.00893   2.80080
   R15        2.60990   0.00365   0.00892  -0.07234  -0.06324   2.54667
   R16        2.82748  -0.00398   0.00045  -0.00546  -0.00501   2.82247
   R17        2.87918   0.00279  -0.00166   0.01481   0.01315   2.89233
   R18        2.60189   0.04916  -0.00187   0.04737   0.04533   2.64722
   R19        2.90441  -0.01096  -0.00218   0.00213  -0.00010   2.90431
   R20        2.83524   0.00238  -0.00014   0.00399   0.00372   2.83896
   R21        2.77580   0.00826   0.00252  -0.01718  -0.01466   2.76114
   R22        2.87247  -0.01162  -0.00137  -0.00119  -0.00223   2.87025
   R23        2.69743   0.00532   0.00639  -0.04922  -0.04286   2.65458
   R24        2.07562   0.00105   0.00105  -0.00817  -0.00713   2.06849
   R25        2.07629  -0.00011   0.00112  -0.00943  -0.00831   2.06798
   R26        2.07805   0.00011   0.00096  -0.00818  -0.00721   2.07084
   R27        2.07983  -0.00266   0.00102  -0.01078  -0.00976   2.07007
   R28        2.07340  -0.01426   0.00136  -0.02435  -0.02299   2.05041
   R29        2.07788   0.00136   0.00081  -0.00622  -0.00541   2.07247
   R30        2.75736   0.00209   0.00436  -0.03434  -0.02999   2.72737
   R31        2.61411   0.00396  -0.00333   0.02887   0.02533   2.63943
   R32        2.76792  -0.00081   0.00475  -0.04328  -0.03853   2.72939
   R33        2.60638  -0.00026  -0.00304   0.02265   0.01978   2.62616
   R34        2.66410  -0.00003  -0.00008  -0.00177  -0.00185   2.66225
   R35        2.66940  -0.00060  -0.00017  -0.00114  -0.00131   2.66809
   R36        2.63233  -0.00058   0.00056  -0.00529  -0.00473   2.62760
   R37        2.05222   0.00116  -0.00122   0.01326   0.01204   2.06426
   R38        2.62530  -0.00050   0.00078  -0.00707  -0.00629   2.61902
   R39        2.06401   0.00039  -0.00091   0.00903   0.00812   2.07213
   R40        2.63139   0.00039   0.00001   0.00071   0.00072   2.63212
   R41        2.06491  -0.00006  -0.00085   0.00749   0.00664   2.07155
   R42        2.63451   0.00034  -0.00039   0.00370   0.00331   2.63782
   R43        2.06477  -0.00014  -0.00082   0.00726   0.00644   2.07121
   R44        2.06385  -0.00007  -0.00068   0.00645   0.00577   2.06962
   R45        2.83032  -0.00014   0.00035  -0.00316  -0.00281   2.82750
   R46        2.07880   0.00015   0.00077  -0.00689  -0.00612   2.07268
   R47        2.07260   0.00099   0.00109  -0.00856  -0.00747   2.06513
   R48        2.06369   0.00199   0.00156  -0.01131  -0.00976   2.05393
   R49        2.65779   0.00190   0.00015  -0.00105  -0.00090   2.65688
   R50        2.66255   0.00005  -0.00018   0.00044   0.00026   2.66281
   R51        2.63157  -0.00038   0.00055  -0.00505  -0.00450   2.62707
   R52        2.06264  -0.00070  -0.00117   0.00976   0.00859   2.07124
   R53        2.62676   0.00022   0.00070  -0.00603  -0.00533   2.62143
   R54        2.06696   0.00010  -0.00098   0.00898   0.00800   2.07496
   R55        2.63422   0.00004  -0.00002   0.00013   0.00011   2.63433
   R56        2.06496  -0.00008  -0.00087   0.00764   0.00677   2.07173
   R57        2.63683  -0.00042  -0.00031   0.00197   0.00166   2.63849
   R58        2.06456  -0.00006  -0.00081   0.00728   0.00647   2.07103
   R59        2.06424  -0.00008  -0.00073   0.00680   0.00607   2.07031
   R60        2.82789  -0.00084   0.00071  -0.00794  -0.00723   2.82066
   R61        2.08016   0.00059   0.00079  -0.00639  -0.00560   2.07456
   R62        2.07313   0.00105   0.00074  -0.00596  -0.00522   2.06791
   R63        2.07297  -0.00096   0.00015  -0.00300  -0.00285   2.07011
    A1        1.62651   0.00077  -0.00136   0.01611   0.01521   1.64172
    A2        1.63505  -0.00547  -0.00381   0.01920   0.01510   1.65015
    A3        1.99052   0.09273  -0.00093   0.12296   0.12332   2.11384
    A4        1.92611  -0.01462  -0.00473   0.01361   0.00774   1.93385
    A5        2.15569  -0.07071  -0.01006  -0.04046  -0.05624   2.09945
    A6        1.93390   0.01268   0.00030  -0.00061   0.00129   1.93518
    A7        2.04104  -0.01228   0.00034  -0.04076  -0.04112   1.99992
    A8        2.21174  -0.00254  -0.01089   0.05991   0.04945   2.26119
    A9        1.90397   0.00317  -0.00054  -0.00355  -0.00422   1.89975
   A10        2.07874  -0.00101  -0.00312   0.00302  -0.00121   2.07753
   A11        2.20123   0.00053  -0.01025   0.05400   0.04310   2.24434
   A12        2.22000  -0.10534  -0.00522  -0.08687  -0.09271   2.12729
   A13        2.18553   0.12303   0.00281   0.11862   0.12092   2.30645
   A14        1.87548  -0.01693   0.00165  -0.02757  -0.02609   1.84939
   A15        1.87226   0.00183   0.00258  -0.02056  -0.01801   1.85425
   A16        2.03962  -0.00811  -0.00179   0.00028  -0.00208   2.03754
   A17        1.86965  -0.00384   0.00187  -0.01047  -0.00785   1.86180
   A18        1.92840  -0.00458  -0.00132   0.00484   0.00373   1.93214
   A19        1.94248  -0.00223   0.00071  -0.00550  -0.00611   1.93637
   A20        1.81077   0.01714  -0.00210   0.03211   0.03037   1.84114
   A21        1.94822  -0.00917  -0.00130  -0.00046  -0.00181   1.94642
   A22        2.23452   0.08490   0.00052   0.09366   0.09370   2.32822
   A23        2.09967  -0.07535   0.00050  -0.09122  -0.09115   2.00852
   A24        1.89041   0.00026   0.00022  -0.00251  -0.00247   1.88794
   A25        1.99424  -0.00045  -0.00018   0.00429   0.00413   1.99837
   A26        2.00648   0.00177  -0.00074   0.01107   0.01022   2.01670
   A27        1.88401  -0.00008   0.00033  -0.00324  -0.00237   1.88164
   A28        1.88952  -0.00059  -0.00035   0.00252   0.00273   1.89225
   A29        1.79294  -0.00105   0.00076  -0.01298  -0.01301   1.77993
   A30        1.86246   0.00158   0.00368  -0.02578  -0.02210   1.84035
   A31        1.96313  -0.00376  -0.00305   0.01762   0.01486   1.97799
   A32        1.89661   0.00084   0.00225  -0.00863  -0.00700   1.88961
   A33        1.98617  -0.00406  -0.00046  -0.00276  -0.00358   1.98260
   A34        1.96500  -0.00648  -0.00124   0.00018  -0.00073   1.96427
   A35        1.79063   0.01191  -0.00143   0.02116   0.01970   1.81033
   A36        2.08202  -0.00271   0.00165  -0.01849  -0.01719   2.06482
   A37        2.01057  -0.00448  -0.00200   0.01840   0.01667   2.02724
   A38        2.18838   0.00792   0.00059   0.00200   0.00224   2.19062
   A39        1.90410   0.00143   0.00104  -0.00440  -0.00336   1.90074
   A40        1.97512  -0.00084  -0.00325   0.02346   0.02015   1.99527
   A41        1.94035   0.00019  -0.00126   0.00873   0.00742   1.94777
   A42        1.88276  -0.00011   0.00139  -0.01025  -0.00887   1.87389
   A43        1.88609  -0.00107   0.00124  -0.01043  -0.00919   1.87691
   A44        1.87257   0.00033   0.00103  -0.00907  -0.00814   1.86444
   A45        1.97856   0.00058  -0.00324   0.02740   0.02385   2.00241
   A46        1.95078   0.00559  -0.00221   0.02487   0.02232   1.97310
   A47        1.87943  -0.00372   0.00161  -0.02150  -0.01977   1.85966
   A48        1.88433   0.00283   0.00079   0.00130   0.00147   1.88580
   A49        1.88530  -0.00096   0.00149  -0.01377  -0.01216   1.87314
   A50        1.88221  -0.00489   0.00184  -0.02213  -0.02019   1.86202
   A51        2.07512  -0.00150  -0.00114   0.00720   0.00611   2.08123
   A52        1.93366  -0.00070   0.00214  -0.02363  -0.02158   1.91208
   A53        2.27440   0.00221  -0.00100   0.01643   0.01548   2.28988
   A54        2.05027   0.00316   0.00092  -0.00153  -0.00072   2.04954
   A55        1.91914  -0.00231   0.00277  -0.02674  -0.02367   1.89546
   A56        2.31056  -0.00130  -0.00345   0.02676   0.02316   2.33372
   A57        2.15182  -0.00206   0.00124  -0.01290  -0.01166   2.14015
   A58        2.09582   0.00128  -0.00218   0.01664   0.01446   2.11028
   A59        2.03545   0.00078   0.00095  -0.00378  -0.00283   2.03262
   A60        2.11689  -0.00016  -0.00048   0.00192   0.00144   2.11833
   A61        2.11273  -0.00131   0.00335  -0.02592  -0.02257   2.09016
   A62        2.05346   0.00146  -0.00287   0.02397   0.02110   2.07456
   A63        2.12880  -0.00056  -0.00063   0.00313   0.00251   2.13131
   A64        2.09279  -0.00016   0.00231  -0.01723  -0.01492   2.07786
   A65        2.06159   0.00072  -0.00168   0.01410   0.01242   2.07400
   A66        2.11109  -0.00032  -0.00040   0.00303   0.00263   2.11373
   A67        2.07855  -0.00008   0.00066  -0.00574  -0.00508   2.07347
   A68        2.09352   0.00040  -0.00026   0.00270   0.00243   2.09596
   A69        2.10034   0.00019  -0.00024   0.00179   0.00155   2.10189
   A70        2.08542  -0.00033   0.00048  -0.00418  -0.00370   2.08172
   A71        2.09742   0.00014  -0.00024   0.00239   0.00214   2.09957
   A72        2.07376   0.00007   0.00079  -0.00611  -0.00532   2.06844
   A73        2.10481  -0.00004  -0.00037   0.00294   0.00257   2.10738
   A74        2.10460  -0.00003  -0.00042   0.00317   0.00275   2.10735
   A75        1.99075   0.00797   0.00187  -0.00765  -0.00573   1.98502
   A76        2.11864  -0.00386  -0.00363   0.02348   0.01963   2.13827
   A77        2.16350  -0.00420   0.00237  -0.01711  -0.01437   2.14913
   A78        1.90485   0.00087   0.00096  -0.00343  -0.00245   1.90239
   A79        1.99113   0.00102  -0.00376   0.02835   0.02458   2.01571
   A80        1.94259  -0.00058  -0.00106   0.00402   0.00291   1.94551
   A81        1.89150  -0.00152   0.00422  -0.03003  -0.02577   1.86574
   A82        1.84924   0.00126  -0.00122   0.01081   0.00958   1.85883
   A83        1.87858  -0.00107   0.00111  -0.01176  -0.01071   1.86787
   A84        2.11588   0.00237   0.00228  -0.01376  -0.01148   2.10440
   A85        2.11044  -0.00142  -0.00254   0.01606   0.01352   2.12396
   A86        2.05640  -0.00095   0.00021  -0.00221  -0.00200   2.05440
   A87        2.10905   0.00035  -0.00019   0.00139   0.00120   2.11025
   A88        2.09504  -0.00060   0.00243  -0.01774  -0.01530   2.07974
   A89        2.07822   0.00024  -0.00223   0.01623   0.01400   2.09222
   A90        2.11451   0.00033  -0.00004   0.00095   0.00091   2.11543
   A91        2.08666  -0.00067   0.00166  -0.01312  -0.01146   2.07520
   A92        2.08188   0.00034  -0.00163   0.01216   0.01053   2.09241
   A93        2.10472   0.00000  -0.00018   0.00180   0.00163   2.10635
   A94        2.08324  -0.00001   0.00047  -0.00388  -0.00341   2.07983
   A95        2.09515   0.00001  -0.00029   0.00206   0.00176   2.09691
   A96        2.09969   0.00029  -0.00025   0.00193   0.00168   2.10137
   A97        2.08687  -0.00016   0.00045  -0.00338  -0.00294   2.08393
   A98        2.09662  -0.00013  -0.00019   0.00145   0.00126   2.09788
   A99        2.08179  -0.00002   0.00042  -0.00383  -0.00341   2.07838
   A100       2.10044   0.00011  -0.00017   0.00184   0.00167   2.10210
   A101       2.10092  -0.00010  -0.00025   0.00199   0.00174   2.10266
   A102       1.94996   0.00121   0.00104  -0.00733  -0.00628   1.94368
   A103       2.13100  -0.00123  -0.00363   0.02383   0.02020   2.15119
   A104       2.19983   0.00014   0.00259  -0.01623  -0.01365   2.18619
   A105       1.93081   0.00164  -0.00293   0.02089   0.01795   1.94876
   A106       1.95837  -0.00056  -0.00208   0.01578   0.01369   1.97206
   A107       1.96045  -0.00021   0.00189  -0.01486  -0.01295   1.94750
   A108       1.85110  -0.00116   0.00416  -0.02947  -0.02535   1.82575
   A109       1.86645   0.00043  -0.00323   0.02072   0.01748   1.88393
   A110       1.89106  -0.00017   0.00230  -0.01403  -0.01171   1.87935
    D1        0.00505   0.00190   0.01056  -0.02154  -0.01118  -0.00614
    D2       -2.70085  -0.00383   0.03592  -0.14547  -0.10852  -2.80938
    D3       -3.14082  -0.00093  -0.00847   0.02333   0.01498  -3.12585
    D4        0.00363  -0.00079  -0.00929   0.02334   0.01426   0.01789
    D5        0.11272   0.00157   0.01714  -0.03525  -0.01735   0.09537
    D6       -2.60295   0.00632   0.03798  -0.09032  -0.05107  -2.65402
    D7        3.06509  -0.00004  -0.01164   0.03657   0.02472   3.08980
    D8       -0.00097   0.00543  -0.01502   0.05285   0.03662   0.03566
    D9        2.32719  -0.02623  -0.03556   0.11201   0.08220   2.40940
   D10       -1.29185  -0.03389  -0.05381   0.14096   0.09199  -1.19986
   D11       -0.18852  -0.00602  -0.01440   0.00813  -0.00715  -0.19567
   D12        2.47562  -0.01368  -0.03265   0.03708   0.00264   2.47826
   D13        3.07729  -0.01989  -0.00517  -0.09352  -0.09788   2.97940
   D14        0.01557  -0.03317   0.00392  -0.16915  -0.16591  -0.15034
   D15       -0.78341  -0.00812  -0.02603   0.06018   0.03482  -0.74860
   D16        2.43805  -0.02141  -0.01695  -0.01545  -0.03321   2.40484
   D17        0.19550   0.01007   0.00332   0.03239   0.03567   0.23117
   D18       -2.79816   0.01106  -0.00202   0.04323   0.04044  -2.75772
   D19       -2.24949  -0.04032   0.02163  -0.15614  -0.12946  -2.37895
   D20        1.04004  -0.03933   0.01628  -0.14530  -0.12469   0.91534
   D21       -0.77798  -0.00096  -0.00963   0.02038   0.01037  -0.76761
   D22       -2.91246  -0.00940  -0.00675  -0.02075  -0.02841  -2.94087
   D23        1.30652  -0.00433  -0.00870   0.00537  -0.00398   1.30254
   D24        2.86639   0.00110   0.00994  -0.02166  -0.01080   2.85559
   D25        0.73191  -0.00734   0.01283  -0.06279  -0.04958   0.68233
   D26       -1.33230  -0.00227   0.01088  -0.03667  -0.02515  -1.35745
   D27        3.06131   0.00892  -0.00330   0.04400   0.04055   3.10186
   D28       -0.01263  -0.00256  -0.00973   0.01475   0.00500  -0.00763
   D29       -0.55435   0.01476  -0.02731   0.16124   0.13420  -0.42015
   D30        2.65489   0.00327  -0.03374   0.13199   0.09865   2.75354
   D31        1.30826   0.00382  -0.01169   0.06249   0.05097   1.35924
   D32       -0.78778   0.00352  -0.01204   0.06332   0.05148  -0.73630
   D33       -2.89659   0.00354  -0.01027   0.05215   0.04201  -2.85458
   D34       -1.31694  -0.00357   0.01393  -0.06559  -0.05182  -1.36876
   D35        2.87020  -0.00388   0.01357  -0.06475  -0.05131   2.81889
   D36        0.76139  -0.00386   0.01535  -0.07592  -0.06078   0.70061
   D37        0.81655  -0.01680   0.00632  -0.06977  -0.06082   0.75573
   D38       -1.33012  -0.00913   0.00530  -0.04607  -0.03792  -1.36804
   D39        2.86952  -0.01397   0.00626  -0.06018  -0.05027   2.81925
   D40       -2.39343   0.00088  -0.00124   0.00128  -0.00157  -2.39500
   D41        1.74309   0.00855  -0.00226   0.02497   0.02133   1.76442
   D42       -0.34046   0.00371  -0.00130   0.01086   0.00898  -0.33148
   D43        3.04621   0.00349  -0.00877   0.05576   0.05200   3.09821
   D44       -0.05283  -0.00464  -0.00367   0.00396   0.00159  -0.05124
   D45       -0.02871  -0.00260  -0.00060  -0.00351  -0.00421  -0.03292
   D46       -3.12775  -0.01073   0.00450  -0.05531  -0.05462   3.10081
   D47       -1.36674  -0.00134   0.00017   0.00432   0.00452  -1.36222
   D48        0.73720  -0.00136   0.00057   0.00157   0.00233   0.73952
   D49        2.73136  -0.00254   0.00066  -0.00282  -0.00141   2.72995
   D50        0.67479  -0.00264   0.00487  -0.02964  -0.02478   0.65002
   D51        2.77873  -0.00265   0.00527  -0.03239  -0.02697   2.75176
   D52       -1.51029  -0.00383   0.00535  -0.03677  -0.03070  -1.54100
   D53        2.74869   0.00079   0.00245  -0.00802  -0.00556   2.74313
   D54       -1.43055   0.00077   0.00286  -0.01077  -0.00776  -1.43831
   D55        0.56361  -0.00041   0.00294  -0.01516  -0.01149   0.55212
   D56       -1.64600  -0.00568   0.00173  -0.01540  -0.01284  -1.65884
   D57        2.51649  -0.00181  -0.00045   0.00735   0.00784   2.52433
   D58        0.38866   0.00042   0.00221  -0.00533  -0.00241   0.38625
   D59        1.45677   0.00602  -0.00291   0.03677   0.03228   1.48905
   D60       -0.66393   0.00990  -0.00509   0.05952   0.05297  -0.61096
   D61       -2.79176   0.01213  -0.00243   0.04684   0.04272  -2.74904
   D62       -1.24090   0.01377  -0.01376   0.08260   0.06969  -1.17121
   D63        1.82560   0.02594  -0.00664   0.11562   0.10938   1.93498
   D64        1.94652   0.00316  -0.00819   0.02438   0.01580   1.96231
   D65       -1.27017   0.01533  -0.00107   0.05740   0.05549  -1.21468
   D66       -0.66635   0.00277  -0.00670   0.04134   0.03474  -0.63161
   D67        1.39290   0.00136  -0.00137   0.00387   0.00262   1.39552
   D68       -2.74812   0.00061  -0.00345   0.01415   0.01062  -2.73749
   D69       -2.78232   0.00170  -0.00624   0.03530   0.02896  -2.75336
   D70       -0.72307   0.00029  -0.00091  -0.00216  -0.00315  -0.72622
   D71        1.41910  -0.00047  -0.00299   0.00811   0.00485   1.42394
   D72        1.51072   0.00250  -0.00682   0.04395   0.03654   1.54727
   D73       -2.71321   0.00109  -0.00149   0.00649   0.00443  -2.70878
   D74       -0.57105   0.00034  -0.00357   0.01676   0.01243  -0.55862
   D75        0.01580   0.00203   0.00306   0.00252   0.00571   0.02151
   D76        3.08722   0.00390   0.00334   0.00564   0.00914   3.09636
   D77       -3.05342  -0.00974  -0.00382  -0.02793  -0.03194  -3.08536
   D78        0.01800  -0.00787  -0.00354  -0.02481  -0.02851  -0.01051
   D79       -2.57283   0.00224  -0.00451   0.02333   0.01885  -2.55398
   D80        0.53523   0.00208  -0.00595   0.02651   0.02060   0.55583
   D81        0.56525   0.00206  -0.00351   0.02323   0.01968   0.58493
   D82       -2.60987   0.00189  -0.00495   0.02642   0.02143  -2.58845
   D83       -0.01115  -0.00052   0.00520  -0.01852  -0.01345  -0.02460
   D84       -3.07922  -0.00242   0.00520  -0.02376  -0.01862  -3.09784
   D85        3.13373  -0.00035   0.00425  -0.01847  -0.01425   3.11948
   D86        0.06566  -0.00225   0.00425  -0.02371  -0.01942   0.04624
   D87        3.07192   0.00277   0.00065   0.00064   0.00084   3.07276
   D88       -0.05383   0.00286  -0.00028   0.00353   0.00278  -0.05104
   D89       -0.16586  -0.00418   0.00520  -0.02340  -0.01774  -0.18360
   D90        2.99158  -0.00408   0.00426  -0.02051  -0.01579   2.97578
   D91       -0.11034  -0.01075   0.00884  -0.05550  -0.04561  -0.15595
   D92        2.87897  -0.01170   0.01395  -0.06269  -0.04710   2.83186
   D93        3.12203  -0.00442   0.00458  -0.03362  -0.02894   3.09309
   D94       -0.17185  -0.00537   0.00969  -0.04082  -0.03044  -0.20228
   D95       -3.13528   0.00003  -0.00056   0.00094   0.00037  -3.13491
   D96       -0.00921  -0.00014   0.00019  -0.00184  -0.00164  -0.01086
   D97       -0.00903  -0.00006   0.00033  -0.00167  -0.00134  -0.01037
   D98        3.11704  -0.00023   0.00108  -0.00445  -0.00336   3.11369
   D99        3.13195  -0.00009   0.00090  -0.00271  -0.00181   3.13015
   D100      -0.01512  -0.00011   0.00093  -0.00331  -0.00238  -0.01750
   D101       0.00517   0.00003   0.00003   0.00009   0.00012   0.00529
   D102       3.14128   0.00001   0.00005  -0.00051  -0.00046   3.14083
   D103       0.00539   0.00001  -0.00031   0.00144   0.00112   0.00651
   D104       3.13959  -0.00001   0.00015  -0.00035  -0.00020   3.13939
   D105      -3.12118   0.00020  -0.00107   0.00455   0.00349  -3.11769
   D106       0.01301   0.00018  -0.00060   0.00276   0.00217   0.01518
   D107       0.00244   0.00005  -0.00041   0.00178   0.00136   0.00380
   D108       3.14048  -0.00002  -0.00016   0.00031   0.00016   3.14064
   D109      -3.13376   0.00007  -0.00045   0.00246   0.00202  -3.13175
   D110       0.00428   0.00000  -0.00019   0.00100   0.00081   0.00509
   D111       0.00250   0.00007  -0.00008   0.00046   0.00038   0.00288
   D112       3.13932   0.00003   0.00020  -0.00058  -0.00037   3.13895
   D113      -3.13163   0.00008  -0.00056   0.00230   0.00175  -3.12988
   D114       0.00519   0.00005  -0.00027   0.00126   0.00099   0.00618
   D115      -0.00634  -0.00009   0.00044  -0.00203  -0.00159  -0.00793
   D116       3.14003  -0.00006   0.00015  -0.00099  -0.00083   3.13919
   D117       3.13883  -0.00002   0.00018  -0.00054  -0.00036   3.13846
   D118       0.00201   0.00001  -0.00011   0.00049   0.00039   0.00240
   D119       2.13176   0.00181  -0.00409   0.02425   0.02055   2.15231
   D120      -2.03306   0.00118  -0.00054   0.00228   0.00207  -2.03099
   D121       0.09687   0.00007  -0.00256   0.01080   0.00862   0.10549
   D122      -0.84685   0.00186  -0.00990   0.03488   0.02463  -0.82222
   D123       1.27152   0.00123  -0.00635   0.01290   0.00615   1.27767
   D124      -2.88174   0.00012  -0.00837   0.02142   0.01270  -2.86904
   D125       3.12840  -0.00004  -0.00067   0.00183   0.00117   3.12957
   D126       0.03225   0.00030  -0.00101   0.00435   0.00333   0.03558
   D127       0.01933   0.00013   0.00079  -0.00161  -0.00081   0.01852
   D128      -3.07682   0.00048   0.00046   0.00091   0.00135  -3.07547
   D129      -3.12951   0.00006   0.00028  -0.00017   0.00010  -3.12941
   D130       0.02985   0.00013   0.00022   0.00050   0.00073   0.03058
   D131      -0.02034  -0.00004  -0.00106   0.00267   0.00161  -0.01872
   D132       3.13902   0.00003  -0.00111   0.00335   0.00224   3.14126
   D133      -0.00486  -0.00011  -0.00016   0.00016   0.00000  -0.00486
   D134      -3.13309   0.00010  -0.00042   0.00184   0.00142  -3.13167
   D135       3.09172  -0.00048   0.00028  -0.00320  -0.00293   3.08879
   D136      -0.03650  -0.00026   0.00002  -0.00152  -0.00151  -0.03801
   D137       0.00678  -0.00008   0.00068  -0.00229  -0.00161   0.00517
   D138      -3.13252   0.00001   0.00028  -0.00063  -0.00035  -3.13287
   D139       3.13065  -0.00015   0.00076  -0.00322  -0.00246   3.12820
   D140      -0.00865  -0.00007   0.00036  -0.00155  -0.00120  -0.00984
   D141      -0.00923  -0.00002  -0.00024   0.00028   0.00004  -0.00919
   D142      -3.14073   0.00007   0.00002   0.00008   0.00010  -3.14064
   D143       3.11891  -0.00023   0.00003  -0.00146  -0.00143   3.11747
   D144      -0.01260  -0.00014   0.00028  -0.00166  -0.00138  -0.01398
   D145       0.00827   0.00011  -0.00002   0.00077   0.00075   0.00902
   D146       3.13977   0.00003  -0.00027   0.00097   0.00070   3.14047
   D147      -3.13563   0.00003   0.00038  -0.00091  -0.00052  -3.13615
   D148      -0.00413  -0.00006   0.00013  -0.00071  -0.00058  -0.00471
   D149      -0.77347   0.00112  -0.00738   0.03268   0.02529  -0.74818
   D150       1.28995   0.00039  -0.00541   0.01968   0.01430   1.30425
   D151      -2.85766  -0.00041  -0.00255   0.00198  -0.00058  -2.85823
   D152       2.28748   0.00330  -0.00717   0.03698   0.02980   2.31728
   D153      -1.93229   0.00257  -0.00520   0.02399   0.01881  -1.91348
   D154       0.20329   0.00178  -0.00234   0.00628   0.00393   0.20722
         Item               Value     Threshold  Converged?
 Maximum Force            0.123026     0.000450     NO 
 RMS     Force            0.014633     0.000300     NO 
 Maximum Displacement     1.635904     0.001800     NO 
 RMS     Displacement     0.430746     0.001200     NO 
 Predicted change in Energy=-5.951643D-02
 Lowest energy point so far.  Saving SCF results.
 GradGradGradGradGradGradGradGradGradGradGradGradGradGradGradGradGradGrad

 Leave Link  103 at Thu Dec 13 09:49:56 2018, MaxMem=   939524096 cpu:         2.3
 (Enter /pbs_home/pkowalski/g09d01/g09/l202.exe)
 Stoichiometry    C29H22F6S2
 Framework group  C1[X(C29H22F6S2)]
 Deg. of freedom   171
 Full point group                 C1      NOp   1
 RotChk:  IX=0 Diff= 5.05D-02
 Largest Abelian subgroup         C1      NOp   1
 Largest concise Abelian subgroup C1      NOp   1
                         Standard orientation:                         
 ---------------------------------------------------------------------
 Center     Atomic      Atomic             Coordinates (Angstroms)
 Number     Number       Type             X           Y           Z
 ---------------------------------------------------------------------
      1         16           0        2.550652   -1.609003    1.618822
      2         16           0       -1.989155   -2.289632   -0.702546
      3          9           0       -2.520894    2.911097   -0.219428
      4          9           0       -1.086928    3.267168   -1.767178
      5          9           0       -0.363999    4.803480    0.302199
      6          9           0       -0.946951    3.279223    1.693672
      7          9           0        1.682911    3.384490   -0.532324
      8          9           0        1.628871    2.902588    1.550987
      9          6           0       -1.469106    0.190246   -1.047257
     10          6           0       -0.897664   -1.078893   -1.183851
     11          6           0        1.247616   -0.507682    1.434654
     12          6           0       -0.707231    1.300917   -0.512467
     13          6           0       -1.237540    2.736246   -0.547185
     14          6           0        0.555672    1.371282    0.089613
     15          6           0       -0.408010    3.505573    0.493035
     16          6           0        0.928681    2.787623    0.423963
     17          6           0        1.551238    0.366000    0.454539
     18          6           0        0.266560   -0.352443    2.550102
     19          6           0        0.167983   -1.540049   -2.104939
     20          6           0        3.488259   -0.897001    0.374075
     21          6           0       -3.310122   -1.192163   -0.451612
     22          6           0       -4.582543   -1.758818   -0.069586
     23          6           0       -5.704830   -0.965612    0.240290
     24          6           0       -4.752869   -3.156736    0.031683
     25          6           0       -6.915684   -1.538723    0.612806
     26          6           0       -5.958560   -3.726653    0.408895
     27          6           0       -7.060669   -2.921226    0.700623
     28          6           0       -2.892527    0.089138   -0.790956
     29          6           0       -3.841653    1.211691   -1.069881
     30          6           0        4.775312   -1.463426    0.049012
     31          6           0        5.833151   -0.639375   -0.373656
     32          6           0        5.030671   -2.843227    0.177443
     33          6           0        7.079784   -1.175830   -0.674885
     34          6           0        6.275952   -3.374816   -0.124237
     35          6           0        7.311692   -2.545534   -0.558962
     36          6           0        2.803429    0.197229   -0.159328
     37          6           0        3.276910    1.038468   -1.297779
     38          1           0        0.711131    0.275663    3.328552
     39          1           0       -0.032820   -1.293686    3.021256
     40          1           0       -0.652593    0.140076    2.213280
     41          1           0        0.630709   -2.493952   -1.829384
     42          1           0        0.958693   -0.809334   -2.239567
     43          1           0       -0.304204   -1.677278   -3.085226
     44          1           0       -5.625508    0.123298    0.205138
     45          1           0       -3.906801   -3.814459   -0.200558
     46          1           0       -7.761217   -0.881473    0.846883
     47          1           0       -6.039190   -4.817925    0.471526
     48          1           0       -8.016481   -3.366219    0.997029
     49          1           0       -4.623986    0.856736   -1.751762
     50          1           0       -4.347538    1.628166   -0.195304
     51          1           0       -3.344726    2.037060   -1.573036
     52          1           0        5.679294    0.444767   -0.421517
     53          1           0        4.218488   -3.504833    0.506515
     54          1           0        7.887105   -0.505731   -0.992844
     55          1           0        6.439628   -4.453598   -0.021614
     56          1           0        8.295945   -2.963929   -0.796540
     57          1           0        2.483324    1.201327   -2.038648
     58          1           0        3.577542    2.044543   -0.989708
     59          1           0        4.128750    0.579281   -1.811143
 ---------------------------------------------------------------------
 Rotational constants (GHZ):      0.1383875      0.0644520      0.0490906
 Leave Link  202 at Thu Dec 13 09:49:56 2018, MaxMem=   939524096 cpu:         0.0
 (Enter /pbs_home/pkowalski/g09d01/g09/l301.exe)
 Basis read from rwf:  (5D, 7F)
 No pseudopotential information found on rwf file.
 There are   673 symmetry adapted cartesian basis functions of A   symmetry.
 There are   636 symmetry adapted basis functions of A   symmetry.
   636 basis functions,  1103 primitive gaussians,   673 cartesian basis functions
   141 alpha electrons      141 beta electrons
       nuclear repulsion energy      4655.0890382677 Hartrees.
 IExCor= 4134 DFT=T Ex+Corr=M06L ExCW=0 ScaHFX=  0.000000
 ScaDFX=  1.000000  1.000000  1.000000  1.000000 ScalE2=  1.000000  1.000000
 IRadAn=      0 IRanWt=     -1 IRanGd=            0 ICorTp=0 IEmpDi=  4
 NAtoms=   59 NActive=   59 NUniq=   59 SFac= 1.00D+00 NAtFMM=   60 NAOKFM=F Big=F
 Integral buffers will be    131072 words long.
 Raffenetti 2 integral format.
 Two-electron integral symmetry is turned on.
 No density basis found on file   724.
 Leave Link  301 at Thu Dec 13 09:49:56 2018, MaxMem=   939524096 cpu:         0.6
 (Enter /pbs_home/pkowalski/g09d01/g09/l302.exe)
 NPDir=0 NMtPBC=     1 NCelOv=     1 NCel=       1 NClECP=     1 NCelD=      1
         NCelK=      1 NCelE2=     1 NClLst=     1 CellRange=     0.0.
 One-electron integrals computed using PRISM.
 NBasis=   636 RedAO= T EigKep=  2.90D-04  NBF=   636
 NBsUse=   636 1.00D-06 EigRej= -1.00D+00 NBFU=   636
 Precomputing XC quadrature grid using
 IXCGrd= 4 IRadAn=           0 IRanWt=          -1 IRanGd=           0 AccXCQ= 0.00D+00.
 Generated NRdTot=       0 NPtTot=           0 NUsed=           0 NTot=          32
 NSgBfM=   607   610   615   633   634 MxSgAt=    59 MxSgA2=    59.
 Leave Link  302 at Thu Dec 13 09:49:58 2018, MaxMem=   939524096 cpu:        16.3
 (Enter /pbs_home/pkowalski/g09d01/g09/l303.exe)
 DipDrv:  MaxL=1.
 Leave Link  303 at Thu Dec 13 09:49:59 2018, MaxMem=   939524096 cpu:         1.5
 (Enter /pbs_home/pkowalski/g09d01/g09/l401.exe)
 Initial guess from the checkpoint file:  "dae0068freq_open_m06l_air.chk"
 B after Tr=     0.000000    0.000000    0.000000
         Rot=    0.999915   -0.004804   -0.006201    0.010396 Ang=  -1.49 deg.
 Guess basis will be translated and rotated to current coordinates.
 JPrj=2 DoOrth=T DoCkMO=T.
 Generating alternative initial guess.
 ExpMin= 1.22D-01 ExpMax= 9.18D+03 ExpMxC= 1.38D+03 IAcc=1 IRadAn=         1 AccDes= 0.00D+00
 Harris functional with IExCor= 1009 and IRadAn=       1 diagonalized for initial guess.
 HarFok:  IExCor= 1009 AccDes= 0.00D+00 IRadAn=         1 IDoV= 1 UseB2=F ITyADJ=14
 ICtDFT=  3500011 ScaDFX=  1.000000  1.000000  1.000000  1.000000
 FoFCou: FMM=F IPFlag=           0 FMFlag=      100000 FMFlg1=           0
         NFxFlg=           0 DoJE=T BraDBF=F KetDBF=T FulRan=T
         wScrn=  0.000000 ICntrl=     500 IOpCl=  0 I1Cent=   200000004 NGrid=           0
         NMat0=    1 NMatS0=      1 NMatT0=    0 NMatD0=    1 NMtDS0=    0 NMtDT0=    0
 Petite list used in FoFCou.
 Harris En= -2510.23784939417    
 Leave Link  401 at Thu Dec 13 09:50:04 2018, MaxMem=   939524096 cpu:        42.9
 (Enter /pbs_home/pkowalski/g09d01/g09/l502.exe)
 Closed shell SCF:
 Using DIIS extrapolation, IDIIS=  1040.
 Integral symmetry usage will be decided dynamically.
 IVT=     1387805 IEndB=     1387805 NGot=   939524096 MDV=   938606534
 LenX=   938606534 LenY=   938152932
 Requested convergence on RMS density matrix=1.00D-08 within 128 cycles.
 Requested convergence on MAX density matrix=1.00D-06.
 Requested convergence on             energy=1.00D-06.
 No special actions if energy rises.
 Fock matrices will be formed incrementally for  20 cycles.
 Integral accuracy reduced to 1.0D-05 until final iterations.

 Cycle   1  Pass 0  IDiag  1:
 FoFJK:  IHMeth= 1 ICntrl=     500 DoSepK=F KAlg= 0 I1Cent=   0 FoldK=F
 IRaf= 650000000 NMat=   1 IRICut=       1 DoRegI=T DoRafI=F ISym2E= 0.
 FoFCou: FMM=F IPFlag=           0 FMFlag=      100000 FMFlg1=           0
         NFxFlg=           0 DoJE=T BraDBF=F KetDBF=F FulRan=T
         wScrn=  0.000000 ICntrl=     500 IOpCl=  0 I1Cent=           0 NGrid=           0
         NMat0=    1 NMatS0=      1 NMatT0=    0 NMatD0=    1 NMtDS0=    0 NMtDT0=    0
 Symmetry not used in FoFCou.
 E= -2511.62630194426    
 DIIS: error= 1.86D-02 at cycle   1 NSaved=   1.
 NSaved= 1 IEnMin= 1 EnMin= -2511.62630194426     IErMin= 1 ErrMin= 1.86D-02
 ErrMax= 1.86D-02  0.00D+00 EMaxC= 1.00D-01 BMatC= 2.23D-01 BMatP= 2.23D-01
 IDIUse=3 WtCom= 8.14D-01 WtEn= 1.86D-01
 Coeff-Com:  0.100D+01
 Coeff-En:   0.100D+01
 Coeff:      0.100D+01
 Recover alternate guess density for next cycle.
 RMSDP=3.13D-03 MaxDP=1.13D-01              OVMax= 0.00D+00

 Cycle   2  Pass 0  IDiag  1:
 RMSU=  3.12D-03    CP:  1.01D+00
 E= -2511.19408574916     Delta-E=        0.432216195093 Rises=F Damp=F
 Switch densities from cycles 1 and 2 for lowest energy.
 DIIS: error= 2.25D-02 at cycle   2 NSaved=   2.
 NSaved= 2 IEnMin= 1 EnMin= -2511.62630194426     IErMin= 1 ErrMin= 1.86D-02
 ErrMax= 2.25D-02  0.00D+00 EMaxC= 1.00D+00 BMatC= 7.66D-01 BMatP= 2.23D-01
 IDIUse=1 WtCom= 1.00D+00 WtEn= 0.00D+00
 Coeff-Com:  0.770D+00 0.230D+00
 Coeff:      0.770D+00 0.230D+00
 Gap=     0.152 Goal=   None    Shift=    0.000
 RMSDP=1.82D-03 MaxDP=6.03D-02 DE= 4.32D-01 OVMax= 2.48D-01

 Cycle   3  Pass 0  IDiag  1:
 RMSU=  1.72D-03    CP:  9.87D-01  1.84D-01
 E= -2511.88995813353     Delta-E=       -0.695872384370 Rises=F Damp=F
 DIIS: error= 7.07D-03 at cycle   3 NSaved=   3.
 NSaved= 3 IEnMin= 3 EnMin= -2511.88995813353     IErMin= 3 ErrMin= 7.07D-03
 ErrMax= 7.07D-03  0.00D+00 EMaxC= 1.00D+00 BMatC= 1.00D-01 BMatP= 2.23D-01
 IDIUse=1 WtCom= 1.00D+00 WtEn= 0.00D+00
 Coeff-Com:  0.726D-01 0.233D+00 0.695D+00
 Coeff:      0.726D-01 0.233D+00 0.695D+00
 Gap=     0.085 Goal=   None    Shift=    0.000
 RMSDP=1.30D-03 MaxDP=6.27D-02 DE=-6.96D-01 OVMax= 1.89D-01

 Cycle   4  Pass 0  IDiag  1:
 RMSU=  1.02D-03    CP:  9.88D-01  2.81D-01  5.58D-01
 E= -2511.94589449273     Delta-E=       -0.055936359197 Rises=F Damp=F
 DIIS: error= 6.66D-03 at cycle   4 NSaved=   4.
 NSaved= 4 IEnMin= 4 EnMin= -2511.94589449273     IErMin= 4 ErrMin= 6.66D-03
 ErrMax= 6.66D-03  0.00D+00 EMaxC= 1.00D+00 BMatC= 4.81D-02 BMatP= 1.00D-01
 IDIUse=1 WtCom= 1.00D+00 WtEn= 0.00D+00
 Coeff-Com:  0.136D-01 0.128D+00 0.492D+00 0.367D+00
 Coeff:      0.136D-01 0.128D+00 0.492D+00 0.367D+00
 Gap=     0.094 Goal=   None    Shift=    0.000
 RMSDP=7.10D-04 MaxDP=3.31D-02 DE=-5.59D-02 OVMax= 1.05D-01

 Cycle   5  Pass 0  IDiag  1:
 RMSU=  3.33D-04    CP:  9.88D-01  2.66D-01  7.22D-01  4.51D-01
 E= -2512.00108689156     Delta-E=       -0.055192398834 Rises=F Damp=F
 DIIS: error= 1.44D-03 at cycle   5 NSaved=   5.
 NSaved= 5 IEnMin= 5 EnMin= -2512.00108689156     IErMin= 5 ErrMin= 1.44D-03
 ErrMax= 1.44D-03  0.00D+00 EMaxC= 1.00D+00 BMatC= 4.45D-03 BMatP= 4.81D-02
 IDIUse=1 WtCom= 1.00D+00 WtEn= 0.00D+00
 Coeff-Com: -0.405D-03 0.243D-01 0.167D+00 0.248D+00 0.561D+00
 Coeff:     -0.405D-03 0.243D-01 0.167D+00 0.248D+00 0.561D+00
 Gap=     0.087 Goal=   None    Shift=    0.000
 RMSDP=1.88D-04 MaxDP=1.09D-02 DE=-5.52D-02 OVMax= 2.47D-02

 Cycle   6  Pass 0  IDiag  1:
 RMSU=  1.03D-04    CP:  9.88D-01  2.64D-01  7.24D-01  5.06D-01  5.60D-01
 E= -2512.00548447258     Delta-E=       -0.004397581019 Rises=F Damp=F
 DIIS: error= 4.04D-04 at cycle   6 NSaved=   6.
 NSaved= 6 IEnMin= 6 EnMin= -2512.00548447258     IErMin= 6 ErrMin= 4.04D-04
 ErrMax= 4.04D-04  0.00D+00 EMaxC= 1.00D+00 BMatC= 5.06D-04 BMatP= 4.45D-03
 IDIUse=1 WtCom= 1.00D+00 WtEn= 0.00D+00
 Coeff-Com: -0.371D-03 0.370D-02 0.595D-01 0.120D+00 0.345D+00 0.472D+00
 Coeff:     -0.371D-03 0.370D-02 0.595D-01 0.120D+00 0.345D+00 0.472D+00
 Gap=     0.087 Goal=   None    Shift=    0.000
 RMSDP=6.94D-05 MaxDP=4.18D-03 DE=-4.40D-03 OVMax= 7.98D-03

 Cycle   7  Pass 0  IDiag  1:
 RMSU=  4.40D-05    CP:  9.88D-01  2.63D-01  7.20D-01  5.17D-01  6.30D-01
                    CP:  5.54D-01
 E= -2512.00586576440     Delta-E=       -0.000381291818 Rises=F Damp=F
 DIIS: error= 2.48D-04 at cycle   7 NSaved=   7.
 NSaved= 7 IEnMin= 7 EnMin= -2512.00586576440     IErMin= 7 ErrMin= 2.48D-04
 ErrMax= 2.48D-04  0.00D+00 EMaxC= 1.00D+00 BMatC= 1.27D-04 BMatP= 5.06D-04
 IDIUse=1 WtCom= 1.00D+00 WtEn= 0.00D+00
 Coeff-Com: -0.103D-03-0.558D-03 0.209D-01 0.545D-01 0.178D+00 0.343D+00
 Coeff-Com:  0.404D+00
 Coeff:     -0.103D-03-0.558D-03 0.209D-01 0.545D-01 0.178D+00 0.343D+00
 Coeff:      0.404D+00
 Gap=     0.087 Goal=   None    Shift=    0.000
 RMSDP=3.22D-05 MaxDP=1.93D-03 DE=-3.81D-04 OVMax= 4.58D-03

 Cycle   8  Pass 0  IDiag  1:
 RMSU=  1.77D-05    CP:  9.88D-01  2.62D-01  7.19D-01  5.17D-01  6.31D-01
                    CP:  6.20D-01  4.10D-01
 E= -2512.00599464174     Delta-E=       -0.000128877337 Rises=F Damp=F
 DIIS: error= 8.95D-05 at cycle   8 NSaved=   8.
 NSaved= 8 IEnMin= 8 EnMin= -2512.00599464174     IErMin= 8 ErrMin= 8.95D-05
 ErrMax= 8.95D-05  0.00D+00 EMaxC= 1.00D+00 BMatC= 1.70D-05 BMatP= 1.27D-04
 IDIUse=1 WtCom= 1.00D+00 WtEn= 0.00D+00
 Coeff-Com: -0.476D-04-0.885D-03 0.518D-02 0.186D-01 0.701D-01 0.161D+00
 Coeff-Com:  0.289D+00 0.457D+00
 Coeff:     -0.476D-04-0.885D-03 0.518D-02 0.186D-01 0.701D-01 0.161D+00
 Coeff:      0.289D+00 0.457D+00
 Gap=     0.087 Goal=   None    Shift=    0.000
 RMSDP=9.90D-06 MaxDP=5.44D-04 DE=-1.29D-04 OVMax= 1.34D-03

 Initial convergence to 1.0D-05 achieved.  Increase integral accuracy.
 Cycle   9  Pass 1  IDiag  1:
 E= -2512.00199102523     Delta-E=        0.004003616511 Rises=F Damp=F
 DIIS: error= 1.39D-04 at cycle   1 NSaved=   1.
 NSaved= 1 IEnMin= 1 EnMin= -2512.00199102523     IErMin= 1 ErrMin= 1.39D-04
 ErrMax= 1.39D-04  0.00D+00 EMaxC= 1.00D+00 BMatC= 6.13D-05 BMatP= 6.13D-05
 IDIUse=1 WtCom= 1.00D+00 WtEn= 0.00D+00
 Coeff-Com:  0.100D+01
 Coeff:      0.100D+01
 Gap=     0.087 Goal=   None    Shift=    0.000
 RMSDP=9.90D-06 MaxDP=5.44D-04 DE= 4.00D-03 OVMax= 1.82D-03

 Cycle  10  Pass 1  IDiag  1:
 RMSU=  1.75D-04    CP:  1.00D+00
 E= -2512.00204969455     Delta-E=       -0.000058669322 Rises=F Damp=F
 DIIS: error= 7.30D-05 at cycle   2 NSaved=   2.
 NSaved= 2 IEnMin= 2 EnMin= -2512.00204969455     IErMin= 2 ErrMin= 7.30D-05
 ErrMax= 7.30D-05  0.00D+00 EMaxC= 1.00D+00 BMatC= 1.07D-05 BMatP= 6.13D-05
 IDIUse=1 WtCom= 1.00D+00 WtEn= 0.00D+00
 Coeff-Com:  0.203D+00 0.797D+00
 Coeff:      0.203D+00 0.797D+00
 Gap=     0.087 Goal=   None    Shift=    0.000
 RMSDP=2.01D-05 MaxDP=9.69D-04 DE=-5.87D-05 OVMax= 2.49D-03

 Cycle  11  Pass 1  IDiag  1:
 RMSU=  2.01D-05    CP:  1.00D+00  9.98D-01
 E= -2512.00202852075     Delta-E=        0.000021173796 Rises=F Damp=F
 DIIS: error= 1.25D-04 at cycle   3 NSaved=   3.
 NSaved= 3 IEnMin= 2 EnMin= -2512.00204969455     IErMin= 2 ErrMin= 7.30D-05
 ErrMax= 1.25D-04  0.00D+00 EMaxC= 1.00D+00 BMatC= 2.87D-05 BMatP= 1.07D-05
 IDIUse=1 WtCom= 1.00D+00 WtEn= 0.00D+00
 Coeff-Com:  0.262D-01 0.614D+00 0.360D+00
 Coeff:      0.262D-01 0.614D+00 0.360D+00
 Gap=     0.087 Goal=   None    Shift=    0.000
 RMSDP=1.42D-05 MaxDP=6.66D-04 DE= 2.12D-05 OVMax= 1.89D-03

 Cycle  12  Pass 1  IDiag  1:
 RMSU=  4.80D-06    CP:  1.00D+00  1.00D+00  3.37D-01
 E= -2512.00206055280     Delta-E=       -0.000032032048 Rises=F Damp=F
 DIIS: error= 2.35D-05 at cycle   4 NSaved=   4.
 NSaved= 4 IEnMin= 4 EnMin= -2512.00206055280     IErMin= 4 ErrMin= 2.35D-05
 ErrMax= 2.35D-05  0.00D+00 EMaxC= 1.00D+00 BMatC= 1.23D-06 BMatP= 1.07D-05
 IDIUse=1 WtCom= 1.00D+00 WtEn= 0.00D+00
 Coeff-Com:  0.450D-02 0.362D+00 0.240D+00 0.394D+00
 Coeff:      0.450D-02 0.362D+00 0.240D+00 0.394D+00
 Gap=     0.087 Goal=   None    Shift=    0.000
 RMSDP=3.26D-06 MaxDP=2.26D-04 DE=-3.20D-05 OVMax= 4.43D-04

 Cycle  13  Pass 1  IDiag  1:
 RMSU=  2.16D-06    CP:  1.00D+00  1.00D+00  3.88D-01  5.42D-01
 E= -2512.00206172151     Delta-E=       -0.000001168706 Rises=F Damp=F
 DIIS: error= 1.30D-05 at cycle   5 NSaved=   5.
 NSaved= 5 IEnMin= 5 EnMin= -2512.00206172151     IErMin= 5 ErrMin= 1.30D-05
 ErrMax= 1.30D-05  0.00D+00 EMaxC= 1.00D+00 BMatC= 1.69D-07 BMatP= 1.23D-06
 IDIUse=1 WtCom= 1.00D+00 WtEn= 0.00D+00
 Coeff-Com: -0.212D-02 0.131D+00 0.969D-01 0.279D+00 0.495D+00
 Coeff:     -0.212D-02 0.131D+00 0.969D-01 0.279D+00 0.495D+00
 Gap=     0.087 Goal=   None    Shift=    0.000
 RMSDP=1.21D-06 MaxDP=7.82D-05 DE=-1.17D-06 OVMax= 1.53D-04

 Cycle  14  Pass 1  IDiag  1:
 RMSU=  8.82D-07    CP:  1.00D+00  1.00D+00  3.90D-01  6.19D-01  6.61D-01
 E= -2512.00206187835     Delta-E=       -0.000000156845 Rises=F Damp=F
 DIIS: error= 9.41D-06 at cycle   6 NSaved=   6.
 NSaved= 6 IEnMin= 6 EnMin= -2512.00206187835     IErMin= 6 ErrMin= 9.41D-06
 ErrMax= 9.41D-06  0.00D+00 EMaxC= 1.00D+00 BMatC= 2.74D-08 BMatP= 1.69D-07
 IDIUse=1 WtCom= 1.00D+00 WtEn= 0.00D+00
 Coeff-Com: -0.194D-02 0.376D-01 0.318D-01 0.136D+00 0.342D+00 0.454D+00
 Coeff:     -0.194D-02 0.376D-01 0.318D-01 0.136D+00 0.342D+00 0.454D+00
 Gap=     0.087 Goal=   None    Shift=    0.000
 RMSDP=4.59D-07 MaxDP=2.97D-05 DE=-1.57D-07 OVMax= 6.29D-05

 Cycle  15  Pass 1  IDiag  1:
 RMSU=  3.20D-07    CP:  1.00D+00  1.00D+00  3.90D-01  6.21D-01  7.01D-01
                    CP:  6.42D-01
 E= -2512.00206190820     Delta-E=       -0.000000029851 Rises=F Damp=F
 DIIS: error= 3.00D-06 at cycle   7 NSaved=   7.
 NSaved= 7 IEnMin= 7 EnMin= -2512.00206190820     IErMin= 7 ErrMin= 3.00D-06
 ErrMax= 3.00D-06  0.00D+00 EMaxC= 1.00D+00 BMatC= 2.50D-09 BMatP= 2.74D-08
 IDIUse=1 WtCom= 1.00D+00 WtEn= 0.00D+00
 Coeff-Com: -0.908D-03 0.487D-02 0.611D-02 0.451D-01 0.142D+00 0.283D+00
 Coeff-Com:  0.520D+00
 Coeff:     -0.908D-03 0.487D-02 0.611D-02 0.451D-01 0.142D+00 0.283D+00
 Coeff:      0.520D+00
 Gap=     0.087 Goal=   None    Shift=    0.000
 RMSDP=1.46D-07 MaxDP=9.66D-06 DE=-2.99D-08 OVMax= 1.85D-05

 Cycle  16  Pass 1  IDiag  1:
 RMSU=  9.96D-08    CP:  1.00D+00  1.00D+00  3.90D-01  6.30D-01  7.04D-01
                    CP:  6.51D-01  6.97D-01
 E= -2512.00206191071     Delta-E=       -0.000000002507 Rises=F Damp=F
 DIIS: error= 6.96D-07 at cycle   8 NSaved=   8.
 NSaved= 8 IEnMin= 8 EnMin= -2512.00206191071     IErMin= 8 ErrMin= 6.96D-07
 ErrMax= 6.96D-07  0.00D+00 EMaxC= 1.00D+00 BMatC= 3.74D-10 BMatP= 2.50D-09
 IDIUse=1 WtCom= 1.00D+00 WtEn= 0.00D+00
 Coeff-Com: -0.360D-03-0.112D-02 0.339D-03 0.139D-01 0.544D-01 0.135D+00
 Coeff-Com:  0.334D+00 0.464D+00
 Coeff:     -0.360D-03-0.112D-02 0.339D-03 0.139D-01 0.544D-01 0.135D+00
 Coeff:      0.334D+00 0.464D+00
 Gap=     0.087 Goal=   None    Shift=    0.000
 RMSDP=5.62D-08 MaxDP=2.79D-06 DE=-2.51D-09 OVMax= 7.36D-06

 Cycle  17  Pass 1  IDiag  1:
 RMSU=  3.64D-08    CP:  1.00D+00  1.00D+00  3.90D-01  6.30D-01  7.09D-01
                    CP:  6.60D-01  6.96D-01  5.92D-01
 E= -2512.00206191121     Delta-E=       -0.000000000504 Rises=F Damp=F
 DIIS: error= 2.58D-07 at cycle   9 NSaved=   9.
 NSaved= 9 IEnMin= 9 EnMin= -2512.00206191121     IErMin= 9 ErrMin= 2.58D-07
 ErrMax= 2.58D-07  0.00D+00 EMaxC= 1.00D+00 BMatC= 7.04D-11 BMatP= 3.74D-10
 IDIUse=1 WtCom= 1.00D+00 WtEn= 0.00D+00
 Coeff-Com: -0.102D-03-0.151D-02-0.748D-03 0.217D-02 0.140D-01 0.457D-01
 Coeff-Com:  0.142D+00 0.324D+00 0.475D+00
 Coeff:     -0.102D-03-0.151D-02-0.748D-03 0.217D-02 0.140D-01 0.457D-01
 Coeff:      0.142D+00 0.324D+00 0.475D+00
 Gap=     0.087 Goal=   None    Shift=    0.000
 RMSDP=2.37D-08 MaxDP=1.38D-06 DE=-5.04D-10 OVMax= 3.39D-06

 Cycle  18  Pass 1  IDiag  1:
 RMSU=  1.54D-08    CP:  1.00D+00  1.00D+00  3.90D-01  6.30D-01  7.10D-01
                    CP:  6.63D-01  6.95D-01  6.57D-01  5.53D-01
 E= -2512.00206191113     Delta-E=        0.000000000079 Rises=F Damp=F
 DIIS: error= 9.65D-08 at cycle  10 NSaved=  10.
 NSaved=10 IEnMin= 9 EnMin= -2512.00206191121     IErMin=10 ErrMin= 9.65D-08
 ErrMax= 9.65D-08  0.00D+00 EMaxC= 1.00D+00 BMatC= 1.28D-11 BMatP= 7.04D-11
 IDIUse=1 WtCom= 1.00D+00 WtEn= 0.00D+00
 Coeff-Com: -0.113D-04-0.877D-03-0.589D-03-0.802D-03 0.670D-03 0.941D-02
 Coeff-Com:  0.446D-01 0.152D+00 0.336D+00 0.460D+00
 Coeff:     -0.113D-04-0.877D-03-0.589D-03-0.802D-03 0.670D-03 0.941D-02
 Coeff:      0.446D-01 0.152D+00 0.336D+00 0.460D+00
 Gap=     0.087 Goal=   None    Shift=    0.000
 RMSDP=1.04D-08 MaxDP=6.52D-07 DE= 7.91D-11 OVMax= 1.51D-06

 Cycle  19  Pass 1  IDiag  1:
 RMSU=  5.78D-09    CP:  1.00D+00  1.00D+00  3.90D-01  6.30D-01  7.10D-01
                    CP:  6.65D-01  7.01D-01  6.47D-01  6.32D-01  4.97D-01
 E= -2512.00206191126     Delta-E=       -0.000000000125 Rises=F Damp=F
 DIIS: error= 5.27D-08 at cycle  11 NSaved=  11.
 NSaved=11 IEnMin=11 EnMin= -2512.00206191126     IErMin=11 ErrMin= 5.27D-08
 ErrMax= 5.27D-08  0.00D+00 EMaxC= 1.00D+00 BMatC= 1.72D-12 BMatP= 1.28D-11
 IDIUse=1 WtCom= 1.00D+00 WtEn= 0.00D+00
 Coeff-Com:  0.559D-05-0.408D-03-0.311D-03-0.830D-03-0.137D-02 0.526D-03
 Coeff-Com:  0.121D-01 0.601D-01 0.162D+00 0.315D+00 0.453D+00
 Coeff:      0.559D-05-0.408D-03-0.311D-03-0.830D-03-0.137D-02 0.526D-03
 Coeff:      0.121D-01 0.601D-01 0.162D+00 0.315D+00 0.453D+00
 Gap=     0.087 Goal=   None    Shift=    0.000
 RMSDP=3.84D-09 MaxDP=2.31D-07 DE=-1.25D-10 OVMax= 6.12D-07

 SCF Done:  E(RM06L) =  -2512.00206191     A.U. after   19 cycles
            NFock= 19  Conv=0.38D-08     -V/T= 2.0061
 KE= 2.496771478471D+03 PE=-1.521414008459D+04 EE= 5.550277505936D+03
 Leave Link  502 at Thu Dec 13 09:58:10 2018, MaxMem=   939524096 cpu:      3873.8
 (Enter /pbs_home/pkowalski/g09d01/g09/l701.exe)
 Compute integral first derivatives.
 ... and contract with generalized density number  0.
 Leave Link  701 at Thu Dec 13 09:58:11 2018, MaxMem=   939524096 cpu:         5.9
 (Enter /pbs_home/pkowalski/g09d01/g09/l702.exe)
 L702 exits ... SP integral derivatives will be done elsewhere.
 Leave Link  702 at Thu Dec 13 09:58:11 2018, MaxMem=   939524096 cpu:         0.2
 (Enter /pbs_home/pkowalski/g09d01/g09/l703.exe)
 Compute integral first derivatives, UseDBF=F ICtDFT=           0.
 Integral derivatives from FoFJK, PRISM(SPDF).
 Calling FoFJK, ICntrl=      2527 FMM=F ISym2X=0 I1Cent= 0 IOpClX= 0 NMat=1 NMatS=1 NMatT=0.
 FoFJK:  IHMeth= 1 ICntrl=    2527 DoSepK=F KAlg= 0 I1Cent=   0 FoldK=F
 IRaf=         0 NMat=   1 IRICut=       1 DoRegI=T DoRafI=F ISym2E= 0.
 FoFCou: FMM=F IPFlag=           0 FMFlag=      100000 FMFlg1=         800
         NFxFlg=           0 DoJE=F BraDBF=F KetDBF=F FulRan=T
         wScrn=  0.000000 ICntrl=    2527 IOpCl=  0 I1Cent=           0 NGrid=           0
         NMat0=    1 NMatS0=      1 NMatT0=    0 NMatD0=    1 NMtDS0=    0 NMtDT0=    0
 Symmetry not used in FoFCou.
 Leave Link  703 at Thu Dec 13 10:00:22 2018, MaxMem=   939524096 cpu:      1044.8
 (Enter /pbs_home/pkowalski/g09d01/g09/l716.exe)
 Dipole        =-3.17903085D-01-1.29624023D+00-4.26254370D-01
 ***** Axes restored to original set *****
 -------------------------------------------------------------------
 Center     Atomic                   Forces (Hartrees/Bohr)
 Number     Number              X              Y              Z
 -------------------------------------------------------------------
      1       16          -0.002666886   -0.015470811    0.011992850
      2       16           0.000164126   -0.011688240   -0.001897567
      3        9           0.004920833    0.017355615    0.025586690
      4        9           0.003504786    0.007633007   -0.013745951
      5        9           0.002619877    0.020216521   -0.005986383
      6        9          -0.006656955   -0.004212311    0.014953148
      7        9           0.003945966    0.004121901   -0.010222414
      8        9           0.005557900   -0.004286240    0.014985890
      9        6           0.000952643   -0.010498523    0.024191646
     10        6          -0.004102625   -0.008448902   -0.010823190
     11        6           0.002086787   -0.024819597    0.034512154
     12        6           0.028063105    0.026925320    0.001033555
     13        6           0.010034817   -0.004178402    0.010574767
     14        6          -0.015284914    0.011336750   -0.017394366
     15        6           0.004336019   -0.019822914   -0.007501071
     16        6          -0.009812209    0.003423288   -0.004471057
     17        6          -0.025239328    0.018022712   -0.024091753
     18        6          -0.004568863   -0.001711614   -0.010224184
     19        6           0.008747851    0.003561832    0.007897411
     20        6          -0.010169666    0.013119333   -0.001947707
     21        6           0.012815234    0.005275843   -0.009134655
     22        6          -0.013504037   -0.001508254    0.003223955
     23        6           0.001324159    0.004339105    0.000277403
     24        6           0.005059108   -0.001110215   -0.001792290
     25        6          -0.003847655    0.002598096    0.001292178
     26        6          -0.002399584   -0.003181767    0.000450378
     27        6          -0.000027122   -0.000577453    0.000063468
     28        6          -0.014073751    0.004145450    0.005057658
     29        6          -0.010199565   -0.010224025   -0.012525973
     30        6           0.010401599   -0.002630368   -0.004203500
     31        6           0.001122152    0.003259940    0.001127000
     32        6          -0.005389516   -0.000329803    0.000554105
     33        6           0.003790314    0.002017157   -0.001470538
     34        6           0.002668188   -0.003005911   -0.000331932
     35        6           0.000780529   -0.000918495   -0.000300039
     36        6           0.020592743   -0.006856049   -0.011464353
     37        6           0.000025012   -0.003612601   -0.002455522
     38        1           0.000207905    0.002598633    0.003819420
     39        1           0.001080738   -0.003395617   -0.000755844
     40        1          -0.001632928    0.001882648   -0.000922773
     41        1           0.000061867   -0.001847817    0.002653542
     42        1           0.007492881    0.006415320    0.001037640
     43        1           0.001008801   -0.001130577   -0.003414979
     44        1          -0.001171967   -0.003038514    0.000271148
     45        1          -0.002834252    0.000351635    0.000764753
     46        1           0.001525599   -0.001715075   -0.000572639
     47        1           0.000140421    0.002436197    0.000113441
     48        1           0.001993897    0.000908110   -0.000559238
     49        1          -0.003669675   -0.004873357   -0.000263865
     50        1          -0.000139932    0.000836149    0.002139751
     51        1          -0.009423804   -0.007762807   -0.010426753
     52        1           0.001879904   -0.003650230    0.000298131
     53        1           0.002202353    0.001365649   -0.000783870
     54        1          -0.001487936   -0.001791362    0.000455912
     55        1           0.000002847    0.002246429   -0.000084800
     56        1          -0.002112273    0.000882752    0.000541428
     57        1          -0.002371782   -0.000296966   -0.001022761
     58        1           0.002869983    0.001318042    0.002807529
     59        1          -0.001193716    0.000001378   -0.001884983
 -------------------------------------------------------------------
 Cartesian Forces:  Max     0.034512154 RMS     0.008671887
 Leave Link  716 at Thu Dec 13 10:00:22 2018, MaxMem=   939524096 cpu:         0.2
 (Enter /pbs_home/pkowalski/g09d01/g09/l103.exe)

 GradGradGradGradGradGradGradGradGradGradGradGradGradGradGradGradGradGrad
 Berny optimization.
 Using GEDIIS/GDIIS optimizer.
 FormGI is forming the generalized inverse of G from B-inverse, IUseBI=4.
 GSVD:  received Info=                   1 from GESDD.
 Internal  Forces:  Max     0.118311388 RMS     0.014756172
 Search for a local minimum.
 Step number   4 out of a maximum of  337
 All quantities printed in internal units (Hartrees-Bohrs-Radians)
 RMS Force = .14756D-01 SwitMx=.10000D-02 MixMth= 1
 Mixed Optimization -- RFO/linear search
 Update second derivatives using D2CorX and points    4    3
 DE=  7.23D-04 DEPred=-5.95D-02 R=-1.22D-02
 Trust test=-1.22D-02 RLast= 5.75D-01 DXMaxT set to 4.24D-01
 ITU= -1  1  1  0
 Use linear search instead of GDIIS.
 Energy rises -- skip Quadratic/GDIIS search.
 Quartic linear search produced a step of -0.54639.
 Iteration  1 RMS(Cart)=  0.21214162 RMS(Int)=  0.00493844
 Iteration  2 RMS(Cart)=  0.02631352 RMS(Int)=  0.00023837
 Iteration  3 RMS(Cart)=  0.00018243 RMS(Int)=  0.00022600
 Iteration  4 RMS(Cart)=  0.00000004 RMS(Int)=  0.00022600
 ITry= 1 IFail=0 DXMaxC= 8.68D-01 DCOld= 1.00D+10 DXMaxT= 4.24D-01 DXLimC= 3.00D+00 Rises=T
 Variable       Old X    -DE/DX   Delta X   Delta X   Delta X     New X
                                 (Linear)    (Quad)   (Total)
    R1        3.24281   0.00586   0.02159   0.00000   0.02151   3.26432
    R2        3.23770   0.01585   0.02993   0.00000   0.03000   3.26769
    R3        3.21192   0.00325   0.02904   0.00000   0.02908   3.24100
    R4        3.27984   0.00308   0.02356   0.00000   0.02365   3.30349
    R5        2.52474   0.00398   0.01164   0.00000   0.01164   2.53639
    R6        2.53036   0.01607   0.01245   0.00000   0.01245   2.54281
    R7        2.48045   0.02066   0.02167   0.00000   0.02167   2.50212
    R8        2.52349   0.01688   0.01549   0.00000   0.01549   2.53898
    R9        2.56307   0.01098   0.00623   0.00000   0.00623   2.56930
   R10        2.51672   0.01575   0.01531   0.00000   0.01531   2.53203
   R11        2.64286   0.01317   0.02969   0.00000   0.02957   2.67243
   R12        2.73850   0.04021   0.01262   0.00000   0.01262   2.75113
   R13        2.73980   0.03591   0.02121   0.00000   0.02116   2.76097
   R14        2.80080   0.00527   0.00488   0.00000   0.00488   2.80568
   R15        2.54667   0.03926   0.03455   0.00000   0.03446   2.58113
   R16        2.82247  -0.00277   0.00274   0.00000   0.00274   2.82520
   R17        2.89233   0.02075  -0.00718   0.00000  -0.00719   2.88514
   R18        2.64722  -0.02794  -0.02477   0.00000  -0.02473   2.62249
   R19        2.90431   0.00159   0.00005   0.00000   0.00006   2.90437
   R20        2.83896  -0.00440  -0.00203   0.00000  -0.00200   2.83696
   R21        2.76114   0.01015   0.00801   0.00000   0.00801   2.76915
   R22        2.87025  -0.00614   0.00122   0.00000   0.00115   2.87140
   R23        2.65458   0.02067   0.02342   0.00000   0.02342   2.67800
   R24        2.06849   0.00429   0.00389   0.00000   0.00389   2.07238
   R25        2.06798   0.00240   0.00454   0.00000   0.00454   2.07252
   R26        2.07084   0.00255   0.00394   0.00000   0.00394   2.07478
   R27        2.07007   0.00218   0.00533   0.00000   0.00533   2.07540
   R28        2.05041   0.00979   0.01256   0.00000   0.01256   2.06297
   R29        2.07247   0.00271   0.00296   0.00000   0.00296   2.07542
   R30        2.72737   0.01425   0.01638   0.00000   0.01638   2.74376
   R31        2.63943   0.00049  -0.01384   0.00000  -0.01373   2.62570
   R32        2.72939   0.01330   0.02105   0.00000   0.02105   2.75045
   R33        2.62616   0.00062  -0.01081   0.00000  -0.01082   2.61534
   R34        2.66225   0.00214   0.00101   0.00000   0.00101   2.66326
   R35        2.66809   0.00108   0.00072   0.00000   0.00072   2.66881
   R36        2.62760   0.00063   0.00259   0.00000   0.00259   2.63018
   R37        2.06426  -0.00313  -0.00658   0.00000  -0.00658   2.05768
   R38        2.61902   0.00168   0.00343   0.00000   0.00343   2.62245
   R39        2.07213  -0.00254  -0.00444   0.00000  -0.00444   2.06769
   R40        2.63212  -0.00017  -0.00039   0.00000  -0.00039   2.63172
   R41        2.07155  -0.00234  -0.00363   0.00000  -0.00363   2.06792
   R42        2.63782  -0.00035  -0.00181   0.00000  -0.00181   2.63601
   R43        2.07121  -0.00244  -0.00352   0.00000  -0.00352   2.06769
   R44        2.06962  -0.00226  -0.00315   0.00000  -0.00315   2.06647
   R45        2.82750  -0.00051   0.00154   0.00000   0.00154   2.82904
   R46        2.07268   0.00397   0.00335   0.00000   0.00335   2.07602
   R47        2.06513   0.00209   0.00408   0.00000   0.00408   2.06921
   R48        2.05393  -0.00666   0.00533   0.00000   0.00533   2.05926
   R49        2.65688   0.00367   0.00049   0.00000   0.00049   2.65738
   R50        2.66281  -0.00012  -0.00014   0.00000  -0.00014   2.66267
   R51        2.62707   0.00154   0.00246   0.00000   0.00246   2.62953
   R52        2.07124  -0.00381  -0.00469   0.00000  -0.00469   2.06654
   R53        2.62143   0.00218   0.00291   0.00000   0.00291   2.62434
   R54        2.07496  -0.00269  -0.00437   0.00000  -0.00437   2.07059
   R55        2.63433  -0.00039  -0.00006   0.00000  -0.00006   2.63427
   R56        2.07173  -0.00232  -0.00370   0.00000  -0.00370   2.06803
   R57        2.63849  -0.00084  -0.00091   0.00000  -0.00091   2.63758
   R58        2.07103  -0.00223  -0.00354   0.00000  -0.00354   2.06750
   R59        2.07031  -0.00235  -0.00332   0.00000  -0.00332   2.06699
   R60        2.82066  -0.00004   0.00395   0.00000   0.00395   2.82461
   R61        2.07456   0.00229   0.00306   0.00000   0.00306   2.07762
   R62        2.06791   0.00306   0.00285   0.00000   0.00285   2.07077
   R63        2.07011   0.00001   0.00156   0.00000   0.00156   2.07167
    A1        1.64172  -0.00102  -0.00831   0.00000  -0.00847   1.63325
    A2        1.65015  -0.00488  -0.00825   0.00000  -0.00810   1.64205
    A3        2.11384  -0.09179  -0.06738   0.00000  -0.06752   2.04631
    A4        1.93385  -0.01251  -0.00423   0.00000  -0.00387   1.92999
    A5        2.09945   0.10580   0.03073   0.00000   0.03243   2.13187
    A6        1.93518   0.01089  -0.00070   0.00000  -0.00095   1.93423
    A7        1.99992   0.00155   0.02247   0.00000   0.02285   2.02276
    A8        2.26119  -0.01074  -0.02702   0.00000  -0.02701   2.23418
    A9        1.89975   0.00216   0.00231   0.00000   0.00251   1.90226
   A10        2.07753   0.00256   0.00066   0.00000   0.00127   2.07880
   A11        2.24434  -0.00343  -0.02355   0.00000  -0.02315   2.22119
   A12        2.12729   0.11831   0.05065   0.00000   0.05088   2.17817
   A13        2.30645  -0.10963  -0.06607   0.00000  -0.06596   2.24049
   A14        1.84939  -0.00870   0.01425   0.00000   0.01430   1.86370
   A15        1.85425   0.00561   0.00984   0.00000   0.00985   1.86410
   A16        2.03754   0.01889   0.00114   0.00000   0.00128   2.03882
   A17        1.86180  -0.02177   0.00429   0.00000   0.00413   1.86592
   A18        1.93214   0.00019  -0.00204   0.00000  -0.00209   1.93005
   A19        1.93637  -0.00109   0.00334   0.00000   0.00366   1.94003
   A20        1.84114  -0.00330  -0.01660   0.00000  -0.01669   1.82445
   A21        1.94642   0.01719   0.00099   0.00000   0.00100   1.94741
   A22        2.32822  -0.03438  -0.05120   0.00000  -0.05109   2.27714
   A23        2.00852   0.01719   0.04980   0.00000   0.04994   2.05846
   A24        1.88794   0.00182   0.00135   0.00000   0.00140   1.88934
   A25        1.99837  -0.00068  -0.00225   0.00000  -0.00226   1.99611
   A26        2.01670  -0.00223  -0.00559   0.00000  -0.00556   2.01114
   A27        1.88164  -0.00117   0.00130   0.00000   0.00116   1.88280
   A28        1.89225   0.00090  -0.00149   0.00000  -0.00163   1.89062
   A29        1.77993   0.00136   0.00711   0.00000   0.00731   1.78724
   A30        1.84035   0.00227   0.01208   0.00000   0.01208   1.85243
   A31        1.97799  -0.00180  -0.00812   0.00000  -0.00820   1.96979
   A32        1.88961   0.00198   0.00383   0.00000   0.00399   1.89360
   A33        1.98260   0.00152   0.00195   0.00000   0.00205   1.98465
   A34        1.96427   0.00152   0.00040   0.00000   0.00032   1.96459
   A35        1.81033  -0.00546  -0.01076   0.00000  -0.01075   1.79958
   A36        2.06482   0.00439   0.00939   0.00000   0.00953   2.07436
   A37        2.02724  -0.01004  -0.00911   0.00000  -0.00923   2.01801
   A38        2.19062   0.00561  -0.00122   0.00000  -0.00108   2.18953
   A39        1.90074   0.00305   0.00184   0.00000   0.00184   1.90257
   A40        1.99527  -0.00419  -0.01101   0.00000  -0.01099   1.98427
   A41        1.94777  -0.00031  -0.00406   0.00000  -0.00404   1.94373
   A42        1.87389   0.00065   0.00484   0.00000   0.00484   1.87873
   A43        1.87691  -0.00104   0.00502   0.00000   0.00502   1.88192
   A44        1.86444   0.00195   0.00445   0.00000   0.00448   1.86892
   A45        2.00241  -0.00401  -0.01303   0.00000  -0.01295   1.98946
   A46        1.97310  -0.00145  -0.01219   0.00000  -0.01211   1.96099
   A47        1.85966   0.00506   0.01080   0.00000   0.01077   1.87043
   A48        1.88580   0.00116  -0.00080   0.00000  -0.00063   1.88517
   A49        1.87314  -0.00016   0.00665   0.00000   0.00662   1.87975
   A50        1.86202  -0.00027   0.01103   0.00000   0.01100   1.87302
   A51        2.08123  -0.00472  -0.00334   0.00000  -0.00338   2.07785
   A52        1.91208   0.00886   0.01179   0.00000   0.01188   1.92396
   A53        2.28988  -0.00414  -0.00846   0.00000  -0.00850   2.28138
   A54        2.04954   0.00195   0.00039   0.00000   0.00038   2.04993
   A55        1.89546   0.01267   0.01294   0.00000   0.01296   1.90842
   A56        2.33372  -0.01469  -0.01266   0.00000  -0.01266   2.32106
   A57        2.14015  -0.00206   0.00637   0.00000   0.00637   2.14652
   A58        2.11028   0.00158  -0.00790   0.00000  -0.00790   2.10238
   A59        2.03262   0.00048   0.00154   0.00000   0.00154   2.03417
   A60        2.11833   0.00018  -0.00079   0.00000  -0.00079   2.11754
   A61        2.09016   0.00086   0.01233   0.00000   0.01233   2.10250
   A62        2.07456  -0.00104  -0.01153   0.00000  -0.01153   2.06303
   A63        2.13131  -0.00135  -0.00137   0.00000  -0.00137   2.12994
   A64        2.07786   0.00224   0.00815   0.00000   0.00815   2.08602
   A65        2.07400  -0.00089  -0.00678   0.00000  -0.00678   2.06722
   A66        2.11373  -0.00109  -0.00144   0.00000  -0.00144   2.11229
   A67        2.07347   0.00094   0.00277   0.00000   0.00277   2.07624
   A68        2.09596   0.00015  -0.00133   0.00000  -0.00133   2.09463
   A69        2.10189   0.00026  -0.00085   0.00000  -0.00085   2.10104
   A70        2.08172   0.00001   0.00202   0.00000   0.00202   2.08374
   A71        2.09957  -0.00027  -0.00117   0.00000  -0.00117   2.09839
   A72        2.06844   0.00152   0.00291   0.00000   0.00291   2.07135
   A73        2.10738  -0.00077  -0.00140   0.00000  -0.00140   2.10598
   A74        2.10735  -0.00075  -0.00150   0.00000  -0.00150   2.10585
   A75        1.98502  -0.00728   0.00313   0.00000   0.00314   1.98816
   A76        2.13827   0.04798  -0.01073   0.00000  -0.01067   2.12760
   A77        2.14913  -0.04158   0.00785   0.00000   0.00777   2.15690
   A78        1.90239  -0.00780   0.00134   0.00000   0.00133   1.90373
   A79        2.01571   0.00090  -0.01343   0.00000  -0.01342   2.00228
   A80        1.94551   0.00696  -0.00159   0.00000  -0.00158   1.94393
   A81        1.86574   0.00091   0.01408   0.00000   0.01406   1.87980
   A82        1.85883  -0.00397  -0.00524   0.00000  -0.00524   1.85359
   A83        1.86787   0.00247   0.00585   0.00000   0.00587   1.87374
   A84        2.10440   0.00583   0.00627   0.00000   0.00627   2.11068
   A85        2.12396  -0.00448  -0.00739   0.00000  -0.00739   2.11657
   A86        2.05440  -0.00135   0.00109   0.00000   0.00109   2.05549
   A87        2.11025   0.00050  -0.00066   0.00000  -0.00066   2.10959
   A88        2.07974   0.00110   0.00836   0.00000   0.00836   2.08810
   A89        2.09222  -0.00160  -0.00765   0.00000  -0.00765   2.08457
   A90        2.11543   0.00038  -0.00050   0.00000  -0.00050   2.11493
   A91        2.07520   0.00012   0.00626   0.00000   0.00626   2.08146
   A92        2.09241  -0.00050  -0.00575   0.00000  -0.00575   2.08666
   A93        2.10635  -0.00053  -0.00089   0.00000  -0.00089   2.10546
   A94        2.07983   0.00076   0.00186   0.00000   0.00186   2.08169
   A95        2.09691  -0.00023  -0.00096   0.00000  -0.00096   2.09595
   A96        2.10137   0.00027  -0.00092   0.00000  -0.00092   2.10045
   A97        2.08393   0.00014   0.00160   0.00000   0.00160   2.08554
   A98        2.09788  -0.00041  -0.00069   0.00000  -0.00069   2.09719
   A99        2.07838   0.00074   0.00186   0.00000   0.00186   2.08024
   A100       2.10210  -0.00032  -0.00091   0.00000  -0.00091   2.10119
   A101       2.10266  -0.00042  -0.00095   0.00000  -0.00095   2.10171
   A102       1.94368   0.00006   0.00343   0.00000   0.00345   1.94713
   A103       2.15119  -0.00010  -0.01103   0.00000  -0.01105   2.14015
   A104       2.18619   0.00000   0.00746   0.00000   0.00744   2.19363
   A105       1.94876  -0.00164  -0.00981   0.00000  -0.00980   1.93896
   A106       1.97206  -0.00179  -0.00748   0.00000  -0.00748   1.96458
   A107       1.94750   0.00174   0.00708   0.00000   0.00707   1.95457
   A108       1.82575   0.00228   0.01385   0.00000   0.01386   1.83961
   A109       1.88393  -0.00060  -0.00955   0.00000  -0.00955   1.87439
   A110       1.87935   0.00010   0.00640   0.00000   0.00639   1.88574
    D1       -0.00614  -0.00094   0.00611   0.00000   0.00621   0.00007
    D2       -2.80938  -0.00359   0.05930   0.00000   0.05889  -2.75049
    D3       -3.12585   0.00046  -0.00818   0.00000  -0.00821  -3.13405
    D4        0.01789  -0.00004  -0.00779   0.00000  -0.00784   0.01005
    D5        0.09537   0.00566   0.00948   0.00000   0.00932   0.10469
    D6       -2.65402   0.00482   0.02791   0.00000   0.02744  -2.62658
    D7        3.08980  -0.00267  -0.01351   0.00000  -0.01349   3.07631
    D8        0.03566  -0.00115  -0.02001   0.00000  -0.01974   0.01591
    D9        2.40940   0.03350  -0.04492   0.00000  -0.04627   2.36312
   D10       -1.19986   0.03935  -0.05026   0.00000  -0.05148  -1.25134
   D11       -0.19567  -0.00570   0.00391   0.00000   0.00414  -0.19153
   D12        2.47826   0.00016  -0.00144   0.00000  -0.00107   2.47719
   D13        2.97940   0.01097   0.05348   0.00000   0.05331   3.03271
   D14       -0.15034   0.01359   0.09065   0.00000   0.09094  -0.05940
   D15       -0.74860   0.01054  -0.01902   0.00000  -0.01931  -0.76791
   D16        2.40484   0.01317   0.01815   0.00000   0.01832   2.42316
   D17        0.23117   0.00271  -0.01949   0.00000  -0.01953   0.21164
   D18       -2.75772   0.01314  -0.02209   0.00000  -0.02198  -2.77970
   D19       -2.37895   0.03286   0.07074   0.00000   0.06960  -2.30934
   D20        0.91534   0.04329   0.06813   0.00000   0.06716   0.98250
   D21       -0.76761   0.00263  -0.00567   0.00000  -0.00562  -0.77323
   D22       -2.94087   0.00560   0.01552   0.00000   0.01572  -2.92515
   D23        1.30254   0.00354   0.00217   0.00000   0.00230   1.30484
   D24        2.85559  -0.00523   0.00590   0.00000   0.00570   2.86129
   D25        0.68233  -0.00227   0.02709   0.00000   0.02704   0.70937
   D26       -1.35745  -0.00432   0.01374   0.00000   0.01362  -1.34383
   D27        3.10186   0.00081  -0.02215   0.00000  -0.02212   3.07974
   D28       -0.00763   0.00198  -0.00273   0.00000  -0.00274  -0.01038
   D29       -0.42015   0.00548  -0.07333   0.00000  -0.07343  -0.49358
   D30        2.75354   0.00666  -0.05390   0.00000  -0.05405   2.69949
   D31        1.35924   0.00248  -0.02785   0.00000  -0.02795   1.33129
   D32       -0.73630   0.00221  -0.02813   0.00000  -0.02824  -0.76454
   D33       -2.85458   0.00297  -0.02296   0.00000  -0.02304  -2.87762
   D34       -1.36876  -0.00235   0.02831   0.00000   0.02841  -1.34035
   D35        2.81889  -0.00262   0.02804   0.00000   0.02812   2.84701
   D36        0.70061  -0.00187   0.03321   0.00000   0.03332   0.73393
   D37        0.75573   0.02412   0.03323   0.00000   0.03262   0.78835
   D38       -1.36804   0.00213   0.02072   0.00000   0.02004  -1.34799
   D39        2.81925   0.00530   0.02747   0.00000   0.02661   2.84585
   D40       -2.39500   0.02122   0.00086   0.00000   0.00124  -2.39376
   D41        1.76442  -0.00078  -0.01165   0.00000  -0.01133   1.75309
   D42       -0.33148   0.00239  -0.00491   0.00000  -0.00477  -0.33625
   D43        3.09821  -0.00294  -0.02841   0.00000  -0.02964   3.06857
   D44       -0.05124  -0.00271  -0.00087   0.00000  -0.00116  -0.05240
   D45       -0.03292  -0.00142   0.00230   0.00000   0.00233  -0.03059
   D46        3.10081  -0.00119   0.02985   0.00000   0.03081   3.13162
   D47       -1.36222   0.00446  -0.00247   0.00000  -0.00247  -1.36469
   D48        0.73952   0.00549  -0.00127   0.00000  -0.00131   0.73821
   D49        2.72995   0.00666   0.00077   0.00000   0.00059   2.73054
   D50        0.65002  -0.00174   0.01354   0.00000   0.01354   0.66356
   D51        2.75176  -0.00070   0.01474   0.00000   0.01470   2.76646
   D52       -1.54100   0.00046   0.01678   0.00000   0.01660  -1.52439
   D53        2.74313  -0.00408   0.00304   0.00000   0.00304   2.74617
   D54       -1.43831  -0.00304   0.00424   0.00000   0.00420  -1.43411
   D55        0.55212  -0.00187   0.00628   0.00000   0.00610   0.55822
   D56       -1.65884   0.00257   0.00702   0.00000   0.00682  -1.65202
   D57        2.52433  -0.00023  -0.00429   0.00000  -0.00452   2.51981
   D58        0.38625   0.00072   0.00131   0.00000   0.00114   0.38739
   D59        1.48905   0.00264  -0.01764   0.00000  -0.01724   1.47181
   D60       -0.61096  -0.00016  -0.02894   0.00000  -0.02858  -0.63954
   D61       -2.74904   0.00079  -0.02334   0.00000  -0.02292  -2.77196
   D62       -1.17121   0.00059  -0.03808   0.00000  -0.03830  -1.20950
   D63        1.93498  -0.00102  -0.05977   0.00000  -0.05988   1.87510
   D64        1.96231   0.00081  -0.00863   0.00000  -0.00852   1.95380
   D65       -1.21468  -0.00080  -0.03032   0.00000  -0.03010  -1.24478
   D66       -0.63161  -0.00032  -0.01898   0.00000  -0.01901  -0.65061
   D67        1.39552   0.00456  -0.00143   0.00000  -0.00146   1.39406
   D68       -2.73749   0.00369  -0.00580   0.00000  -0.00579  -2.74328
   D69       -2.75336  -0.00186  -0.01583   0.00000  -0.01580  -2.76915
   D70       -0.72622   0.00303   0.00172   0.00000   0.00175  -0.72448
   D71        1.42394   0.00216  -0.00265   0.00000  -0.00258   1.42136
   D72        1.54727  -0.00150  -0.01997   0.00000  -0.01982   1.52745
   D73       -2.70878   0.00339  -0.00242   0.00000  -0.00228  -2.71106
   D74       -0.55862   0.00251  -0.00679   0.00000  -0.00660  -0.56522
   D75        0.02151  -0.00218  -0.00312   0.00000  -0.00316   0.01835
   D76        3.09636  -0.00272  -0.00500   0.00000  -0.00503   3.09133
   D77       -3.08536  -0.00085   0.01745   0.00000   0.01748  -3.06789
   D78       -0.01051  -0.00139   0.01558   0.00000   0.01560   0.00509
   D79       -2.55398   0.00173  -0.01030   0.00000  -0.01032  -2.56430
   D80        0.55583   0.00143  -0.01126   0.00000  -0.01127   0.54456
   D81        0.58493   0.00237  -0.01075   0.00000  -0.01074   0.57419
   D82       -2.58845   0.00207  -0.01171   0.00000  -0.01169  -2.60014
   D83       -0.02460   0.00110   0.00735   0.00000   0.00739  -0.01721
   D84       -3.09784   0.00166   0.01017   0.00000   0.01020  -3.08765
   D85        3.11948   0.00051   0.00779   0.00000   0.00780   3.12728
   D86        0.04624   0.00108   0.01061   0.00000   0.01060   0.05684
   D87        3.07276  -0.00062  -0.00046   0.00000  -0.00036   3.07240
   D88       -0.05104  -0.00061  -0.00152   0.00000  -0.00142  -0.05247
   D89       -0.18360  -0.00050   0.00969   0.00000   0.00960  -0.17400
   D90        2.97578  -0.00049   0.00863   0.00000   0.00853   2.98432
   D91       -0.15595  -0.00147   0.02492   0.00000   0.02470  -0.13125
   D92        2.83186  -0.00303   0.02574   0.00000   0.02535   2.85721
   D93        3.09309  -0.00123   0.01581   0.00000   0.01580   3.10889
   D94       -0.20228  -0.00279   0.01663   0.00000   0.01645  -0.18583
   D95       -3.13491  -0.00004  -0.00020   0.00000  -0.00020  -3.13511
   D96       -0.01086  -0.00012   0.00090   0.00000   0.00089  -0.00996
   D97       -0.01037  -0.00004   0.00073   0.00000   0.00073  -0.00963
   D98        3.11369  -0.00012   0.00183   0.00000   0.00183   3.11551
   D99        3.13015   0.00000   0.00099   0.00000   0.00099   3.13114
   D100      -0.01750  -0.00005   0.00130   0.00000   0.00130  -0.01620
   D101       0.00529   0.00004  -0.00007   0.00000  -0.00007   0.00523
   D102       3.14083  -0.00002   0.00025   0.00000   0.00025   3.14107
   D103       0.00651   0.00000  -0.00061   0.00000  -0.00061   0.00590
   D104       3.13939   0.00001   0.00011   0.00000   0.00011   3.13950
   D105      -3.11769   0.00006  -0.00191   0.00000  -0.00191  -3.11960
   D106       0.01518   0.00007  -0.00119   0.00000  -0.00119   0.01399
   D107       0.00380  -0.00002  -0.00074   0.00000  -0.00074   0.00306
   D108       3.14064  -0.00004  -0.00009   0.00000  -0.00009   3.14055
   D109      -3.13175   0.00002  -0.00110   0.00000  -0.00110  -3.13285
   D110       0.00509   0.00001  -0.00045   0.00000  -0.00045   0.00464
   D111       0.00288   0.00002  -0.00021   0.00000  -0.00021   0.00268
   D112       3.13895   0.00004   0.00020   0.00000   0.00020   3.13915
   D113      -3.12988   0.00001  -0.00096   0.00000  -0.00096  -3.13084
   D114       0.00618   0.00003  -0.00054   0.00000  -0.00055   0.00564
   D115      -0.00793  -0.00002   0.00087   0.00000   0.00087  -0.00706
   D116       3.13919  -0.00003   0.00046   0.00000   0.00045   3.13965
   D117       3.13846   0.00000   0.00020   0.00000   0.00020   3.13866
   D118       0.00240  -0.00002  -0.00021   0.00000  -0.00021   0.00219
   D119       2.15231   0.00171  -0.01123   0.00000  -0.01132   2.14099
   D120      -2.03099  -0.00238  -0.00113   0.00000  -0.00120  -2.03219
   D121       0.10549   0.00731  -0.00471   0.00000  -0.00480   0.10069
   D122      -0.82222   0.00910  -0.01346   0.00000  -0.01338  -0.83561
   D123       1.27767   0.00501  -0.00336   0.00000  -0.00326   1.27441
   D124      -2.86904   0.01470  -0.00694   0.00000  -0.00686  -2.87590
   D125       3.12957  -0.00002  -0.00064   0.00000  -0.00064   3.12893
   D126       0.03558   0.00025  -0.00182   0.00000  -0.00181   0.03377
   D127       0.01852   0.00033   0.00044   0.00000   0.00044   0.01897
   D128      -3.07547   0.00060  -0.00074   0.00000  -0.00074  -3.07620
   D129      -3.12941  -0.00002  -0.00006   0.00000  -0.00005  -3.12946
   D130       0.03058   0.00008  -0.00040   0.00000  -0.00039   0.03018
   D131      -0.01872  -0.00018  -0.00088   0.00000  -0.00088  -0.01960
   D132       3.14126  -0.00008  -0.00122   0.00000  -0.00122   3.14004
   D133      -0.00486  -0.00023   0.00000   0.00000   0.00000  -0.00486
   D134      -3.13167  -0.00004  -0.00078   0.00000  -0.00078  -3.13244
   D135       3.08879  -0.00043   0.00160   0.00000   0.00161   3.09040
   D136      -0.03801  -0.00024   0.00083   0.00000   0.00083  -0.03718
   D137       0.00517  -0.00006   0.00088   0.00000   0.00088   0.00605
   D138      -3.13287   0.00005   0.00019   0.00000   0.00019  -3.13268
   D139       3.12820  -0.00015   0.00134   0.00000   0.00134   3.12954
   D140      -0.00984  -0.00004   0.00065   0.00000   0.00066  -0.00919
   D141      -0.00919  -0.00004  -0.00002   0.00000  -0.00002  -0.00921
   D142      -3.14064   0.00009  -0.00005   0.00000  -0.00005  -3.14069
   D143       3.11747  -0.00022   0.00078   0.00000   0.00079   3.11826
   D144      -0.01398  -0.00009   0.00075   0.00000   0.00075  -0.01322
   D145       0.00902   0.00019  -0.00041   0.00000  -0.00041   0.00861
   D146       3.14047   0.00006  -0.00038   0.00000  -0.00038   3.14009
   D147      -3.13615   0.00009   0.00029   0.00000   0.00029  -3.13587
   D148      -0.00471  -0.00004   0.00032   0.00000   0.00032  -0.00439
   D149      -0.74818   0.00127  -0.01382   0.00000  -0.01382  -0.76200
   D150       1.30425   0.00185  -0.00782   0.00000  -0.00783   1.29642
   D151      -2.85823   0.00197   0.00032   0.00000   0.00031  -2.85792
   D152       2.31728   0.00065  -0.01628   0.00000  -0.01627   2.30101
   D153      -1.91348   0.00123  -0.01028   0.00000  -0.01028  -1.92376
   D154       0.20722   0.00135  -0.00215   0.00000  -0.00214   0.20509
         Item               Value     Threshold  Converged?
 Maximum Force            0.118311     0.000450     NO 
 RMS     Force            0.014756     0.000300     NO 
 Maximum Displacement     0.867594     0.001800     NO 
 RMS     Displacement     0.235096     0.001200     NO 
 Predicted change in Energy=-1.176539D-02
 GradGradGradGradGradGradGradGradGradGradGradGradGradGradGradGradGradGrad

 Leave Link  103 at Thu Dec 13 10:00:23 2018, MaxMem=   939524096 cpu:         1.7
 (Enter /pbs_home/pkowalski/g09d01/g09/l202.exe)
 Stoichiometry    C29H22F6S2
 Framework group  C1[X(C29H22F6S2)]
 Deg. of freedom   171
 Full point group                 C1      NOp   1
 RotChk:  IX=0 Diff= 2.68D-02
 Largest Abelian subgroup         C1      NOp   1
 Largest concise Abelian subgroup C1      NOp   1
                         Standard orientation:                         
 ---------------------------------------------------------------------
 Center     Atomic      Atomic             Coordinates (Angstroms)
 Number     Number       Type             X           Y           Z
 ---------------------------------------------------------------------
      1         16           0        2.386189   -1.611364    1.621716
      2         16           0       -1.704409   -2.237696   -0.448535
      3          9           0       -2.565915    3.030453   -0.279673
      4          9           0       -1.069732    3.367967   -1.797554
      5          9           0       -0.419534    4.944409    0.284733
      6          9           0       -1.042073    3.418993    1.684080
      7          9           0        1.653641    3.504670   -0.486341
      8          9           0        1.545444    3.062406    1.622971
      9          6           0       -1.390743    0.258557   -1.028284
     10          6           0       -0.684542   -0.965767   -0.980997
     11          6           0        1.134338   -0.428910    1.485354
     12          6           0       -0.725009    1.433407   -0.484246
     13          6           0       -1.266316    2.858534   -0.567732
     14          6           0        0.509248    1.509846    0.145556
     15          6           0       -0.467317    3.637129    0.489405
     16          6           0        0.876859    2.928889    0.469505
     17          6           0        1.464011    0.455610    0.498162
     18          6           0        0.231430   -0.187851    2.652304
     19          6           0        0.493308   -1.373562   -1.787662
     20          6           0        3.335431   -0.909801    0.358053
     21          6           0       -3.144675   -1.246981   -0.439737
     22          6           0       -4.405237   -1.898458   -0.115756
     23          6           0       -5.622266   -1.198028    0.004529
     24          6           0       -4.452769   -3.290866    0.115438
     25          6           0       -6.806973   -1.855266    0.323440
     26          6           0       -5.634082   -3.943549    0.438441
     27          6           0       -6.828501   -3.230495    0.541950
     28          6           0       -2.824496    0.031160   -0.863103
     29          6           0       -3.841477    1.033757   -1.312268
     30          6           0        4.596016   -1.531949   -0.005222
     31          6           0        5.683094   -0.757645   -0.448143
     32          6           0        4.785025   -2.923434    0.110488
     33          6           0        6.895378   -1.353756   -0.781694
     34          6           0        5.996266   -3.514704   -0.224021
     35          6           0        7.060434   -2.734067   -0.678183
     36          6           0        2.703542    0.219890   -0.147033
     37          6           0        3.188329    1.052574   -1.289749
     38          1           0        0.767657    0.406200    3.402120
     39          1           0       -0.112476   -1.107609    3.140761
     40          1           0       -0.664009    0.374081    2.355889
     41          1           0        1.029745   -2.243768   -1.386237
     42          1           0        1.212436   -0.561724   -1.912309
     43          1           0        0.124944   -1.640326   -2.787329
     44          1           0       -5.654342   -0.118773   -0.136312
     45          1           0       -3.535858   -3.882427    0.034495
     46          1           0       -7.729510   -1.272938    0.408935
     47          1           0       -5.621370   -5.024478    0.607709
     48          1           0       -7.762274   -3.740521    0.794427
     49          1           0       -4.526083    0.555623   -2.026124
     50          1           0       -4.446715    1.464114   -0.507619
     51          1           0       -3.374734    1.861174   -1.846128
     52          1           0        5.589939    0.331127   -0.490426
     53          1           0        3.954616   -3.549883    0.454817
     54          1           0        7.726856   -0.725250   -1.115212
     55          1           0        6.110104   -4.598903   -0.131554
     56          1           0        8.015395   -3.198369   -0.940637
     57          1           0        2.379894    1.246092   -2.009283
     58          1           0        3.537275    2.041286   -0.971210
     59          1           0        4.003716    0.564536   -1.836373
 ---------------------------------------------------------------------
 Rotational constants (GHZ):      0.1299728      0.0688349      0.0502827
 Leave Link  202 at Thu Dec 13 10:00:23 2018, MaxMem=   939524096 cpu:         0.0
 (Enter /pbs_home/pkowalski/g09d01/g09/l301.exe)
 Basis read from rwf:  (5D, 7F)
 No pseudopotential information found on rwf file.
 There are   673 symmetry adapted cartesian basis functions of A   symmetry.
 There are   636 symmetry adapted basis functions of A   symmetry.
   636 basis functions,  1103 primitive gaussians,   673 cartesian basis functions
   141 alpha electrons      141 beta electrons
       nuclear repulsion energy      4674.7626903175 Hartrees.
 IExCor= 4134 DFT=T Ex+Corr=M06L ExCW=0 ScaHFX=  0.000000
 ScaDFX=  1.000000  1.000000  1.000000  1.000000 ScalE2=  1.000000  1.000000
 IRadAn=      0 IRanWt=     -1 IRanGd=            0 ICorTp=0 IEmpDi=  4
 NAtoms=   59 NActive=   59 NUniq=   59 SFac= 1.00D+00 NAtFMM=   60 NAOKFM=F Big=F
 Integral buffers will be    131072 words long.
 Raffenetti 2 integral format.
 Two-electron integral symmetry is turned on.
 No density basis found on file   724.
 Leave Link  301 at Thu Dec 13 10:00:23 2018, MaxMem=   939524096 cpu:         0.6
 (Enter /pbs_home/pkowalski/g09d01/g09/l302.exe)
 NPDir=0 NMtPBC=     1 NCelOv=     1 NCel=       1 NClECP=     1 NCelD=      1
         NCelK=      1 NCelE2=     1 NClLst=     1 CellRange=     0.0.
 One-electron integrals computed using PRISM.
 NBasis=   636 RedAO= T EigKep=  2.91D-04  NBF=   636
 NBsUse=   636 1.00D-06 EigRej= -1.00D+00 NBFU=   636
 Precomputing XC quadrature grid using
 IXCGrd= 4 IRadAn=           0 IRanWt=          -1 IRanGd=           0 AccXCQ= 0.00D+00.
 Generated NRdTot=       0 NPtTot=           0 NUsed=           0 NTot=          32
 NSgBfM=   615   621   624   625   627 MxSgAt=    59 MxSgA2=    59.
 Leave Link  302 at Thu Dec 13 10:00:25 2018, MaxMem=   939524096 cpu:        16.3
 (Enter /pbs_home/pkowalski/g09d01/g09/l303.exe)
 DipDrv:  MaxL=1.
 Leave Link  303 at Thu Dec 13 10:00:26 2018, MaxMem=   939524096 cpu:         1.5
 (Enter /pbs_home/pkowalski/g09d01/g09/l401.exe)
 Lowest energy guess from the checkpoint file:  "dae0068freq_open_m06l_air.chk"
 B after Tr=     0.000000    0.000000    0.000000
         Rot=    0.999981   -0.002699   -0.002628    0.004801 Ang=  -0.70 deg.
 Guess basis will be translated and rotated to current coordinates.
 B after Tr=     0.000000    0.000000    0.000000
         Rot=    0.999975    0.002121    0.003646   -0.005619 Ang=   0.81 deg.
 Guess basis will be translated and rotated to current coordinates.
 CkInt1:  FT= 4.54D-01
 Max alpha theta= 11.193 degrees.
 JPrj=2 DoOrth=T DoCkMO=T.
 Leave Link  401 at Thu Dec 13 10:00:29 2018, MaxMem=   939524096 cpu:        22.5
 (Enter /pbs_home/pkowalski/g09d01/g09/l502.exe)
 Closed shell SCF:
 Using DIIS extrapolation, IDIIS=  1040.
 Integral symmetry usage will be decided dynamically.
 IVT=     1387805 IEndB=     1387805 NGot=   939524096 MDV=   938606534
 LenX=   938606534 LenY=   938152932
 Requested convergence on RMS density matrix=1.00D-08 within 128 cycles.
 Requested convergence on MAX density matrix=1.00D-06.
 Requested convergence on             energy=1.00D-06.
 No special actions if energy rises.
 Fock matrices will be formed incrementally for  20 cycles.
 Integral accuracy reduced to 1.0D-05 until final iterations.

 Cycle   1  Pass 0  IDiag  1:
 FoFJK:  IHMeth= 1 ICntrl=     500 DoSepK=F KAlg= 0 I1Cent=   0 FoldK=F
 IRaf= 660000000 NMat=   1 IRICut=       1 DoRegI=T DoRafI=F ISym2E= 0.
 FoFCou: FMM=F IPFlag=           0 FMFlag=      100000 FMFlg1=           0
         NFxFlg=           0 DoJE=T BraDBF=F KetDBF=F FulRan=T
         wScrn=  0.000000 ICntrl=     500 IOpCl=  0 I1Cent=           0 NGrid=           0
         NMat0=    1 NMatS0=      1 NMatT0=    0 NMatD0=    1 NMtDS0=    0 NMtDT0=    0
 Symmetry not used in FoFCou.
 E= -2512.02266385832    
 DIIS: error= 7.22D-04 at cycle   1 NSaved=   1.
 NSaved= 1 IEnMin= 1 EnMin= -2512.02266385832     IErMin= 1 ErrMin= 7.22D-04
 ErrMax= 7.22D-04  0.00D+00 EMaxC= 1.00D-01 BMatC= 1.37D-03 BMatP= 1.37D-03
 IDIUse=3 WtCom= 9.93D-01 WtEn= 7.22D-03
 Coeff-Com:  0.100D+01
 Coeff-En:   0.100D+01
 Coeff:      0.100D+01
 Gap=    71.959 Goal=   None    Shift=    0.000
 RMSDP=2.47D-04 MaxDP=8.24D-03              OVMax= 1.40D-02

 Cycle   2  Pass 0  IDiag  1:
 RMSU=  2.47D-04    CP:  1.00D+00
 E= -2512.02360365762     Delta-E=       -0.000939799303 Rises=F Damp=F
 DIIS: error= 2.43D-04 at cycle   2 NSaved=   2.
 NSaved= 2 IEnMin= 2 EnMin= -2512.02360365762     IErMin= 2 ErrMin= 2.43D-04
 ErrMax= 2.43D-04  0.00D+00 EMaxC= 1.00D-01 BMatC= 1.28D-04 BMatP= 1.37D-03
 IDIUse=3 WtCom= 9.98D-01 WtEn= 2.43D-03
 Coeff-Com:  0.123D+00 0.877D+00
 Coeff-En:   0.000D+00 0.100D+01
 Coeff:      0.123D+00 0.877D+00
 Gap=     0.083 Goal=   None    Shift=    0.000
 RMSDP=8.49D-05 MaxDP=3.99D-03 DE=-9.40D-04 OVMax= 9.24D-03

 Cycle   3  Pass 0  IDiag  1:
 RMSU=  8.17D-05    CP:  1.00D+00  9.06D-01
 E= -2512.02332650174     Delta-E=        0.000277155885 Rises=F Damp=F
 DIIS: error= 4.37D-04 at cycle   3 NSaved=   3.
 NSaved= 3 IEnMin= 2 EnMin= -2512.02360365762     IErMin= 2 ErrMin= 2.43D-04
 ErrMax= 4.37D-04  0.00D+00 EMaxC= 1.00D-01 BMatC= 3.54D-04 BMatP= 1.28D-04
 IDIUse=3 WtCom= 3.24D-01 WtEn= 6.76D-01
 Coeff-Com:  0.151D-01 0.623D+00 0.362D+00
 Coeff-En:   0.000D+00 0.699D+00 0.301D+00
 Coeff:      0.490D-02 0.675D+00 0.320D+00
 Gap=     0.083 Goal=   None    Shift=    0.000
 RMSDP=4.77D-05 MaxDP=3.00D-03 DE= 2.77D-04 OVMax= 6.70D-03

 Cycle   4  Pass 0  IDiag  1:
 RMSU=  1.96D-05    CP:  1.00D+00  9.46D-01  4.81D-01
 E= -2512.02373150183     Delta-E=       -0.000405000095 Rises=F Damp=F
 DIIS: error= 8.61D-05 at cycle   4 NSaved=   4.
 NSaved= 4 IEnMin= 4 EnMin= -2512.02373150183     IErMin= 4 ErrMin= 8.61D-05
 ErrMax= 8.61D-05  0.00D+00 EMaxC= 1.00D-01 BMatC= 1.87D-05 BMatP= 1.28D-04
 IDIUse=1 WtCom= 1.00D+00 WtEn= 0.00D+00
 Coeff-Com:  0.100D-02 0.393D+00 0.203D+00 0.403D+00
 Coeff:      0.100D-02 0.393D+00 0.203D+00 0.403D+00
 Gap=     0.083 Goal=   None    Shift=    0.000
 RMSDP=1.36D-05 MaxDP=6.40D-04 DE=-4.05D-04 OVMax= 1.18D-03

 Cycle   5  Pass 0  IDiag  1:
 RMSU=  6.31D-06    CP:  1.00D+00  9.58D-01  4.10D-01  4.77D-01
 E= -2512.02374931472     Delta-E=       -0.000017812888 Rises=F Damp=F
 DIIS: error= 2.59D-05 at cycle   5 NSaved=   5.
 NSaved= 5 IEnMin= 5 EnMin= -2512.02374931472     IErMin= 5 ErrMin= 2.59D-05
 ErrMax= 2.59D-05  0.00D+00 EMaxC= 1.00D-01 BMatC= 1.53D-06 BMatP= 1.87D-05
 IDIUse=1 WtCom= 1.00D+00 WtEn= 0.00D+00
 Coeff-Com: -0.895D-03 0.194D+00 0.970D-01 0.260D+00 0.451D+00
 Coeff:     -0.895D-03 0.194D+00 0.970D-01 0.260D+00 0.451D+00
 Gap=     0.083 Goal=   None    Shift=    0.000
 RMSDP=3.33D-06 MaxDP=2.11D-04 DE=-1.78D-05 OVMax= 3.78D-04

 Initial convergence to 1.0D-05 achieved.  Increase integral accuracy.
 Cycle   6  Pass 1  IDiag  1:
 E= -2512.01960182572     Delta-E=        0.004147488996 Rises=F Damp=F
 DIIS: error= 1.41D-04 at cycle   1 NSaved=   1.
 NSaved= 1 IEnMin= 1 EnMin= -2512.01960182572     IErMin= 1 ErrMin= 1.41D-04
 ErrMax= 1.41D-04  0.00D+00 EMaxC= 1.00D-01 BMatC= 6.31D-05 BMatP= 6.31D-05
 IDIUse=3 WtCom= 9.99D-01 WtEn= 1.41D-03
 Coeff-Com:  0.100D+01
 Coeff-En:   0.100D+01
 Coeff:      0.100D+01
 Gap=     0.083 Goal=   None    Shift=    0.000
 RMSDP=3.33D-06 MaxDP=2.11D-04 DE= 4.15D-03 OVMax= 1.54D-03

 Cycle   7  Pass 1  IDiag  1:
 RMSU=  1.93D-04    CP:  1.00D+00
 E= -2512.01966477504     Delta-E=       -0.000062949320 Rises=F Damp=F
 DIIS: error= 5.64D-05 at cycle   2 NSaved=   2.
 NSaved= 2 IEnMin= 2 EnMin= -2512.01966477504     IErMin= 2 ErrMin= 5.64D-05
 ErrMax= 5.64D-05  0.00D+00 EMaxC= 1.00D-01 BMatC= 7.65D-06 BMatP= 6.31D-05
 IDIUse=1 WtCom= 1.00D+00 WtEn= 0.00D+00
 Coeff-Com:  0.167D+00 0.833D+00
 Coeff:      0.167D+00 0.833D+00
 Gap=     0.083 Goal=   None    Shift=    0.000
 RMSDP=1.76D-05 MaxDP=1.20D-03 DE=-6.29D-05 OVMax= 2.66D-03

 Cycle   8  Pass 1  IDiag  1:
 RMSU=  1.76D-05    CP:  1.00D+00  9.99D-01
 E= -2512.01964939098     Delta-E=        0.000015384067 Rises=F Damp=F
 DIIS: error= 1.38D-04 at cycle   3 NSaved=   3.
 NSaved= 3 IEnMin= 2 EnMin= -2512.01966477504     IErMin= 2 ErrMin= 5.64D-05
 ErrMax= 1.38D-04  0.00D+00 EMaxC= 1.00D-01 BMatC= 1.98D-05 BMatP= 7.65D-06
 IDIUse=3 WtCom= 4.60D-01 WtEn= 5.40D-01
 Coeff-Com:  0.311D-01 0.611D+00 0.358D+00
 Coeff-En:   0.000D+00 0.689D+00 0.311D+00
 Coeff:      0.143D-01 0.654D+00 0.332D+00
 Gap=     0.083 Goal=   None    Shift=    0.000
 RMSDP=1.20D-05 MaxDP=5.91D-04 DE= 1.54D-05 OVMax= 1.83D-03

 Cycle   9  Pass 1  IDiag  1:
 RMSU=  4.88D-06    CP:  1.00D+00  1.00D+00  3.77D-01
 E= -2512.01967241874     Delta-E=       -0.000023027767 Rises=F Damp=F
 DIIS: error= 1.90D-05 at cycle   4 NSaved=   4.
 NSaved= 4 IEnMin= 4 EnMin= -2512.01967241874     IErMin= 4 ErrMin= 1.90D-05
 ErrMax= 1.90D-05  0.00D+00 EMaxC= 1.00D-01 BMatC= 9.12D-07 BMatP= 7.65D-06
 IDIUse=1 WtCom= 1.00D+00 WtEn= 0.00D+00
 Coeff-Com:  0.474D-02 0.352D+00 0.205D+00 0.438D+00
 Coeff:      0.474D-02 0.352D+00 0.205D+00 0.438D+00
 Gap=     0.083 Goal=   None    Shift=    0.000
 RMSDP=2.87D-06 MaxDP=1.72D-04 DE=-2.30D-05 OVMax= 4.30D-04

 Cycle  10  Pass 1  IDiag  1:
 RMSU=  1.96D-06    CP:  1.00D+00  1.00D+00  3.77D-01  5.73D-01
 E= -2512.01967331005     Delta-E=       -0.000000891306 Rises=F Damp=F
 DIIS: error= 7.27D-06 at cycle   5 NSaved=   5.
 NSaved= 5 IEnMin= 5 EnMin= -2512.01967331005     IErMin= 5 ErrMin= 7.27D-06
 ErrMax= 7.27D-06  0.00D+00 EMaxC= 1.00D-01 BMatC= 1.18D-07 BMatP= 9.12D-07
 IDIUse=1 WtCom= 1.00D+00 WtEn= 0.00D+00
 Coeff-Com: -0.147D-02 0.131D+00 0.796D-01 0.278D+00 0.512D+00
 Coeff:     -0.147D-02 0.131D+00 0.796D-01 0.278D+00 0.512D+00
 Gap=     0.083 Goal=   None    Shift=    0.000
 RMSDP=1.09D-06 MaxDP=6.53D-05 DE=-8.91D-07 OVMax= 1.63D-04

 Cycle  11  Pass 1  IDiag  1:
 RMSU=  8.77D-07    CP:  1.00D+00  1.00D+00  3.82D-01  6.03D-01  6.85D-01
 E= -2512.01967341064     Delta-E=       -0.000000100587 Rises=F Damp=F
 DIIS: error= 8.08D-06 at cycle   6 NSaved=   6.
 NSaved= 6 IEnMin= 6 EnMin= -2512.01967341064     IErMin= 5 ErrMin= 7.27D-06
 ErrMax= 8.08D-06  0.00D+00 EMaxC= 1.00D-01 BMatC= 2.46D-08 BMatP= 1.18D-07
 IDIUse=1 WtCom= 1.00D+00 WtEn= 0.00D+00
 Coeff-Com: -0.165D-02 0.409D-01 0.259D-01 0.132D+00 0.356D+00 0.447D+00
 Coeff:     -0.165D-02 0.409D-01 0.259D-01 0.132D+00 0.356D+00 0.447D+00
 Gap=     0.083 Goal=   None    Shift=    0.000
 RMSDP=4.88D-07 MaxDP=2.92D-05 DE=-1.01D-07 OVMax= 7.28D-05

 Cycle  12  Pass 1  IDiag  1:
 RMSU=  3.05D-07    CP:  1.00D+00  1.00D+00  3.85D-01  6.12D-01  7.37D-01
                    CP:  5.89D-01
 E= -2512.01967343643     Delta-E=       -0.000000025793 Rises=F Damp=F
 DIIS: error= 2.89D-06 at cycle   7 NSaved=   7.
 NSaved= 7 IEnMin= 7 EnMin= -2512.01967343643     IErMin= 7 ErrMin= 2.89D-06
 ErrMax= 2.89D-06  0.00D+00 EMaxC= 1.00D-01 BMatC= 3.40D-09 BMatP= 2.46D-08
 IDIUse=1 WtCom= 1.00D+00 WtEn= 0.00D+00
 Coeff-Com: -0.886D-03 0.649D-02 0.428D-02 0.458D-01 0.161D+00 0.307D+00
 Coeff-Com:  0.477D+00
 Coeff:     -0.886D-03 0.649D-02 0.428D-02 0.458D-01 0.161D+00 0.307D+00
 Coeff:      0.477D+00
 Gap=     0.083 Goal=   None    Shift=    0.000
 RMSDP=1.54D-07 MaxDP=8.50D-06 DE=-2.58D-08 OVMax= 2.14D-05

 Cycle  13  Pass 1  IDiag  1:
 RMSU=  9.25D-08    CP:  1.00D+00  1.00D+00  3.84D-01  6.22D-01  7.32D-01
                    CP:  6.26D-01  6.47D-01
 E= -2512.01967343976     Delta-E=       -0.000000003333 Rises=F Damp=F
 DIIS: error= 4.31D-07 at cycle   8 NSaved=   8.
 NSaved= 8 IEnMin= 8 EnMin= -2512.01967343976     IErMin= 8 ErrMin= 4.31D-07
 ErrMax= 4.31D-07  0.00D+00 EMaxC= 1.00D-01 BMatC= 3.74D-10 BMatP= 3.40D-09
 IDIUse=1 WtCom= 1.00D+00 WtEn= 0.00D+00
 Coeff-Com: -0.393D-03 0.153D-04 0.157D-04 0.160D-01 0.665D-01 0.152D+00
 Coeff-Com:  0.307D+00 0.459D+00
 Coeff:     -0.393D-03 0.153D-04 0.157D-04 0.160D-01 0.665D-01 0.152D+00
 Coeff:      0.307D+00 0.459D+00
 Gap=     0.083 Goal=   None    Shift=    0.000
 RMSDP=6.80D-08 MaxDP=3.97D-06 DE=-3.33D-09 OVMax= 9.71D-06

 Cycle  14  Pass 1  IDiag  1:
 RMSU=  4.44D-08    CP:  1.00D+00  1.00D+00  3.83D-01  6.22D-01  7.39D-01
                    CP:  6.33D-01  6.50D-01  5.03D-01
 E= -2512.01967344041     Delta-E=       -0.000000000642 Rises=F Damp=F
 DIIS: error= 2.63D-07 at cycle   9 NSaved=   9.
 NSaved= 9 IEnMin= 9 EnMin= -2512.01967344041     IErMin= 9 ErrMin= 2.63D-07
 ErrMax= 2.63D-07  0.00D+00 EMaxC= 1.00D-01 BMatC= 9.18D-11 BMatP= 3.74D-10
 IDIUse=1 WtCom= 1.00D+00 WtEn= 0.00D+00
 Coeff-Com: -0.129D-03-0.129D-02-0.838D-03 0.327D-02 0.204D-01 0.568D-01
 Coeff-Com:  0.137D+00 0.341D+00 0.443D+00
 Coeff:     -0.129D-03-0.129D-02-0.838D-03 0.327D-02 0.204D-01 0.568D-01
 Coeff:      0.137D+00 0.341D+00 0.443D+00
 Gap=     0.083 Goal=   None    Shift=    0.000
 RMSDP=2.86D-08 MaxDP=1.83D-06 DE=-6.42D-10 OVMax= 5.15D-06

 Cycle  15  Pass 1  IDiag  1:
 RMSU=  1.48D-08    CP:  1.00D+00  1.00D+00  3.84D-01  6.22D-01  7.39D-01
                    CP:  6.33D-01  6.51D-01  6.00D-01  5.00D-01
 E= -2512.01967344042     Delta-E=       -0.000000000015 Rises=F Damp=F
 DIIS: error= 1.38D-07 at cycle  10 NSaved=  10.
 NSaved=10 IEnMin=10 EnMin= -2512.01967344042     IErMin=10 ErrMin= 1.38D-07
 ErrMax= 1.38D-07  0.00D+00 EMaxC= 1.00D-01 BMatC= 1.20D-11 BMatP= 9.18D-11
 IDIUse=1 WtCom= 1.00D+00 WtEn= 0.00D+00
 Coeff-Com: -0.163D-04-0.884D-03-0.568D-03-0.730D-03 0.169D-02 0.112D-01
 Coeff-Com:  0.388D-01 0.153D+00 0.304D+00 0.493D+00
 Coeff:     -0.163D-04-0.884D-03-0.568D-03-0.730D-03 0.169D-02 0.112D-01
 Coeff:      0.388D-01 0.153D+00 0.304D+00 0.493D+00
 Gap=     0.083 Goal=   None    Shift=    0.000
 RMSDP=8.84D-09 MaxDP=5.89D-07 DE=-1.46D-11 OVMax= 1.70D-06

 SCF Done:  E(RM06L) =  -2512.01967344     A.U. after   15 cycles
            NFock= 15  Conv=0.88D-08     -V/T= 2.0063
 KE= 2.496320801040D+03 PE=-1.525311883721D+04 EE= 5.570015672411D+03
 Leave Link  502 at Thu Dec 13 10:07:22 2018, MaxMem=   939524096 cpu:      3294.2
 (Enter /pbs_home/pkowalski/g09d01/g09/l701.exe)
 Compute integral first derivatives.
 ... and contract with generalized density number  0.
 Leave Link  701 at Thu Dec 13 10:07:23 2018, MaxMem=   939524096 cpu:         6.0
 (Enter /pbs_home/pkowalski/g09d01/g09/l702.exe)
 L702 exits ... SP integral derivatives will be done elsewhere.
 Leave Link  702 at Thu Dec 13 10:07:23 2018, MaxMem=   939524096 cpu:         0.2
 (Enter /pbs_home/pkowalski/g09d01/g09/l703.exe)
 Compute integral first derivatives, UseDBF=F ICtDFT=           0.
 Integral derivatives from FoFJK, PRISM(SPDF).
 Calling FoFJK, ICntrl=      2527 FMM=F ISym2X=0 I1Cent= 0 IOpClX= 0 NMat=1 NMatS=1 NMatT=0.
 FoFJK:  IHMeth= 1 ICntrl=    2527 DoSepK=F KAlg= 0 I1Cent=   0 FoldK=F
 IRaf=         0 NMat=   1 IRICut=       1 DoRegI=T DoRafI=F ISym2E= 0.
 FoFCou: FMM=F IPFlag=           0 FMFlag=      100000 FMFlg1=         800
         NFxFlg=           0 DoJE=F BraDBF=F KetDBF=F FulRan=T
         wScrn=  0.000000 ICntrl=    2527 IOpCl=  0 I1Cent=           0 NGrid=           0
         NMat0=    1 NMatS0=      1 NMatT0=    0 NMatD0=    1 NMtDS0=    0 NMtDT0=    0
 Symmetry not used in FoFCou.
 Leave Link  703 at Thu Dec 13 10:09:37 2018, MaxMem=   939524096 cpu:      1066.6
 (Enter /pbs_home/pkowalski/g09d01/g09/l716.exe)
 Dipole        =-1.99266550D-01-1.39985830D+00-4.16081337D-01
 ***** Axes restored to original set *****
 -------------------------------------------------------------------
 Center     Atomic                   Forces (Hartrees/Bohr)
 Number     Number              X              Y              Z
 -------------------------------------------------------------------
      1       16          -0.003237407   -0.006517271    0.005879219
      2       16           0.002329871   -0.002955886   -0.004167811
      3        9          -0.006888060    0.001130637    0.005517569
      4        9           0.001486837    0.004691774   -0.007170840
      5        9           0.001503157    0.009634191   -0.004351711
      6        9          -0.003666772   -0.001334777    0.007705800
      7        9           0.003396604    0.002713231   -0.005365500
      8        9           0.002839002   -0.003177728    0.007470842
      9        6          -0.001658066   -0.017372530    0.028346047
     10        6          -0.013417820   -0.004929128   -0.015191117
     11        6           0.012045664   -0.009275438    0.023526128
     12        6           0.018732860    0.019370459   -0.008409327
     13        6           0.003231445   -0.004257553    0.007294030
     14        6          -0.005909826    0.008198680   -0.011841712
     15        6           0.002630332   -0.009228061   -0.002563934
     16        6          -0.005721374   -0.000340995   -0.001484481
     17        6          -0.015697212    0.009981176   -0.009656070
     18        6          -0.006676590   -0.003998786   -0.010794012
     19        6           0.007291785    0.004005197    0.009438904
     20        6          -0.003291994    0.005687804    0.001232235
     21        6           0.007441142   -0.000226124   -0.005693071
     22        6          -0.006011906   -0.001138165    0.001289224
     23        6          -0.000340406    0.001890123    0.000155951
     24        6           0.001890888   -0.000560234   -0.000724133
     25        6          -0.001737628    0.000871661    0.000314565
     26        6          -0.000932931   -0.001257894    0.000426389
     27        6           0.000017583   -0.000110061    0.000097847
     28        6          -0.003180298    0.007593104    0.001550721
     29        6          -0.000645932   -0.003391457   -0.002225559
     30        6           0.004278267   -0.001920993   -0.002477032
     31        6           0.002351927    0.001507359    0.000667995
     32        6          -0.002554552   -0.000192726   -0.000386697
     33        6           0.001641069    0.000908433   -0.000851431
     34        6           0.001420212   -0.001233565   -0.000162323
     35        6           0.000201389   -0.000639219   -0.000112934
     36        6           0.009593409   -0.002229857   -0.005789329
     37        6          -0.000879755   -0.004131061   -0.001461750
     38        1           0.000024773    0.001638798    0.002406188
     39        1           0.000415012   -0.001641657   -0.000626293
     40        1          -0.000598638    0.001303069   -0.000074714
     41        1          -0.000054332   -0.000439713    0.001380688
     42        1           0.000746697    0.001543264   -0.002073020
     43        1           0.000698226   -0.001212482   -0.001874667
     44        1           0.000317128   -0.000860771    0.000372236
     45        1          -0.001173637    0.000101134    0.000161887
     46        1           0.000899503   -0.000647694   -0.000196252
     47        1           0.000117205    0.001183458   -0.000074382
     48        1           0.000904439    0.000426735   -0.000303454
     49        1          -0.002452296   -0.001961328    0.000940449
     50        1          -0.000108472    0.001651335    0.001281166
     51        1          -0.000869556   -0.000506090   -0.002722606
     52        1           0.000649248   -0.002089382    0.000529695
     53        1           0.000774167    0.000855394   -0.000390204
     54        1          -0.000729742   -0.000794489    0.000302764
     55        1           0.000057781    0.001067356   -0.000014342
     56        1          -0.000973378    0.000426344    0.000288740
     57        1          -0.001645391    0.001271476   -0.000036006
     58        1           0.002176073    0.000754844    0.001335634
     59        1          -0.001049726    0.000166081   -0.000646199
 -------------------------------------------------------------------
 Cartesian Forces:  Max     0.028346047 RMS     0.005573304
 Leave Link  716 at Thu Dec 13 10:09:37 2018, MaxMem=   939524096 cpu:         0.2
 (Enter /pbs_home/pkowalski/g09d01/g09/l103.exe)

 GradGradGradGradGradGradGradGradGradGradGradGradGradGradGradGradGradGrad
 Berny optimization.
 Using GEDIIS/GDIIS optimizer.
 FormGI is forming the generalized inverse of G from B-inverse, IUseBI=4.
 GSVD:  received Info=                   1 from GESDD.
 Internal  Forces:  Max     0.018572765 RMS     0.003156889
 Search for a local minimum.
 Step number   5 out of a maximum of  337
 All quantities printed in internal units (Hartrees-Bohrs-Radians)
 RMS Force = .31569D-02 SwitMx=.10000D-02 MixMth= 1
 Mixed Optimization -- RFO/linear search
 Update second derivatives using D2CorX and points    4    3    5
 ITU=  0 -1  1  1  0
 Use linear search instead of GDIIS.
     Eigenvalues ---    0.00221   0.00460   0.00541   0.00662   0.00711
     Eigenvalues ---    0.00730   0.00741   0.00758   0.00799   0.00853
     Eigenvalues ---    0.00881   0.00907   0.01008   0.01024   0.01095
     Eigenvalues ---    0.01171   0.01224   0.01324   0.01344   0.01408
     Eigenvalues ---    0.01486   0.01560   0.01655   0.01852   0.01880
     Eigenvalues ---    0.01897   0.01953   0.01965   0.01989   0.02015
     Eigenvalues ---    0.02033   0.02081   0.02089   0.02137   0.02144
     Eigenvalues ---    0.02155   0.02155   0.02169   0.02173   0.02192
     Eigenvalues ---    0.02218   0.02645   0.04846   0.05175   0.06688
     Eigenvalues ---    0.06817   0.06877   0.06974   0.07097   0.07387
     Eigenvalues ---    0.07436   0.07469   0.07638   0.08132   0.09298
     Eigenvalues ---    0.09798   0.10268   0.11111   0.12232   0.12292
     Eigenvalues ---    0.14298   0.14607   0.15985   0.15997   0.15998
     Eigenvalues ---    0.15999   0.15999   0.15999   0.16000   0.16000
     Eigenvalues ---    0.16000   0.16000   0.16000   0.16000   0.16000
     Eigenvalues ---    0.16000   0.16000   0.16000   0.16000   0.16000
     Eigenvalues ---    0.16000   0.16002   0.16077   0.17096   0.18930
     Eigenvalues ---    0.21176   0.22000   0.22000   0.22002   0.22012
     Eigenvalues ---    0.22719   0.23030   0.23433   0.23462   0.23614
     Eigenvalues ---    0.24216   0.24468   0.24534   0.24612   0.24737
     Eigenvalues ---    0.24883   0.24936   0.24968   0.24976   0.24983
     Eigenvalues ---    0.24994   0.25027   0.25262   0.25663   0.26551
     Eigenvalues ---    0.27280   0.28252   0.28950   0.29515   0.30084
     Eigenvalues ---    0.30381   0.30627   0.31533   0.31586   0.31733
     Eigenvalues ---    0.31969   0.32201   0.32230   0.32568   0.32577
     Eigenvalues ---    0.32588   0.32593   0.32605   0.32611   0.32617
     Eigenvalues ---    0.32622   0.32700   0.32791   0.32894   0.33051
     Eigenvalues ---    0.33155   0.33291   0.33486   0.34685   0.35657
     Eigenvalues ---    0.35680   0.35692   0.35700   0.35707   0.35763
     Eigenvalues ---    0.35845   0.36146   0.36263   0.37852   0.40586
     Eigenvalues ---    0.40711   0.41095   0.41163   0.43826   0.44305
     Eigenvalues ---    0.45575   0.45652   0.45913   0.45952   0.46180
     Eigenvalues ---    0.46527   0.47076   0.47549   0.48247   0.48324
     Eigenvalues ---    0.48449   0.48702   0.49144   0.50758   0.51597
     Eigenvalues ---    2.04214
 RFO step:  Lambda=-2.61836916D-02 EMin= 2.20982580D-03
 Quartic linear search produced a step of -0.00660.
 Iteration  1 RMS(Cart)=  0.18536256 RMS(Int)=  0.00737246
 Iteration  2 RMS(Cart)=  0.01756471 RMS(Int)=  0.00079837
 Iteration  3 RMS(Cart)=  0.00017823 RMS(Int)=  0.00079554
 Iteration  4 RMS(Cart)=  0.00000040 RMS(Int)=  0.00079554
 ITry= 1 IFail=0 DXMaxC= 7.81D-01 DCOld= 1.00D+10 DXMaxT= 4.24D-01 DXLimC= 3.00D+00 Rises=F
 Variable       Old X    -DE/DX   Delta X   Delta X   Delta X     New X
                                 (Linear)    (Quad)   (Total)
    R1        3.26432   0.00091   0.00012  -0.00223  -0.00162   3.26270
    R2        3.26769   0.00690   0.00016   0.01925   0.01894   3.28664
    R3        3.24100  -0.00066   0.00016  -0.00458  -0.00450   3.23651
    R4        3.30349   0.00162   0.00013   0.00768   0.00652   3.31001
    R5        2.53639   0.00803   0.00006   0.01318   0.01325   2.54963
    R6        2.54281   0.00866   0.00007   0.01408   0.01415   2.55696
    R7        2.50212   0.00996   0.00012   0.01596   0.01608   2.51820
    R8        2.53898   0.00861   0.00008   0.01397   0.01406   2.55304
    R9        2.56930   0.00680   0.00003   0.01122   0.01126   2.58056
   R10        2.53203   0.00793   0.00008   0.01270   0.01278   2.54481
   R11        2.67243   0.00123   0.00016  -0.00384  -0.00253   2.66990
   R12        2.75113   0.01374   0.00007   0.04041   0.04048   2.79160
   R13        2.76097   0.00431   0.00012   0.00653   0.00759   2.76856
   R14        2.80568   0.00191   0.00003   0.00365   0.00367   2.80935
   R15        2.58113   0.01857   0.00019   0.03835   0.03918   2.62031
   R16        2.82520  -0.00337   0.00001  -0.00842  -0.00841   2.81680
   R17        2.88514   0.00236  -0.00004   0.00611   0.00611   2.89125
   R18        2.62249  -0.00960  -0.00014  -0.01273  -0.01257   2.60992
   R19        2.90437   0.00010   0.00000   0.00153   0.00146   2.90583
   R20        2.83696  -0.00103  -0.00001  -0.00339  -0.00320   2.83376
   R21        2.76915   0.00644   0.00004   0.01498   0.01502   2.78418
   R22        2.87140  -0.00049   0.00001  -0.00177  -0.00221   2.86919
   R23        2.67800   0.01050   0.00013   0.02464   0.02476   2.70277
   R24        2.07238   0.00251   0.00002   0.00585   0.00588   2.07826
   R25        2.07252   0.00104   0.00002   0.00206   0.00208   2.07460
   R26        2.07478   0.00124   0.00002   0.00257   0.00259   2.07737
   R27        2.07540   0.00075   0.00003   0.00108   0.00111   2.07651
   R28        2.06297   0.00171   0.00007   0.00166   0.00172   2.06470
   R29        2.07542   0.00167   0.00002   0.00372   0.00374   2.07916
   R30        2.74376   0.00771   0.00009   0.01803   0.01812   2.76188
   R31        2.62570   0.00243  -0.00008   0.00642   0.00569   2.63139
   R32        2.75045   0.00568   0.00012   0.01135   0.01146   2.76191
   R33        2.61534   0.00000  -0.00006   0.00136   0.00085   2.61619
   R34        2.66326   0.00087   0.00001   0.00070   0.00071   2.66397
   R35        2.66881   0.00026   0.00000  -0.00040  -0.00039   2.66841
   R36        2.63018  -0.00006   0.00001  -0.00047  -0.00046   2.62972
   R37        2.05768  -0.00086  -0.00004  -0.00024  -0.00028   2.05741
   R38        2.62245   0.00053   0.00002   0.00060   0.00061   2.62307
   R39        2.06769  -0.00103  -0.00002  -0.00140  -0.00142   2.06627
   R40        2.63172  -0.00013   0.00000  -0.00004  -0.00004   2.63168
   R41        2.06792  -0.00112  -0.00002  -0.00205  -0.00207   2.06586
   R42        2.63601  -0.00002  -0.00001   0.00016   0.00015   2.63616
   R43        2.06769  -0.00119  -0.00002  -0.00218  -0.00220   2.06549
   R44        2.06647  -0.00104  -0.00002  -0.00174  -0.00176   2.06471
   R45        2.82904   0.00020   0.00001   0.00024   0.00025   2.82929
   R46        2.07602   0.00158   0.00002   0.00335   0.00337   2.07939
   R47        2.06921   0.00161   0.00002   0.00350   0.00352   2.07273
   R48        2.05926   0.00032   0.00003   0.00021   0.00024   2.05950
   R49        2.65738   0.00257   0.00000   0.00477   0.00477   2.66215
   R50        2.66267  -0.00023   0.00000  -0.00082  -0.00082   2.66185
   R51        2.62953   0.00061   0.00001   0.00091   0.00092   2.63045
   R52        2.06654  -0.00208  -0.00003  -0.00410  -0.00412   2.06242
   R53        2.62434   0.00103   0.00002   0.00146   0.00147   2.62581
   R54        2.07059  -0.00119  -0.00002  -0.00198  -0.00201   2.06859
   R55        2.63427  -0.00013   0.00000  -0.00032  -0.00032   2.63395
   R56        2.06803  -0.00110  -0.00002  -0.00196  -0.00198   2.06605
   R57        2.63758  -0.00064   0.00000  -0.00141  -0.00141   2.63617
   R58        2.06750  -0.00106  -0.00002  -0.00184  -0.00186   2.06564
   R59        2.06699  -0.00110  -0.00002  -0.00189  -0.00191   2.06508
   R60        2.82461  -0.00113   0.00002  -0.00410  -0.00408   2.82053
   R61        2.07762   0.00156   0.00002   0.00350   0.00352   2.08114
   R62        2.07077   0.00193   0.00002   0.00432   0.00433   2.07510
   R63        2.07167  -0.00049   0.00001  -0.00188  -0.00187   2.06981
    A1        1.63325  -0.00006  -0.00004  -0.00697  -0.00605   1.62720
    A2        1.64205  -0.00253  -0.00005  -0.00824  -0.00880   1.63325
    A3        2.04631  -0.00577  -0.00037   0.03302   0.02547   2.07178
    A4        1.92999  -0.00195  -0.00003   0.00475   0.00192   1.93191
    A5        2.13187   0.01185   0.00016   0.06387   0.05826   2.19013
    A6        1.93423   0.00333   0.00000   0.00863   0.00981   1.94404
    A7        2.02276   0.00034   0.00012   0.01452   0.01266   2.03543
    A8        2.23418  -0.00224  -0.00015   0.00967   0.00730   2.24147
    A9        1.90226   0.00231   0.00001   0.01667   0.01473   1.91699
   A10        2.07880   0.00116   0.00000   0.02436   0.02005   2.09884
   A11        2.22119  -0.00142  -0.00013   0.01717   0.01253   2.23372
   A12        2.17817   0.01233   0.00028   0.01986   0.01899   2.19716
   A13        2.24049  -0.01306  -0.00036  -0.01899  -0.02037   2.22012
   A14        1.86370   0.00082   0.00008   0.00203   0.00173   1.86543
   A15        1.86410   0.00102   0.00005   0.00417   0.00416   1.86826
   A16        2.03882   0.00180   0.00001   0.00549   0.00560   2.04442
   A17        1.86592  -0.00155   0.00002  -0.01173  -0.01202   1.85390
   A18        1.93005   0.00045  -0.00001   0.00102   0.00101   1.93106
   A19        1.94003  -0.00017   0.00002  -0.00383  -0.00338   1.93666
   A20        1.82445  -0.00173  -0.00009   0.00381   0.00353   1.82798
   A21        1.94741   0.00259   0.00001   0.00680   0.00642   1.95383
   A22        2.27714  -0.00190  -0.00028   0.01148   0.00987   2.28700
   A23        2.05846  -0.00064   0.00027  -0.01686  -0.01776   2.04070
   A24        1.88934   0.00098   0.00001   0.00570   0.00564   1.89498
   A25        1.99611  -0.00109  -0.00001  -0.00985  -0.00976   1.98635
   A26        2.01114   0.00055  -0.00003   0.00236   0.00250   2.01364
   A27        1.88280  -0.00008   0.00001  -0.00147  -0.00139   1.88141
   A28        1.89062  -0.00061  -0.00001  -0.00448  -0.00446   1.88616
   A29        1.78724   0.00016   0.00004   0.00738   0.00712   1.79436
   A30        1.85243   0.00106   0.00007   0.00580   0.00588   1.85831
   A31        1.96979  -0.00093  -0.00004  -0.00258  -0.00270   1.96709
   A32        1.89360   0.00164   0.00002   0.00828   0.00796   1.90156
   A33        1.98465  -0.00058   0.00001  -0.01049  -0.01057   1.97408
   A34        1.96459   0.00014   0.00000  -0.00094  -0.00076   1.96383
   A35        1.79958  -0.00128  -0.00006   0.00043   0.00058   1.80016
   A36        2.07436   0.00093   0.00005   0.00354   0.00275   2.07711
   A37        2.01801  -0.00591  -0.00005  -0.02127  -0.02030   1.99771
   A38        2.18953   0.00501  -0.00001   0.01957   0.01873   2.20826
   A39        1.90257   0.00229   0.00001   0.01160   0.01162   1.91420
   A40        1.98427  -0.00239  -0.00006  -0.00903  -0.00908   1.97519
   A41        1.94373   0.00001  -0.00002   0.00009   0.00006   1.94379
   A42        1.87873   0.00021   0.00003   0.00093   0.00098   1.87971
   A43        1.88192  -0.00113   0.00003  -0.00700  -0.00698   1.87495
   A44        1.86892   0.00101   0.00002   0.00317   0.00319   1.87210
   A45        1.98946  -0.00212  -0.00007  -0.00636  -0.00643   1.98303
   A46        1.96099   0.00122  -0.00007   0.00954   0.00947   1.97046
   A47        1.87043   0.00213   0.00006   0.00534   0.00540   1.87583
   A48        1.88517   0.00059  -0.00001   0.00588   0.00587   1.89104
   A49        1.87975  -0.00035   0.00004  -0.00459  -0.00455   1.87520
   A50        1.87302  -0.00153   0.00006  -0.01098  -0.01094   1.86209
   A51        2.07785  -0.00325  -0.00002  -0.01179  -0.01158   2.06627
   A52        1.92396   0.00349   0.00006   0.00999   0.00955   1.93351
   A53        2.28138  -0.00025  -0.00005   0.00182   0.00200   2.28338
   A54        2.04993   0.00410   0.00000   0.01190   0.01198   2.06190
   A55        1.90842   0.00312   0.00007   0.01072   0.01034   1.91876
   A56        2.32106  -0.00728  -0.00007  -0.02469  -0.02469   2.29638
   A57        2.14652  -0.00259   0.00003  -0.01005  -0.01001   2.13651
   A58        2.10238   0.00209  -0.00004   0.00704   0.00699   2.10937
   A59        2.03417   0.00050   0.00001   0.00300   0.00301   2.03717
   A60        2.11754   0.00009   0.00000  -0.00021  -0.00021   2.11733
   A61        2.10250  -0.00032   0.00007  -0.00356  -0.00350   2.09900
   A62        2.06303   0.00023  -0.00006   0.00373   0.00367   2.06670
   A63        2.12994  -0.00091  -0.00001  -0.00347  -0.00348   2.12646
   A64        2.08602   0.00107   0.00004   0.00316   0.00321   2.08922
   A65        2.06722  -0.00015  -0.00004   0.00031   0.00027   2.06749
   A66        2.11229  -0.00063  -0.00001  -0.00215  -0.00216   2.11013
   A67        2.07624   0.00033   0.00002   0.00053   0.00055   2.07679
   A68        2.09463   0.00030  -0.00001   0.00162   0.00161   2.09624
   A69        2.10104   0.00024   0.00000   0.00086   0.00086   2.10190
   A70        2.08374  -0.00019   0.00001  -0.00123  -0.00122   2.08252
   A71        2.09839  -0.00004  -0.00001   0.00037   0.00036   2.09876
   A72        2.07135   0.00071   0.00002   0.00195   0.00197   2.07331
   A73        2.10598  -0.00033  -0.00001  -0.00080  -0.00081   2.10517
   A74        2.10585  -0.00039  -0.00001  -0.00115  -0.00115   2.10470
   A75        1.98816  -0.00211   0.00002  -0.01436  -0.01284   1.97532
   A76        2.12760   0.01024  -0.00006   0.03532   0.03380   2.16140
   A77        2.15690  -0.00839   0.00004  -0.02798  -0.02915   2.12775
   A78        1.90373  -0.00152   0.00001  -0.00920  -0.00919   1.89454
   A79        2.00228   0.00044  -0.00007   0.00412   0.00401   2.00629
   A80        1.94393   0.00150  -0.00001   0.00913   0.00909   1.95302
   A81        1.87980  -0.00036   0.00008  -0.00822  -0.00816   1.87164
   A82        1.85359  -0.00003  -0.00003   0.00143   0.00142   1.85501
   A83        1.87374  -0.00010   0.00003   0.00218   0.00215   1.87589
   A84        2.11068   0.00425   0.00003   0.01388   0.01390   2.12458
   A85        2.11657  -0.00322  -0.00004  -0.01089  -0.01094   2.10563
   A86        2.05549  -0.00104   0.00001  -0.00317  -0.00317   2.05232
   A87        2.10959   0.00034   0.00000   0.00144   0.00143   2.11102
   A88        2.08810   0.00018   0.00005  -0.00024  -0.00020   2.08790
   A89        2.08457  -0.00053  -0.00004  -0.00146  -0.00151   2.08306
   A90        2.11493   0.00040   0.00000   0.00160   0.00160   2.11653
   A91        2.08146  -0.00044   0.00003  -0.00300  -0.00297   2.07849
   A92        2.08666   0.00004  -0.00003   0.00137   0.00133   2.08799
   A93        2.10546  -0.00026   0.00000  -0.00068  -0.00068   2.10478
   A94        2.08169   0.00035   0.00001   0.00109   0.00109   2.08278
   A95        2.09595  -0.00009  -0.00001  -0.00046  -0.00046   2.09549
   A96        2.10045   0.00024  -0.00001   0.00043   0.00043   2.10088
   A97        2.08554   0.00000   0.00001   0.00014   0.00015   2.08569
   A98        2.09719  -0.00024   0.00000  -0.00058  -0.00058   2.09661
   A99        2.08024   0.00033   0.00001   0.00028   0.00028   2.08052
   A100       2.10119  -0.00009   0.00000   0.00023   0.00023   2.10142
   A101       2.10171  -0.00023  -0.00001  -0.00053  -0.00054   2.10117
   A102       1.94713   0.00018   0.00002   0.00190   0.00189   1.94902
   A103       2.14015  -0.00058  -0.00006  -0.00321  -0.00325   2.13690
   A104       2.19363   0.00039   0.00004   0.00097   0.00102   2.19465
   A105       1.93896  -0.00041  -0.00005  -0.00033  -0.00038   1.93858
   A106       1.96458  -0.00080  -0.00004  -0.00371  -0.00375   1.96083
   A107       1.95457   0.00075   0.00004   0.00260   0.00264   1.95721
   A108       1.83961   0.00057   0.00008   0.00041   0.00048   1.84009
   A109       1.87439   0.00009  -0.00005   0.00374   0.00368   1.87807
   A110       1.88574  -0.00018   0.00004  -0.00258  -0.00255   1.88320
    D1        0.00007  -0.00049   0.00003  -0.02331  -0.02355  -0.02348
    D2       -2.75049  -0.00482   0.00033  -0.15986  -0.16015  -2.91064
    D3       -3.13405   0.00038  -0.00004   0.01884   0.01888  -3.11517
    D4        0.01005  -0.00004  -0.00004   0.00903   0.00899   0.01904
    D5        0.10469  -0.00024   0.00005  -0.03848  -0.03875   0.06594
    D6       -2.62658  -0.00264   0.00016  -0.10929  -0.10952  -2.73610
    D7        3.07631   0.00007  -0.00007   0.01785   0.01777   3.09408
    D8        0.01591   0.00113  -0.00011   0.04142   0.04184   0.05775
    D9        2.36312   0.01011  -0.00024   0.19712   0.19531   2.55843
   D10       -1.25134   0.01391  -0.00027   0.28015   0.27829  -0.97304
   D11       -0.19153  -0.00037   0.00002   0.02476   0.02548  -0.16605
   D12        2.47719   0.00343  -0.00001   0.10778   0.10847   2.58565
   D13        3.03271  -0.00096   0.00029  -0.06798  -0.06989   2.96282
   D14       -0.05940  -0.00373   0.00049  -0.15514  -0.15673  -0.21613
   D15       -0.76791   0.00490  -0.00010   0.10303   0.10501  -0.66290
   D16        2.42316   0.00214   0.00010   0.01587   0.01818   2.44134
   D17        0.21164   0.00062  -0.00011   0.00403   0.00370   0.21534
   D18       -2.77970   0.00333  -0.00012   0.05660   0.05722  -2.72247
   D19       -2.30934  -0.00319   0.00040  -0.16467  -0.16533  -2.47467
   D20        0.98250  -0.00049   0.00038  -0.11210  -0.11181   0.87069
   D21       -0.77323   0.00140  -0.00003   0.01407   0.01445  -0.75878
   D22       -2.92515   0.00129   0.00008   0.00349   0.00399  -2.92116
   D23        1.30484   0.00114   0.00001   0.00816   0.00857   1.31341
   D24        2.86129  -0.00319   0.00003  -0.07108  -0.07145   2.78984
   D25        0.70937  -0.00329   0.00015  -0.08166  -0.08191   0.62746
   D26       -1.34383  -0.00345   0.00008  -0.07699  -0.07733  -1.42116
   D27        3.07974   0.00168  -0.00012   0.07011   0.06981  -3.13364
   D28       -0.01038   0.00099  -0.00001   0.03272   0.03287   0.02250
   D29       -0.49358   0.00731  -0.00040   0.22294   0.22208  -0.27150
   D30        2.69949   0.00663  -0.00029   0.18555   0.18514   2.88463
   D31        1.33129   0.00322  -0.00015   0.08317   0.08334   1.41463
   D32       -0.76454   0.00290  -0.00015   0.07968   0.07987  -0.68467
   D33       -2.87762   0.00329  -0.00013   0.08197   0.08218  -2.79544
   D34       -1.34035  -0.00307   0.00015  -0.08133  -0.08152  -1.42187
   D35        2.84701  -0.00339   0.00015  -0.08482  -0.08499   2.76202
   D36        0.73393  -0.00300   0.00018  -0.08253  -0.08269   0.65124
   D37        0.78835   0.00183   0.00019  -0.01999  -0.02051   0.76784
   D38       -1.34799  -0.00130   0.00012  -0.03071  -0.03137  -1.37936
   D39        2.84585  -0.00033   0.00016  -0.02891  -0.02994   2.81592
   D40       -2.39376   0.00367   0.00000   0.05073   0.05110  -2.34266
   D41        1.75309   0.00053  -0.00007   0.04001   0.04024   1.79333
   D42       -0.33625   0.00151  -0.00003   0.04181   0.04167  -0.29458
   D43        3.06857   0.00145  -0.00015   0.04548   0.04437   3.11294
   D44       -0.05240  -0.00150   0.00000  -0.03951  -0.04106  -0.09346
   D45       -0.03059  -0.00127   0.00001  -0.02982  -0.02969  -0.06028
   D46        3.13162  -0.00422   0.00016  -0.11480  -0.11512   3.01650
   D47       -1.36469  -0.00102  -0.00001  -0.03275  -0.03289  -1.39758
   D48        0.73821  -0.00054  -0.00001  -0.03287  -0.03294   0.70528
   D49        2.73054  -0.00118   0.00001  -0.03513  -0.03525   2.69529
   D50        0.66356  -0.00079   0.00007  -0.03660  -0.03660   0.62696
   D51        2.76646  -0.00031   0.00008  -0.03673  -0.03665   2.72981
   D52       -1.52439  -0.00095   0.00009  -0.03898  -0.03897  -1.56336
   D53        2.74617  -0.00136   0.00002  -0.03511  -0.03506   2.71111
   D54       -1.43411  -0.00088   0.00002  -0.03523  -0.03511  -1.46922
   D55        0.55822  -0.00152   0.00004  -0.03749  -0.03743   0.52079
   D56       -1.65202  -0.00011   0.00004  -0.00286  -0.00259  -1.65461
   D57        2.51981  -0.00037  -0.00002  -0.00067  -0.00040   2.51941
   D58        0.38739   0.00063   0.00001   0.00598   0.00590   0.39330
   D59        1.47181   0.00241  -0.00010   0.07065   0.06999   1.54180
   D60       -0.63954   0.00215  -0.00016   0.07284   0.07217  -0.56737
   D61       -2.77196   0.00315  -0.00013   0.07949   0.07848  -2.69348
   D62       -1.20950   0.00405  -0.00021   0.11772   0.11700  -1.09251
   D63        1.87510   0.00444  -0.00033   0.15774   0.15751   2.03261
   D64        1.95380   0.00091  -0.00005   0.02801   0.02787   1.98166
   D65       -1.24478   0.00130  -0.00017   0.06803   0.06838  -1.17640
   D66       -0.65061   0.00063  -0.00010   0.02729   0.02718  -0.62343
   D67        1.39406   0.00307  -0.00001   0.03918   0.03913   1.43319
   D68       -2.74328   0.00161  -0.00003   0.02622   0.02629  -2.71699
   D69       -2.76915  -0.00054  -0.00009   0.02170   0.02155  -2.74760
   D70       -0.72448   0.00190   0.00001   0.03359   0.03350  -0.69098
   D71        1.42136   0.00044  -0.00001   0.02063   0.02067   1.44203
   D72        1.52745  -0.00029  -0.00011   0.02170   0.02159   1.54904
   D73       -2.71106   0.00215  -0.00001   0.03359   0.03354  -2.67752
   D74       -0.56522   0.00069  -0.00004   0.02063   0.02070  -0.54452
   D75        0.01835  -0.00109  -0.00002  -0.02700  -0.02694  -0.00858
   D76        3.09133  -0.00131  -0.00003  -0.03196  -0.03185   3.05948
   D77       -3.06789  -0.00166   0.00010  -0.06655  -0.06646  -3.13435
   D78        0.00509  -0.00187   0.00009  -0.07151  -0.07138  -0.06629
   D79       -2.56430   0.00196  -0.00006   0.06237   0.06228  -2.50201
   D80        0.54456   0.00168  -0.00006   0.05540   0.05529   0.59985
   D81        0.57419   0.00248  -0.00006   0.07452   0.07451   0.64870
   D82       -2.60014   0.00220  -0.00006   0.06755   0.06752  -2.53262
   D83       -0.01721   0.00056   0.00004   0.00744   0.00777  -0.00944
   D84       -3.08765   0.00083   0.00006   0.01278   0.01308  -3.07457
   D85        3.12728   0.00008   0.00004  -0.00385  -0.00371   3.12357
   D86        0.05684   0.00035   0.00006   0.00149   0.00160   0.05845
   D87        3.07240  -0.00036   0.00000  -0.00702  -0.00701   3.06538
   D88       -0.05247  -0.00031  -0.00001  -0.00616  -0.00616  -0.05863
   D89       -0.17400  -0.00090   0.00005  -0.03466  -0.03462  -0.20862
   D90        2.98432  -0.00085   0.00005  -0.03380  -0.03376   2.95055
   D91       -0.13125  -0.00133   0.00014  -0.03219  -0.03254  -0.16379
   D92        2.85721  -0.00225   0.00014  -0.07952  -0.07874   2.77847
   D93        3.10889  -0.00093   0.00009  -0.00644  -0.00693   3.10196
   D94       -0.18583  -0.00184   0.00009  -0.05378  -0.05313  -0.23896
   D95       -3.13511  -0.00005   0.00000  -0.00138  -0.00139  -3.13649
   D96       -0.00996  -0.00017   0.00000  -0.00393  -0.00393  -0.01389
   D97       -0.00963  -0.00008   0.00000  -0.00217  -0.00217  -0.01180
   D98        3.11551  -0.00020   0.00001  -0.00472  -0.00471   3.11081
   D99        3.13114  -0.00004   0.00001   0.00010   0.00011   3.13124
   D100      -0.01620  -0.00006   0.00001  -0.00101  -0.00101  -0.01721
   D101       0.00523   0.00004   0.00000   0.00104   0.00104   0.00627
   D102       3.14107   0.00001   0.00000  -0.00008  -0.00007   3.14100
   D103       0.00590   0.00004   0.00000   0.00132   0.00131   0.00722
   D104       3.13950   0.00004   0.00000   0.00102   0.00102   3.14052
   D105      -3.11960   0.00017  -0.00001   0.00388   0.00388  -3.11573
   D106       0.01399   0.00016  -0.00001   0.00358   0.00358   0.01757
   D107       0.00306   0.00004   0.00000   0.00095   0.00094   0.00400
   D108       3.14055  -0.00003   0.00000  -0.00078  -0.00078   3.13977
   D109      -3.13285   0.00006  -0.00001   0.00204   0.00204  -3.13081
   D110       0.00464  -0.00001   0.00000   0.00031   0.00031   0.00495
   D111       0.00268   0.00004   0.00000   0.00072   0.00072   0.00339
   D112       3.13915   0.00005   0.00000   0.00096   0.00096   3.14011
   D113      -3.13084   0.00004  -0.00001   0.00103   0.00102  -3.12981
   D114       0.00564   0.00005   0.00000   0.00127   0.00127   0.00691
   D115      -0.00706  -0.00008   0.00000  -0.00184  -0.00184  -0.00890
   D116       3.13965  -0.00009   0.00000  -0.00209  -0.00208   3.13756
   D117       3.13866  -0.00001   0.00000  -0.00009  -0.00009   3.13857
   D118       0.00219  -0.00003   0.00000  -0.00033  -0.00034   0.00185
   D119       2.14099   0.00151  -0.00006   0.03735   0.03718   2.17817
   D120      -2.03219   0.00021  -0.00001   0.02267   0.02256  -2.00962
   D121       0.10069   0.00159  -0.00003   0.03590   0.03582   0.13651
   D122      -0.83561   0.00372  -0.00007   0.09314   0.09313  -0.74247
   D123       1.27441   0.00242  -0.00002   0.07846   0.07851   1.35292
   D124      -2.87590   0.00380  -0.00004   0.09169   0.09177  -2.78413
   D125       3.12893  -0.00009   0.00000  -0.00146  -0.00151   3.12743
   D126       0.03377   0.00022  -0.00001   0.00515   0.00511   0.03888
   D127       0.01897   0.00022   0.00000   0.00543   0.00543   0.02440
   D128      -3.07620   0.00053   0.00000   0.01204   0.01205  -3.06416
   D129      -3.12946   0.00004   0.00000   0.00259   0.00254  -3.12692
   D130       0.03018   0.00012   0.00000   0.00443   0.00439   0.03457
   D131      -0.01960  -0.00013   0.00000  -0.00385  -0.00385  -0.02345
   D132       3.14004  -0.00005  -0.00001  -0.00201  -0.00200   3.13804
   D133      -0.00486  -0.00015   0.00000  -0.00286  -0.00287  -0.00773
   D134      -3.13244   0.00004   0.00000   0.00095   0.00094  -3.13150
   D135       3.09040  -0.00044   0.00001  -0.00942  -0.00943   3.08097
   D136      -0.03718  -0.00025   0.00000  -0.00562  -0.00562  -0.04281
   D137       0.00605  -0.00004   0.00000  -0.00032  -0.00032   0.00573
   D138      -3.13268   0.00004   0.00000   0.00105   0.00105  -3.13163
   D139       3.12954  -0.00012   0.00001  -0.00222  -0.00223   3.12731
   D140      -0.00919  -0.00004   0.00000  -0.00085  -0.00085  -0.01004
   D141      -0.00921  -0.00004   0.00000  -0.00150  -0.00149  -0.01071
   D142      -3.14069   0.00007   0.00000   0.00118   0.00119  -3.13951
   D143       3.11826  -0.00023   0.00000  -0.00532  -0.00532   3.11294
   D144      -0.01322  -0.00012   0.00000  -0.00264  -0.00264  -0.01586
   D145       0.00861   0.00014   0.00000   0.00308   0.00309   0.01170
   D146       3.14009   0.00003   0.00000   0.00041   0.00041   3.14050
   D147      -3.13587   0.00007   0.00000   0.00171   0.00170  -3.13416
   D148      -0.00439  -0.00005   0.00000  -0.00097  -0.00097  -0.00536
   D149      -0.76200   0.00161  -0.00008   0.04642   0.04632  -0.71569
   D150       1.29642   0.00153  -0.00004   0.04428   0.04421   1.34063
   D151      -2.85792   0.00126   0.00000   0.04011   0.04008  -2.81785
   D152       2.30101   0.00135  -0.00009   0.04074   0.04069   2.34169
   D153      -1.92376   0.00127  -0.00006   0.03860   0.03858  -1.88518
   D154       0.20509   0.00100  -0.00001   0.03443   0.03445   0.23953
         Item               Value     Threshold  Converged?
 Maximum Force            0.018573     0.000450     NO 
 RMS     Force            0.003157     0.000300     NO 
 Maximum Displacement     0.781009     0.001800     NO 
 RMS     Displacement     0.189948     0.001200     NO 
 Predicted change in Energy=-2.147719D-02
 Lowest energy point so far.  Saving SCF results.
 GradGradGradGradGradGradGradGradGradGradGradGradGradGradGradGradGradGrad

 Leave Link  103 at Thu Dec 13 10:09:37 2018, MaxMem=   939524096 cpu:         2.2
 (Enter /pbs_home/pkowalski/g09d01/g09/l202.exe)
 Stoichiometry    C29H22F6S2
 Framework group  C1[X(C29H22F6S2)]
 Deg. of freedom   171
 Full point group                 C1      NOp   1
 RotChk:  IX=0 Diff= 3.09D-02
 Largest Abelian subgroup         C1      NOp   1
 Largest concise Abelian subgroup C1      NOp   1
                         Standard orientation:                         
 ---------------------------------------------------------------------
 Center     Atomic      Atomic             Coordinates (Angstroms)
 Number     Number       Type             X           Y           Z
 ---------------------------------------------------------------------
      1         16           0        2.361954   -1.619830    1.616831
      2         16           0       -1.804358   -2.238112   -0.695391
      3          9           0       -2.490274    3.149516   -0.005260
      4          9           0       -1.187053    3.482944   -1.711652
      5          9           0       -0.223628    4.999911    0.265900
      6          9           0       -0.752123    3.492525    1.747926
      7          9           0        1.726669    3.481511   -0.682108
      8          9           0        1.781113    3.004335    1.436987
      9          6           0       -1.486234    0.318870   -0.929386
     10          6           0       -0.800639   -0.906504   -1.086108
     11          6           0        1.111303   -0.451763    1.387811
     12          6           0       -0.726584    1.504998   -0.484070
     13          6           0       -1.240369    2.946076   -0.470778
     14          6           0        0.553466    1.530791    0.033888
     15          6           0       -0.297720    3.688547    0.490820
     16          6           0        1.007086    2.927434    0.337691
     17          6           0        1.475627    0.437850    0.388543
     18          6           0        0.032277   -0.297616    2.404561
     19          6           0        0.395366   -1.195987   -1.920307
     20          6           0        3.354015   -0.949940    0.355116
     21          6           0       -3.212960   -1.235102   -0.416371
     22          6           0       -4.474046   -1.894899   -0.084067
     23          6           0       -5.639869   -1.174290    0.245880
     24          6           0       -4.570097   -3.303485   -0.059884
     25          6           0       -6.827253   -1.826295    0.564521
     26          6           0       -5.754091   -3.951195    0.264707
     27          6           0       -6.898785   -3.217038    0.575687
     28          6           0       -2.914149    0.087128   -0.697537
     29          6           0       -3.981569    1.093190   -0.997613
     30          6           0        4.626545   -1.601649    0.051813
     31          6           0        5.770515   -0.862185   -0.307494
     32          6           0        4.760062   -2.999951    0.156910
     33          6           0        6.978888   -1.498502   -0.576806
     34          6           0        5.968408   -3.631283   -0.111574
     35          6           0        7.085677   -2.885360   -0.487519
     36          6           0        2.744310    0.165598   -0.213049
     37          6           0        3.264015    0.946808   -1.373804
     38          1           0        0.394041    0.323105    3.237221
     39          1           0       -0.306045   -1.254180    2.823799
     40          1           0       -0.849712    0.202666    1.979984
     41          1           0        0.937683   -2.101026   -1.613307
     42          1           0        1.103519   -0.364530   -1.951193
     43          1           0        0.048089   -1.353764   -2.952315
     44          1           0       -5.622909   -0.086038    0.273400
     45          1           0       -3.695234   -3.910549   -0.308204
     46          1           0       -7.708351   -1.229874    0.815604
     47          1           0       -5.782651   -5.043825    0.269026
     48          1           0       -7.833118   -3.724170    0.827896
     49          1           0       -4.722151    0.628981   -1.666087
     50          1           0       -4.524403    1.467304   -0.121011
     51          1           0       -3.587059    1.957374   -1.531753
     52          1           0        5.723855    0.228013   -0.327798
     53          1           0        3.887506   -3.598247    0.437882
     54          1           0        7.852559   -0.897994   -0.844022
     55          1           0        6.037131   -4.719156   -0.030018
     56          1           0        8.036388   -3.381499   -0.697744
     57          1           0        2.464279    1.152794   -2.102389
     58          1           0        3.648525    1.931307   -1.075933
     59          1           0        4.065003    0.418219   -1.901706
 ---------------------------------------------------------------------
 Rotational constants (GHZ):      0.1284717      0.0678540      0.0491767
 Leave Link  202 at Thu Dec 13 10:09:37 2018, MaxMem=   939524096 cpu:         0.0
 (Enter /pbs_home/pkowalski/g09d01/g09/l301.exe)
 Basis read from rwf:  (5D, 7F)
 No pseudopotential information found on rwf file.
 There are   673 symmetry adapted cartesian basis functions of A   symmetry.
 There are   636 symmetry adapted basis functions of A   symmetry.
   636 basis functions,  1103 primitive gaussians,   673 cartesian basis functions
   141 alpha electrons      141 beta electrons
       nuclear repulsion energy      4650.4883182121 Hartrees.
 IExCor= 4134 DFT=T Ex+Corr=M06L ExCW=0 ScaHFX=  0.000000
 ScaDFX=  1.000000  1.000000  1.000000  1.000000 ScalE2=  1.000000  1.000000
 IRadAn=      0 IRanWt=     -1 IRanGd=            0 ICorTp=0 IEmpDi=  4
 NAtoms=   59 NActive=   59 NUniq=   59 SFac= 1.00D+00 NAtFMM=   60 NAOKFM=F Big=F
 Integral buffers will be    131072 words long.
 Raffenetti 2 integral format.
 Two-electron integral symmetry is turned on.
 No density basis found on file   724.
 Leave Link  301 at Thu Dec 13 10:09:38 2018, MaxMem=   939524096 cpu:         0.6
 (Enter /pbs_home/pkowalski/g09d01/g09/l302.exe)
 NPDir=0 NMtPBC=     1 NCelOv=     1 NCel=       1 NClECP=     1 NCelD=      1
         NCelK=      1 NCelE2=     1 NClLst=     1 CellRange=     0.0.
 One-electron integrals computed using PRISM.
 NBasis=   636 RedAO= T EigKep=  2.91D-04  NBF=   636
 NBsUse=   636 1.00D-06 EigRej= -1.00D+00 NBFU=   636
 Precomputing XC quadrature grid using
 IXCGrd= 4 IRadAn=           0 IRanWt=          -1 IRanGd=           0 AccXCQ= 0.00D+00.
 Generated NRdTot=       0 NPtTot=           0 NUsed=           0 NTot=          32
 NSgBfM=   608   608   617   621   623 MxSgAt=    59 MxSgA2=    59.
 Leave Link  302 at Thu Dec 13 10:09:40 2018, MaxMem=   939524096 cpu:        16.3
 (Enter /pbs_home/pkowalski/g09d01/g09/l303.exe)
 DipDrv:  MaxL=1.
 Leave Link  303 at Thu Dec 13 10:09:40 2018, MaxMem=   939524096 cpu:         1.5
 (Enter /pbs_home/pkowalski/g09d01/g09/l401.exe)
 Initial guess from the checkpoint file:  "dae0068freq_open_m06l_air.chk"
 B after Tr=     0.000000    0.000000    0.000000
         Rot=    0.999954   -0.003362   -0.002022    0.008748 Ang=  -1.10 deg.
 Guess basis will be translated and rotated to current coordinates.
 JPrj=2 DoOrth=T DoCkMO=T.
 Generating alternative initial guess.
 ExpMin= 1.22D-01 ExpMax= 9.18D+03 ExpMxC= 1.38D+03 IAcc=1 IRadAn=         1 AccDes= 0.00D+00
 Harris functional with IExCor= 1009 and IRadAn=       1 diagonalized for initial guess.
 HarFok:  IExCor= 1009 AccDes= 0.00D+00 IRadAn=         1 IDoV= 1 UseB2=F ITyADJ=14
 ICtDFT=  3500011 ScaDFX=  1.000000  1.000000  1.000000  1.000000
 FoFCou: FMM=F IPFlag=           0 FMFlag=      100000 FMFlg1=           0
         NFxFlg=           0 DoJE=T BraDBF=F KetDBF=T FulRan=T
         wScrn=  0.000000 ICntrl=     500 IOpCl=  0 I1Cent=   200000004 NGrid=           0
         NMat0=    1 NMatS0=      1 NMatT0=    0 NMatD0=    1 NMtDS0=    0 NMtDT0=    0
 Petite list used in FoFCou.
 Harris En= -2510.26053397086    
 Leave Link  401 at Thu Dec 13 10:09:45 2018, MaxMem=   939524096 cpu:        41.9
 (Enter /pbs_home/pkowalski/g09d01/g09/l502.exe)
 Closed shell SCF:
 Using DIIS extrapolation, IDIIS=  1040.
 Integral symmetry usage will be decided dynamically.
 IVT=     1387805 IEndB=     1387805 NGot=   939524096 MDV=   938606534
 LenX=   938606534 LenY=   938152932
 Requested convergence on RMS density matrix=1.00D-08 within 128 cycles.
 Requested convergence on MAX density matrix=1.00D-06.
 Requested convergence on             energy=1.00D-06.
 No special actions if energy rises.
 Fock matrices will be formed incrementally for  20 cycles.
 Integral accuracy reduced to 1.0D-05 until final iterations.

 Cycle   1  Pass 0  IDiag  1:
 FoFJK:  IHMeth= 1 ICntrl=     500 DoSepK=F KAlg= 0 I1Cent=   0 FoldK=F
 IRaf= 660000000 NMat=   1 IRICut=       1 DoRegI=T DoRafI=F ISym2E= 0.
 FoFCou: FMM=F IPFlag=           0 FMFlag=      100000 FMFlg1=           0
         NFxFlg=           0 DoJE=T BraDBF=F KetDBF=F FulRan=T
         wScrn=  0.000000 ICntrl=     500 IOpCl=  0 I1Cent=           0 NGrid=           0
         NMat0=    1 NMatS0=      1 NMatT0=    0 NMatD0=    1 NMtDS0=    0 NMtDT0=    0
 Symmetry not used in FoFCou.
 E= -2511.89774306949    
 DIIS: error= 1.07D-02 at cycle   1 NSaved=   1.
 NSaved= 1 IEnMin= 1 EnMin= -2511.89774306949     IErMin= 1 ErrMin= 1.07D-02
 ErrMax= 1.07D-02  0.00D+00 EMaxC= 1.00D-01 BMatC= 8.43D-02 BMatP= 8.43D-02
 IDIUse=3 WtCom= 8.93D-01 WtEn= 1.07D-01
 Coeff-Com:  0.100D+01
 Coeff-En:   0.100D+01
 Coeff:      0.100D+01
 Recover alternate guess density for next cycle.
 RMSDP=2.78D-03 MaxDP=9.78D-02              OVMax= 0.00D+00

 Cycle   2  Pass 0  IDiag  1:
 RMSU=  2.77D-03    CP:  1.02D+00
 E= -2511.24742858248     Delta-E=        0.650314487006 Rises=F Damp=F
 Switch densities from cycles 1 and 2 for lowest energy.
 DIIS: error= 2.71D-02 at cycle   2 NSaved=   2.
 NSaved= 2 IEnMin= 1 EnMin= -2511.89774306949     IErMin= 1 ErrMin= 1.07D-02
 ErrMax= 2.71D-02  0.00D+00 EMaxC= 1.00D+00 BMatC= 7.52D-01 BMatP= 8.43D-02
 IDIUse=1 WtCom= 1.00D+00 WtEn= 0.00D+00
 Coeff-Com:  0.903D+00 0.966D-01
 Coeff:      0.903D+00 0.966D-01
 Gap=     0.148 Goal=   None    Shift=    0.000
 RMSDP=1.03D-03 MaxDP=3.89D-02 DE= 6.50D-01 OVMax= 1.74D-01

 Cycle   3  Pass 0  IDiag  1:
 RMSU=  1.01D-03    CP:  9.96D-01  6.31D-02
 E= -2512.01899214673     Delta-E=       -0.771563564243 Rises=F Damp=F
 DIIS: error= 3.50D-03 at cycle   3 NSaved=   3.
 NSaved= 3 IEnMin= 3 EnMin= -2512.01899214673     IErMin= 3 ErrMin= 3.50D-03
 ErrMax= 3.50D-03  0.00D+00 EMaxC= 1.00D+00 BMatC= 2.01D-02 BMatP= 8.43D-02
 IDIUse=1 WtCom= 1.00D+00 WtEn= 0.00D+00
 Coeff-Com:  0.439D-01 0.121D+00 0.835D+00
 Coeff:      0.439D-01 0.121D+00 0.835D+00
 Gap=     0.088 Goal=   None    Shift=    0.000
 RMSDP=5.87D-04 MaxDP=2.84D-02 DE=-7.72D-01 OVMax= 8.51D-02

 Cycle   4  Pass 0  IDiag  1:
 RMSU=  5.06D-04    CP:  9.95D-01  1.26D-01  7.64D-01
 E= -2512.02723339097     Delta-E=       -0.008241244241 Rises=F Damp=F
 DIIS: error= 3.79D-03 at cycle   4 NSaved=   4.
 NSaved= 4 IEnMin= 4 EnMin= -2512.02723339097     IErMin= 3 ErrMin= 3.50D-03
 ErrMax= 3.79D-03  0.00D+00 EMaxC= 1.00D+00 BMatC= 1.17D-02 BMatP= 2.01D-02
 IDIUse=1 WtCom= 1.00D+00 WtEn= 0.00D+00
 Coeff-Com:  0.495D-02 0.609D-01 0.553D+00 0.381D+00
 Coeff:      0.495D-02 0.609D-01 0.553D+00 0.381D+00
 Gap=     0.090 Goal=   None    Shift=    0.000
 RMSDP=3.52D-04 MaxDP=1.65D-02 DE=-8.24D-03 OVMax= 5.31D-02

 Cycle   5  Pass 0  IDiag  1:
 RMSU=  1.58D-04    CP:  9.96D-01  1.13D-01  8.66D-01  4.17D-01
 E= -2512.03990799758     Delta-E=       -0.012674606612 Rises=F Damp=F
 DIIS: error= 8.94D-04 at cycle   5 NSaved=   5.
 NSaved= 5 IEnMin= 5 EnMin= -2512.03990799758     IErMin= 5 ErrMin= 8.94D-04
 ErrMax= 8.94D-04  0.00D+00 EMaxC= 1.00D+00 BMatC= 1.45D-03 BMatP= 1.17D-02
 IDIUse=1 WtCom= 1.00D+00 WtEn= 0.00D+00
 Coeff-Com: -0.133D-02 0.167D-01 0.231D+00 0.271D+00 0.482D+00
 Coeff:     -0.133D-02 0.167D-01 0.231D+00 0.271D+00 0.482D+00
 Gap=     0.087 Goal=   None    Shift=    0.000
 RMSDP=1.03D-04 MaxDP=6.77D-03 DE=-1.27D-02 OVMax= 1.46D-02

 Cycle   6  Pass 0  IDiag  1:
 RMSU=  5.18D-05    CP:  9.96D-01  1.12D-01  8.62D-01  4.93D-01  4.93D-01
 E= -2512.04136930135     Delta-E=       -0.001461303769 Rises=F Damp=F
 DIIS: error= 2.72D-04 at cycle   6 NSaved=   6.
 NSaved= 6 IEnMin= 6 EnMin= -2512.04136930135     IErMin= 6 ErrMin= 2.72D-04
 ErrMax= 2.72D-04  0.00D+00 EMaxC= 1.00D+00 BMatC= 1.71D-04 BMatP= 1.45D-03
 IDIUse=1 WtCom= 1.00D+00 WtEn= 0.00D+00
 Coeff-Com: -0.306D-03 0.273D-02 0.835D-01 0.133D+00 0.315D+00 0.466D+00
 Coeff:     -0.306D-03 0.273D-02 0.835D-01 0.133D+00 0.315D+00 0.466D+00
 Gap=     0.087 Goal=   None    Shift=    0.000
 RMSDP=3.10D-05 MaxDP=2.19D-03 DE=-1.46D-03 OVMax= 2.74D-03

 Cycle   7  Pass 0  IDiag  1:
 RMSU=  1.72D-05    CP:  9.96D-01  1.11D-01  8.63D-01  4.94D-01  5.64D-01
                    CP:  5.58D-01
 E= -2512.04151768341     Delta-E=       -0.000148382065 Rises=F Damp=F
 DIIS: error= 9.26D-05 at cycle   7 NSaved=   7.
 NSaved= 7 IEnMin= 7 EnMin= -2512.04151768341     IErMin= 7 ErrMin= 9.26D-05
 ErrMax= 9.26D-05  0.00D+00 EMaxC= 1.00D+00 BMatC= 1.30D-05 BMatP= 1.71D-04
 IDIUse=1 WtCom= 1.00D+00 WtEn= 0.00D+00
 Coeff-Com: -0.135D-03 0.222D-03 0.306D-01 0.579D-01 0.150D+00 0.280D+00
 Coeff-Com:  0.481D+00
 Coeff:     -0.135D-03 0.222D-03 0.306D-01 0.579D-01 0.150D+00 0.280D+00
 Coeff:      0.481D+00
 Gap=     0.087 Goal=   None    Shift=    0.000
 RMSDP=1.21D-05 MaxDP=7.62D-04 DE=-1.48D-04 OVMax= 1.58D-03

 Cycle   8  Pass 0  IDiag  1:
 RMSU=  8.60D-06    CP:  9.96D-01  1.11D-01  8.62D-01  4.97D-01  5.66D-01
                    CP:  5.87D-01  5.23D-01
 E= -2512.04153201027     Delta-E=       -0.000014326854 Rises=F Damp=F
 DIIS: error= 5.81D-05 at cycle   8 NSaved=   8.
 NSaved= 8 IEnMin= 8 EnMin= -2512.04153201027     IErMin= 8 ErrMin= 5.81D-05
 ErrMax= 5.81D-05  0.00D+00 EMaxC= 1.00D+00 BMatC= 4.43D-06 BMatP= 1.30D-05
 IDIUse=1 WtCom= 1.00D+00 WtEn= 0.00D+00
 Coeff-Com: -0.994D-04-0.191D-03 0.109D-01 0.243D-01 0.677D-01 0.142D+00
 Coeff-Com:  0.369D+00 0.387D+00
 Coeff:     -0.994D-04-0.191D-03 0.109D-01 0.243D-01 0.677D-01 0.142D+00
 Coeff:      0.369D+00 0.387D+00
 Gap=     0.087 Goal=   None    Shift=    0.000
 RMSDP=5.35D-06 MaxDP=3.63D-04 DE=-1.43D-05 OVMax= 7.78D-04

 Initial convergence to 1.0D-05 achieved.  Increase integral accuracy.
 Cycle   9  Pass 1  IDiag  1:
 E= -2512.03825248962     Delta-E=        0.003279520650 Rises=F Damp=F
 DIIS: error= 1.43D-04 at cycle   1 NSaved=   1.
 NSaved= 1 IEnMin= 1 EnMin= -2512.03825248962     IErMin= 1 ErrMin= 1.43D-04
 ErrMax= 1.43D-04  0.00D+00 EMaxC= 1.00D+00 BMatC= 5.86D-05 BMatP= 5.86D-05
 IDIUse=1 WtCom= 1.00D+00 WtEn= 0.00D+00
 Coeff-Com:  0.100D+01
 Coeff:      0.100D+01
 Gap=     0.088 Goal=   None    Shift=    0.000
 RMSDP=5.35D-06 MaxDP=3.63D-04 DE= 3.28D-03 OVMax= 1.16D-03

 Cycle  10  Pass 1  IDiag  1:
 RMSU=  1.86D-04    CP:  1.00D+00
 E= -2512.03831211425     Delta-E=       -0.000059624635 Rises=F Damp=F
 DIIS: error= 5.93D-05 at cycle   2 NSaved=   2.
 NSaved= 2 IEnMin= 2 EnMin= -2512.03831211425     IErMin= 2 ErrMin= 5.93D-05
 ErrMax= 5.93D-05  0.00D+00 EMaxC= 1.00D+00 BMatC= 5.80D-06 BMatP= 5.86D-05
 IDIUse=1 WtCom= 1.00D+00 WtEn= 0.00D+00
 Coeff-Com:  0.144D+00 0.856D+00
 Coeff:      0.144D+00 0.856D+00
 Gap=     0.087 Goal=   None    Shift=    0.000
 RMSDP=1.35D-05 MaxDP=1.10D-03 DE=-5.96D-05 OVMax= 1.86D-03

 Cycle  11  Pass 1  IDiag  1:
 RMSU=  1.35D-05    CP:  1.00D+00  1.00D+00
 E= -2512.03830367870     Delta-E=        0.000008435551 Rises=F Damp=F
 DIIS: error= 9.46D-05 at cycle   3 NSaved=   3.
 NSaved= 3 IEnMin= 2 EnMin= -2512.03831211425     IErMin= 2 ErrMin= 5.93D-05
 ErrMax= 9.46D-05  0.00D+00 EMaxC= 1.00D+00 BMatC= 1.28D-05 BMatP= 5.80D-06
 IDIUse=1 WtCom= 1.00D+00 WtEn= 0.00D+00
 Coeff-Com:  0.225D-01 0.595D+00 0.382D+00
 Coeff:      0.225D-01 0.595D+00 0.382D+00
 Gap=     0.087 Goal=   None    Shift=    0.000
 RMSDP=1.01D-05 MaxDP=6.50D-04 DE= 8.44D-06 OVMax= 1.47D-03

 Cycle  12  Pass 1  IDiag  1:
 RMSU=  4.58D-06    CP:  1.00D+00  1.00D+00  3.32D-01
 E= -2512.03831717315     Delta-E=       -0.000013494453 Rises=F Damp=F
 DIIS: error= 3.27D-05 at cycle   4 NSaved=   4.
 NSaved= 4 IEnMin= 4 EnMin= -2512.03831717315     IErMin= 4 ErrMin= 3.27D-05
 ErrMax= 3.27D-05  0.00D+00 EMaxC= 1.00D+00 BMatC= 1.09D-06 BMatP= 5.80D-06
 IDIUse=1 WtCom= 1.00D+00 WtEn= 0.00D+00
 Coeff-Com:  0.414D-02 0.345D+00 0.269D+00 0.381D+00
 Coeff:      0.414D-02 0.345D+00 0.269D+00 0.381D+00
 Gap=     0.088 Goal=   None    Shift=    0.000
 RMSDP=3.14D-06 MaxDP=1.75D-04 DE=-1.35D-05 OVMax= 4.74D-04

 Cycle  13  Pass 1  IDiag  1:
 RMSU=  1.84D-06    CP:  1.00D+00  1.00D+00  4.19D-01  5.08D-01
 E= -2512.03831832275     Delta-E=       -0.000001149598 Rises=F Damp=F
 DIIS: error= 9.33D-06 at cycle   5 NSaved=   5.
 NSaved= 5 IEnMin= 5 EnMin= -2512.03831832275     IErMin= 5 ErrMin= 9.33D-06
 ErrMax= 9.33D-06  0.00D+00 EMaxC= 1.00D+00 BMatC= 1.17D-07 BMatP= 1.09D-06
 IDIUse=1 WtCom= 1.00D+00 WtEn= 0.00D+00
 Coeff-Com: -0.204D-02 0.108D+00 0.105D+00 0.264D+00 0.525D+00
 Coeff:     -0.204D-02 0.108D+00 0.105D+00 0.264D+00 0.525D+00
 Gap=     0.088 Goal=   None    Shift=    0.000
 RMSDP=9.14D-07 MaxDP=5.55D-05 DE=-1.15D-06 OVMax= 1.10D-04

 Cycle  14  Pass 1  IDiag  1:
 RMSU=  6.95D-07    CP:  1.00D+00  1.00D+00  4.24D-01  5.50D-01  6.98D-01
 E= -2512.03831843270     Delta-E=       -0.000000109949 Rises=F Damp=F
 DIIS: error= 4.28D-06 at cycle   6 NSaved=   6.
 NSaved= 6 IEnMin= 6 EnMin= -2512.03831843270     IErMin= 6 ErrMin= 4.28D-06
 ErrMax= 4.28D-06  0.00D+00 EMaxC= 1.00D+00 BMatC= 1.53D-08 BMatP= 1.17D-07
 IDIUse=1 WtCom= 1.00D+00 WtEn= 0.00D+00
 Coeff-Com: -0.170D-02 0.308D-01 0.380D-01 0.130D+00 0.340D+00 0.463D+00
 Coeff:     -0.170D-02 0.308D-01 0.380D-01 0.130D+00 0.340D+00 0.463D+00
 Gap=     0.088 Goal=   None    Shift=    0.000
 RMSDP=3.71D-07 MaxDP=1.70D-05 DE=-1.10D-07 OVMax= 4.57D-05

 Cycle  15  Pass 1  IDiag  1:
 RMSU=  2.52D-07    CP:  1.00D+00  1.00D+00  4.24D-01  5.67D-01  7.20D-01
                    CP:  6.30D-01
 E= -2512.03831844794     Delta-E=       -0.000000015241 Rises=F Damp=F
 DIIS: error= 2.00D-06 at cycle   7 NSaved=   7.
 NSaved= 7 IEnMin= 7 EnMin= -2512.03831844794     IErMin= 7 ErrMin= 2.00D-06
 ErrMax= 2.00D-06  0.00D+00 EMaxC= 1.00D+00 BMatC= 2.43D-09 BMatP= 1.53D-08
 IDIUse=1 WtCom= 1.00D+00 WtEn= 0.00D+00
 Coeff-Com: -0.842D-03 0.430D-02 0.948D-02 0.497D-01 0.151D+00 0.314D+00
 Coeff-Com:  0.472D+00
 Coeff:     -0.842D-03 0.430D-02 0.948D-02 0.497D-01 0.151D+00 0.314D+00
 Coeff:      0.472D+00
 Gap=     0.088 Goal=   None    Shift=    0.000
 RMSDP=1.30D-07 MaxDP=7.73D-06 DE=-1.52D-08 OVMax= 1.76D-05

 Cycle  16  Pass 1  IDiag  1:
 RMSU=  8.77D-08    CP:  1.00D+00  1.00D+00  4.24D-01  5.74D-01  7.18D-01
                    CP:  6.55D-01  6.42D-01
 E= -2512.03831845052     Delta-E=       -0.000000002578 Rises=F Damp=F
 DIIS: error= 6.89D-07 at cycle   8 NSaved=   8.
 NSaved= 8 IEnMin= 8 EnMin= -2512.03831845052     IErMin= 8 ErrMin= 6.89D-07
 ErrMax= 6.89D-07  0.00D+00 EMaxC= 1.00D+00 BMatC= 3.46D-10 BMatP= 2.43D-09
 IDIUse=1 WtCom= 1.00D+00 WtEn= 0.00D+00
 Coeff-Com: -0.337D-03-0.117D-02 0.124D-02 0.160D-01 0.562D-01 0.149D+00
 Coeff-Com:  0.317D+00 0.461D+00
 Coeff:     -0.337D-03-0.117D-02 0.124D-02 0.160D-01 0.562D-01 0.149D+00
 Coeff:      0.317D+00 0.461D+00
 Gap=     0.088 Goal=   None    Shift=    0.000
 RMSDP=6.02D-08 MaxDP=3.88D-06 DE=-2.58D-09 OVMax= 9.09D-06

 Cycle  17  Pass 1  IDiag  1:
 RMSU=  3.89D-08    CP:  1.00D+00  1.00D+00  4.24D-01  5.74D-01  7.25D-01
                    CP:  6.62D-01  6.52D-01  5.08D-01
 E= -2512.03831845045     Delta-E=        0.000000000074 Rises=F Damp=F
 DIIS: error= 2.38D-07 at cycle   9 NSaved=   9.
 NSaved= 9 IEnMin= 8 EnMin= -2512.03831845052     IErMin= 9 ErrMin= 2.38D-07
 ErrMax= 2.38D-07  0.00D+00 EMaxC= 1.00D+00 BMatC= 6.10D-11 BMatP= 3.46D-10
 IDIUse=1 WtCom= 1.00D+00 WtEn= 0.00D+00
 Coeff-Com: -0.100D-03-0.148D-02-0.691D-03 0.297D-02 0.143D-01 0.524D-01
 Coeff-Com:  0.141D+00 0.324D+00 0.468D+00
 Coeff:     -0.100D-03-0.148D-02-0.691D-03 0.297D-02 0.143D-01 0.524D-01
 Coeff:      0.141D+00 0.324D+00 0.468D+00
 Gap=     0.088 Goal=   None    Shift=    0.000
 RMSDP=2.54D-08 MaxDP=2.20D-06 DE= 7.37D-11 OVMax= 5.41D-06

 Cycle  18  Pass 1  IDiag  1:
 RMSU=  1.48D-08    CP:  1.00D+00  1.00D+00  4.24D-01  5.74D-01  7.26D-01
                    CP:  6.63D-01  6.55D-01  5.94D-01  5.10D-01
 E= -2512.03831845073     Delta-E=       -0.000000000284 Rises=F Damp=F
 DIIS: error= 1.14D-07 at cycle  10 NSaved=  10.
 NSaved=10 IEnMin=10 EnMin= -2512.03831845073     IErMin=10 ErrMin= 1.14D-07
 ErrMax= 1.14D-07  0.00D+00 EMaxC= 1.00D+00 BMatC= 1.36D-11 BMatP= 6.10D-11
 IDIUse=1 WtCom= 1.00D+00 WtEn= 0.00D+00
 Coeff-Com: -0.800D-05-0.886D-03-0.745D-03-0.824D-03-0.134D-04 0.108D-01
 Coeff-Com:  0.446D-01 0.153D+00 0.349D+00 0.445D+00
 Coeff:     -0.800D-05-0.886D-03-0.745D-03-0.824D-03-0.134D-04 0.108D-01
 Coeff:      0.446D-01 0.153D+00 0.349D+00 0.445D+00
 Gap=     0.088 Goal=   None    Shift=    0.000
 RMSDP=9.55D-09 MaxDP=8.28D-07 DE=-2.84D-10 OVMax= 2.05D-06

 SCF Done:  E(RM06L) =  -2512.03831845     A.U. after   18 cycles
            NFock= 18  Conv=0.96D-08     -V/T= 2.0064
 KE= 2.495958782322D+03 PE=-1.520421476301D+04 EE= 5.545729344024D+03
 Leave Link  502 at Thu Dec 13 10:17:31 2018, MaxMem=   939524096 cpu:      3713.2
 (Enter /pbs_home/pkowalski/g09d01/g09/l701.exe)
 Compute integral first derivatives.
 ... and contract with generalized density number  0.
 Leave Link  701 at Thu Dec 13 10:17:32 2018, MaxMem=   939524096 cpu:         5.9
 (Enter /pbs_home/pkowalski/g09d01/g09/l702.exe)
 L702 exits ... SP integral derivatives will be done elsewhere.
 Leave Link  702 at Thu Dec 13 10:17:33 2018, MaxMem=   939524096 cpu:         0.2
 (Enter /pbs_home/pkowalski/g09d01/g09/l703.exe)
 Compute integral first derivatives, UseDBF=F ICtDFT=           0.
 Integral derivatives from FoFJK, PRISM(SPDF).
 Calling FoFJK, ICntrl=      2527 FMM=F ISym2X=0 I1Cent= 0 IOpClX= 0 NMat=1 NMatS=1 NMatT=0.
 FoFJK:  IHMeth= 1 ICntrl=    2527 DoSepK=F KAlg= 0 I1Cent=   0 FoldK=F
 IRaf=         0 NMat=   1 IRICut=       1 DoRegI=T DoRafI=F ISym2E= 0.
 FoFCou: FMM=F IPFlag=           0 FMFlag=      100000 FMFlg1=         800
         NFxFlg=           0 DoJE=F BraDBF=F KetDBF=F FulRan=T
         wScrn=  0.000000 ICntrl=    2527 IOpCl=  0 I1Cent=           0 NGrid=           0
         NMat0=    1 NMatS0=      1 NMatT0=    0 NMatD0=    1 NMtDS0=    0 NMtDT0=    0
 Symmetry not used in FoFCou.
 Leave Link  703 at Thu Dec 13 10:19:45 2018, MaxMem=   939524096 cpu:      1054.9
 (Enter /pbs_home/pkowalski/g09d01/g09/l716.exe)
 Dipole        =-2.50817125D-01-1.41545666D+00-4.26058439D-01
 ***** Axes restored to original set *****
 -------------------------------------------------------------------
 Center     Atomic                   Forces (Hartrees/Bohr)
 Number     Number              X              Y              Z
 -------------------------------------------------------------------
      1       16          -0.003508291   -0.000166920   -0.000059123
      2       16          -0.000206938    0.000037053    0.000620026
      3        9          -0.004849056   -0.004605873   -0.001212952
      4        9          -0.000579888    0.002307704   -0.001309809
      5        9           0.000898382    0.001485434   -0.002462547
      6        9           0.000025566    0.001015948    0.001610980
      7        9          -0.000515524    0.000064421   -0.001608512
      8        9          -0.000190298   -0.000488446    0.000844909
      9        6           0.004863559   -0.011167272    0.020761994
     10        6          -0.009344386    0.005209928   -0.010842694
     11        6           0.010181011    0.003733676    0.006620232
     12        6           0.002756495    0.007716721   -0.005509108
     13        6           0.001600390   -0.002788148    0.001046650
     14        6           0.000479934   -0.001779863   -0.007210941
     15        6           0.000424981   -0.003600345    0.000854976
     16        6           0.001588999    0.001878561   -0.000276656
     17        6          -0.014512518   -0.005049554    0.001194042
     18        6          -0.002131063   -0.001505224   -0.006253870
     19        6           0.003242541    0.002187939    0.005181738
     20        6          -0.001411670    0.005586571   -0.001067863
     21        6           0.002428300   -0.003624275   -0.007003874
     22        6          -0.001906899   -0.000164993   -0.000103909
     23        6          -0.000100769    0.001125180    0.000964099
     24        6           0.001364943    0.000424873   -0.000794867
     25        6          -0.000679488    0.000397498    0.000430859
     26        6          -0.000647367   -0.000660247   -0.000055767
     27        6           0.000049140    0.000182237    0.000060371
     28        6           0.003441543    0.005997791    0.001114965
     29        6           0.000414351   -0.000462387    0.000260261
     30        6           0.002387785   -0.000183747   -0.000593741
     31        6          -0.001142614    0.000063947    0.000779725
     32        6          -0.001837454   -0.000040551   -0.000792522
     33        6           0.000542799    0.000733818   -0.000476111
     34        6           0.000730022   -0.000881389    0.000022967
     35        6           0.000046246   -0.000091740    0.000112885
     36        6           0.003391588   -0.004347754    0.002453376
     37        6          -0.000372839   -0.001117650    0.000381618
     38        1          -0.001048151    0.000647057    0.001505922
     39        1           0.000787319   -0.000593754   -0.000492782
     40        1           0.000191452    0.000090305    0.000016658
     41        1           0.000359746    0.000380246    0.001123605
     42        1          -0.001167484    0.000062195   -0.001219893
     43        1           0.000670680   -0.001579404   -0.000982527
     44        1          -0.000558245   -0.001971357    0.000727471
     45        1          -0.000098066    0.000159539    0.000122154
     46        1           0.000246979   -0.000350682   -0.000080610
     47        1          -0.000049593    0.000427521    0.000087219
     48        1           0.000321141    0.000104206   -0.000156378
     49        1          -0.001108973   -0.000488743    0.001840882
     50        1           0.001525586    0.002669364    0.000958064
     51        1           0.001333416    0.001368188   -0.001124496
     52        1          -0.000647206    0.000581518   -0.000455593
     53        1           0.000524833    0.000211721   -0.000212105
     54        1          -0.000366495   -0.000284831    0.000027137
     55        1           0.000065745    0.000382612    0.000015055
     56        1          -0.000338371    0.000155645    0.000064381
     57        1           0.000133157    0.001013835    0.000516140
     58        1           0.001459729    0.000374309    0.000751827
     59        1           0.000841289   -0.000782418   -0.000713937
 -------------------------------------------------------------------
 Cartesian Forces:  Max     0.020761994 RMS     0.003212677
 Leave Link  716 at Thu Dec 13 10:19:45 2018, MaxMem=   939524096 cpu:         0.2
 (Enter /pbs_home/pkowalski/g09d01/g09/l103.exe)

 GradGradGradGradGradGradGradGradGradGradGradGradGradGradGradGradGradGrad
 Berny optimization.
 Using GEDIIS/GDIIS optimizer.
 FormGI is forming the generalized inverse of G from B-inverse, IUseBI=4.
 GSVD:  received Info=                   1 from GESDD.
 Internal  Forces:  Max     0.010080609 RMS     0.002070996
 Search for a local minimum.
 Step number   6 out of a maximum of  337
 All quantities printed in internal units (Hartrees-Bohrs-Radians)
 RMS Force = .20710D-02 SwitMx=.10000D-02 MixMth= 1
 Mixed Optimization -- RFO/linear search
 Update second derivatives using D2CorX and points    5    6
 DE= -1.86D-02 DEPred=-2.15D-02 R= 8.68D-01
 TightC=F SS=  1.41D+00  RLast= 7.78D-01 DXNew= 7.1352D-01 2.3329D+00
 Trust test= 8.68D-01 RLast= 7.78D-01 DXMaxT set to 7.14D-01
 ITU=  1  0 -1  1  1  0
 Use linear search instead of GDIIS.
     Eigenvalues ---    0.00234   0.00436   0.00523   0.00663   0.00693
     Eigenvalues ---    0.00721   0.00745   0.00757   0.00843   0.00853
     Eigenvalues ---    0.00885   0.00923   0.00942   0.00995   0.01063
     Eigenvalues ---    0.01091   0.01196   0.01287   0.01360   0.01398
     Eigenvalues ---    0.01410   0.01537   0.01605   0.01795   0.01879
     Eigenvalues ---    0.01932   0.01961   0.01972   0.01990   0.02022
     Eigenvalues ---    0.02039   0.02081   0.02089   0.02137   0.02144
     Eigenvalues ---    0.02155   0.02156   0.02170   0.02173   0.02192
     Eigenvalues ---    0.02218   0.02739   0.04860   0.05209   0.06641
     Eigenvalues ---    0.06780   0.06887   0.07007   0.07103   0.07382
     Eigenvalues ---    0.07408   0.07492   0.07607   0.08030   0.09284
     Eigenvalues ---    0.09525   0.10344   0.11137   0.12123   0.12368
     Eigenvalues ---    0.13766   0.14579   0.15778   0.15982   0.15997
     Eigenvalues ---    0.15998   0.15998   0.15999   0.16000   0.16000
     Eigenvalues ---    0.16000   0.16000   0.16000   0.16000   0.16000
     Eigenvalues ---    0.16000   0.16000   0.16000   0.16000   0.16000
     Eigenvalues ---    0.16003   0.16037   0.16052   0.16968   0.18472
     Eigenvalues ---    0.21998   0.22000   0.22001   0.22014   0.22569
     Eigenvalues ---    0.23457   0.23494   0.23561   0.23906   0.23975
     Eigenvalues ---    0.24142   0.24455   0.24581   0.24693   0.24806
     Eigenvalues ---    0.24846   0.24939   0.24956   0.24984   0.24996
     Eigenvalues ---    0.25013   0.25201   0.25667   0.26284   0.27085
     Eigenvalues ---    0.27515   0.28784   0.29024   0.29425   0.30339
     Eigenvalues ---    0.30647   0.30995   0.31515   0.31594   0.31805
     Eigenvalues ---    0.32201   0.32208   0.32541   0.32562   0.32580
     Eigenvalues ---    0.32588   0.32593   0.32605   0.32615   0.32619
     Eigenvalues ---    0.32699   0.32750   0.32865   0.32901   0.33069
     Eigenvalues ---    0.33280   0.33410   0.33702   0.35645   0.35674
     Eigenvalues ---    0.35687   0.35699   0.35706   0.35729   0.35790
     Eigenvalues ---    0.36113   0.36185   0.36967   0.38003   0.40575
     Eigenvalues ---    0.40719   0.41122   0.41178   0.43825   0.44275
     Eigenvalues ---    0.44857   0.45610   0.45901   0.45952   0.46005
     Eigenvalues ---    0.46526   0.47073   0.47519   0.48245   0.48322
     Eigenvalues ---    0.48451   0.49109   0.49461   0.50642   0.53563
     Eigenvalues ---    2.05490
 RFO step:  Lambda=-2.14820719D-02 EMin= 2.33542421D-03
 Quartic linear search produced a step of  0.69058.
 Iteration  1 RMS(Cart)=  0.27439863 RMS(Int)=  0.01937640
 Iteration  2 RMS(Cart)=  0.08188539 RMS(Int)=  0.00217226
 Iteration  3 RMS(Cart)=  0.00464122 RMS(Int)=  0.00171704
 Iteration  4 RMS(Cart)=  0.00001133 RMS(Int)=  0.00171704
 Iteration  5 RMS(Cart)=  0.00000003 RMS(Int)=  0.00171704
 ITry= 1 IFail=0 DXMaxC= 1.45D+00 DCOld= 1.00D+10 DXMaxT= 7.14D-01 DXLimC= 3.00D+00 Rises=F
 Variable       Old X    -DE/DX   Delta X   Delta X   Delta X     New X
                                 (Linear)    (Quad)   (Total)
    R1        3.26270  -0.00130  -0.00112  -0.01526  -0.01510   3.24760
    R2        3.28664   0.00108   0.01308  -0.01606  -0.00415   3.28249
    R3        3.23651  -0.00013  -0.00311  -0.01278  -0.01586   3.22065
    R4        3.31001  -0.00029   0.00450  -0.00811  -0.00608   3.30393
    R5        2.54963   0.00336   0.00915  -0.00398   0.00516   2.55479
    R6        2.55696   0.00219   0.00977  -0.00640   0.00337   2.56033
    R7        2.51820   0.00176   0.01110  -0.01224  -0.00114   2.51707
    R8        2.55304   0.00126   0.00971  -0.00978  -0.00007   2.55296
    R9        2.58056   0.00087   0.00778  -0.00590   0.00187   2.58243
   R10        2.54481   0.00061   0.00883  -0.01087  -0.00204   2.54277
   R11        2.66990  -0.00717  -0.00174  -0.03866  -0.03810   2.63180
   R12        2.79160  -0.00695   0.02795  -0.06610  -0.03814   2.75346
   R13        2.76856  -0.00664   0.00524  -0.03615  -0.02918   2.73938
   R14        2.80935  -0.00002   0.00254  -0.00044   0.00210   2.81145
   R15        2.62031  -0.00250   0.02706  -0.03979  -0.01113   2.60918
   R16        2.81680  -0.00207  -0.00581  -0.00384  -0.00965   2.80715
   R17        2.89125  -0.00586   0.00422  -0.02133  -0.01687   2.87439
   R18        2.60992  -0.00618  -0.00868  -0.01676  -0.02471   2.58522
   R19        2.90583   0.00022   0.00101   0.00947   0.01002   2.91585
   R20        2.83376   0.00188  -0.00221   0.00551   0.00361   2.83736
   R21        2.78418  -0.00187   0.01038  -0.01937  -0.00899   2.77518
   R22        2.86919   0.00032  -0.00153   0.01057   0.00830   2.87749
   R23        2.70277   0.00149   0.01710  -0.01758  -0.00053   2.70224
   R24        2.07826   0.00117   0.00406  -0.00033   0.00373   2.08199
   R25        2.07460   0.00012   0.00144  -0.00249  -0.00105   2.07355
   R26        2.07737  -0.00011   0.00179  -0.00322  -0.00143   2.07594
   R27        2.07651   0.00007   0.00077  -0.00141  -0.00065   2.07586
   R28        2.06470  -0.00078   0.00119  -0.00208  -0.00089   2.06381
   R29        2.07916   0.00081   0.00258  -0.00054   0.00204   2.08120
   R30        2.76188   0.00004   0.01252  -0.01491  -0.00239   2.75949
   R31        2.63139  -0.00736   0.00393  -0.01173  -0.00947   2.62192
   R32        2.76191   0.00217   0.00792  -0.00551   0.00240   2.76431
   R33        2.61619   0.00327   0.00058   0.01364   0.01318   2.62937
   R34        2.66397   0.00102   0.00049   0.00224   0.00273   2.66670
   R35        2.66841  -0.00037  -0.00027  -0.00076  -0.00103   2.66738
   R36        2.62972   0.00017  -0.00032  -0.00047  -0.00078   2.62894
   R37        2.05741  -0.00191  -0.00019  -0.00299  -0.00319   2.05422
   R38        2.62307   0.00050   0.00042  -0.00049  -0.00007   2.62300
   R39        2.06627  -0.00019  -0.00098   0.00179   0.00081   2.06708
   R40        2.63168  -0.00028  -0.00003  -0.00070  -0.00073   2.63095
   R41        2.06586  -0.00042  -0.00143   0.00116  -0.00027   2.06559
   R42        2.63616  -0.00020   0.00010   0.00013   0.00024   2.63640
   R43        2.06549  -0.00043  -0.00152   0.00115  -0.00037   2.06512
   R44        2.06471  -0.00036  -0.00121   0.00098  -0.00023   2.06448
   R45        2.82929   0.00042   0.00017   0.00067   0.00084   2.83012
   R46        2.07939  -0.00027   0.00233  -0.00366  -0.00133   2.07806
   R47        2.07273   0.00082   0.00243  -0.00087   0.00156   2.07429
   R48        2.05950   0.00211   0.00017   0.00333   0.00350   2.06301
   R49        2.66215  -0.00128   0.00330  -0.00593  -0.00262   2.65953
   R50        2.66185  -0.00013  -0.00057   0.00003  -0.00053   2.66132
   R51        2.63045  -0.00017   0.00064  -0.00191  -0.00127   2.62918
   R52        2.06242   0.00056  -0.00285   0.00566   0.00281   2.06523
   R53        2.62581   0.00080   0.00102   0.00013   0.00115   2.62696
   R54        2.06859  -0.00059  -0.00138   0.00087  -0.00051   2.06807
   R55        2.63395   0.00033  -0.00022   0.00094   0.00072   2.63467
   R56        2.06605  -0.00046  -0.00137   0.00105  -0.00032   2.06573
   R57        2.63617   0.00031  -0.00097   0.00198   0.00100   2.63717
   R58        2.06564  -0.00038  -0.00129   0.00114  -0.00015   2.06549
   R59        2.06508  -0.00038  -0.00132   0.00106  -0.00026   2.06482
   R60        2.82053  -0.00021  -0.00282  -0.00089  -0.00371   2.81682
   R61        2.08114  -0.00016   0.00243  -0.00347  -0.00104   2.08010
   R62        2.07510   0.00114   0.00299   0.00059   0.00358   2.07868
   R63        2.06981   0.00133  -0.00129   0.00480   0.00351   2.07332
    A1        1.62720  -0.00112  -0.00418  -0.00090  -0.00232   1.62488
    A2        1.63325  -0.00076  -0.00607   0.00816   0.00156   1.63482
    A3        2.07178   0.00777   0.01759   0.01070   0.01302   2.08480
    A4        1.93191   0.00379   0.00133   0.03571   0.03182   1.96373
    A5        2.19013  -0.01008   0.04023  -0.00310   0.02271   2.21284
    A6        1.94404  -0.00026   0.00678  -0.01385  -0.00570   1.93834
    A7        2.03543   0.00092   0.00875   0.01046   0.01361   2.04904
    A8        2.24147   0.00011   0.00504   0.02718   0.02689   2.26836
    A9        1.91699   0.00089   0.01017   0.00271   0.00819   1.92517
   A10        2.09884   0.00088   0.01384   0.00825   0.01068   2.10953
   A11        2.23372  -0.00092   0.00865   0.01569   0.01292   2.24664
   A12        2.19716  -0.00952   0.01311  -0.00266   0.00746   2.20462
   A13        2.22012   0.00449  -0.01407  -0.02119  -0.03747   2.18266
   A14        1.86543   0.00499   0.00120   0.02248   0.02273   1.88816
   A15        1.86826  -0.00063   0.00287  -0.00817  -0.00538   1.86287
   A16        2.04442  -0.00343   0.00387  -0.02457  -0.02056   2.02386
   A17        1.85390   0.00504  -0.00830   0.03470   0.02599   1.87989
   A18        1.93106   0.00124   0.00070   0.00861   0.00927   1.94032
   A19        1.93666  -0.00033  -0.00233  -0.00328  -0.00504   1.93162
   A20        1.82798  -0.00168   0.00244  -0.00564  -0.00336   1.82462
   A21        1.95383  -0.00232   0.00443  -0.00869  -0.00478   1.94905
   A22        2.28700   0.00056   0.00681  -0.02951  -0.02485   2.26215
   A23        2.04070   0.00169  -0.01227   0.03681   0.02235   2.06305
   A24        1.89498   0.00028   0.00390   0.00086   0.00469   1.89967
   A25        1.98635  -0.00101  -0.00674  -0.00564  -0.01203   1.97431
   A26        2.01364   0.00078   0.00172  -0.00439  -0.00242   2.01122
   A27        1.88141   0.00118  -0.00096   0.00838   0.00741   1.88881
   A28        1.88616  -0.00110  -0.00308   0.00038  -0.00267   1.88349
   A29        1.79436  -0.00012   0.00492   0.00147   0.00582   1.80018
   A30        1.85831   0.00070   0.00406  -0.00012   0.00396   1.86227
   A31        1.96709  -0.00073  -0.00186  -0.00106  -0.00317   1.96393
   A32        1.90156   0.00089   0.00550  -0.00618  -0.00082   1.90074
   A33        1.97408   0.00064  -0.00730   0.00756   0.00034   1.97442
   A34        1.96383  -0.00069  -0.00052   0.00101   0.00046   1.96430
   A35        1.80016  -0.00085   0.00040  -0.00173  -0.00110   1.79905
   A36        2.07711   0.00330   0.00190   0.01222   0.01206   2.08916
   A37        1.99771  -0.00156  -0.01402   0.00405  -0.00724   1.99047
   A38        2.20826  -0.00172   0.01293  -0.01600  -0.00513   2.20313
   A39        1.91420   0.00261   0.00803   0.01231   0.02035   1.93454
   A40        1.97519  -0.00200  -0.00627  -0.00454  -0.01079   1.96440
   A41        1.94379  -0.00021   0.00004   0.00039   0.00040   1.94419
   A42        1.87971  -0.00025   0.00068  -0.00385  -0.00311   1.87660
   A43        1.87495  -0.00086  -0.00482  -0.00350  -0.00836   1.86659
   A44        1.87210   0.00071   0.00220  -0.00125   0.00093   1.87303
   A45        1.98303  -0.00105  -0.00444  -0.00004  -0.00447   1.97856
   A46        1.97046   0.00001   0.00654  -0.00170   0.00482   1.97528
   A47        1.87583   0.00186   0.00373   0.01049   0.01420   1.89003
   A48        1.89104   0.00034   0.00405  -0.00521  -0.00115   1.88988
   A49        1.87520  -0.00050  -0.00314  -0.00366  -0.00679   1.86842
   A50        1.86209  -0.00066  -0.00755   0.00022  -0.00739   1.85470
   A51        2.06627   0.00481  -0.00800   0.02776   0.02029   2.08656
   A52        1.93351   0.00042   0.00660  -0.00687  -0.00139   1.93212
   A53        2.28338  -0.00522   0.00138  -0.02078  -0.01887   2.26451
   A54        2.06190  -0.00137   0.00827  -0.01287  -0.00447   2.05744
   A55        1.91876  -0.00129   0.00714  -0.00824  -0.00223   1.91652
   A56        2.29638   0.00276  -0.01705   0.02650   0.00968   2.30606
   A57        2.13651   0.00316  -0.00691   0.01483   0.00789   2.14440
   A58        2.10937  -0.00292   0.00483  -0.01142  -0.00662   2.10275
   A59        2.03717  -0.00025   0.00208  -0.00358  -0.00152   2.03565
   A60        2.11733   0.00007  -0.00015   0.00137   0.00121   2.11854
   A61        2.09900   0.00067  -0.00241  -0.00049  -0.00293   2.09607
   A62        2.06670  -0.00075   0.00253  -0.00105   0.00146   2.06816
   A63        2.12646   0.00006  -0.00240   0.00273   0.00032   2.12677
   A64        2.08922  -0.00010   0.00221  -0.00599  -0.00377   2.08545
   A65        2.06749   0.00004   0.00019   0.00324   0.00343   2.07091
   A66        2.11013  -0.00015  -0.00149   0.00079  -0.00070   2.10942
   A67        2.07679   0.00023   0.00038  -0.00004   0.00034   2.07713
   A68        2.09624  -0.00008   0.00111  -0.00076   0.00035   2.09659
   A69        2.10190   0.00002   0.00059  -0.00004   0.00054   2.10244
   A70        2.08252   0.00007  -0.00084   0.00018  -0.00066   2.08185
   A71        2.09876  -0.00009   0.00025  -0.00012   0.00013   2.09888
   A72        2.07331   0.00024   0.00136  -0.00132   0.00003   2.07334
   A73        2.10517  -0.00004  -0.00056   0.00111   0.00055   2.10572
   A74        2.10470  -0.00021  -0.00080   0.00020  -0.00060   2.10410
   A75        1.97532  -0.00124  -0.00887  -0.00977  -0.01589   1.95943
   A76        2.16140  -0.00478   0.02334  -0.02354  -0.00217   2.15923
   A77        2.12775   0.00593  -0.02013   0.03264   0.01028   2.13803
   A78        1.89454   0.00092  -0.00635   0.01046   0.00411   1.89864
   A79        2.00629   0.00037   0.00277   0.00622   0.00895   2.01524
   A80        1.95302  -0.00129   0.00628  -0.01127  -0.00500   1.94801
   A81        1.87164  -0.00004  -0.00564  -0.00134  -0.00701   1.86463
   A82        1.85501   0.00088   0.00098   0.01033   0.01132   1.86634
   A83        1.87589  -0.00075   0.00149  -0.01354  -0.01209   1.86381
   A84        2.12458  -0.00364   0.00960  -0.02498  -0.01543   2.10915
   A85        2.10563   0.00243  -0.00755   0.01942   0.01183   2.11746
   A86        2.05232   0.00123  -0.00219   0.00624   0.00402   2.05635
   A87        2.11102  -0.00005   0.00099  -0.00090   0.00008   2.11111
   A88        2.08790  -0.00048  -0.00014  -0.00712  -0.00727   2.08063
   A89        2.08306   0.00055  -0.00104   0.00855   0.00749   2.09055
   A90        2.11653  -0.00095   0.00111  -0.00481  -0.00370   2.11283
   A91        2.07849   0.00060  -0.00205   0.00099  -0.00106   2.07743
   A92        2.08799   0.00034   0.00092   0.00389   0.00481   2.09279
   A93        2.10478  -0.00041  -0.00047  -0.00155  -0.00203   2.10275
   A94        2.08278   0.00025   0.00075   0.00005   0.00080   2.08359
   A95        2.09549   0.00017  -0.00032   0.00152   0.00120   2.09669
   A96        2.10088  -0.00020   0.00029  -0.00010   0.00018   2.10106
   A97        2.08569   0.00018   0.00010  -0.00017  -0.00006   2.08563
   A98        2.09661   0.00002  -0.00040   0.00026  -0.00014   2.09646
   A99        2.08052   0.00039   0.00020   0.00139   0.00158   2.08210
   A100       2.10142  -0.00018   0.00016  -0.00081  -0.00065   2.10077
   A101       2.10117  -0.00021  -0.00037  -0.00052  -0.00089   2.10028
   A102       1.94902   0.00139   0.00130   0.00159   0.00282   1.95183
   A103       2.13690   0.00233  -0.00224   0.01964   0.01736   2.15426
   A104       2.19465  -0.00368   0.00070  -0.01958  -0.01896   2.17569
   A105       1.93858   0.00081  -0.00027   0.01172   0.01144   1.95001
   A106       1.96083  -0.00060  -0.00259   0.00036  -0.00225   1.95859
   A107       1.95721  -0.00023   0.00182  -0.00644  -0.00467   1.95254
   A108       1.84009  -0.00001   0.00033  -0.00671  -0.00638   1.83371
   A109       1.87807   0.00022   0.00254   0.00839   0.01089   1.88896
   A110       1.88320  -0.00016  -0.00176  -0.00737  -0.00917   1.87402
    D1       -0.02348   0.00054  -0.01626   0.01976   0.00313  -0.02035
    D2       -2.91064  -0.00241  -0.11060  -0.08105  -0.19151  -3.10215
    D3       -3.11517  -0.00043   0.01304  -0.01714  -0.00396  -3.11914
    D4        0.01904  -0.00015   0.00621  -0.00468   0.00171   0.02075
    D5        0.06594  -0.00053  -0.02676  -0.01496  -0.04162   0.02432
    D6       -2.73610  -0.00255  -0.07563  -0.08270  -0.15667  -2.89276
    D7        3.09408   0.00069   0.01227   0.02661   0.03834   3.13243
    D8        0.05775  -0.00033   0.02889  -0.02115   0.00826   0.06601
    D9        2.55843   0.00107   0.13487   0.13516   0.26880   2.82723
   D10       -0.97304   0.00357   0.19218   0.20726   0.39785  -0.57520
   D11       -0.16605   0.00058   0.01760   0.04085   0.05964  -0.10641
   D12        2.58565   0.00308   0.07490   0.11295   0.18869   2.77435
   D13        2.96282  -0.00399  -0.04826  -0.11290  -0.16342   2.79940
   D14       -0.21613  -0.00573  -0.10823  -0.16686  -0.27555  -0.49168
   D15       -0.66290   0.00113   0.07252   0.00728   0.08026  -0.58264
   D16        2.44134  -0.00062   0.01255  -0.04668  -0.03187   2.40946
   D17        0.21534  -0.00094   0.00255  -0.05833  -0.05594   0.15940
   D18       -2.72247  -0.00122   0.03952  -0.05889  -0.01922  -2.74170
   D19       -2.47467  -0.00703  -0.11417  -0.16547  -0.28111  -2.75578
   D20        0.87069  -0.00731  -0.07721  -0.16603  -0.24439   0.62630
   D21       -0.75878  -0.00021   0.00998  -0.00692   0.00414  -0.75464
   D22       -2.92116   0.00016   0.00275   0.00154   0.00540  -2.91577
   D23        1.31341  -0.00022   0.00592  -0.00445   0.00251   1.31592
   D24        2.78984  -0.00260  -0.04934  -0.07796  -0.12837   2.66147
   D25        0.62746  -0.00222  -0.05657  -0.06950  -0.12712   0.50034
   D26       -1.42116  -0.00260  -0.05340  -0.07550  -0.13000  -1.55116
   D27       -3.13364   0.00025   0.04821  -0.01211   0.03636  -3.09727
   D28        0.02250  -0.00081   0.02270  -0.03044  -0.00736   0.01514
   D29       -0.27150   0.00386   0.15336   0.09700   0.25003  -0.02147
   D30        2.88463   0.00280   0.12786   0.07867   0.20630   3.09093
   D31        1.41463   0.00195   0.05755   0.06132   0.11925   1.53388
   D32       -0.68467   0.00176   0.05516   0.06057   0.11616  -0.56850
   D33       -2.79544   0.00242   0.05675   0.06514   0.12230  -2.67315
   D34       -1.42187  -0.00195  -0.05630  -0.05721  -0.11395  -1.53582
   D35        2.76202  -0.00214  -0.05869  -0.05796  -0.11703   2.64499
   D36        0.65124  -0.00148  -0.05710  -0.05339  -0.11090   0.54035
   D37        0.76784  -0.00357  -0.01416  -0.05092  -0.06656   0.70129
   D38       -1.37936  -0.00109  -0.02166  -0.02787  -0.05111  -1.43046
   D39        2.81592  -0.00036  -0.02067  -0.02514  -0.04794   2.76798
   D40       -2.34266  -0.00217   0.03529  -0.00529   0.03103  -2.31163
   D41        1.79333   0.00030   0.02779   0.01776   0.04648   1.83980
   D42       -0.29458   0.00104   0.02878   0.02048   0.04965  -0.24493
   D43        3.11294   0.00059   0.03064   0.03008   0.05838  -3.11186
   D44       -0.09346  -0.00075  -0.02835   0.00443  -0.02504  -0.11851
   D45       -0.06028  -0.00115  -0.02050  -0.01588  -0.03664  -0.09692
   D46        3.01650  -0.00250  -0.07950  -0.04153  -0.12007   2.89644
   D47       -1.39758  -0.00283  -0.02271  -0.04063  -0.06347  -1.46104
   D48        0.70528  -0.00228  -0.02275  -0.03723  -0.06003   0.64525
   D49        2.69529  -0.00311  -0.02435  -0.03285  -0.05741   2.63787
   D50        0.62696  -0.00088  -0.02527  -0.03228  -0.05763   0.56933
   D51        2.72981  -0.00033  -0.02531  -0.02888  -0.05420   2.67562
   D52       -1.56336  -0.00116  -0.02691  -0.02451  -0.05158  -1.61494
   D53        2.71111  -0.00056  -0.02421  -0.02705  -0.05119   2.65992
   D54       -1.46922  -0.00001  -0.02425  -0.02365  -0.04775  -1.51698
   D55        0.52079  -0.00084  -0.02585  -0.01928  -0.04514   0.47565
   D56       -1.65461   0.00058  -0.00179   0.01340   0.01138  -1.64323
   D57        2.51941  -0.00026  -0.00028   0.00873   0.00828   2.52769
   D58        0.39330   0.00078   0.00408   0.00454   0.00825   0.40155
   D59        1.54180   0.00174   0.04833   0.03752   0.08603   1.62783
   D60       -0.56737   0.00090   0.04984   0.03285   0.08293  -0.48443
   D61       -2.69348   0.00194   0.05419   0.02867   0.08290  -2.61058
   D62       -1.09251   0.00446   0.08080   0.15053   0.23066  -0.86185
   D63        2.03261   0.00567   0.10877   0.17152   0.28017   2.31279
   D64        1.98166   0.00294   0.01924   0.12234   0.14170   2.12336
   D65       -1.17640   0.00415   0.04722   0.14333   0.19121  -0.98519
   D66       -0.62343  -0.00004   0.01877   0.01223   0.03104  -0.59239
   D67        1.43319   0.00098   0.02702   0.00869   0.03571   1.46890
   D68       -2.71699   0.00084   0.01816   0.01727   0.03566  -2.68133
   D69       -2.74760  -0.00009   0.01488   0.01380   0.02862  -2.71898
   D70       -0.69098   0.00093   0.02314   0.01025   0.03329  -0.65769
   D71        1.44203   0.00079   0.01427   0.01883   0.03324   1.47527
   D72        1.54904  -0.00093   0.01491   0.00356   0.01869   1.56773
   D73       -2.67752   0.00010   0.02316   0.00002   0.02336  -2.65417
   D74       -0.54452  -0.00005   0.01430   0.00860   0.02331  -0.52121
   D75       -0.00858   0.00072  -0.01860   0.02770   0.00894   0.00035
   D76        3.05948   0.00121  -0.02200   0.04979   0.02793   3.08741
   D77       -3.13435  -0.00048  -0.04590   0.00746  -0.03832   3.11052
   D78       -0.06629   0.00001  -0.04929   0.02954  -0.01932  -0.08561
   D79       -2.50201  -0.00006   0.04301  -0.01466   0.02835  -2.47367
   D80        0.59985   0.00052   0.03818   0.00629   0.04443   0.64428
   D81        0.64870  -0.00045   0.05145  -0.03019   0.02131   0.67000
   D82       -2.53262   0.00014   0.04663  -0.00924   0.03739  -2.49523
   D83       -0.00944  -0.00028   0.00536  -0.01164  -0.00611  -0.01555
   D84       -3.07457  -0.00111   0.00903  -0.03665  -0.02724  -3.10181
   D85        3.12357   0.00010  -0.00256   0.00312   0.00054   3.12411
   D86        0.05845  -0.00073   0.00111  -0.02188  -0.02059   0.03785
   D87        3.06538  -0.00227  -0.00484  -0.10476  -0.10929   2.95609
   D88       -0.05863  -0.00190  -0.00425  -0.09228  -0.09622  -0.15484
   D89       -0.20862  -0.00137  -0.02391  -0.04807  -0.07230  -0.28092
   D90        2.95055  -0.00101  -0.02332  -0.03560  -0.05922   2.89133
   D91       -0.16379   0.00108  -0.02247   0.05146   0.02760  -0.13620
   D92        2.77847  -0.00004  -0.05438   0.04471  -0.01020   2.76827
   D93        3.10196   0.00027  -0.00479  -0.00117  -0.00694   3.09502
   D94       -0.23896  -0.00085  -0.03669  -0.00792  -0.04473  -0.28370
   D95       -3.13649   0.00017  -0.00096   0.00565   0.00474  -3.13176
   D96       -0.01389  -0.00020  -0.00271  -0.00463  -0.00729  -0.02118
   D97       -0.01180  -0.00021  -0.00150  -0.00642  -0.00792  -0.01972
   D98        3.11081  -0.00058  -0.00325  -0.01670  -0.01995   3.09086
   D99        3.13124   0.00000   0.00007  -0.00215  -0.00203   3.12921
   D100      -0.01721  -0.00012  -0.00070  -0.00553  -0.00618  -0.02339
   D101       0.00627   0.00031   0.00072   0.00945   0.01016   0.01643
   D102       3.14100   0.00019  -0.00005   0.00608   0.00601  -3.13618
   D103       0.00722  -0.00003   0.00091  -0.00056   0.00035   0.00757
   D104       3.14052  -0.00005   0.00070  -0.00162  -0.00093   3.13959
   D105      -3.11573   0.00033   0.00268   0.00953   0.01224  -3.10349
   D106       0.01757   0.00030   0.00247   0.00847   0.01096   0.02853
   D107       0.00400  -0.00018   0.00065  -0.00549  -0.00483  -0.00083
   D108       3.13977  -0.00012  -0.00054  -0.00339  -0.00393   3.13583
   D109      -3.13081  -0.00006   0.00141  -0.00211  -0.00069  -3.13150
   D110       0.00495   0.00000   0.00021  -0.00001   0.00021   0.00516
   D111       0.00339   0.00017   0.00050   0.00485   0.00534   0.00874
   D112       3.14011   0.00007   0.00067   0.00150   0.00216  -3.14091
   D113      -3.12981   0.00019   0.00071   0.00592   0.00664  -3.12317
   D114       0.00691   0.00009   0.00088   0.00257   0.00345   0.01036
   D115      -0.00890  -0.00007  -0.00127  -0.00187  -0.00315  -0.01205
   D116       3.13756   0.00003  -0.00144   0.00148   0.00003   3.13760
   D117       3.13857  -0.00013  -0.00006  -0.00399  -0.00405   3.13452
   D118       0.00185  -0.00003  -0.00023  -0.00064  -0.00087   0.00098
   D119       2.17817   0.00145   0.02568   0.05989   0.08558   2.26376
   D120      -2.00962   0.00232   0.01558   0.06991   0.08552  -1.92410
   D121       0.13651   0.00055   0.02474   0.04728   0.07207   0.20858
   D122      -0.74247   0.00209   0.06432   0.06479   0.12906  -0.61341
   D123       1.35292   0.00296   0.05422   0.07481   0.12900   1.48191
   D124      -2.78413   0.00119   0.06337   0.05219   0.11555  -2.66859
   D125       3.12743   0.00040  -0.00104   0.01194   0.01075   3.13818
   D126       0.03888   0.00001   0.00353  -0.00008   0.00336   0.04224
   D127       0.02440  -0.00019   0.00375  -0.00872  -0.00497   0.01942
   D128      -3.06416  -0.00058   0.00832  -0.02073  -0.01236  -3.07652
   D129      -3.12692  -0.00009   0.00175  -0.00607  -0.00447  -3.13140
   D130       0.03457  -0.00021   0.00303  -0.00990  -0.00700   0.02757
   D131      -0.02345   0.00036  -0.00266   0.01332   0.01070  -0.01276
   D132       3.13804   0.00023  -0.00138   0.00949   0.00817  -3.13697
   D133      -0.00773  -0.00007  -0.00198  -0.00095  -0.00297  -0.01070
   D134      -3.13150  -0.00009   0.00065  -0.00228  -0.00164  -3.13314
   D135       3.08097   0.00029  -0.00651   0.01056   0.00401   3.08499
   D136      -0.04281   0.00027  -0.00388   0.00923   0.00535  -0.03746
   D137       0.00573  -0.00025  -0.00022  -0.00820  -0.00845  -0.00272
   D138      -3.13163  -0.00015   0.00073  -0.00484  -0.00411  -3.13574
   D139       3.12731  -0.00012  -0.00154  -0.00438  -0.00597   3.12134
   D140      -0.01004  -0.00002  -0.00059  -0.00103  -0.00163  -0.01167
   D141      -0.01071   0.00020  -0.00103   0.00649   0.00548  -0.00523
   D142      -3.13951   0.00003   0.00082   0.00063   0.00147  -3.13804
   D143       3.11294   0.00022  -0.00367   0.00781   0.00413   3.11707
   D144      -0.01586   0.00005  -0.00182   0.00195   0.00012  -0.01574
   D145       0.01170  -0.00004   0.00213  -0.00198   0.00018   0.01187
   D146       3.14050   0.00012   0.00029   0.00388   0.00418  -3.13850
   D147      -3.13416  -0.00015   0.00118  -0.00536  -0.00419  -3.13835
   D148      -0.00536   0.00002  -0.00067   0.00050  -0.00018  -0.00554
   D149      -0.71569   0.00056   0.03198   0.01710   0.04911  -0.66658
   D150       1.34063   0.00070   0.03053   0.01670   0.04721   1.38784
   D151      -2.81785  -0.00013   0.02768   0.00261   0.03029  -2.78756
   D152       2.34169   0.00139   0.02810   0.04366   0.07177   2.41346
   D153      -1.88518   0.00153   0.02664   0.04325   0.06987  -1.81530
   D154       0.23953   0.00071   0.02379   0.02916   0.05295   0.29248
         Item               Value     Threshold  Converged?
 Maximum Force            0.010081     0.000450     NO 
 RMS     Force            0.002071     0.000300     NO 
 Maximum Displacement     1.451829     0.001800     NO 
 RMS     Displacement     0.326610     0.001200     NO 
 Predicted change in Energy=-1.941097D-02
 Lowest energy point so far.  Saving SCF results.
 GradGradGradGradGradGradGradGradGradGradGradGradGradGradGradGradGradGrad

 Leave Link  103 at Thu Dec 13 10:19:45 2018, MaxMem=   939524096 cpu:         2.4
 (Enter /pbs_home/pkowalski/g09d01/g09/l202.exe)
 Stoichiometry    C29H22F6S2
 Framework group  C1[X(C29H22F6S2)]
 Deg. of freedom   171
 Full point group                 C1      NOp   1
 RotChk:  IX=0 Diff= 8.23D-02
 Largest Abelian subgroup         C1      NOp   1
 Largest concise Abelian subgroup C1      NOp   1
                         Standard orientation:                         
 ---------------------------------------------------------------------
 Center     Atomic      Atomic             Coordinates (Angstroms)
 Number     Number       Type             X           Y           Z
 ---------------------------------------------------------------------
      1         16           0        2.127166   -1.807635    1.460269
      2         16           0       -1.968849   -2.091086   -1.065965
      3          9           0       -2.343789    3.209805    0.224688
      4          9           0       -1.238274    3.585326   -1.606997
      5          9           0        0.044400    5.011649    0.205655
      6          9           0       -0.395351    3.557891    1.772452
[truncated: 2,550,009 more chars]
