# Supplementary material for: Wide-range IR spectra of diarylethene derivatives and their simulation using the density functional theory
Source: Sci Rep. 2022 Oct 7;12:16834. doi: 10.1038/s41598-022-20264-x (PMC9546887; doi:10.1038/s41598-022-20264-x)
Supplement: Supplementary file 1 — Supplementary Information 1. [file 41598_2022_20264_MOESM1_ESM.zip › IR_files/1_0018/open/open_m06l_air_D3.log]

 Entering Gaussian System, Link 0=g09
 Input=open_m06l_air_D3.gjf
 Output=open_m06l_air_D3.log
 AtFile(1): /pbs_home/ewapastorczak/DAE/0068/Def2SVP.gbs
            H     0
            S   3   1.00
                 13.0107010              0.19682158E-01
                  1.9622572              0.13796524
                  0.44453796             0.47831935
            S   1   1.00
                  0.12194962             1.0000000
            P   1   1.00
                  0.8000000              1.0000000
            ****
            C     0
            S   5   1.00
               1238.4016938              0.54568832082E-02
                186.29004992             0.40638409211E-01
                 42.251176346            0.18025593888
                 11.676557932            0.46315121755
                  3.5930506482           0.44087173314
            S   1   1.00
                  0.40245147363          1.0000000
            S   1   1.00
                  0.13090182668          1.0000000
            P   3   1.00
                  9.4680970621           0.38387871728E-01
                  2.0103545142           0.21117025112
                  0.54771004707          0.51328172114
            P   1   1.00
                  0.15268613795          1.0000000
            D   1   1.00
                  0.8000000              1.0000000
            ****
            F     0
            S   5   1.00
               2894.8325990             -0.53408255515E-02
                435.41939120            -0.39904258866E-01
                 98.843328866           -0.17912768038
                 27.485198001           -0.46758090825
                  8.5405498171          -0.44653131020
            S   1   1.00
                  1.0654578038           1.0000000
            S   1   1.00
                  0.33247346748          1.0000000
            P   3   1.00
                 22.696633924           -0.45212874436E-01
                  4.9872339257          -0.23754317067
                  1.3491613954          -0.51287353587
            P   1   1.00
                  0.34829881977          1.0000000
            D   1   1.00
                  1.4000000              1.0000000
            ****
            S     0
            S   5   1.00
               9184.9303010             -0.22294387756E-02
               1381.5105503             -0.16683029937E-01
                313.87147580            -0.75262436116E-01
                 88.053870623           -0.19376827038
                 27.039914905           -0.17718020803
            S   3   1.00
                 45.648731303           -0.10736062573
                  4.9664522326           0.65066293018
                  2.0116242047           0.59712155354
            S   1   1.00
                  0.35661077013          1.0000000
            S   1   1.00
                  0.13507221477          1.0000000
            P   5   1.00
                261.98233439            -0.92729929822E-02
                 61.306894736           -0.66547669241E-01
                 19.103729887           -0.24828595903
                  6.6567720378          -0.48703847402
                  2.3959635161          -0.39337850312
            P   1   1.00
                  0.61776161679          1.0000000
            P   1   1.00
                  0.16993376871          1.0000000
            D   1   1.00
                  0.5500000              1.0000000
            ****
 Initial command:
 /pbs_home/pkowalski/g09d01/g09/l1.exe "/pbs_home/daria/obliczenia/0018/open/M06L/Gau-8588.inp" -scrdir="/pbs_home/daria/obliczenia/0018/open/M06L/"
 Entering Link 1 = /pbs_home/pkowalski/g09d01/g09/l1.exe PID=      8589.
  
 Copyright (c) 1988,1990,1992,1993,1995,1998,2003,2009,2013,
            Gaussian, Inc.  All Rights Reserved.
  
 This is part of the Gaussian(R) 09 program.  It is based on
 the Gaussian(R) 03 system (copyright 2003, Gaussian, Inc.),
 the Gaussian(R) 98 system (copyright 1998, Gaussian, Inc.),
 the Gaussian(R) 94 system (copyright 1995, Gaussian, Inc.),
 the Gaussian 92(TM) system (copyright 1992, Gaussian, Inc.),
 the Gaussian 90(TM) system (copyright 1990, Gaussian, Inc.),
 the Gaussian 88(TM) system (copyright 1988, Gaussian, Inc.),
 the Gaussian 86(TM) system (copyright 1986, Carnegie Mellon
 University), and the Gaussian 82(TM) system (copyright 1983,
 Carnegie Mellon University). Gaussian is a federally registered
 trademark of Gaussian, Inc.
  
 This software contains proprietary and confidential information,
 including trade secrets, belonging to Gaussian, Inc.
  
 This software is provided under written license and may be
 used, copied, transmitted, or stored only in accord with that
 written license.
  
 The following legend is applicable only to US Government
 contracts under FAR:
  
                    RESTRICTED RIGHTS LEGEND
  
 Use, reproduction and disclosure by the US Government is
 subject to restrictions as set forth in subparagraphs (a)
 and (c) of the Commercial Computer Software - Restricted
 Rights clause in FAR 52.227-19.
  
 Gaussian, Inc.
 340 Quinnipiac St., Bldg. 40, Wallingford CT 06492
  
  
 ---------------------------------------------------------------
 Warning -- This program may not be used in any manner that
 competes with the business of Gaussian, Inc. or will provide
 assistance to any competitor of Gaussian, Inc.  The licensee
 of this program is prohibited from giving any competitor of
 Gaussian, Inc. access to this program.  By using this program,
 the user acknowledges that Gaussian, Inc. is engaged in the
 business of creating and licensing software in the field of
 computational chemistry and represents and warrants to the
 licensee that it is not a competitor of Gaussian, Inc. and that
 it will not use this program in any manner prohibited above.
 ---------------------------------------------------------------
  

 Cite this work as:
 Gaussian 09, Revision D.01,
 M. J. Frisch, G. W. Trucks, H. B. Schlegel, G. E. Scuseria, 
 M. A. Robb, J. R. Cheeseman, G. Scalmani, V. Barone, B. Mennucci, 
 G. A. Petersson, H. Nakatsuji, M. Caricato, X. Li, H. P. Hratchian, 
 A. F. Izmaylov, J. Bloino, G. Zheng, J. L. Sonnenberg, M. Hada, 
 M. Ehara, K. Toyota, R. Fukuda, J. Hasegawa, M. Ishida, T. Nakajima, 
 Y. Honda, O. Kitao, H. Nakai, T. Vreven, J. A. Montgomery, Jr., 
 J. E. Peralta, F. Ogliaro, M. Bearpark, J. J. Heyd, E. Brothers, 
 K. N. Kudin, V. N. Staroverov, T. Keith, R. Kobayashi, J. Normand, 
 K. Raghavachari, A. Rendell, J. C. Burant, S. S. Iyengar, J. Tomasi, 
 M. Cossi, N. Rega, J. M. Millam, M. Klene, J. E. Knox, J. B. Cross, 
 V. Bakken, C. Adamo, J. Jaramillo, R. Gomperts, R. E. Stratmann, 
 O. Yazyev, A. J. Austin, R. Cammi, C. Pomelli, J. W. Ochterski, 
 R. L. Martin, K. Morokuma, V. G. Zakrzewski, G. A. Voth, 
 P. Salvador, J. J. Dannenberg, S. Dapprich, A. D. Daniels, 
 O. Farkas, J. B. Foresman, J. V. Ortiz, J. Cioslowski, 
 and D. J. Fox, Gaussian, Inc., Wallingford CT, 2013.
 
 ******************************************
 Gaussian 09:  ES64L-G09RevD.01 24-Apr-2013
                13-Dec-2018 
 ******************************************
 %chk=dae0068freq_open_m06l_air_D3.chk
 %NProcShared=8
 Will use up to    8 processors via shared memory.
 %Mem=7GB
 --------------------------------------------------
 #P opt freq=Raman M06L/Gen EmpiricalDispersion=GD3
 --------------------------------------------------
 1/14=-1,18=20,19=15,26=3,38=1/1,3;
 2/9=110,12=2,17=6,18=5,40=1/2;
 3/5=7,11=2,16=1,25=1,30=1,71=1,74=-53,124=31/1,2,3;
 4//1;
 5/5=2,38=5/2;
 6/7=2,8=2,9=2,10=2,28=1/1;
 7//1,2,3,16;
 1/14=-1,18=20,19=15,26=3/3(2);
 2/9=110/2;
 99//99;
 2/9=110/2;
 3/5=7,6=1,11=2,16=1,25=1,30=1,71=1,74=-53,82=7,124=31/1,2,3;
 4/5=5,16=3,69=1/1;
 5/5=2,38=5/2;
 7//1,2,3,16;
 1/14=-1,18=20,19=15,26=3/3(-5);
 2/9=110/2;
 6/7=2,8=2,9=2,10=2,19=2,28=1/1;
 99/9=1/99;
 Leave Link    1 at Thu Dec 13 09:21:48 2018, MaxMem=   939524096 cpu:         1.0
 (Enter /pbs_home/pkowalski/g09d01/g09/l101.exe)
 -------------------
 Title Card Required
 -------------------
 Symbolic Z-matrix:
 Charge =  0 Multiplicity = 1
 S1                    1.99062  -2.18701   1.44623 
 S2                   -1.49883  -1.95076  -0.28828 
 F3                   -2.43817   3.31493  -0.00919 
 F4                   -0.64095   3.76781  -1.31656 
 F5                   -0.23505   4.98433   1.13158 
 F6                   -1.13007   3.19521   2.17979 
 F7                    1.8307    3.4464    0.24342 
 F8                    1.42817   2.75012   2.36925 
 C9                   -1.28177   0.5992   -1.17052 
 C10                  -0.57639  -0.70681  -1.16138 
 C11                   0.88506  -0.79594   1.61942 
 C12                  -0.6438    1.66289  -0.2425 
 C13                  -1.08463   3.11245  -0.18033 
 C14                   0.48261   1.52957   0.51554 
 C15                  -0.38768   3.60973   1.07953 
 C16                   0.91299   2.84734   1.08756 
 C17                   1.32045   0.29016   0.71196 
 C18                   0.48104  -0.43798   3.01189 
 C19                   0.13134  -1.12317  -2.40639 
 C20                   3.10997  -1.22625   0.39159 
 C21                  -3.00187  -0.97476  -0.47678 
 C22                  -4.33954  -1.63648  -0.17246 
 C23                  -5.59487  -0.97704  -0.20535 
 C24                  -4.35524  -3.01098   0.18068 
 C25                  -6.78208  -1.65481   0.09134 
 C26                  -5.54578  -3.68041   0.47459 
 C27                  -6.75883  -3.00346   0.42949 
 C28                  -2.74197   0.28133  -0.93308 
 C29                  -3.77259   1.30337  -1.31819 
 C30                   4.41722  -1.8446   -0.01566 
 C31                   5.57562  -1.08179  -0.28411 
 C32                   4.52322  -3.25058  -0.0854 
 C33                   6.7774   -1.70282  -0.63826 
 C34                   5.72629  -3.86542  -0.44363 
 C35                   6.85155  -3.09221  -0.72406 
 C36                   2.63283  -0.00165   0.06269 
 C37                   3.23781   0.9883   -0.90056 
 H38                   1.36057  -0.06325   3.57647 
 H39                   0.07115  -1.33326   3.52385 
 H40                  -0.30382   0.34682   2.9921 
 H41                   0.75256  -2.01985  -2.20139 
 H42                   0.79394  -0.30477  -2.75703 
 H43                  -0.60843  -1.36099  -3.19933 
 H44                  -5.71879   0.05472  -0.44413 
 H45                  -3.4514   -3.59835   0.23435 
 H46                  -7.72724  -1.12736   0.05998 
 H47                  -5.52483  -4.73011   0.7388 
 H48                  -7.68041  -3.52304   0.65828 
 H49                  -4.45895   0.87431  -2.07775 
 H50                  -4.31929   1.66733  -0.42454 
 H51                  -3.29964   2.17026  -1.82088 
 H52                   5.5862   -0.00791  -0.1908 
 H53                   3.67274  -3.88594   0.12194 
 H54                   7.65682  -1.10374  -0.83722 
 H55                   5.78541  -4.94469  -0.50174 
 H56                   7.7836   -3.56997  -0.99716 
 H57                   2.46513   1.27679  -1.64317 
 H58                   3.57915   1.89083  -0.3576 
 H59                   4.06084   0.58098  -1.50939 
 
 NAtoms=     59 NQM=       59 NQMF=       0 NMMI=      0 NMMIF=      0
                NMic=       0 NMicF=      0.
                    Isotopes and Nuclear Properties:
 (Nuclear quadrupole moments (NQMom) in fm**2, nuclear magnetic moments (NMagM)
  in nuclear magnetons)

  Atom         1           2           3           4           5           6           7           8           9          10
 IAtWgt=          32          32          19          19          19          19          19          19          12          12
 AtmWgt=  31.9720718  31.9720718  18.9984033  18.9984033  18.9984033  18.9984033  18.9984033  18.9984033  12.0000000  12.0000000
 NucSpn=           0           0           1           1           1           1           1           1           0           0
 AtZEff=   0.0000000   0.0000000   0.0000000   0.0000000   0.0000000   0.0000000   0.0000000   0.0000000   0.0000000   0.0000000
 NQMom=    0.0000000   0.0000000   0.0000000   0.0000000   0.0000000   0.0000000   0.0000000   0.0000000   0.0000000   0.0000000
 NMagM=    0.0000000   0.0000000   2.6288670   2.6288670   2.6288670   2.6288670   2.6288670   2.6288670   0.0000000   0.0000000
 AtZNuc=  16.0000000  16.0000000   9.0000000   9.0000000   9.0000000   9.0000000   9.0000000   9.0000000   6.0000000   6.0000000

  Atom        11          12          13          14          15          16          17          18          19          20
 IAtWgt=          12          12          12          12          12          12          12          12          12          12
 AtmWgt=  12.0000000  12.0000000  12.0000000  12.0000000  12.0000000  12.0000000  12.0000000  12.0000000  12.0000000  12.0000000
 NucSpn=           0           0           0           0           0           0           0           0           0           0
 AtZEff=   0.0000000   0.0000000   0.0000000   0.0000000   0.0000000   0.0000000   0.0000000   0.0000000   0.0000000   0.0000000
 NQMom=    0.0000000   0.0000000   0.0000000   0.0000000   0.0000000   0.0000000   0.0000000   0.0000000   0.0000000   0.0000000
 NMagM=    0.0000000   0.0000000   0.0000000   0.0000000   0.0000000   0.0000000   0.0000000   0.0000000   0.0000000   0.0000000
 AtZNuc=   6.0000000   6.0000000   6.0000000   6.0000000   6.0000000   6.0000000   6.0000000   6.0000000   6.0000000   6.0000000

  Atom        21          22          23          24          25          26          27          28          29          30
 IAtWgt=          12          12          12          12          12          12          12          12          12          12
 AtmWgt=  12.0000000  12.0000000  12.0000000  12.0000000  12.0000000  12.0000000  12.0000000  12.0000000  12.0000000  12.0000000
 NucSpn=           0           0           0           0           0           0           0           0           0           0
 AtZEff=   0.0000000   0.0000000   0.0000000   0.0000000   0.0000000   0.0000000   0.0000000   0.0000000   0.0000000   0.0000000
 NQMom=    0.0000000   0.0000000   0.0000000   0.0000000   0.0000000   0.0000000   0.0000000   0.0000000   0.0000000   0.0000000
 NMagM=    0.0000000   0.0000000   0.0000000   0.0000000   0.0000000   0.0000000   0.0000000   0.0000000   0.0000000   0.0000000
 AtZNuc=   6.0000000   6.0000000   6.0000000   6.0000000   6.0000000   6.0000000   6.0000000   6.0000000   6.0000000   6.0000000

  Atom        31          32          33          34          35          36          37          38          39          40
 IAtWgt=          12          12          12          12          12          12          12           1           1           1
 AtmWgt=  12.0000000  12.0000000  12.0000000  12.0000000  12.0000000  12.0000000  12.0000000   1.0078250   1.0078250   1.0078250
 NucSpn=           0           0           0           0           0           0           0           1           1           1
 AtZEff=   0.0000000   0.0000000   0.0000000   0.0000000   0.0000000   0.0000000   0.0000000   0.0000000   0.0000000   0.0000000
 NQMom=    0.0000000   0.0000000   0.0000000   0.0000000   0.0000000   0.0000000   0.0000000   0.0000000   0.0000000   0.0000000
 NMagM=    0.0000000   0.0000000   0.0000000   0.0000000   0.0000000   0.0000000   0.0000000   2.7928460   2.7928460   2.7928460
 AtZNuc=   6.0000000   6.0000000   6.0000000   6.0000000   6.0000000   6.0000000   6.0000000   1.0000000   1.0000000   1.0000000

  Atom        41          42          43          44          45          46          47          48          49          50
 IAtWgt=           1           1           1           1           1           1           1           1           1           1
 AtmWgt=   1.0078250   1.0078250   1.0078250   1.0078250   1.0078250   1.0078250   1.0078250   1.0078250   1.0078250   1.0078250
 NucSpn=           1           1           1           1           1           1           1           1           1           1
 AtZEff=   0.0000000   0.0000000   0.0000000   0.0000000   0.0000000   0.0000000   0.0000000   0.0000000   0.0000000   0.0000000
 NQMom=    0.0000000   0.0000000   0.0000000   0.0000000   0.0000000   0.0000000   0.0000000   0.0000000   0.0000000   0.0000000
 NMagM=    2.7928460   2.7928460   2.7928460   2.7928460   2.7928460   2.7928460   2.7928460   2.7928460   2.7928460   2.7928460
 AtZNuc=   1.0000000   1.0000000   1.0000000   1.0000000   1.0000000   1.0000000   1.0000000   1.0000000   1.0000000   1.0000000

  Atom        51          52          53          54          55          56          57          58          59
 IAtWgt=           1           1           1           1           1           1           1           1           1
 AtmWgt=   1.0078250   1.0078250   1.0078250   1.0078250   1.0078250   1.0078250   1.0078250   1.0078250   1.0078250
 NucSpn=           1           1           1           1           1           1           1           1           1
 AtZEff=   0.0000000   0.0000000   0.0000000   0.0000000   0.0000000   0.0000000   0.0000000   0.0000000   0.0000000
 NQMom=    0.0000000   0.0000000   0.0000000   0.0000000   0.0000000   0.0000000   0.0000000   0.0000000   0.0000000
 NMagM=    2.7928460   2.7928460   2.7928460   2.7928460   2.7928460   2.7928460   2.7928460   2.7928460   2.7928460
 AtZNuc=   1.0000000   1.0000000   1.0000000   1.0000000   1.0000000   1.0000000   1.0000000   1.0000000   1.0000000
 Leave Link  101 at Thu Dec 13 09:21:48 2018, MaxMem=   939524096 cpu:         2.9
 (Enter /pbs_home/pkowalski/g09d01/g09/l103.exe)

 GradGradGradGradGradGradGradGradGradGradGradGradGradGradGradGradGradGrad
 Berny optimization.
 Initialization pass.
                           ----------------------------
                           !    Initial Parameters    !
                           ! (Angstroms and Degrees)  !
 --------------------------                            --------------------------
 ! Name  Definition              Value          Derivative Info.                !
 --------------------------------------------------------------------------------
 ! R1    R(1,11)                 1.7853         estimate D2E/DX2                !
 ! R2    R(1,20)                 1.8134         estimate D2E/DX2                !
 ! R3    R(2,10)                 1.7778         estimate D2E/DX2                !
 ! R4    R(2,21)                 1.802          estimate D2E/DX2                !
 ! R5    R(3,13)                 1.3793         estimate D2E/DX2                !
 ! R6    R(4,13)                 1.3847         estimate D2E/DX2                !
 ! R7    R(5,15)                 1.384          estimate D2E/DX2                !
 ! R8    R(6,15)                 1.3905         estimate D2E/DX2                !
 ! R9    R(7,16)                 1.3833         estimate D2E/DX2                !
 ! R10   R(8,16)                 1.3848         estimate D2E/DX2                !
 ! R11   R(9,10)                 1.4843         estimate D2E/DX2                !
 ! R12   R(9,12)                 1.5491         estimate D2E/DX2                !
 ! R13   R(9,28)                 1.5131         estimate D2E/DX2                !
 ! R14   R(10,19)                1.4914         estimate D2E/DX2                !
 ! R15   R(11,17)                1.4808         estimate D2E/DX2                !
 ! R16   R(11,18)                1.4934         estimate D2E/DX2                !
 ! R17   R(12,13)                1.5164         estimate D2E/DX2                !
 ! R18   R(12,14)                1.3643         estimate D2E/DX2                !
 ! R19   R(13,15)                1.5232         estimate D2E/DX2                !
 ! R20   R(14,16)                1.4997         estimate D2E/DX2                !
 ! R21   R(14,17)                1.5089         estimate D2E/DX2                !
 ! R22   R(15,16)                1.5077         estimate D2E/DX2                !
 ! R23   R(17,36)                1.493          estimate D2E/DX2                !
 ! R24   R(18,38)                1.1103         estimate D2E/DX2                !
 ! R25   R(18,39)                1.1098         estimate D2E/DX2                !
 ! R26   R(18,40)                1.1101         estimate D2E/DX2                !
 ! R27   R(19,41)                1.1099         estimate D2E/DX2                !
 ! R28   R(19,42)                1.1098         estimate D2E/DX2                !
 ! R29   R(19,43)                1.1102         estimate D2E/DX2                !
 ! R30   R(20,30)                1.5024         estimate D2E/DX2                !
 ! R31   R(20,36)                1.3548         estimate D2E/DX2                !
 ! R32   R(21,22)                1.5231         estimate D2E/DX2                !
 ! R33   R(21,28)                1.3614         estimate D2E/DX2                !
 ! R34   R(22,23)                1.4184         estimate D2E/DX2                !
 ! R35   R(22,24)                1.4192         estimate D2E/DX2                !
 ! R36   R(23,25)                1.3989         estimate D2E/DX2                !
 ! R37   R(23,44)                1.0662         estimate D2E/DX2                !
 ! R38   R(24,26)                1.3971         estimate D2E/DX2                !
 ! R39   R(24,45)                1.0793         estimate D2E/DX2                !
 ! R40   R(25,27)                1.3906         estimate D2E/DX2                !
 ! R41   R(25,46)                1.0828         estimate D2E/DX2                !
 ! R42   R(26,27)                1.3899         estimate D2E/DX2                !
 ! R43   R(26,47)                1.0826         estimate D2E/DX2                !
 ! R44   R(27,48)                1.0824         estimate D2E/DX2                !
 ! R45   R(28,29)                1.5017         estimate D2E/DX2                !
 ! R46   R(29,49)                1.11           estimate D2E/DX2                !
 ! R47   R(29,50)                1.109          estimate D2E/DX2                !
 ! R48   R(29,51)                1.1081         estimate D2E/DX2                !
 ! R49   R(30,31)                1.4127         estimate D2E/DX2                !
 ! R50   R(30,32)                1.4117         estimate D2E/DX2                !
 ! R51   R(31,33)                1.3984         estimate D2E/DX2                !
 ! R52   R(31,52)                1.078          estimate D2E/DX2                !
 ! R53   R(32,34)                1.3978         estimate D2E/DX2                !
 ! R54   R(32,53)                1.0817         estimate D2E/DX2                !
 ! R55   R(33,35)                1.394          estimate D2E/DX2                !
 ! R56   R(33,54)                1.0825         estimate D2E/DX2                !
 ! R57   R(34,35)                1.3938         estimate D2E/DX2                !
 ! R58   R(34,55)                1.0825         estimate D2E/DX2                !
 ! R59   R(35,56)                1.0824         estimate D2E/DX2                !
 ! R60   R(36,37)                1.5079         estimate D2E/DX2                !
 ! R61   R(37,57)                1.1098         estimate D2E/DX2                !
 ! R62   R(37,58)                1.1072         estimate D2E/DX2                !
 ! R63   R(37,59)                1.1018         estimate D2E/DX2                !
 ! A1    A(11,1,20)             91.4809         estimate D2E/DX2                !
 ! A2    A(10,2,21)             90.1389         estimate D2E/DX2                !
 ! A3    A(10,9,12)            113.8759         estimate D2E/DX2                !
 ! A4    A(10,9,28)            105.8301         estimate D2E/DX2                !
 ! A5    A(12,9,28)            116.5937         estimate D2E/DX2                !
 ! A6    A(2,10,9)             111.8452         estimate D2E/DX2                !
 ! A7    A(2,10,19)            117.4425         estimate D2E/DX2                !
 ! A8    A(9,10,19)            117.7746         estimate D2E/DX2                !
 ! A9    A(1,11,17)            109.2674         estimate D2E/DX2                !
 ! A10   A(1,11,18)            116.4068         estimate D2E/DX2                !
 ! A11   A(17,11,18)           118.3685         estimate D2E/DX2                !
 ! A12   A(9,12,13)            124.141          estimate D2E/DX2                !
 ! A13   A(9,12,14)            127.2869         estimate D2E/DX2                !
 ! A14   A(13,12,14)           108.0994         estimate D2E/DX2                !
 ! A15   A(3,13,4)             110.2907         estimate D2E/DX2                !
 ! A16   A(3,13,12)            115.5124         estimate D2E/DX2                !
 ! A17   A(3,13,15)            107.3649         estimate D2E/DX2                !
 ! A18   A(4,13,12)            109.0046         estimate D2E/DX2                !
 ! A19   A(4,13,15)            112.183          estimate D2E/DX2                !
 ! A20   A(12,13,15)           102.2965         estimate D2E/DX2                !
 ! A21   A(12,14,16)           111.2859         estimate D2E/DX2                !
 ! A22   A(12,14,17)           127.667          estimate D2E/DX2                !
 ! A23   A(16,14,17)           120.8494         estimate D2E/DX2                !
 ! A24   A(5,15,6)             108.9778         estimate D2E/DX2                !
 ! A25   A(5,15,13)            113.941          estimate D2E/DX2                !
 ! A26   A(5,15,16)            114.0096         estimate D2E/DX2                !
 ! A27   A(6,15,13)            108.2308         estimate D2E/DX2                !
 ! A28   A(6,15,16)            107.7965         estimate D2E/DX2                !
 ! A29   A(13,15,16)           103.5352         estimate D2E/DX2                !
 ! A30   A(7,16,8)             110.3888         estimate D2E/DX2                !
 ! A31   A(7,16,14)            109.7645         estimate D2E/DX2                !
 ! A32   A(7,16,15)            110.493          estimate D2E/DX2                !
 ! A33   A(8,16,14)            113.4604         estimate D2E/DX2                !
 ! A34   A(8,16,15)            111.1854         estimate D2E/DX2                !
 ! A35   A(14,16,15)           101.229          estimate D2E/DX2                !
 ! A36   A(11,17,14)           121.2646         estimate D2E/DX2                !
 ! A37   A(11,17,36)           112.4332         estimate D2E/DX2                !
 ! A38   A(14,17,36)           126.3019         estimate D2E/DX2                !
 ! A39   A(11,18,38)           109.9205         estimate D2E/DX2                !
 ! A40   A(11,18,39)           109.6747         estimate D2E/DX2                !
 ! A41   A(11,18,40)           110.1273         estimate D2E/DX2                !
 ! A42   A(38,18,39)           109.285          estimate D2E/DX2                !
 ! A43   A(38,18,40)           109.3014         estimate D2E/DX2                !
 ! A44   A(39,18,40)           108.5061         estimate D2E/DX2                !
 ! A45   A(10,19,41)           109.6906         estimate D2E/DX2                !
 ! A46   A(10,19,42)           109.9492         estimate D2E/DX2                !
 ! A47   A(10,19,43)           109.8661         estimate D2E/DX2                !
 ! A48   A(41,19,42)           108.6591         estimate D2E/DX2                !
 ! A49   A(41,19,43)           109.3776         estimate D2E/DX2                !
 ! A50   A(42,19,43)           109.2763         estimate D2E/DX2                !
 ! A51   A(1,20,30)            118.4702         estimate D2E/DX2                !
 ! A52   A(1,20,36)            113.7473         estimate D2E/DX2                !
 ! A53   A(30,20,36)           127.7823         estimate D2E/DX2                !
 ! A54   A(2,21,22)            118.4463         estimate D2E/DX2                !
 ! A55   A(2,21,28)            112.0578         estimate D2E/DX2                !
 ! A56   A(22,21,28)           129.4539         estimate D2E/DX2                !
 ! A57   A(21,22,23)           124.7973         estimate D2E/DX2                !
 ! A58   A(21,22,24)           118.6979         estimate D2E/DX2                !
 ! A59   A(23,22,24)           116.5035         estimate D2E/DX2                !
 ! A60   A(22,23,25)           121.3957         estimate D2E/DX2                !
 ! A61   A(22,23,44)           123.9131         estimate D2E/DX2                !
 ! A62   A(25,23,44)           114.6894         estimate D2E/DX2                !
 ! A63   A(22,24,26)           121.7238         estimate D2E/DX2                !
 ! A64   A(22,24,45)           122.0179         estimate D2E/DX2                !
 ! A65   A(26,24,45)           116.258          estimate D2E/DX2                !
 ! A66   A(23,25,27)           120.4829         estimate D2E/DX2                !
 ! A67   A(23,25,46)           119.9096         estimate D2E/DX2                !
 ! A68   A(27,25,46)           119.6075         estimate D2E/DX2                !
 ! A69   A(24,26,27)           120.2337         estimate D2E/DX2                !
 ! A70   A(24,26,47)           119.962          estimate D2E/DX2                !
 ! A71   A(27,26,47)           119.8044         estimate D2E/DX2                !
 ! A72   A(25,27,26)           119.6598         estimate D2E/DX2                !
 ! A73   A(25,27,48)           120.1792         estimate D2E/DX2                !
 ! A74   A(26,27,48)           120.1609         estimate D2E/DX2                !
 ! A75   A(9,28,21)            115.5073         estimate D2E/DX2                !
 ! A76   A(9,28,29)            118.6258         estimate D2E/DX2                !
 ! A77   A(21,28,29)           125.6522         estimate D2E/DX2                !
 ! A78   A(28,29,49)           109.6812         estimate D2E/DX2                !
 ! A79   A(28,29,50)           110.7956         estimate D2E/DX2                !
 ! A80   A(28,29,51)           110.8458         estimate D2E/DX2                !
 ! A81   A(49,29,50)           111.9276         estimate D2E/DX2                !
 ! A82   A(49,29,51)           104.8255         estimate D2E/DX2                !
 ! A83   A(50,29,51)           108.6149         estimate D2E/DX2                !
 ! A84   A(20,30,31)           122.8712         estimate D2E/DX2                !
 ! A85   A(20,30,32)           119.2517         estimate D2E/DX2                !
 ! A86   A(31,30,32)           117.827          estimate D2E/DX2                !
 ! A87   A(30,31,33)           120.8656         estimate D2E/DX2                !
 ! A88   A(30,31,52)           121.9718         estimate D2E/DX2                !
 ! A89   A(33,31,52)           117.1237         estimate D2E/DX2                !
 ! A90   A(30,32,34)           121.0234         estimate D2E/DX2                !
 ! A91   A(30,32,53)           121.0976         estimate D2E/DX2                !
 ! A92   A(34,32,53)           117.8727         estimate D2E/DX2                !
 ! A93   A(31,33,35)           120.2616         estimate D2E/DX2                !
 ! A94   A(31,33,54)           119.9304         estimate D2E/DX2                !
 ! A95   A(35,33,54)           119.8052         estimate D2E/DX2                !
 ! A96   A(32,34,35)           120.1606         estimate D2E/DX2                !
 ! A97   A(32,34,55)           119.957          estimate D2E/DX2                !
 ! A98   A(35,34,55)           119.8823         estimate D2E/DX2                !
 ! A99   A(33,35,34)           119.84           estimate D2E/DX2                !
 ! A100  A(33,35,56)           120.0841         estimate D2E/DX2                !
 ! A101  A(34,35,56)           120.0725         estimate D2E/DX2                !
 ! A102  A(17,36,20)           112.3753         estimate D2E/DX2                !
 ! A103  A(17,36,37)           120.1419         estimate D2E/DX2                !
 ! A104  A(20,36,37)           127.3864         estimate D2E/DX2                !
 ! A105  A(36,37,57)           108.5878         estimate D2E/DX2                !
 ! A106  A(36,37,58)           110.2171         estimate D2E/DX2                !
 ! A107  A(36,37,59)           114.2035         estimate D2E/DX2                !
 ! A108  A(57,37,58)           109.3217         estimate D2E/DX2                !
 ! A109  A(57,37,59)           104.2656         estimate D2E/DX2                !
 ! A110  A(58,37,59)           110.0008         estimate D2E/DX2                !
 ! D1    D(20,1,11,17)           7.7484         estimate D2E/DX2                !
 ! D2    D(20,1,11,18)        -129.6046         estimate D2E/DX2                !
 ! D3    D(11,1,20,30)         173.7198         estimate D2E/DX2                !
 ! D4    D(11,1,20,36)          -6.4446         estimate D2E/DX2                !
 ! D5    D(21,2,10,9)           19.5911         estimate D2E/DX2                !
 ! D6    D(21,2,10,19)        -121.1124         estimate D2E/DX2                !
 ! D7    D(10,2,21,22)         166.9784         estimate D2E/DX2                !
 ! D8    D(10,2,21,28)         -10.8858         estimate D2E/DX2                !
 ! D9    D(12,9,10,2)          107.0822         estimate D2E/DX2                !
 ! D10   D(12,9,10,19)        -112.3568         estimate D2E/DX2                !
 ! D11   D(28,9,10,2)          -22.2902         estimate D2E/DX2                !
 ! D12   D(28,9,10,19)         118.2708         estimate D2E/DX2                !
 ! D13   D(10,9,12,13)         173.3976         estimate D2E/DX2                !
 ! D14   D(10,9,12,14)           2.2434         estimate D2E/DX2                !
 ! D15   D(28,9,12,13)         -62.8776         estimate D2E/DX2                !
 ! D16   D(28,9,12,14)         125.9682         estimate D2E/DX2                !
 ! D17   D(10,9,28,21)          14.5153         estimate D2E/DX2                !
 ! D18   D(10,9,28,29)        -160.4622         estimate D2E/DX2                !
 ! D19   D(12,9,28,21)        -113.2505         estimate D2E/DX2                !
 ! D20   D(12,9,28,29)          71.7719         estimate D2E/DX2                !
 ! D21   D(2,10,19,41)         -51.4382         estimate D2E/DX2                !
 ! D22   D(2,10,19,42)        -170.8703         estimate D2E/DX2                !
 ! D23   D(2,10,19,43)          68.827          estimate D2E/DX2                !
 ! D24   D(9,10,19,41)         170.1984         estimate D2E/DX2                !
 ! D25   D(9,10,19,42)          50.7663         estimate D2E/DX2                !
 ! D26   D(9,10,19,43)         -69.5364         estimate D2E/DX2                !
 ! D27   D(1,11,17,14)         172.5007         estimate D2E/DX2                !
 ! D28   D(1,11,17,36)          -7.675          estimate D2E/DX2                !
 ! D29   D(18,11,17,14)        -51.0982         estimate D2E/DX2                !
 ! D30   D(18,11,17,36)        128.7261         estimate D2E/DX2                !
 ! D31   D(1,11,18,38)          66.9447         estimate D2E/DX2                !
 ! D32   D(1,11,18,39)         -53.2303         estimate D2E/DX2                !
 ! D33   D(1,11,18,40)        -172.5741         estimate D2E/DX2                !
 ! D34   D(17,11,18,38)        -66.4351         estimate D2E/DX2                !
 ! D35   D(17,11,18,39)        173.3898         estimate D2E/DX2                !
 ! D36   D(17,11,18,40)         54.046          estimate D2E/DX2                !
 ! D37   D(9,12,13,3)           50.9336         estimate D2E/DX2                !
 ! D38   D(9,12,13,4)          -73.8707         estimate D2E/DX2                !
 ! D39   D(9,12,13,15)         167.1966         estimate D2E/DX2                !
 ! D40   D(14,12,13,3)        -136.4618         estimate D2E/DX2                !
 ! D41   D(14,12,13,4)          98.734          estimate D2E/DX2                !
 ! D42   D(14,12,13,15)        -20.1988         estimate D2E/DX2                !
 ! D43   D(9,12,14,16)         170.0372         estimate D2E/DX2                !
 ! D44   D(9,12,14,17)          -4.8283         estimate D2E/DX2                !
 ! D45   D(13,12,14,16)         -2.2678         estimate D2E/DX2                !
 ! D46   D(13,12,14,17)       -177.1333         estimate D2E/DX2                !
 ! D47   D(3,13,15,5)          -79.2068         estimate D2E/DX2                !
 ! D48   D(3,13,15,6)           42.1832         estimate D2E/DX2                !
 ! D49   D(3,13,15,16)         156.4053         estimate D2E/DX2                !
 ! D50   D(4,13,15,5)           42.1183         estimate D2E/DX2                !
 ! D51   D(4,13,15,6)          163.5084         estimate D2E/DX2                !
 ! D52   D(4,13,15,16)         -82.2696         estimate D2E/DX2                !
 ! D53   D(12,13,15,5)         158.7856         estimate D2E/DX2                !
 ! D54   D(12,13,15,6)         -79.8244         estimate D2E/DX2                !
 ! D55   D(12,13,15,16)         34.3977         estimate D2E/DX2                !
 ! D56   D(12,14,16,7)         -92.8504         estimate D2E/DX2                !
 ! D57   D(12,14,16,8)         143.1284         estimate D2E/DX2                !
 ! D58   D(12,14,16,15)         23.9321         estimate D2E/DX2                !
 ! D59   D(17,14,16,7)          82.4164         estimate D2E/DX2                !
 ! D60   D(17,14,16,8)         -41.6048         estimate D2E/DX2                !
 ! D61   D(17,14,16,15)       -160.801          estimate D2E/DX2                !
 ! D62   D(12,14,17,11)        -77.3899         estimate D2E/DX2                !
 ! D63   D(12,14,17,36)        102.8116         estimate D2E/DX2                !
 ! D64   D(16,14,17,11)        108.184          estimate D2E/DX2                !
 ! D65   D(16,14,17,36)        -71.6145         estimate D2E/DX2                !
 ! D66   D(5,15,16,7)          -43.2969         estimate D2E/DX2                !
 ! D67   D(5,15,16,8)           79.6417         estimate D2E/DX2                !
 ! D68   D(5,15,16,14)        -159.5443         estimate D2E/DX2                !
 ! D69   D(6,15,16,7)         -164.42           estimate D2E/DX2                !
 ! D70   D(6,15,16,8)          -41.4813         estimate D2E/DX2                !
 ! D71   D(6,15,16,14)          79.3327         estimate D2E/DX2                !
 ! D72   D(13,15,16,7)          81.0463         estimate D2E/DX2                !
 ! D73   D(13,15,16,8)        -156.015          estimate D2E/DX2                !
 ! D74   D(13,15,16,14)        -35.201          estimate D2E/DX2                !
 ! D75   D(11,17,36,20)          3.1085         estimate D2E/DX2                !
 ! D76   D(11,17,36,37)        179.7972         estimate D2E/DX2                !
 ! D77   D(14,17,36,20)       -177.0778         estimate D2E/DX2                !
 ! D78   D(14,17,36,37)         -0.3891         estimate D2E/DX2                !
 ! D79   D(1,20,30,31)        -150.7234         estimate D2E/DX2                !
 ! D80   D(1,20,30,32)          26.6425         estimate D2E/DX2                !
 ! D81   D(36,20,30,31)         29.4671         estimate D2E/DX2                !
 ! D82   D(36,20,30,32)       -153.167          estimate D2E/DX2                !
 ! D83   D(1,20,36,17)           2.9851         estimate D2E/DX2                !
 ! D84   D(1,20,36,37)        -173.4106         estimate D2E/DX2                !
 ! D85   D(30,20,36,17)       -177.1978         estimate D2E/DX2                !
 ! D86   D(30,20,36,37)          6.4065         estimate D2E/DX2                !
 ! D87   D(2,21,22,23)         176.4101         estimate D2E/DX2                !
 ! D88   D(2,21,22,24)          -3.1623         estimate D2E/DX2                !
 ! D89   D(28,21,22,23)         -6.1538         estimate D2E/DX2                !
 ! D90   D(28,21,22,24)        174.2739         estimate D2E/DX2                !
 ! D91   D(2,21,28,9)           -0.5459         estimate D2E/DX2                !
 ! D92   D(2,21,28,29)         174.0275         estimate D2E/DX2                !
 ! D93   D(22,21,28,9)        -178.1137         estimate D2E/DX2                !
 ! D94   D(22,21,28,29)         -3.5403         estimate D2E/DX2                !
 ! D95   D(21,22,23,25)       -179.8105         estimate D2E/DX2                !
 ! D96   D(21,22,23,44)         -0.3065         estimate D2E/DX2                !
 ! D97   D(24,22,23,25)         -0.2297         estimate D2E/DX2                !
 ! D98   D(24,22,23,44)        179.2743         estimate D2E/DX2                !
 ! D99   D(21,22,24,26)        179.8852         estimate D2E/DX2                !
 ! D100  D(21,22,24,45)         -0.32           estimate D2E/DX2                !
 ! D101  D(23,22,24,26)          0.2777         estimate D2E/DX2                !
 ! D102  D(23,22,24,45)       -179.9276         estimate D2E/DX2                !
 ! D103  D(22,23,25,27)          0.0429         estimate D2E/DX2                !
 ! D104  D(22,23,25,46)        179.9296         estimate D2E/DX2                !
 ! D105  D(44,23,25,27)       -179.5041         estimate D2E/DX2                !
 ! D106  D(44,23,25,46)          0.3826         estimate D2E/DX2                !
 ! D107  D(22,24,26,27)         -0.1383         estimate D2E/DX2                !
 ! D108  D(22,24,26,47)        179.877          estimate D2E/DX2                !
 ! D109  D(45,24,26,27)       -179.9442         estimate D2E/DX2                !
 ! D110  D(45,24,26,47)          0.071          estimate D2E/DX2                !
 ! D111  D(23,25,27,26)          0.1089         estimate D2E/DX2                !
 ! D112  D(23,25,27,48)        179.992          estimate D2E/DX2                !
 ! D113  D(46,25,27,26)       -179.7782         estimate D2E/DX2                !
 ! D114  D(46,25,27,48)          0.1049         estimate D2E/DX2                !
 ! D115  D(24,26,27,25)         -0.062          estimate D2E/DX2                !
 ! D116  D(24,26,27,48)       -179.9451         estimate D2E/DX2                !
 ! D117  D(47,26,27,25)        179.9228         estimate D2E/DX2                !
 ! D118  D(47,26,27,48)          0.0397         estimate D2E/DX2                !
 ! D119  D(9,28,29,49)         119.6742         estimate D2E/DX2                !
 ! D120  D(9,28,29,50)        -116.2644         estimate D2E/DX2                !
 ! D121  D(9,28,29,51)           4.3979         estimate D2E/DX2                !
 ! D122  D(21,28,29,49)        -54.7457         estimate D2E/DX2                !
 ! D123  D(21,28,29,50)         69.3158         estimate D2E/DX2                !
 ! D124  D(21,28,29,51)       -170.0219         estimate D2E/DX2                !
 ! D125  D(20,30,31,33)        178.9009         estimate D2E/DX2                !
 ! D126  D(20,30,31,52)          1.2362         estimate D2E/DX2                !
 ! D127  D(32,30,31,33)          1.4996         estimate D2E/DX2                !
 ! D128  D(32,30,31,52)       -176.1651         estimate D2E/DX2                !
 ! D129  D(20,30,32,34)       -179.1837         estimate D2E/DX2                !
 ! D130  D(20,30,32,53)          1.7487         estimate D2E/DX2                !
 ! D131  D(31,30,32,34)         -1.6853         estimate D2E/DX2                !
 ! D132  D(31,30,32,53)        179.2471         estimate D2E/DX2                !
 ! D133  D(30,31,33,35)         -0.3865         estimate D2E/DX2                !
 ! D134  D(30,31,33,54)       -179.7775         estimate D2E/DX2                !
 ! D135  D(52,31,33,35)        177.3877         estimate D2E/DX2                !
 ! D136  D(52,31,33,54)         -2.0033         estimate D2E/DX2                !
 ! D137  D(30,32,34,35)          0.7565         estimate D2E/DX2                !
 ! D138  D(30,32,34,55)       -179.3604         estimate D2E/DX2                !
 ! D139  D(53,32,34,35)        179.8533         estimate D2E/DX2                !
 ! D140  D(53,32,34,55)         -0.2636         estimate D2E/DX2                !
 ! D141  D(31,33,35,34)         -0.5916         estimate D2E/DX2                !
 ! D142  D(31,33,35,56)       -179.9187         estimate D2E/DX2                !
 ! D143  D(54,33,35,34)        178.8002         estimate D2E/DX2                !
 ! D144  D(54,33,35,56)         -0.5269         estimate D2E/DX2                !
 ! D145  D(32,34,35,33)          0.4089         estimate D2E/DX2                !
 ! D146  D(32,34,35,56)        179.7361         estimate D2E/DX2                !
 ! D147  D(55,34,35,33)       -179.4743         estimate D2E/DX2                !
 ! D148  D(55,34,35,56)         -0.1471         estimate D2E/DX2                !
 ! D149  D(17,36,37,57)        -49.5429         estimate D2E/DX2                !
 ! D150  D(17,36,37,58)         70.1828         estimate D2E/DX2                !
 ! D151  D(17,36,37,59)       -165.4044         estimate D2E/DX2                !
 ! D152  D(20,36,37,57)        126.6027         estimate D2E/DX2                !
 ! D153  D(20,36,37,58)       -113.6717         estimate D2E/DX2                !
 ! D154  D(20,36,37,59)         10.7411         estimate D2E/DX2                !
 --------------------------------------------------------------------------------
 Trust Radius=3.00D-01 FncErr=1.00D-07 GrdErr=1.00D-06
 Number of steps in this run=    337 maximum allowed number of steps=    354.
 GradGradGradGradGradGradGradGradGradGradGradGradGradGradGradGradGradGrad

 Leave Link  103 at Thu Dec 13 09:21:48 2018, MaxMem=   939524096 cpu:         0.2
 (Enter /pbs_home/pkowalski/g09d01/g09/l202.exe)
 Stoichiometry    C29H22F6S2
 Framework group  C1[X(C29H22F6S2)]
 Deg. of freedom   171
 Full point group                 C1      NOp   1
 Largest Abelian subgroup         C1      NOp   1
 Largest concise Abelian subgroup C1      NOp   1
                         Standard orientation:                         
 ---------------------------------------------------------------------
 Center     Atomic      Atomic             Coordinates (Angstroms)
 Number     Number       Type             X           Y           Z
 ---------------------------------------------------------------------
      1         16           0        2.192999   -1.847338    1.474042
      2         16           0       -1.310956   -2.103134   -0.228143
      3          9           0       -2.731737    3.056272   -0.450887
      4          9           0       -0.989843    3.541121   -1.820217
      5          9           0       -0.687347    5.024352    0.492043
      6          9           0       -1.408539    3.272508    1.721545
      7          9           0        1.507782    3.602196   -0.269726
      8          9           0        1.180697    3.084277    1.919052
      9          6           0       -1.334402    0.356893   -1.357511
     10          6           0       -0.511303   -0.871803   -1.230636
     11          6           0        0.964376   -0.553061    1.525710
     12          6           0       -0.793396    1.560551   -0.546214
     13          6           0       -1.366043    2.962733   -0.619672
     14          6           0        0.343843    1.606055    0.205987
     15          6           0       -0.712500    3.643118    0.576252
     16          6           0        0.653094    3.007505    0.641037
     17          6           0        1.293512    0.473884    0.510956
     18          6           0        0.535135   -0.098492    2.881975
     19          6           0        0.226398   -1.341939   -2.438553
     20          6           0        3.214101   -0.896440    0.315849
     21          6           0       -2.898586   -1.292106   -0.490629
     22          6           0       -4.168019   -2.040387   -0.105311
     23          6           0       -5.479062   -1.505079   -0.185417
     24          6           0       -4.055051   -3.369172    0.380269
     25          6           0       -6.597225   -2.256245    0.191846
     26          6           0       -5.177311   -4.112647    0.753994
     27          6           0       -6.447928   -3.557318    0.659461
     28          6           0       -2.757912   -0.068438   -1.070604
     29          6           0       -3.880275    0.812136   -1.539575
     30          6           0        4.571095   -1.429522   -0.046756
     31          6           0        5.652839   -0.593951   -0.403817
     32          6           0        4.806294   -2.819920    0.019417
     33          6           0        6.905309   -1.134137   -0.711898
     34          6           0        6.059450   -3.354244   -0.293336
     35          6           0        7.107182   -2.512581   -0.662885
     36          6           0        2.624368    0.241064   -0.124377
     37          6           0        3.131006    1.182769   -1.187550
     38          1           0        1.378743    0.408845    3.395480
     39          1           0        0.212004   -0.972884    3.484208
     40          1           0       -0.318988    0.605395    2.796363
     41          1           0        0.928728   -2.153481   -2.155520
     42          1           0        0.808958   -0.504751   -2.876149
     43          1           0       -0.491712   -1.723258   -3.194526
     44          1           0       -5.698863   -0.517484   -0.521911
     45          1           0       -3.100560   -3.863194    0.478751
     46          1           0       -7.587212   -1.823185    0.121950
     47          1           0       -5.058267   -5.124952    1.118927
     48          1           0       -7.316525   -4.134083    0.950168
     49          1           0       -4.527375    0.249490   -2.244418
     50          1           0       -4.454335    1.210571   -0.678381
     51          1           0       -3.491691    1.665071   -2.130667
     52          1           0        5.564533    0.480331   -0.415748
     53          1           0        4.019099   -3.507006    0.299106
     54          1           0        7.724702   -0.479528   -0.980090
     55          1           0        6.217813   -4.424036   -0.246798
     56          1           0        8.078181   -2.927524   -0.900640
     57          1           0        2.331707    1.324931   -1.944278
     58          1           0        3.389853    2.161733   -0.739766
     59          1           0        3.985473    0.794666   -1.764806
 ---------------------------------------------------------------------
 Rotational constants (GHZ):      0.1231490      0.0711140      0.0515132
 Leave Link  202 at Thu Dec 13 09:21:48 2018, MaxMem=   939524096 cpu:         0.1
 (Enter /pbs_home/pkowalski/g09d01/g09/l301.exe)
 General basis read from cards:  (5D, 7F)
 Centers:      38     39     40     41     42     43     44     45     46     47
 Centers:      48     49     50     51     52     53     54     55     56     57
 Centers:      58     59
 S 3 1.00
     Exponent=  1.3010701000D+01 Coefficients=  1.9682158000D-02
     Exponent=  1.9622572000D+00 Coefficients=  1.3796524000D-01
     Exponent=  4.4453796000D-01 Coefficients=  4.7831935000D-01
 S 1 1.00
     Exponent=  1.2194962000D-01 Coefficients=  1.0000000000D+00
 P 1 1.00
     Exponent=  8.0000000000D-01 Coefficients=  1.0000000000D+00
 ****
 Centers:       9     10     11     12     13     14     15     16     17     18
 Centers:      19     20     21     22     23     24     25     26     27     28
 Centers:      29     30     31     32     33     34     35     36     37
 S 5 1.00
     Exponent=  1.2384016938D+03 Coefficients=  5.4568832082D-03
     Exponent=  1.8629004992D+02 Coefficients=  4.0638409211D-02
     Exponent=  4.2251176346D+01 Coefficients=  1.8025593888D-01
     Exponent=  1.1676557932D+01 Coefficients=  4.6315121755D-01
     Exponent=  3.5930506482D+00 Coefficients=  4.4087173314D-01
 S 1 1.00
     Exponent=  4.0245147363D-01 Coefficients=  1.0000000000D+00
 S 1 1.00
     Exponent=  1.3090182668D-01 Coefficients=  1.0000000000D+00
 P 3 1.00
     Exponent=  9.4680970621D+00 Coefficients=  3.8387871728D-02
     Exponent=  2.0103545142D+00 Coefficients=  2.1117025112D-01
     Exponent=  5.4771004707D-01 Coefficients=  5.1328172114D-01
 P 1 1.00
     Exponent=  1.5268613795D-01 Coefficients=  1.0000000000D+00
 D 1 1.00
     Exponent=  8.0000000000D-01 Coefficients=  1.0000000000D+00
 ****
 Centers:       3      4      5      6      7      8
 S 5 1.00
     Exponent=  2.8948325990D+03 Coefficients= -5.3408255515D-03
     Exponent=  4.3541939120D+02 Coefficients= -3.9904258866D-02
     Exponent=  9.8843328866D+01 Coefficients= -1.7912768038D-01
     Exponent=  2.7485198001D+01 Coefficients= -4.6758090825D-01
     Exponent=  8.5405498171D+00 Coefficients= -4.4653131020D-01
 S 1 1.00
     Exponent=  1.0654578038D+00 Coefficients=  1.0000000000D+00
 S 1 1.00
     Exponent=  3.3247346748D-01 Coefficients=  1.0000000000D+00
 P 3 1.00
     Exponent=  2.2696633924D+01 Coefficients= -4.5212874436D-02
     Exponent=  4.9872339257D+00 Coefficients= -2.3754317067D-01
     Exponent=  1.3491613954D+00 Coefficients= -5.1287353587D-01
 P 1 1.00
     Exponent=  3.4829881977D-01 Coefficients=  1.0000000000D+00
 D 1 1.00
     Exponent=  1.4000000000D+00 Coefficients=  1.0000000000D+00
 ****
 Centers:       1      2
 S 5 1.00
     Exponent=  9.1849303010D+03 Coefficients= -2.2294387756D-03
     Exponent=  1.3815105503D+03 Coefficients= -1.6683029937D-02
     Exponent=  3.1387147580D+02 Coefficients= -7.5262436116D-02
     Exponent=  8.8053870623D+01 Coefficients= -1.9376827038D-01
     Exponent=  2.7039914905D+01 Coefficients= -1.7718020803D-01
 S 3 1.00
     Exponent=  4.5648731303D+01 Coefficients= -1.0736062573D-01
     Exponent=  4.9664522326D+00 Coefficients=  6.5066293018D-01
     Exponent=  2.0116242047D+00 Coefficients=  5.9712155354D-01
 S 1 1.00
     Exponent=  3.5661077013D-01 Coefficients=  1.0000000000D+00
 S 1 1.00
     Exponent=  1.3507221477D-01 Coefficients=  1.0000000000D+00
 P 5 1.00
     Exponent=  2.6198233439D+02 Coefficients= -9.2729929822D-03
     Exponent=  6.1306894736D+01 Coefficients= -6.6547669241D-02
     Exponent=  1.9103729887D+01 Coefficients= -2.4828595903D-01
     Exponent=  6.6567720378D+00 Coefficients= -4.8703847402D-01
     Exponent=  2.3959635161D+00 Coefficients= -3.9337850312D-01
 P 1 1.00
     Exponent=  6.1776161679D-01 Coefficients=  1.0000000000D+00
 P 1 1.00
     Exponent=  1.6993376871D-01 Coefficients=  1.0000000000D+00
 D 1 1.00
     Exponent=  5.5000000000D-01 Coefficients=  1.0000000000D+00
 ****
 Ernie: Thresh=  0.10000D-02 Tol=  0.10000D-05 Strict=F.
 There are   673 symmetry adapted cartesian basis functions of A   symmetry.
 There are   636 symmetry adapted basis functions of A   symmetry.
   636 basis functions,  1103 primitive gaussians,   673 cartesian basis functions
   141 alpha electrons      141 beta electrons
       nuclear repulsion energy      4636.7104385458 Hartrees.
 IExCor= 4134 DFT=T Ex+Corr=M06L ExCW=0 ScaHFX=  0.000000
 ScaDFX=  1.000000  1.000000  1.000000  1.000000 ScalE2=  1.000000  1.000000
 IRadAn=      0 IRanWt=     -1 IRanGd=            0 ICorTp=0 IEmpDi=131
 NAtoms=   59 NActive=   59 NUniq=   59 SFac= 1.00D+00 NAtFMM=   60 NAOKFM=F Big=F
 Integral buffers will be    131072 words long.
 Raffenetti 2 integral format.
 Two-electron integral symmetry is turned on.
 R6Disp:  Grimme-D3 Dispersion energy=       -0.0063297130 Hartrees.
 Nuclear repulsion after empirical dispersion term =     4636.7041088328 Hartrees.
 Leave Link  301 at Thu Dec 13 09:21:49 2018, MaxMem=   939524096 cpu:         1.1
 (Enter /pbs_home/pkowalski/g09d01/g09/l302.exe)
 NPDir=0 NMtPBC=     1 NCelOv=     1 NCel=       1 NClECP=     1 NCelD=      1
         NCelK=      1 NCelE2=     1 NClLst=     1 CellRange=     0.0.
 One-electron integrals computed using PRISM.
 NBasis=   636 RedAO= T EigKep=  3.02D-04  NBF=   636
 NBsUse=   636 1.00D-06 EigRej= -1.00D+00 NBFU=   636
 Precomputing XC quadrature grid using
 IXCGrd= 4 IRadAn=           0 IRanWt=          -1 IRanGd=           0 AccXCQ= 0.00D+00.
 Generated NRdTot=       0 NPtTot=           0 NUsed=           0 NTot=          32
 NSgBfM=   614   620   623   623   623 MxSgAt=    59 MxSgA2=    59.
 Leave Link  302 at Thu Dec 13 09:21:51 2018, MaxMem=   939524096 cpu:        16.7
 (Enter /pbs_home/pkowalski/g09d01/g09/l303.exe)
 DipDrv:  MaxL=1.
 Leave Link  303 at Thu Dec 13 09:21:51 2018, MaxMem=   939524096 cpu:         1.6
 (Enter /pbs_home/pkowalski/g09d01/g09/l401.exe)
 ExpMin= 1.22D-01 ExpMax= 9.18D+03 ExpMxC= 1.38D+03 IAcc=1 IRadAn=         1 AccDes= 0.00D+00
 Harris functional with IExCor= 1009 and IRadAn=       1 diagonalized for initial guess.
 HarFok:  IExCor= 1009 AccDes= 0.00D+00 IRadAn=         1 IDoV= 1 UseB2=F ITyADJ=14
 ICtDFT=  3500011 ScaDFX=  1.000000  1.000000  1.000000  1.000000
 FoFCou: FMM=F IPFlag=           0 FMFlag=      100000 FMFlg1=           0
         NFxFlg=           0 DoJE=T BraDBF=F KetDBF=T FulRan=T
         wScrn=  0.000000 ICntrl=     500 IOpCl=  0 I1Cent=   200000004 NGrid=           0
         NMat0=    1 NMatS0=      1 NMatT0=    0 NMatD0=    1 NMtDS0=    0 NMtDT0=    0
 Petite list used in FoFCou.
 Harris En= -2510.13201319864    
 JPrj=0 DoOrth=F DoCkMO=F.
 Leave Link  401 at Thu Dec 13 09:21:55 2018, MaxMem=   939524096 cpu:        30.9
 (Enter /pbs_home/pkowalski/g09d01/g09/l502.exe)
 Closed shell SCF:
 Using DIIS extrapolation, IDIIS=  1040.
 Integral symmetry usage will be decided dynamically.
 IVT=     1387805 IEndB=     1387805 NGot=   939524096 MDV=   938606534
 LenX=   938606534 LenY=   938152932
 Requested convergence on RMS density matrix=1.00D-08 within 128 cycles.
 Requested convergence on MAX density matrix=1.00D-06.
 Requested convergence on             energy=1.00D-06.
 No special actions if energy rises.
 Fock matrices will be formed incrementally for  20 cycles.
 Integral accuracy reduced to 1.0D-05 until final iterations.

 Cycle   1  Pass 0  IDiag  1:
 FoFJK:  IHMeth= 1 ICntrl=     500 DoSepK=F KAlg= 0 I1Cent=   0 FoldK=F
 IRaf= 660000000 NMat=   1 IRICut=       1 DoRegI=T DoRafI=F ISym2E= 0.
 FoFCou: FMM=F IPFlag=           0 FMFlag=      100000 FMFlg1=           0
         NFxFlg=           0 DoJE=T BraDBF=F KetDBF=F FulRan=T
         wScrn=  0.000000 ICntrl=     500 IOpCl=  0 I1Cent=           0 NGrid=           0
         NMat0=    1 NMatS0=      1 NMatT0=    0 NMatD0=    1 NMtDS0=    0 NMtDT0=    0
 Symmetry not used in FoFCou.
 E= -2511.11481103434    
 DIIS: error= 2.33D-02 at cycle   1 NSaved=   1.
 NSaved= 1 IEnMin= 1 EnMin= -2511.11481103434     IErMin= 1 ErrMin= 2.33D-02
 ErrMax= 2.33D-02  0.00D+00 EMaxC= 1.00D-01 BMatC= 7.50D-01 BMatP= 7.50D-01
 IDIUse=3 WtCom= 7.67D-01 WtEn= 2.33D-01
 Coeff-Com:  0.100D+01
 Coeff-En:   0.100D+01
 Coeff:      0.100D+01
 Gap=     0.001 Goal=   None    Shift=    0.000
 GapD=    0.001 DampG=0.250 DampE=0.500 DampFc=0.2500 IDamp=-1.
 Damping current iteration by 2.50D-01
 RMSDP=5.35D-03 MaxDP=2.61D-01              OVMax= 4.23D-01

 Cycle   2  Pass 0  IDiag  1:
 RMSU=  1.32D-03    CP:  9.87D-01
 E= -2511.39132058280     Delta-E=       -0.276509548460 Rises=F Damp=T
 DIIS: error= 1.17D-02 at cycle   2 NSaved=   2.
 NSaved= 2 IEnMin= 2 EnMin= -2511.39132058280     IErMin= 2 ErrMin= 1.17D-02
 ErrMax= 1.17D-02  0.00D+00 EMaxC= 1.00D-01 BMatC= 1.48D-01 BMatP= 7.50D-01
 IDIUse=3 WtCom= 8.83D-01 WtEn= 1.17D-01
 Coeff-Com: -0.446D+00 0.145D+01
 Coeff-En:   0.000D+00 0.100D+01
 Coeff:     -0.394D+00 0.139D+01
 Gap=     0.081 Goal=   None    Shift=    0.000
 RMSDP=2.43D-03 MaxDP=1.14D-01 DE=-2.77D-01 OVMax= 4.99D-01

 Cycle   3  Pass 0  IDiag  1:
 RMSU=  2.39D-03    CP:  9.59D-01  8.91D-01
 E= -2511.56287460862     Delta-E=       -0.171554025825 Rises=F Damp=F
 DIIS: error= 1.26D-02 at cycle   3 NSaved=   3.
 NSaved= 3 IEnMin= 3 EnMin= -2511.56287460862     IErMin= 2 ErrMin= 1.17D-02
 ErrMax= 1.26D-02  0.00D+00 EMaxC= 1.00D-01 BMatC= 2.78D-01 BMatP= 1.48D-01
 IDIUse=2 WtCom= 0.00D+00 WtEn= 1.00D+00
 Coeff-En:   0.000D+00 0.290D+00 0.710D+00
 Coeff:      0.000D+00 0.290D+00 0.710D+00
 Gap=     0.033 Goal=   None    Shift=    0.000
 RMSDP=3.92D-03 MaxDP=2.38D-01 DE=-1.72D-01 OVMax= 6.51D-01

 Cycle   4  Pass 0  IDiag  1:
 RMSU=  2.19D-03    CP:  9.54D-01  2.52D+00 -1.65D-02
 E= -2510.18780246662     Delta-E=        1.375072141996 Rises=F Damp=F
 DIIS: error= 2.78D-02 at cycle   4 NSaved=   4.
 NSaved= 4 IEnMin= 3 EnMin= -2511.56287460862     IErMin= 2 ErrMin= 1.17D-02
 ErrMax= 2.78D-02  0.00D+00 EMaxC= 1.00D-01 BMatC= 1.28D+00 BMatP= 1.48D-01
 IDIUse=2 WtCom= 0.00D+00 WtEn= 1.00D+00
 Coeff-En:   0.000D+00 0.000D+00 0.746D+00 0.254D+00
 Coeff:      0.000D+00 0.000D+00 0.746D+00 0.254D+00
 Gap=     0.119 Goal=   None    Shift=    0.000
 RMSDP=2.36D-03 MaxDP=1.04D-01 DE= 1.38D+00 OVMax= 4.58D-01

 Cycle   5  Pass 0  IDiag  1:
 RMSU=  1.00D-03    CP:  9.61D-01  1.47D+00  3.97D-01  4.20D-01
 E= -2511.75981607926     Delta-E=       -1.572013612639 Rises=F Damp=F
 DIIS: error= 7.31D-03 at cycle   5 NSaved=   5.
 NSaved= 5 IEnMin= 5 EnMin= -2511.75981607926     IErMin= 5 ErrMin= 7.31D-03
 ErrMax= 7.31D-03  0.00D+00 EMaxC= 1.00D-01 BMatC= 1.22D-01 BMatP= 1.48D-01
 IDIUse=3 WtCom= 9.27D-01 WtEn= 7.31D-02
 Coeff-Com: -0.127D+00 0.236D+00 0.351D+00-0.497D-01 0.590D+00
 Coeff-En:   0.000D+00 0.000D+00 0.366D+00 0.000D+00 0.634D+00
 Coeff:     -0.118D+00 0.219D+00 0.352D+00-0.461D-01 0.593D+00
 Gap=     0.043 Goal=   None    Shift=    0.000
 RMSDP=8.85D-04 MaxDP=7.23D-02 DE=-1.57D+00 OVMax= 2.20D-01

 Cycle   6  Pass 0  IDiag  1:
 RMSU=  3.54D-04    CP:  9.60D-01  1.26D+00  6.18D-01  2.05D-01  7.17D-01
 E= -2511.91031639669     Delta-E=       -0.150500317427 Rises=F Damp=F
 DIIS: error= 1.07D-03 at cycle   6 NSaved=   6.
 NSaved= 6 IEnMin= 6 EnMin= -2511.91031639669     IErMin= 6 ErrMin= 1.07D-03
 ErrMax= 1.07D-03  0.00D+00 EMaxC= 1.00D-01 BMatC= 2.91D-03 BMatP= 1.22D-01
 IDIUse=3 WtCom= 9.89D-01 WtEn= 1.07D-02
 Coeff-Com: -0.637D-01 0.102D+00 0.143D+00-0.403D-01 0.309D+00 0.551D+00
 Coeff-En:   0.000D+00 0.000D+00 0.000D+00 0.000D+00 0.000D+00 0.100D+01
 Coeff:     -0.630D-01 0.101D+00 0.141D+00-0.398D-01 0.306D+00 0.555D+00
 Gap=     0.046 Goal=   None    Shift=    0.000
 RMSDP=2.12D-04 MaxDP=1.41D-02 DE=-1.51D-01 OVMax= 3.86D-02

 Cycle   7  Pass 0  IDiag  1:
 RMSU=  1.75D-04    CP:  9.60D-01  1.27D+00  6.16D-01  2.02D-01  7.52D-01
                    CP:  6.81D-01
 E= -2511.91085349660     Delta-E=       -0.000537099909 Rises=F Damp=F
 DIIS: error= 9.77D-04 at cycle   7 NSaved=   7.
 NSaved= 7 IEnMin= 7 EnMin= -2511.91085349660     IErMin= 7 ErrMin= 9.77D-04
 ErrMax= 9.77D-04  0.00D+00 EMaxC= 1.00D-01 BMatC= 2.25D-03 BMatP= 2.91D-03
 IDIUse=3 WtCom= 9.90D-01 WtEn= 9.77D-03
 Coeff-Com: -0.123D-01 0.185D-01 0.224D-01-0.944D-02 0.579D-01 0.455D+00
 Coeff-Com:  0.468D+00
 Coeff-En:   0.000D+00 0.000D+00 0.000D+00 0.000D+00 0.000D+00 0.466D+00
 Coeff-En:   0.534D+00
 Coeff:     -0.121D-01 0.183D-01 0.222D-01-0.934D-02 0.573D-01 0.455D+00
 Coeff:      0.469D+00
 Gap=     0.043 Goal=   None    Shift=    0.000
 RMSDP=1.50D-04 MaxDP=1.12D-02 DE=-5.37D-04 OVMax= 3.55D-02

 Cycle   8  Pass 0  IDiag  1:
 RMSU=  7.39D-05    CP:  9.60D-01  1.27D+00  6.14D-01  2.05D-01  7.55D-01
                    CP:  7.96D-01  2.98D-01
 E= -2511.91263926786     Delta-E=       -0.001785771263 Rises=F Damp=F
 DIIS: error= 4.73D-04 at cycle   8 NSaved=   8.
 NSaved= 8 IEnMin= 8 EnMin= -2511.91263926786     IErMin= 8 ErrMin= 4.73D-04
 ErrMax= 4.73D-04  0.00D+00 EMaxC= 1.00D-01 BMatC= 6.65D-04 BMatP= 2.25D-03
 IDIUse=3 WtCom= 9.95D-01 WtEn= 4.73D-03
 EnCoef did     8 forward-backward iterations
 Coeff-Com: -0.119D-02 0.119D-02 0.275D-02-0.161D-02 0.791D-02 0.293D+00
 Coeff-Com:  0.380D+00 0.318D+00
 Coeff-En:   0.000D+00 0.000D+00 0.000D+00 0.000D+00 0.000D+00 0.983D-01
 Coeff-En:   0.289D+00 0.613D+00
 Coeff:     -0.118D-02 0.118D-02 0.274D-02-0.160D-02 0.787D-02 0.292D+00
 Coeff:      0.380D+00 0.319D+00
 Gap=     0.044 Goal=   None    Shift=    0.000
 RMSDP=7.48D-05 MaxDP=6.05D-03 DE=-1.79D-03 OVMax= 2.26D-02

 Cycle   9  Pass 0  IDiag  1:
 RMSU=  2.97D-05    CP:  9.60D-01  1.26D+00  6.17D-01  2.03D-01  7.40D-01
                    CP:  8.15D-01  5.14D-01  2.75D-01
 E= -2511.91337479482     Delta-E=       -0.000735526956 Rises=F Damp=F
 DIIS: error= 2.30D-04 at cycle   9 NSaved=   9.
 NSaved= 9 IEnMin= 9 EnMin= -2511.91337479482     IErMin= 9 ErrMin= 2.30D-04
 ErrMax= 2.30D-04  0.00D+00 EMaxC= 1.00D-01 BMatC= 6.33D-05 BMatP= 6.65D-04
 IDIUse=3 WtCom= 9.98D-01 WtEn= 2.30D-03
 Coeff-Com:  0.149D-02-0.329D-02-0.105D-04 0.359D-03 0.590D-03 0.166D+00
 Coeff-Com:  0.226D+00 0.248D+00 0.361D+00
 Coeff-En:   0.000D+00 0.000D+00 0.000D+00 0.000D+00 0.000D+00 0.000D+00
 Coeff-En:   0.000D+00 0.991D-01 0.901D+00
 Coeff:      0.149D-02-0.328D-02-0.105D-04 0.359D-03 0.588D-03 0.165D+00
 Coeff:      0.225D+00 0.248D+00 0.362D+00
 Gap=     0.044 Goal=   None    Shift=    0.000
 RMSDP=2.71D-05 MaxDP=2.14D-03 DE=-7.36D-04 OVMax= 8.93D-03

 Cycle  10  Pass 0  IDiag  1:
 RMSU=  1.71D-05    CP:  9.60D-01  1.26D+00  6.15D-01  2.05D-01  7.45D-01
                    CP:  8.14D-01  4.85D-01  3.64D-01  4.02D-01
 E= -2511.91342965513     Delta-E=       -0.000054860315 Rises=F Damp=F
 DIIS: error= 9.25D-05 at cycle  10 NSaved=  10.
 NSaved=10 IEnMin=10 EnMin= -2511.91342965513     IErMin=10 ErrMin= 9.25D-05
 ErrMax= 9.25D-05  0.00D+00 EMaxC= 1.00D-01 BMatC= 1.65D-05 BMatP= 6.33D-05
 IDIUse=1 WtCom= 1.00D+00 WtEn= 0.00D+00
 Coeff-Com:  0.390D-03-0.615D-03-0.928D-03 0.346D-03-0.200D-02 0.440D-01
 Coeff-Com:  0.692D-01 0.127D+00 0.317D+00 0.446D+00
 Coeff:      0.390D-03-0.615D-03-0.928D-03 0.346D-03-0.200D-02 0.440D-01
 Coeff:      0.692D-01 0.127D+00 0.317D+00 0.446D+00
 Gap=     0.044 Goal=   None    Shift=    0.000
 RMSDP=1.43D-05 MaxDP=9.48D-04 DE=-5.49D-05 OVMax= 4.44D-03

 Cycle  11  Pass 0  IDiag  1:
 RMSU=  6.74D-06    CP:  9.60D-01  1.26D+00  6.16D-01  2.04D-01  7.43D-01
                    CP:  8.16D-01  4.99D-01  3.69D-01  5.82D-01  3.82D-01
 E= -2511.91344247797     Delta-E=       -0.000012822835 Rises=F Damp=F
 DIIS: error= 3.39D-05 at cycle  11 NSaved=  11.
 NSaved=11 IEnMin=11 EnMin= -2511.91344247797     IErMin=11 ErrMin= 3.39D-05
 ErrMax= 3.39D-05  0.00D+00 EMaxC= 1.00D-01 BMatC= 3.21D-06 BMatP= 1.65D-05
 IDIUse=1 WtCom= 1.00D+00 WtEn= 0.00D+00
 Coeff-Com: -0.523D-05-0.119D-04-0.536D-03 0.167D-03-0.645D-03 0.473D-02
 Coeff-Com:  0.125D-01 0.555D-01 0.152D+00 0.344D+00 0.432D+00
 Coeff:     -0.523D-05-0.119D-04-0.536D-03 0.167D-03-0.645D-03 0.473D-02
 Coeff:      0.125D-01 0.555D-01 0.152D+00 0.344D+00 0.432D+00
 Gap=     0.044 Goal=   None    Shift=    0.000
 RMSDP=4.38D-06 MaxDP=2.99D-04 DE=-1.28D-05 OVMax= 1.08D-03

 Initial convergence to 1.0D-05 achieved.  Increase integral accuracy.
 Cycle  12  Pass 1  IDiag  1:
 E= -2511.90972858129     Delta-E=        0.003713896675 Rises=F Damp=F
 DIIS: error= 1.55D-04 at cycle   1 NSaved=   1.
 NSaved= 1 IEnMin= 1 EnMin= -2511.90972858129     IErMin= 1 ErrMin= 1.55D-04
 ErrMax= 1.55D-04  0.00D+00 EMaxC= 1.00D-01 BMatC= 6.39D-05 BMatP= 6.39D-05
 IDIUse=3 WtCom= 9.98D-01 WtEn= 1.55D-03
 Coeff-Com:  0.100D+01
 Coeff-En:   0.100D+01
 Coeff:      0.100D+01
 Gap=     0.044 Goal=   None    Shift=    0.000
 RMSDP=4.38D-06 MaxDP=2.99D-04 DE= 3.71D-03 OVMax= 2.33D-03

 Cycle  13  Pass 1  IDiag  1:
 RMSU=  1.95D-04    CP:  1.00D+00
 E= -2511.90979056197     Delta-E=       -0.000061980673 Rises=F Damp=F
 DIIS: error= 6.23D-05 at cycle   2 NSaved=   2.
 NSaved= 2 IEnMin= 2 EnMin= -2511.90979056197     IErMin= 2 ErrMin= 6.23D-05
 ErrMax= 6.23D-05  0.00D+00 EMaxC= 1.00D-01 BMatC= 9.21D-06 BMatP= 6.39D-05
 IDIUse=1 WtCom= 1.00D+00 WtEn= 0.00D+00
 Coeff-Com:  0.181D+00 0.819D+00
 Coeff:      0.181D+00 0.819D+00
 Gap=     0.044 Goal=   None    Shift=    0.000
 RMSDP=2.33D-05 MaxDP=1.69D-03 DE=-6.20D-05 OVMax= 7.21D-03

 Cycle  14  Pass 1  IDiag  1:
 RMSU=  2.32D-05    CP:  1.00D+00  9.96D-01
 E= -2511.90974949065     Delta-E=        0.000041071316 Rises=F Damp=F
 DIIS: error= 1.53D-04 at cycle   3 NSaved=   3.
 NSaved= 3 IEnMin= 2 EnMin= -2511.90979056197     IErMin= 2 ErrMin= 6.23D-05
 ErrMax= 1.53D-04  0.00D+00 EMaxC= 1.00D-01 BMatC= 4.26D-05 BMatP= 9.21D-06
 IDIUse=3 WtCom= 4.47D-01 WtEn= 5.53D-01
 Coeff-Com:  0.536D-01 0.667D+00 0.279D+00
 Coeff-En:   0.000D+00 0.766D+00 0.234D+00
 Coeff:      0.240D-01 0.722D+00 0.254D+00
 Gap=     0.044 Goal=   None    Shift=    0.000
 RMSDP=1.86D-05 MaxDP=1.59D-03 DE= 4.11D-05 OVMax= 6.58D-03

 Cycle  15  Pass 1  IDiag  1:
 RMSU=  8.02D-06    CP:  1.00D+00  1.00D+00  2.78D-01
 E= -2511.90979634801     Delta-E=       -0.000046857363 Rises=F Damp=F
 DIIS: error= 4.46D-05 at cycle   4 NSaved=   4.
 NSaved= 4 IEnMin= 4 EnMin= -2511.90979634801     IErMin= 4 ErrMin= 4.46D-05
 ErrMax= 4.46D-05  0.00D+00 EMaxC= 1.00D-01 BMatC= 3.99D-06 BMatP= 9.21D-06
 IDIUse=1 WtCom= 1.00D+00 WtEn= 0.00D+00
 Coeff-Com:  0.119D-01 0.451D+00 0.195D+00 0.342D+00
 Coeff:      0.119D-01 0.451D+00 0.195D+00 0.342D+00
 Gap=     0.044 Goal=   None    Shift=    0.000
 RMSDP=6.72D-06 MaxDP=4.00D-04 DE=-4.69D-05 OVMax= 1.75D-03

 Cycle  16  Pass 1  IDiag  1:
 RMSU=  3.41D-06    CP:  1.00D+00  1.00D+00  3.31D-01  2.96D-01
 E= -2511.90980050036     Delta-E=       -0.000004152341 Rises=F Damp=F
 DIIS: error= 1.88D-05 at cycle   5 NSaved=   5.
 NSaved= 5 IEnMin= 5 EnMin= -2511.90980050036     IErMin= 5 ErrMin= 1.88D-05
 ErrMax= 1.88D-05  0.00D+00 EMaxC= 1.00D-01 BMatC= 5.38D-07 BMatP= 3.99D-06
 IDIUse=1 WtCom= 1.00D+00 WtEn= 0.00D+00
 Coeff-Com:  0.311D-03 0.229D+00 0.999D-01 0.264D+00 0.407D+00
 Coeff:      0.311D-03 0.229D+00 0.999D-01 0.264D+00 0.407D+00
 Gap=     0.044 Goal=   None    Shift=    0.000
 RMSDP=2.52D-06 MaxDP=1.27D-04 DE=-4.15D-06 OVMax= 7.28D-04

 Cycle  17  Pass 1  IDiag  1:
 RMSU=  1.46D-06    CP:  1.00D+00  1.00D+00  3.07D-01  4.16D-01  4.95D-01
 E= -2511.90980103441     Delta-E=       -0.000000534053 Rises=F Damp=F
 DIIS: error= 8.66D-06 at cycle   6 NSaved=   6.
 NSaved= 6 IEnMin= 6 EnMin= -2511.90980103441     IErMin= 6 ErrMin= 8.66D-06
 ErrMax= 8.66D-06  0.00D+00 EMaxC= 1.00D-01 BMatC= 1.35D-07 BMatP= 5.38D-07
 IDIUse=1 WtCom= 1.00D+00 WtEn= 0.00D+00
 Coeff-Com: -0.223D-02 0.992D-01 0.439D-01 0.153D+00 0.334D+00 0.373D+00
 Coeff:     -0.223D-02 0.992D-01 0.439D-01 0.153D+00 0.334D+00 0.373D+00
 Gap=     0.044 Goal=   None    Shift=    0.000
 RMSDP=9.57D-07 MaxDP=9.52D-05 DE=-5.34D-07 OVMax= 2.56D-04

 Cycle  18  Pass 1  IDiag  1:
 RMSU=  6.09D-07    CP:  1.00D+00  1.00D+00  3.10D-01  4.10D-01  5.74D-01
                    CP:  5.33D-01
 E= -2511.90980117036     Delta-E=       -0.000000135951 Rises=F Damp=F
 DIIS: error= 2.59D-06 at cycle   7 NSaved=   7.
 NSaved= 7 IEnMin= 7 EnMin= -2511.90980117036     IErMin= 7 ErrMin= 2.59D-06
 ErrMax= 2.59D-06  0.00D+00 EMaxC= 1.00D-01 BMatC= 1.55D-08 BMatP= 1.35D-07
 IDIUse=1 WtCom= 1.00D+00 WtEn= 0.00D+00
 Coeff-Com: -0.160D-02 0.265D-01 0.122D-01 0.598D-01 0.170D+00 0.275D+00
 Coeff-Com:  0.458D+00
 Coeff:     -0.160D-02 0.265D-01 0.122D-01 0.598D-01 0.170D+00 0.275D+00
 Coeff:      0.458D+00
 Gap=     0.044 Goal=   None    Shift=    0.000
 RMSDP=4.10D-07 MaxDP=3.08D-05 DE=-1.36D-07 OVMax= 8.68D-05

 Cycle  19  Pass 1  IDiag  1:
 RMSU=  2.68D-07    CP:  1.00D+00  1.00D+00  3.11D-01  4.22D-01  5.72D-01
                    CP:  5.89D-01  5.37D-01
 E= -2511.90980118436     Delta-E=       -0.000000014002 Rises=F Damp=F
 DIIS: error= 1.77D-06 at cycle   8 NSaved=   8.
 NSaved= 8 IEnMin= 8 EnMin= -2511.90980118436     IErMin= 8 ErrMin= 1.77D-06
 ErrMax= 1.77D-06  0.00D+00 EMaxC= 1.00D-01 BMatC= 3.79D-09 BMatP= 1.55D-08
 IDIUse=1 WtCom= 1.00D+00 WtEn= 0.00D+00
 Coeff-Com: -0.835D-03 0.308D-02 0.180D-02 0.188D-01 0.723D-01 0.140D+00
 Coeff-Com:  0.355D+00 0.409D+00
 Coeff:     -0.835D-03 0.308D-02 0.180D-02 0.188D-01 0.723D-01 0.140D+00
 Coeff:      0.355D+00 0.409D+00
 Gap=     0.044 Goal=   None    Shift=    0.000
 RMSDP=1.84D-07 MaxDP=1.26D-05 DE=-1.40D-08 OVMax= 3.31D-05

 Cycle  20  Pass 1  IDiag  1:
 RMSU=  9.64D-08    CP:  1.00D+00  1.00D+00  3.12D-01  4.20D-01  5.85D-01
                    CP:  5.82D-01  6.02D-01  4.61D-01
 E= -2511.90980118851     Delta-E=       -0.000000004145 Rises=F Damp=F
 DIIS: error= 6.34D-07 at cycle   9 NSaved=   9.
 NSaved= 9 IEnMin= 9 EnMin= -2511.90980118851     IErMin= 9 ErrMin= 6.34D-07
 ErrMax= 6.34D-07  0.00D+00 EMaxC= 1.00D-01 BMatC= 5.31D-10 BMatP= 3.79D-09
 IDIUse=1 WtCom= 1.00D+00 WtEn= 0.00D+00
 Coeff-Com: -0.369D-03-0.175D-02-0.545D-03 0.484D-02 0.288D-01 0.632D-01
 Coeff-Com:  0.196D+00 0.298D+00 0.412D+00
 Coeff:     -0.369D-03-0.175D-02-0.545D-03 0.484D-02 0.288D-01 0.632D-01
 Coeff:      0.196D+00 0.298D+00 0.412D+00
 Gap=     0.044 Goal=   None    Shift=    0.000
 RMSDP=6.86D-08 MaxDP=4.56D-06 DE=-4.14D-09 OVMax= 1.28D-05

 Cycle  21  Pass 1  IDiag  1:
 RMSU=  3.75D-08    CP:  1.00D+00  1.00D+00  3.12D-01  4.19D-01  5.87D-01
                    CP:  5.85D-01  6.14D-01  5.31D-01  4.58D-01
 E= -2511.90980118905     Delta-E=       -0.000000000544 Rises=F Damp=F
 DIIS: error= 2.58D-07 at cycle  10 NSaved=  10.
 NSaved=10 IEnMin=10 EnMin= -2511.90980118905     IErMin=10 ErrMin= 2.58D-07
 ErrMax= 2.58D-07  0.00D+00 EMaxC= 1.00D-01 BMatC= 9.83D-11 BMatP= 5.31D-10
 IDIUse=1 WtCom= 1.00D+00 WtEn= 0.00D+00
 Coeff-Com: -0.986D-04-0.208D-02-0.869D-03-0.690D-03 0.531D-02 0.169D-01
 Coeff-Com:  0.701D-01 0.135D+00 0.311D+00 0.466D+00
 Coeff:     -0.986D-04-0.208D-02-0.869D-03-0.690D-03 0.531D-02 0.169D-01
 Coeff:      0.701D-01 0.135D+00 0.311D+00 0.466D+00
 Gap=     0.044 Goal=   None    Shift=    0.000
 RMSDP=2.61D-08 MaxDP=1.45D-06 DE=-5.44D-10 OVMax= 4.72D-06

 Cycle  22  Pass 1  IDiag  1:
 RMSU=  1.44D-08    CP:  1.00D+00  1.00D+00  3.12D-01  4.19D-01  5.88D-01
                    CP:  5.87D-01  6.15D-01  5.16D-01  5.79D-01  5.31D-01
 E= -2511.90980118925     Delta-E=       -0.000000000200 Rises=F Damp=F
 DIIS: error= 1.08D-07 at cycle  11 NSaved=  11.
 NSaved=11 IEnMin=11 EnMin= -2511.90980118925     IErMin=11 ErrMin= 1.08D-07
 ErrMax= 1.08D-07  0.00D+00 EMaxC= 1.00D-01 BMatC= 1.06D-11 BMatP= 9.83D-11
 IDIUse=1 WtCom= 1.00D+00 WtEn= 0.00D+00
 Coeff-Com: -0.887D-05-0.107D-02-0.483D-03-0.114D-02-0.878D-03 0.183D-02
 Coeff-Com:  0.159D-01 0.435D-01 0.141D+00 0.304D+00 0.498D+00
 Coeff:     -0.887D-05-0.107D-02-0.483D-03-0.114D-02-0.878D-03 0.183D-02
 Coeff:      0.159D-01 0.435D-01 0.141D+00 0.304D+00 0.498D+00
 Gap=     0.044 Goal=   None    Shift=    0.000
 RMSDP=9.09D-09 MaxDP=5.29D-07 DE=-2.00D-10 OVMax= 1.46D-06

 SCF Done:  E(RM06L) =  -2511.90980119     A.U. after   22 cycles
            NFock= 22  Conv=0.91D-08     -V/T= 2.0070
 KE= 2.494536054327D+03 PE=-1.517581522289D+04 EE= 5.532665258543D+03
 Leave Link  502 at Thu Dec 13 09:30:57 2018, MaxMem=   939524096 cpu:      4318.0
 (Enter /pbs_home/pkowalski/g09d01/g09/l601.exe)
 Copying SCF densities to generalized density rwf, IOpCl= 0 IROHF=0.

 **********************************************************************

            Population analysis using the SCF density.

 **********************************************************************

 Orbital symmetries:
       Occupied  (A) (A) (A) (A) (A) (A) (A) (A) (A) (A) (A) (A)
                 (A) (A) (A) (A) (A) (A) (A) (A) (A) (A) (A) (A)
                 (A) (A) (A) (A) (A) (A) (A) (A) (A) (A) (A) (A)
                 (A) (A) (A) (A) (A) (A) (A) (A) (A) (A) (A) (A)
                 (A) (A) (A) (A) (A) (A) (A) (A) (A) (A) (A) (A)
                 (A) (A) (A) (A) (A) (A) (A) (A) (A) (A) (A) (A)
                 (A) (A) (A) (A) (A) (A) (A) (A) (A) (A) (A) (A)
                 (A) (A) (A) (A) (A) (A) (A) (A) (A) (A) (A) (A)
                 (A) (A) (A) (A) (A) (A) (A) (A) (A) (A) (A) (A)
                 (A) (A) (A) (A) (A) (A) (A) (A) (A) (A) (A) (A)
                 (A) (A) (A) (A) (A) (A) (A) (A) (A) (A) (A) (A)
                 (A) (A) (A) (A) (A) (A) (A) (A) (A)
       Virtual   (A) (A) (A) (A) (A) (A) (A) (A) (A) (A) (A) (A)
                 (A) (A) (A) (A) (A) (A) (A) (A) (A) (A) (A) (A)
                 (A) (A) (A) (A) (A) (A) (A) (A) (A) (A) (A) (A)
                 (A) (A) (A) (A) (A) (A) (A) (A) (A) (A) (A) (A)
                 (A) (A) (A) (A) (A) (A) (A) (A) (A) (A) (A) (A)
                 (A) (A) (A) (A) (A) (A) (A) (A) (A) (A) (A) (A)
                 (A) (A) (A) (A) (A) (A) (A) (A) (A) (A) (A) (A)
                 (A) (A) (A) (A) (A) (A) (A) (A) (A) (A) (A) (A)
                 (A) (A) (A) (A) (A) (A) (A) (A) (A) (A) (A) (A)
                 (A) (A) (A) (A) (A) (A) (A) (A) (A) (A) (A) (A)
                 (A) (A) (A) (A) (A) (A) (A) (A) (A) (A) (A) (A)
                 (A) (A) (A) (A) (A) (A) (A) (A) (A) (A) (A) (A)
                 (A) (A) (A) (A) (A) (A) (A) (A) (A) (A) (A) (A)
                 (A) (A) (A) (A) (A) (A) (A) (A) (A) (A) (A) (A)
                 (A) (A) (A) (A) (A) (A) (A) (A) (A) (A) (A) (A)
                 (A) (A) (A) (A) (A) (A) (A) (A) (A) (A) (A) (A)
                 (A) (A) (A) (A) (A) (A) (A) (A) (A) (A) (A) (A)
                 (A) (A) (A) (A) (A) (A) (A) (A) (A) (A) (A) (A)
                 (A) (A) (A) (A) (A) (A) (A) (A) (A) (A) (A) (A)
                 (A) (A) (A) (A) (A) (A) (A) (A) (A) (A) (A) (A)
                 (A) (A) (A) (A) (A) (A) (A) (A) (A) (A) (A) (A)
                 (A) (A) (A) (A) (A) (A) (A) (A) (A) (A) (A) (A)
                 (A) (A) (A) (A) (A) (A) (A) (A) (A) (A) (A) (A)
                 (A) (A) (A) (A) (A) (A) (A) (A) (A) (A) (A) (A)
                 (A) (A) (A) (A) (A) (A) (A) (A) (A) (A) (A) (A)
                 (A) (A) (A) (A) (A) (A) (A) (A) (A) (A) (A) (A)
                 (A) (A) (A) (A) (A) (A) (A) (A) (A) (A) (A) (A)
                 (A) (A) (A) (A) (A) (A) (A) (A) (A) (A) (A) (A)
                 (A) (A) (A) (A) (A) (A) (A) (A) (A) (A) (A) (A)
                 (A) (A) (A) (A) (A) (A) (A) (A) (A) (A) (A) (A)
                 (A) (A) (A) (A) (A) (A) (A) (A) (A) (A) (A) (A)
                 (A) (A) (A) (A) (A) (A) (A) (A) (A) (A) (A) (A)
                 (A) (A) (A) (A) (A) (A) (A) (A) (A) (A) (A) (A)
                 (A) (A) (A) (A) (A) (A) (A) (A) (A) (A) (A) (A)
                 (A) (A) (A) (A) (A) (A) (A) (A) (A) (A) (A) (A)
                 (A) (A) (A) (A) (A) (A) (A) (A) (A) (A) (A) (A)
                 (A) (A) (A) (A) (A) (A) (A) (A) (A) (A) (A) (A)
                 (A) (A) (A) (A) (A) (A) (A) (A) (A) (A) (A) (A)
                 (A) (A) (A) (A) (A) (A) (A) (A) (A) (A) (A) (A)
                 (A) (A) (A) (A) (A) (A) (A) (A) (A) (A) (A) (A)
                 (A) (A) (A) (A) (A) (A) (A) (A) (A) (A) (A) (A)
                 (A) (A) (A)
 The electronic state is 1-A.
 Alpha  occ. eigenvalues --  -88.53752 -88.53373 -24.53618 -24.53502 -24.53456
 Alpha  occ. eigenvalues --  -24.53453 -24.53432 -24.53186 -10.25218 -10.24852
 Alpha  occ. eigenvalues --  -10.24789 -10.13110 -10.12661 -10.10740 -10.10662
 Alpha  occ. eigenvalues --  -10.10639 -10.10482 -10.10048 -10.09935 -10.09476
 Alpha  occ. eigenvalues --  -10.09348 -10.09304 -10.09196 -10.09054 -10.07786
 Alpha  occ. eigenvalues --  -10.07487 -10.07458 -10.07421 -10.07411 -10.07319
 Alpha  occ. eigenvalues --  -10.07303 -10.07263 -10.07212 -10.07194 -10.07180
 Alpha  occ. eigenvalues --  -10.06940 -10.06907  -7.93222  -7.92805  -5.84594
 Alpha  occ. eigenvalues --   -5.84203  -5.84194  -5.83777  -5.83704  -5.83291
 Alpha  occ. eigenvalues --   -1.23698  -1.22183  -1.21096  -1.18035  -1.17390
 Alpha  occ. eigenvalues --   -1.16860  -0.86718  -0.84453  -0.83957  -0.81780
 Alpha  occ. eigenvalues --   -0.81530  -0.75540  -0.75038  -0.74403  -0.73579
 Alpha  occ. eigenvalues --   -0.71605  -0.71261  -0.71122  -0.70784  -0.69945
 Alpha  occ. eigenvalues --   -0.68964  -0.65747  -0.64747  -0.63180  -0.62981
 Alpha  occ. eigenvalues --   -0.59927  -0.59063  -0.57722  -0.57283  -0.57140
 Alpha  occ. eigenvalues --   -0.56412  -0.55466  -0.54856  -0.53711  -0.51747
 Alpha  occ. eigenvalues --   -0.51474  -0.51249  -0.50863  -0.50293  -0.49734
 Alpha  occ. eigenvalues --   -0.49252  -0.46863  -0.46774  -0.44717  -0.44615
 Alpha  occ. eigenvalues --   -0.43608  -0.43326  -0.42570  -0.42259  -0.42236
 Alpha  occ. eigenvalues --   -0.41552  -0.41286  -0.41040  -0.40677  -0.40424
 Alpha  occ. eigenvalues --   -0.40173  -0.39959  -0.39735  -0.39638  -0.39566
 Alpha  occ. eigenvalues --   -0.39315  -0.38969  -0.38809  -0.38642  -0.38298
 Alpha  occ. eigenvalues --   -0.38045  -0.37907  -0.37647  -0.37365  -0.37053
 Alpha  occ. eigenvalues --   -0.36525  -0.35709  -0.35514  -0.35151  -0.34883
 Alpha  occ. eigenvalues --   -0.34752  -0.33988  -0.33789  -0.33269  -0.32666
 Alpha  occ. eigenvalues --   -0.32039  -0.31787  -0.31569  -0.31500  -0.31265
 Alpha  occ. eigenvalues --   -0.30669  -0.29438  -0.28486  -0.25843  -0.24780
 Alpha  occ. eigenvalues --   -0.24319  -0.24273  -0.23336  -0.21868  -0.20033
 Alpha  occ. eigenvalues --   -0.17913
 Alpha virt. eigenvalues --   -0.13500  -0.08797  -0.06723  -0.05857  -0.04296
 Alpha virt. eigenvalues --   -0.04190  -0.03829  -0.01124  -0.00244   0.01096
 Alpha virt. eigenvalues --    0.01578   0.02263   0.03770   0.05499   0.05928
 Alpha virt. eigenvalues --    0.06184   0.07581   0.07794   0.08787   0.09112
 Alpha virt. eigenvalues --    0.09325   0.10366   0.10410   0.10624   0.11046
 Alpha virt. eigenvalues --    0.11098   0.11285   0.11944   0.12114   0.12414
 Alpha virt. eigenvalues --    0.12669   0.12812   0.12955   0.13321   0.14807
 Alpha virt. eigenvalues --    0.15185   0.15238   0.15678   0.16076   0.16373
 Alpha virt. eigenvalues --    0.16984   0.17105   0.17434   0.18689   0.18959
 Alpha virt. eigenvalues --    0.19600   0.20658   0.20905   0.21907   0.22752
 Alpha virt. eigenvalues --    0.23350   0.24087   0.24313   0.25030   0.26462
 Alpha virt. eigenvalues --    0.27054   0.27139   0.27346   0.27587   0.27689
 Alpha virt. eigenvalues --    0.27874   0.28317   0.29033   0.29309   0.29955
 Alpha virt. eigenvalues --    0.30988   0.31692   0.32609   0.33643   0.34451
 Alpha virt. eigenvalues --    0.35109   0.36219   0.36444   0.37113   0.37355
 Alpha virt. eigenvalues --    0.37880   0.38869   0.39321   0.39628   0.39966
 Alpha virt. eigenvalues --    0.40109   0.40629   0.41034   0.41255   0.42298
 Alpha virt. eigenvalues --    0.43082   0.43361   0.43773   0.43896   0.44243
 Alpha virt. eigenvalues --    0.44945   0.45082   0.45425   0.45612   0.46367
 Alpha virt. eigenvalues --    0.46673   0.46817   0.47074   0.47571   0.47750
 Alpha virt. eigenvalues --    0.48015   0.48186   0.48827   0.49149   0.49320
 Alpha virt. eigenvalues --    0.50299   0.50880   0.51610   0.51887   0.52398
 Alpha virt. eigenvalues --    0.52485   0.52759   0.53333   0.54066   0.54439
 Alpha virt. eigenvalues --    0.55356   0.55603   0.55968   0.56383   0.56761
 Alpha virt. eigenvalues --    0.57213   0.57722   0.58433   0.58853   0.58967
 Alpha virt. eigenvalues --    0.59268   0.59970   0.60078   0.60506   0.60588
 Alpha virt. eigenvalues --    0.60876   0.61195   0.61424   0.61612   0.61829
 Alpha virt. eigenvalues --    0.61892   0.62778   0.62854   0.63235   0.63264
 Alpha virt. eigenvalues --    0.64012   0.64464   0.64584   0.64926   0.65335
 Alpha virt. eigenvalues --    0.65572   0.65917   0.66457   0.66800   0.67174
 Alpha virt. eigenvalues --    0.67354   0.67645   0.68058   0.68184   0.68739
 Alpha virt. eigenvalues --    0.68925   0.69489   0.69887   0.70491   0.70712
 Alpha virt. eigenvalues --    0.71064   0.71162   0.72205   0.72299   0.72380
 Alpha virt. eigenvalues --    0.72937   0.73180   0.73694   0.74086   0.74593
 Alpha virt. eigenvalues --    0.74643   0.75455   0.75983   0.76450   0.76861
 Alpha virt. eigenvalues --    0.77828   0.78175   0.78669   0.79764   0.80624
 Alpha virt. eigenvalues --    0.80947   0.82038   0.82623   0.82880   0.83727
 Alpha virt. eigenvalues --    0.84311   0.85240   0.85508   0.86218   0.88432
 Alpha virt. eigenvalues --    0.88741   0.89257   0.90993   0.91722   0.93312
 Alpha virt. eigenvalues --    0.93847   0.94188   0.95341   0.96396   0.96746
 Alpha virt. eigenvalues --    0.97283   0.97981   0.98329   1.00431   1.01653
 Alpha virt. eigenvalues --    1.02339   1.03118   1.04631   1.05688   1.07041
 Alpha virt. eigenvalues --    1.07410   1.08518   1.08885   1.09676   1.10767
 Alpha virt. eigenvalues --    1.11513   1.12788   1.13385   1.13999   1.14994
 Alpha virt. eigenvalues --    1.15296   1.15930   1.16469   1.17683   1.18618
 Alpha virt. eigenvalues --    1.19223   1.19700   1.20366   1.21915   1.22130
 Alpha virt. eigenvalues --    1.22754   1.23994   1.24118   1.24433   1.24711
 Alpha virt. eigenvalues --    1.25047   1.25700   1.25913   1.26623   1.27055
 Alpha virt. eigenvalues --    1.27551   1.28796   1.29074   1.29412   1.30045
 Alpha virt. eigenvalues --    1.31207   1.32770   1.33168   1.33875   1.35658
 Alpha virt. eigenvalues --    1.36006   1.36710   1.37329   1.38511   1.39937
 Alpha virt. eigenvalues --    1.40493   1.41839   1.43166   1.43953   1.44823
 Alpha virt. eigenvalues --    1.44892   1.45992   1.47194   1.47769   1.48906
 Alpha virt. eigenvalues --    1.49343   1.50267   1.50598   1.51324   1.51634
 Alpha virt. eigenvalues --    1.52969   1.53471   1.53854   1.55716   1.56497
 Alpha virt. eigenvalues --    1.57305   1.57948   1.58804   1.59484   1.61037
 Alpha virt. eigenvalues --    1.62261   1.63443   1.63734   1.64736   1.65204
 Alpha virt. eigenvalues --    1.65461   1.66127   1.66889   1.67926   1.68220
 Alpha virt. eigenvalues --    1.68717   1.69195   1.69965   1.71082   1.71417
 Alpha virt. eigenvalues --    1.71588   1.72361   1.72664   1.73366   1.73705
 Alpha virt. eigenvalues --    1.73931   1.74063   1.74330   1.74985   1.75171
 Alpha virt. eigenvalues --    1.75253   1.75443   1.75884   1.76356   1.76446
 Alpha virt. eigenvalues --    1.77036   1.77822   1.78171   1.78496   1.78857
 Alpha virt. eigenvalues --    1.79903   1.80066   1.80894   1.81148   1.81252
 Alpha virt. eigenvalues --    1.82193   1.82958   1.83541   1.83797   1.84496
 Alpha virt. eigenvalues --    1.85328   1.85909   1.86641   1.87230   1.88610
 Alpha virt. eigenvalues --    1.89145   1.90515   1.91869   1.93229   1.93404
 Alpha virt. eigenvalues --    1.94033   1.95323   1.96033   1.96060   1.96604
 Alpha virt. eigenvalues --    1.98214   1.98503   1.99020   1.99803   1.99878
 Alpha virt. eigenvalues --    2.00011   2.00292   2.00616   2.01799   2.02748
 Alpha virt. eigenvalues --    2.03807   2.04424   2.04919   2.06736   2.07556
 Alpha virt. eigenvalues --    2.07991   2.09115   2.09775   2.10362   2.11234
 Alpha virt. eigenvalues --    2.11416   2.12500   2.13376   2.14054   2.14565
 Alpha virt. eigenvalues --    2.14854   2.14984   2.15728   2.16683   2.16874
 Alpha virt. eigenvalues --    2.17376   2.17779   2.19568   2.20372   2.21558
 Alpha virt. eigenvalues --    2.21860   2.22720   2.23344   2.24325   2.25257
 Alpha virt. eigenvalues --    2.26739   2.27150   2.28176   2.29208   2.29825
 Alpha virt. eigenvalues --    2.30099   2.30352   2.31588   2.32797   2.33825
 Alpha virt. eigenvalues --    2.34547   2.35394   2.35818   2.36171   2.36824
 Alpha virt. eigenvalues --    2.37890   2.38374   2.39388   2.40332   2.42162
 Alpha virt. eigenvalues --    2.42827   2.43258   2.45564   2.46441   2.46961
 Alpha virt. eigenvalues --    2.48367   2.49793   2.51386   2.53589   2.54198
 Alpha virt. eigenvalues --    2.56329   2.56405   2.57141   2.58093   2.59176
 Alpha virt. eigenvalues --    2.60050   2.61753   2.61890   2.62909   2.63368
 Alpha virt. eigenvalues --    2.64445   2.65326   2.65699   2.65881   2.66165
 Alpha virt. eigenvalues --    2.68857   2.69698   2.72819   2.74630   2.75028
 Alpha virt. eigenvalues --    2.75069   2.75750   2.76607   2.79277   2.80743
 Alpha virt. eigenvalues --    2.82375   2.83195   2.85877   2.88201   2.89403
 Alpha virt. eigenvalues --    2.89830   2.90177   2.90391   2.90907   2.91056
 Alpha virt. eigenvalues --    2.91592   2.92712   2.93232   2.93423   2.93662
 Alpha virt. eigenvalues --    2.96171   2.96668   2.98587   3.00919   3.05052
 Alpha virt. eigenvalues --    3.05430   3.05690   3.06055   3.06385   3.07112
 Alpha virt. eigenvalues --    3.07266   3.08200   3.08240   3.08715   3.09055
 Alpha virt. eigenvalues --    3.10590   3.11871   3.12189   3.13533   3.14542
 Alpha virt. eigenvalues --    3.15307   3.16356   3.17175   3.19170   3.20157
 Alpha virt. eigenvalues --    3.22038   3.26824   3.31341   3.32866   3.32933
 Alpha virt. eigenvalues --    3.35327   3.35668   3.36250   3.41581   3.45128
 Alpha virt. eigenvalues --    3.52450   3.53623   3.59844   3.60151   3.67330
 Alpha virt. eigenvalues --    3.72315   3.73314   3.86585   3.87755   3.89037
          Condensed to atoms (all electrons):
 Mulliken charges:
               1
     1  S    0.024859
     2  S    0.043519
     3  F   -0.252420
     4  F   -0.248699
     5  F   -0.244221
     6  F   -0.250084
     7  F   -0.247163
     8  F   -0.251915
     9  C   -0.066942
    10  C   -0.162855
    11  C   -0.167991
    12  C   -0.012349
    13  C    0.526743
    14  C   -0.269467
    15  C    0.468747
    16  C    0.591036
    17  C   -0.046910
    18  C   -0.012417
    19  C    0.017307
    20  C   -0.088865
    21  C   -0.033270
    22  C    0.065885
    23  C   -0.066994
    24  C   -0.066912
    25  C   -0.028716
    26  C   -0.026441
    27  C   -0.032512
    28  C   -0.142739
    29  C    0.004723
    30  C    0.036449
    31  C   -0.058312
    32  C   -0.057894
    33  C   -0.029245
    34  C   -0.027182
    35  C   -0.035551
    36  C   -0.060301
    37  C   -0.001584
    38  H    0.087228
    39  H    0.064795
    40  H    0.071644
    41  H    0.070438
    42  H    0.069836
    43  H    0.100017
    44  H    0.009700
    45  H    0.035304
    46  H    0.036458
    47  H    0.036908
    48  H    0.036874
    49  H    0.075098
    50  H    0.081330
    51  H    0.057389
    52  H    0.028756
    53  H    0.031514
    54  H    0.038354
    55  H    0.037466
    56  H    0.037517
    57  H    0.057427
    58  H    0.085700
    59  H    0.060925
 Sum of Mulliken charges =   0.00000
 Mulliken charges with hydrogens summed into heavy atoms:
               1
     1  S    0.024859
     2  S    0.043519
     3  F   -0.252420
     4  F   -0.248699
     5  F   -0.244221
     6  F   -0.250084
     7  F   -0.247163
     8  F   -0.251915
     9  C   -0.066942
    10  C   -0.162855
    11  C   -0.167991
    12  C   -0.012349
    13  C    0.526743
    14  C   -0.269467
    15  C    0.468747
    16  C    0.591036
    17  C   -0.046910
    18  C    0.211250
    19  C    0.257598
    20  C   -0.088865
    21  C   -0.033270
    22  C    0.065885
    23  C   -0.057294
    24  C   -0.031607
    25  C    0.007741
    26  C    0.010467
    27  C    0.004362
    28  C   -0.142739
    29  C    0.218540
    30  C    0.036449
    31  C   -0.029556
    32  C   -0.026380
    33  C    0.009109
    34  C    0.010285
    35  C    0.001967
    36  C   -0.060301
    37  C    0.202468
 Electronic spatial extent (au):  <R**2>=          20279.8579
 Charge=              0.0000 electrons
 Dipole moment (field-independent basis, Debye):
    X=              0.2000    Y=             -3.8084    Z=             -1.4855  Tot=              4.0928
 Quadrupole moment (field-independent basis, Debye-Ang):
   XX=           -202.1272   YY=           -231.4846   ZZ=           -225.7324
   XY=              3.0219   XZ=             -4.4659   YZ=             -2.4844
 Traceless Quadrupole moment (field-independent basis, Debye-Ang):
   XX=             17.6542   YY=            -11.7032   ZZ=             -5.9510
   XY=              3.0219   XZ=             -4.4659   YZ=             -2.4844
 Octapole moment (field-independent basis, Debye-Ang**2):
  XXX=            -27.0278  YYY=             26.4462  ZZZ=             10.6872  XYY=              4.6814
  XXY=              4.1728  XXZ=            -27.8058  XZZ=             -9.9086  YZZ=             42.3415
  YYZ=             16.4208  XYZ=             17.9994
 Hexadecapole moment (field-independent basis, Debye-Ang**3):
 XXXX=         -15425.3721 YYYY=          -7720.4244 ZZZZ=          -1908.8999 XXXY=            -23.5534
 XXXZ=           -279.4857 YYYX=            -44.2567 YYYZ=            -52.7864 ZZZX=             49.8688
 ZZZY=             43.5440 XXYY=          -3866.2199 XXZZ=          -3347.3166 YYZZ=          -1668.9094
 XXYZ=            -67.7219 YYXZ=            -92.5147 ZZXY=             -8.1922
 N-N= 4.636704108833D+03 E-N=-1.517581516927D+04  KE= 2.494536054327D+03
 No NMR shielding tensors so no spin-rotation constants.
 Leave Link  601 at Thu Dec 13 09:30:58 2018, MaxMem=   939524096 cpu:         6.5
 (Enter /pbs_home/pkowalski/g09d01/g09/l701.exe)
 Compute integral first derivatives.
 ... and contract with generalized density number  0.
 R6Disp: Adding Grimme-D3 dispersion energy 1st derivatives to the gradient.
 Leave Link  701 at Thu Dec 13 09:30:59 2018, MaxMem=   939524096 cpu:         6.3
 (Enter /pbs_home/pkowalski/g09d01/g09/l702.exe)
 L702 exits ... SP integral derivatives will be done elsewhere.
 Leave Link  702 at Thu Dec 13 09:30:59 2018, MaxMem=   939524096 cpu:         0.2
 (Enter /pbs_home/pkowalski/g09d01/g09/l703.exe)
 Compute integral first derivatives, UseDBF=F ICtDFT=           0.
 Integral derivatives from FoFJK, PRISM(SPDF).
 Calling FoFJK, ICntrl=      2527 FMM=F ISym2X=0 I1Cent= 0 IOpClX= 0 NMat=1 NMatS=1 NMatT=0.
 FoFJK:  IHMeth= 1 ICntrl=    2527 DoSepK=F KAlg= 0 I1Cent=   0 FoldK=F
 IRaf=         0 NMat=   1 IRICut=       1 DoRegI=T DoRafI=F ISym2E= 0.
 FoFCou: FMM=F IPFlag=           0 FMFlag=      100000 FMFlg1=         800
         NFxFlg=           0 DoJE=F BraDBF=F KetDBF=F FulRan=T
         wScrn=  0.000000 ICntrl=    2527 IOpCl=  0 I1Cent=           0 NGrid=           0
         NMat0=    1 NMatS0=      1 NMatT0=    0 NMatD0=    1 NMtDS0=    0 NMtDT0=    0
 Symmetry not used in FoFCou.
 Leave Link  703 at Thu Dec 13 09:33:07 2018, MaxMem=   939524096 cpu:      1020.3
 (Enter /pbs_home/pkowalski/g09d01/g09/l716.exe)
 Dipole        = 7.86969346D-02-1.49835603D+00-5.84445804D-01
 ***** Axes restored to original set *****
 -------------------------------------------------------------------
 Center     Atomic                   Forces (Hartrees/Bohr)
 Number     Number              X              Y              Z
 -------------------------------------------------------------------
      1       16           0.007185451    0.037276015   -0.009636739
      2       16          -0.011882268    0.013580662   -0.029129624
      3        9           0.022949800    0.001181730   -0.011794536
      4        9          -0.015986691   -0.005411208    0.022585151
      5        9          -0.005993641   -0.033986714   -0.000728085
      6        9           0.014921769    0.013509071   -0.022952596
      7        9          -0.007476277   -0.001029868    0.021171191
      8        9          -0.001964727    0.004097338   -0.028970891
      9        6          -0.001220264   -0.022102143    0.064405988
     10        6          -0.033735589    0.020345866   -0.013314885
     11        6           0.056244986    0.048229138   -0.030082464
     12        6          -0.015778148   -0.013722255   -0.050695846
     13        6          -0.012953664   -0.003785843   -0.006657518
     14        6           0.025373693   -0.026829099    0.003936779
     15        6          -0.006665055    0.036217524    0.021672920
     16        6           0.008638275   -0.012176844    0.010382353
     17        6           0.001034096   -0.040649683    0.013187428
     18        6          -0.025977603   -0.012663744   -0.002697801
     19        6           0.033303143   -0.002552526    0.024122570
     20        6           0.023301190   -0.039147792    0.005321388
     21        6          -0.026611849   -0.022877788    0.011203612
     22        6           0.023534968    0.003447292    0.000946927
     23        6          -0.000979198   -0.015936246    0.004564197
     24        6          -0.014939444    0.004982693    0.000335011
     25        6           0.013589322   -0.005344349   -0.000831936
     26        6           0.005415246    0.011135552   -0.002866454
     27        6           0.000540182    0.001538540   -0.000532000
     28        6           0.021451407    0.027332285   -0.006773915
     29        6           0.003902800    0.001665698   -0.001196041
     30        6          -0.019980866   -0.000402354    0.004866925
     31        6           0.003286877   -0.011070772   -0.000538222
     32        6           0.014724068    0.003039652   -0.005519480
     33        6          -0.011928920   -0.006246372    0.002811358
     34        6          -0.004709558    0.011605818    0.002213678
     35        6          -0.003770290    0.002637965    0.000831458
     36        6          -0.047559389    0.029684444    0.002314655
     37        6          -0.005974995   -0.005386841   -0.000863379
     38        1          -0.006249511   -0.002355095   -0.002811825
     39        1           0.001089733    0.008558073    0.002915544
     40        1           0.005021137   -0.003428447    0.003016516
     41        1          -0.002091990    0.002512040   -0.007752773
     42        1          -0.004826339   -0.005436428   -0.001656963
     43        1           0.003034165    0.002119382    0.006345658
     44        1           0.005619512    0.016369878   -0.003936128
     45        1           0.010929064   -0.001007197   -0.001456927
     46        1          -0.004689457    0.004761726   -0.000665073
     47        1           0.001461712   -0.006526525    0.001525693
     48        1          -0.006084843   -0.003513973    0.001392649
     49        1          -0.000300136    0.001582316    0.008865883
     50        1          -0.001541025   -0.000365887   -0.009873933
     51        1          -0.003349767   -0.006395560    0.005525606
     52        1          -0.003835286    0.008795445    0.002401596
     53        1          -0.008596190   -0.001955075    0.001871704
     54        1           0.004892010    0.004695201   -0.000857683
     55        1          -0.000448202   -0.006918072   -0.000123138
     56        1           0.006145105   -0.003161082   -0.001899253
     57        1           0.002639801    0.005219459    0.007413759
     58        1          -0.000812006   -0.003583926   -0.007546764
     59        1          -0.001316325   -0.000151098    0.006214673
 -------------------------------------------------------------------
 Cartesian Forces:  Max     0.064405988 RMS     0.015747328
 Leave Link  716 at Thu Dec 13 09:33:07 2018, MaxMem=   939524096 cpu:         0.2
 (Enter /pbs_home/pkowalski/g09d01/g09/l103.exe)

 GradGradGradGradGradGradGradGradGradGradGradGradGradGradGradGradGradGrad
 Berny optimization.
 FormGI is forming the generalized inverse of G from B-inverse, IUseBI=4.
 GSVD:  received Info=                   1 from GESDD.
 Internal  Forces:  Max     0.059232898 RMS     0.009010642
 Search for a local minimum.
 Step number   1 out of a maximum of  337
 All quantities printed in internal units (Hartrees-Bohrs-Radians)
 RMS Force = .90106D-02 SwitMx=.10000D-02 MixMth= 1
 Mixed Optimization -- RFO/linear search
 Second derivative matrix not updated -- first step.
 ITU=  0
     Eigenvalues ---    0.00230   0.00460   0.00649   0.00661   0.00734
     Eigenvalues ---    0.00735   0.00744   0.00760   0.00853   0.00880
     Eigenvalues ---    0.00884   0.00889   0.00948   0.01067   0.01165
     Eigenvalues ---    0.01211   0.01215   0.01325   0.01408   0.01475
     Eigenvalues ---    0.01562   0.01730   0.01880   0.01886   0.01953
     Eigenvalues ---    0.01955   0.01980   0.02010   0.02028   0.02081
     Eigenvalues ---    0.02089   0.02137   0.02144   0.02154   0.02156
     Eigenvalues ---    0.02169   0.02173   0.02192   0.02218   0.02346
     Eigenvalues ---    0.02684   0.04142   0.05097   0.05175   0.06816
     Eigenvalues ---    0.07151   0.07468   0.07491   0.07496   0.07507
     Eigenvalues ---    0.07532   0.07551   0.07959   0.08226   0.09383
     Eigenvalues ---    0.09880   0.10463   0.11174   0.11820   0.11994
     Eigenvalues ---    0.13801   0.15368   0.15988   0.15998   0.15999
     Eigenvalues ---    0.15999   0.15999   0.16000   0.16000   0.16000
     Eigenvalues ---    0.16000   0.16000   0.16000   0.16000   0.16000
     Eigenvalues ---    0.16000   0.16000   0.16000   0.16000   0.16000
     Eigenvalues ---    0.16000   0.16000   0.16000   0.16000   0.16843
     Eigenvalues ---    0.19278   0.20147   0.21012   0.21998   0.22000
     Eigenvalues ---    0.22000   0.22000   0.22676   0.23451   0.23456
     Eigenvalues ---    0.23985   0.24277   0.24290   0.24619   0.24881
     Eigenvalues ---    0.24882   0.24930   0.24960   0.24972   0.24981
     Eigenvalues ---    0.24999   0.25000   0.25000   0.25069   0.25691
     Eigenvalues ---    0.27050   0.27545   0.27729   0.28952   0.29539
     Eigenvalues ---    0.30069   0.30526   0.30572   0.31464   0.31560
     Eigenvalues ---    0.31774   0.32131   0.32202   0.32558   0.32569
     Eigenvalues ---    0.32577   0.32590   0.32599   0.32606   0.32617
     Eigenvalues ---    0.32618   0.32621   0.32703   0.32802   0.32874
     Eigenvalues ---    0.32899   0.33076   0.33296   0.33484   0.33610
     Eigenvalues ---    0.35656   0.35677   0.35692   0.35700   0.35704
     Eigenvalues ---    0.35708   0.35794   0.36083   0.36241   0.37708
     Eigenvalues ---    0.40290   0.40691   0.40900   0.41171   0.43836
     Eigenvalues ---    0.44307   0.45571   0.45882   0.45945   0.45959
     Eigenvalues ---    0.46526   0.47077   0.47230   0.48241   0.48255
     Eigenvalues ---    0.48373   0.48496   0.49238   0.49540   0.50327
     Eigenvalues ---    0.51715
 RFO step:  Lambda=-9.22937074D-02 EMin= 2.30000000D-03
 Linear search not attempted -- first point.
 Maximum step size (   0.300) exceeded in Quadratic search.
    -- Step size scaled by   0.771
 Iteration  1 RMS(Cart)=  0.12113099 RMS(Int)=  0.00319535
 Iteration  2 RMS(Cart)=  0.00882814 RMS(Int)=  0.00025997
 Iteration  3 RMS(Cart)=  0.00001567 RMS(Int)=  0.00025986
 Iteration  4 RMS(Cart)=  0.00000001 RMS(Int)=  0.00025986
 ITry= 1 IFail=0 DXMaxC= 7.35D-01 DCOld= 1.00D+10 DXMaxT= 3.00D-01 DXLimC= 3.00D+00 Rises=F
 Variable       Old X    -DE/DX   Delta X   Delta X   Delta X     New X
                                 (Linear)    (Quad)   (Total)
    R1        3.37375  -0.01683   0.00000  -0.03836  -0.03809   3.33566
    R2        3.42675  -0.03190   0.00000  -0.06675  -0.06702   3.35973
    R3        3.35958  -0.01353   0.00000  -0.02757  -0.02751   3.33206
    R4        3.40530  -0.01879   0.00000  -0.03713  -0.03730   3.36800
    R5        2.60642  -0.02381   0.00000  -0.03139  -0.03139   2.57503
    R6        2.61669  -0.02621   0.00000  -0.03515  -0.03515   2.58154
    R7        2.61543  -0.03444   0.00000  -0.04609  -0.04609   2.56935
    R8        2.62768  -0.03016   0.00000  -0.04117  -0.04117   2.58651
    R9        2.61414  -0.01832   0.00000  -0.02446  -0.02446   2.58968
   R10        2.61683  -0.02784   0.00000  -0.03733  -0.03733   2.57950
   R11        2.80501  -0.02005   0.00000  -0.03862  -0.03844   2.76657
   R12        2.92736  -0.04719   0.00000  -0.09842  -0.09842   2.82894
   R13        2.85943  -0.01700   0.00000  -0.03513  -0.03505   2.82438
   R14        2.81835  -0.00269   0.00000  -0.00487  -0.00487   2.81348
   R15        2.79824  -0.05923   0.00000  -0.10894  -0.10859   2.68965
   R16        2.82218   0.00508   0.00000   0.00926   0.00926   2.83144
   R17        2.86556  -0.00075   0.00000  -0.00136  -0.00138   2.86418
   R18        2.57807   0.00523   0.00000   0.00679   0.00675   2.58481
   R19        2.87852   0.00338   0.00000   0.00642   0.00645   2.88497
   R20        2.83394  -0.00009   0.00000  -0.00003  -0.00004   2.83389
   R21        2.85135  -0.02817   0.00000  -0.05336  -0.05336   2.79799
   R22        2.84907   0.00614   0.00000   0.01128   0.01131   2.86038
   R23        2.82135  -0.03639   0.00000  -0.06710  -0.06710   2.75425
   R24        2.09815  -0.00717   0.00000  -0.01322  -0.01322   2.08493
   R25        2.09722  -0.00597   0.00000  -0.01099  -0.01099   2.08623
   R26        2.09778  -0.00603   0.00000  -0.01111  -0.01111   2.08667
   R27        2.09749  -0.00463   0.00000  -0.00853  -0.00853   2.08896
   R28        2.09730  -0.00637   0.00000  -0.01174  -0.01174   2.08556
   R29        2.09801  -0.00701   0.00000  -0.01292  -0.01292   2.08509
   R30        2.83905  -0.02312   0.00000  -0.04308  -0.04308   2.79597
   R31        2.56021   0.01786   0.00000   0.02444   0.02408   2.58429
   R32        2.87826  -0.03480   0.00000  -0.06825  -0.06825   2.81000
   R33        2.57275   0.00476   0.00000   0.00662   0.00650   2.57925
   R34        2.68035  -0.01102   0.00000  -0.01697  -0.01696   2.66339
   R35        2.68196  -0.00910   0.00000  -0.01414  -0.01413   2.66783
   R36        2.64350  -0.00441   0.00000  -0.00617  -0.00618   2.63732
   R37        2.01492   0.01607   0.00000   0.02639   0.02639   2.04130
   R38        2.64014  -0.00566   0.00000  -0.00788  -0.00788   2.63226
   R39        2.03951   0.00963   0.00000   0.01638   0.01638   2.05589
   R40        2.62784   0.00227   0.00000   0.00366   0.00365   2.63149
   R41        2.04624   0.00643   0.00000   0.01105   0.01105   2.05728
   R42        2.62651   0.00293   0.00000   0.00456   0.00455   2.63106
   R43        2.04589   0.00673   0.00000   0.01155   0.01155   2.05744
   R44        2.04547   0.00716   0.00000   0.01229   0.01229   2.05776
   R45        2.83776  -0.00236   0.00000  -0.00439  -0.00439   2.83337
   R46        2.09761  -0.00649   0.00000  -0.01197  -0.01197   2.08564
   R47        2.09576  -0.00731   0.00000  -0.01344  -0.01344   2.08232
   R48        2.09401  -0.00894   0.00000  -0.01640  -0.01640   2.07761
   R49        2.66970  -0.00709   0.00000  -0.01063  -0.01063   2.65907
   R50        2.66773  -0.00450   0.00000  -0.00684  -0.00684   2.66089
   R51        2.64251  -0.00432   0.00000  -0.00602  -0.00602   2.63649
   R52        2.03707   0.00893   0.00000   0.01514   0.01514   2.05221
   R53        2.64137  -0.00602   0.00000  -0.00842  -0.00842   2.63295
   R54        2.04404   0.00827   0.00000   0.01415   0.01415   2.05820
   R55        2.63430  -0.00037   0.00000  -0.00023  -0.00023   2.63406
   R56        2.04566   0.00673   0.00000   0.01155   0.01155   2.05721
   R57        2.63392  -0.00008   0.00000   0.00017   0.00017   2.63408
   R58        2.04553   0.00688   0.00000   0.01181   0.01181   2.05734
   R59        2.04540   0.00717   0.00000   0.01229   0.01229   2.05769
   R60        2.84956  -0.00808   0.00000  -0.01526  -0.01526   2.83430
   R61        2.09728  -0.00544   0.00000  -0.01001  -0.01001   2.08726
   R62        2.09230  -0.00688   0.00000  -0.01258  -0.01258   2.07971
   R63        2.08210  -0.00436   0.00000  -0.00786  -0.00786   2.07423
    A1        1.59664   0.00737   0.00000   0.01734   0.01760   1.61425
    A2        1.57322   0.00941   0.00000   0.02849   0.02768   1.60090
    A3        1.98751  -0.00601   0.00000  -0.00372  -0.00549   1.98202
    A4        1.84708   0.01148   0.00000   0.03765   0.03695   1.88404
    A5        2.03494   0.00591   0.00000   0.03089   0.03029   2.06523
    A6        1.95207  -0.00706   0.00000  -0.01419  -0.01541   1.93665
    A7        2.04976  -0.00599   0.00000  -0.00504  -0.00561   2.04415
    A8        2.05555   0.01947   0.00000   0.05881   0.05883   2.11438
    A9        1.90708  -0.00378   0.00000  -0.00696  -0.00794   1.89913
   A10        2.03168   0.00202   0.00000   0.02078   0.01930   2.05098
   A11        2.06592   0.01152   0.00000   0.04514   0.04387   2.10979
   A12        2.16667   0.00316   0.00000   0.00742   0.00741   2.17408
   A13        2.22158  -0.00544   0.00000  -0.01182  -0.01181   2.20976
   A14        1.88669   0.00212   0.00000   0.00368   0.00368   1.89037
   A15        1.92494  -0.00725   0.00000  -0.02958  -0.02955   1.89539
   A16        2.01607   0.00157   0.00000   0.00774   0.00757   2.02364
   A17        1.87387   0.00355   0.00000   0.01270   0.01261   1.88648
   A18        1.90249   0.00412   0.00000   0.01399   0.01405   1.91654
   A19        1.95796  -0.00207   0.00000  -0.00901  -0.00911   1.94885
   A20        1.78541   0.00058   0.00000   0.00645   0.00641   1.79182
   A21        1.94230  -0.00220   0.00000  -0.00558  -0.00556   1.93675
   A22        2.22821   0.00414   0.00000   0.00992   0.00991   2.23812
   A23        2.10922  -0.00196   0.00000  -0.00417  -0.00418   2.10504
   A24        1.90202  -0.00246   0.00000  -0.00957  -0.00959   1.89243
   A25        1.98864   0.00103   0.00000   0.00403   0.00401   1.99265
   A26        1.98984   0.00260   0.00000   0.01008   0.01005   1.99989
   A27        1.88898  -0.00074   0.00000  -0.00219  -0.00215   1.88683
   A28        1.88140   0.00108   0.00000   0.00490   0.00491   1.88631
   A29        1.80703  -0.00152   0.00000  -0.00721  -0.00719   1.79984
   A30        1.92665  -0.00750   0.00000  -0.03132  -0.03128   1.89537
   A31        1.91575   0.00562   0.00000   0.02002   0.02010   1.93585
   A32        1.92847  -0.00295   0.00000  -0.01137  -0.01157   1.91690
   A33        1.98026  -0.00035   0.00000   0.00206   0.00186   1.98212
   A34        1.94055   0.00395   0.00000   0.01346   0.01339   1.95394
   A35        1.76678   0.00210   0.00000   0.01089   0.01083   1.77761
   A36        2.11647  -0.01046   0.00000  -0.01954  -0.01984   2.09663
   A37        1.96233   0.01690   0.00000   0.03008   0.03058   1.99291
   A38        2.20438  -0.00644   0.00000  -0.01049  -0.01079   2.19359
   A39        1.91847  -0.00132   0.00000  -0.00510  -0.00511   1.91336
   A40        1.91419   0.01005   0.00000   0.03199   0.03186   1.94604
   A41        1.92208   0.00243   0.00000   0.00719   0.00707   1.92916
   A42        1.90738  -0.00411   0.00000  -0.01215  -0.01217   1.89522
   A43        1.90767  -0.00261   0.00000  -0.01048  -0.01048   1.89719
   A44        1.89379  -0.00456   0.00000  -0.01179  -0.01202   1.88177
   A45        1.91446   0.01094   0.00000   0.03541   0.03525   1.94971
   A46        1.91898   0.00382   0.00000   0.01230   0.01203   1.93101
   A47        1.91752  -0.00697   0.00000  -0.02391  -0.02380   1.89372
   A48        1.89646  -0.00320   0.00000  -0.00458  -0.00507   1.89139
   A49        1.90900  -0.00307   0.00000  -0.01064  -0.01044   1.89855
   A50        1.90723  -0.00155   0.00000  -0.00860  -0.00860   1.89863
   A51        2.06770   0.00053   0.00000  -0.00291  -0.00269   2.06501
   A52        1.98526  -0.01780   0.00000  -0.03186  -0.03230   1.95296
   A53        2.23022   0.01727   0.00000   0.03476   0.03498   2.26520
   A54        2.06728  -0.00288   0.00000  -0.00926  -0.00899   2.05829
   A55        1.95578  -0.00724   0.00000  -0.01111  -0.01168   1.94410
   A56        2.25940   0.01011   0.00000   0.02005   0.02030   2.27970
   A57        2.17812  -0.00717   0.00000  -0.01524  -0.01525   2.16287
   A58        2.07167   0.00160   0.00000   0.00451   0.00451   2.07618
   A59        2.03337   0.00557   0.00000   0.01073   0.01074   2.04411
   A60        2.11876  -0.00216   0.00000  -0.00620  -0.00620   2.11256
   A61        2.16269  -0.00649   0.00000  -0.02002  -0.02002   2.14267
   A62        2.00171   0.00865   0.00000   0.02622   0.02622   2.02793
   A63        2.12448  -0.00020   0.00000  -0.00137  -0.00136   2.12312
   A64        2.12961  -0.00544   0.00000  -0.01626  -0.01626   2.11335
   A65        2.02908   0.00565   0.00000   0.01762   0.01762   2.04670
   A66        2.10282   0.00140   0.00000   0.00468   0.00467   2.10750
   A67        2.09282  -0.00268   0.00000  -0.00838  -0.00837   2.08444
   A68        2.08754   0.00128   0.00000   0.00369   0.00370   2.09124
   A69        2.09847  -0.00060   0.00000  -0.00025  -0.00025   2.09822
   A70        2.09373  -0.00107   0.00000  -0.00405  -0.00405   2.08969
   A71        2.09098   0.00166   0.00000   0.00430   0.00430   2.09528
   A72        2.08846  -0.00400   0.00000  -0.00760  -0.00761   2.08084
   A73        2.09752   0.00205   0.00000   0.00396   0.00397   2.10149
   A74        2.09720   0.00195   0.00000   0.00364   0.00364   2.10085
   A75        2.01598  -0.00303   0.00000  -0.00854  -0.00884   2.00715
   A76        2.07041   0.00660   0.00000   0.01573   0.01588   2.08629
   A77        2.19304  -0.00370   0.00000  -0.00819  -0.00811   2.18493
   A78        1.91430  -0.00006   0.00000  -0.00091  -0.00089   1.91340
   A79        1.93375   0.00811   0.00000   0.02375   0.02374   1.95749
   A80        1.93462  -0.00107   0.00000  -0.00156  -0.00158   1.93304
   A81        1.95351  -0.00690   0.00000  -0.02426  -0.02423   1.92928
   A82        1.82955   0.00220   0.00000   0.00885   0.00885   1.83840
   A83        1.89569  -0.00277   0.00000  -0.00713  -0.00718   1.88851
   A84        2.14451  -0.00391   0.00000  -0.00835  -0.00835   2.13616
   A85        2.08133   0.00262   0.00000   0.00635   0.00635   2.08768
   A86        2.05647   0.00128   0.00000   0.00199   0.00199   2.05846
   A87        2.10950  -0.00072   0.00000  -0.00222  -0.00222   2.10729
   A88        2.12881  -0.00393   0.00000  -0.01203  -0.01203   2.11678
   A89        2.04419   0.00464   0.00000   0.01418   0.01418   2.05837
   A90        2.11226   0.00094   0.00000   0.00182   0.00182   2.11408
   A91        2.11355  -0.00412   0.00000  -0.01207  -0.01207   2.10148
   A92        2.05727   0.00318   0.00000   0.01023   0.01023   2.06749
   A93        2.09896   0.00145   0.00000   0.00416   0.00416   2.10312
   A94        2.09318  -0.00193   0.00000  -0.00575  -0.00575   2.08744
   A95        2.09100   0.00047   0.00000   0.00158   0.00158   2.09258
   A96        2.09720  -0.00012   0.00000   0.00022   0.00022   2.09742
   A97        2.09364  -0.00082   0.00000  -0.00280  -0.00280   2.09084
   A98        2.09234   0.00094   0.00000   0.00259   0.00259   2.09493
   A99        2.09160  -0.00285   0.00000  -0.00598  -0.00598   2.08562
   A100       2.09586   0.00143   0.00000   0.00301   0.00301   2.09887
   A101       2.09566   0.00142   0.00000   0.00297   0.00297   2.09863
   A102       1.96132  -0.00204   0.00000  -0.00204  -0.00223   1.95909
   A103       2.09687   0.00143   0.00000   0.00166   0.00172   2.09859
   A104       2.22331   0.00053   0.00000  -0.00020  -0.00013   2.22319
   A105       1.89521   0.00268   0.00000   0.00947   0.00948   1.90470
   A106       1.92365   0.00598   0.00000   0.01613   0.01614   1.93979
   A107       1.99323  -0.00548   0.00000  -0.01589  -0.01584   1.97738
   A108       1.90802  -0.00586   0.00000  -0.01981  -0.01984   1.88818
   A109       1.81978   0.00442   0.00000   0.01773   0.01778   1.83756
   A110       1.91988  -0.00206   0.00000  -0.00834  -0.00830   1.91158
    D1        0.13524  -0.00316   0.00000  -0.03554  -0.03607   0.09916
    D2       -2.26203  -0.01878   0.00000  -0.11906  -0.11849  -2.38052
    D3        3.03198   0.00470   0.00000   0.03542   0.03517   3.06715
    D4       -0.11248   0.00408   0.00000   0.03348   0.03330  -0.07918
    D5        0.34193  -0.00867   0.00000  -0.07655  -0.07637   0.26556
    D6       -2.11381  -0.02485   0.00000  -0.15132  -0.15025  -2.26406
    D7        2.91432   0.00593   0.00000   0.04689   0.04731   2.96164
    D8       -0.18999   0.00586   0.00000   0.05460   0.05517  -0.13483
    D9        1.86894   0.02074   0.00000   0.14052   0.14004   2.00898
   D10       -1.96100   0.02602   0.00000   0.18803   0.18808  -1.77291
   D11       -0.38904   0.00812   0.00000   0.07230   0.07203  -0.31700
   D12        2.06421   0.01340   0.00000   0.11981   0.12008   2.18429
   D13        3.02636  -0.00309   0.00000   0.00366   0.00387   3.03023
   D14        0.03915  -0.00179   0.00000   0.00996   0.01012   0.04928
   D15       -1.09742   0.01288   0.00000   0.08035   0.08019  -1.01723
   D16        2.19856   0.01417   0.00000   0.08665   0.08644   2.28500
   D17        0.25334  -0.00246   0.00000  -0.02795  -0.02805   0.22529
   D18       -2.80059  -0.00075   0.00000  -0.01591  -0.01585  -2.81645
   D19       -1.97659  -0.00858   0.00000  -0.07812  -0.07907  -2.05567
   D20        1.25266  -0.00688   0.00000  -0.06608  -0.06688   1.18578
   D21       -0.89777   0.00502   0.00000   0.03331   0.03389  -0.86388
   D22       -2.98225  -0.00017   0.00000   0.00946   0.00958  -2.97267
   D23        1.20126   0.00373   0.00000   0.02744   0.02767   1.22893
   D24        2.97052  -0.00094   0.00000  -0.01532  -0.01535   2.95517
   D25        0.88604  -0.00613   0.00000  -0.03916  -0.03966   0.84638
   D26       -1.21364  -0.00222   0.00000  -0.02118  -0.02157  -1.23521
   D27        3.01070   0.00193   0.00000   0.02057   0.02066   3.03136
   D28       -0.13395   0.00325   0.00000   0.03441   0.03462  -0.09934
   D29       -0.89183   0.01311   0.00000   0.09354   0.09337  -0.79846
   D30        2.24669   0.01444   0.00000   0.10737   0.10733   2.35403
   D31        1.16841   0.00553   0.00000   0.03503   0.03562   1.20403
   D32       -0.92904   0.00513   0.00000   0.03314   0.03381  -0.89524
   D33       -3.01199   0.00300   0.00000   0.02334   0.02384  -2.98814
   D34       -1.15951  -0.00444   0.00000  -0.03256  -0.03314  -1.19265
   D35        3.02622  -0.00484   0.00000  -0.03445  -0.03496   2.99127
   D36        0.94328  -0.00697   0.00000  -0.04425  -0.04492   0.89836
   D37        0.88896  -0.00382   0.00000  -0.01601  -0.01603   0.87293
   D38       -1.28929   0.00133   0.00000   0.00629   0.00637  -1.28292
   D39        2.91813   0.00159   0.00000   0.00714   0.00720   2.92533
   D40       -2.38171  -0.00553   0.00000  -0.02259  -0.02261  -2.40432
   D41        1.72323  -0.00038   0.00000  -0.00029  -0.00022   1.72302
   D42       -0.35254  -0.00012   0.00000   0.00056   0.00062  -0.35191
   D43        2.96771  -0.00022   0.00000   0.00039   0.00044   2.96815
   D44       -0.08427   0.00013   0.00000  -0.00145  -0.00144  -0.08571
   D45       -0.03958   0.00071   0.00000   0.00535   0.00533  -0.03426
   D46       -3.09156   0.00106   0.00000   0.00351   0.00345  -3.08811
   D47       -1.38242   0.00469   0.00000   0.01707   0.01711  -1.36531
   D48        0.73624   0.00170   0.00000   0.00592   0.00596   0.74219
   D49        2.72979   0.00191   0.00000   0.00718   0.00727   2.73705
   D50        0.73510  -0.00322   0.00000  -0.01673  -0.01672   0.71839
   D51        2.85376  -0.00621   0.00000  -0.02788  -0.02787   2.82589
   D52       -1.43587  -0.00600   0.00000  -0.02662  -0.02656  -1.46244
   D53        2.77133   0.00100   0.00000  -0.00076  -0.00080   2.77054
   D54       -1.39320  -0.00199   0.00000  -0.01191  -0.01195  -1.40515
   D55        0.60035  -0.00178   0.00000  -0.01065  -0.01064   0.58971
   D56       -1.62055  -0.00127   0.00000  -0.00989  -0.01002  -1.63056
   D57        2.49806   0.00451   0.00000   0.01431   0.01430   2.51237
   D58        0.41769  -0.00129   0.00000  -0.00926  -0.00928   0.40841
   D59        1.43844  -0.00123   0.00000  -0.00735  -0.00746   1.43097
   D60       -0.72614   0.00454   0.00000   0.01685   0.01686  -0.70928
   D61       -2.80651  -0.00126   0.00000  -0.00672  -0.00673  -2.81324
   D62       -1.35071  -0.00214   0.00000  -0.01243  -0.01251  -1.36322
   D63        1.79440  -0.00370   0.00000  -0.02837  -0.02826   1.76615
   D64        1.88817  -0.00179   0.00000  -0.01447  -0.01458   1.87359
   D65       -1.24991  -0.00335   0.00000  -0.03040  -0.03033  -1.28024
   D66       -0.75567   0.00590   0.00000   0.02941   0.02938  -0.72629
   D67        1.39001  -0.00302   0.00000  -0.00928  -0.00932   1.38069
   D68       -2.78457  -0.00040   0.00000   0.00556   0.00562  -2.77895
   D69       -2.86967   0.00658   0.00000   0.03157   0.03153  -2.83814
   D70       -0.72399  -0.00234   0.00000  -0.00711  -0.00717  -0.73116
   D71        1.38462   0.00028   0.00000   0.00772   0.00777   1.39239
   D72        1.41453   0.00767   0.00000   0.03536   0.03529   1.44981
   D73       -2.72298  -0.00125   0.00000  -0.00332  -0.00342  -2.72639
   D74       -0.61437   0.00136   0.00000   0.01151   0.01153  -0.60284
   D75        0.05425  -0.00076   0.00000  -0.01107  -0.01118   0.04307
   D76        3.13805  -0.00202   0.00000  -0.02109  -0.02125   3.11681
   D77       -3.09059   0.00064   0.00000   0.00359   0.00367  -3.08692
   D78       -0.00679  -0.00062   0.00000  -0.00643  -0.00640  -0.01319
   D79       -2.63062   0.00199   0.00000   0.01736   0.01736  -2.61326
   D80        0.46500   0.00199   0.00000   0.01715   0.01715   0.48215
   D81        0.51430   0.00278   0.00000   0.01975   0.01975   0.53405
   D82       -2.67327   0.00278   0.00000   0.01955   0.01955  -2.65372
   D83        0.05210  -0.00163   0.00000  -0.01681  -0.01696   0.03514
   D84       -3.02659  -0.00030   0.00000  -0.00596  -0.00608  -3.03267
   D85       -3.09268  -0.00237   0.00000  -0.01906  -0.01919  -3.11188
   D86        0.11182  -0.00103   0.00000  -0.00822  -0.00832   0.10350
   D87        3.07894  -0.00062   0.00000  -0.00159  -0.00138   3.07756
   D88       -0.05519  -0.00062   0.00000  -0.00143  -0.00121  -0.05641
   D89       -0.10740  -0.00104   0.00000  -0.01178  -0.01200  -0.11940
   D90        3.04165  -0.00104   0.00000  -0.01162  -0.01184   3.02982
   D91       -0.00953  -0.00193   0.00000  -0.02171  -0.02217  -0.03170
   D92        3.03735  -0.00318   0.00000  -0.03336  -0.03378   3.00357
   D93       -3.10867  -0.00159   0.00000  -0.01203  -0.01208  -3.12076
   D94       -0.06179  -0.00284   0.00000  -0.02367  -0.02370  -0.08549
   D95       -3.13828  -0.00029   0.00000  -0.00190  -0.00190  -3.14018
   D96       -0.00535  -0.00030   0.00000  -0.00214  -0.00213  -0.00748
   D97       -0.00401  -0.00031   0.00000  -0.00208  -0.00208  -0.00609
   D98        3.12893  -0.00032   0.00000  -0.00231  -0.00231   3.12661
   D99        3.13959   0.00004   0.00000   0.00035   0.00035   3.13994
   D100      -0.00559  -0.00020   0.00000  -0.00133  -0.00132  -0.00690
   D101       0.00485   0.00010   0.00000   0.00061   0.00061   0.00546
   D102      -3.14033  -0.00014   0.00000  -0.00108  -0.00106  -3.14138
   D103       0.00075   0.00026   0.00000   0.00187   0.00186   0.00261
   D104       3.14036   0.00008   0.00000   0.00060   0.00060   3.14096
   D105      -3.13294   0.00034   0.00000   0.00228   0.00228  -3.13065
   D106       0.00668   0.00016   0.00000   0.00102   0.00102   0.00770
   D107      -0.00241   0.00017   0.00000   0.00113   0.00114  -0.00128
   D108       3.13945  -0.00005   0.00000  -0.00037  -0.00037   3.13908
   D109      -3.14062   0.00041   0.00000   0.00279   0.00281  -3.13781
   D110       0.00124   0.00019   0.00000   0.00129   0.00130   0.00254
   D111       0.00190  -0.00001   0.00000  -0.00011  -0.00012   0.00178
   D112       3.14145  -0.00005   0.00000  -0.00033  -0.00033   3.14112
   D113      -3.13772   0.00017   0.00000   0.00116   0.00116  -3.13656
   D114       0.00183   0.00014   0.00000   0.00094   0.00095   0.00278
   D115      -0.00108  -0.00020   0.00000  -0.00136  -0.00136  -0.00244
   D116      -3.14063  -0.00017   0.00000  -0.00114  -0.00114   3.14141
   D117       3.14024   0.00002   0.00000   0.00014   0.00015   3.14039
   D118       0.00069   0.00006   0.00000   0.00036   0.00036   0.00106
   D119       2.08871   0.00154   0.00000   0.00679   0.00672   2.09543
   D120      -2.02920  -0.00170   0.00000  -0.00836  -0.00847  -2.03767
   D121       0.07676  -0.00048   0.00000  -0.00253  -0.00260   0.07416
   D122      -0.95549   0.00332   0.00000   0.02001   0.02010  -0.93539
   D123       1.20979   0.00008   0.00000   0.00486   0.00491   1.21470
   D124      -2.96744   0.00130   0.00000   0.01068   0.01078  -2.95666
   D125       3.12241   0.00007   0.00000   0.00014   0.00014   3.12255
   D126       0.02158   0.00026   0.00000   0.00181   0.00180   0.02338
   D127       0.02617   0.00003   0.00000   0.00023   0.00023   0.02640
   D128      -3.07466   0.00022   0.00000   0.00190   0.00189  -3.07277
   D129      -3.12735   0.00006   0.00000   0.00015   0.00015  -3.12720
   D130       0.03052   0.00020   0.00000   0.00126   0.00125   0.03177
   D131      -0.02941  -0.00008   0.00000  -0.00033  -0.00033  -0.02975
   D132       3.12845   0.00006   0.00000   0.00079   0.00078   3.12923
   D133      -0.00675   0.00009   0.00000   0.00045   0.00046  -0.00629
   D134      -3.13771   0.00014   0.00000   0.00086   0.00086  -3.13685
   D135       3.09600  -0.00028   0.00000  -0.00171  -0.00173   3.09427
   D136      -0.03496  -0.00023   0.00000  -0.00131  -0.00132  -0.03629
   D137       0.01320  -0.00005   0.00000  -0.00036  -0.00036   0.01285
   D138      -3.13043   0.00006   0.00000   0.00043   0.00043  -3.13000
   D139       3.13903  -0.00025   0.00000  -0.00164  -0.00164   3.13739
   D140      -0.00460  -0.00014   0.00000  -0.00085  -0.00086  -0.00546
   D141      -0.01032  -0.00016   0.00000  -0.00103  -0.00103  -0.01136
   D142      -3.14017  -0.00007   0.00000  -0.00040  -0.00041  -3.14058
   D143       3.12065  -0.00023   0.00000  -0.00148  -0.00148   3.11917
   D144      -0.00920  -0.00013   0.00000  -0.00085  -0.00086  -0.01005
   D145       0.00714   0.00013   0.00000   0.00097   0.00097   0.00811
   D146       3.13699   0.00004   0.00000   0.00035   0.00035   3.13733
   D147      -3.13242   0.00002   0.00000   0.00019   0.00019  -3.13223
   D148      -0.00257  -0.00007   0.00000  -0.00043  -0.00043  -0.00300
   D149      -0.86469   0.00410   0.00000   0.02553   0.02553  -0.83916
   D150       1.22492   0.00217   0.00000   0.01680   0.01686   1.24178
   D151      -2.88685   0.00006   0.00000   0.00657   0.00660  -2.88025
   D152       2.20963   0.00256   0.00000   0.01381   0.01374   2.22337
   D153      -1.98394   0.00063   0.00000   0.00508   0.00508  -1.97887
   D154       0.18747  -0.00148   0.00000  -0.00515  -0.00518   0.18228
         Item               Value     Threshold  Converged?
 Maximum Force            0.059233     0.000450     NO 
 RMS     Force            0.009011     0.000300     NO 
 Maximum Displacement     0.735032     0.001800     NO 
 RMS     Displacement     0.122837     0.001200     NO 
 Predicted change in Energy=-5.712981D-02
 Lowest energy point so far.  Saving SCF results.
 GradGradGradGradGradGradGradGradGradGradGradGradGradGradGradGradGradGrad

 Leave Link  103 at Thu Dec 13 09:33:08 2018, MaxMem=   939524096 cpu:         3.4
 (Enter /pbs_home/pkowalski/g09d01/g09/l202.exe)
 Stoichiometry    C29H22F6S2
 Framework group  C1[X(C29H22F6S2)]
 Deg. of freedom   171
 Full point group                 C1      NOp   1
 RotChk:  IX=0 Diff= 1.99D-02
 Largest Abelian subgroup         C1      NOp   1
 Largest concise Abelian subgroup C1      NOp   1
                         Standard orientation:                         
 ---------------------------------------------------------------------
 Center     Atomic      Atomic             Coordinates (Angstroms)
 Number     Number       Type             X           Y           Z
 ---------------------------------------------------------------------
      1         16           0        2.257013   -1.692967    1.568789
      2         16           0       -1.363473   -2.136468   -0.194580
      3          9           0       -2.717278    3.012536   -0.449951
      4          9           0       -1.041808    3.452744   -1.831750
      5          9           0       -0.673301    5.002215    0.390487
      6          9           0       -1.352994    3.340749    1.685147
      7          9           0        1.507488    3.589534   -0.336674
      8          9           0        1.250295    3.132137    1.821791
      9          6           0       -1.315884    0.316351   -1.234184
     10          6           0       -0.487538   -0.879121   -1.066860
     11          6           0        1.024643   -0.429230    1.565499
     12          6           0       -0.789451    1.515446   -0.508870
     13          6           0       -1.369202    2.911346   -0.621004
     14          6           0        0.371236    1.588762    0.211111
     15          6           0       -0.688759    3.649736    0.528982
     16          6           0        0.680398    3.007017    0.587765
     17          6           0        1.322623    0.499733    0.529146
     18          6           0        0.509008    0.038160    2.892400
     19          6           0        0.450368   -1.321756   -2.135044
     20          6           0        3.218846   -0.866117    0.322958
     21          6           0       -2.920291   -1.309708   -0.457756
     22          6           0       -4.166322   -2.045692   -0.115893
     23          6           0       -5.457977   -1.488474   -0.202829
     24          6           0       -4.070268   -3.380734    0.332976
     25          6           0       -6.587870   -2.234633    0.135285
     26          6           0       -5.200668   -4.121519    0.670154
     27          6           0       -6.467127   -3.551588    0.571377
     28          6           0       -2.741092   -0.076399   -1.014299
     29          6           0       -3.838773    0.811438   -1.519188
     30          6           0        4.524247   -1.449269   -0.057790
     31          6           0        5.601448   -0.660442   -0.502057
     32          6           0        4.732028   -2.835688    0.074017
     33          6           0        6.825051   -1.244527   -0.830896
     34          6           0        5.954306   -3.415690   -0.259022
     35          6           0        7.004503   -2.622168   -0.717670
     36          6           0        2.590240    0.253851   -0.146842
     37          6           0        3.023550    1.132482   -1.282530
     38          1           0        1.302133    0.590460    3.424548
     39          1           0        0.186729   -0.809127    3.522502
     40          1           0       -0.358635    0.707558    2.756771
     41          1           0        1.128816   -2.118606   -1.779083
     42          1           0        1.063669   -0.475426   -2.489434
     43          1           0       -0.141211   -1.710725   -2.981325
     44          1           0       -5.635866   -0.471880   -0.521807
     45          1           0       -3.105176   -3.874489    0.424614
     46          1           0       -7.573107   -1.777824    0.058935
     47          1           0       -5.090577   -5.149775    1.010670
     48          1           0       -7.352485   -4.128505    0.834162
     49          1           0       -4.463492    0.255589   -2.239502
     50          1           0       -4.457347    1.213821   -0.700850
     51          1           0       -3.425494    1.658234   -2.085638
     52          1           0        5.521201    0.420870   -0.562727
     53          1           0        3.929326   -3.482419    0.425666
     54          1           0        7.647437   -0.616142   -1.168424
     55          1           0        6.087753   -4.491532   -0.158927
     56          1           0        7.961469   -3.073748   -0.974496
     57          1           0        2.184674    1.247300   -1.991823
     58          1           0        3.309337    2.132873   -0.923747
     59          1           0        3.844962    0.705828   -1.872493
 ---------------------------------------------------------------------
 Rotational constants (GHZ):      0.1243481      0.0720842      0.0519369
 Leave Link  202 at Thu Dec 13 09:33:08 2018, MaxMem=   939524096 cpu:         0.0
 (Enter /pbs_home/pkowalski/g09d01/g09/l301.exe)
 Basis read from rwf:  (5D, 7F)
 No pseudopotential information found on rwf file.
 There are   673 symmetry adapted cartesian basis functions of A   symmetry.
 There are   636 symmetry adapted basis functions of A   symmetry.
   636 basis functions,  1103 primitive gaussians,   673 cartesian basis functions
   141 alpha electrons      141 beta electrons
       nuclear repulsion energy      4672.2584137258 Hartrees.
 IExCor= 4134 DFT=T Ex+Corr=M06L ExCW=0 ScaHFX=  0.000000
 ScaDFX=  1.000000  1.000000  1.000000  1.000000 ScalE2=  1.000000  1.000000
 IRadAn=      0 IRanWt=     -1 IRanGd=            0 ICorTp=0 IEmpDi=131
 NAtoms=   59 NActive=   59 NUniq=   59 SFac= 1.00D+00 NAtFMM=   60 NAOKFM=F Big=F
 Integral buffers will be    131072 words long.
 Raffenetti 2 integral format.
 Two-electron integral symmetry is turned on.
 R6Disp:  Grimme-D3 Dispersion energy=       -0.0063289612 Hartrees.
 Nuclear repulsion after empirical dispersion term =     4672.2520847646 Hartrees.
 No density basis found on file   724.
 Leave Link  301 at Thu Dec 13 09:33:08 2018, MaxMem=   939524096 cpu:         0.6
 (Enter /pbs_home/pkowalski/g09d01/g09/l302.exe)
 NPDir=0 NMtPBC=     1 NCelOv=     1 NCel=       1 NClECP=     1 NCelD=      1
         NCelK=      1 NCelE2=     1 NClLst=     1 CellRange=     0.0.
 One-electron integrals computed using PRISM.
 NBasis=   636 RedAO= T EigKep=  2.93D-04  NBF=   636
 NBsUse=   636 1.00D-06 EigRej= -1.00D+00 NBFU=   636
 Precomputing XC quadrature grid using
 IXCGrd= 4 IRadAn=           0 IRanWt=          -1 IRanGd=           0 AccXCQ= 0.00D+00.
 Generated NRdTot=       0 NPtTot=           0 NUsed=           0 NTot=          32
 NSgBfM=   614   615   615   615   624 MxSgAt=    59 MxSgA2=    59.
 Leave Link  302 at Thu Dec 13 09:33:11 2018, MaxMem=   939524096 cpu:        16.3
 (Enter /pbs_home/pkowalski/g09d01/g09/l303.exe)
 DipDrv:  MaxL=1.
 Leave Link  303 at Thu Dec 13 09:33:11 2018, MaxMem=   939524096 cpu:         1.5
 (Enter /pbs_home/pkowalski/g09d01/g09/l401.exe)
 Initial guess from the checkpoint file:  "dae0068freq_open_m06l_air_D3.chk"
 B after Tr=     0.000000    0.000000    0.000000
         Rot=    0.999973    0.007142   -0.000199    0.001731 Ang=   0.84 deg.
 Guess basis will be translated and rotated to current coordinates.
 JPrj=2 DoOrth=T DoCkMO=T.
 Generating alternative initial guess.
 ExpMin= 1.22D-01 ExpMax= 9.18D+03 ExpMxC= 1.38D+03 IAcc=1 IRadAn=         1 AccDes= 0.00D+00
 Harris functional with IExCor= 1009 and IRadAn=       1 diagonalized for initial guess.
 HarFok:  IExCor= 1009 AccDes= 0.00D+00 IRadAn=         1 IDoV= 1 UseB2=F ITyADJ=14
 ICtDFT=  3500011 ScaDFX=  1.000000  1.000000  1.000000  1.000000
 FoFCou: FMM=F IPFlag=           0 FMFlag=      100000 FMFlg1=           0
         NFxFlg=           0 DoJE=T BraDBF=F KetDBF=T FulRan=T
         wScrn=  0.000000 ICntrl=     500 IOpCl=  0 I1Cent=   200000004 NGrid=           0
         NMat0=    1 NMatS0=      1 NMatT0=    0 NMatD0=    1 NMtDS0=    0 NMtDT0=    0
 Petite list used in FoFCou.
 Harris En= -2510.19118180386    
 Leave Link  401 at Thu Dec 13 09:33:16 2018, MaxMem=   939524096 cpu:        42.1
 (Enter /pbs_home/pkowalski/g09d01/g09/l502.exe)
 Closed shell SCF:
 Using DIIS extrapolation, IDIIS=  1040.
 Integral symmetry usage will be decided dynamically.
 IVT=     1387805 IEndB=     1387805 NGot=   939524096 MDV=   938606534
 LenX=   938606534 LenY=   938152932
 Requested convergence on RMS density matrix=1.00D-08 within 128 cycles.
 Requested convergence on MAX density matrix=1.00D-06.
 Requested convergence on             energy=1.00D-06.
 No special actions if energy rises.
 Fock matrices will be formed incrementally for  20 cycles.
 Integral accuracy reduced to 1.0D-05 until final iterations.

 Cycle   1  Pass 0  IDiag  1:
 FoFJK:  IHMeth= 1 ICntrl=     500 DoSepK=F KAlg= 0 I1Cent=   0 FoldK=F
 IRaf= 660000000 NMat=   1 IRICut=       1 DoRegI=T DoRafI=F ISym2E= 0.
 FoFCou: FMM=F IPFlag=           0 FMFlag=      100000 FMFlg1=           0
         NFxFlg=           0 DoJE=T BraDBF=F KetDBF=F FulRan=T
         wScrn=  0.000000 ICntrl=     500 IOpCl=  0 I1Cent=           0 NGrid=           0
         NMat0=    1 NMatS0=      1 NMatT0=    0 NMatD0=    1 NMtDS0=    0 NMtDT0=    0
 Symmetry not used in FoFCou.
 E= -2511.92624347013    
 DIIS: error= 3.90D-03 at cycle   1 NSaved=   1.
 NSaved= 1 IEnMin= 1 EnMin= -2511.92624347013     IErMin= 1 ErrMin= 3.90D-03
 ErrMax= 3.90D-03  0.00D+00 EMaxC= 1.00D-01 BMatC= 2.71D-02 BMatP= 2.71D-02
 IDIUse=3 WtCom= 9.61D-01 WtEn= 3.90D-02
 Coeff-Com:  0.100D+01
 Coeff-En:   0.100D+01
 Coeff:      0.100D+01
 Gap=     0.460 Goal=   None    Shift=    0.000
 GapD=    0.460 DampG=2.000 DampE=1.000 DampFc=2.0000 IDamp=-1.
 RMSDP=7.11D-04 MaxDP=3.03D-02              OVMax= 4.52D-02

 Cycle   2  Pass 0  IDiag  1:
 RMSU=  7.11D-04    CP:  1.00D+00
 E= -2511.96858232249     Delta-E=       -0.042338852357 Rises=F Damp=F
 DIIS: error= 1.22D-03 at cycle   2 NSaved=   2.
 NSaved= 2 IEnMin= 2 EnMin= -2511.96858232249     IErMin= 2 ErrMin= 1.22D-03
 ErrMax= 1.22D-03  0.00D+00 EMaxC= 1.00D-01 BMatC= 2.37D-03 BMatP= 2.71D-02
 IDIUse=3 WtCom= 9.88D-01 WtEn= 1.22D-02
 Coeff-Com:  0.106D+00 0.894D+00
 Coeff-En:   0.000D+00 0.100D+01
 Coeff:      0.105D+00 0.895D+00
 Gap=     0.061 Goal=   None    Shift=    0.000
 RMSDP=3.77D-04 MaxDP=1.97D-02 DE=-4.23D-02 OVMax= 5.65D-02

 Cycle   3  Pass 0  IDiag  1:
 RMSU=  3.60D-04    CP:  1.00D+00  8.44D-01
 E= -2511.95885326968     Delta-E=        0.009729052808 Rises=F Damp=F
 DIIS: error= 3.28D-03 at cycle   3 NSaved=   3.
 NSaved= 3 IEnMin= 2 EnMin= -2511.96858232249     IErMin= 2 ErrMin= 1.22D-03
 ErrMax= 3.28D-03  0.00D+00 EMaxC= 1.00D-01 BMatC= 1.04D-02 BMatP= 2.37D-03
 IDIUse=3 WtCom= 1.49D-01 WtEn= 8.51D-01
 Coeff-Com:  0.913D-02 0.678D+00 0.313D+00
 Coeff-En:   0.000D+00 0.762D+00 0.238D+00
 Coeff:      0.136D-02 0.750D+00 0.249D+00
 Gap=     0.059 Goal=   None    Shift=    0.000
 RMSDP=2.25D-04 MaxDP=1.27D-02 DE= 9.73D-03 OVMax= 3.74D-02

 Cycle   4  Pass 0  IDiag  1:
 RMSU=  7.18D-05    CP:  1.00D+00  9.17D-01  4.25D-01
 E= -2511.97059286265     Delta-E=       -0.011739592973 Rises=F Damp=F
 DIIS: error= 4.63D-04 at cycle   4 NSaved=   4.
 NSaved= 4 IEnMin= 4 EnMin= -2511.97059286265     IErMin= 4 ErrMin= 4.63D-04
 ErrMax= 4.63D-04  0.00D+00 EMaxC= 1.00D-01 BMatC= 5.74D-04 BMatP= 2.37D-03
 IDIUse=3 WtCom= 9.95D-01 WtEn= 4.63D-03
 Coeff-Com: -0.541D-04 0.437D+00 0.125D+00 0.438D+00
 Coeff-En:   0.000D+00 0.224D+00 0.000D+00 0.776D+00
 Coeff:     -0.539D-04 0.436D+00 0.125D+00 0.440D+00
 Gap=     0.060 Goal=   None    Shift=    0.000
 RMSDP=6.97D-05 MaxDP=3.48D-03 DE=-1.17D-02 OVMax= 9.90D-03

 Cycle   5  Pass 0  IDiag  1:
 RMSU=  3.69D-05    CP:  1.00D+00  9.39D-01  3.02D-01  4.98D-01
 E= -2511.97114069070     Delta-E=       -0.000547828050 Rises=F Damp=F
 DIIS: error= 2.83D-04 at cycle   5 NSaved=   5.
 NSaved= 5 IEnMin= 5 EnMin= -2511.97114069070     IErMin= 5 ErrMin= 2.83D-04
 ErrMax= 2.83D-04  0.00D+00 EMaxC= 1.00D-01 BMatC= 7.55D-05 BMatP= 5.74D-04
 IDIUse=3 WtCom= 9.97D-01 WtEn= 2.83D-03
 Coeff-Com: -0.945D-03 0.225D+00 0.475D-01 0.333D+00 0.396D+00
 Coeff-En:   0.000D+00 0.000D+00 0.000D+00 0.963D-01 0.904D+00
 Coeff:     -0.942D-03 0.224D+00 0.473D-01 0.332D+00 0.397D+00
 Gap=     0.059 Goal=   None    Shift=    0.000
 RMSDP=2.92D-05 MaxDP=2.10D-03 DE=-5.48D-04 OVMax= 8.65D-03

 Cycle   6  Pass 0  IDiag  1:
 RMSU=  1.75D-05    CP:  1.00D+00  9.43D-01  3.02D-01  5.75D-01  3.89D-01
 E= -2511.97121157032     Delta-E=       -0.000070879619 Rises=F Damp=F
 DIIS: error= 1.06D-04 at cycle   6 NSaved=   6.
 NSaved= 6 IEnMin= 6 EnMin= -2511.97121157032     IErMin= 6 ErrMin= 1.06D-04
 ErrMax= 1.06D-04  0.00D+00 EMaxC= 1.00D-01 BMatC= 1.67D-05 BMatP= 7.55D-05
 IDIUse=3 WtCom= 9.99D-01 WtEn= 1.06D-03
 Coeff-Com: -0.582D-03 0.102D+00 0.163D-01 0.189D+00 0.319D+00 0.374D+00
 Coeff-En:   0.000D+00 0.000D+00 0.000D+00 0.000D+00 0.220D+00 0.780D+00
 Coeff:     -0.581D-03 0.101D+00 0.163D-01 0.189D+00 0.319D+00 0.375D+00
 Gap=     0.060 Goal=   None    Shift=    0.000
 RMSDP=1.33D-05 MaxDP=8.16D-04 DE=-7.09D-05 OVMax= 3.86D-03

 Cycle   7  Pass 0  IDiag  1:
 RMSU=  6.80D-06    CP:  1.00D+00  9.43D-01  3.04D-01  5.59D-01  5.27D-01
                    CP:  4.17D-01
 E= -2511.97122663704     Delta-E=       -0.000015066718 Rises=F Damp=F
 DIIS: error= 3.10D-05 at cycle   7 NSaved=   7.
 NSaved= 7 IEnMin= 7 EnMin= -2511.97122663704     IErMin= 7 ErrMin= 3.10D-05
 ErrMax= 3.10D-05  0.00D+00 EMaxC= 1.00D-01 BMatC= 2.16D-06 BMatP= 1.67D-05
 IDIUse=1 WtCom= 1.00D+00 WtEn= 0.00D+00
 Coeff-Com: -0.299D-03 0.338D-01 0.345D-02 0.792D-01 0.165D+00 0.284D+00
 Coeff-Com:  0.434D+00
 Coeff:     -0.299D-03 0.338D-01 0.345D-02 0.792D-01 0.165D+00 0.284D+00
 Coeff:      0.434D+00
 Gap=     0.060 Goal=   None    Shift=    0.000
 RMSDP=4.54D-06 MaxDP=2.61D-04 DE=-1.51D-05 OVMax= 1.10D-03

 Initial convergence to 1.0D-05 achieved.  Increase integral accuracy.
 Cycle   8  Pass 1  IDiag  1:
 E= -2511.96743393620     Delta-E=        0.003792700844 Rises=F Damp=F
 DIIS: error= 1.58D-04 at cycle   1 NSaved=   1.
 NSaved= 1 IEnMin= 1 EnMin= -2511.96743393620     IErMin= 1 ErrMin= 1.58D-04
 ErrMax= 1.58D-04  0.00D+00 EMaxC= 1.00D-01 BMatC= 6.44D-05 BMatP= 6.44D-05
 IDIUse=3 WtCom= 9.98D-01 WtEn= 1.58D-03
 Coeff-Com:  0.100D+01
 Coeff-En:   0.100D+01
 Coeff:      0.100D+01
 Gap=     0.060 Goal=   None    Shift=    0.000
 RMSDP=4.54D-06 MaxDP=2.61D-04 DE= 3.79D-03 OVMax= 1.33D-03

 Cycle   9  Pass 1  IDiag  1:
 RMSU=  2.08D-04    CP:  1.00D+00
 E= -2511.96749955525     Delta-E=       -0.000065619054 Rises=F Damp=F
 DIIS: error= 9.73D-05 at cycle   2 NSaved=   2.
 NSaved= 2 IEnMin= 2 EnMin= -2511.96749955525     IErMin= 2 ErrMin= 9.73D-05
 ErrMax= 9.73D-05  0.00D+00 EMaxC= 1.00D-01 BMatC= 7.92D-06 BMatP= 6.44D-05
 IDIUse=1 WtCom= 1.00D+00 WtEn= 0.00D+00
 Coeff-Com:  0.164D+00 0.836D+00
 Coeff:      0.164D+00 0.836D+00
 Gap=     0.059 Goal=   None    Shift=    0.000
 RMSDP=1.97D-05 MaxDP=1.25D-03 DE=-6.56D-05 OVMax= 3.00D-03

 Cycle  10  Pass 1  IDiag  1:
 RMSU=  1.97D-05    CP:  1.00D+00  1.00D+00
 E= -2511.96747268574     Delta-E=        0.000026869510 Rises=F Damp=F
 DIIS: error= 1.92D-04 at cycle   3 NSaved=   3.
 NSaved= 3 IEnMin= 2 EnMin= -2511.96749955525     IErMin= 2 ErrMin= 9.73D-05
 ErrMax= 1.92D-04  0.00D+00 EMaxC= 1.00D-01 BMatC= 2.88D-05 BMatP= 7.92D-06
 IDIUse=3 WtCom= 4.19D-01 WtEn= 5.81D-01
 Coeff-Com:  0.346D-01 0.649D+00 0.316D+00
 Coeff-En:   0.000D+00 0.736D+00 0.264D+00
 Coeff:      0.145D-01 0.700D+00 0.286D+00
 Gap=     0.060 Goal=   None    Shift=    0.000
 RMSDP=1.33D-05 MaxDP=7.36D-04 DE= 2.69D-05 OVMax= 2.25D-03

 Cycle  11  Pass 1  IDiag  1:
 RMSU=  5.40D-06    CP:  1.00D+00  1.00D+00  3.82D-01
 E= -2511.96750752039     Delta-E=       -0.000034834648 Rises=F Damp=F
 DIIS: error= 2.36D-05 at cycle   4 NSaved=   4.
 NSaved= 4 IEnMin= 4 EnMin= -2511.96750752039     IErMin= 4 ErrMin= 2.36D-05
 ErrMax= 2.36D-05  0.00D+00 EMaxC= 1.00D-01 BMatC= 1.29D-06 BMatP= 7.92D-06
 IDIUse=1 WtCom= 1.00D+00 WtEn= 0.00D+00
 Coeff-Com:  0.503D-02 0.386D+00 0.173D+00 0.437D+00
 Coeff:      0.503D-02 0.386D+00 0.173D+00 0.437D+00
 Gap=     0.060 Goal=   None    Shift=    0.000
 RMSDP=3.29D-06 MaxDP=2.39D-04 DE=-3.48D-05 OVMax= 5.76D-04

 Cycle  12  Pass 1  IDiag  1:
 RMSU=  2.20D-06    CP:  1.00D+00  1.00D+00  3.47D-01  5.70D-01
 E= -2511.96750878345     Delta-E=       -0.000001263065 Rises=F Damp=F
 DIIS: error= 1.46D-05 at cycle   5 NSaved=   5.
 NSaved= 5 IEnMin= 5 EnMin= -2511.96750878345     IErMin= 5 ErrMin= 1.46D-05
 ErrMax= 1.46D-05  0.00D+00 EMaxC= 1.00D-01 BMatC= 1.53D-07 BMatP= 1.29D-06
 IDIUse=1 WtCom= 1.00D+00 WtEn= 0.00D+00
 Coeff-Com: -0.218D-02 0.153D+00 0.677D-01 0.279D+00 0.502D+00
 Coeff:     -0.218D-02 0.153D+00 0.677D-01 0.279D+00 0.502D+00
 Gap=     0.060 Goal=   None    Shift=    0.000
 RMSDP=1.31D-06 MaxDP=7.66D-05 DE=-1.26D-06 OVMax= 3.38D-04

 Cycle  13  Pass 1  IDiag  1:
 RMSU=  1.11D-06    CP:  1.00D+00  1.00D+00  3.46D-01  5.93D-01  6.84D-01
 E= -2511.96750888030     Delta-E=       -0.000000096852 Rises=F Damp=F
 DIIS: error= 8.92D-06 at cycle   6 NSaved=   6.
 NSaved= 6 IEnMin= 6 EnMin= -2511.96750888030     IErMin= 6 ErrMin= 8.92D-06
 ErrMax= 8.92D-06  0.00D+00 EMaxC= 1.00D-01 BMatC= 6.27D-08 BMatP= 1.53D-07
 IDIUse=1 WtCom= 1.00D+00 WtEn= 0.00D+00
 Coeff-Com: -0.227D-02 0.668D-01 0.288D-01 0.162D+00 0.396D+00 0.349D+00
 Coeff:     -0.227D-02 0.668D-01 0.288D-01 0.162D+00 0.396D+00 0.349D+00
 Gap=     0.060 Goal=   None    Shift=    0.000
 RMSDP=8.58D-07 MaxDP=6.35D-05 DE=-9.69D-08 OVMax= 2.54D-04

 Cycle  14  Pass 1  IDiag  1:
 RMSU=  5.01D-07    CP:  1.00D+00  1.00D+00  3.54D-01  5.99D-01  7.44D-01
                    CP:  3.98D-01
 E= -2511.96750893964     Delta-E=       -0.000000059334 Rises=F Damp=F
 DIIS: error= 3.05D-06 at cycle   7 NSaved=   7.
 NSaved= 7 IEnMin= 7 EnMin= -2511.96750893964     IErMin= 7 ErrMin= 3.05D-06
 ErrMax= 3.05D-06  0.00D+00 EMaxC= 1.00D-01 BMatC= 1.28D-08 BMatP= 6.27D-08
 IDIUse=1 WtCom= 1.00D+00 WtEn= 0.00D+00
 Coeff-Com: -0.129D-02 0.125D-01 0.408D-02 0.602D-01 0.192D+00 0.301D+00
 Coeff-Com:  0.432D+00
 Coeff:     -0.129D-02 0.125D-01 0.408D-02 0.602D-01 0.192D+00 0.301D+00
 Coeff:      0.432D+00
 Gap=     0.060 Goal=   None    Shift=    0.000
 RMSDP=3.35D-07 MaxDP=2.70D-05 DE=-5.93D-08 OVMax= 1.04D-04

 Cycle  15  Pass 1  IDiag  1:
 RMSU=  1.62D-07    CP:  1.00D+00  1.00D+00  3.53D-01  6.11D-01  7.37D-01
                    CP:  5.39D-01  5.24D-01
 E= -2511.96750895331     Delta-E=       -0.000000013676 Rises=F Damp=F
 DIIS: error= 1.66D-06 at cycle   8 NSaved=   8.
 NSaved= 8 IEnMin= 8 EnMin= -2511.96750895331     IErMin= 8 ErrMin= 1.66D-06
 ErrMax= 1.66D-06  0.00D+00 EMaxC= 1.00D-01 BMatC= 1.47D-09 BMatP= 1.28D-08
 IDIUse=1 WtCom= 1.00D+00 WtEn= 0.00D+00
 Coeff-Com: -0.613D-03 0.137D-03-0.128D-02 0.218D-01 0.840D-01 0.171D+00
 Coeff-Com:  0.309D+00 0.416D+00
 Coeff:     -0.613D-03 0.137D-03-0.128D-02 0.218D-01 0.840D-01 0.171D+00
 Coeff:      0.309D+00 0.416D+00
 Gap=     0.060 Goal=   None    Shift=    0.000
 RMSDP=1.12D-07 MaxDP=6.71D-06 DE=-1.37D-08 OVMax= 2.61D-05

 Cycle  16  Pass 1  IDiag  1:
 RMSU=  6.24D-08    CP:  1.00D+00  1.00D+00  3.52D-01  6.14D-01  7.44D-01
                    CP:  5.24D-01  5.70D-01  4.78D-01
 E= -2511.96750895482     Delta-E=       -0.000000001502 Rises=F Damp=F
 DIIS: error= 4.75D-07 at cycle   9 NSaved=   9.
 NSaved= 9 IEnMin= 9 EnMin= -2511.96750895482     IErMin= 9 ErrMin= 4.75D-07
 ErrMax= 4.75D-07  0.00D+00 EMaxC= 1.00D-01 BMatC= 2.19D-10 BMatP= 1.47D-09
 IDIUse=1 WtCom= 1.00D+00 WtEn= 0.00D+00
 Coeff-Com: -0.220D-03-0.200D-02-0.169D-02 0.563D-02 0.280D-01 0.722D-01
 Coeff-Com:  0.147D+00 0.298D+00 0.453D+00
 Coeff:     -0.220D-03-0.200D-02-0.169D-02 0.563D-02 0.280D-01 0.722D-01
 Coeff:      0.147D+00 0.298D+00 0.453D+00
 Gap=     0.060 Goal=   None    Shift=    0.000
 RMSDP=4.56D-08 MaxDP=2.45D-06 DE=-1.50D-09 OVMax= 8.66D-06

 Cycle  17  Pass 1  IDiag  1:
 RMSU=  2.61D-08    CP:  1.00D+00  1.00D+00  3.51D-01  6.14D-01  7.46D-01
                    CP:  5.31D-01  5.62D-01  5.75D-01  5.05D-01
 E= -2511.96750895481     Delta-E=        0.000000000004 Rises=F Damp=F
 DIIS: error= 2.06D-07 at cycle  10 NSaved=  10.
 NSaved=10 IEnMin= 9 EnMin= -2511.96750895482     IErMin=10 ErrMin= 2.06D-07
 ErrMax= 2.06D-07  0.00D+00 EMaxC= 1.00D-01 BMatC= 3.98D-11 BMatP= 2.19D-10
 IDIUse=1 WtCom= 1.00D+00 WtEn= 0.00D+00
 Coeff-Com: -0.433D-04-0.153D-02-0.100D-02-0.210D-03 0.439D-02 0.202D-01
 Coeff-Com:  0.479D-01 0.138D+00 0.328D+00 0.464D+00
 Coeff:     -0.433D-04-0.153D-02-0.100D-02-0.210D-03 0.439D-02 0.202D-01
 Coeff:      0.479D-01 0.138D+00 0.328D+00 0.464D+00
 Gap=     0.060 Goal=   None    Shift=    0.000
 RMSDP=1.90D-08 MaxDP=9.28D-07 DE= 3.64D-12 OVMax= 3.07D-06

 Cycle  18  Pass 1  IDiag  1:
 RMSU=  1.18D-08    CP:  1.00D+00  1.00D+00  3.52D-01  6.14D-01  7.46D-01
                    CP:  5.32D-01  5.68D-01  5.58D-01  5.91D-01  5.20D-01
 E= -2511.96750895497     Delta-E=       -0.000000000154 Rises=F Damp=F
 DIIS: error= 1.12D-07 at cycle  11 NSaved=  11.
 NSaved=11 IEnMin=11 EnMin= -2511.96750895497     IErMin=11 ErrMin= 1.12D-07
 ErrMax= 1.12D-07  0.00D+00 EMaxC= 1.00D-01 BMatC= 6.56D-12 BMatP= 3.98D-11
 IDIUse=1 WtCom= 1.00D+00 WtEn= 0.00D+00
 Coeff-Com:  0.502D-07-0.769D-03-0.443D-03-0.992D-03-0.108D-02 0.373D-02
 Coeff-Com:  0.123D-01 0.535D-01 0.164D+00 0.332D+00 0.438D+00
 Coeff:      0.502D-07-0.769D-03-0.443D-03-0.992D-03-0.108D-02 0.373D-02
 Coeff:      0.123D-01 0.535D-01 0.164D+00 0.332D+00 0.438D+00
 Gap=     0.060 Goal=   None    Shift=    0.000
 RMSDP=7.83D-09 MaxDP=3.49D-07 DE=-1.54D-10 OVMax= 1.07D-06

 SCF Done:  E(RM06L) =  -2511.96750895     A.U. after   18 cycles
            NFock= 18  Conv=0.78D-08     -V/T= 2.0067
 KE= 2.495357863023D+03 PE=-1.524750837290D+04 EE= 5.567930916161D+03
 Leave Link  502 at Thu Dec 13 09:41:13 2018, MaxMem=   939524096 cpu:      3797.0
 (Enter /pbs_home/pkowalski/g09d01/g09/l701.exe)
 Compute integral first derivatives.
 ... and contract with generalized density number  0.
 R6Disp: Adding Grimme-D3 dispersion energy 1st derivatives to the gradient.
 Leave Link  701 at Thu Dec 13 09:41:14 2018, MaxMem=   939524096 cpu:         6.2
 (Enter /pbs_home/pkowalski/g09d01/g09/l702.exe)
 L702 exits ... SP integral derivatives will be done elsewhere.
 Leave Link  702 at Thu Dec 13 09:41:14 2018, MaxMem=   939524096 cpu:         0.2
 (Enter /pbs_home/pkowalski/g09d01/g09/l703.exe)
 Compute integral first derivatives, UseDBF=F ICtDFT=           0.
 Integral derivatives from FoFJK, PRISM(SPDF).
 Calling FoFJK, ICntrl=      2527 FMM=F ISym2X=0 I1Cent= 0 IOpClX= 0 NMat=1 NMatS=1 NMatT=0.
 FoFJK:  IHMeth= 1 ICntrl=    2527 DoSepK=F KAlg= 0 I1Cent=   0 FoldK=F
 IRaf=         0 NMat=   1 IRICut=       1 DoRegI=T DoRafI=F ISym2E= 0.
 FoFCou: FMM=F IPFlag=           0 FMFlag=      100000 FMFlg1=         800
         NFxFlg=           0 DoJE=F BraDBF=F KetDBF=F FulRan=T
         wScrn=  0.000000 ICntrl=    2527 IOpCl=  0 I1Cent=           0 NGrid=           0
         NMat0=    1 NMatS0=      1 NMatT0=    0 NMatD0=    1 NMtDS0=    0 NMtDT0=    0
 Symmetry not used in FoFCou.
 Leave Link  703 at Thu Dec 13 09:43:25 2018, MaxMem=   939524096 cpu:      1043.8
 (Enter /pbs_home/pkowalski/g09d01/g09/l716.exe)
 Dipole        = 8.25464964D-02-1.46903004D+00-5.05256393D-01
 ***** Axes restored to original set *****
 -------------------------------------------------------------------
 Center     Atomic                   Forces (Hartrees/Bohr)
 Number     Number              X              Y              Z
 -------------------------------------------------------------------
      1       16           0.001661558    0.019861352   -0.003049612
      2       16          -0.001844611    0.010652550   -0.022844052
      3        9           0.010937756    0.001492531   -0.004535094
      4        9          -0.007269433   -0.001386612    0.010081103
      5        9          -0.002116358   -0.017710485   -0.001297452
      6        9           0.006228355    0.006299098   -0.010126195
      7        9          -0.001751451    0.001931921    0.010173687
      8        9          -0.001024460    0.001687453   -0.013763228
      9        6          -0.003409279   -0.026102601    0.050475933
     10        6          -0.033406071    0.008972444   -0.015854935
     11        6           0.042119416    0.024312102   -0.006537496
     12        6          -0.003638899   -0.002097239   -0.040125320
     13        6          -0.006940990   -0.003669144   -0.000270781
     14        6           0.014427237   -0.005033678    0.000357693
     15        6          -0.003527729    0.022057557    0.012281769
     16        6           0.002644613   -0.009370505    0.006508982
     17        6          -0.001773568   -0.021583563    0.004759580
     18        6          -0.021572973   -0.012054828   -0.006929501
     19        6           0.023154300    0.000766681    0.022814120
     20        6           0.010791864   -0.021119201    0.004789958
     21        6          -0.011892338   -0.015545550    0.005794538
     22        6           0.015799726    0.002647452    0.001354834
     23        6          -0.005759099   -0.005057132    0.001831845
     24        6          -0.008564236   -0.001845783    0.001032879
     25        6           0.005591602   -0.002869100   -0.000355570
     26        6           0.002573450    0.004775525   -0.000716355
     27        6          -0.000568799    0.000790434   -0.000275651
     28        6           0.015481415    0.022509227   -0.005093872
     29        6           0.004011223   -0.000294323   -0.001462755
     30        6          -0.012896447    0.000285013    0.002980712
     31        6           0.004044665   -0.003491321   -0.000808156
     32        6           0.006817085   -0.001793996   -0.004080893
     33        6          -0.004730929   -0.002485458    0.001229567
     34        6          -0.001929348    0.004712798    0.001128788
     35        6          -0.000655592    0.001024694    0.000116120
     36        6          -0.026346073    0.015901763   -0.001522924
     37        6          -0.002251669   -0.005994562   -0.001017834
     38        1          -0.002370720   -0.001255283   -0.001186505
     39        1           0.000284800    0.004201398    0.001369788
     40        1           0.002516352   -0.000919694    0.001889424
     41        1          -0.000607195    0.001421145   -0.004001131
     42        1          -0.002487021   -0.002962294   -0.002143536
     43        1           0.001012224    0.000699708    0.002196022
     44        1           0.003981239    0.005052774   -0.000731874
     45        1           0.004143339    0.000601507   -0.000969263
     46        1          -0.001770041    0.001981735   -0.000209200
     47        1           0.000642474   -0.002458774    0.000493139
     48        1          -0.002022040   -0.001131064    0.000311686
     49        1          -0.001983029   -0.000190397    0.005067281
     50        1          -0.001298114    0.000777393   -0.005060751
     51        1          -0.002124923   -0.002935832    0.001774262
     52        1          -0.002633776    0.003473121    0.001425899
     53        1          -0.003706208    0.000112664    0.000756201
     54        1           0.001844849    0.001901397   -0.000355236
     55        1          -0.000342614   -0.002535763    0.000110989
     56        1           0.002036143   -0.001086523   -0.000771453
     57        1           0.001188549    0.005266037    0.004115415
     58        1           0.000472756   -0.000925023   -0.003983528
     59        1           0.000809045   -0.000263744    0.002857938
 -------------------------------------------------------------------
 Cartesian Forces:  Max     0.050475933 RMS     0.010114844
 Leave Link  716 at Thu Dec 13 09:43:25 2018, MaxMem=   939524096 cpu:         0.2
 (Enter /pbs_home/pkowalski/g09d01/g09/l103.exe)

 GradGradGradGradGradGradGradGradGradGradGradGradGradGradGradGradGradGrad
 Berny optimization.
 Using GEDIIS/GDIIS optimizer.
 FormGI is forming the generalized inverse of G from B-inverse, IUseBI=4.
 GSVD:  received Info=                   1 from GESDD.
 Internal  Forces:  Max     0.023855353 RMS     0.004937594
 Search for a local minimum.
 Step number   2 out of a maximum of  337
 All quantities printed in internal units (Hartrees-Bohrs-Radians)
 RMS Force = .49376D-02 SwitMx=.10000D-02 MixMth= 1
 Mixed Optimization -- RFO/linear search
 Update second derivatives using D2CorX and points    1    2
 DE= -5.77D-02 DEPred=-5.71D-02 R= 1.01D+00
 TightC=F SS=  1.41D+00  RLast= 5.38D-01 DXNew= 5.0454D-01 1.6155D+00
 Trust test= 1.01D+00 RLast= 5.38D-01 DXMaxT set to 5.05D-01
 ITU=  1  0
 Use linear search instead of GDIIS.
     Eigenvalues ---    0.00233   0.00460   0.00645   0.00661   0.00731
     Eigenvalues ---    0.00735   0.00742   0.00759   0.00853   0.00879
     Eigenvalues ---    0.00883   0.00929   0.01024   0.01060   0.01148
     Eigenvalues ---    0.01206   0.01239   0.01316   0.01412   0.01476
     Eigenvalues ---    0.01563   0.01698   0.01879   0.01881   0.01953
     Eigenvalues ---    0.01959   0.01984   0.02011   0.02030   0.02059
     Eigenvalues ---    0.02081   0.02089   0.02137   0.02144   0.02155
     Eigenvalues ---    0.02156   0.02169   0.02173   0.02192   0.02213
     Eigenvalues ---    0.02218   0.03371   0.05002   0.05150   0.06837
     Eigenvalues ---    0.07011   0.07288   0.07294   0.07394   0.07453
     Eigenvalues ---    0.07466   0.07599   0.07808   0.08208   0.09365
     Eigenvalues ---    0.09923   0.10403   0.11152   0.11914   0.12089
     Eigenvalues ---    0.14057   0.15445   0.15988   0.15998   0.15999
     Eigenvalues ---    0.15999   0.16000   0.16000   0.16000   0.16000
     Eigenvalues ---    0.16000   0.16000   0.16000   0.16000   0.16000
     Eigenvalues ---    0.16000   0.16000   0.16000   0.16000   0.16000
     Eigenvalues ---    0.16000   0.16000   0.16079   0.16378   0.16909
     Eigenvalues ---    0.19432   0.20288   0.21460   0.21994   0.22000
     Eigenvalues ---    0.22000   0.22013   0.22541   0.23458   0.23513
     Eigenvalues ---    0.23728   0.24064   0.24326   0.24469   0.24707
     Eigenvalues ---    0.24867   0.24890   0.24947   0.24970   0.24977
     Eigenvalues ---    0.24992   0.24998   0.25023   0.25245   0.25694
     Eigenvalues ---    0.26551   0.27245   0.28242   0.28945   0.29537
     Eigenvalues ---    0.30139   0.30378   0.30597   0.31549   0.31627
     Eigenvalues ---    0.31728   0.31991   0.32202   0.32242   0.32569
     Eigenvalues ---    0.32579   0.32589   0.32600   0.32608   0.32616
     Eigenvalues ---    0.32620   0.32621   0.32700   0.32793   0.32888
     Eigenvalues ---    0.33000   0.33139   0.33297   0.33484   0.34654
     Eigenvalues ---    0.35657   0.35680   0.35693   0.35701   0.35707
     Eigenvalues ---    0.35764   0.35857   0.36157   0.36276   0.37886
     Eigenvalues ---    0.40607   0.40729   0.41111   0.41179   0.43824
     Eigenvalues ---    0.44304   0.45602   0.45824   0.45921   0.45952
     Eigenvalues ---    0.46383   0.46537   0.47081   0.47584   0.48252
     Eigenvalues ---    0.48332   0.48553   0.49139   0.49649   0.50696
     Eigenvalues ---    0.51612
 RFO step:  Lambda=-2.85233543D-02 EMin= 2.32908327D-03
 Quartic linear search produced a step of  1.15428.
 Iteration  1 RMS(Cart)=  0.15128487 RMS(Int)=  0.01973113
 Iteration  2 RMS(Cart)=  0.10881721 RMS(Int)=  0.00288261
 Iteration  3 RMS(Cart)=  0.00630111 RMS(Int)=  0.00185561
 Iteration  4 RMS(Cart)=  0.00002004 RMS(Int)=  0.00185560
 Iteration  5 RMS(Cart)=  0.00000005 RMS(Int)=  0.00185560
 ITry= 1 IFail=0 DXMaxC= 1.54D+00 DCOld= 1.00D+10 DXMaxT= 5.05D-01 DXLimC= 3.00D+00 Rises=F
 Variable       Old X    -DE/DX   Delta X   Delta X   Delta X     New X
                                 (Linear)    (Quad)   (Total)
    R1        3.33566  -0.01051  -0.04396  -0.01085  -0.05298   3.28269
    R2        3.35973  -0.01639  -0.07736   0.01270  -0.06640   3.29333
    R3        3.33206  -0.01268  -0.03176  -0.03520  -0.06662   3.26544
    R4        3.36800  -0.01152  -0.04306   0.00060  -0.04472   3.32327
    R5        2.57503  -0.01110  -0.03624   0.00732  -0.02892   2.54611
    R6        2.58154  -0.01113  -0.04057   0.01233  -0.02825   2.55329
    R7        2.56935  -0.01784  -0.05320   0.00409  -0.04911   2.52024
    R8        2.58651  -0.01318  -0.04753   0.01308  -0.03445   2.55206
    R9        2.58968  -0.00658  -0.02823   0.01307  -0.01516   2.57452
   R10        2.57950  -0.01304  -0.04309   0.00850  -0.03460   2.54490
   R11        2.76657  -0.01498  -0.04437  -0.02668  -0.06875   2.69782
   R12        2.82894  -0.01886  -0.11360   0.04730  -0.06631   2.76263
   R13        2.82438  -0.01029  -0.04045  -0.00657  -0.04580   2.77858
   R14        2.81348  -0.00115  -0.00562   0.00182  -0.00380   2.80968
   R15        2.68965  -0.02386  -0.12534   0.04372  -0.07929   2.61036
   R16        2.83144   0.00006   0.01069  -0.01480  -0.00410   2.82733
   R17        2.86418   0.00255  -0.00159   0.01631   0.01482   2.87900
   R18        2.58481   0.00572   0.00779   0.00959   0.01754   2.60235
   R19        2.88497   0.00356   0.00745   0.01145   0.01907   2.90404
   R20        2.83389   0.00009  -0.00005   0.00116   0.00114   2.83504
   R21        2.79799  -0.00869  -0.06160   0.03918  -0.02241   2.77557
   R22        2.86038   0.00344   0.01305  -0.00061   0.01200   2.87238
   R23        2.75425  -0.01652  -0.07745   0.02069  -0.05680   2.69745
   R24        2.08493  -0.00289  -0.01526   0.00597  -0.00929   2.07564
   R25        2.08623  -0.00281  -0.01268   0.00273  -0.00996   2.07628
   R26        2.08667  -0.00256  -0.01283   0.00427  -0.00855   2.07811
   R27        2.08896  -0.00243  -0.00985   0.00077  -0.00908   2.07987
   R28        2.08556  -0.00328  -0.01355   0.00143  -0.01212   2.07345
   R29        2.08509  -0.00247  -0.01491   0.00772  -0.00719   2.07790
   R30        2.79597  -0.01086  -0.04973   0.01101  -0.03872   2.75725
   R31        2.58429   0.01032   0.02779   0.00420   0.02957   2.61386
   R32        2.81000  -0.01312  -0.07878   0.03669  -0.04210   2.76790
   R33        2.57925   0.00762   0.00751   0.02064   0.02692   2.60617
   R34        2.66339  -0.00146  -0.01958   0.02021   0.00064   2.66403
   R35        2.66783  -0.00095  -0.01631   0.01792   0.00162   2.66944
   R36        2.63732  -0.00189  -0.00713   0.00211  -0.00501   2.63231
   R37        2.04130   0.00476   0.03046  -0.01958   0.01087   2.05218
   R38        2.63226  -0.00255  -0.00910   0.00224  -0.00686   2.62539
   R39        2.05589   0.00314   0.01890  -0.01086   0.00804   2.06393
   R40        2.63149   0.00030   0.00422  -0.00430  -0.00009   2.63140
   R41        2.05728   0.00253   0.01275  -0.00518   0.00757   2.06485
   R42        2.63106   0.00132   0.00526  -0.00175   0.00350   2.63456
   R43        2.05744   0.00252   0.01333  -0.00603   0.00730   2.06474
   R44        2.05776   0.00234   0.01418  -0.00814   0.00604   2.06380
   R45        2.83337  -0.00098  -0.00507   0.00185  -0.00322   2.83016
   R46        2.08564  -0.00232  -0.01381   0.00702  -0.00679   2.07885
   R47        2.08232  -0.00298  -0.01552   0.00588  -0.00963   2.07269
   R48        2.07761  -0.00402  -0.01893   0.00511  -0.01382   2.06379
   R49        2.65907  -0.00133  -0.01227   0.01095  -0.00132   2.65775
   R50        2.66089  -0.00026  -0.00789   0.00952   0.00163   2.66252
   R51        2.63649  -0.00185  -0.00695   0.00202  -0.00493   2.63156
   R52        2.05221   0.00351   0.01747  -0.00708   0.01039   2.06260
   R53        2.63295  -0.00243  -0.00972   0.00353  -0.00619   2.62676
   R54        2.05820   0.00305   0.01634  -0.00760   0.00873   2.06693
   R55        2.63406   0.00000  -0.00027   0.00048   0.00021   2.63427
   R56        2.05721   0.00260   0.01333  -0.00564   0.00768   2.06489
   R57        2.63408   0.00070   0.00019   0.00261   0.00279   2.63688
   R58        2.05734   0.00252   0.01363  -0.00646   0.00717   2.06451
   R59        2.05769   0.00243   0.01419  -0.00769   0.00650   2.06420
   R60        2.83430  -0.00247  -0.01762   0.01132  -0.00630   2.82800
   R61        2.08726  -0.00219  -0.01156   0.00452  -0.00704   2.08022
   R62        2.07971  -0.00233  -0.01452   0.00803  -0.00649   2.07322
   R63        2.07423  -0.00095  -0.00908   0.00779  -0.00128   2.07295
    A1        1.61425   0.00406   0.02032  -0.01049   0.01201   1.62625
    A2        1.60090   0.00609   0.03195   0.00583   0.03369   1.63459
    A3        1.98202  -0.00362  -0.00634   0.03050   0.01200   1.99402
    A4        1.88404   0.00605   0.04266   0.00402   0.04154   1.92558
    A5        2.06523   0.00697   0.03496   0.05958   0.08699   2.15222
    A6        1.93665  -0.00174  -0.01779   0.02093  -0.00246   1.93419
    A7        2.04415  -0.00529  -0.00647   0.01137  -0.00342   2.04073
    A8        2.11438   0.01238   0.06790   0.03354   0.09635   2.21073
    A9        1.89913  -0.00148  -0.00917   0.02174   0.00477   1.90390
   A10        2.05098  -0.00002   0.02228   0.02037   0.02817   2.07915
   A11        2.10979   0.00921   0.05064   0.05205   0.09105   2.20084
   A12        2.17408   0.00660   0.00855   0.03634   0.04399   2.21807
   A13        2.20976  -0.00438  -0.01363  -0.00711  -0.02194   2.18782
   A14        1.89037  -0.00208   0.00425  -0.01906  -0.01517   1.87520
   A15        1.89539  -0.00311  -0.03411   0.01142  -0.02289   1.87250
   A16        2.02364   0.00143   0.00873   0.00703   0.01573   2.03937
   A17        1.88648  -0.00052   0.01455  -0.03066  -0.01688   1.86960
   A18        1.91654   0.00168   0.01622  -0.00462   0.01158   1.92812
   A19        1.94885  -0.00117  -0.01052   0.00438  -0.00618   1.94267
   A20        1.79182   0.00184   0.00740   0.01172   0.01911   1.81093
   A21        1.93675   0.00098  -0.00642   0.01785   0.01156   1.94831
   A22        2.23812   0.00027   0.01144  -0.01398  -0.00301   2.23511
   A23        2.10504  -0.00118  -0.00483  -0.00065  -0.00602   2.09901
   A24        1.89243  -0.00090  -0.01107   0.00926  -0.00187   1.89056
   A25        1.99265   0.00076   0.00463  -0.00304   0.00157   1.99422
   A26        1.99989   0.00099   0.01160  -0.00514   0.00654   2.00643
   A27        1.88683  -0.00062  -0.00248  -0.00061  -0.00295   1.88389
   A28        1.88631   0.00082   0.00567  -0.00247   0.00315   1.88947
   A29        1.79984  -0.00108  -0.00830   0.00161  -0.00682   1.79301
   A30        1.89537  -0.00409  -0.03611   0.00347  -0.03265   1.86272
   A31        1.93585   0.00333   0.02320   0.00344   0.02693   1.96278
   A32        1.91690  -0.00219  -0.01335  -0.00562  -0.01975   1.89715
   A33        1.98212   0.00016   0.00215   0.00227   0.00397   1.98609
   A34        1.95394   0.00186   0.01545  -0.00474   0.01078   1.96472
   A35        1.77761   0.00128   0.01250   0.00062   0.01294   1.79055
   A36        2.09663  -0.00470  -0.02290   0.01106  -0.01408   2.08255
   A37        1.99291   0.00744   0.03529  -0.02041   0.01784   2.01074
   A38        2.19359  -0.00275  -0.01246   0.00894  -0.00587   2.18772
   A39        1.91336  -0.00104  -0.00590  -0.00333  -0.00920   1.90416
   A40        1.94604   0.00497   0.03677  -0.00770   0.02879   1.97483
   A41        1.92916   0.00159   0.00816   0.00326   0.01112   1.94028
   A42        1.89522  -0.00203  -0.01404   0.00185  -0.01216   1.88306
   A43        1.89719  -0.00145  -0.01210   0.00105  -0.01102   1.88617
   A44        1.88177  -0.00225  -0.01387   0.00516  -0.00926   1.87251
   A45        1.94971   0.00513   0.04069  -0.01169   0.02854   1.97826
   A46        1.93101   0.00273   0.01389   0.00650   0.01979   1.95080
   A47        1.89372  -0.00275  -0.02748   0.01296  -0.01429   1.87943
   A48        1.89139  -0.00181  -0.00585   0.00021  -0.00674   1.88465
   A49        1.89855  -0.00183  -0.01206  -0.00158  -0.01330   1.88526
   A50        1.89863  -0.00168  -0.00993  -0.00656  -0.01641   1.88222
   A51        2.06501   0.00228  -0.00310   0.01218   0.01046   2.07547
   A52        1.95296  -0.00738  -0.03729   0.02101  -0.01908   1.93389
   A53        2.26520   0.00510   0.04038  -0.03315   0.00862   2.27383
   A54        2.05829  -0.00081  -0.01038   0.00105  -0.00758   2.05071
   A55        1.94410  -0.00628  -0.01348  -0.00726  -0.02467   1.91942
   A56        2.27970   0.00706   0.02343   0.00517   0.03018   2.30988
   A57        2.16287  -0.00300  -0.01760   0.00598  -0.01165   2.15122
   A58        2.07618   0.00321   0.00520   0.01491   0.02009   2.09627
   A59        2.04411  -0.00021   0.01240  -0.02094  -0.00853   2.03559
   A60        2.11256   0.00015  -0.00716   0.01150   0.00435   2.11691
   A61        2.14267  -0.00449  -0.02311  -0.00677  -0.02989   2.11278
   A62        2.02793   0.00434   0.03026  -0.00478   0.02547   2.05339
   A63        2.12312   0.00067  -0.00157   0.00707   0.00552   2.12864
   A64        2.11335  -0.00332  -0.01877  -0.00162  -0.02040   2.09295
   A65        2.04670   0.00264   0.02033  -0.00545   0.01488   2.06158
   A66        2.10750   0.00079   0.00540  -0.00188   0.00351   2.11100
   A67        2.08444  -0.00125  -0.00967   0.00376  -0.00591   2.07853
   A68        2.09124   0.00046   0.00427  -0.00188   0.00238   2.09363
   A69        2.09822   0.00021  -0.00029   0.00243   0.00213   2.10035
   A70        2.08969  -0.00072  -0.00467   0.00041  -0.00426   2.08543
   A71        2.09528   0.00052   0.00496  -0.00284   0.00213   2.09741
   A72        2.08084  -0.00161  -0.00879   0.00181  -0.00700   2.07385
   A73        2.10149   0.00079   0.00458  -0.00131   0.00328   2.10477
   A74        2.10085   0.00081   0.00421  -0.00050   0.00371   2.10456
   A75        2.00715  -0.00224  -0.01020  -0.00567  -0.01628   1.99087
   A76        2.08629   0.00570   0.01833   0.01370   0.03176   2.11806
   A77        2.18493  -0.00361  -0.00937  -0.01100  -0.02075   2.16418
   A78        1.91340  -0.00060  -0.00103  -0.00737  -0.00830   1.90511
   A79        1.95749   0.00525   0.02740   0.00611   0.03339   1.99087
   A80        1.93304   0.00030  -0.00183   0.01119   0.00914   1.94218
   A81        1.92928  -0.00454  -0.02797  -0.00957  -0.03737   1.89191
   A82        1.83840   0.00126   0.01022   0.00062   0.01085   1.84925
   A83        1.88851  -0.00199  -0.00829  -0.00123  -0.00991   1.87860
   A84        2.13616  -0.00368  -0.00964  -0.01069  -0.02036   2.11579
   A85        2.08768   0.00374   0.00733   0.01531   0.02262   2.11030
   A86        2.05846  -0.00004   0.00230  -0.00408  -0.00181   2.05665
   A87        2.10729   0.00009  -0.00256   0.00421   0.00165   2.10894
   A88        2.11678  -0.00305  -0.01389  -0.00777  -0.02165   2.09512
   A89        2.05837   0.00295   0.01637   0.00352   0.01988   2.07825
   A90        2.11408   0.00021   0.00211  -0.00182   0.00029   2.11437
   A91        2.10148  -0.00236  -0.01393  -0.00089  -0.01481   2.08667
   A92        2.06749   0.00216   0.01180   0.00271   0.01452   2.08201
   A93        2.10312   0.00051   0.00480  -0.00326   0.00153   2.10465
   A94        2.08744  -0.00086  -0.00663   0.00242  -0.00421   2.08323
   A95        2.09258   0.00035   0.00183   0.00083   0.00265   2.09523
   A96        2.09742   0.00026   0.00025   0.00199   0.00224   2.09965
   A97        2.09084  -0.00061  -0.00324  -0.00071  -0.00395   2.08689
   A98        2.09493   0.00035   0.00299  -0.00127   0.00171   2.09664
   A99        2.08562  -0.00102  -0.00691   0.00321  -0.00371   2.08191
   A100       2.09887   0.00048   0.00347  -0.00197   0.00150   2.10037
   A101       2.09863   0.00054   0.00343  -0.00120   0.00223   2.10086
   A102       1.95909  -0.00224  -0.00258  -0.00546  -0.00923   1.94986
   A103       2.09859   0.00514   0.00199   0.02925   0.03178   2.13038
   A104       2.22319  -0.00294  -0.00014  -0.02306  -0.02264   2.20055
   A105       1.90470   0.00282   0.01094   0.01519   0.02607   1.93076
   A106       1.93979   0.00368   0.01863  -0.00029   0.01832   1.95811
   A107       1.97738  -0.00304  -0.01829   0.00165  -0.01659   1.96079
   A108       1.88818  -0.00454  -0.02291  -0.01406  -0.03710   1.85108
   A109       1.83756   0.00278   0.02052   0.00820   0.02872   1.86628
   A110       1.91158  -0.00190  -0.00958  -0.01087  -0.02037   1.89121
    D1        0.09916  -0.00290  -0.04164  -0.04901  -0.09314   0.00602
    D2       -2.38052  -0.01630  -0.13677  -0.18841  -0.31917  -2.69968
    D3        3.06715   0.00328   0.04059   0.03529   0.07546  -3.14057
    D4       -0.07918   0.00300   0.03844   0.04446   0.08271   0.00353
    D5        0.26556  -0.00588  -0.08815  -0.06301  -0.15230   0.11326
    D6       -2.26406  -0.01817  -0.17343  -0.16910  -0.33598  -2.60003
    D7        2.96164   0.00485   0.05461   0.04765   0.10433   3.06597
    D8       -0.13483   0.00532   0.06368   0.06871   0.13420  -0.00063
    D9        2.00898   0.01699   0.16164   0.15647   0.31494   2.32392
   D10       -1.77291   0.02244   0.21710   0.25832   0.47539  -1.29752
   D11       -0.31700   0.00496   0.08315   0.04416   0.12728  -0.18973
   D12        2.18429   0.01041   0.13860   0.14600   0.28773   2.47202
   D13        3.03023  -0.00134   0.00447   0.03984   0.04336   3.07359
   D14        0.04928  -0.00239   0.01168  -0.04909  -0.03892   0.01036
   D15       -1.01723   0.01081   0.09256   0.13538   0.22945  -0.78778
   D16        2.28500   0.00976   0.09977   0.04645   0.14718   2.43217
   D17        0.22529  -0.00104  -0.03237   0.00305  -0.02830   0.19700
   D18       -2.81645   0.00081  -0.01830   0.03451   0.01810  -2.79834
   D19       -2.05567  -0.00800  -0.09127  -0.09802  -0.19316  -2.24883
   D20        1.18578  -0.00616  -0.07720  -0.06656  -0.14676   1.03902
   D21       -0.86388   0.00478   0.03911   0.04327   0.08480  -0.77908
   D22       -2.97267   0.00174   0.01106   0.04643   0.05889  -2.91378
   D23        1.22893   0.00387   0.03194   0.04256   0.07625   1.30518
   D24        2.95517  -0.00275  -0.01772  -0.06847  -0.08749   2.86768
   D25        0.84638  -0.00580  -0.04578  -0.06531  -0.11339   0.73299
   D26       -1.23521  -0.00366  -0.02489  -0.06918  -0.09604  -1.33125
   D27        3.03136   0.00118   0.02385   0.00457   0.02899   3.06035
   D28       -0.09934   0.00268   0.03996   0.04386   0.08507  -0.01427
   D29       -0.79846   0.01078   0.10778   0.13483   0.24320  -0.55526
   D30        2.35403   0.01228   0.12389   0.17412   0.29928   2.65330
   D31        1.20403   0.00518   0.04112   0.06040   0.10449   1.30851
   D32       -0.89524   0.00522   0.03902   0.06524   0.10746  -0.78777
   D33       -2.98814   0.00372   0.02752   0.06162   0.09190  -2.89625
   D34       -1.19265  -0.00513  -0.03826  -0.08271  -0.12395  -1.31660
   D35        2.99127  -0.00509  -0.04035  -0.07787  -0.12097   2.87030
   D36        0.89836  -0.00659  -0.05185  -0.08149  -0.13654   0.76182
   D37        0.87293  -0.00184  -0.01850  -0.03837  -0.05781   0.81512
   D38       -1.28292  -0.00013   0.00735  -0.05523  -0.04853  -1.33145
   D39        2.92533  -0.00052   0.00831  -0.06447  -0.05733   2.86800
   D40       -2.40432  -0.00131  -0.02610   0.03668   0.01087  -2.39345
   D41        1.72302   0.00040  -0.00025   0.01982   0.02016   1.74317
   D42       -0.35191   0.00000   0.00072   0.01058   0.01135  -0.34056
   D43        2.96815   0.00227   0.00051   0.08050   0.07929   3.04744
   D44       -0.08571   0.00137  -0.00166   0.03717   0.03379  -0.05192
   D45       -0.03426   0.00063   0.00615  -0.00078   0.00561  -0.02865
   D46       -3.08811  -0.00026   0.00398  -0.04410  -0.03989  -3.12801
   D47       -1.36531   0.00235   0.01975  -0.02112  -0.00153  -1.36684
   D48        0.74219   0.00126   0.00688  -0.01174  -0.00501   0.73719
   D49        2.73705   0.00143   0.00839  -0.01403  -0.00577   2.73128
   D50        0.71839  -0.00250  -0.01930  -0.02405  -0.04332   0.67506
   D51        2.82589  -0.00360  -0.03217  -0.01467  -0.04680   2.77909
   D52       -1.46244  -0.00343  -0.03066  -0.01695  -0.04756  -1.51000
   D53        2.77054  -0.00003  -0.00092  -0.02081  -0.02171   2.74883
   D54       -1.40515  -0.00113  -0.01379  -0.01143  -0.02518  -1.43033
   D55        0.58971  -0.00096  -0.01228  -0.01371  -0.02595   0.56376
   D56       -1.63056  -0.00062  -0.01156  -0.00394  -0.01592  -1.64648
   D57        2.51237   0.00209   0.01651  -0.01278   0.00362   2.51599
   D58        0.40841  -0.00103  -0.01072  -0.00862  -0.01981   0.38860
   D59        1.43097   0.00027  -0.00861   0.03472   0.02563   1.45661
   D60       -0.70928   0.00298   0.01946   0.02588   0.04517  -0.66411
   D61       -2.81324  -0.00014  -0.00777   0.03004   0.02175  -2.79149
   D62       -1.36322   0.00130  -0.01444   0.13876   0.12393  -1.23929
   D63        1.76615  -0.00032  -0.03261   0.09444   0.06186   1.82800
   D64        1.87359   0.00023  -0.01683   0.09104   0.07417   1.94776
   D65       -1.28024  -0.00139  -0.03501   0.04671   0.01211  -1.26813
   D66       -0.72629   0.00430   0.03392   0.02594   0.05971  -0.66658
   D67        1.38069  -0.00113  -0.01076   0.02336   0.01249   1.39318
   D68       -2.77895   0.00075   0.00649   0.02408   0.03080  -2.74815
   D69       -2.83814   0.00420   0.03640   0.01927   0.05546  -2.78268
   D70       -0.73116  -0.00123  -0.00828   0.01668   0.00824  -0.72292
   D71        1.39239   0.00066   0.00897   0.01740   0.02655   1.41894
   D72        1.44981   0.00507   0.04073   0.02020   0.06067   1.51049
   D73       -2.72639  -0.00036  -0.00394   0.01762   0.01345  -2.71294
   D74       -0.60284   0.00152   0.01331   0.01834   0.03176  -0.57108
   D75        0.04307  -0.00064  -0.01291  -0.01260  -0.02566   0.01741
   D76        3.11681  -0.00134  -0.02452  -0.00306  -0.02805   3.08876
   D77       -3.08692   0.00097   0.00423   0.02924   0.03433  -3.05259
   D78       -0.01319   0.00027  -0.00738   0.03878   0.03195   0.01876
   D79       -2.61326   0.00156   0.02003   0.01985   0.04002  -2.57324
   D80        0.48215   0.00186   0.01980   0.03362   0.05356   0.53571
   D81        0.53405   0.00193   0.02280   0.00857   0.03123   0.56528
   D82       -2.65372   0.00223   0.02256   0.02234   0.04476  -2.60896
   D83        0.03514  -0.00161  -0.01957  -0.02685  -0.04708  -0.01194
   D84       -3.03267  -0.00124  -0.00702  -0.03979  -0.04720  -3.07987
   D85       -3.11188  -0.00195  -0.02215  -0.01616  -0.03878   3.13253
   D86        0.10350  -0.00158  -0.00960  -0.02910  -0.03890   0.06460
   D87        3.07756  -0.00035  -0.00159  -0.00585  -0.00668   3.07088
   D88       -0.05641  -0.00015  -0.00140   0.00263   0.00202  -0.05439
   D89       -0.11940  -0.00141  -0.01385  -0.03209  -0.04673  -0.16614
   D90        3.02982  -0.00120  -0.01366  -0.02361  -0.03804   2.99178
   D91       -0.03170  -0.00285  -0.02559  -0.05270  -0.07979  -0.11149
   D92        3.00357  -0.00420  -0.03899  -0.08456  -0.12415   2.87942
   D93       -3.12076  -0.00196  -0.01395  -0.02798  -0.04228   3.12015
   D94       -0.08549  -0.00331  -0.02735  -0.05984  -0.08663  -0.17212
   D95       -3.14018  -0.00001  -0.00219   0.00760   0.00531  -3.13487
   D96       -0.00748  -0.00018  -0.00246   0.00093  -0.00151  -0.00899
   D97       -0.00609  -0.00019  -0.00240  -0.00059  -0.00298  -0.00907
   D98        3.12661  -0.00037  -0.00267  -0.00727  -0.00981   3.11681
   D99        3.13994  -0.00018   0.00040  -0.00868  -0.00831   3.13162
   D100      -0.00690  -0.00028  -0.00152  -0.00697  -0.00850  -0.01541
   D101       0.00546   0.00002   0.00070  -0.00088  -0.00015   0.00530
   D102      -3.14138  -0.00007  -0.00122   0.00083  -0.00034   3.14146
   D103       0.00261   0.00018   0.00215   0.00063   0.00274   0.00535
   D104       3.14096   0.00000   0.00069  -0.00209  -0.00142   3.13955
   D105      -3.13065   0.00038   0.00264   0.00690   0.00960  -3.12105
   D106       0.00770   0.00020   0.00118   0.00418   0.00545   0.01315
   D107      -0.00128   0.00017   0.00131   0.00231   0.00361   0.00233
   D108       3.13908   0.00001  -0.00042   0.00180   0.00138   3.14046
   D109      -3.13781   0.00028   0.00324   0.00065   0.00389  -3.13392
   D110       0.00254   0.00013   0.00150   0.00014   0.00166   0.00421
   D111       0.00178   0.00001  -0.00013   0.00090   0.00079   0.00257
   D112       3.14112  -0.00006  -0.00038  -0.00140  -0.00177   3.13935
   D113      -3.13656   0.00020   0.00134   0.00361   0.00499  -3.13156
   D114       0.00278   0.00012   0.00109   0.00131   0.00243   0.00521
   D115      -0.00244  -0.00018  -0.00157  -0.00234  -0.00389  -0.00633
   D116       3.14141  -0.00010  -0.00132  -0.00004  -0.00133   3.14008
   D117       3.14039  -0.00003   0.00017  -0.00183  -0.00164   3.13875
   D118       0.00106   0.00005   0.00042   0.00048   0.00092   0.00198
   D119       2.09543   0.00158   0.00776   0.02973   0.03725   2.13268
   D120      -2.03767  -0.00103  -0.00978   0.01638   0.00608  -2.03159
   D121       0.07416   0.00023  -0.00300   0.02686   0.02370   0.09786
   D122      -0.93539   0.00346   0.02320   0.06409   0.08767  -0.84772
   D123       1.21470   0.00085   0.00567   0.05074   0.05650   1.27120
   D124      -2.95666   0.00212   0.01245   0.06122   0.07413  -2.88253
   D125       3.12255   0.00024   0.00016   0.00661   0.00662   3.12917
   D126       0.02338   0.00035   0.00208   0.00756   0.00946   0.03284
   D127       0.02640  -0.00016   0.00026  -0.00743  -0.00715   0.01925
   D128      -3.07277  -0.00004   0.00218  -0.00649  -0.00431  -3.07709
   D129      -3.12720   0.00001   0.00017  -0.00314  -0.00314  -3.13034
   D130       0.03177   0.00008   0.00145  -0.00375  -0.00245   0.02932
   D131      -0.02975   0.00019  -0.00038   0.00982   0.00944  -0.02031
   D132       3.12923   0.00026   0.00090   0.00920   0.01012   3.13935
   D133      -0.00629   0.00008   0.00053   0.00098   0.00150  -0.00479
   D134      -3.13685   0.00015   0.00099   0.00269   0.00370  -3.13315
   D135       3.09427  -0.00018  -0.00199  -0.00020  -0.00230   3.09197
   D136      -0.03629  -0.00010  -0.00153   0.00150  -0.00010  -0.03638
   D137       0.01285  -0.00015  -0.00041  -0.00558  -0.00602   0.00683
   D138      -3.13000  -0.00003   0.00050  -0.00291  -0.00241  -3.13241
   D139       3.13739  -0.00026  -0.00190  -0.00501  -0.00699   3.13040
   D140      -0.00546  -0.00014  -0.00099  -0.00234  -0.00338  -0.00884
   D141      -0.01136  -0.00002  -0.00119   0.00332   0.00214  -0.00921
   D142      -3.14058  -0.00004  -0.00047   0.00022  -0.00023  -3.14081
   D143       3.11917  -0.00011  -0.00171   0.00162  -0.00012   3.11905
   D144      -0.01005  -0.00012  -0.00099  -0.00147  -0.00249  -0.01255
   D145       0.00811   0.00006   0.00112  -0.00105   0.00009   0.00820
   D146       3.13733   0.00007   0.00040   0.00205   0.00246   3.13979
   D147      -3.13223  -0.00007   0.00022  -0.00373  -0.00354  -3.13577
   D148      -0.00300  -0.00006  -0.00050  -0.00064  -0.00117  -0.00417
   D149      -0.83916   0.00347   0.02946   0.03609   0.06573  -0.77343
   D150       1.24178   0.00192   0.01946   0.02822   0.04798   1.28977
   D151      -2.88025  -0.00001   0.00762   0.01485   0.02266  -2.85759
   D152       2.22337   0.00276   0.01586   0.04843   0.06402   2.28739
   D153      -1.97887   0.00121   0.00586   0.04055   0.04627  -1.93259
   D154       0.18228  -0.00072  -0.00598   0.02718   0.02095   0.20323
         Item               Value     Threshold  Converged?
 Maximum Force            0.023855     0.000450     NO 
 RMS     Force            0.004938     0.000300     NO 
 Maximum Displacement     1.544873     0.001800     NO 
 RMS     Displacement     0.211258     0.001200     NO 
 Predicted change in Energy=-6.081443D-02
 Lowest energy point so far.  Saving SCF results.
 GradGradGradGradGradGradGradGradGradGradGradGradGradGradGradGradGradGrad

 Leave Link  103 at Thu Dec 13 09:43:25 2018, MaxMem=   939524096 cpu:         2.3
 (Enter /pbs_home/pkowalski/g09d01/g09/l202.exe)
 Stoichiometry    C29H22F6S2
 Framework group  C1[X(C29H22F6S2)]
 Deg. of freedom   171
 Full point group                 C1      NOp   1
 RotChk:  IX=0 Diff= 4.08D-02
 Largest Abelian subgroup         C1      NOp   1
 Largest concise Abelian subgroup C1      NOp   1
                         Standard orientation:                         
 ---------------------------------------------------------------------
 Center     Atomic      Atomic             Coordinates (Angstroms)
 Number     Number       Type             X           Y           Z
 ---------------------------------------------------------------------
      1         16           0        2.247885   -1.619180    1.616140
      2         16           0       -1.495733   -2.171630   -0.230336
      3          9           0       -2.604175    3.105793   -0.347525
      4          9           0       -1.050324    3.435528   -1.830641
      5          9           0       -0.476321    5.043995    0.264766
      6          9           0       -1.133547    3.513419    1.664832
      7          9           0        1.625132    3.594422   -0.446146
      8          9           0        1.462782    3.182188    1.682100
      9          6           0       -1.318593    0.302605   -1.020663
     10          6           0       -0.525432   -0.866258   -0.813856
     11          6           0        1.038383   -0.376076    1.519221
     12          6           0       -0.738108    1.526944   -0.471802
     13          6           0       -1.290213    2.941427   -0.596175
     14          6           0        0.468987    1.611346    0.185632
     15          6           0       -0.524438    3.728518    0.478850
     16          6           0        0.826842    3.032972    0.504420
     17          6           0        1.390910    0.520945    0.529682
     18          6           0        0.204148   -0.076139    2.724454
     19          6           0        0.728516   -1.225961   -1.527197
     20          6           0        3.209517   -0.917775    0.343154
     21          6           0       -3.002992   -1.286878   -0.425430
     22          6           0       -4.249085   -2.003561   -0.144366
     23          6           0       -5.518305   -1.391096   -0.180969
     24          6           0       -4.216392   -3.372500    0.202626
     25          6           0       -6.677177   -2.110547    0.101414
     26          6           0       -5.373371   -4.086645    0.488190
     27          6           0       -6.618114   -3.460891    0.436185
     28          6           0       -2.748374   -0.026769   -0.924712
     29          6           0       -3.795495    0.868826   -1.511582
     30          6           0        4.449648   -1.578441   -0.049899
     31          6           0        5.557187   -0.839816   -0.503565
     32          6           0        4.588029   -2.976970    0.050596
     33          6           0        6.741834   -1.477676   -0.862693
     34          6           0        5.771842   -3.610011   -0.309973
     35          6           0        6.855972   -2.864165   -0.774141
     36          6           0        2.620817    0.238013   -0.137279
     37          6           0        3.115882    1.070856   -1.277819
     38          1           0        0.808969    0.484836    3.449670
     39          1           0       -0.171777   -0.979008    3.225144
     40          1           0       -0.668671    0.538476    2.460346
     41          1           0        1.305185   -2.016789   -1.023797
     42          1           0        1.386358   -0.357468   -1.657029
     43          1           0        0.451252   -1.591015   -2.526661
     44          1           0       -5.624757   -0.336390   -0.416728
     45          1           0       -3.261351   -3.900499    0.247205
     46          1           0       -7.642165   -1.599312    0.064349
     47          1           0       -5.301190   -5.144702    0.751083
     48          1           0       -7.530238   -4.018844    0.658536
     49          1           0       -4.392224    0.298314   -2.238633
     50          1           0       -4.476822    1.305426   -0.771182
     51          1           0       -3.345147    1.690869   -2.072056
     52          1           0        5.510143    0.250110   -0.537879
     53          1           0        3.745071   -3.578675    0.402317
     54          1           0        7.590043   -0.879575   -1.204448
     55          1           0        5.848079   -4.696892   -0.229862
     56          1           0        7.787348   -3.360304   -1.056205
     57          1           0        2.298306    1.289608   -1.981730
     58          1           0        3.498333    2.043805   -0.945053
     59          1           0        3.904335    0.567227   -1.850548
 ---------------------------------------------------------------------
 Rotational constants (GHZ):      0.1240823      0.0727690      0.0514065
 Leave Link  202 at Thu Dec 13 09:43:25 2018, MaxMem=   939524096 cpu:         0.0
 (Enter /pbs_home/pkowalski/g09d01/g09/l301.exe)
 Basis read from rwf:  (5D, 7F)
 No pseudopotential information found on rwf file.
 There are   673 symmetry adapted cartesian basis functions of A   symmetry.
 There are   636 symmetry adapted basis functions of A   symmetry.
   636 basis functions,  1103 primitive gaussians,   673 cartesian basis functions
   141 alpha electrons      141 beta electrons
       nuclear repulsion energy      4698.4419650878 Hartrees.
 IExCor= 4134 DFT=T Ex+Corr=M06L ExCW=0 ScaHFX=  0.000000
 ScaDFX=  1.000000  1.000000  1.000000  1.000000 ScalE2=  1.000000  1.000000
 IRadAn=      0 IRanWt=     -1 IRanGd=            0 ICorTp=0 IEmpDi=131
 NAtoms=   59 NActive=   59 NUniq=   59 SFac= 1.00D+00 NAtFMM=   60 NAOKFM=F Big=F
 Integral buffers will be    131072 words long.
 Raffenetti 2 integral format.
 Two-electron integral symmetry is turned on.
 R6Disp:  Grimme-D3 Dispersion energy=       -0.0062776273 Hartrees.
 Nuclear repulsion after empirical dispersion term =     4698.4356874605 Hartrees.
 No density basis found on file   724.
 Leave Link  301 at Thu Dec 13 09:43:26 2018, MaxMem=   939524096 cpu:         0.6
 (Enter /pbs_home/pkowalski/g09d01/g09/l302.exe)
 NPDir=0 NMtPBC=     1 NCelOv=     1 NCel=       1 NClECP=     1 NCelD=      1
         NCelK=      1 NCelE2=     1 NClLst=     1 CellRange=     0.0.
 One-electron integrals computed using PRISM.
 NBasis=   636 RedAO= T EigKep=  2.92D-04  NBF=   636
 NBsUse=   636 1.00D-06 EigRej= -1.00D+00 NBFU=   636
 Precomputing XC quadrature grid using
 IXCGrd= 4 IRadAn=           0 IRanWt=          -1 IRanGd=           0 AccXCQ= 0.00D+00.
 Generated NRdTot=       0 NPtTot=           0 NUsed=           0 NTot=          32
 NSgBfM=   627   636   636   636   636 MxSgAt=    59 MxSgA2=    59.
 Leave Link  302 at Thu Dec 13 09:43:28 2018, MaxMem=   939524096 cpu:        16.3
 (Enter /pbs_home/pkowalski/g09d01/g09/l303.exe)
 DipDrv:  MaxL=1.
 Leave Link  303 at Thu Dec 13 09:43:28 2018, MaxMem=   939524096 cpu:         1.5
 (Enter /pbs_home/pkowalski/g09d01/g09/l401.exe)
 Initial guess from the checkpoint file:  "dae0068freq_open_m06l_air_D3.chk"
 B after Tr=     0.000000    0.000000    0.000000
         Rot=    0.999903    0.002345    0.002147    0.013528 Ang=   1.59 deg.
 Guess basis will be translated and rotated to current coordinates.
 JPrj=2 DoOrth=T DoCkMO=T.
 Generating alternative initial guess.
 ExpMin= 1.22D-01 ExpMax= 9.18D+03 ExpMxC= 1.38D+03 IAcc=1 IRadAn=         1 AccDes= 0.00D+00
 Harris functional with IExCor= 1009 and IRadAn=       1 diagonalized for initial guess.
 HarFok:  IExCor= 1009 AccDes= 0.00D+00 IRadAn=         1 IDoV= 1 UseB2=F ITyADJ=14
 ICtDFT=  3500011 ScaDFX=  1.000000  1.000000  1.000000  1.000000
 FoFCou: FMM=F IPFlag=           0 FMFlag=      100000 FMFlg1=           0
         NFxFlg=           0 DoJE=T BraDBF=F KetDBF=T FulRan=T
         wScrn=  0.000000 ICntrl=     500 IOpCl=  0 I1Cent=   200000004 NGrid=           0
         NMat0=    1 NMatS0=      1 NMatT0=    0 NMatD0=    1 NMtDS0=    0 NMtDT0=    0
 Petite list used in FoFCou.
 Harris En= -2510.23426230461    
 Leave Link  401 at Thu Dec 13 09:43:33 2018, MaxMem=   939524096 cpu:        42.3
 (Enter /pbs_home/pkowalski/g09d01/g09/l502.exe)
 Closed shell SCF:
 Using DIIS extrapolation, IDIIS=  1040.
 Integral symmetry usage will be decided dynamically.
 IVT=     1387805 IEndB=     1387805 NGot=   939524096 MDV=   938606534
 LenX=   938606534 LenY=   938152932
 Requested convergence on RMS density matrix=1.00D-08 within 128 cycles.
 Requested convergence on MAX density matrix=1.00D-06.
 Requested convergence on             energy=1.00D-06.
 No special actions if energy rises.
 Fock matrices will be formed incrementally for  20 cycles.
 Integral accuracy reduced to 1.0D-05 until final iterations.

 Cycle   1  Pass 0  IDiag  1:
 FoFJK:  IHMeth= 1 ICntrl=     500 DoSepK=F KAlg= 0 I1Cent=   0 FoldK=F
 IRaf= 670000000 NMat=   1 IRICut=       1 DoRegI=T DoRafI=F ISym2E= 0.
 FoFCou: FMM=F IPFlag=           0 FMFlag=      100000 FMFlg1=           0
         NFxFlg=           0 DoJE=T BraDBF=F KetDBF=F FulRan=T
         wScrn=  0.000000 ICntrl=     500 IOpCl=  0 I1Cent=           0 NGrid=           0
         NMat0=    1 NMatS0=      1 NMatT0=    0 NMatD0=    1 NMtDS0=    0 NMtDT0=    0
 Symmetry not used in FoFCou.
 E= -2511.87474127310    
 DIIS: error= 6.84D-03 at cycle   1 NSaved=   1.
 NSaved= 1 IEnMin= 1 EnMin= -2511.87474127310     IErMin= 1 ErrMin= 6.84D-03
 ErrMax= 6.84D-03  0.00D+00 EMaxC= 1.00D-01 BMatC= 8.58D-02 BMatP= 8.58D-02
 IDIUse=3 WtCom= 9.32D-01 WtEn= 6.84D-02
 Coeff-Com:  0.100D+01
 Coeff-En:   0.100D+01
 Coeff:      0.100D+01
 Gap=     0.504 Goal=   None    Shift=    0.000
 GapD=    0.504 DampG=2.000 DampE=1.000 DampFc=2.0000 IDamp=-1.
 RMSDP=1.26D-03 MaxDP=5.78D-02              OVMax= 8.00D-02

 Cycle   2  Pass 0  IDiag  1:
 RMSU=  1.25D-03    CP:  9.97D-01
 E= -2512.00967676842     Delta-E=       -0.134935495318 Rises=F Damp=F
 DIIS: error= 1.49D-03 at cycle   2 NSaved=   2.
 NSaved= 2 IEnMin= 2 EnMin= -2512.00967676842     IErMin= 2 ErrMin= 1.49D-03
 ErrMax= 1.49D-03  0.00D+00 EMaxC= 1.00D-01 BMatC= 5.14D-03 BMatP= 8.58D-02
 IDIUse=3 WtCom= 9.85D-01 WtEn= 1.49D-02
 Coeff-Com:  0.720D-01 0.928D+00
 Coeff-En:   0.000D+00 0.100D+01
 Coeff:      0.709D-01 0.929D+00
 Gap=     0.085 Goal=   None    Shift=    0.000
 RMSDP=6.37D-04 MaxDP=4.48D-02 DE=-1.35D-01 OVMax= 1.03D-01

 Cycle   3  Pass 0  IDiag  1:
 RMSU=  5.99D-04    CP:  9.95D-01  8.29D-01
 E= -2511.98465772751     Delta-E=        0.025019040903 Rises=F Damp=F
 DIIS: error= 3.11D-03 at cycle   3 NSaved=   3.
 NSaved= 3 IEnMin= 2 EnMin= -2512.00967676842     IErMin= 2 ErrMin= 1.49D-03
 ErrMax= 3.11D-03  0.00D+00 EMaxC= 1.00D-01 BMatC= 2.67D-02 BMatP= 5.14D-03
 IDIUse=3 WtCom= 1.52D-01 WtEn= 8.48D-01
 Coeff-Com:  0.229D-02 0.700D+00 0.298D+00
 Coeff-En:   0.000D+00 0.785D+00 0.215D+00
 Coeff:      0.348D-03 0.772D+00 0.227D+00
 Gap=     0.080 Goal=   None    Shift=    0.000
 RMSDP=3.52D-04 MaxDP=2.46D-02 DE= 2.50D-02 OVMax= 6.67D-02

 Cycle   4  Pass 0  IDiag  1:
 RMSU=  1.00D-04    CP:  9.96D-01  9.04D-01  4.60D-01
 E= -2512.01370236440     Delta-E=       -0.029044636884 Rises=F Damp=F
 DIIS: error= 7.70D-04 at cycle   4 NSaved=   4.
 NSaved= 4 IEnMin= 4 EnMin= -2512.01370236440     IErMin= 4 ErrMin= 7.70D-04
 ErrMax= 7.70D-04  0.00D+00 EMaxC= 1.00D-01 BMatC= 1.38D-03 BMatP= 5.14D-03
 IDIUse=3 WtCom= 9.92D-01 WtEn= 7.70D-03
 Coeff-Com: -0.140D-02 0.408D+00 0.675D-01 0.526D+00
 Coeff-En:   0.000D+00 0.259D+00 0.000D+00 0.741D+00
 Coeff:     -0.139D-02 0.406D+00 0.670D-01 0.528D+00
 Gap=     0.079 Goal=   None    Shift=    0.000
 RMSDP=1.18D-04 MaxDP=7.76D-03 DE=-2.90D-02 OVMax= 1.28D-02

 Cycle   5  Pass 0  IDiag  1:
 RMSU=  4.51D-05    CP:  9.97D-01  9.37D-01  3.02D-01  6.55D-01
 E= -2512.01509714298     Delta-E=       -0.001394778581 Rises=F Damp=F
 DIIS: error= 3.40D-04 at cycle   5 NSaved=   5.
 NSaved= 5 IEnMin= 5 EnMin= -2512.01509714298     IErMin= 5 ErrMin= 3.40D-04
 ErrMax= 3.40D-04  0.00D+00 EMaxC= 1.00D-01 BMatC= 8.39D-05 BMatP= 1.38D-03
 IDIUse=3 WtCom= 9.97D-01 WtEn= 3.40D-03
 Coeff-Com: -0.958D-03 0.171D+00 0.441D-02 0.348D+00 0.478D+00
 Coeff-En:   0.000D+00 0.000D+00 0.000D+00 0.000D+00 0.100D+01
 Coeff:     -0.955D-03 0.170D+00 0.439D-02 0.347D+00 0.480D+00
 Gap=     0.079 Goal=   None    Shift=    0.000
 RMSDP=2.61D-05 MaxDP=1.63D-03 DE=-1.39D-03 OVMax= 3.53D-03

 Cycle   6  Pass 0  IDiag  1:
 RMSU=  1.82D-05    CP:  9.97D-01  9.37D-01  3.09D-01  6.99D-01  6.08D-01
 E= -2512.01517493799     Delta-E=       -0.000077795010 Rises=F Damp=F
 DIIS: error= 2.02D-04 at cycle   6 NSaved=   6.
 NSaved= 6 IEnMin= 6 EnMin= -2512.01517493799     IErMin= 6 ErrMin= 2.02D-04
 ErrMax= 2.02D-04  0.00D+00 EMaxC= 1.00D-01 BMatC= 1.44D-05 BMatP= 8.39D-05
 IDIUse=3 WtCom= 9.98D-01 WtEn= 2.02D-03
 Coeff-Com: -0.364D-03 0.558D-01-0.745D-02 0.162D+00 0.329D+00 0.461D+00
 Coeff-En:   0.000D+00 0.000D+00 0.000D+00 0.000D+00 0.166D+00 0.834D+00
 Coeff:     -0.364D-03 0.557D-01-0.744D-02 0.161D+00 0.329D+00 0.462D+00
 Gap=     0.079 Goal=   None    Shift=    0.000
 RMSDP=1.03D-05 MaxDP=6.60D-04 DE=-7.78D-05 OVMax= 1.43D-03

 Cycle   7  Pass 0  IDiag  1:
 RMSU=  6.99D-06    CP:  9.97D-01  9.37D-01  3.09D-01  6.91D-01  6.74D-01
                    CP:  6.17D-01
 E= -2512.01518827762     Delta-E=       -0.000013339630 Rises=F Damp=F
 DIIS: error= 5.59D-05 at cycle   7 NSaved=   7.
 NSaved= 7 IEnMin= 7 EnMin= -2512.01518827762     IErMin= 7 ErrMin= 5.59D-05
 ErrMax= 5.59D-05  0.00D+00 EMaxC= 1.00D-01 BMatC= 1.69D-06 BMatP= 1.44D-05
 IDIUse=1 WtCom= 1.00D+00 WtEn= 0.00D+00
 Coeff-Com: -0.138D-03 0.109D-01-0.593D-02 0.544D-01 0.141D+00 0.300D+00
 Coeff-Com:  0.500D+00
 Coeff:     -0.138D-03 0.109D-01-0.593D-02 0.544D-01 0.141D+00 0.300D+00
 Coeff:      0.500D+00
 Gap=     0.079 Goal=   None    Shift=    0.000
 RMSDP=4.00D-06 MaxDP=1.93D-04 DE=-1.33D-05 OVMax= 5.31D-04

 Initial convergence to 1.0D-05 achieved.  Increase integral accuracy.
 Cycle   8  Pass 1  IDiag  1:
 E= -2512.01105732630     Delta-E=        0.004130951321 Rises=F Damp=F
 DIIS: error= 1.74D-04 at cycle   1 NSaved=   1.
 NSaved= 1 IEnMin= 1 EnMin= -2512.01105732630     IErMin= 1 ErrMin= 1.74D-04
 ErrMax= 1.74D-04  0.00D+00 EMaxC= 1.00D-01 BMatC= 6.54D-05 BMatP= 6.54D-05
 IDIUse=3 WtCom= 9.98D-01 WtEn= 1.74D-03
 Coeff-Com:  0.100D+01
 Coeff-En:   0.100D+01
 Coeff:      0.100D+01
 Gap=     0.079 Goal=   None    Shift=    0.000
 RMSDP=4.00D-06 MaxDP=1.93D-04 DE= 4.13D-03 OVMax= 1.42D-03

 Cycle   9  Pass 1  IDiag  1:
 RMSU=  2.19D-04    CP:  1.00D+00
 E= -2512.01112192755     Delta-E=       -0.000064601248 Rises=F Damp=F
 DIIS: error= 5.60D-05 at cycle   2 NSaved=   2.
 NSaved= 2 IEnMin= 2 EnMin= -2512.01112192755     IErMin= 2 ErrMin= 5.60D-05
 ErrMax= 5.60D-05  0.00D+00 EMaxC= 1.00D-01 BMatC= 8.63D-06 BMatP= 6.54D-05
 IDIUse=1 WtCom= 1.00D+00 WtEn= 0.00D+00
 Coeff-Com:  0.174D+00 0.826D+00
 Coeff:      0.174D+00 0.826D+00
 Gap=     0.079 Goal=   None    Shift=    0.000
 RMSDP=2.01D-05 MaxDP=1.28D-03 DE=-6.46D-05 OVMax= 2.57D-03

 Cycle  10  Pass 1  IDiag  1:
 RMSU=  2.01D-05    CP:  1.00D+00  1.00D+00
 E= -2512.01109794418     Delta-E=        0.000023983368 Rises=F Damp=F
 DIIS: error= 1.20D-04 at cycle   3 NSaved=   3.
 NSaved= 3 IEnMin= 2 EnMin= -2512.01112192755     IErMin= 2 ErrMin= 5.60D-05
 ErrMax= 1.20D-04  0.00D+00 EMaxC= 1.00D-01 BMatC= 2.79D-05 BMatP= 8.63D-06
 IDIUse=3 WtCom= 4.77D-01 WtEn= 5.23D-01
 Coeff-Com:  0.361D-01 0.634D+00 0.330D+00
 Coeff-En:   0.000D+00 0.717D+00 0.283D+00
 Coeff:      0.172D-01 0.678D+00 0.305D+00
 Gap=     0.079 Goal=   None    Shift=    0.000
 RMSDP=1.34D-05 MaxDP=7.77D-04 DE= 2.40D-05 OVMax= 1.92D-03

 Cycle  11  Pass 1  IDiag  1:
 RMSU=  5.02D-06    CP:  1.00D+00  1.00D+00  3.82D-01
 E= -2512.01113084541     Delta-E=       -0.000032901229 Rises=F Damp=F
 DIIS: error= 2.49D-05 at cycle   4 NSaved=   4.
 NSaved= 4 IEnMin= 4 EnMin= -2512.01113084541     IErMin= 4 ErrMin= 2.49D-05
 ErrMax= 2.49D-05  0.00D+00 EMaxC= 1.00D-01 BMatC= 9.71D-07 BMatP= 8.63D-06
 IDIUse=1 WtCom= 1.00D+00 WtEn= 0.00D+00
 Coeff-Com:  0.518D-02 0.356D+00 0.176D+00 0.463D+00
 Coeff:      0.518D-02 0.356D+00 0.176D+00 0.463D+00
 Gap=     0.079 Goal=   None    Shift=    0.000
 RMSDP=2.85D-06 MaxDP=2.17D-04 DE=-3.29D-05 OVMax= 3.64D-04

 Cycle  12  Pass 1  IDiag  1:
 RMSU=  2.01D-06    CP:  1.00D+00  1.00D+00  3.53D-01  6.17D-01
 E= -2512.01113181863     Delta-E=       -0.000000973218 Rises=F Damp=F
 DIIS: error= 8.45D-06 at cycle   5 NSaved=   5.
 NSaved= 5 IEnMin= 5 EnMin= -2512.01113181863     IErMin= 5 ErrMin= 8.45D-06
 ErrMax= 8.45D-06  0.00D+00 EMaxC= 1.00D-01 BMatC= 9.24D-08 BMatP= 9.71D-07
 IDIUse=1 WtCom= 1.00D+00 WtEn= 0.00D+00
 Coeff-Com: -0.120D-02 0.126D+00 0.632D-01 0.266D+00 0.546D+00
 Coeff:     -0.120D-02 0.126D+00 0.632D-01 0.266D+00 0.546D+00
 Gap=     0.079 Goal=   None    Shift=    0.000
 RMSDP=1.00D-06 MaxDP=5.08D-05 DE=-9.73D-07 OVMax= 1.26D-04

 Cycle  13  Pass 1  IDiag  1:
 RMSU=  8.07D-07    CP:  1.00D+00  1.00D+00  3.60D-01  6.30D-01  7.15D-01
 E= -2512.01113188960     Delta-E=       -0.000000070979 Rises=F Damp=F
 DIIS: error= 5.78D-06 at cycle   6 NSaved=   6.
 NSaved= 6 IEnMin= 6 EnMin= -2512.01113188960     IErMin= 6 ErrMin= 5.78D-06
 ErrMax= 5.78D-06  0.00D+00 EMaxC= 1.00D-01 BMatC= 2.72D-08 BMatP= 9.24D-08
 IDIUse=1 WtCom= 1.00D+00 WtEn= 0.00D+00
 Coeff-Com: -0.165D-02 0.429D-01 0.219D-01 0.130D+00 0.388D+00 0.419D+00
 Coeff:     -0.165D-02 0.429D-01 0.219D-01 0.130D+00 0.388D+00 0.419D+00
 Gap=     0.079 Goal=   None    Shift=    0.000
 RMSDP=4.91D-07 MaxDP=3.40D-05 DE=-7.10D-08 OVMax= 9.18D-05

 Cycle  14  Pass 1  IDiag  1:
 RMSU=  3.21D-07    CP:  1.00D+00  1.00D+00  3.62D-01  6.42D-01  7.73D-01
                    CP:  5.72D-01
 E= -2512.01113191519     Delta-E=       -0.000000025581 Rises=F Damp=F
 DIIS: error= 1.63D-06 at cycle   7 NSaved=   7.
 NSaved= 7 IEnMin= 7 EnMin= -2512.01113191519     IErMin= 7 ErrMin= 1.63D-06
 ErrMax= 1.63D-06  0.00D+00 EMaxC= 1.00D-01 BMatC= 5.64D-09 BMatP= 2.72D-08
 IDIUse=1 WtCom= 1.00D+00 WtEn= 0.00D+00
 Coeff-Com: -0.932D-03 0.734D-02 0.360D-02 0.470D-01 0.189D+00 0.320D+00
 Coeff-Com:  0.434D+00
 Coeff:     -0.932D-03 0.734D-02 0.360D-02 0.470D-01 0.189D+00 0.320D+00
 Coeff:      0.434D+00
 Gap=     0.079 Goal=   None    Shift=    0.000
 RMSDP=2.14D-07 MaxDP=1.62D-05 DE=-2.56D-08 OVMax= 4.03D-05

 Cycle  15  Pass 1  IDiag  1:
 RMSU=  1.23D-07    CP:  1.00D+00  1.00D+00  3.62D-01  6.50D-01  7.61D-01
                    CP:  6.41D-01  5.03D-01
 E= -2512.01113192091     Delta-E=       -0.000000005720 Rises=F Damp=F
 DIIS: error= 5.09D-07 at cycle   8 NSaved=   8.
 NSaved= 8 IEnMin= 8 EnMin= -2512.01113192091     IErMin= 8 ErrMin= 5.09D-07
 ErrMax= 5.09D-07  0.00D+00 EMaxC= 1.00D-01 BMatC= 6.27D-10 BMatP= 5.64D-09
 IDIUse=1 WtCom= 1.00D+00 WtEn= 0.00D+00
 Coeff-Com: -0.458D-03-0.265D-03-0.330D-03 0.164D-01 0.817D-01 0.165D+00
 Coeff-Com:  0.300D+00 0.438D+00
 Coeff:     -0.458D-03-0.265D-03-0.330D-03 0.164D-01 0.817D-01 0.165D+00
 Coeff:      0.300D+00 0.438D+00
 Gap=     0.079 Goal=   None    Shift=    0.000
 RMSDP=8.26D-08 MaxDP=5.17D-06 DE=-5.72D-09 OVMax= 1.56D-05

 Cycle  16  Pass 1  IDiag  1:
 RMSU=  4.45D-08    CP:  1.00D+00  1.00D+00  3.61D-01  6.51D-01  7.73D-01
                    CP:  6.32D-01  5.68D-01  5.05D-01
 E= -2512.01113192140     Delta-E=       -0.000000000493 Rises=F Damp=F
 DIIS: error= 3.15D-07 at cycle   9 NSaved=   9.
 NSaved= 9 IEnMin= 9 EnMin= -2512.01113192140     IErMin= 9 ErrMin= 3.15D-07
 ErrMax= 3.15D-07  0.00D+00 EMaxC= 1.00D-01 BMatC= 9.92D-11 BMatP= 6.27D-10
 IDIUse=1 WtCom= 1.00D+00 WtEn= 0.00D+00
 Coeff-Com: -0.133D-03-0.168D-02-0.986D-03 0.251D-02 0.225D-01 0.570D-01
 Coeff-Com:  0.131D+00 0.305D+00 0.484D+00
 Coeff:     -0.133D-03-0.168D-02-0.986D-03 0.251D-02 0.225D-01 0.570D-01
 Coeff:      0.131D+00 0.305D+00 0.484D+00
 Gap=     0.079 Goal=   None    Shift=    0.000
 RMSDP=2.66D-08 MaxDP=1.60D-06 DE=-4.93D-10 OVMax= 5.33D-06

 Cycle  17  Pass 1  IDiag  1:
 RMSU=  1.53D-08    CP:  1.00D+00  1.00D+00  3.61D-01  6.51D-01  7.72D-01
                    CP:  6.33D-01  5.61D-01  6.00D-01  5.93D-01
 E= -2512.01113192139     Delta-E=        0.000000000010 Rises=F Damp=F
 DIIS: error= 1.07D-07 at cycle  10 NSaved=  10.
 NSaved=10 IEnMin= 9 EnMin= -2512.01113192140     IErMin=10 ErrMin= 1.07D-07
 ErrMax= 1.07D-07  0.00D+00 EMaxC= 1.00D-01 BMatC= 1.15D-11 BMatP= 9.92D-11
 IDIUse=1 WtCom= 1.00D+00 WtEn= 0.00D+00
 Coeff-Com: -0.198D-04-0.102D-02-0.557D-03-0.910D-03 0.179D-02 0.110D-01
 Coeff-Com:  0.382D-01 0.126D+00 0.306D+00 0.520D+00
 Coeff:     -0.198D-04-0.102D-02-0.557D-03-0.910D-03 0.179D-02 0.110D-01
 Coeff:      0.382D-01 0.126D+00 0.306D+00 0.520D+00
 Gap=     0.079 Goal=   None    Shift=    0.000
 RMSDP=9.79D-09 MaxDP=5.65D-07 DE= 1.00D-11 OVMax= 1.53D-06

 SCF Done:  E(RM06L) =  -2512.01113192     A.U. after   17 cycles
            NFock= 17  Conv=0.98D-08     -V/T= 2.0064
 KE= 2.496091899246D+03 PE=-1.530018992448D+04 EE= 5.593651205855D+03
 Leave Link  502 at Thu Dec 13 09:51:12 2018, MaxMem=   939524096 cpu:      3655.5
 (Enter /pbs_home/pkowalski/g09d01/g09/l701.exe)
 Compute integral first derivatives.
 ... and contract with generalized density number  0.
 R6Disp: Adding Grimme-D3 dispersion energy 1st derivatives to the gradient.
 Leave Link  701 at Thu Dec 13 09:51:13 2018, MaxMem=   939524096 cpu:         6.2
 (Enter /pbs_home/pkowalski/g09d01/g09/l702.exe)
 L702 exits ... SP integral derivatives will be done elsewhere.
 Leave Link  702 at Thu Dec 13 09:51:13 2018, MaxMem=   939524096 cpu:         0.2
 (Enter /pbs_home/pkowalski/g09d01/g09/l703.exe)
 Compute integral first derivatives, UseDBF=F ICtDFT=           0.
 Integral derivatives from FoFJK, PRISM(SPDF).
 Calling FoFJK, ICntrl=      2527 FMM=F ISym2X=0 I1Cent= 0 IOpClX= 0 NMat=1 NMatS=1 NMatT=0.
 FoFJK:  IHMeth= 1 ICntrl=    2527 DoSepK=F KAlg= 0 I1Cent=   0 FoldK=F
 IRaf=         0 NMat=   1 IRICut=       1 DoRegI=T DoRafI=F ISym2E= 0.
 FoFCou: FMM=F IPFlag=           0 FMFlag=      100000 FMFlg1=         800
         NFxFlg=           0 DoJE=F BraDBF=F KetDBF=F FulRan=T
         wScrn=  0.000000 ICntrl=    2527 IOpCl=  0 I1Cent=           0 NGrid=           0
         NMat0=    1 NMatS0=      1 NMatT0=    0 NMatD0=    1 NMtDS0=    0 NMtDT0=    0
 Symmetry not used in FoFCou.
 Leave Link  703 at Thu Dec 13 09:53:29 2018, MaxMem=   939524096 cpu:      1079.4
 (Enter /pbs_home/pkowalski/g09d01/g09/l716.exe)
 Dipole        = 1.77263665D-02-1.43869263D+00-3.79162246D-01
 ***** Axes restored to original set *****
 -------------------------------------------------------------------
 Center     Atomic                   Forces (Hartrees/Bohr)
 Number     Number              X              Y              Z
 -------------------------------------------------------------------
      1       16          -0.002614511    0.000240979    0.002432899
      2       16           0.003349765    0.002151588   -0.006914556
      3        9          -0.006148784   -0.003913073   -0.002457747
      4        9          -0.000155218    0.002584141   -0.001771752
      5        9           0.000404043    0.001398704   -0.003053078
      6        9          -0.001213443    0.000886288    0.001917480
      7        9           0.002819020    0.001979580   -0.001550847
      8        9           0.000894115   -0.001904662    0.001704864
      9        6          -0.003229769   -0.020347864    0.032770567
     10        6          -0.019436097   -0.004935704   -0.023206242
     11        6           0.022005407    0.003032722    0.016826619
     12        6           0.010277184    0.011627704   -0.017065220
     13        6          -0.000694178   -0.003897698    0.005113624
     14        6           0.002600899    0.006089573   -0.006112921
     15        6           0.001566991   -0.000872312    0.001330921
     16        6          -0.002722969   -0.003957876    0.000898113
     17        6          -0.006228777    0.005678866    0.005178153
     18        6          -0.009156398   -0.005699193   -0.011183353
     19        6          -0.000040257    0.003179880    0.002996175
     20        6           0.005230209    0.001033432    0.005853199
     21        6           0.001692682   -0.004497713   -0.002905752
     22        6           0.000204248   -0.000130523    0.000532082
     23        6          -0.001760902   -0.000460311    0.000322294
     24        6          -0.000693376   -0.000390594   -0.000247905
     25        6           0.000317522    0.000008503    0.000027112
     26        6           0.000185437    0.000571768    0.000188952
     27        6          -0.000016552   -0.000267050   -0.000029340
     28        6           0.004305687    0.011092587   -0.000487908
     29        6           0.001934335   -0.001275351    0.001245115
     30        6          -0.001186364   -0.000852477   -0.000457968
     31        6           0.003342654    0.000040633   -0.000078080
     32        6          -0.000172496   -0.000407602   -0.001318485
     33        6          -0.000411967    0.000259272   -0.000249520
     34        6           0.000649915    0.000343217    0.000136776
     35        6          -0.000125047   -0.000269277    0.000036285
     36        6           0.008166184    0.004788175    0.006795584
     37        6          -0.000435882   -0.003347695   -0.000271394
     38        1          -0.000315200    0.000899999    0.001184345
     39        1           0.000225909   -0.000125046   -0.000361068
     40        1           0.000275026    0.000604413    0.000428150
     41        1          -0.002118471    0.001039764   -0.001503783
     42        1          -0.011030638   -0.007908840   -0.010249808
     43        1          -0.000713918   -0.001750733   -0.000726433
     44        1           0.001342333    0.001219270    0.000142454
     45        1           0.000614205    0.000136101   -0.000186579
     46        1           0.000157952    0.000166157   -0.000069432
     47        1           0.000245142    0.000123592   -0.000049251
     48        1           0.000046759   -0.000001221   -0.000082289
     49        1          -0.002295377   -0.000558365    0.001971459
     50        1          -0.000380091    0.001816432    0.000026901
     51        1           0.001043630    0.001674448   -0.000095266
     52        1          -0.000126873   -0.000734511    0.000889892
     53        1          -0.000438657    0.000396785   -0.000051724
     54        1          -0.000018945   -0.000013001    0.000134895
     55        1          -0.000001546    0.000056624    0.000029722
     56        1          -0.000097601   -0.000044153    0.000013447
     57        1          -0.000334977    0.002938139    0.000894488
     58        1           0.001432154    0.000347264    0.000362119
     59        1          -0.001014129    0.000156245    0.000353017
 -------------------------------------------------------------------
 Cartesian Forces:  Max     0.032770567 RMS     0.005416972
 Leave Link  716 at Thu Dec 13 09:53:29 2018, MaxMem=   939524096 cpu:         0.2
 (Enter /pbs_home/pkowalski/g09d01/g09/l103.exe)

 GradGradGradGradGradGradGradGradGradGradGradGradGradGradGradGradGradGrad
 Berny optimization.
 Using GEDIIS/GDIIS optimizer.
 FormGI is forming the generalized inverse of G from B-inverse, IUseBI=4.
 GSVD:  received Info=                   1 from GESDD.
 Internal  Forces:  Max     0.108850249 RMS     0.012995423
 Search for a local minimum.
 Step number   3 out of a maximum of  337
 All quantities printed in internal units (Hartrees-Bohrs-Radians)
 RMS Force = .12995D-01 SwitMx=.10000D-02 MixMth= 1
 Mixed Optimization -- RFO/linear search
 Update second derivatives using D2CorX and points    2    3
 DE= -4.36D-02 DEPred=-6.08D-02 R= 7.17D-01
 TightC=F SS=  1.41D+00  RLast= 1.18D+00 DXNew= 8.4853D-01 3.5430D+00
 Trust test= 7.17D-01 RLast= 1.18D+00 DXMaxT set to 8.49D-01
 ITU=  1  1  0
 Use linear search instead of GDIIS.
     Eigenvalues ---    0.00183   0.00460   0.00507   0.00662   0.00716
     Eigenvalues ---    0.00730   0.00742   0.00760   0.00776   0.00853
     Eigenvalues ---    0.00880   0.00900   0.01017   0.01022   0.01115
     Eigenvalues ---    0.01179   0.01243   0.01342   0.01366   0.01409
     Eigenvalues ---    0.01455   0.01561   0.01710   0.01858   0.01880
     Eigenvalues ---    0.01953   0.01960   0.01978   0.01988   0.02015
     Eigenvalues ---    0.02032   0.02081   0.02089   0.02137   0.02144
     Eigenvalues ---    0.02155   0.02155   0.02169   0.02173   0.02192
     Eigenvalues ---    0.02218   0.02633   0.04895   0.05174   0.06718
     Eigenvalues ---    0.06832   0.06952   0.07055   0.07155   0.07400
     Eigenvalues ---    0.07448   0.07577   0.07606   0.08047   0.09349
     Eigenvalues ---    0.09667   0.10329   0.11107   0.12035   0.12178
     Eigenvalues ---    0.13146   0.14410   0.15986   0.15998   0.15999
     Eigenvalues ---    0.15999   0.15999   0.16000   0.16000   0.16000
     Eigenvalues ---    0.16000   0.16000   0.16000   0.16000   0.16000
     Eigenvalues ---    0.16000   0.16000   0.16000   0.16000   0.16000
     Eigenvalues ---    0.16000   0.16003   0.16070   0.17012   0.18009
     Eigenvalues ---    0.20477   0.22000   0.22000   0.22001   0.22012
     Eigenvalues ---    0.22383   0.22792   0.23252   0.23462   0.23546
     Eigenvalues ---    0.24215   0.24426   0.24470   0.24640   0.24731
     Eigenvalues ---    0.24912   0.24924   0.24939   0.24967   0.24980
     Eigenvalues ---    0.24993   0.25023   0.25253   0.25647   0.26417
     Eigenvalues ---    0.27253   0.28216   0.28941   0.29480   0.29918
     Eigenvalues ---    0.30381   0.30612   0.31442   0.31549   0.31727
     Eigenvalues ---    0.31902   0.32201   0.32218   0.32568   0.32575
     Eigenvalues ---    0.32583   0.32590   0.32603   0.32608   0.32617
     Eigenvalues ---    0.32621   0.32700   0.32794   0.32894   0.33049
     Eigenvalues ---    0.33153   0.33293   0.33486   0.34456   0.35655
     Eigenvalues ---    0.35679   0.35691   0.35700   0.35706   0.35751
     Eigenvalues ---    0.35816   0.36128   0.36243   0.37823   0.40585
     Eigenvalues ---    0.40708   0.41067   0.41161   0.43826   0.44301
     Eigenvalues ---    0.45324   0.45615   0.45908   0.45952   0.46086
     Eigenvalues ---    0.46527   0.47077   0.47537   0.48252   0.48262
     Eigenvalues ---    0.48337   0.48546   0.49130   0.50763   0.51652
     Eigenvalues ---    0.96889
 RFO step:  Lambda=-8.04809857D-02 EMin= 1.83216698D-03
 Quartic linear search produced a step of -0.06798.
 Iteration  1 RMS(Cart)=  0.31914525 RMS(Int)=  0.01494919
 Iteration  2 RMS(Cart)=  0.12570781 RMS(Int)=  0.00192148
 Iteration  3 RMS(Cart)=  0.00431174 RMS(Int)=  0.00097013
 Iteration  4 RMS(Cart)=  0.00002215 RMS(Int)=  0.00097012
 Iteration  5 RMS(Cart)=  0.00000007 RMS(Int)=  0.00097012
 ITry= 1 IFail=0 DXMaxC= 1.66D+00 DCOld= 1.00D+10 DXMaxT= 8.49D-01 DXLimC= 3.00D+00 Rises=F
 Variable       Old X    -DE/DX   Delta X   Delta X   Delta X     New X
                                 (Linear)    (Quad)   (Total)
    R1        3.28269  -0.00200   0.00360  -0.04446  -0.04057   3.24211
    R2        3.29333   0.00010   0.00451  -0.05994  -0.05565   3.23769
    R3        3.26544  -0.00564   0.00453  -0.05889  -0.05458   3.21086
    R4        3.32327  -0.00545   0.00304  -0.04635  -0.04375   3.27952
    R5        2.54611   0.00481   0.00197  -0.02339  -0.02142   2.52469
    R6        2.55329   0.00268   0.00192  -0.02489  -0.02297   2.53032
    R7        2.52024   0.00160   0.00334  -0.04351  -0.04017   2.48006
    R8        2.55206   0.00200   0.00234  -0.03100  -0.02866   2.52340
    R9        2.57452   0.00362   0.00103  -0.01250  -0.01147   2.56304
   R10        2.54490   0.00195   0.00235  -0.03069  -0.02834   2.51656
   R11        2.69782  -0.00591   0.00467  -0.06093  -0.05575   2.64207
   R12        2.76263   0.02947   0.00451  -0.02852  -0.02401   2.73863
   R13        2.77858  -0.00389   0.00311  -0.04337  -0.04006   2.73852
   R14        2.80968  -0.00539   0.00026  -0.00908  -0.00882   2.80086
   R15        2.61036   0.00354   0.00539  -0.06992  -0.06421   2.54615
   R16        2.82733  -0.00394   0.00028  -0.00571  -0.00543   2.82191
   R17        2.87900   0.00228  -0.00101   0.01398   0.01298   2.89198
   R18        2.60235   0.04305  -0.00119   0.04665   0.04528   2.64763
   R19        2.90404  -0.00957  -0.00130   0.00151   0.00017   2.90421
   R20        2.83504   0.00202  -0.00008   0.00373   0.00352   2.83855
   R21        2.77557   0.00762   0.00152  -0.01651  -0.01498   2.76059
   R22        2.87238  -0.01009  -0.00082  -0.00134  -0.00183   2.87056
   R23        2.69745   0.00493   0.00386  -0.04734  -0.04351   2.65395
   R24        2.07564   0.00102   0.00063  -0.00782  -0.00719   2.06845
   R25        2.07628  -0.00012   0.00068  -0.00916  -0.00848   2.06780
   R26        2.07811   0.00010   0.00058  -0.00792  -0.00734   2.07077
   R27        2.07987  -0.00240   0.00062  -0.01052  -0.00990   2.06997
   R28        2.07345  -0.01279   0.00082  -0.02406  -0.02324   2.05021
   R29        2.07790   0.00126   0.00049  -0.00597  -0.00549   2.07241
   R30        2.75725   0.00206   0.00263  -0.03300  -0.03037   2.72688
   R31        2.61386   0.00407  -0.00201   0.02824   0.02588   2.63974
   R32        2.76790  -0.00094   0.00286  -0.04238  -0.03952   2.72839
   R33        2.60617   0.00003  -0.00183   0.02179   0.02007   2.62624
   R34        2.66403  -0.00002  -0.00004  -0.00195  -0.00199   2.66203
   R35        2.66944  -0.00070  -0.00011  -0.00137  -0.00149   2.66796
   R36        2.63231  -0.00057   0.00034  -0.00519  -0.00485   2.62746
   R37        2.05218   0.00115  -0.00074   0.01315   0.01241   2.06459
   R38        2.62539  -0.00054   0.00047  -0.00686  -0.00639   2.61900
   R39        2.06393   0.00044  -0.00055   0.00889   0.00834   2.07228
   R40        2.63140   0.00040   0.00001   0.00077   0.00078   2.63218
   R41        2.06485  -0.00004  -0.00051   0.00728   0.00677   2.07162
   R42        2.63456   0.00032  -0.00024   0.00362   0.00339   2.63795
   R43        2.06474  -0.00014  -0.00050   0.00706   0.00656   2.07131
   R44        2.06380  -0.00005  -0.00041   0.00630   0.00589   2.06970
   R45        2.83016  -0.00008   0.00022  -0.00313  -0.00291   2.82725
   R46        2.07885   0.00014   0.00046  -0.00670  -0.00624   2.07261
   R47        2.07269   0.00090   0.00065  -0.00823  -0.00758   2.06511
   R48        2.06379   0.00183   0.00094  -0.01084  -0.00990   2.05389
   R49        2.65775   0.00187   0.00009  -0.00095  -0.00086   2.65689
   R50        2.66252  -0.00001  -0.00011   0.00030   0.00019   2.66271
   R51        2.63156  -0.00037   0.00033  -0.00494  -0.00460   2.62696
   R52        2.06260  -0.00068  -0.00071   0.00941   0.00870   2.07130
   R53        2.62676   0.00019   0.00042  -0.00585  -0.00543   2.62134
   R54        2.06693   0.00013  -0.00059   0.00878   0.00819   2.07512
   R55        2.63427   0.00003  -0.00001   0.00013   0.00012   2.63439
   R56        2.06489  -0.00006  -0.00052   0.00742   0.00689   2.07179
   R57        2.63688  -0.00040  -0.00019   0.00185   0.00166   2.63854
   R58        2.06451  -0.00005  -0.00049   0.00709   0.00660   2.07111
   R59        2.06420  -0.00006  -0.00044   0.00664   0.00620   2.07040
   R60        2.82800  -0.00101   0.00043  -0.00806  -0.00763   2.82037
   R61        2.08022   0.00061   0.00048  -0.00610  -0.00562   2.07460
   R62        2.07322   0.00100   0.00044  -0.00568  -0.00524   2.06798
   R63        2.07295  -0.00097   0.00009  -0.00312  -0.00303   2.06992
    A1        1.62625   0.00080  -0.00082   0.01557   0.01538   1.64163
    A2        1.63459  -0.00489  -0.00229   0.01810   0.01529   1.64987
    A3        1.99402   0.08245  -0.00082   0.12676   0.12657   2.12058
    A4        1.92558  -0.01255  -0.00282   0.01310   0.00875   1.93433
    A5        2.15222  -0.06272  -0.00591  -0.04359  -0.05622   2.09600
    A6        1.93419   0.01135   0.00017  -0.00042   0.00126   1.93545
    A7        2.04073  -0.01108   0.00023  -0.04043  -0.04146   1.99927
    A8        2.21073  -0.00194  -0.00655   0.05775   0.05135   2.26208
    A9        1.90390   0.00305  -0.00032  -0.00306  -0.00396   1.89995
   A10        2.07915  -0.00090  -0.00191   0.00357  -0.00036   2.07879
   A11        2.20084   0.00056  -0.00619   0.05230   0.04472   2.24556
   A12        2.21807  -0.09351  -0.00299  -0.08963  -0.09335   2.12472
   A13        2.18782   0.10885   0.00149   0.12062   0.12143   2.30925
   A14        1.87520  -0.01467   0.00103  -0.02681  -0.02599   1.84921
   A15        1.87250   0.00151   0.00156  -0.02028  -0.01875   1.85374
   A16        2.03937  -0.00728  -0.00107  -0.00050  -0.00219   2.03718
   A17        1.86960  -0.00309   0.00115  -0.00940  -0.00748   1.86212
   A18        1.92812  -0.00394  -0.00079   0.00462   0.00406   1.93218
   A19        1.94267  -0.00199   0.00042  -0.00533  -0.00632   1.93635
   A20        1.81093   0.01499  -0.00130   0.03165   0.03075   1.84168
   A21        1.94831  -0.00813  -0.00079  -0.00089  -0.00172   1.94659
   A22        2.23511   0.07526   0.00020   0.09449   0.09412   2.32923
   A23        2.09901  -0.06679   0.00041  -0.09159  -0.09170   2.00731
   A24        1.89056   0.00027   0.00013  -0.00233  -0.00240   1.88817
   A25        1.99422  -0.00048  -0.00011   0.00405   0.00395   1.99817
   A26        2.00643   0.00168  -0.00044   0.01110   0.01053   2.01697
   A27        1.88389  -0.00012   0.00020  -0.00335  -0.00256   1.88133
   A28        1.88947  -0.00056  -0.00021   0.00237   0.00278   1.89225
   A29        1.79301  -0.00092   0.00046  -0.01271  -0.01311   1.77991
   A30        1.86272   0.00135   0.00222  -0.02503  -0.02281   1.83991
   A31        1.96278  -0.00325  -0.00183   0.01698   0.01547   1.97825
   A32        1.89715   0.00079   0.00134  -0.00779  -0.00715   1.89001
   A33        1.98609  -0.00367  -0.00027  -0.00315  -0.00383   1.98226
   A34        1.96472  -0.00567  -0.00073  -0.00014  -0.00050   1.96421
   A35        1.79055   0.01048  -0.00088   0.02093   0.02002   1.81057
   A36        2.08255  -0.00254   0.00096  -0.01767  -0.01720   2.06535
   A37        2.01074  -0.00425  -0.00121   0.01743   0.01667   2.02742
   A38        2.18772   0.00742   0.00040   0.00231   0.00222   2.18994
   A39        1.90416   0.00144   0.00063  -0.00382  -0.00319   1.90097
   A40        1.97483  -0.00080  -0.00196   0.02256   0.02053   1.99537
   A41        1.94028   0.00021  -0.00076   0.00845   0.00763   1.94790
   A42        1.88306  -0.00014   0.00083  -0.00987  -0.00904   1.87401
   A43        1.88617  -0.00108   0.00075  -0.01041  -0.00966   1.87651
   A44        1.87251   0.00030   0.00063  -0.00882  -0.00831   1.86420
   A45        1.97826   0.00032  -0.00194   0.02628   0.02399   2.00225
   A46        1.95080   0.00535  -0.00135   0.02512   0.02341   1.97421
   A47        1.87943  -0.00323   0.00097  -0.02122  -0.02011   1.85931
   A48        1.88465   0.00251   0.00046   0.00193   0.00171   1.88636
   A49        1.88526  -0.00090   0.00090  -0.01367  -0.01264   1.87262
   A50        1.88222  -0.00458   0.00112  -0.02225  -0.02102   1.86120
   A51        2.07547  -0.00167  -0.00071   0.00652   0.00593   2.08140
   A52        1.93389  -0.00068   0.00130  -0.02301  -0.02195   1.91193
   A53        2.27383   0.00235  -0.00059   0.01649   0.01602   2.28985
   A54        2.05071   0.00283   0.00052  -0.00100  -0.00053   2.05018
   A55        1.91942  -0.00211   0.00168  -0.02571  -0.02390   1.89552
   A56        2.30988  -0.00113  -0.00205   0.02528   0.02315   2.33303
   A57        2.15122  -0.00184   0.00079  -0.01305  -0.01226   2.13897
   A58        2.09627   0.00102  -0.00137   0.01628   0.01491   2.11118
   A59        2.03559   0.00082   0.00058  -0.00326  -0.00268   2.03290
   A60        2.11691  -0.00021  -0.00030   0.00170   0.00141   2.11832
   A61        2.11278  -0.00129   0.00203  -0.02534  -0.02331   2.08947
   A62        2.05339   0.00149  -0.00173   0.02360   0.02187   2.07526
   A63        2.12864  -0.00054  -0.00038   0.00280   0.00242   2.13106
   A64        2.09295  -0.00021   0.00139  -0.01670  -0.01531   2.07764
   A65        2.06158   0.00076  -0.00101   0.01390   0.01288   2.07446
   A66        2.11100  -0.00031  -0.00024   0.00288   0.00264   2.11364
   A67        2.07853  -0.00009   0.00040  -0.00566  -0.00526   2.07327
   A68        2.09363   0.00041  -0.00016   0.00277   0.00261   2.09623
   A69        2.10035   0.00019  -0.00014   0.00175   0.00161   2.10195
   A70        2.08543  -0.00034   0.00029  -0.00413  -0.00384   2.08159
   A71        2.09741   0.00015  -0.00014   0.00238   0.00223   2.09964
   A72        2.07385   0.00006   0.00048  -0.00589  -0.00541   2.06843
   A73        2.10477  -0.00003  -0.00022   0.00284   0.00262   2.10738
   A74        2.10456  -0.00004  -0.00025   0.00305   0.00279   2.10736
   A75        1.99087   0.00666   0.00111  -0.00774  -0.00652   1.98435
   A76        2.11806  -0.00294  -0.00216   0.02279   0.02034   2.13839
   A77        2.16418  -0.00382   0.00141  -0.01612  -0.01437   2.14982
   A78        1.90511   0.00076   0.00056  -0.00306  -0.00247   1.90263
   A79        1.99087   0.00109  -0.00227   0.02759   0.02531   2.01618
   A80        1.94218  -0.00047  -0.00062   0.00365   0.00298   1.94516
   A81        1.89191  -0.00153   0.00254  -0.02930  -0.02671   1.86520
   A82        1.84925   0.00122  -0.00074   0.01088   0.01013   1.85938
   A83        1.87860  -0.00110   0.00067  -0.01170  -0.01110   1.86749
   A84        2.11579   0.00244   0.00138  -0.01275  -0.01136   2.10443
   A85        2.11030  -0.00152  -0.00154   0.01497   0.01344   2.12374
   A86        2.05665  -0.00092   0.00012  -0.00214  -0.00202   2.05463
   A87        2.10894   0.00033  -0.00011   0.00132   0.00121   2.11015
   A88        2.09512  -0.00061   0.00147  -0.01723  -0.01575   2.07937
   A89        2.07825   0.00026  -0.00135   0.01579   0.01444   2.09269
   A90        2.11437   0.00033  -0.00002   0.00095   0.00093   2.11530
   A91        2.08667  -0.00072   0.00101  -0.01293  -0.01193   2.07474
   A92        2.08201   0.00039  -0.00099   0.01196   0.01098   2.09299
   A93        2.10465   0.00000  -0.00010   0.00175   0.00165   2.10630
   A94        2.08323  -0.00002   0.00029  -0.00379  -0.00350   2.07973
   A95        2.09523   0.00001  -0.00018   0.00201   0.00183   2.09707
   A96        2.09965   0.00028  -0.00015   0.00186   0.00170   2.10136
   A97        2.08689  -0.00016   0.00027  -0.00328  -0.00301   2.08388
   A98        2.09664  -0.00012  -0.00012   0.00142   0.00130   2.09794
   A99        2.08191  -0.00002   0.00025  -0.00371  -0.00345   2.07846
   A100       2.10037   0.00011  -0.00010   0.00181   0.00170   2.10208
   A101       2.10086  -0.00009  -0.00015   0.00190   0.00175   2.10261
   A102       1.94986   0.00105   0.00063  -0.00694  -0.00635   1.94350
   A103       2.13038  -0.00108  -0.00216   0.02229   0.02015   2.15053
   A104       2.20055   0.00013   0.00154  -0.01510  -0.01354   2.18701
   A105       1.93076   0.00152  -0.00177   0.02030   0.01850   1.94926
   A106       1.95811  -0.00046  -0.00125   0.01510   0.01384   1.97195
   A107       1.96079  -0.00022   0.00113  -0.01427  -0.01313   1.94766
   A108       1.85108  -0.00113   0.00252  -0.02870  -0.02622   1.82486
   A109       1.86628   0.00046  -0.00195   0.02020   0.01824   1.88452
   A110       1.89121  -0.00020   0.00138  -0.01358  -0.01217   1.87904
    D1        0.00602   0.00159   0.00633  -0.01932  -0.01333  -0.00730
    D2       -2.69968  -0.00421   0.02170  -0.14143  -0.11825  -2.81794
    D3       -3.14057  -0.00070  -0.00513   0.02215   0.01714  -3.12343
    D4        0.00353  -0.00067  -0.00562   0.02146   0.01607   0.01960
    D5        0.11326   0.00112   0.01035  -0.03224  -0.02118   0.09208
    D6       -2.60003   0.00476   0.02284  -0.08319  -0.05862  -2.65865
    D7        3.06597   0.00017  -0.00709   0.03497   0.02774   3.09371
    D8       -0.00063   0.00506  -0.00912   0.05056   0.04022   0.03960
    D9        2.32392  -0.02237  -0.02141   0.10801   0.09261   2.41653
   D10       -1.29752  -0.02871  -0.03232   0.13303   0.10592  -1.19160
   D11       -0.18973  -0.00515  -0.00865   0.00522  -0.00434  -0.19407
   D12        2.47202  -0.01149  -0.01956   0.03024   0.00896   2.48098
   D13        3.07359  -0.01802  -0.00295  -0.10014  -0.10232   2.97127
   D14        0.01036  -0.03015   0.00265  -0.17724  -0.17548  -0.16512
   D15       -0.78778  -0.00676  -0.01560   0.05336   0.03866  -0.74912
   D16        2.43217  -0.01889  -0.01000  -0.02374  -0.03451   2.39767
   D17        0.19700   0.00887   0.00192   0.03359   0.03550   0.23250
   D18       -2.79834   0.00987  -0.00123   0.04285   0.04088  -2.75747
   D19       -2.24883  -0.03676   0.01313  -0.15626  -0.13780  -2.38662
   D20        1.03902  -0.03575   0.00998  -0.14700  -0.13242   0.90660
   D21       -0.77908  -0.00059  -0.00576   0.01775   0.01168  -0.76741
   D22       -2.91378  -0.00822  -0.00400  -0.02357  -0.02847  -2.94225
   D23        1.30518  -0.00369  -0.00518   0.00238  -0.00341   1.30177
   D24        2.86768   0.00064   0.00595  -0.02011  -0.01326   2.85442
   D25        0.73299  -0.00699   0.00771  -0.06143  -0.05341   0.67958
   D26       -1.33125  -0.00246   0.00653  -0.03548  -0.02834  -1.35959
   D27        3.06035   0.00803  -0.00197   0.04472   0.04261   3.10296
   D28       -0.01427  -0.00211  -0.00578   0.01270   0.00695  -0.00732
   D29       -0.55526   0.01394  -0.01653   0.16067   0.14450  -0.41076
   D30        2.65330   0.00380  -0.02034   0.12865   0.10884   2.76214
   D31        1.30851   0.00384  -0.00710   0.06216   0.05536   1.36388
   D32       -0.78777   0.00354  -0.00730   0.06268   0.05572  -0.73205
   D33       -2.89625   0.00355  -0.00625   0.05204   0.04605  -2.85019
   D34       -1.31660  -0.00359   0.00843  -0.06446  -0.05634  -1.37294
   D35        2.87030  -0.00389   0.00822  -0.06394  -0.05598   2.81432
   D36        0.76182  -0.00387   0.00928  -0.07458  -0.06565   0.69617
   D37        0.81512  -0.01517   0.00393  -0.07116  -0.06442   0.75069
   D38       -1.33145  -0.00826   0.00330  -0.04706  -0.04071  -1.37216
   D39        2.86800  -0.01248   0.00390  -0.06100  -0.05320   2.81480
   D40       -2.39345   0.00068  -0.00074   0.00101  -0.00145  -2.39490
   D41        1.74317   0.00759  -0.00137   0.02510   0.02226   1.76543
   D42       -0.34056   0.00337  -0.00077   0.01117   0.00977  -0.33079
   D43        3.04744   0.00344  -0.00539   0.05658   0.05649   3.10393
   D44       -0.05192  -0.00411  -0.00230   0.00312   0.00213  -0.04978
   D45       -0.02865  -0.00236  -0.00038  -0.00394  -0.00442  -0.03307
   D46       -3.12801  -0.00992   0.00271  -0.05740  -0.05877   3.09641
   D47       -1.36684  -0.00130   0.00010   0.00369   0.00382  -1.36302
   D48        0.73719  -0.00136   0.00034   0.00093   0.00147   0.73866
   D49        2.73128  -0.00246   0.00039  -0.00353  -0.00232   2.72896
   D50        0.67506  -0.00241   0.00294  -0.02920  -0.02627   0.64880
   D51        2.77909  -0.00246   0.00318  -0.03196  -0.02862   2.75048
   D52       -1.51000  -0.00356   0.00323  -0.03642  -0.03241  -1.54241
   D53        2.74883   0.00064   0.00148  -0.00803  -0.00655   2.74228
   D54       -1.43033   0.00059   0.00171  -0.01078  -0.00890  -1.43923
   D55        0.56376  -0.00051   0.00176  -0.01524  -0.01269   0.55107
   D56       -1.64648  -0.00509   0.00108  -0.01562  -0.01366  -1.66014
   D57        2.51599  -0.00162  -0.00025   0.00693   0.00770   2.52368
   D58        0.38860   0.00036   0.00135  -0.00499  -0.00290   0.38571
   D59        1.45661   0.00557  -0.00174   0.03802   0.03455   1.49116
   D60       -0.66411   0.00904  -0.00307   0.06056   0.05591  -0.60820
   D61       -2.79149   0.01102  -0.00148   0.04864   0.04531  -2.74618
   D62       -1.23929   0.01265  -0.00842   0.08329   0.07575  -1.16354
   D63        1.82800   0.02336  -0.00420   0.11931   0.11554   1.94355
   D64        1.94776   0.00289  -0.00504   0.02333   0.01785   1.96561
   D65       -1.26813   0.01360  -0.00082   0.05935   0.05764  -1.21049
   D66       -0.66658   0.00264  -0.00406   0.04069   0.03674  -0.62984
   D67        1.39318   0.00141  -0.00085   0.00449   0.00377   1.39695
   D68       -2.74815   0.00064  -0.00209   0.01396   0.01180  -2.73635
   D69       -2.78268   0.00159  -0.00377   0.03451   0.03062  -2.75206
   D70       -0.72292   0.00036  -0.00056  -0.00169  -0.00234  -0.72526
   D71        1.41894  -0.00041  -0.00180   0.00778   0.00568   1.42462
   D72        1.51049   0.00238  -0.00412   0.04321   0.03844   1.54892
   D73       -2.71294   0.00114  -0.00091   0.00702   0.00547  -2.70747
   D74       -0.57108   0.00038  -0.00216   0.01648   0.01349  -0.55759
   D75        0.01741   0.00166   0.00174   0.00320   0.00508   0.02248
   D76        3.08876   0.00325   0.00191   0.00623   0.00827   3.09703
   D77       -3.05259  -0.00871  -0.00233  -0.03021  -0.03268  -3.08527
   D78        0.01876  -0.00711  -0.00217  -0.02718  -0.02948  -0.01072
   D79       -2.57324   0.00221  -0.00272   0.02356   0.02089  -2.55235
   D80        0.53571   0.00203  -0.00364   0.02651   0.02293   0.55864
   D81        0.56528   0.00216  -0.00212   0.02434   0.02216   0.58744
   D82       -2.60896   0.00199  -0.00304   0.02730   0.02420  -2.58476
   D83       -0.01194  -0.00042   0.00320  -0.01747  -0.01444  -0.02638
   D84       -3.07987  -0.00203   0.00321  -0.02249  -0.01937  -3.09924
   D85        3.13253  -0.00037   0.00264  -0.01824  -0.01566   3.11688
   D86        0.06460  -0.00199   0.00264  -0.02326  -0.02058   0.04402
   D87        3.07088   0.00241   0.00045   0.00019   0.00018   3.07106
   D88       -0.05439   0.00250  -0.00014   0.00305   0.00244  -0.05194
   D89       -0.16614  -0.00380   0.00318  -0.02277  -0.01913  -0.18527
   D90        2.99178  -0.00371   0.00259  -0.01992  -0.01686   2.97492
   D91       -0.11149  -0.00965   0.00542  -0.05455  -0.04805  -0.15954
   D92        2.87942  -0.01056   0.00844  -0.06035  -0.05013   2.82929
   D93        3.12015  -0.00400   0.00287  -0.03369  -0.03072   3.08944
   D94       -0.17212  -0.00491   0.00589  -0.03948  -0.03280  -0.20492
   D95       -3.13487   0.00002  -0.00036   0.00090   0.00052  -3.13435
   D96       -0.00899  -0.00014   0.00010  -0.00183  -0.00172  -0.01071
   D97       -0.00907  -0.00007   0.00020  -0.00169  -0.00149  -0.01056
   D98        3.11681  -0.00023   0.00067  -0.00442  -0.00373   3.11307
   D99        3.13162  -0.00008   0.00057  -0.00261  -0.00205   3.12957
   D100      -0.01541  -0.00011   0.00058  -0.00323  -0.00265  -0.01806
   D101       0.00530   0.00003   0.00001   0.00017   0.00019   0.00549
   D102       3.14146   0.00001   0.00002  -0.00045  -0.00042   3.14104
   D103       0.00535   0.00001  -0.00019   0.00140   0.00121   0.00655
   D104       3.13955   0.00000   0.00010  -0.00031  -0.00021   3.13933
   D105      -3.12105   0.00020  -0.00065   0.00446   0.00382  -3.11723
   D106       0.01315   0.00018  -0.00037   0.00276   0.00240   0.01555
   D107       0.00233   0.00005  -0.00025   0.00169   0.00144   0.00377
   D108       3.14046  -0.00002  -0.00009   0.00025   0.00015   3.14061
   D109      -3.13392   0.00008  -0.00026   0.00239   0.00212  -3.13179
   D110       0.00421   0.00000  -0.00011   0.00095   0.00084   0.00505
   D111       0.00257   0.00006  -0.00005   0.00049   0.00044   0.00301
   D112       3.13935   0.00003   0.00012  -0.00051  -0.00039   3.13896
   D113      -3.13156   0.00008  -0.00034   0.00224   0.00191  -3.12965
   D114       0.00521   0.00005  -0.00017   0.00125   0.00109   0.00630
   D115      -0.00633  -0.00010   0.00026  -0.00199  -0.00173  -0.00806
   D116       3.14008  -0.00006   0.00009  -0.00100  -0.00090   3.13917
   D117       3.13875  -0.00002   0.00011  -0.00053  -0.00042   3.13833
   D118       0.00198   0.00001  -0.00006   0.00046   0.00040   0.00238
   D119       2.13268   0.00178  -0.00253   0.02456   0.02244   2.15512
   D120      -2.03159   0.00111  -0.00041   0.00329   0.00322  -2.02837
   D121       0.09786   0.00010  -0.00161   0.01102   0.00982   0.10768
   D122      -0.84772   0.00198  -0.00596   0.03358   0.02726  -0.82046
   D123       1.27120   0.00131  -0.00384   0.01231   0.00804   1.27923
   D124      -2.88253   0.00030  -0.00504   0.02004   0.01463  -2.86790
   D125       3.12917  -0.00004  -0.00045   0.00187   0.00142   3.13059
   D126       0.03284   0.00030  -0.00064   0.00445   0.00379   0.03662
   D127       0.01925   0.00014   0.00049  -0.00132  -0.00083   0.01841
   D128      -3.07709   0.00048   0.00029   0.00126   0.00154  -3.07555
   D129      -3.13034   0.00006   0.00021  -0.00030  -0.00009  -3.13043
   D130       0.02932   0.00013   0.00017   0.00051   0.00067   0.02999
   D131      -0.02031  -0.00005  -0.00064   0.00235   0.00171  -0.01860
   D132       3.13935   0.00002  -0.00069   0.00316   0.00247  -3.14137
   D133      -0.00479  -0.00011  -0.00010   0.00008  -0.00002  -0.00482
   D134      -3.13315   0.00010  -0.00025   0.00177   0.00152  -3.13163
   D135       3.09197  -0.00047   0.00016  -0.00332  -0.00319   3.08879
   D136      -0.03638  -0.00026   0.00001  -0.00163  -0.00164  -0.03803
   D137       0.00683  -0.00007   0.00041  -0.00213  -0.00172   0.00511
   D138      -3.13241   0.00001   0.00016  -0.00050  -0.00034  -3.13275
   D139       3.13040  -0.00015   0.00047  -0.00319  -0.00272   3.12768
   D140      -0.00884  -0.00007   0.00023  -0.00157  -0.00134  -0.01018
   D141      -0.00921  -0.00002  -0.00015   0.00020   0.00005  -0.00917
   D142      -3.14081   0.00007   0.00002   0.00009   0.00010  -3.14071
   D143       3.11905  -0.00023   0.00001  -0.00155  -0.00155   3.11750
   D144      -0.01255  -0.00014   0.00017  -0.00166  -0.00150  -0.01404
   D145       0.00820   0.00012  -0.00001   0.00082   0.00081   0.00901
   D146       3.13979   0.00003  -0.00017   0.00092   0.00076   3.14055
   D147      -3.13577   0.00003   0.00024  -0.00082  -0.00058  -3.13635
   D148      -0.00417  -0.00006   0.00008  -0.00072  -0.00064  -0.00481
   D149      -0.77343   0.00125  -0.00447   0.03223   0.02777  -0.74566
   D150       1.28977   0.00054  -0.00326   0.01936   0.01614   1.30591
   D151      -2.85759  -0.00023  -0.00154   0.00219   0.00065  -2.85694
   D152       2.28739   0.00311  -0.00435   0.03638   0.03200   2.31939
   D153      -1.93259   0.00240  -0.00315   0.02351   0.02037  -1.91222
   D154       0.20323   0.00163  -0.00142   0.00634   0.00488   0.20812
         Item               Value     Threshold  Converged?
 Maximum Force            0.108850     0.000450     NO 
 RMS     Force            0.012995     0.000300     NO 
 Maximum Displacement     1.656022     0.001800     NO 
 RMS     Displacement     0.436527     0.001200     NO 
 Predicted change in Energy=-5.655389D-02
 Lowest energy point so far.  Saving SCF results.
 GradGradGradGradGradGradGradGradGradGradGradGradGradGradGradGradGradGrad

 Leave Link  103 at Thu Dec 13 09:53:29 2018, MaxMem=   939524096 cpu:         2.4
 (Enter /pbs_home/pkowalski/g09d01/g09/l202.exe)
 Stoichiometry    C29H22F6S2
 Framework group  C1[X(C29H22F6S2)]
 Deg. of freedom   171
 Full point group                 C1      NOp   1
 RotChk:  IX=0 Diff= 5.16D-02
 Largest Abelian subgroup         C1      NOp   1
 Largest concise Abelian subgroup C1      NOp   1
                         Standard orientation:                         
 ---------------------------------------------------------------------
 Center     Atomic      Atomic             Coordinates (Angstroms)
 Number     Number       Type             X           Y           Z
 ---------------------------------------------------------------------
      1         16           0        2.551322   -1.613677    1.615777
      2         16           0       -2.001304   -2.293248   -0.732592
      3          9           0       -2.520282    2.902430   -0.221598
      4          9           0       -1.087088    3.264546   -1.768051
      5          9           0       -0.365422    4.796630    0.303854
      6          9           0       -0.947768    3.269453    1.692328
      7          9           0        1.684655    3.381664   -0.530383
      8          9           0        1.627932    2.893932    1.551045
      9          6           0       -1.470625    0.187161   -1.052093
     10          6           0       -0.906949   -1.082949   -1.206467
     11          6           0        1.246256   -0.516156    1.426792
     12          6           0       -0.704774    1.295727   -0.518440
     13          6           0       -1.236577    2.730390   -0.549356
     14          6           0        0.557910    1.366038    0.084617
     15          6           0       -0.408204    3.498577    0.492549
     16          6           0        0.929197    2.781656    0.422946
     17          6           0        1.553243    0.361835    0.451969
     18          6           0        0.251222   -0.373724    2.531117
     19          6           0        0.151527   -1.540148   -2.137794
     20          6           0        3.493909   -0.895464    0.378387
     21          6           0       -3.313099   -1.191243   -0.455889
     22          6           0       -4.584426   -1.753740   -0.066167
     23          6           0       -5.696725   -0.955538    0.265590
     24          6           0       -4.763960   -3.151336    0.021803
     25          6           0       -6.907494   -1.523471    0.645967
     26          6           0       -5.969526   -3.716222    0.406870
     27          6           0       -7.062047   -2.905763    0.720251
     28          6           0       -2.891977    0.091280   -0.786317
     29          6           0       -3.836923    1.221673   -1.046410
     30          6           0        4.783123   -1.458517    0.057205
     31          6           0        5.842259   -0.630972   -0.355281
     32          6           0        5.038709   -2.838896    0.178224
     33          6           0        7.090669   -1.164619   -0.653845
     34          6           0        6.285787   -3.367661   -0.120763
     35          6           0        7.322984   -2.534892   -0.545317
     36          6           0        2.809466    0.199429   -0.154574
     37          6           0        3.286680    1.047359   -1.286283
     38          1           0        0.681928    0.253251    3.318195
     39          1           0       -0.047429   -1.319425    2.993500
     40          1           0       -0.667244    0.114396    2.186225
     41          1           0        0.610451   -2.499243   -1.874384
     42          1           0        0.945106   -0.812430   -2.270911
     43          1           0       -0.326936   -1.665585   -3.116585
     44          1           0       -5.608511    0.133163    0.241669
     45          1           0       -3.925366   -3.812490   -0.227537
     46          1           0       -7.744999   -0.862241    0.897229
     47          1           0       -6.057676   -4.807538    0.458525
     48          1           0       -8.017761   -3.346820    1.022949
     49          1           0       -4.627959    0.877485   -1.723699
     50          1           0       -4.332282    1.633769   -0.163782
     51          1           0       -3.339466    2.048452   -1.546672
     52          1           0        5.687324    0.453304   -0.396983
     53          1           0        4.224872   -3.502746    0.498853
     54          1           0        7.898954   -0.491864   -0.963751
     55          1           0        6.449694   -4.447012   -0.024235
     56          1           0        8.308692   -2.951143   -0.780836
     57          1           0        2.496476    1.213322   -2.030101
     58          1           0        3.583617    2.052496   -0.971511
     59          1           0        4.142172    0.592953   -1.797603
 ---------------------------------------------------------------------
 Rotational constants (GHZ):      0.1387448      0.0643335      0.0490788
 Leave Link  202 at Thu Dec 13 09:53:29 2018, MaxMem=   939524096 cpu:         0.0
 (Enter /pbs_home/pkowalski/g09d01/g09/l301.exe)
 Basis read from rwf:  (5D, 7F)
 No pseudopotential information found on rwf file.
 There are   673 symmetry adapted cartesian basis functions of A   symmetry.
 There are   636 symmetry adapted basis functions of A   symmetry.
   636 basis functions,  1103 primitive gaussians,   673 cartesian basis functions
   141 alpha electrons      141 beta electrons
       nuclear repulsion energy      4654.8931994331 Hartrees.
 IExCor= 4134 DFT=T Ex+Corr=M06L ExCW=0 ScaHFX=  0.000000
 ScaDFX=  1.000000  1.000000  1.000000  1.000000 ScalE2=  1.000000  1.000000
 IRadAn=      0 IRanWt=     -1 IRanGd=            0 ICorTp=0 IEmpDi=131
 NAtoms=   59 NActive=   59 NUniq=   59 SFac= 1.00D+00 NAtFMM=   60 NAOKFM=F Big=F
 Integral buffers will be    131072 words long.
 Raffenetti 2 integral format.
 Two-electron integral symmetry is turned on.
 R6Disp:  Grimme-D3 Dispersion energy=       -0.0062146473 Hartrees.
 Nuclear repulsion after empirical dispersion term =     4654.8869847858 Hartrees.
 No density basis found on file   724.
 Leave Link  301 at Thu Dec 13 09:53:29 2018, MaxMem=   939524096 cpu:         0.6
 (Enter /pbs_home/pkowalski/g09d01/g09/l302.exe)
 NPDir=0 NMtPBC=     1 NCelOv=     1 NCel=       1 NClECP=     1 NCelD=      1
         NCelK=      1 NCelE2=     1 NClLst=     1 CellRange=     0.0.
 One-electron integrals computed using PRISM.
 NBasis=   636 RedAO= T EigKep=  2.90D-04  NBF=   636
 NBsUse=   636 1.00D-06 EigRej= -1.00D+00 NBFU=   636
 Precomputing XC quadrature grid using
 IXCGrd= 4 IRadAn=           0 IRanWt=          -1 IRanGd=           0 AccXCQ= 0.00D+00.
 Generated NRdTot=       0 NPtTot=           0 NUsed=           0 NTot=          32
 NSgBfM=   610   611   612   631   637 MxSgAt=    59 MxSgA2=    59.
 Leave Link  302 at Thu Dec 13 09:53:32 2018, MaxMem=   939524096 cpu:        16.3
 (Enter /pbs_home/pkowalski/g09d01/g09/l303.exe)
 DipDrv:  MaxL=1.
 Leave Link  303 at Thu Dec 13 09:53:32 2018, MaxMem=   939524096 cpu:         1.5
 (Enter /pbs_home/pkowalski/g09d01/g09/l401.exe)
 Initial guess from the checkpoint file:  "dae0068freq_open_m06l_air_D3.chk"
 B after Tr=     0.000000    0.000000    0.000000
         Rot=    0.999912   -0.004827   -0.006329    0.010642 Ang=  -1.52 deg.
 Guess basis will be translated and rotated to current coordinates.
 JPrj=2 DoOrth=T DoCkMO=T.
 Generating alternative initial guess.
 ExpMin= 1.22D-01 ExpMax= 9.18D+03 ExpMxC= 1.38D+03 IAcc=1 IRadAn=         1 AccDes= 0.00D+00
 Harris functional with IExCor= 1009 and IRadAn=       1 diagonalized for initial guess.
 HarFok:  IExCor= 1009 AccDes= 0.00D+00 IRadAn=         1 IDoV= 1 UseB2=F ITyADJ=14
 ICtDFT=  3500011 ScaDFX=  1.000000  1.000000  1.000000  1.000000
 FoFCou: FMM=F IPFlag=           0 FMFlag=      100000 FMFlg1=           0
         NFxFlg=           0 DoJE=T BraDBF=F KetDBF=T FulRan=T
         wScrn=  0.000000 ICntrl=     500 IOpCl=  0 I1Cent=   200000004 NGrid=           0
         NMat0=    1 NMatS0=      1 NMatT0=    0 NMatD0=    1 NMtDS0=    0 NMtDT0=    0
 Petite list used in FoFCou.
 Harris En= -2510.24266336097    
 Leave Link  401 at Thu Dec 13 09:53:37 2018, MaxMem=   939524096 cpu:        41.8
 (Enter /pbs_home/pkowalski/g09d01/g09/l502.exe)
 Closed shell SCF:
 Using DIIS extrapolation, IDIIS=  1040.
 Integral symmetry usage will be decided dynamically.
 IVT=     1387805 IEndB=     1387805 NGot=   939524096 MDV=   938606534
 LenX=   938606534 LenY=   938152932
 Requested convergence on RMS density matrix=1.00D-08 within 128 cycles.
 Requested convergence on MAX density matrix=1.00D-06.
 Requested convergence on             energy=1.00D-06.
 No special actions if energy rises.
 Fock matrices will be formed incrementally for  20 cycles.
 Integral accuracy reduced to 1.0D-05 until final iterations.

 Cycle   1  Pass 0  IDiag  1:
 FoFJK:  IHMeth= 1 ICntrl=     500 DoSepK=F KAlg= 0 I1Cent=   0 FoldK=F
 IRaf= 650000000 NMat=   1 IRICut=       1 DoRegI=T DoRafI=F ISym2E= 0.
 FoFCou: FMM=F IPFlag=           0 FMFlag=      100000 FMFlg1=           0
         NFxFlg=           0 DoJE=T BraDBF=F KetDBF=F FulRan=T
         wScrn=  0.000000 ICntrl=     500 IOpCl=  0 I1Cent=           0 NGrid=           0
         NMat0=    1 NMatS0=      1 NMatT0=    0 NMatD0=    1 NMtDS0=    0 NMtDT0=    0
 Symmetry not used in FoFCou.
 E= -2511.61084199796    
 DIIS: error= 1.91D-02 at cycle   1 NSaved=   1.
 NSaved= 1 IEnMin= 1 EnMin= -2511.61084199796     IErMin= 1 ErrMin= 1.91D-02
 ErrMax= 1.91D-02  0.00D+00 EMaxC= 1.00D-01 BMatC= 2.32D-01 BMatP= 2.32D-01
 IDIUse=3 WtCom= 8.09D-01 WtEn= 1.91D-01
 Coeff-Com:  0.100D+01
 Coeff-En:   0.100D+01
 Coeff:      0.100D+01
 Recover alternate guess density for next cycle.
 RMSDP=3.14D-03 MaxDP=1.14D-01              OVMax= 0.00D+00

 Cycle   2  Pass 0  IDiag  1:
 RMSU=  3.14D-03    CP:  1.01D+00
 E= -2511.19720374991     Delta-E=        0.413638248053 Rises=F Damp=F
 Switch densities from cycles 1 and 2 for lowest energy.
 DIIS: error= 2.26D-02 at cycle   2 NSaved=   2.
 NSaved= 2 IEnMin= 1 EnMin= -2511.61084199796     IErMin= 1 ErrMin= 1.91D-02
 ErrMax= 2.26D-02  0.00D+00 EMaxC= 1.00D+00 BMatC= 7.66D-01 BMatP= 2.32D-01
 IDIUse=1 WtCom= 1.00D+00 WtEn= 0.00D+00
 Coeff-Com:  0.763D+00 0.237D+00
 Coeff:      0.763D+00 0.237D+00
 Gap=     0.152 Goal=   None    Shift=    0.000
 RMSDP=1.85D-03 MaxDP=6.21D-02 DE= 4.14D-01 OVMax= 2.49D-01

 Cycle   3  Pass 0  IDiag  1:
 RMSU=  1.74D-03    CP:  9.87D-01  1.89D-01
 E= -2511.88731183652     Delta-E=       -0.690108086610 Rises=F Damp=F
 DIIS: error= 7.28D-03 at cycle   3 NSaved=   3.
 NSaved= 3 IEnMin= 3 EnMin= -2511.88731183652     IErMin= 3 ErrMin= 7.28D-03
 ErrMax= 7.28D-03  0.00D+00 EMaxC= 1.00D+00 BMatC= 1.06D-01 BMatP= 2.32D-01
 IDIUse=1 WtCom= 1.00D+00 WtEn= 0.00D+00
 Coeff-Com:  0.716D-01 0.238D+00 0.690D+00
 Coeff:      0.716D-01 0.238D+00 0.690D+00
 Gap=     0.085 Goal=   None    Shift=    0.000
 RMSDP=1.33D-03 MaxDP=6.34D-02 DE=-6.90D-01 OVMax= 1.92D-01

 Cycle   4  Pass 0  IDiag  1:
 RMSU=  1.03D-03    CP:  9.88D-01  2.88D-01  5.55D-01
 E= -2511.94862697168     Delta-E=       -0.061315135161 Rises=F Damp=F
 DIIS: error= 6.63D-03 at cycle   4 NSaved=   4.
 NSaved= 4 IEnMin= 4 EnMin= -2511.94862697168     IErMin= 4 ErrMin= 6.63D-03
 ErrMax= 6.63D-03  0.00D+00 EMaxC= 1.00D+00 BMatC= 4.89D-02 BMatP= 1.06D-01
 IDIUse=1 WtCom= 1.00D+00 WtEn= 0.00D+00
 Coeff-Com:  0.137D-01 0.130D+00 0.487D+00 0.369D+00
 Coeff:      0.137D-01 0.130D+00 0.487D+00 0.369D+00
 Gap=     0.095 Goal=   None    Shift=    0.000
 RMSDP=7.19D-04 MaxDP=3.33D-02 DE=-6.13D-02 OVMax= 1.06D-01

 Cycle   5  Pass 0  IDiag  1:
 RMSU=  3.40D-04    CP:  9.88D-01  2.73D-01  7.19D-01  4.53D-01
 E= -2512.00467147811     Delta-E=       -0.056044506431 Rises=F Damp=F
 DIIS: error= 1.48D-03 at cycle   5 NSaved=   5.
 NSaved= 5 IEnMin= 5 EnMin= -2512.00467147811     IErMin= 5 ErrMin= 1.48D-03
 ErrMax= 1.48D-03  0.00D+00 EMaxC= 1.00D+00 BMatC= 4.66D-03 BMatP= 4.89D-02
 IDIUse=1 WtCom= 1.00D+00 WtEn= 0.00D+00
 Coeff-Com: -0.326D-03 0.244D-01 0.164D+00 0.250D+00 0.562D+00
 Coeff:     -0.326D-03 0.244D-01 0.164D+00 0.250D+00 0.562D+00
 Gap=     0.088 Goal=   None    Shift=    0.000
 RMSDP=1.92D-04 MaxDP=1.11D-02 DE=-5.60D-02 OVMax= 2.51D-02

 Cycle   6  Pass 0  IDiag  1:
 RMSU=  1.05D-04    CP:  9.88D-01  2.70D-01  7.20D-01  5.09D-01  5.62D-01
 E= -2512.00929268178     Delta-E=       -0.004621203665 Rises=F Damp=F
 DIIS: error= 4.13D-04 at cycle   6 NSaved=   6.
 NSaved= 6 IEnMin= 6 EnMin= -2512.00929268178     IErMin= 6 ErrMin= 4.13D-04
 ErrMax= 4.13D-04  0.00D+00 EMaxC= 1.00D+00 BMatC= 5.24D-04 BMatP= 4.66D-03
 IDIUse=1 WtCom= 1.00D+00 WtEn= 0.00D+00
 Coeff-Com: -0.351D-03 0.365D-02 0.582D-01 0.122D+00 0.345D+00 0.472D+00
 Coeff:     -0.351D-03 0.365D-02 0.582D-01 0.122D+00 0.345D+00 0.472D+00
 Gap=     0.087 Goal=   None    Shift=    0.000
 RMSDP=7.06D-05 MaxDP=4.22D-03 DE=-4.62D-03 OVMax= 8.04D-03

 Cycle   7  Pass 0  IDiag  1:
 RMSU=  4.48D-05    CP:  9.88D-01  2.70D-01  7.16D-01  5.21D-01  6.31D-01
                    CP:  5.54D-01
 E= -2512.00968672470     Delta-E=       -0.000394042923 Rises=F Damp=F
 DIIS: error= 2.59D-04 at cycle   7 NSaved=   7.
 NSaved= 7 IEnMin= 7 EnMin= -2512.00968672470     IErMin= 7 ErrMin= 2.59D-04
 ErrMax= 2.59D-04  0.00D+00 EMaxC= 1.00D+00 BMatC= 1.32D-04 BMatP= 5.24D-04
 IDIUse=1 WtCom= 1.00D+00 WtEn= 0.00D+00
 Coeff-Com: -0.105D-03-0.605D-03 0.203D-01 0.550D-01 0.178D+00 0.343D+00
 Coeff-Com:  0.405D+00
 Coeff:     -0.105D-03-0.605D-03 0.203D-01 0.550D-01 0.178D+00 0.343D+00
 Coeff:      0.405D+00
 Gap=     0.087 Goal=   None    Shift=    0.000
 RMSDP=3.28D-05 MaxDP=1.96D-03 DE=-3.94D-04 OVMax= 4.63D-03

 Cycle   8  Pass 0  IDiag  1:
 RMSU=  1.81D-05    CP:  9.88D-01  2.69D-01  7.15D-01  5.21D-01  6.32D-01
                    CP:  6.21D-01  4.13D-01
 E= -2512.00981930340     Delta-E=       -0.000132578700 Rises=F Damp=F
 DIIS: error= 9.08D-05 at cycle   8 NSaved=   8.
 NSaved= 8 IEnMin= 8 EnMin= -2512.00981930340     IErMin= 8 ErrMin= 9.08D-05
 ErrMax= 9.08D-05  0.00D+00 EMaxC= 1.00D+00 BMatC= 1.80D-05 BMatP= 1.32D-04
 IDIUse=1 WtCom= 1.00D+00 WtEn= 0.00D+00
 Coeff-Com: -0.496D-04-0.915D-03 0.496D-02 0.188D-01 0.699D-01 0.161D+00
 Coeff-Com:  0.291D+00 0.455D+00
 Coeff:     -0.496D-04-0.915D-03 0.496D-02 0.188D-01 0.699D-01 0.161D+00
 Coeff:      0.291D+00 0.455D+00
 Gap=     0.087 Goal=   None    Shift=    0.000
 RMSDP=1.01D-05 MaxDP=5.55D-04 DE=-1.33D-04 OVMax= 1.37D-03

 Cycle   9  Pass 0  IDiag  1:
 RMSU=  5.64D-06    CP:  9.88D-01  2.69D-01  7.15D-01  5.22D-01  6.35D-01
                    CP:  6.06D-01  5.16D-01  6.29D-01
 E= -2512.00984243418     Delta-E=       -0.000023130778 Rises=F Damp=F
 DIIS: error= 3.14D-05 at cycle   9 NSaved=   9.
 NSaved= 9 IEnMin= 9 EnMin= -2512.00984243418     IErMin= 9 ErrMin= 3.14D-05
 ErrMax= 3.14D-05  0.00D+00 EMaxC= 1.00D+00 BMatC= 1.02D-06 BMatP= 1.80D-05
 IDIUse=1 WtCom= 1.00D+00 WtEn= 0.00D+00
 Coeff-Com: -0.372D-04-0.357D-03 0.976D-03 0.513D-02 0.219D-01 0.561D-01
 Coeff-Com:  0.123D+00 0.259D+00 0.534D+00
 Coeff:     -0.372D-04-0.357D-03 0.976D-03 0.513D-02 0.219D-01 0.561D-01
 Coeff:      0.123D+00 0.259D+00 0.534D+00
 Gap=     0.087 Goal=   None    Shift=    0.000
 RMSDP=3.53D-06 MaxDP=1.49D-04 DE=-2.31D-05 OVMax= 4.31D-04

 Initial convergence to 1.0D-05 achieved.  Increase integral accuracy.
 Cycle  10  Pass 1  IDiag  1:
 E= -2512.00582936018     Delta-E=        0.004013074003 Rises=F Damp=F
 DIIS: error= 1.41D-04 at cycle   1 NSaved=   1.
 NSaved= 1 IEnMin= 1 EnMin= -2512.00582936018     IErMin= 1 ErrMin= 1.41D-04
 ErrMax= 1.41D-04  0.00D+00 EMaxC= 1.00D+00 BMatC= 6.06D-05 BMatP= 6.06D-05
 IDIUse=1 WtCom= 1.00D+00 WtEn= 0.00D+00
 Coeff-Com:  0.100D+01
 Coeff:      0.100D+01
 Gap=     0.087 Goal=   None    Shift=    0.000
 RMSDP=3.53D-06 MaxDP=1.49D-04 DE= 4.01D-03 OVMax= 1.58D-03

 Cycle  11  Pass 1  IDiag  1:
 RMSU=  1.73D-04    CP:  1.00D+00
 E= -2512.00589171253     Delta-E=       -0.000062352357 Rises=F Damp=F
 DIIS: error= 7.07D-05 at cycle   2 NSaved=   2.
 NSaved= 2 IEnMin= 2 EnMin= -2512.00589171253     IErMin= 2 ErrMin= 7.07D-05
 ErrMax= 7.07D-05  0.00D+00 EMaxC= 1.00D+00 BMatC= 7.20D-06 BMatP= 6.06D-05
 IDIUse=1 WtCom= 1.00D+00 WtEn= 0.00D+00
 Coeff-Com:  0.157D+00 0.843D+00
 Coeff:      0.157D+00 0.843D+00
 Gap=     0.087 Goal=   None    Shift=    0.000
 RMSDP=1.69D-05 MaxDP=1.26D-03 DE=-6.24D-05 OVMax= 1.89D-03

 Cycle  12  Pass 1  IDiag  1:
 RMSU=  1.69D-05    CP:  1.00D+00  1.00D+00
 E= -2512.00587418792     Delta-E=        0.000017524616 Rises=F Damp=F
 DIIS: error= 1.61D-04 at cycle   3 NSaved=   3.
 NSaved= 3 IEnMin= 2 EnMin= -2512.00589171253     IErMin= 2 ErrMin= 7.07D-05
 ErrMax= 1.61D-04  0.00D+00 EMaxC= 1.00D+00 BMatC= 2.16D-05 BMatP= 7.20D-06
 IDIUse=1 WtCom= 1.00D+00 WtEn= 0.00D+00
 Coeff-Com:  0.286D-01 0.629D+00 0.343D+00
 Coeff:      0.286D-01 0.629D+00 0.343D+00
 Gap=     0.087 Goal=   None    Shift=    0.000
 RMSDP=1.25D-05 MaxDP=8.06D-04 DE= 1.75D-05 OVMax= 1.48D-03

 Cycle  13  Pass 1  IDiag  1:
 RMSU=  5.00D-06    CP:  1.00D+00  1.00D+00  3.19D-01
 E= -2512.00589818966     Delta-E=       -0.000024001743 Rises=F Damp=F
 DIIS: error= 4.27D-05 at cycle   4 NSaved=   4.
 NSaved= 4 IEnMin= 4 EnMin= -2512.00589818966     IErMin= 4 ErrMin= 4.27D-05
 ErrMax= 4.27D-05  0.00D+00 EMaxC= 1.00D+00 BMatC= 1.57D-06 BMatP= 7.20D-06
 IDIUse=1 WtCom= 1.00D+00 WtEn= 0.00D+00
 Coeff-Com:  0.330D-02 0.358D+00 0.244D+00 0.395D+00
 Coeff:      0.330D-02 0.358D+00 0.244D+00 0.395D+00
 Gap=     0.087 Goal=   None    Shift=    0.000
 RMSDP=3.42D-06 MaxDP=2.63D-04 DE=-2.40D-05 OVMax= 6.05D-04

 Cycle  14  Pass 1  IDiag  1:
 RMSU=  2.19D-06    CP:  1.00D+00  1.00D+00  3.77D-01  5.15D-01
 E= -2512.00589989432     Delta-E=       -0.000001704662 Rises=F Damp=F
 DIIS: error= 8.98D-06 at cycle   5 NSaved=   5.
 NSaved= 5 IEnMin= 5 EnMin= -2512.00589989432     IErMin= 5 ErrMin= 8.98D-06
 ErrMax= 8.98D-06  0.00D+00 EMaxC= 1.00D+00 BMatC= 9.19D-08 BMatP= 1.57D-06
 IDIUse=1 WtCom= 1.00D+00 WtEn= 0.00D+00
 Coeff-Com: -0.211D-02 0.111D+00 0.901D-01 0.234D+00 0.567D+00
 Coeff:     -0.211D-02 0.111D+00 0.901D-01 0.234D+00 0.567D+00
 Gap=     0.087 Goal=   None    Shift=    0.000
 RMSDP=1.10D-06 MaxDP=6.16D-05 DE=-1.70D-06 OVMax= 2.02D-04

 Cycle  15  Pass 1  IDiag  1:
 RMSU=  8.33D-07    CP:  1.00D+00  1.00D+00  3.86D-01  5.66D-01  6.97D-01
 E= -2512.00589997160     Delta-E=       -0.000000077277 Rises=F Damp=F
 DIIS: error= 5.96D-06 at cycle   6 NSaved=   6.
 NSaved= 6 IEnMin= 6 EnMin= -2512.00589997160     IErMin= 6 ErrMin= 5.96D-06
 ErrMax= 5.96D-06  0.00D+00 EMaxC= 1.00D+00 BMatC= 2.81D-08 BMatP= 9.19D-08
 IDIUse=1 WtCom= 1.00D+00 WtEn= 0.00D+00
 Coeff-Com: -0.202D-02 0.395D-01 0.375D-01 0.124D+00 0.407D+00 0.394D+00
 Coeff:     -0.202D-02 0.395D-01 0.375D-01 0.124D+00 0.407D+00 0.394D+00
 Gap=     0.087 Goal=   None    Shift=    0.000
 RMSDP=4.81D-07 MaxDP=3.81D-05 DE=-7.73D-08 OVMax= 9.33D-05

 Cycle  16  Pass 1  IDiag  1:
 RMSU=  2.98D-07    CP:  1.00D+00  1.00D+00  3.85D-01  5.75D-01  7.72D-01
                    CP:  5.96D-01
 E= -2512.00590000204     Delta-E=       -0.000000030440 Rises=F Damp=F
 DIIS: error= 1.20D-06 at cycle   7 NSaved=   7.
 NSaved= 7 IEnMin= 7 EnMin= -2512.00590000204     IErMin= 7 ErrMin= 1.20D-06
 ErrMax= 1.20D-06  0.00D+00 EMaxC= 1.00D+00 BMatC= 3.30D-09 BMatP= 2.81D-08
 IDIUse=1 WtCom= 1.00D+00 WtEn= 0.00D+00
 Coeff-Com: -0.901D-03 0.449D-02 0.761D-02 0.410D-01 0.182D+00 0.272D+00
 Coeff-Com:  0.493D+00
 Coeff:     -0.901D-03 0.449D-02 0.761D-02 0.410D-01 0.182D+00 0.272D+00
 Coeff:      0.493D+00
 Gap=     0.087 Goal=   None    Shift=    0.000
 RMSDP=1.67D-07 MaxDP=1.22D-05 DE=-3.04D-08 OVMax= 2.78D-05

 Cycle  17  Pass 1  IDiag  1:
 RMSU=  1.05D-07    CP:  1.00D+00  1.00D+00  3.86D-01  5.81D-01  7.56D-01
                    CP:  6.48D-01  6.24D-01
 E= -2512.00590000499     Delta-E=       -0.000000002954 Rises=F Damp=F
 DIIS: error= 4.06D-07 at cycle   8 NSaved=   8.
 NSaved= 8 IEnMin= 8 EnMin= -2512.00590000499     IErMin= 8 ErrMin= 4.06D-07
 ErrMax= 4.06D-07  0.00D+00 EMaxC= 1.00D+00 BMatC= 4.14D-10 BMatP= 3.30D-09
 IDIUse=1 WtCom= 1.00D+00 WtEn= 0.00D+00
 Coeff-Com: -0.379D-03-0.133D-02 0.782D-03 0.119D-01 0.701D-01 0.126D+00
 Coeff-Com:  0.322D+00 0.471D+00
 Coeff:     -0.379D-03-0.133D-02 0.782D-03 0.119D-01 0.701D-01 0.126D+00
 Coeff:      0.322D+00 0.471D+00
 Gap=     0.087 Goal=   None    Shift=    0.000
 RMSDP=6.76D-08 MaxDP=3.39D-06 DE=-2.95D-09 OVMax= 8.96D-06

 Cycle  18  Pass 1  IDiag  1:
 RMSU=  3.67D-08    CP:  1.00D+00  1.00D+00  3.85D-01  5.81D-01  7.69D-01
                    CP:  6.29D-01  6.68D-01  6.01D-01
 E= -2512.00590000548     Delta-E=       -0.000000000492 Rises=F Damp=F
 DIIS: error= 1.87D-07 at cycle   9 NSaved=   9.
 NSaved= 9 IEnMin= 9 EnMin= -2512.00590000548     IErMin= 9 ErrMin= 1.87D-07
 ErrMax= 1.87D-07  0.00D+00 EMaxC= 1.00D+00 BMatC= 4.98D-11 BMatP= 4.14D-10
 IDIUse=1 WtCom= 1.00D+00 WtEn= 0.00D+00
 Coeff-Com: -0.791D-04-0.157D-02-0.720D-03 0.877D-03 0.155D-01 0.361D-01
 Coeff-Com:  0.121D+00 0.295D+00 0.533D+00
 Coeff:     -0.791D-04-0.157D-02-0.720D-03 0.877D-03 0.155D-01 0.361D-01
 Coeff:      0.121D+00 0.295D+00 0.533D+00
 Gap=     0.087 Goal=   None    Shift=    0.000
 RMSDP=2.39D-08 MaxDP=9.99D-07 DE=-4.92D-10 OVMax= 2.99D-06

 Cycle  19  Pass 1  IDiag  1:
 RMSU=  1.52D-08    CP:  1.00D+00  1.00D+00  3.85D-01  5.81D-01  7.70D-01
                    CP:  6.37D-01  6.65D-01  6.38D-01  5.82D-01
 E= -2512.00590000544     Delta-E=        0.000000000041 Rises=F Damp=F
 DIIS: error= 1.04D-07 at cycle  10 NSaved=  10.
 NSaved=10 IEnMin= 9 EnMin= -2512.00590000548     IErMin=10 ErrMin= 1.04D-07
 ErrMax= 1.04D-07  0.00D+00 EMaxC= 1.00D+00 BMatC= 9.60D-12 BMatP= 4.98D-11
 IDIUse=1 WtCom= 1.00D+00 WtEn= 0.00D+00
 Coeff-Com: -0.611D-05-0.879D-03-0.593D-03-0.106D-02 0.657D-03 0.755D-02
 Coeff-Com:  0.382D-01 0.135D+00 0.356D+00 0.464D+00
 Coeff:     -0.611D-05-0.879D-03-0.593D-03-0.106D-02 0.657D-03 0.755D-02
 Coeff:      0.382D-01 0.135D+00 0.356D+00 0.464D+00
 Gap=     0.087 Goal=   None    Shift=    0.000
 RMSDP=9.38D-09 MaxDP=3.96D-07 DE= 4.09D-11 OVMax= 1.13D-06

 SCF Done:  E(RM06L) =  -2512.00590001     A.U. after   19 cycles
            NFock= 19  Conv=0.94D-08     -V/T= 2.0061
 KE= 2.496796174902D+03 PE=-1.521375955607D+04 EE= 5.550070496376D+03
 Leave Link  502 at Thu Dec 13 10:01:32 2018, MaxMem=   939524096 cpu:      3781.6
 (Enter /pbs_home/pkowalski/g09d01/g09/l701.exe)
 Compute integral first derivatives.
 ... and contract with generalized density number  0.
 R6Disp: Adding Grimme-D3 dispersion energy 1st derivatives to the gradient.
 Leave Link  701 at Thu Dec 13 10:01:33 2018, MaxMem=   939524096 cpu:         6.1
 (Enter /pbs_home/pkowalski/g09d01/g09/l702.exe)
 L702 exits ... SP integral derivatives will be done elsewhere.
 Leave Link  702 at Thu Dec 13 10:01:33 2018, MaxMem=   939524096 cpu:         0.2
 (Enter /pbs_home/pkowalski/g09d01/g09/l703.exe)
 Compute integral first derivatives, UseDBF=F ICtDFT=           0.
 Integral derivatives from FoFJK, PRISM(SPDF).
 Calling FoFJK, ICntrl=      2527 FMM=F ISym2X=0 I1Cent= 0 IOpClX= 0 NMat=1 NMatS=1 NMatT=0.
 FoFJK:  IHMeth= 1 ICntrl=    2527 DoSepK=F KAlg= 0 I1Cent=   0 FoldK=F
 IRaf=         0 NMat=   1 IRICut=       1 DoRegI=T DoRafI=F ISym2E= 0.
 FoFCou: FMM=F IPFlag=           0 FMFlag=      100000 FMFlg1=         800
         NFxFlg=           0 DoJE=F BraDBF=F KetDBF=F FulRan=T
         wScrn=  0.000000 ICntrl=    2527 IOpCl=  0 I1Cent=           0 NGrid=           0
         NMat0=    1 NMatS0=      1 NMatT0=    0 NMatD0=    1 NMtDS0=    0 NMtDT0=    0
 Symmetry not used in FoFCou.
 Leave Link  703 at Thu Dec 13 10:03:43 2018, MaxMem=   939524096 cpu:      1034.3
 (Enter /pbs_home/pkowalski/g09d01/g09/l716.exe)
 Dipole        =-3.14592465D-01-1.28277864D+00-4.25140189D-01
 ***** Axes restored to original set *****
 -------------------------------------------------------------------
 Center     Atomic                   Forces (Hartrees/Bohr)
 Number     Number              X              Y              Z
 -------------------------------------------------------------------
      1       16          -0.002691367   -0.015693236    0.012019536
      2       16          -0.000095284   -0.011837742   -0.001746748
      3        9           0.008111291    0.020314830    0.028366572
      4        9           0.003531477    0.007668129   -0.013812644
      5        9           0.002622377    0.020335284   -0.005964551
      6        9          -0.006671583   -0.004244286    0.015003770
      7        9           0.003775442    0.004259197   -0.010259285
      8        9           0.005513025   -0.004277308    0.015077477
      9        6           0.001250109   -0.010190414    0.023742982
     10        6          -0.003520480   -0.008091607   -0.010679861
     11        6           0.001462264   -0.025283734    0.034360939
     12        6           0.027996816    0.026781676    0.001603232
     13        6           0.010596855   -0.003938801    0.010559384
     14        6          -0.015656934    0.011139397   -0.017454316
     15        6           0.004378269   -0.019996283   -0.007570308
     16        6          -0.009705167    0.003676550   -0.004547637
     17        6          -0.025404131    0.018090814   -0.024321322
     18        6          -0.004322049   -0.001520685   -0.010058381
     19        6           0.008681781    0.003485125    0.007685572
     20        6          -0.010340783    0.013381004   -0.001988444
     21        6           0.012870114    0.005215818   -0.009366928
     22        6          -0.013680237   -0.001468399    0.003421534
     23        6           0.001342394    0.004448650    0.000292392
     24        6           0.005165212   -0.001106145   -0.001898724
     25        6          -0.003912744    0.002609253    0.001393137
     26        6          -0.002438802   -0.003213250    0.000480195
     27        6           0.000006628   -0.000604990    0.000009375
     28        6          -0.014377494    0.004016659    0.005323415
     29        6          -0.011812567   -0.011404018   -0.013996246
     30        6           0.010544097   -0.002585348   -0.004181433
     31        6           0.001002921    0.003262794    0.001168890
     32        6          -0.005496535   -0.000338212    0.000548901
     33        6           0.003857464    0.002054116   -0.001455630
     34        6           0.002696211   -0.003059537   -0.000338748
     35        6           0.000806777   -0.000932800   -0.000312109
     36        6           0.020957391   -0.006914300   -0.011434697
     37        6           0.000137505   -0.003503818   -0.002512646
     38        1           0.000138217    0.002590000    0.003873286
     39        1           0.001142195   -0.003424076   -0.000764404
     40        1          -0.001638570    0.001866292   -0.000967819
     41        1           0.000095270   -0.001880806    0.002629698
     42        1           0.007583511    0.006463171    0.001184073
     43        1           0.001027365   -0.001122420   -0.003460870
     44        1          -0.001283579   -0.003152741    0.000272599
     45        1          -0.002810829    0.000383688    0.000820996
     46        1           0.001502895   -0.001749899   -0.000619712
     47        1           0.000152092    0.002461705    0.000139862
     48        1           0.002025823    0.000916241   -0.000571236
     49        1          -0.003847281   -0.005232284   -0.000262475
     50        1          -0.000202083    0.000705399    0.002020004
     51        1          -0.011029654   -0.009216177   -0.011703938
     52        1           0.001892385   -0.003620899    0.000259146
     53        1           0.002260321    0.001376595   -0.000779778
     54        1          -0.001499524   -0.001818355    0.000438495
     55        1           0.000003920    0.002273855   -0.000076612
     56        1          -0.002144353    0.000894241    0.000542873
     57        1          -0.002322052   -0.000436208   -0.001033761
     58        1           0.002901243    0.001246760    0.002850974
     59        1          -0.001127574   -0.000058465   -0.001948049
 -------------------------------------------------------------------
 Cartesian Forces:  Max     0.034360939 RMS     0.008857044
 Leave Link  716 at Thu Dec 13 10:03:43 2018, MaxMem=   939524096 cpu:         0.2
 (Enter /pbs_home/pkowalski/g09d01/g09/l103.exe)

 GradGradGradGradGradGradGradGradGradGradGradGradGradGradGradGradGradGrad
 Berny optimization.
 Using GEDIIS/GDIIS optimizer.
 FormGI is forming the generalized inverse of G from B-inverse, IUseBI=4.
 GSVD:  received Info=                   1 from GESDD.
 Internal  Forces:  Max     0.132675642 RMS     0.016386235
 Search for a local minimum.
 Step number   4 out of a maximum of  337
 All quantities printed in internal units (Hartrees-Bohrs-Radians)
 RMS Force = .16386D-01 SwitMx=.10000D-02 MixMth= 1
 Mixed Optimization -- RFO/linear search
 Update second derivatives using D2CorX and points    4    3
 DE=  5.23D-03 DEPred=-5.66D-02 R=-9.25D-02
 Trust test=-9.25D-02 RLast= 6.07D-01 DXMaxT set to 4.24D-01
 ITU= -1  1  1  0
 Use linear search instead of GDIIS.
 Energy rises -- skip Quadratic/GDIIS search.
 Quartic linear search produced a step of -0.56630.
 Iteration  1 RMS(Cart)=  0.22215347 RMS(Int)=  0.00556633
 Iteration  2 RMS(Cart)=  0.02887648 RMS(Int)=  0.00026314
 Iteration  3 RMS(Cart)=  0.00022795 RMS(Int)=  0.00024521
 Iteration  4 RMS(Cart)=  0.00000006 RMS(Int)=  0.00024521
 ITry= 1 IFail=0 DXMaxC= 9.10D-01 DCOld= 1.00D+10 DXMaxT= 4.24D-01 DXLimC= 3.00D+00 Rises=T
 Variable       Old X    -DE/DX   Delta X   Delta X   Delta X     New X
                                 (Linear)    (Quad)   (Total)
    R1        3.24211   0.00593   0.02298   0.00000   0.02288   3.26500
    R2        3.23769   0.01595   0.03151   0.00000   0.03159   3.26928
    R3        3.21086   0.00272   0.03091   0.00000   0.03096   3.24182
    R4        3.27952   0.00195   0.02478   0.00000   0.02489   3.30442
    R5        2.52469   0.00196   0.01213   0.00000   0.01213   2.53682
    R6        2.53032   0.01614   0.01301   0.00000   0.01301   2.54333
    R7        2.48006   0.02077   0.02275   0.00000   0.02275   2.50281
    R8        2.52340   0.01694   0.01623   0.00000   0.01623   2.53963
    R9        2.56304   0.01096   0.00650   0.00000   0.00650   2.56954
   R10        2.51656   0.01581   0.01605   0.00000   0.01605   2.53261
   R11        2.64207   0.01384   0.03157   0.00000   0.03143   2.67350
   R12        2.73863   0.04527   0.01360   0.00000   0.01360   2.75222
   R13        2.73852   0.04055   0.02269   0.00000   0.02263   2.76115
   R14        2.80086   0.00532   0.00499   0.00000   0.00499   2.80585
   R15        2.54615   0.03963   0.03636   0.00000   0.03625   2.58240
   R16        2.82191  -0.00268   0.00307   0.00000   0.00307   2.82498
   R17        2.89198   0.02427  -0.00735   0.00000  -0.00736   2.88462
   R18        2.64763  -0.02765  -0.02564   0.00000  -0.02561   2.62203
   R19        2.90421   0.00152  -0.00010   0.00000  -0.00008   2.90412
   R20        2.83855  -0.00501  -0.00199   0.00000  -0.00196   2.83659
   R21        2.76059   0.01029   0.00848   0.00000   0.00848   2.76908
   R22        2.87056  -0.00766   0.00103   0.00000   0.00096   2.87152
   R23        2.65395   0.02110   0.02464   0.00000   0.02465   2.67859
   R24        2.06845   0.00433   0.00407   0.00000   0.00407   2.07252
   R25        2.06780   0.00242   0.00480   0.00000   0.00480   2.07260
   R26        2.07077   0.00256   0.00415   0.00000   0.00415   2.07493
   R27        2.06997   0.00219   0.00561   0.00000   0.00561   2.07558
   R28        2.05021   0.00989   0.01316   0.00000   0.01316   2.06337
   R29        2.07241   0.00272   0.00311   0.00000   0.00311   2.07552
   R30        2.72688   0.01429   0.01720   0.00000   0.01720   2.74408
   R31        2.63974   0.00028  -0.01465   0.00000  -0.01454   2.62520
   R32        2.72839   0.01352   0.02238   0.00000   0.02238   2.75076
   R33        2.62624   0.00109  -0.01136   0.00000  -0.01137   2.61487
   R34        2.66203   0.00229   0.00113   0.00000   0.00113   2.66316
   R35        2.66796   0.00104   0.00084   0.00000   0.00084   2.66880
   R36        2.62746   0.00072   0.00274   0.00000   0.00274   2.63021
   R37        2.06459  -0.00326  -0.00703   0.00000  -0.00703   2.05756
   R38        2.61900   0.00167   0.00362   0.00000   0.00362   2.62262
   R39        2.07228  -0.00255  -0.00472   0.00000  -0.00472   2.06755
   R40        2.63218  -0.00018  -0.00044   0.00000  -0.00044   2.63174
   R41        2.07162  -0.00236  -0.00383   0.00000  -0.00383   2.06779
   R42        2.63795  -0.00041  -0.00192   0.00000  -0.00192   2.63603
   R43        2.07131  -0.00247  -0.00372   0.00000  -0.00372   2.06759
   R44        2.06970  -0.00230  -0.00334   0.00000  -0.00334   2.06636
   R45        2.82725  -0.00094   0.00165   0.00000   0.00165   2.82890
   R46        2.07261   0.00416   0.00353   0.00000   0.00353   2.07614
   R47        2.06511   0.00199   0.00429   0.00000   0.00429   2.06941
   R48        2.05389  -0.00812   0.00560   0.00000   0.00560   2.05949
   R49        2.65689   0.00364   0.00049   0.00000   0.00049   2.65738
   R50        2.66271  -0.00011  -0.00011   0.00000  -0.00011   2.66261
   R51        2.62696   0.00159   0.00261   0.00000   0.00261   2.62956
   R52        2.07130  -0.00378  -0.00493   0.00000  -0.00493   2.06637
   R53        2.62134   0.00221   0.00307   0.00000   0.00307   2.62441
   R54        2.07512  -0.00274  -0.00464   0.00000  -0.00464   2.07048
   R55        2.63439  -0.00038  -0.00007   0.00000  -0.00007   2.63432
   R56        2.07179  -0.00235  -0.00390   0.00000  -0.00390   2.06788
   R57        2.63854  -0.00084  -0.00094   0.00000  -0.00094   2.63760
   R58        2.07111  -0.00226  -0.00374   0.00000  -0.00374   2.06737
   R59        2.07040  -0.00239  -0.00351   0.00000  -0.00351   2.06689
   R60        2.82037   0.00000   0.00432   0.00000   0.00432   2.82469
   R61        2.07460   0.00222   0.00318   0.00000   0.00318   2.07778
   R62        2.06798   0.00302   0.00297   0.00000   0.00297   2.07095
   R63        2.06992   0.00011   0.00172   0.00000   0.00172   2.07164
    A1        1.64163  -0.00111  -0.00871   0.00000  -0.00889   1.63274
    A2        1.64987  -0.00519  -0.00866   0.00000  -0.00848   1.64139
    A3        2.12058  -0.10334  -0.07167   0.00000  -0.07178   2.04880
    A4        1.93433  -0.01493  -0.00495   0.00000  -0.00454   1.92979
    A5        2.09600   0.11936   0.03183   0.00000   0.03371   2.12971
    A6        1.93545   0.01282  -0.00071   0.00000  -0.00100   1.93446
    A7        1.99927   0.00054   0.02348   0.00000   0.02390   2.02318
    A8        2.26208  -0.01169  -0.02908   0.00000  -0.02906   2.23302
    A9        1.89995   0.00226   0.00224   0.00000   0.00249   1.90243
   A10        2.07879   0.00250   0.00021   0.00000   0.00090   2.07969
   A11        2.24556  -0.00352  -0.02533   0.00000  -0.02485   2.22071
   A12        2.12472   0.13268   0.05287   0.00000   0.05312   2.17783
   A13        2.30925  -0.12106  -0.06877   0.00000  -0.06863   2.24062
   A14        1.84921  -0.01163   0.01472   0.00000   0.01478   1.86399
   A15        1.85374   0.00631   0.01062   0.00000   0.01063   1.86438
   A16        2.03718   0.02175   0.00124   0.00000   0.00139   2.03857
   A17        1.86212  -0.02573   0.00424   0.00000   0.00406   1.86618
   A18        1.93218  -0.00011  -0.00230   0.00000  -0.00235   1.92983
   A19        1.93635  -0.00139   0.00358   0.00000   0.00393   1.94028
   A20        1.84168  -0.00253  -0.01741   0.00000  -0.01752   1.82417
   A21        1.94659   0.01947   0.00097   0.00000   0.00098   1.94757
   A22        2.32923  -0.03660  -0.05330   0.00000  -0.05317   2.27606
   A23        2.00731   0.01713   0.05193   0.00000   0.05208   2.05940
   A24        1.88817   0.00185   0.00136   0.00000   0.00141   1.88957
   A25        1.99817  -0.00049  -0.00224   0.00000  -0.00224   1.99593
   A26        2.01697  -0.00274  -0.00597   0.00000  -0.00594   2.01102
   A27        1.88133  -0.00144   0.00145   0.00000   0.00130   1.88263
   A28        1.89225   0.00125  -0.00157   0.00000  -0.00172   1.89052
   A29        1.77991   0.00159   0.00742   0.00000   0.00764   1.78754
   A30        1.83991   0.00234   0.01292   0.00000   0.01292   1.85283
   A31        1.97825  -0.00189  -0.00876   0.00000  -0.00885   1.96941
   A32        1.89001   0.00182   0.00405   0.00000   0.00423   1.89423
   A33        1.98226   0.00180   0.00217   0.00000   0.00227   1.98453
   A34        1.96421   0.00155   0.00029   0.00000   0.00020   1.96441
   A35        1.81057  -0.00560  -0.01134   0.00000  -0.01133   1.79924
   A36        2.06535   0.00414   0.00974   0.00000   0.00989   2.07524
   A37        2.02742  -0.01023  -0.00944   0.00000  -0.00959   2.01783
   A38        2.18994   0.00605  -0.00126   0.00000  -0.00111   2.18883
   A39        1.90097   0.00311   0.00181   0.00000   0.00181   1.90278
   A40        1.99537  -0.00427  -0.01163   0.00000  -0.01161   1.98376
   A41        1.94790  -0.00033  -0.00432   0.00000  -0.00430   1.94360
   A42        1.87401   0.00064   0.00512   0.00000   0.00512   1.87914
   A43        1.87651  -0.00102   0.00547   0.00000   0.00547   1.88198
   A44        1.86420   0.00199   0.00470   0.00000   0.00474   1.86894
   A45        2.00225  -0.00396  -0.01358   0.00000  -0.01350   1.98875
   A46        1.97421  -0.00165  -0.01326   0.00000  -0.01316   1.96105
   A47        1.85931   0.00518   0.01139   0.00000   0.01136   1.87067
   A48        1.88636   0.00119  -0.00097   0.00000  -0.00079   1.88557
   A49        1.87262  -0.00020   0.00716   0.00000   0.00712   1.87974
   A50        1.86120  -0.00021   0.01190   0.00000   0.01187   1.87307
   A51        2.08140  -0.00468  -0.00336   0.00000  -0.00341   2.07800
   A52        1.91193   0.00910   0.01243   0.00000   0.01253   1.92446
   A53        2.28985  -0.00442  -0.00907   0.00000  -0.00912   2.28073
   A54        2.05018   0.00094   0.00030   0.00000   0.00028   2.05046
   A55        1.89552   0.01379   0.01354   0.00000   0.01356   1.90909
   A56        2.33303  -0.01482  -0.01311   0.00000  -0.01312   2.31991
   A57        2.13897  -0.00153   0.00694   0.00000   0.00694   2.14591
   A58        2.11118   0.00106  -0.00844   0.00000  -0.00844   2.10273
   A59        2.03290   0.00047   0.00152   0.00000   0.00152   2.03442
   A60        2.11832   0.00012  -0.00080   0.00000  -0.00080   2.11752
   A61        2.08947   0.00098   0.01320   0.00000   0.01320   2.10267
   A62        2.07526  -0.00110  -0.01238   0.00000  -0.01238   2.06288
   A63        2.13106  -0.00131  -0.00137   0.00000  -0.00137   2.12969
   A64        2.07764   0.00219   0.00867   0.00000   0.00867   2.08631
   A65        2.07446  -0.00089  -0.00730   0.00000  -0.00730   2.06717
   A66        2.11364  -0.00109  -0.00150   0.00000  -0.00150   2.11215
   A67        2.07327   0.00097   0.00298   0.00000   0.00298   2.07625
   A68        2.09623   0.00013  -0.00148   0.00000  -0.00148   2.09476
   A69        2.10195   0.00025  -0.00091   0.00000  -0.00091   2.10104
   A70        2.08159   0.00002   0.00218   0.00000   0.00218   2.08376
   A71        2.09964  -0.00027  -0.00126   0.00000  -0.00126   2.09837
   A72        2.06843   0.00157   0.00306   0.00000   0.00306   2.07150
   A73        2.10738  -0.00079  -0.00148   0.00000  -0.00148   2.10590
   A74        2.10736  -0.00077  -0.00158   0.00000  -0.00158   2.10577
   A75        1.98435  -0.00785   0.00369   0.00000   0.00368   1.98804
   A76        2.13839   0.05441  -0.01152   0.00000  -0.01145   2.12694
   A77        2.14982  -0.04753   0.00813   0.00000   0.00805   2.15787
   A78        1.90263  -0.00873   0.00140   0.00000   0.00139   1.90403
   A79        2.01618   0.00122  -0.01433   0.00000  -0.01432   2.00186
   A80        1.94516   0.00764  -0.00169   0.00000  -0.00167   1.94349
   A81        1.86520   0.00092   0.01513   0.00000   0.01511   1.88031
   A82        1.85938  -0.00465  -0.00574   0.00000  -0.00573   1.85364
   A83        1.86749   0.00296   0.00629   0.00000   0.00631   1.87381
   A84        2.10443   0.00579   0.00644   0.00000   0.00644   2.11086
   A85        2.12374  -0.00447  -0.00761   0.00000  -0.00761   2.11613
   A86        2.05463  -0.00132   0.00114   0.00000   0.00114   2.05577
   A87        2.11015   0.00048  -0.00068   0.00000  -0.00068   2.10946
   A88        2.07937   0.00113   0.00892   0.00000   0.00892   2.08829
   A89        2.09269  -0.00162  -0.00818   0.00000  -0.00817   2.08451
   A90        2.11530   0.00036  -0.00053   0.00000  -0.00053   2.11477
   A91        2.07474   0.00016   0.00675   0.00000   0.00675   2.08150
   A92        2.09299  -0.00052  -0.00622   0.00000  -0.00622   2.08677
   A93        2.10630  -0.00054  -0.00093   0.00000  -0.00093   2.10536
   A94        2.07973   0.00078   0.00198   0.00000   0.00198   2.08171
   A95        2.09707  -0.00024  -0.00104   0.00000  -0.00104   2.09603
   A96        2.10136   0.00026  -0.00097   0.00000  -0.00097   2.10039
   A97        2.08388   0.00014   0.00170   0.00000   0.00170   2.08559
   A98        2.09794  -0.00041  -0.00074   0.00000  -0.00074   2.09720
   A99        2.07846   0.00075   0.00196   0.00000   0.00196   2.08041
   A100       2.10208  -0.00033  -0.00097   0.00000  -0.00097   2.10111
   A101       2.10261  -0.00042  -0.00099   0.00000  -0.00099   2.10161
   A102       1.94350   0.00002   0.00360   0.00000   0.00363   1.94713
   A103       2.15053   0.00036  -0.01141   0.00000  -0.01142   2.13910
   A104       2.18701  -0.00042   0.00767   0.00000   0.00765   2.19466
   A105       1.94926  -0.00170  -0.01048   0.00000  -0.01047   1.93879
   A106       1.97195  -0.00179  -0.00784   0.00000  -0.00784   1.96411
   A107       1.94766   0.00170   0.00743   0.00000   0.00743   1.95509
   A108       1.82486   0.00239   0.01485   0.00000   0.01486   1.83972
   A109       1.88452  -0.00061  -0.01033   0.00000  -0.01033   1.87420
   A110       1.87904   0.00010   0.00689   0.00000   0.00688   1.88592
    D1       -0.00730  -0.00093   0.00755   0.00000   0.00765   0.00035
    D2       -2.81794  -0.00349   0.06697   0.00000   0.06652  -2.75142
    D3       -3.12343   0.00050  -0.00970   0.00000  -0.00973  -3.13316
    D4        0.01960  -0.00005  -0.00910   0.00000  -0.00915   0.01044
    D5        0.09208   0.00679   0.01199   0.00000   0.01183   0.10391
    D6       -2.65865   0.00619   0.03320   0.00000   0.03268  -2.62597
    D7        3.09371  -0.00305  -0.01571   0.00000  -0.01570   3.07801
    D8        0.03960  -0.00135  -0.02278   0.00000  -0.02249   0.01710
    D9        2.41653   0.03579  -0.05245   0.00000  -0.05390   2.36264
   D10       -1.19160   0.04151  -0.05998   0.00000  -0.06129  -1.25289
   D11       -0.19407  -0.00692   0.00246   0.00000   0.00270  -0.19136
   D12        2.48098  -0.00120  -0.00508   0.00000  -0.00469   2.47630
   D13        2.97127   0.01190   0.05794   0.00000   0.05778   3.02905
   D14       -0.16512   0.01525   0.09937   0.00000   0.09971  -0.06541
   D15       -0.74912   0.01051  -0.02189   0.00000  -0.02223  -0.77135
   D16        2.39767   0.01387   0.01954   0.00000   0.01971   2.41738
   D17        0.23250   0.00350  -0.02010   0.00000  -0.02014   0.21235
   D18       -2.75747   0.01518  -0.02315   0.00000  -0.02302  -2.78049
   D19       -2.38662   0.03792   0.07803   0.00000   0.07681  -2.30981
   D20        0.90660   0.04960   0.07499   0.00000   0.07393   0.98053
   D21       -0.76741   0.00283  -0.00661   0.00000  -0.00657  -0.77397
   D22       -2.94225   0.00591   0.01612   0.00000   0.01633  -2.92592
   D23        1.30177   0.00382   0.00193   0.00000   0.00206   1.30382
   D24        2.85442  -0.00550   0.00751   0.00000   0.00730   2.86173
   D25        0.67958  -0.00243   0.03024   0.00000   0.03020   0.70978
   D26       -1.35959  -0.00452   0.01605   0.00000   0.01593  -1.34366
   D27        3.10296   0.00072  -0.02413   0.00000  -0.02410   3.07887
   D28       -0.00732   0.00200  -0.00394   0.00000  -0.00395  -0.01127
   D29       -0.41076   0.00527  -0.08183   0.00000  -0.08195  -0.49270
   D30        2.76214   0.00655  -0.06164   0.00000  -0.06180   2.70034
   D31        1.36388   0.00242  -0.03135   0.00000  -0.03146   1.33241
   D32       -0.73205   0.00216  -0.03156   0.00000  -0.03168  -0.76373
   D33       -2.85019   0.00294  -0.02608   0.00000  -0.02618  -2.87637
   D34       -1.37294  -0.00231   0.03190   0.00000   0.03202  -1.34092
   D35        2.81432  -0.00257   0.03170   0.00000   0.03180   2.84612
   D36        0.69617  -0.00179   0.03718   0.00000   0.03730   0.73347
   D37        0.75069   0.02724   0.03648   0.00000   0.03582   0.78651
   D38       -1.37216   0.00242   0.02306   0.00000   0.02233  -1.34983
   D39        2.81480   0.00565   0.03013   0.00000   0.02920   2.84400
   D40       -2.39490   0.02423   0.00082   0.00000   0.00123  -2.39367
   D41        1.76543  -0.00059  -0.01261   0.00000  -0.01226   1.75317
   D42       -0.33079   0.00265  -0.00553   0.00000  -0.00539  -0.33618
   D43        3.10393  -0.00404  -0.03199   0.00000  -0.03330   3.07062
   D44       -0.04978  -0.00347  -0.00121   0.00000  -0.00152  -0.05131
   D45       -0.03307  -0.00146   0.00250   0.00000   0.00253  -0.03054
   D46        3.09641  -0.00090   0.03328   0.00000   0.03431   3.13072
   D47       -1.36302   0.00572  -0.00216   0.00000  -0.00216  -1.36519
   D48        0.73866   0.00672  -0.00083   0.00000  -0.00088   0.73778
   D49        2.72896   0.00829   0.00132   0.00000   0.00112   2.73008
   D50        0.64880  -0.00204   0.01488   0.00000   0.01488   0.66367
   D51        2.75048  -0.00103   0.01620   0.00000   0.01617   2.76664
   D52       -1.54241   0.00053   0.01835   0.00000   0.01817  -1.52424
   D53        2.74228  -0.00444   0.00371   0.00000   0.00371   2.74599
   D54       -1.43923  -0.00344   0.00504   0.00000   0.00500  -1.43423
   D55        0.55107  -0.00187   0.00719   0.00000   0.00700   0.55807
   D56       -1.66014   0.00283   0.00773   0.00000   0.00752  -1.65262
   D57        2.52368  -0.00019  -0.00436   0.00000  -0.00461   2.51908
   D58        0.38571   0.00065   0.00164   0.00000   0.00146   0.38716
   D59        1.49116   0.00279  -0.01957   0.00000  -0.01914   1.47202
   D60       -0.60820  -0.00023  -0.03166   0.00000  -0.03127  -0.63947
   D61       -2.74618   0.00060  -0.02566   0.00000  -0.02521  -2.77138
   D62       -1.16354   0.00034  -0.04290   0.00000  -0.04313  -1.20667
   D63        1.94355  -0.00139  -0.06543   0.00000  -0.06556   1.87799
   D64        1.96561   0.00092  -0.01011   0.00000  -0.00998   1.95563
   D65       -1.21049  -0.00081  -0.03264   0.00000  -0.03241  -1.24290
   D66       -0.62984  -0.00030  -0.02080   0.00000  -0.02083  -0.65067
   D67        1.39695   0.00458  -0.00214   0.00000  -0.00217   1.39479
   D68       -2.73635   0.00398  -0.00668   0.00000  -0.00666  -2.74302
   D69       -2.75206  -0.00179  -0.01734   0.00000  -0.01731  -2.76937
   D70       -0.72526   0.00309   0.00133   0.00000   0.00135  -0.72391
   D71        1.42462   0.00248  -0.00322   0.00000  -0.00314   1.42147
   D72        1.54892  -0.00138  -0.02177   0.00000  -0.02161   1.52732
   D73       -2.70747   0.00351  -0.00310   0.00000  -0.00294  -2.71041
   D74       -0.55759   0.00290  -0.00764   0.00000  -0.00744  -0.56503
   D75        0.02248  -0.00221  -0.00287   0.00000  -0.00291   0.01957
   D76        3.09703  -0.00282  -0.00468   0.00000  -0.00471   3.09231
   D77       -3.08527  -0.00076   0.01850   0.00000   0.01852  -3.06675
   D78       -0.01072  -0.00137   0.01670   0.00000   0.01672   0.00599
   D79       -2.55235   0.00165  -0.01183   0.00000  -0.01185  -2.56420
   D80        0.55864   0.00138  -0.01298   0.00000  -0.01300   0.54564
   D81        0.58744   0.00235  -0.01255   0.00000  -0.01254   0.57490
   D82       -2.58476   0.00208  -0.01371   0.00000  -0.01369  -2.59845
   D83       -0.02638   0.00112   0.00818   0.00000   0.00823  -0.01815
   D84       -3.09924   0.00170   0.01097   0.00000   0.01099  -3.08824
   D85        3.11688   0.00048   0.00887   0.00000   0.00888   3.12576
   D86        0.04402   0.00107   0.01166   0.00000   0.01165   0.05567
   D87        3.07106  -0.00047  -0.00010   0.00000   0.00000   3.07106
   D88       -0.05194  -0.00046  -0.00138   0.00000  -0.00128  -0.05322
   D89       -0.18527  -0.00054   0.01083   0.00000   0.01073  -0.17454
   D90        2.97492  -0.00053   0.00955   0.00000   0.00944   2.98436
   D91       -0.15954  -0.00192   0.02721   0.00000   0.02697  -0.13257
   D92        2.82929  -0.00356   0.02839   0.00000   0.02797   2.85726
   D93        3.08944  -0.00141   0.01740   0.00000   0.01738   3.10682
   D94       -0.20492  -0.00305   0.01857   0.00000   0.01838  -0.18654
   D95       -3.13435  -0.00005  -0.00030   0.00000  -0.00029  -3.13464
   D96       -0.01071  -0.00012   0.00097   0.00000   0.00097  -0.00974
   D97       -0.01056  -0.00005   0.00084   0.00000   0.00084  -0.00972
   D98        3.11307  -0.00012   0.00211   0.00000   0.00211   3.11518
   D99        3.12957   0.00001   0.00116   0.00000   0.00116   3.13074
   D100      -0.01806  -0.00003   0.00150   0.00000   0.00150  -0.01656
   D101       0.00549   0.00004  -0.00011   0.00000  -0.00011   0.00538
   D102       3.14104   0.00000   0.00024   0.00000   0.00023   3.14127
   D103       0.00655   0.00001  -0.00068   0.00000  -0.00068   0.00587
   D104       3.13933   0.00002   0.00012   0.00000   0.00012   3.13945
   D105      -3.11723   0.00006  -0.00217   0.00000  -0.00217  -3.11940
   D106       0.01555   0.00007  -0.00136   0.00000  -0.00137   0.01418
   D107       0.00377  -0.00001  -0.00081   0.00000  -0.00081   0.00295
   D108       3.14061  -0.00003  -0.00009   0.00000  -0.00009   3.14052
   D109      -3.13179   0.00002  -0.00120   0.00000  -0.00120  -3.13300
   D110       0.00505   0.00000  -0.00048   0.00000  -0.00048   0.00457
   D111       0.00301   0.00002  -0.00025   0.00000  -0.00025   0.00276
   D112       3.13896   0.00003   0.00022   0.00000   0.00022   3.13918
   D113      -3.12965   0.00001  -0.00108   0.00000  -0.00108  -3.13074
   D114       0.00630   0.00002  -0.00062   0.00000  -0.00062   0.00568
   D115      -0.00806  -0.00003   0.00098   0.00000   0.00098  -0.00708
   D116       3.13917  -0.00004   0.00051   0.00000   0.00051   3.13968
   D117       3.13833  -0.00001   0.00024   0.00000   0.00024   3.13857
   D118       0.00238  -0.00002  -0.00023   0.00000  -0.00023   0.00215
   D119       2.15512   0.00181  -0.01271   0.00000  -0.01281   2.14231
   D120      -2.02837  -0.00275  -0.00182   0.00000  -0.00190  -2.03027
   D121       0.10768   0.00840  -0.00556   0.00000  -0.00566   0.10202
   D122      -0.82046   0.00998  -0.01544   0.00000  -0.01535  -0.83581
   D123       1.27923   0.00543  -0.00455   0.00000  -0.00445   1.27479
   D124      -2.86790   0.01658  -0.00829   0.00000  -0.00821  -2.87610
   D125       3.13059   0.00001  -0.00080   0.00000  -0.00080   3.12979
   D126       0.03662   0.00026  -0.00214   0.00000  -0.00214   0.03449
   D127       0.01841   0.00033   0.00047   0.00000   0.00047   0.01888
   D128      -3.07555   0.00058  -0.00087   0.00000  -0.00087  -3.07642
   D129      -3.13043  -0.00004   0.00005   0.00000   0.00006  -3.13037
   D130       0.02999   0.00006  -0.00038   0.00000  -0.00037   0.02962
   D131      -0.01860  -0.00018  -0.00097   0.00000  -0.00097  -0.01957
   D132      -3.14137  -0.00007  -0.00140   0.00000  -0.00140   3.14042
   D133      -0.00482  -0.00023   0.00001   0.00000   0.00001  -0.00480
   D134      -3.13163  -0.00005  -0.00086   0.00000  -0.00086  -3.13249
   D135       3.08879  -0.00041   0.00180   0.00000   0.00181   3.09060
   D136      -0.03803  -0.00023   0.00093   0.00000   0.00094  -0.03709
   D137       0.00511  -0.00006   0.00097   0.00000   0.00097   0.00608
   D138      -3.13275   0.00005   0.00019   0.00000   0.00019  -3.13256
   D139       3.12768  -0.00016   0.00154   0.00000   0.00154   3.12922
   D140      -0.01018  -0.00005   0.00076   0.00000   0.00076  -0.00942
   D141      -0.00917  -0.00004  -0.00003   0.00000  -0.00003  -0.00919
   D142      -3.14071   0.00009  -0.00006   0.00000  -0.00006  -3.14077
   D143       3.11750  -0.00021   0.00088   0.00000   0.00088   3.11838
   D144      -0.01404  -0.00008   0.00085   0.00000   0.00085  -0.01319
   D145       0.00901   0.00019  -0.00046   0.00000  -0.00046   0.00855
   D146       3.14055   0.00007  -0.00043   0.00000  -0.00043   3.14012
   D147      -3.13635   0.00008   0.00033   0.00000   0.00033  -3.13602
   D148      -0.00481  -0.00004   0.00036   0.00000   0.00036  -0.00444
   D149      -0.74566   0.00123  -0.01573   0.00000  -0.01573  -0.76139
   D150       1.30591   0.00191  -0.00914   0.00000  -0.00916   1.29675
   D151      -2.85694   0.00201  -0.00037   0.00000  -0.00037  -2.85731
   D152       2.31939   0.00055  -0.01812   0.00000  -0.01811   2.30128
   D153      -1.91222   0.00124  -0.01154   0.00000  -0.01154  -1.92376
   D154       0.20812   0.00134  -0.00276   0.00000  -0.00275   0.20536
         Item               Value     Threshold  Converged?
 Maximum Force            0.132676     0.000450     NO 
 RMS     Force            0.016386     0.000300     NO 
 Maximum Displacement     0.909622     0.001800     NO 
 RMS     Displacement     0.247100     0.001200     NO 
 Predicted change in Energy=-1.091655D-02
 GradGradGradGradGradGradGradGradGradGradGradGradGradGradGradGradGradGrad

 Leave Link  103 at Thu Dec 13 10:03:43 2018, MaxMem=   939524096 cpu:         1.9
 (Enter /pbs_home/pkowalski/g09d01/g09/l202.exe)
 Stoichiometry    C29H22F6S2
 Framework group  C1[X(C29H22F6S2)]
 Deg. of freedom   171
 Full point group                 C1      NOp   1
 RotChk:  IX=0 Diff= 2.85D-02
 Largest Abelian subgroup         C1      NOp   1
 Largest concise Abelian subgroup C1      NOp   1
                         Standard orientation:                         
 ---------------------------------------------------------------------
 Center     Atomic      Atomic             Coordinates (Angstroms)
 Number     Number       Type             X           Y           Z
 ---------------------------------------------------------------------
      1         16           0        2.380578   -1.616015    1.619392
      2         16           0       -1.699993   -2.240952   -0.460947
      3          9           0       -2.567590    3.027542   -0.285799
      4          9           0       -1.067389    3.369167   -1.799685
      5          9           0       -0.424492    4.943700    0.286686
      6          9           0       -1.049465    3.415073    1.682613
      7          9           0        1.653185    3.506544   -0.480231
      8          9           0        1.538419    3.061359    1.628799
      9          6           0       -1.388390    0.258249   -1.033595
     10          6           0       -0.681760   -0.966702   -0.992377
     11          6           0        1.128713   -0.433105    1.482566
     12          6           0       -0.723932    1.433696   -0.487738
     13          6           0       -1.266755    2.857979   -0.570738
     14          6           0        0.508320    1.510454    0.145404
     15          6           0       -0.471441    3.635746    0.489591
     16          6           0        0.873699    2.929123    0.472599
     17          6           0        1.461781    0.455518    0.499271
     18          6           0        0.219894   -0.196543    2.645691
     19          6           0        0.492983   -1.370814   -1.805570
     20          6           0        3.334384   -0.908560    0.361318
     21          6           0       -3.139987   -1.249088   -0.443588
     22          6           0       -4.400046   -1.899909   -0.115598
     23          6           0       -5.615000   -1.197420    0.012772
     24          6           0       -4.448841   -3.292871    0.111949
     25          6           0       -6.799405   -1.853226    0.335787
     26          6           0       -5.629911   -3.944171    0.438993
     27          6           0       -6.822385   -3.229044    0.550453
     28          6           0       -2.821670    0.030008   -0.864645
     29          6           0       -3.839446    1.034795   -1.306806
     30          6           0        4.596271   -1.529100   -0.000864
     31          6           0        5.684883   -0.752980   -0.436786
     32          6           0        4.783964   -2.921274    0.108126
     33          6           0        6.897760   -1.348054   -0.770107
     34          6           0        5.995810   -3.511497   -0.226190
     35          6           0        7.061624   -2.729023   -0.673307
     36          6           0        2.704530    0.222934   -0.141547
     37          6           0        3.192737    1.061457   -1.278580
     38          1           0        0.751723    0.395640    3.400207
     39          1           0       -0.125574   -1.118492    3.128983
     40          1           0       -0.674643    0.365476    2.346436
     41          1           0        1.031116   -2.242349   -1.409073
     42          1           0        1.211299   -0.557981   -1.930246
     43          1           0        0.120759   -1.634340   -2.804722
     44          1           0       -5.645759   -0.117745   -0.124596
     45          1           0       -3.533587   -3.885997    0.024934
     46          1           0       -7.720278   -1.269364    0.427603
     47          1           0       -5.618526   -5.025534    0.605203
     48          1           0       -7.755813   -3.737976    0.806148
     49          1           0       -4.527420    0.559685   -2.019539
     50          1           0       -4.440631    1.463427   -0.498069
     51          1           0       -3.373562    1.863321   -1.839949
     52          1           0        5.592474    0.335955   -0.473833
     53          1           0        3.952135   -3.548935    0.446580
     54          1           0        7.730433   -0.718370   -1.098121
     55          1           0        6.108791   -4.596174   -0.139237
     56          1           0        8.016964   -3.192503   -0.935601
     57          1           0        2.386482    1.257875   -1.999903
     58          1           0        3.539621    2.048900   -0.953584
     59          1           0        4.010319    0.577024   -1.825093
 ---------------------------------------------------------------------
 Rotational constants (GHZ):      0.1299751      0.0688913      0.0503185
 Leave Link  202 at Thu Dec 13 10:03:43 2018, MaxMem=   939524096 cpu:         0.0
 (Enter /pbs_home/pkowalski/g09d01/g09/l301.exe)
 Basis read from rwf:  (5D, 7F)
 No pseudopotential information found on rwf file.
 There are   673 symmetry adapted cartesian basis functions of A   symmetry.
 There are   636 symmetry adapted basis functions of A   symmetry.
   636 basis functions,  1103 primitive gaussians,   673 cartesian basis functions
   141 alpha electrons      141 beta electrons
       nuclear repulsion energy      4674.9211994772 Hartrees.
 IExCor= 4134 DFT=T Ex+Corr=M06L ExCW=0 ScaHFX=  0.000000
 ScaDFX=  1.000000  1.000000  1.000000  1.000000 ScalE2=  1.000000  1.000000
 IRadAn=      0 IRanWt=     -1 IRanGd=            0 ICorTp=0 IEmpDi=131
 NAtoms=   59 NActive=   59 NUniq=   59 SFac= 1.00D+00 NAtFMM=   60 NAOKFM=F Big=F
 Integral buffers will be    131072 words long.
 Raffenetti 2 integral format.
 Two-electron integral symmetry is turned on.
 R6Disp:  Grimme-D3 Dispersion energy=       -0.0062544681 Hartrees.
 Nuclear repulsion after empirical dispersion term =     4674.9149450091 Hartrees.
 No density basis found on file   724.
 Leave Link  301 at Thu Dec 13 10:03:43 2018, MaxMem=   939524096 cpu:         0.6
 (Enter /pbs_home/pkowalski/g09d01/g09/l302.exe)
 NPDir=0 NMtPBC=     1 NCelOv=     1 NCel=       1 NClECP=     1 NCelD=      1
         NCelK=      1 NCelE2=     1 NClLst=     1 CellRange=     0.0.
 One-electron integrals computed using PRISM.
 NBasis=   636 RedAO= T EigKep=  2.91D-04  NBF=   636
 NBsUse=   636 1.00D-06 EigRej= -1.00D+00 NBFU=   636
 Precomputing XC quadrature grid using
 IXCGrd= 4 IRadAn=           0 IRanWt=          -1 IRanGd=           0 AccXCQ= 0.00D+00.
 Generated NRdTot=       0 NPtTot=           0 NUsed=           0 NTot=          32
 NSgBfM=   615   621   624   625   627 MxSgAt=    59 MxSgA2=    59.
 Leave Link  302 at Thu Dec 13 10:03:45 2018, MaxMem=   939524096 cpu:        16.3
 (Enter /pbs_home/pkowalski/g09d01/g09/l303.exe)
 DipDrv:  MaxL=1.
 Leave Link  303 at Thu Dec 13 10:03:46 2018, MaxMem=   939524096 cpu:         1.5
 (Enter /pbs_home/pkowalski/g09d01/g09/l401.exe)
 Lowest energy guess from the checkpoint file:  "dae0068freq_open_m06l_air_D3.chk"
 B after Tr=     0.000000    0.000000    0.000000
         Rot=    0.999982   -0.002628   -0.002541    0.004696 Ang=  -0.68 deg.
 Guess basis will be translated and rotated to current coordinates.
 B after Tr=     0.000000    0.000000    0.000000
         Rot=    0.999972    0.002213    0.003865   -0.005971 Ang=   0.85 deg.
 Guess basis will be translated and rotated to current coordinates.
 CkInt1:  FT= 4.34D-01
 Max alpha theta= 11.444 degrees.
 JPrj=2 DoOrth=T DoCkMO=T.
 Leave Link  401 at Thu Dec 13 10:03:49 2018, MaxMem=   939524096 cpu:        22.5
 (Enter /pbs_home/pkowalski/g09d01/g09/l502.exe)
 Closed shell SCF:
 Using DIIS extrapolation, IDIIS=  1040.
 Integral symmetry usage will be decided dynamically.
 IVT=     1387805 IEndB=     1387805 NGot=   939524096 MDV=   938606534
 LenX=   938606534 LenY=   938152932
 Requested convergence on RMS density matrix=1.00D-08 within 128 cycles.
 Requested convergence on MAX density matrix=1.00D-06.
 Requested convergence on             energy=1.00D-06.
 No special actions if energy rises.
 Fock matrices will be formed incrementally for  20 cycles.
 Integral accuracy reduced to 1.0D-05 until final iterations.

 Cycle   1  Pass 0  IDiag  1:
 FoFJK:  IHMeth= 1 ICntrl=     500 DoSepK=F KAlg= 0 I1Cent=   0 FoldK=F
 IRaf= 660000000 NMat=   1 IRICut=       1 DoRegI=T DoRafI=F ISym2E= 0.
 FoFCou: FMM=F IPFlag=           0 FMFlag=      100000 FMFlg1=           0
         NFxFlg=           0 DoJE=T BraDBF=F KetDBF=F FulRan=T
         wScrn=  0.000000 ICntrl=     500 IOpCl=  0 I1Cent=           0 NGrid=           0
         NMat0=    1 NMatS0=      1 NMatT0=    0 NMatD0=    1 NMtDS0=    0 NMtDT0=    0
 Symmetry not used in FoFCou.
 E= -2512.02898635049    
 DIIS: error= 7.36D-04 at cycle   1 NSaved=   1.
 NSaved= 1 IEnMin= 1 EnMin= -2512.02898635049     IErMin= 1 ErrMin= 7.36D-04
 ErrMax= 7.36D-04  0.00D+00 EMaxC= 1.00D-01 BMatC= 1.39D-03 BMatP= 1.39D-03
 IDIUse=3 WtCom= 9.93D-01 WtEn= 7.36D-03
 Coeff-Com:  0.100D+01
 Coeff-En:   0.100D+01
 Coeff:      0.100D+01
 Gap=    71.900 Goal=   None    Shift=    0.000
 RMSDP=2.47D-04 MaxDP=8.30D-03              OVMax= 1.42D-02

 Cycle   2  Pass 0  IDiag  1:
 RMSU=  2.47D-04    CP:  1.00D+00
 E= -2512.02995114682     Delta-E=       -0.000964796330 Rises=F Damp=F
 DIIS: error= 2.46D-04 at cycle   2 NSaved=   2.
 NSaved= 2 IEnMin= 2 EnMin= -2512.02995114682     IErMin= 2 ErrMin= 2.46D-04
 ErrMax= 2.46D-04  0.00D+00 EMaxC= 1.00D-01 BMatC= 1.31D-04 BMatP= 1.39D-03
 IDIUse=3 WtCom= 9.98D-01 WtEn= 2.46D-03
 Coeff-Com:  0.124D+00 0.876D+00
 Coeff-En:   0.000D+00 0.100D+01
 Coeff:      0.123D+00 0.877D+00
 Gap=     0.083 Goal=   None    Shift=    0.000
 RMSDP=8.54D-05 MaxDP=4.22D-03 DE=-9.65D-04 OVMax= 9.31D-03

 Cycle   3  Pass 0  IDiag  1:
 RMSU=  8.23D-05    CP:  1.00D+00  9.08D-01
 E= -2512.02966628082     Delta-E=        0.000284865996 Rises=F Damp=F
 DIIS: error= 4.44D-04 at cycle   3 NSaved=   3.
 NSaved= 3 IEnMin= 2 EnMin= -2512.02995114682     IErMin= 2 ErrMin= 2.46D-04
 ErrMax= 4.44D-04  0.00D+00 EMaxC= 1.00D-01 BMatC= 3.64D-04 BMatP= 1.31D-04
 IDIUse=3 WtCom= 3.22D-01 WtEn= 6.78D-01
 Coeff-Com:  0.148D-01 0.623D+00 0.362D+00
 Coeff-En:   0.000D+00 0.699D+00 0.301D+00
 Coeff:      0.475D-02 0.675D+00 0.321D+00
 Gap=     0.083 Goal=   None    Shift=    0.000
 RMSDP=4.80D-05 MaxDP=2.91D-03 DE= 2.85D-04 OVMax= 6.68D-03

 Cycle   4  Pass 0  IDiag  1:
 RMSU=  1.92D-05    CP:  1.00D+00  9.48D-01  4.79D-01
 E= -2512.03008335813     Delta-E=       -0.000417077310 Rises=F Damp=F
 DIIS: error= 9.11D-05 at cycle   4 NSaved=   4.
 NSaved= 4 IEnMin= 4 EnMin= -2512.03008335813     IErMin= 4 ErrMin= 9.11D-05
 ErrMax= 9.11D-05  0.00D+00 EMaxC= 1.00D-01 BMatC= 1.86D-05 BMatP= 1.31D-04
 IDIUse=1 WtCom= 1.00D+00 WtEn= 0.00D+00
 Coeff-Com:  0.102D-02 0.393D+00 0.201D+00 0.405D+00
 Coeff:      0.102D-02 0.393D+00 0.201D+00 0.405D+00
 Gap=     0.083 Goal=   None    Shift=    0.000
 RMSDP=1.35D-05 MaxDP=6.29D-04 DE=-4.17D-04 OVMax= 1.19D-03

 Cycle   5  Pass 0  IDiag  1:
 RMSU=  6.31D-06    CP:  1.00D+00  9.60D-01  4.08D-01  4.77D-01
 E= -2512.03010097710     Delta-E=       -0.000017618967 Rises=F Damp=F
 DIIS: error= 2.67D-05 at cycle   5 NSaved=   5.
 NSaved= 5 IEnMin= 5 EnMin= -2512.03010097710     IErMin= 5 ErrMin= 2.67D-05
 ErrMax= 2.67D-05  0.00D+00 EMaxC= 1.00D-01 BMatC= 1.60D-06 BMatP= 1.86D-05
 IDIUse=1 WtCom= 1.00D+00 WtEn= 0.00D+00
 Coeff-Com: -0.899D-03 0.192D+00 0.944D-01 0.262D+00 0.453D+00
 Coeff:     -0.899D-03 0.192D+00 0.944D-01 0.262D+00 0.453D+00
 Gap=     0.083 Goal=   None    Shift=    0.000
 RMSDP=3.38D-06 MaxDP=2.24D-04 DE=-1.76D-05 OVMax= 3.91D-04

 Initial convergence to 1.0D-05 achieved.  Increase integral accuracy.
 Cycle   6  Pass 1  IDiag  1:
 E= -2512.02595314590     Delta-E=        0.004147831199 Rises=F Damp=F
 DIIS: error= 1.41D-04 at cycle   1 NSaved=   1.
 NSaved= 1 IEnMin= 1 EnMin= -2512.02595314590     IErMin= 1 ErrMin= 1.41D-04
 ErrMax= 1.41D-04  0.00D+00 EMaxC= 1.00D-01 BMatC= 6.33D-05 BMatP= 6.33D-05
 IDIUse=3 WtCom= 9.99D-01 WtEn= 1.41D-03
 Coeff-Com:  0.100D+01
 Coeff-En:   0.100D+01
 Coeff:      0.100D+01
 Gap=     0.083 Goal=   None    Shift=    0.000
 RMSDP=3.38D-06 MaxDP=2.24D-04 DE= 4.15D-03 OVMax= 1.53D-03

 Cycle   7  Pass 1  IDiag  1:
 RMSU=  1.93D-04    CP:  1.00D+00
 E= -2512.02601629897     Delta-E=       -0.000063153073 Rises=F Damp=F
 DIIS: error= 5.64D-05 at cycle   2 NSaved=   2.
 NSaved= 2 IEnMin= 2 EnMin= -2512.02601629897     IErMin= 2 ErrMin= 5.64D-05
 ErrMax= 5.64D-05  0.00D+00 EMaxC= 1.00D-01 BMatC= 7.76D-06 BMatP= 6.33D-05
 IDIUse=1 WtCom= 1.00D+00 WtEn= 0.00D+00
 Coeff-Com:  0.168D+00 0.832D+00
 Coeff:      0.168D+00 0.832D+00
 Gap=     0.083 Goal=   None    Shift=    0.000
 RMSDP=1.77D-05 MaxDP=1.19D-03 DE=-6.32D-05 OVMax= 2.67D-03

 Cycle   8  Pass 1  IDiag  1:
 RMSU=  1.77D-05    CP:  1.00D+00  9.99D-01
 E= -2512.02600073172     Delta-E=        0.000015567251 Rises=F Damp=F
 DIIS: error= 1.37D-04 at cycle   3 NSaved=   3.
 NSaved= 3 IEnMin= 2 EnMin= -2512.02601629897     IErMin= 2 ErrMin= 5.64D-05
 ErrMax= 1.37D-04  0.00D+00 EMaxC= 1.00D-01 BMatC= 2.00D-05 BMatP= 7.76D-06
 IDIUse=3 WtCom= 4.60D-01 WtEn= 5.40D-01
 Coeff-Com:  0.313D-01 0.611D+00 0.358D+00
 Coeff-En:   0.000D+00 0.689D+00 0.311D+00
 Coeff:      0.144D-01 0.653D+00 0.332D+00
 Gap=     0.083 Goal=   None    Shift=    0.000
 RMSDP=1.21D-05 MaxDP=6.02D-04 DE= 1.56D-05 OVMax= 1.83D-03

 Cycle   9  Pass 1  IDiag  1:
 RMSU=  4.87D-06    CP:  1.00D+00  1.00D+00  3.78D-01
 E= -2512.02602405529     Delta-E=       -0.000023323563 Rises=F Damp=F
 DIIS: error= 1.88D-05 at cycle   4 NSaved=   4.
 NSaved= 4 IEnMin= 4 EnMin= -2512.02602405529     IErMin= 4 ErrMin= 1.88D-05
 ErrMax= 1.88D-05  0.00D+00 EMaxC= 1.00D-01 BMatC= 9.22D-07 BMatP= 7.76D-06
 IDIUse=1 WtCom= 1.00D+00 WtEn= 0.00D+00
 Coeff-Com:  0.475D-02 0.352D+00 0.205D+00 0.438D+00
 Coeff:      0.475D-02 0.352D+00 0.205D+00 0.438D+00
 Gap=     0.083 Goal=   None    Shift=    0.000
 RMSDP=2.87D-06 MaxDP=1.74D-04 DE=-2.33D-05 OVMax= 4.35D-04

 Cycle  10  Pass 1  IDiag  1:
 RMSU=  1.98D-06    CP:  1.00D+00  1.00D+00  3.77D-01  5.74D-01
 E= -2512.02602495336     Delta-E=       -0.000000898074 Rises=F Damp=F
 DIIS: error= 6.85D-06 at cycle   5 NSaved=   5.
 NSaved= 5 IEnMin= 5 EnMin= -2512.02602495336     IErMin= 5 ErrMin= 6.85D-06
 ErrMax= 6.85D-06  0.00D+00 EMaxC= 1.00D-01 BMatC= 1.19D-07 BMatP= 9.22D-07
 IDIUse=1 WtCom= 1.00D+00 WtEn= 0.00D+00
 Coeff-Com: -0.146D-02 0.131D+00 0.795D-01 0.279D+00 0.512D+00
 Coeff:     -0.146D-02 0.131D+00 0.795D-01 0.279D+00 0.512D+00
 Gap=     0.083 Goal=   None    Shift=    0.000
 RMSDP=1.11D-06 MaxDP=6.71D-05 DE=-8.98D-07 OVMax= 1.73D-04

 Cycle  11  Pass 1  IDiag  1:
 RMSU=  8.94D-07    CP:  1.00D+00  1.00D+00  3.82D-01  6.05D-01  6.82D-01
 E= -2512.02602505500     Delta-E=       -0.000000101640 Rises=F Damp=F
 DIIS: error= 7.88D-06 at cycle   6 NSaved=   6.
 NSaved= 6 IEnMin= 6 EnMin= -2512.02602505500     IErMin= 5 ErrMin= 6.85D-06
 ErrMax= 7.88D-06  0.00D+00 EMaxC= 1.00D-01 BMatC= 2.48D-08 BMatP= 1.19D-07
 IDIUse=1 WtCom= 1.00D+00 WtEn= 0.00D+00
 Coeff-Com: -0.166D-02 0.409D-01 0.259D-01 0.132D+00 0.356D+00 0.447D+00
 Coeff:     -0.166D-02 0.409D-01 0.259D-01 0.132D+00 0.356D+00 0.447D+00
 Gap=     0.083 Goal=   None    Shift=    0.000
 RMSDP=4.99D-07 MaxDP=2.96D-05 DE=-1.02D-07 OVMax= 8.05D-05

 Cycle  12  Pass 1  IDiag  1:
 RMSU=  3.06D-07    CP:  1.00D+00  1.00D+00  3.85D-01  6.13D-01  7.35D-01
                    CP:  5.84D-01
 E= -2512.02602508118     Delta-E=       -0.000000026175 Rises=F Damp=F
 DIIS: error= 2.72D-06 at cycle   7 NSaved=   7.
 NSaved= 7 IEnMin= 7 EnMin= -2512.02602508118     IErMin= 7 ErrMin= 2.72D-06
 ErrMax= 2.72D-06  0.00D+00 EMaxC= 1.00D-01 BMatC= 3.29D-09 BMatP= 2.48D-08
 IDIUse=1 WtCom= 1.00D+00 WtEn= 0.00D+00
 Coeff-Com: -0.876D-03 0.640D-02 0.419D-02 0.455D-01 0.159D+00 0.303D+00
 Coeff-Com:  0.482D+00
 Coeff:     -0.876D-03 0.640D-02 0.419D-02 0.455D-01 0.159D+00 0.303D+00
 Coeff:      0.482D+00
 Gap=     0.083 Goal=   None    Shift=    0.000
 RMSDP=1.53D-07 MaxDP=8.52D-06 DE=-2.62D-08 OVMax= 2.20D-05

 Cycle  13  Pass 1  IDiag  1:
 RMSU=  9.05D-08    CP:  1.00D+00  1.00D+00  3.85D-01  6.23D-01  7.30D-01
                    CP:  6.25D-01  6.51D-01
 E= -2512.02602508467     Delta-E=       -0.000000003492 Rises=F Damp=F
 DIIS: error= 3.98D-07 at cycle   8 NSaved=   8.
 NSaved= 8 IEnMin= 8 EnMin= -2512.02602508467     IErMin= 8 ErrMin= 3.98D-07
 ErrMax= 3.98D-07  0.00D+00 EMaxC= 1.00D-01 BMatC= 3.55D-10 BMatP= 3.29D-09
 IDIUse=1 WtCom= 1.00D+00 WtEn= 0.00D+00
 Coeff-Com: -0.387D-03-0.314D-04-0.211D-04 0.156D-01 0.650D-01 0.148D+00
 Coeff-Com:  0.307D+00 0.465D+00
 Coeff:     -0.387D-03-0.314D-04-0.211D-04 0.156D-01 0.650D-01 0.148D+00
 Coeff:      0.307D+00 0.465D+00
 Gap=     0.083 Goal=   None    Shift=    0.000
 RMSDP=6.45D-08 MaxDP=4.14D-06 DE=-3.49D-09 OVMax= 8.50D-06

 Cycle  14  Pass 1  IDiag  1:
 RMSU=  4.26D-08    CP:  1.00D+00  1.00D+00  3.84D-01  6.24D-01  7.38D-01
                    CP:  6.29D-01  6.52D-01  5.30D-01
 E= -2512.02602508511     Delta-E=       -0.000000000439 Rises=F Damp=F
 DIIS: error= 2.94D-07 at cycle   9 NSaved=   9.
 NSaved= 9 IEnMin= 9 EnMin= -2512.02602508511     IErMin= 9 ErrMin= 2.94D-07
 ErrMax= 2.94D-07  0.00D+00 EMaxC= 1.00D-01 BMatC= 8.62D-11 BMatP= 3.55D-10
 IDIUse=1 WtCom= 1.00D+00 WtEn= 0.00D+00
 Coeff-Com: -0.125D-03-0.127D-02-0.821D-03 0.319D-02 0.200D-01 0.551D-01
 Coeff-Com:  0.138D+00 0.341D+00 0.446D+00
 Coeff:     -0.125D-03-0.127D-02-0.821D-03 0.319D-02 0.200D-01 0.551D-01
 Coeff:      0.138D+00 0.341D+00 0.446D+00
 Gap=     0.083 Goal=   None    Shift=    0.000
 RMSDP=2.73D-08 MaxDP=1.60D-06 DE=-4.39D-10 OVMax= 3.84D-06

 Cycle  15  Pass 1  IDiag  1:
 RMSU=  1.44D-08    CP:  1.00D+00  1.00D+00  3.84D-01  6.23D-01  7.38D-01
                    CP:  6.30D-01  6.55D-01  6.14D-01  5.08D-01
 E= -2512.02602508525     Delta-E=       -0.000000000139 Rises=F Damp=F
 DIIS: error= 1.70D-07 at cycle  10 NSaved=  10.
 NSaved=10 IEnMin=10 EnMin= -2512.02602508525     IErMin=10 ErrMin= 1.70D-07
 ErrMax= 1.70D-07  0.00D+00 EMaxC= 1.00D-01 BMatC= 1.21D-11 BMatP= 8.62D-11
 IDIUse=1 WtCom= 1.00D+00 WtEn= 0.00D+00
 Coeff-Com: -0.150D-04-0.874D-03-0.559D-03-0.792D-03 0.143D-02 0.103D-01
 Coeff-Com:  0.385D-01 0.152D+00 0.309D+00 0.491D+00
 Coeff:     -0.150D-04-0.874D-03-0.559D-03-0.792D-03 0.143D-02 0.103D-01
 Coeff:      0.385D-01 0.152D+00 0.309D+00 0.491D+00
 Gap=     0.083 Goal=   None    Shift=    0.000
 RMSDP=8.39D-09 MaxDP=5.89D-07 DE=-1.39D-10 OVMax= 1.21D-06

 SCF Done:  E(RM06L) =  -2512.02602509     A.U. after   15 cycles
            NFock= 15  Conv=0.84D-08     -V/T= 2.0063
 KE= 2.496310222346D+03 PE=-1.525342898479D+04 EE= 5.570177792350D+03
 Leave Link  502 at Thu Dec 13 10:10:45 2018, MaxMem=   939524096 cpu:      3319.4
 (Enter /pbs_home/pkowalski/g09d01/g09/l701.exe)
 Compute integral first derivatives.
 ... and contract with generalized density number  0.
 R6Disp: Adding Grimme-D3 dispersion energy 1st derivatives to the gradient.
 Leave Link  701 at Thu Dec 13 10:10:46 2018, MaxMem=   939524096 cpu:         6.1
 (Enter /pbs_home/pkowalski/g09d01/g09/l702.exe)
 L702 exits ... SP integral derivatives will be done elsewhere.
 Leave Link  702 at Thu Dec 13 10:10:46 2018, MaxMem=   939524096 cpu:         0.3
 (Enter /pbs_home/pkowalski/g09d01/g09/l703.exe)
 Compute integral first derivatives, UseDBF=F ICtDFT=           0.
 Integral derivatives from FoFJK, PRISM(SPDF).
 Calling FoFJK, ICntrl=      2527 FMM=F ISym2X=0 I1Cent= 0 IOpClX= 0 NMat=1 NMatS=1 NMatT=0.
 FoFJK:  IHMeth= 1 ICntrl=    2527 DoSepK=F KAlg= 0 I1Cent=   0 FoldK=F
 IRaf=         0 NMat=   1 IRICut=       1 DoRegI=T DoRafI=F ISym2E= 0.
 FoFCou: FMM=F IPFlag=           0 FMFlag=      100000 FMFlg1=         800
         NFxFlg=           0 DoJE=F BraDBF=F KetDBF=F FulRan=T
         wScrn=  0.000000 ICntrl=    2527 IOpCl=  0 I1Cent=           0 NGrid=           0
         NMat0=    1 NMatS0=      1 NMatT0=    0 NMatD0=    1 NMtDS0=    0 NMtDT0=    0
 Symmetry not used in FoFCou.
 Leave Link  703 at Thu Dec 13 10:12:58 2018, MaxMem=   939524096 cpu:      1052.5
 (Enter /pbs_home/pkowalski/g09d01/g09/l716.exe)
 Dipole        =-1.98661859D-01-1.39525173D+00-4.16671974D-01
 ***** Axes restored to original set *****
 -------------------------------------------------------------------
 Center     Atomic                   Forces (Hartrees/Bohr)
 Number     Number              X              Y              Z
 -------------------------------------------------------------------
      1       16          -0.003232814   -0.006198334    0.005619464
      2       16           0.002267945   -0.002633263   -0.004199056
      3        9          -0.006246225    0.001581098    0.005778081
      4        9           0.001417770    0.004605153   -0.006941200
      5        9           0.001460254    0.009266477   -0.004254591
      6        9          -0.003555647   -0.001240370    0.007419675
      7        9           0.003245049    0.002777196   -0.005109830
      8        9           0.002715000   -0.003134803    0.007198638
      9        6          -0.001504729   -0.017533470    0.028323907
     10        6          -0.013494994   -0.004313059   -0.015090042
     11        6           0.012097066   -0.008909314    0.023030945
     12        6           0.018356337    0.018931957   -0.008481385
     13        6           0.003151985   -0.004177986    0.007142960
     14        6          -0.005880533    0.007839696   -0.011762298
     15        6           0.002599330   -0.008834544   -0.002400262
     16        6          -0.005523757   -0.000334198   -0.001392980
     17        6          -0.015602733    0.009490522   -0.009451050
     18        6          -0.006611970   -0.004036822   -0.010804833
     19        6           0.007463603    0.003897200    0.009703184
     20        6          -0.003150558    0.005389825    0.001342812
     21        6           0.007173640   -0.000550257   -0.005686668
     22        6          -0.005764921   -0.001130159    0.001312929
     23        6          -0.000424214    0.001851588    0.000194720
     24        6           0.001797549   -0.000532158   -0.000718937
     25        6          -0.001658736    0.000839745    0.000306357
     26        6          -0.000875814   -0.001180250    0.000418010
     27        6           0.000028013   -0.000100074    0.000093251
     28        6          -0.002886836    0.007726106    0.001570162
     29        6          -0.000823071   -0.003495847   -0.002468569
     30        6           0.004093269   -0.001895914   -0.002402884
     31        6           0.002350848    0.001429363    0.000686746
     32        6          -0.002460521   -0.000191864   -0.000429358
     33        6           0.001575148    0.000863942   -0.000820474
     34        6           0.001370477   -0.001168495   -0.000155253
     35        6           0.000198988   -0.000613909   -0.000115349
     36        6           0.009082147   -0.002113473   -0.005893633
     37        6          -0.000868389   -0.004147308   -0.001523953
     38        1          -0.000025000    0.001596698    0.002362744
     39        1           0.000416104   -0.001572176   -0.000587471
     40        1          -0.000570809    0.001259474   -0.000062739
     41        1          -0.000030285   -0.000383370    0.001319349
     42        1           0.000825979    0.001595589   -0.001903642
     43        1           0.000726964   -0.001166712   -0.001838313
     44        1           0.000346802   -0.000820207    0.000362819
     45        1          -0.001070405    0.000108099    0.000148412
     46        1           0.000865069   -0.000620047   -0.000195999
     47        1           0.000123829    0.001145758   -0.000071319
     48        1           0.000868689    0.000403935   -0.000299093
     49        1          -0.002463636   -0.002013472    0.001014797
     50        1          -0.000075765    0.001641327    0.001155483
     51        1          -0.001111747   -0.000799495   -0.002815937
     52        1           0.000604347   -0.002006279    0.000522682
     53        1           0.000720591    0.000856635   -0.000357849
     54        1          -0.000700095   -0.000767292    0.000285121
     55        1           0.000055612    0.001024824   -0.000007816
     56        1          -0.000938608    0.000410827    0.000276285
     57        1          -0.001573802    0.001265048   -0.000000239
     58        1           0.002158284    0.000677596    0.001271654
     59        1          -0.001030072    0.000139239   -0.000618166
 -------------------------------------------------------------------
 Cartesian Forces:  Max     0.028323907 RMS     0.005494243
 Leave Link  716 at Thu Dec 13 10:12:58 2018, MaxMem=   939524096 cpu:         0.2
 (Enter /pbs_home/pkowalski/g09d01/g09/l103.exe)

 GradGradGradGradGradGradGradGradGradGradGradGradGradGradGradGradGradGrad
 Berny optimization.
 Using GEDIIS/GDIIS optimizer.
 FormGI is forming the generalized inverse of G from B-inverse, IUseBI=4.
 GSVD:  received Info=                   1 from GESDD.
 Internal  Forces:  Max     0.017929347 RMS     0.003295165
 Search for a local minimum.
 Step number   5 out of a maximum of  337
 All quantities printed in internal units (Hartrees-Bohrs-Radians)
 RMS Force = .32952D-02 SwitMx=.10000D-02 MixMth= 1
 Mixed Optimization -- RFO/linear search
 Update second derivatives using D2CorX and points    4    3    5
 ITU=  0 -1  1  1  0
 Use linear search instead of GDIIS.
     Eigenvalues ---    0.00227   0.00460   0.00554   0.00662   0.00711
     Eigenvalues ---    0.00729   0.00741   0.00757   0.00806   0.00853
     Eigenvalues ---    0.00881   0.00908   0.01007   0.01027   0.01095
     Eigenvalues ---    0.01172   0.01225   0.01325   0.01344   0.01408
     Eigenvalues ---    0.01484   0.01560   0.01656   0.01854   0.01880
     Eigenvalues ---    0.01898   0.01953   0.01965   0.01989   0.02015
     Eigenvalues ---    0.02033   0.02081   0.02089   0.02137   0.02144
     Eigenvalues ---    0.02155   0.02155   0.02169   0.02173   0.02192
     Eigenvalues ---    0.02218   0.02635   0.04847   0.05175   0.06696
     Eigenvalues ---    0.06823   0.06878   0.06979   0.07101   0.07389
     Eigenvalues ---    0.07436   0.07474   0.07638   0.08142   0.09298
     Eigenvalues ---    0.09814   0.10272   0.11116   0.12234   0.12289
     Eigenvalues ---    0.14409   0.14639   0.15985   0.15997   0.15998
     Eigenvalues ---    0.15999   0.15999   0.15999   0.16000   0.16000
     Eigenvalues ---    0.16000   0.16000   0.16000   0.16000   0.16000
     Eigenvalues ---    0.16000   0.16000   0.16000   0.16000   0.16000
     Eigenvalues ---    0.16000   0.16003   0.16080   0.17096   0.19080
     Eigenvalues ---    0.21215   0.22000   0.22000   0.22002   0.22012
     Eigenvalues ---    0.22724   0.23022   0.23435   0.23463   0.23615
     Eigenvalues ---    0.24217   0.24468   0.24535   0.24606   0.24744
     Eigenvalues ---    0.24881   0.24936   0.24968   0.24976   0.24983
     Eigenvalues ---    0.24994   0.25027   0.25260   0.25666   0.26570
     Eigenvalues ---    0.27286   0.28260   0.28950   0.29517   0.30115
     Eigenvalues ---    0.30382   0.30627   0.31535   0.31598   0.31735
     Eigenvalues ---    0.31984   0.32201   0.32232   0.32568   0.32577
     Eigenvalues ---    0.32588   0.32593   0.32605   0.32611   0.32617
     Eigenvalues ---    0.32623   0.32700   0.32790   0.32894   0.33052
     Eigenvalues ---    0.33156   0.33291   0.33486   0.34707   0.35657
     Eigenvalues ---    0.35680   0.35692   0.35700   0.35707   0.35764
     Eigenvalues ---    0.35848   0.36149   0.36267   0.37856   0.40590
     Eigenvalues ---    0.40711   0.41101   0.41168   0.43826   0.44305
     Eigenvalues ---    0.45583   0.45666   0.45913   0.45951   0.46194
     Eigenvalues ---    0.46528   0.47076   0.47551   0.48247   0.48324
     Eigenvalues ---    0.48461   0.48734   0.49144   0.50759   0.51594
     Eigenvalues ---    1.94013
 RFO step:  Lambda=-2.55796887D-02 EMin= 2.26948864D-03
 Quartic linear search produced a step of -0.02213.
 Iteration  1 RMS(Cart)=  0.19095887 RMS(Int)=  0.00735587
 Iteration  2 RMS(Cart)=  0.01762516 RMS(Int)=  0.00079944
 Iteration  3 RMS(Cart)=  0.00018253 RMS(Int)=  0.00079673
 Iteration  4 RMS(Cart)=  0.00000046 RMS(Int)=  0.00079673
 ITry= 1 IFail=0 DXMaxC= 7.97D-01 DCOld= 1.00D+10 DXMaxT= 4.24D-01 DXLimC= 3.00D+00 Rises=F
 Variable       Old X    -DE/DX   Delta X   Delta X   Delta X     New X
                                 (Linear)    (Quad)   (Total)
    R1        3.26500   0.00070   0.00039  -0.00380  -0.00292   3.26208
    R2        3.26928   0.00653   0.00053   0.01643   0.01649   3.28577
    R3        3.24182  -0.00096   0.00052  -0.00668  -0.00620   3.23562
    R4        3.30442   0.00134   0.00042   0.00564   0.00478   3.30920
    R5        2.53682   0.00753   0.00021   0.01160   0.01180   2.54863
    R6        2.54333   0.00841   0.00022   0.01275   0.01297   2.55630
    R7        2.50281   0.00958   0.00039   0.01400   0.01439   2.51720
    R8        2.53963   0.00829   0.00028   0.01237   0.01264   2.55228
    R9        2.56954   0.00657   0.00011   0.01028   0.01039   2.57993
   R10        2.53261   0.00763   0.00027   0.01121   0.01148   2.54410
   R11        2.67350   0.00068   0.00054  -0.00660  -0.00491   2.66859
   R12        2.75222   0.01339   0.00023   0.03868   0.03891   2.79113
   R13        2.76115   0.00465   0.00039   0.00616   0.00748   2.76863
   R14        2.80585   0.00187   0.00008   0.00306   0.00315   2.80900
   R15        2.58240   0.01793   0.00062   0.03421   0.03546   2.61787
   R16        2.82498  -0.00335   0.00005  -0.00837  -0.00832   2.81666
   R17        2.88462   0.00280  -0.00012   0.00731   0.00722   2.89184
   R18        2.62203  -0.01019  -0.00044  -0.01151  -0.01163   2.61040
   R19        2.90412   0.00026   0.00000   0.00164   0.00157   2.90570
   R20        2.83659  -0.00104  -0.00003  -0.00318  -0.00300   2.83359
   R21        2.76908   0.00625   0.00014   0.01384   0.01399   2.78306
   R22        2.87152  -0.00048   0.00002  -0.00221  -0.00266   2.86885
   R23        2.67859   0.01032   0.00042   0.02267   0.02308   2.70168
   R24        2.07252   0.00244   0.00007   0.00538   0.00545   2.07797
   R25        2.07260   0.00100   0.00008   0.00169   0.00177   2.07437
   R26        2.07493   0.00119   0.00007   0.00220   0.00227   2.07720
   R27        2.07558   0.00069   0.00010   0.00060   0.00069   2.07627
   R28        2.06337   0.00179   0.00022   0.00085   0.00108   2.06444
   R29        2.07552   0.00161   0.00005   0.00336   0.00342   2.07894
   R30        2.74408   0.00746   0.00029   0.01627   0.01656   2.76064
   R31        2.62520   0.00249  -0.00025   0.00703   0.00614   2.63134
   R32        2.75076   0.00540   0.00038   0.00920   0.00957   2.76034
   R33        2.61487   0.00023  -0.00019   0.00207   0.00140   2.61626
   R34        2.66316   0.00088   0.00002   0.00054   0.00056   2.66372
   R35        2.66880   0.00017   0.00001  -0.00074  -0.00073   2.66807
   R36        2.63021  -0.00007   0.00005  -0.00062  -0.00058   2.62963
   R37        2.05756  -0.00082  -0.00012   0.00028   0.00016   2.05772
   R38        2.62262   0.00047   0.00006   0.00028   0.00034   2.62296
   R39        2.06755  -0.00095  -0.00008  -0.00091  -0.00099   2.06656
   R40        2.63174  -0.00011  -0.00001   0.00007   0.00006   2.63179
   R41        2.06779  -0.00108  -0.00006  -0.00172  -0.00179   2.06600
   R42        2.63603  -0.00001  -0.00003   0.00028   0.00025   2.63628
   R43        2.06759  -0.00115  -0.00006  -0.00187  -0.00193   2.06566
   R44        2.06636  -0.00100  -0.00006  -0.00143  -0.00148   2.06488
   R45        2.82890   0.00019   0.00003   0.00015   0.00018   2.82908
   R46        2.07614   0.00156   0.00006   0.00304   0.00310   2.07924
   R47        2.06941   0.00149   0.00007   0.00296   0.00303   2.07244
   R48        2.05949   0.00001   0.00009  -0.00069  -0.00059   2.05890
   R49        2.65738   0.00251   0.00001   0.00449   0.00450   2.66188
   R50        2.66261  -0.00025   0.00000  -0.00092  -0.00092   2.66169
   R51        2.62956   0.00060   0.00004   0.00072   0.00077   2.63033
   R52        2.06637  -0.00199  -0.00008  -0.00359  -0.00367   2.06270
   R53        2.62441   0.00099   0.00005   0.00121   0.00126   2.62567
   R54        2.07048  -0.00114  -0.00008  -0.00159  -0.00166   2.06881
   R55        2.63432  -0.00013   0.00000  -0.00030  -0.00030   2.63402
   R56        2.06788  -0.00106  -0.00007  -0.00163  -0.00170   2.06618
   R57        2.63760  -0.00062  -0.00002  -0.00131  -0.00132   2.63628
   R58        2.06737  -0.00102  -0.00006  -0.00152  -0.00158   2.06579
   R59        2.06689  -0.00106  -0.00006  -0.00157  -0.00163   2.06525
   R60        2.82469  -0.00114   0.00007  -0.00431  -0.00423   2.82046
   R61        2.07778   0.00148   0.00005   0.00311   0.00316   2.08094
   R62        2.07095   0.00184   0.00005   0.00385   0.00390   2.07485
   R63        2.07164  -0.00048   0.00003  -0.00196  -0.00193   2.06971
    A1        1.63274  -0.00004  -0.00014  -0.00644  -0.00562   1.62712
    A2        1.64139  -0.00244  -0.00015  -0.00786  -0.00845   1.63294
    A3        2.04880  -0.00857  -0.00121   0.02904   0.02063   2.06944
    A4        1.92979  -0.00180  -0.00009   0.00451   0.00172   1.93151
    A5        2.12971   0.01442   0.00050   0.06729   0.06237   2.19208
    A6        1.93446   0.00338  -0.00001   0.00881   0.00995   1.94440
    A7        2.02318   0.00036   0.00039   0.01367   0.01211   2.03529
    A8        2.23302  -0.00225  -0.00049   0.01077   0.00802   2.24104
    A9        1.90243   0.00236   0.00003   0.01649   0.01459   1.91702
   A10        2.07969   0.00109  -0.00001   0.02373   0.01942   2.09912
   A11        2.22071  -0.00141  -0.00044   0.01789   0.01298   2.23369
   A12        2.17783   0.01556   0.00089   0.02289   0.02264   2.20047
   A13        2.24062  -0.01621  -0.00117  -0.02091  -0.02307   2.21755
   A14        1.86399   0.00073   0.00025   0.00078   0.00066   1.86465
   A15        1.86438   0.00103   0.00018   0.00373   0.00382   1.86820
   A16        2.03857   0.00229   0.00002   0.00731   0.00747   2.04604
   A17        1.86618  -0.00197   0.00008  -0.01399  -0.01428   1.85190
   A18        1.92983   0.00051  -0.00004   0.00123   0.00118   1.93100
   A19        1.94028  -0.00019   0.00005  -0.00412  -0.00358   1.93670
   A20        1.82417  -0.00188  -0.00029   0.00465   0.00415   1.82832
   A21        1.94757   0.00293   0.00002   0.00732   0.00693   1.95450
   A22        2.27606  -0.00328  -0.00091   0.01218   0.00989   2.28596
   A23        2.05940   0.00039   0.00088  -0.01812  -0.01845   2.04095
   A24        1.88957   0.00095   0.00002   0.00529   0.00525   1.89482
   A25        1.99593  -0.00103  -0.00004  -0.00943  -0.00938   1.98655
   A26        2.01102   0.00046  -0.00010   0.00254   0.00262   2.01365
   A27        1.88263  -0.00015   0.00003  -0.00177  -0.00167   1.88096
   A28        1.89052  -0.00053  -0.00002  -0.00433  -0.00434   1.88618
   A29        1.78754   0.00021   0.00012   0.00733   0.00716   1.79471
   A30        1.85283   0.00100   0.00022   0.00501   0.00525   1.85807
   A31        1.96941  -0.00076  -0.00015  -0.00137  -0.00159   1.96782
   A32        1.89423   0.00152   0.00006   0.00742   0.00711   1.90135
   A33        1.98453  -0.00051   0.00003  -0.01035  -0.01041   1.97412
   A34        1.96441   0.00023   0.00001  -0.00093  -0.00073   1.96369
   A35        1.79924  -0.00143  -0.00019   0.00073   0.00076   1.80000
   A36        2.07524   0.00064   0.00016   0.00206   0.00138   2.07662
   A37        2.01783  -0.00581  -0.00016  -0.02031  -0.01947   1.99836
   A38        2.18883   0.00519  -0.00002   0.02013   0.01927   2.20811
   A39        1.90278   0.00227   0.00003   0.01135   0.01139   1.91416
   A40        1.98376  -0.00230  -0.00020  -0.00806  -0.00825   1.97551
   A41        1.94360   0.00001  -0.00007   0.00020   0.00012   1.94372
   A42        1.87914   0.00017   0.00009   0.00054   0.00064   1.87978
   A43        1.88198  -0.00113   0.00009  -0.00709  -0.00700   1.87498
   A44        1.86894   0.00097   0.00008   0.00276   0.00284   1.87178
   A45        1.98875  -0.00203  -0.00023  -0.00525  -0.00548   1.98327
   A46        1.96105   0.00107  -0.00023   0.00947   0.00924   1.97029
   A47        1.87067   0.00218   0.00019   0.00475   0.00494   1.87561
   A48        1.88557   0.00054  -0.00002   0.00581   0.00578   1.89135
   A49        1.87974  -0.00036   0.00012  -0.00483  -0.00470   1.87504
   A50        1.87307  -0.00146   0.00020  -0.01121  -0.01102   1.86206
   A51        2.07800  -0.00323  -0.00006  -0.01155  -0.01139   2.06661
   A52        1.92446   0.00342   0.00021   0.00905   0.00876   1.93322
   A53        2.28073  -0.00019  -0.00015   0.00252   0.00259   2.28332
   A54        2.05046   0.00381   0.00001   0.01065   0.01074   2.06120
   A55        1.90909   0.00316   0.00023   0.01005   0.00980   1.91888
   A56        2.31991  -0.00703  -0.00022  -0.02284  -0.02299   2.29692
   A57        2.14591  -0.00243   0.00012  -0.00959  -0.00947   2.13643
   A58        2.10273   0.00189  -0.00014   0.00643   0.00629   2.10902
   A59        2.03442   0.00054   0.00003   0.00314   0.00317   2.03759
   A60        2.11752   0.00005  -0.00001  -0.00038  -0.00039   2.11713
   A61        2.10267  -0.00033   0.00022  -0.00406  -0.00384   2.09883
   A62        2.06288   0.00028  -0.00021   0.00440   0.00419   2.06707
   A63        2.12969  -0.00090  -0.00002  -0.00338  -0.00341   2.12628
   A64        2.08631   0.00100   0.00015   0.00244   0.00258   2.08890
   A65        2.06717  -0.00010  -0.00012   0.00094   0.00082   2.06798
   A66        2.11215  -0.00062  -0.00003  -0.00201  -0.00204   2.11011
   A67        2.07625   0.00032   0.00005   0.00034   0.00039   2.07665
   A68        2.09476   0.00030  -0.00003   0.00167   0.00164   2.09640
   A69        2.10104   0.00023  -0.00002   0.00085   0.00083   2.10187
   A70        2.08376  -0.00020   0.00004  -0.00133  -0.00129   2.08247
   A71        2.09837  -0.00004  -0.00002   0.00047   0.00045   2.09882
   A72        2.07150   0.00070   0.00005   0.00176   0.00181   2.07331
   A73        2.10590  -0.00031  -0.00003  -0.00069  -0.00072   2.10518
   A74        2.10577  -0.00039  -0.00003  -0.00107  -0.00109   2.10468
   A75        1.98804  -0.00245   0.00006  -0.01505  -0.01351   1.97453
   A76        2.12694   0.01119  -0.00020   0.03755   0.03586   2.16281
   A77        2.15787  -0.00900   0.00014  -0.02971  -0.03082   2.12705
   A78        1.90403  -0.00166   0.00002  -0.00981  -0.00978   1.89424
   A79        2.00186   0.00055  -0.00024   0.00521   0.00491   2.00677
   A80        1.94349   0.00161  -0.00003   0.00952   0.00946   1.95295
   A81        1.88031  -0.00040   0.00026  -0.00903  -0.00878   1.87153
   A82        1.85364  -0.00010  -0.00010   0.00116   0.00109   1.85473
   A83        1.87381  -0.00009   0.00011   0.00227   0.00230   1.87611
   A84        2.11086   0.00419   0.00011   0.01327   0.01337   2.12423
   A85        2.11613  -0.00318  -0.00013  -0.01040  -0.01053   2.10560
   A86        2.05577  -0.00101   0.00002  -0.00305  -0.00303   2.05274
   A87        2.10946   0.00032  -0.00001   0.00137   0.00135   2.11081
   A88        2.08829   0.00015   0.00015  -0.00069  -0.00054   2.08775
   A89        2.08451  -0.00048  -0.00014  -0.00093  -0.00108   2.08343
   A90        2.11477   0.00039  -0.00001   0.00158   0.00157   2.11634
   A91        2.08150  -0.00047   0.00011  -0.00337  -0.00326   2.07824
   A92        2.08677   0.00007  -0.00011   0.00176   0.00166   2.08843
   A93        2.10536  -0.00026  -0.00002  -0.00058  -0.00060   2.10477
   A94        2.08171   0.00035   0.00003   0.00094   0.00097   2.08268
   A95        2.09603  -0.00009  -0.00002  -0.00041  -0.00043   2.09560
   A96        2.10039   0.00024  -0.00002   0.00045   0.00043   2.10083
   A97        2.08559   0.00000   0.00003   0.00005   0.00008   2.08567
   A98        2.09720  -0.00023  -0.00001  -0.00050  -0.00052   2.09669
   A99        2.08041   0.00031   0.00003   0.00014   0.00017   2.08058
   A100       2.10111  -0.00009  -0.00002   0.00029   0.00027   2.10139
   A101       2.10161  -0.00022  -0.00002  -0.00045  -0.00047   2.10115
   A102       1.94713   0.00009   0.00006   0.00157   0.00160   1.94872
   A103       2.13910  -0.00025  -0.00019  -0.00190  -0.00206   2.13704
   A104       2.19466   0.00014   0.00013  -0.00001   0.00012   2.19479
   A105       1.93879  -0.00037  -0.00018   0.00036   0.00018   1.93897
   A106       1.96411  -0.00073  -0.00013  -0.00309  -0.00322   1.96089
   A107       1.95509   0.00067   0.00013   0.00184   0.00197   1.95706
   A108       1.83972   0.00054   0.00025  -0.00021   0.00004   1.83977
   A109       1.87420   0.00010  -0.00018   0.00408   0.00390   1.87810
   A110       1.88592  -0.00019   0.00012  -0.00287  -0.00276   1.88317
    D1        0.00035  -0.00056   0.00013  -0.02315  -0.02330  -0.02295
    D2       -2.75142  -0.00489   0.00114  -0.16031  -0.15973  -2.91115
    D3       -3.13316   0.00044  -0.00016   0.01931   0.01922  -3.11394
    D4        0.01044  -0.00002  -0.00015   0.00855   0.00840   0.01885
    D5        0.10391  -0.00016   0.00021  -0.03502  -0.03523   0.06868
    D6       -2.62597  -0.00269   0.00057  -0.10687  -0.10677  -2.73274
    D7        3.07801   0.00011  -0.00027   0.01620   0.01601   3.09403
    D8        0.01710   0.00106  -0.00039   0.04061   0.04085   0.05795
    D9        2.36264   0.01094  -0.00086   0.19261   0.18983   2.55246
   D10       -1.25289   0.01489  -0.00099   0.27610   0.27327  -0.97962
   D11       -0.19136  -0.00043   0.00004   0.01981   0.02054  -0.17082
   D12        2.47630   0.00353  -0.00009   0.10330   0.10399   2.58028
   D13        3.02905  -0.00071   0.00099  -0.07407  -0.07524   2.95380
   D14       -0.06541  -0.00323   0.00168  -0.16109  -0.16146  -0.22687
   D15       -0.77135   0.00499  -0.00036   0.09551   0.09719  -0.67416
   D16        2.41738   0.00247   0.00033   0.00849   0.01098   2.42835
   D17        0.21235   0.00057  -0.00034   0.00845   0.00791   0.22027
   D18       -2.78049   0.00342  -0.00040   0.06299   0.06349  -2.71699
   D19       -2.30981  -0.00199   0.00135  -0.15726  -0.15731  -2.46713
   D20        0.98053   0.00085   0.00129  -0.10272  -0.10174   0.87879
   D21       -0.77397   0.00148  -0.00011   0.01441   0.01474  -0.75923
   D22       -2.92592   0.00148   0.00027   0.00312   0.00382  -2.92210
   D23        1.30382   0.00129   0.00003   0.00847   0.00893   1.31275
   D24        2.86173  -0.00327   0.00013  -0.07150  -0.07180   2.78993
   D25        0.70978  -0.00327   0.00051  -0.08279  -0.08271   0.62706
   D26       -1.34366  -0.00346   0.00027  -0.07744  -0.07761  -1.42127
   D27        3.07887   0.00159  -0.00041   0.07109   0.07047  -3.13385
   D28       -0.01127   0.00109  -0.00007   0.03293   0.03303   0.02176
   D29       -0.49270   0.00719  -0.00138   0.22401   0.22218  -0.27052
   D30        2.70034   0.00669  -0.00104   0.18586   0.18475   2.88509
   D31        1.33241   0.00323  -0.00053   0.08368   0.08347   1.41589
   D32       -0.76373   0.00291  -0.00053   0.08025   0.08005  -0.68368
   D33       -2.87637   0.00329  -0.00044   0.08228   0.08217  -2.79420
   D34       -1.34092  -0.00306   0.00054  -0.08115  -0.08095  -1.42187
   D35        2.84612  -0.00337   0.00054  -0.08459  -0.08437   2.76175
   D36        0.73347  -0.00300   0.00063  -0.08255  -0.08225   0.65122
   D37        0.78651   0.00244   0.00063  -0.01802  -0.01818   0.76833
   D38       -1.34983  -0.00113   0.00041  -0.02971  -0.03018  -1.38001
   D39        2.84400  -0.00007   0.00053  -0.02815  -0.02896   2.81504
   D40       -2.39367   0.00400   0.00000   0.05257   0.05299  -2.34068
   D41        1.75317   0.00043  -0.00022   0.04088   0.04099   1.79416
   D42       -0.33618   0.00148  -0.00010   0.04243   0.04221  -0.29397
   D43        3.07062   0.00136  -0.00051   0.04506   0.04341   3.11403
   D44       -0.05131  -0.00152  -0.00001  -0.04197  -0.04371  -0.09502
   D45       -0.03054  -0.00122   0.00004  -0.03022  -0.03002  -0.06056
   D46        3.13072  -0.00411   0.00054  -0.11724  -0.11714   3.01358
   D47       -1.36519  -0.00079  -0.00004  -0.03138  -0.03155  -1.39674
   D48        0.73778  -0.00034  -0.00001  -0.03197  -0.03205   0.70573
   D49        2.73008  -0.00091   0.00003  -0.03419  -0.03433   2.69575
   D50        0.66367  -0.00081   0.00025  -0.03723  -0.03705   0.62662
   D51        2.76664  -0.00037   0.00028  -0.03783  -0.03755   2.72909
   D52       -1.52424  -0.00093   0.00032  -0.04005  -0.03983  -1.56408
   D53        2.74599  -0.00141   0.00006  -0.03515  -0.03505   2.71093
   D54       -1.43423  -0.00097   0.00009  -0.03574  -0.03555  -1.46979
   D55        0.55807  -0.00153   0.00013  -0.03796  -0.03783   0.52023
   D56       -1.65262   0.00001   0.00014  -0.00255  -0.00217  -1.65479
   D57        2.51908  -0.00036  -0.00007  -0.00034  -0.00011   2.51897
   D58        0.38716   0.00060   0.00003   0.00602   0.00595   0.39311
   D59        1.47202   0.00245  -0.00034   0.07283   0.07190   1.54391
   D60       -0.63947   0.00208  -0.00055   0.07504   0.07396  -0.56551
   D61       -2.77138   0.00303  -0.00044   0.08139   0.08002  -2.69137
   D62       -1.20667   0.00386  -0.00072   0.11904   0.11779  -1.08888
   D63        1.87799   0.00404  -0.00111   0.15990   0.15885   2.03684
   D64        1.95563   0.00080  -0.00017   0.02714   0.02691   1.98254
   D65       -1.24290   0.00099  -0.00056   0.06800   0.06797  -1.17492
   D66       -0.65067   0.00068  -0.00035   0.02831   0.02794  -0.62273
   D67        1.39479   0.00302  -0.00004   0.03867   0.03858   1.43336
   D68       -2.74302   0.00161  -0.00011   0.02608   0.02607  -2.71694
   D69       -2.76937  -0.00046  -0.00029   0.02301   0.02266  -2.74671
   D70       -0.72391   0.00188   0.00002   0.03337   0.03329  -0.69062
   D71        1.42147   0.00047  -0.00006   0.02079   0.02079   1.44226
   D72        1.52732  -0.00018  -0.00037   0.02331   0.02295   1.55026
   D73       -2.71041   0.00216  -0.00006   0.03368   0.03358  -2.67683
   D74       -0.56503   0.00074  -0.00013   0.02109   0.02108  -0.54395
   D75        0.01957  -0.00117  -0.00005  -0.02758  -0.02755  -0.00797
   D76        3.09231  -0.00144  -0.00008  -0.03258  -0.03252   3.05980
   D77       -3.06675  -0.00153   0.00031  -0.06785  -0.06756  -3.13430
   D78        0.00599  -0.00179   0.00028  -0.07284  -0.07253  -0.06654
   D79       -2.56420   0.00191  -0.00020   0.06172   0.06149  -2.50271
   D80        0.54564   0.00164  -0.00022   0.05494   0.05468   0.60032
   D81        0.57490   0.00248  -0.00021   0.07504   0.07486   0.64977
   D82       -2.59845   0.00221  -0.00023   0.06826   0.06805  -2.53039
   D83       -0.01815   0.00058   0.00014   0.00811   0.00852  -0.00964
   D84       -3.08824   0.00088   0.00019   0.01338   0.01379  -3.07445
   D85        3.12576   0.00006   0.00015  -0.00428  -0.00404   3.12172
   D86        0.05567   0.00035   0.00020   0.00099   0.00123   0.05690
   D87        3.07106  -0.00042   0.00000  -0.00667  -0.00665   3.06441
   D88       -0.05322  -0.00037  -0.00003  -0.00559  -0.00559  -0.05882
   D89       -0.17454  -0.00086   0.00019  -0.03559  -0.03543  -0.20997
   D90        2.98436  -0.00080   0.00016  -0.03451  -0.03438   2.94999
   D91       -0.13257  -0.00123   0.00047  -0.03403  -0.03413  -0.16670
   D92        2.85726  -0.00215   0.00049  -0.08310  -0.08196   2.77530
   D93        3.10682  -0.00090   0.00030  -0.00705  -0.00736   3.09946
   D94       -0.18654  -0.00182   0.00032  -0.05612  -0.05519  -0.24173
   D95       -3.13464  -0.00004  -0.00001  -0.00125  -0.00126  -3.13589
   D96       -0.00974  -0.00017   0.00002  -0.00383  -0.00381  -0.01355
   D97       -0.00972  -0.00008   0.00001  -0.00225  -0.00223  -0.01195
   D98        3.11518  -0.00021   0.00004  -0.00483  -0.00479   3.11039
   D99        3.13074  -0.00004   0.00002  -0.00004  -0.00003   3.13071
   D100      -0.01656  -0.00007   0.00003  -0.00111  -0.00109  -0.01765
   D101       0.00538   0.00004   0.00000   0.00109   0.00109   0.00647
   D102       3.14127   0.00002   0.00000   0.00002   0.00003   3.14130
   D103       0.00587   0.00004  -0.00001   0.00136   0.00135   0.00722
   D104       3.13945   0.00004   0.00000   0.00101   0.00101   3.14046
   D105      -3.11940   0.00017  -0.00004   0.00396   0.00393  -3.11547
   D106       0.01418   0.00017  -0.00002   0.00361   0.00359   0.01778
   D107       0.00295   0.00004  -0.00001   0.00096   0.00094   0.00390
   D108       3.14052  -0.00003   0.00000  -0.00077  -0.00078   3.13975
   D109      -3.13300   0.00006  -0.00002   0.00201   0.00199  -3.13101
   D110       0.00457  -0.00001  -0.00001   0.00028   0.00027   0.00484
   D111       0.00276   0.00004   0.00000   0.00074   0.00074   0.00350
   D112       3.13918   0.00005   0.00000   0.00092   0.00093   3.14011
   D113      -3.13074   0.00004  -0.00002   0.00110   0.00108  -3.12965
   D114       0.00568   0.00005  -0.00001   0.00129   0.00127   0.00695
   D115      -0.00708  -0.00008   0.00002  -0.00189  -0.00187  -0.00896
   D116       3.13968  -0.00009   0.00001  -0.00207  -0.00206   3.13762
   D117       3.13857  -0.00001   0.00000  -0.00014  -0.00013   3.13843
   D118       0.00215  -0.00003   0.00000  -0.00032  -0.00033   0.00182
   D119       2.14231   0.00154  -0.00021   0.03884   0.03849   2.18080
   D120      -2.03027   0.00017  -0.00003   0.02341   0.02324  -2.00703
   D121       0.10202   0.00173  -0.00009   0.03786   0.03768   0.13970
   D122      -0.83581   0.00386  -0.00026   0.09671   0.09655  -0.73926
   D123       1.27479   0.00249  -0.00008   0.08128   0.08130   1.35609
   D124      -2.87610   0.00405  -0.00014   0.09573   0.09575  -2.78036
   D125       3.12979  -0.00008  -0.00001  -0.00126  -0.00131   3.12848
   D126       0.03449   0.00022  -0.00004   0.00518   0.00512   0.03960
   D127       0.01888   0.00022   0.00001   0.00544   0.00545   0.02433
   D128      -3.07642   0.00052  -0.00001   0.01188   0.01187  -3.06454
   D129      -3.13037   0.00004   0.00000   0.00243   0.00239  -3.12798
   D130       0.02962   0.00011  -0.00001   0.00425   0.00421   0.03382
   D131      -0.01957  -0.00013  -0.00002  -0.00385  -0.00385  -0.02342
   D132       3.14042  -0.00006  -0.00002  -0.00203  -0.00204   3.13839
   D133      -0.00480  -0.00015   0.00000  -0.00288  -0.00289  -0.00770
   D134      -3.13249   0.00004  -0.00001   0.00088   0.00087  -3.13163
   D135       3.09060  -0.00043   0.00003  -0.00930  -0.00929   3.08131
   D136      -0.03709  -0.00024   0.00002  -0.00554  -0.00553  -0.04262
   D137       0.00608  -0.00004   0.00002  -0.00034  -0.00033   0.00576
   D138      -3.13256   0.00004   0.00000   0.00103   0.00104  -3.13152
   D139       3.12922  -0.00012   0.00003  -0.00221  -0.00220   3.12702
   D140      -0.00942  -0.00004   0.00001  -0.00084  -0.00084  -0.01025
   D141      -0.00919  -0.00004   0.00000  -0.00147  -0.00147  -0.01066
   D142      -3.14077   0.00007   0.00000   0.00118   0.00118  -3.13959
   D143       3.11838  -0.00023   0.00001  -0.00526  -0.00524   3.11314
   D144      -0.01319  -0.00012   0.00001  -0.00261  -0.00259  -0.01579
   D145       0.00855   0.00014  -0.00001   0.00308   0.00308   0.01162
   D146       3.14012   0.00003  -0.00001   0.00043   0.00043   3.14055
   D147      -3.13602   0.00007   0.00001   0.00170   0.00170  -3.13431
   D148      -0.00444  -0.00004   0.00001  -0.00095  -0.00094  -0.00539
   D149      -0.76139   0.00161  -0.00027   0.04676   0.04646  -0.71493
   D150       1.29675   0.00157  -0.00015   0.04471   0.04453   1.34128
   D151      -2.85731   0.00128  -0.00001   0.04005   0.04001  -2.81731
   D152       2.30128   0.00131  -0.00031   0.04108   0.04080   2.34209
   D153      -1.92376   0.00126  -0.00020   0.03903   0.03887  -1.88489
   D154       0.20536   0.00097  -0.00005   0.03437   0.03435   0.23971
         Item               Value     Threshold  Converged?
 Maximum Force            0.017929     0.000450     NO 
 RMS     Force            0.003295     0.000300     NO 
 Maximum Displacement     0.796611     0.001800     NO 
 RMS     Displacement     0.195900     0.001200     NO 
 Predicted change in Energy=-2.141781D-02
 Lowest energy point so far.  Saving SCF results.
 GradGradGradGradGradGradGradGradGradGradGradGradGradGradGradGradGradGrad

 Leave Link  103 at Thu Dec 13 10:12:59 2018, MaxMem=   939524096 cpu:         2.3
 (Enter /pbs_home/pkowalski/g09d01/g09/l202.exe)
 Stoichiometry    C29H22F6S2
 Framework group  C1[X(C29H22F6S2)]
 Deg. of freedom   171
 Full point group                 C1      NOp   1
 RotChk:  IX=0 Diff= 3.11D-02
 Largest Abelian subgroup         C1      NOp   1
 Largest concise Abelian subgroup C1      NOp   1
                         Standard orientation:                         
 ---------------------------------------------------------------------
 Center     Atomic      Atomic             Coordinates (Angstroms)
 Number     Number       Type             X           Y           Z
 ---------------------------------------------------------------------
      1         16           0        2.337315   -1.625546    1.610467
      2         16           0       -1.787380   -2.227129   -0.715569
      3          9           0       -2.487056    3.166704   -0.007074
      4          9           0       -1.180232    3.501687   -1.709443
      5          9           0       -0.217247    5.006686    0.277059
      6          9           0       -0.754591    3.494991    1.750188
      7          9           0        1.731718    3.488214   -0.670664
      8          9           0        1.777417    3.000704    1.445500
      9          6           0       -1.486711    0.332099   -0.940891
     10          6           0       -0.795975   -0.887957   -1.109791
     11          6           0        1.092921   -0.451760    1.379082
     12          6           0       -0.728265    1.516675   -0.490245
     13          6           0       -1.237927    2.959487   -0.471467
     14          6           0        0.550442    1.537211    0.031922
     15          6           0       -0.295755    3.695067    0.495766
     16          6           0        1.007226    2.931013    0.343497
     17          6           0        1.466383    0.439933    0.386859
     18          6           0        0.007547   -0.298375    2.389067
     19          6           0        0.392872   -1.166265   -1.957580
     20          6           0        3.339645   -0.953648    0.358606
     21          6           0       -3.199891   -1.234310   -0.422887
     22          6           0       -4.452952   -1.903753   -0.083251
     23          6           0       -5.620839   -1.192514    0.258954
     24          6           0       -4.538363   -3.312908   -0.063177
     25          6           0       -6.800764   -1.854122    0.585206
     26          6           0       -5.714864   -3.970266    0.268945
     27          6           0       -6.862222   -3.245435    0.592016
     28          6           0       -2.911998    0.090690   -0.702600
     29          6           0       -3.988738    1.088802   -0.995283
     30          6           0        4.610373   -1.609078    0.058949
     31          6           0        5.759082   -0.872478   -0.290427
     32          6           0        4.736824   -3.008509    0.156359
     33          6           0        6.965821   -1.512595   -0.557722
     34          6           0        5.943530   -3.643653   -0.110110
     35          6           0        7.065953   -2.900462   -0.476194
     36          6           0        2.737399    0.166708   -0.207960
     37          6           0        3.266814    0.951663   -1.361730
     38          1           0        0.365542    0.317766    3.226537
     39          1           0       -0.336935   -1.255312    2.802074
     40          1           0       -0.869880    0.206337    1.960530
     41          1           0        0.943990   -2.069177   -1.660604
     42          1           0        1.095138   -0.330156   -1.992283
     43          1           0        0.035626   -1.321676   -2.986413
     44          1           0       -5.610980   -0.104114    0.290335
     45          1           0       -3.660782   -3.912393   -0.320828
     46          1           0       -7.683929   -1.264754    0.845834
     47          1           0       -5.735442   -5.063172    0.269719
     48          1           0       -7.790805   -3.760222    0.850267
     49          1           0       -4.730384    0.618823   -1.658392
     50          1           0       -4.528339    1.459357   -0.115374
     51          1           0       -3.604471    1.955180   -1.532671
     52          1           0        5.716927    0.218149   -0.304672
     53          1           0        3.859808   -3.604202    0.429329
     54          1           0        7.843415   -0.914330   -0.817308
     55          1           0        6.006919   -4.732384   -0.034841
     56          1           0        8.015503   -3.399648   -0.684911
     57          1           0        2.472505    1.164462   -2.094128
     58          1           0        3.653128    1.933155   -1.056837
     59          1           0        4.068993    0.422663   -1.887300
 ---------------------------------------------------------------------
 Rotational constants (GHZ):      0.1278078      0.0683024      0.0493333
 Leave Link  202 at Thu Dec 13 10:12:59 2018, MaxMem=   939524096 cpu:         0.0
 (Enter /pbs_home/pkowalski/g09d01/g09/l301.exe)
 Basis read from rwf:  (5D, 7F)
 No pseudopotential information found on rwf file.
 There are   673 symmetry adapted cartesian basis functions of A   symmetry.
 There are   636 symmetry adapted basis functions of A   symmetry.
   636 basis functions,  1103 primitive gaussians,   673 cartesian basis functions
   141 alpha electrons      141 beta electrons
       nuclear repulsion energy      4652.9465836246 Hartrees.
 IExCor= 4134 DFT=T Ex+Corr=M06L ExCW=0 ScaHFX=  0.000000
 ScaDFX=  1.000000  1.000000  1.000000  1.000000 ScalE2=  1.000000  1.000000
 IRadAn=      0 IRanWt=     -1 IRanGd=            0 ICorTp=0 IEmpDi=131
 NAtoms=   59 NActive=   59 NUniq=   59 SFac= 1.00D+00 NAtFMM=   60 NAOKFM=F Big=F
 Integral buffers will be    131072 words long.
 Raffenetti 2 integral format.
 Two-electron integral symmetry is turned on.
 R6Disp:  Grimme-D3 Dispersion energy=       -0.0062383886 Hartrees.
 Nuclear repulsion after empirical dispersion term =     4652.9403452359 Hartrees.
 No density basis found on file   724.
 Leave Link  301 at Thu Dec 13 10:12:59 2018, MaxMem=   939524096 cpu:         0.6
 (Enter /pbs_home/pkowalski/g09d01/g09/l302.exe)
 NPDir=0 NMtPBC=     1 NCelOv=     1 NCel=       1 NClECP=     1 NCelD=      1
         NCelK=      1 NCelE2=     1 NClLst=     1 CellRange=     0.0.
 One-electron integrals computed using PRISM.
 NBasis=   636 RedAO= T EigKep=  2.91D-04  NBF=   636
 NBsUse=   636 1.00D-06 EigRej= -1.00D+00 NBFU=   636
 Precomputing XC quadrature grid using
 IXCGrd= 4 IRadAn=           0 IRanWt=          -1 IRanGd=           0 AccXCQ= 0.00D+00.
 Generated NRdTot=       0 NPtTot=           0 NUsed=           0 NTot=          32
 NSgBfM=   609   616   626   626   635 MxSgAt=    59 MxSgA2=    59.
 Leave Link  302 at Thu Dec 13 10:13:01 2018, MaxMem=   939524096 cpu:        16.3
 (Enter /pbs_home/pkowalski/g09d01/g09/l303.exe)
 DipDrv:  MaxL=1.
 Leave Link  303 at Thu Dec 13 10:13:02 2018, MaxMem=   939524096 cpu:         1.5
 (Enter /pbs_home/pkowalski/g09d01/g09/l401.exe)
 Initial guess from the checkpoint file:  "dae0068freq_open_m06l_air_D3.chk"
 B after Tr=     0.000000    0.000000    0.000000
         Rot=    0.999952   -0.003844   -0.001978    0.008835 Ang=  -1.13 deg.
 Guess basis will be translated and rotated to current coordinates.
 JPrj=2 DoOrth=T DoCkMO=T.
 Generating alternative initial guess.
 ExpMin= 1.22D-01 ExpMax= 9.18D+03 ExpMxC= 1.38D+03 IAcc=1 IRadAn=         1 AccDes= 0.00D+00
 Harris functional with IExCor= 1009 and IRadAn=       1 diagonalized for initial guess.
 HarFok:  IExCor= 1009 AccDes= 0.00D+00 IRadAn=         1 IDoV= 1 UseB2=F ITyADJ=14
 ICtDFT=  3500011 ScaDFX=  1.000000  1.000000  1.000000  1.000000
 FoFCou: FMM=F IPFlag=           0 FMFlag=      100000 FMFlg1=           0
         NFxFlg=           0 DoJE=T BraDBF=F KetDBF=T FulRan=T
         wScrn=  0.000000 ICntrl=     500 IOpCl=  0 I1Cent=   200000004 NGrid=           0
         NMat0=    1 NMatS0=      1 NMatT0=    0 NMatD0=    1 NMtDS0=    0 NMtDT0=    0
 Petite list used in FoFCou.
 Harris En= -2510.26671853477    
 Leave Link  401 at Thu Dec 13 10:13:07 2018, MaxMem=   939524096 cpu:        42.2
 (Enter /pbs_home/pkowalski/g09d01/g09/l502.exe)
 Closed shell SCF:
 Using DIIS extrapolation, IDIIS=  1040.
 Integral symmetry usage will be decided dynamically.
 IVT=     1387805 IEndB=     1387805 NGot=   939524096 MDV=   938606534
 LenX=   938606534 LenY=   938152932
 Requested convergence on RMS density matrix=1.00D-08 within 128 cycles.
 Requested convergence on MAX density matrix=1.00D-06.
 Requested convergence on             energy=1.00D-06.
 No special actions if energy rises.
 Fock matrices will be formed incrementally for  20 cycles.
 Integral accuracy reduced to 1.0D-05 until final iterations.

 Cycle   1  Pass 0  IDiag  1:
 FoFJK:  IHMeth= 1 ICntrl=     500 DoSepK=F KAlg= 0 I1Cent=   0 FoldK=F
 IRaf= 660000000 NMat=   1 IRICut=       1 DoRegI=T DoRafI=F ISym2E= 0.
 FoFCou: FMM=F IPFlag=           0 FMFlag=      100000 FMFlg1=           0
         NFxFlg=           0 DoJE=T BraDBF=F KetDBF=F FulRan=T
         wScrn=  0.000000 ICntrl=     500 IOpCl=  0 I1Cent=           0 NGrid=           0
         NMat0=    1 NMatS0=      1 NMatT0=    0 NMatD0=    1 NMtDS0=    0 NMtDT0=    0
 Symmetry not used in FoFCou.
 E= -2511.90133207631    
 DIIS: error= 1.07D-02 at cycle   1 NSaved=   1.
 NSaved= 1 IEnMin= 1 EnMin= -2511.90133207631     IErMin= 1 ErrMin= 1.07D-02
 ErrMax= 1.07D-02  0.00D+00 EMaxC= 1.00D-01 BMatC= 8.65D-02 BMatP= 8.65D-02
 IDIUse=3 WtCom= 8.93D-01 WtEn= 1.07D-01
 Coeff-Com:  0.100D+01
 Coeff-En:   0.100D+01
 Coeff:      0.100D+01
 Recover alternate guess density for next cycle.
 RMSDP=2.78D-03 MaxDP=9.84D-02              OVMax= 0.00D+00

 Cycle   2  Pass 0  IDiag  1:
 RMSU=  2.77D-03    CP:  1.02D+00
 E= -2511.25322697962     Delta-E=        0.648105096691 Rises=F Damp=F
 Switch densities from cycles 1 and 2 for lowest energy.
 DIIS: error= 2.73D-02 at cycle   2 NSaved=   2.
 NSaved= 2 IEnMin= 1 EnMin= -2511.90133207631     IErMin= 1 ErrMin= 1.07D-02
 ErrMax= 2.73D-02  0.00D+00 EMaxC= 1.00D+00 BMatC= 7.53D-01 BMatP= 8.65D-02
 IDIUse=1 WtCom= 1.00D+00 WtEn= 0.00D+00
 Coeff-Com:  0.901D+00 0.992D-01
 Coeff:      0.901D+00 0.992D-01
 Gap=     0.148 Goal=   None    Shift=    0.000
 RMSDP=1.04D-03 MaxDP=3.86D-02 DE= 6.48D-01 OVMax= 1.73D-01

 Cycle   3  Pass 0  IDiag  1:
 RMSU=  1.02D-03    CP:  9.96D-01  6.42D-02
 E= -2512.02412468668     Delta-E=       -0.770897707064 Rises=F Damp=F
 DIIS: error= 3.61D-03 at cycle   3 NSaved=   3.
 NSaved= 3 IEnMin= 3 EnMin= -2512.02412468668     IErMin= 3 ErrMin= 3.61D-03
 ErrMax= 3.61D-03  0.00D+00 EMaxC= 1.00D+00 BMatC= 2.10D-02 BMatP= 8.65D-02
 IDIUse=1 WtCom= 1.00D+00 WtEn= 0.00D+00
 Coeff-Com:  0.441D-01 0.124D+00 0.832D+00
 Coeff:      0.441D-01 0.124D+00 0.832D+00
 Gap=     0.087 Goal=   None    Shift=    0.000
 RMSDP=5.97D-04 MaxDP=2.88D-02 DE=-7.71D-01 OVMax= 8.64D-02

 Cycle   4  Pass 0  IDiag  1:
 RMSU=  5.14D-04    CP:  9.95D-01  1.28D-01  7.61D-01
 E= -2512.03291264184     Delta-E=       -0.008787955161 Rises=F Damp=F
 DIIS: error= 3.88D-03 at cycle   4 NSaved=   4.
 NSaved= 4 IEnMin= 4 EnMin= -2512.03291264184     IErMin= 3 ErrMin= 3.61D-03
 ErrMax= 3.88D-03  0.00D+00 EMaxC= 1.00D+00 BMatC= 1.21D-02 BMatP= 2.10D-02
 IDIUse=1 WtCom= 1.00D+00 WtEn= 0.00D+00
 Coeff-Com:  0.515D-02 0.622D-01 0.551D+00 0.381D+00
 Coeff:      0.515D-02 0.622D-01 0.551D+00 0.381D+00
 Gap=     0.090 Goal=   None    Shift=    0.000
 RMSDP=3.58D-04 MaxDP=1.67D-02 DE=-8.79D-03 OVMax= 5.39D-02

 Cycle   5  Pass 0  IDiag  1:
 RMSU=  1.61D-04    CP:  9.96D-01  1.15D-01  8.63D-01  4.18D-01
 E= -2512.04594360656     Delta-E=       -0.013030964716 Rises=F Damp=F
 DIIS: error= 9.12D-04 at cycle   5 NSaved=   5.
 NSaved= 5 IEnMin= 5 EnMin= -2512.04594360656     IErMin= 5 ErrMin= 9.12D-04
 ErrMax= 9.12D-04  0.00D+00 EMaxC= 1.00D+00 BMatC= 1.50D-03 BMatP= 1.21D-02
 IDIUse=1 WtCom= 1.00D+00 WtEn= 0.00D+00
 Coeff-Com: -0.129D-02 0.168D-01 0.228D+00 0.272D+00 0.485D+00
 Coeff:     -0.129D-02 0.168D-01 0.228D+00 0.272D+00 0.485D+00
 Gap=     0.087 Goal=   None    Shift=    0.000
 RMSDP=1.04D-04 MaxDP=6.77D-03 DE=-1.30D-02 OVMax= 1.47D-02

 Cycle   6  Pass 0  IDiag  1:
 RMSU=  5.22D-05    CP:  9.96D-01  1.14D-01  8.59D-01  4.94D-01  4.96D-01
 E= -2512.04745201340     Delta-E=       -0.001508406839 Rises=F Damp=F
 DIIS: error= 2.77D-04 at cycle   6 NSaved=   6.
 NSaved= 6 IEnMin= 6 EnMin= -2512.04745201340     IErMin= 6 ErrMin= 2.77D-04
 ErrMax= 2.77D-04  0.00D+00 EMaxC= 1.00D+00 BMatC= 1.73D-04 BMatP= 1.50D-03
 IDIUse=1 WtCom= 1.00D+00 WtEn= 0.00D+00
 Coeff-Com: -0.300D-03 0.273D-02 0.826D-01 0.133D+00 0.315D+00 0.467D+00
 Coeff:     -0.300D-03 0.273D-02 0.826D-01 0.133D+00 0.315D+00 0.467D+00
 Gap=     0.087 Goal=   None    Shift=    0.000
 RMSDP=3.12D-05 MaxDP=2.22D-03 DE=-1.51D-03 OVMax= 2.71D-03

 Cycle   7  Pass 0  IDiag  1:
 RMSU=  1.73D-05    CP:  9.96D-01  1.13D-01  8.60D-01  4.95D-01  5.66D-01
                    CP:  5.60D-01
 E= -2512.04760153863     Delta-E=       -0.000149525235 Rises=F Damp=F
 DIIS: error= 9.04D-05 at cycle   7 NSaved=   7.
 NSaved= 7 IEnMin= 7 EnMin= -2512.04760153863     IErMin= 7 ErrMin= 9.04D-05
 ErrMax= 9.04D-05  0.00D+00 EMaxC= 1.00D+00 BMatC= 1.32D-05 BMatP= 1.73D-04
 IDIUse=1 WtCom= 1.00D+00 WtEn= 0.00D+00
 Coeff-Com: -0.136D-03 0.213D-03 0.301D-01 0.577D-01 0.150D+00 0.279D+00
 Coeff-Com:  0.483D+00
 Coeff:     -0.136D-03 0.213D-03 0.301D-01 0.577D-01 0.150D+00 0.279D+00
 Coeff:      0.483D+00
 Gap=     0.087 Goal=   None    Shift=    0.000
 RMSDP=1.22D-05 MaxDP=7.74D-04 DE=-1.50D-04 OVMax= 1.59D-03

 Cycle   8  Pass 0  IDiag  1:
 RMSU=  8.70D-06    CP:  9.96D-01  1.13D-01  8.59D-01  4.98D-01  5.67D-01
                    CP:  5.88D-01  5.27D-01
 E= -2512.04761581858     Delta-E=       -0.000014279946 Rises=F Damp=F
 DIIS: error= 5.98D-05 at cycle   8 NSaved=   8.
 NSaved= 8 IEnMin= 8 EnMin= -2512.04761581858     IErMin= 8 ErrMin= 5.98D-05
 ErrMax= 5.98D-05  0.00D+00 EMaxC= 1.00D+00 BMatC= 4.59D-06 BMatP= 1.32D-05
 IDIUse=1 WtCom= 1.00D+00 WtEn= 0.00D+00
 Coeff-Com: -0.983D-04-0.197D-03 0.108D-01 0.243D-01 0.677D-01 0.142D+00
 Coeff-Com:  0.372D+00 0.384D+00
 Coeff:     -0.983D-04-0.197D-03 0.108D-01 0.243D-01 0.677D-01 0.142D+00
 Coeff:      0.372D+00 0.384D+00
 Gap=     0.087 Goal=   None    Shift=    0.000
 RMSDP=5.44D-06 MaxDP=3.64D-04 DE=-1.43D-05 OVMax= 7.91D-04

 Initial convergence to 1.0D-05 achieved.  Increase integral accuracy.
 Cycle   9  Pass 1  IDiag  1:
 E= -2512.04435615637     Delta-E=        0.003259662208 Rises=F Damp=F
 DIIS: error= 1.50D-04 at cycle   1 NSaved=   1.
 NSaved= 1 IEnMin= 1 EnMin= -2512.04435615637     IErMin= 1 ErrMin= 1.50D-04
 ErrMax= 1.50D-04  0.00D+00 EMaxC= 1.00D+00 BMatC= 5.90D-05 BMatP= 5.90D-05
 IDIUse=1 WtCom= 1.00D+00 WtEn= 0.00D+00
 Coeff-Com:  0.100D+01
 Coeff:      0.100D+01
 Gap=     0.087 Goal=   None    Shift=    0.000
 RMSDP=5.44D-06 MaxDP=3.64D-04 DE= 3.26D-03 OVMax= 1.17D-03

 Cycle  10  Pass 1  IDiag  1:
 RMSU=  1.87D-04    CP:  1.00D+00
 E= -2512.04441623419     Delta-E=       -0.000060077823 Rises=F Damp=F
 DIIS: error= 6.00D-05 at cycle   2 NSaved=   2.
 NSaved= 2 IEnMin= 2 EnMin= -2512.04441623419     IErMin= 2 ErrMin= 6.00D-05
 ErrMax= 6.00D-05  0.00D+00 EMaxC= 1.00D+00 BMatC= 5.81D-06 BMatP= 5.90D-05
 IDIUse=1 WtCom= 1.00D+00 WtEn= 0.00D+00
 Coeff-Com:  0.143D+00 0.857D+00
 Coeff:      0.143D+00 0.857D+00
 Gap=     0.087 Goal=   None    Shift=    0.000
 RMSDP=1.34D-05 MaxDP=1.09D-03 DE=-6.01D-05 OVMax= 1.83D-03

 Cycle  11  Pass 1  IDiag  1:
 RMSU=  1.34D-05    CP:  1.00D+00  1.00D+00
 E= -2512.04440779225     Delta-E=        0.000008441946 Rises=F Damp=F
 DIIS: error= 9.44D-05 at cycle   3 NSaved=   3.
 NSaved= 3 IEnMin= 2 EnMin= -2512.04441623419     IErMin= 2 ErrMin= 6.00D-05
 ErrMax= 9.44D-05  0.00D+00 EMaxC= 1.00D+00 BMatC= 1.28D-05 BMatP= 5.81D-06
 IDIUse=1 WtCom= 1.00D+00 WtEn= 0.00D+00
 Coeff-Com:  0.228D-01 0.595D+00 0.382D+00
 Coeff:      0.228D-01 0.595D+00 0.382D+00
 Gap=     0.087 Goal=   None    Shift=    0.000
 RMSDP=1.01D-05 MaxDP=6.45D-04 DE= 8.44D-06 OVMax= 1.44D-03

 Cycle  12  Pass 1  IDiag  1:
 RMSU=  4.57D-06    CP:  1.00D+00  1.00D+00  3.32D-01
 E= -2512.04442127416     Delta-E=       -0.000013481909 Rises=F Damp=F
 DIIS: error= 3.36D-05 at cycle   4 NSaved=   4.
 NSaved= 4 IEnMin= 4 EnMin= -2512.04442127416     IErMin= 4 ErrMin= 3.36D-05
 ErrMax= 3.36D-05  0.00D+00 EMaxC= 1.00D+00 BMatC= 1.09D-06 BMatP= 5.81D-06
 IDIUse=1 WtCom= 1.00D+00 WtEn= 0.00D+00
 Coeff-Com:  0.427D-02 0.345D+00 0.269D+00 0.381D+00
 Coeff:      0.427D-02 0.345D+00 0.269D+00 0.381D+00
 Gap=     0.087 Goal=   None    Shift=    0.000
 RMSDP=3.15D-06 MaxDP=1.69D-04 DE=-1.35D-05 OVMax= 4.78D-04

 Cycle  13  Pass 1  IDiag  1:
 RMSU=  1.86D-06    CP:  1.00D+00  1.00D+00  4.18D-01  5.06D-01
 E= -2512.04442243030     Delta-E=       -0.000001156149 Rises=F Damp=F
 DIIS: error= 9.38D-06 at cycle   5 NSaved=   5.
 NSaved= 5 IEnMin= 5 EnMin= -2512.04442243030     IErMin= 5 ErrMin= 9.38D-06
 ErrMax= 9.38D-06  0.00D+00 EMaxC= 1.00D+00 BMatC= 1.17D-07 BMatP= 1.09D-06
 IDIUse=1 WtCom= 1.00D+00 WtEn= 0.00D+00
 Coeff-Com: -0.199D-02 0.108D+00 0.105D+00 0.264D+00 0.525D+00
 Coeff:     -0.199D-02 0.108D+00 0.105D+00 0.264D+00 0.525D+00
 Gap=     0.087 Goal=   None    Shift=    0.000
 RMSDP=9.18D-07 MaxDP=5.42D-05 DE=-1.16D-06 OVMax= 1.10D-04

 Cycle  14  Pass 1  IDiag  1:
 RMSU=  6.94D-07    CP:  1.00D+00  1.00D+00  4.23D-01  5.48D-01  6.96D-01
 E= -2512.04442254091     Delta-E=       -0.000000110606 Rises=F Damp=F
 DIIS: error= 4.23D-06 at cycle   6 NSaved=   6.
 NSaved= 6 IEnMin= 6 EnMin= -2512.04442254091     IErMin= 6 ErrMin= 4.23D-06
 ErrMax= 4.23D-06  0.00D+00 EMaxC= 1.00D+00 BMatC= 1.53D-08 BMatP= 1.17D-07
 IDIUse=1 WtCom= 1.00D+00 WtEn= 0.00D+00
 Coeff-Com: -0.167D-02 0.312D-01 0.384D-01 0.131D+00 0.340D+00 0.461D+00
 Coeff:     -0.167D-02 0.312D-01 0.384D-01 0.131D+00 0.340D+00 0.461D+00
 Gap=     0.087 Goal=   None    Shift=    0.000
 RMSDP=3.70D-07 MaxDP=1.71D-05 DE=-1.11D-07 OVMax= 4.60D-05

 Cycle  15  Pass 1  IDiag  1:
 RMSU=  2.51D-07    CP:  1.00D+00  1.00D+00  4.24D-01  5.65D-01  7.17D-01
                    CP:  6.30D-01
 E= -2512.04442255604     Delta-E=       -0.000000015130 Rises=F Damp=F
 DIIS: error= 2.25D-06 at cycle   7 NSaved=   7.
 NSaved= 7 IEnMin= 7 EnMin= -2512.04442255604     IErMin= 7 ErrMin= 2.25D-06
 ErrMax= 2.25D-06  0.00D+00 EMaxC= 1.00D+00 BMatC= 2.43D-09 BMatP= 1.53D-08
 IDIUse=1 WtCom= 1.00D+00 WtEn= 0.00D+00
 Coeff-Com: -0.831D-03 0.444D-02 0.966D-02 0.497D-01 0.151D+00 0.313D+00
 Coeff-Com:  0.473D+00
 Coeff:     -0.831D-03 0.444D-02 0.966D-02 0.497D-01 0.151D+00 0.313D+00
 Coeff:      0.473D+00
 Gap=     0.087 Goal=   None    Shift=    0.000
 RMSDP=1.31D-07 MaxDP=7.74D-06 DE=-1.51D-08 OVMax= 1.79D-05

 Cycle  16  Pass 1  IDiag  1:
 RMSU=  8.83D-08    CP:  1.00D+00  1.00D+00  4.24D-01  5.72D-01  7.15D-01
                    CP:  6.54D-01  6.40D-01
 E= -2512.04442255855     Delta-E=       -0.000000002512 Rises=F Damp=F
 DIIS: error= 8.01D-07 at cycle   8 NSaved=   8.
 NSaved= 8 IEnMin= 8 EnMin= -2512.04442255855     IErMin= 8 ErrMin= 8.01D-07
 ErrMax= 8.01D-07  0.00D+00 EMaxC= 1.00D+00 BMatC= 3.50D-10 BMatP= 2.43D-09
 IDIUse=1 WtCom= 1.00D+00 WtEn= 0.00D+00
 Coeff-Com: -0.335D-03-0.113D-02 0.132D-02 0.161D-01 0.561D-01 0.150D+00
 Coeff-Com:  0.319D+00 0.460D+00
 Coeff:     -0.335D-03-0.113D-02 0.132D-02 0.161D-01 0.561D-01 0.150D+00
 Coeff:      0.319D+00 0.460D+00
 Gap=     0.087 Goal=   None    Shift=    0.000
 RMSDP=6.02D-08 MaxDP=3.89D-06 DE=-2.51D-09 OVMax= 9.20D-06

 Cycle  17  Pass 1  IDiag  1:
 RMSU=  3.90D-08    CP:  1.00D+00  1.00D+00  4.24D-01  5.72D-01  7.22D-01
                    CP:  6.61D-01  6.52D-01  5.12D-01
 E= -2512.04442255864     Delta-E=       -0.000000000087 Rises=F Damp=F
 DIIS: error= 2.42D-07 at cycle   9 NSaved=   9.
 NSaved= 9 IEnMin= 9 EnMin= -2512.04442255864     IErMin= 9 ErrMin= 2.42D-07
 ErrMax= 2.42D-07  0.00D+00 EMaxC= 1.00D+00 BMatC= 6.12D-11 BMatP= 3.50D-10
 IDIUse=1 WtCom= 1.00D+00 WtEn= 0.00D+00
 Coeff-Com: -0.996D-04-0.147D-02-0.671D-03 0.293D-02 0.141D-01 0.523D-01
 Coeff-Com:  0.141D+00 0.323D+00 0.469D+00
 Coeff:     -0.996D-04-0.147D-02-0.671D-03 0.293D-02 0.141D-01 0.523D-01
 Coeff:      0.141D+00 0.323D+00 0.469D+00
 Gap=     0.087 Goal=   None    Shift=    0.000
 RMSDP=2.55D-08 MaxDP=2.18D-06 DE=-8.73D-11 OVMax= 5.42D-06

 Cycle  18  Pass 1  IDiag  1:
 RMSU=  1.49D-08    CP:  1.00D+00  1.00D+00  4.24D-01  5.72D-01  7.23D-01
                    CP:  6.62D-01  6.55D-01  5.97D-01  5.09D-01
 E= -2512.04442255866     Delta-E=       -0.000000000018 Rises=F Damp=F
 DIIS: error= 1.20D-07 at cycle  10 NSaved=  10.
 NSaved=10 IEnMin=10 EnMin= -2512.04442255866     IErMin=10 ErrMin= 1.20D-07
 ErrMax= 1.20D-07  0.00D+00 EMaxC= 1.00D+00 BMatC= 1.36D-11 BMatP= 6.12D-11
 IDIUse=1 WtCom= 1.00D+00 WtEn= 0.00D+00
 Coeff-Com: -0.824D-05-0.890D-03-0.744D-03-0.851D-03-0.561D-04 0.108D-01
 Coeff-Com:  0.446D-01 0.153D+00 0.349D+00 0.446D+00
 Coeff:     -0.824D-05-0.890D-03-0.744D-03-0.851D-03-0.561D-04 0.108D-01
 Coeff:      0.446D-01 0.153D+00 0.349D+00 0.446D+00
 Gap=     0.087 Goal=   None    Shift=    0.000
 RMSDP=9.59D-09 MaxDP=8.19D-07 DE=-1.82D-11 OVMax= 2.05D-06

 SCF Done:  E(RM06L) =  -2512.04442256     A.U. after   18 cycles
            NFock= 18  Conv=0.96D-08     -V/T= 2.0064
 KE= 2.495977965265D+03 PE=-1.520915234911D+04 EE= 5.548189616051D+03
 Leave Link  502 at Thu Dec 13 10:20:49 2018, MaxMem=   939524096 cpu:      3680.5
 (Enter /pbs_home/pkowalski/g09d01/g09/l701.exe)
 Compute integral first derivatives.
 ... and contract with generalized density number  0.
 R6Disp: Adding Grimme-D3 dispersion energy 1st derivatives to the gradient.
 Leave Link  701 at Thu Dec 13 10:20:50 2018, MaxMem=   939524096 cpu:         6.1
 (Enter /pbs_home/pkowalski/g09d01/g09/l702.exe)
 L702 exits ... SP integral derivatives will be done elsewhere.
 Leave Link  702 at Thu Dec 13 10:20:50 2018, MaxMem=   939524096 cpu:         0.2
 (Enter /pbs_home/pkowalski/g09d01/g09/l703.exe)
 Compute integral first derivatives, UseDBF=F ICtDFT=           0.
 Integral derivatives from FoFJK, PRISM(SPDF).
 Calling FoFJK, ICntrl=      2527 FMM=F ISym2X=0 I1Cent= 0 IOpClX= 0 NMat=1 NMatS=1 NMatT=0.
 FoFJK:  IHMeth= 1 ICntrl=    2527 DoSepK=F KAlg= 0 I1Cent=   0 FoldK=F
 IRaf=         0 NMat=   1 IRICut=       1 DoRegI=T DoRafI=F ISym2E= 0.
 FoFCou: FMM=F IPFlag=           0 FMFlag=      100000 FMFlg1=         800
         NFxFlg=           0 DoJE=F BraDBF=F KetDBF=F FulRan=T
         wScrn=  0.000000 ICntrl=    2527 IOpCl=  0 I1Cent=           0 NGrid=           0
         NMat0=    1 NMatS0=      1 NMatT0=    0 NMatD0=    1 NMtDS0=    0 NMtDT0=    0
 Symmetry not used in FoFCou.
 Leave Link  703 at Thu Dec 13 10:23:01 2018, MaxMem=   939524096 cpu:      1042.1
 (Enter /pbs_home/pkowalski/g09d01/g09/l716.exe)
 Dipole        =-2.58804890D-01-1.41782417D+00-4.34827375D-01
 ***** Axes restored to original set *****
 -------------------------------------------------------------------
 Center     Atomic                   Forces (Hartrees/Bohr)
 Number     Number              X              Y              Z
 -------------------------------------------------------------------
      1       16          -0.003533947   -0.000479097    0.000169524
      2       16          -0.000125783   -0.000331931    0.000495940
      3        9          -0.005936481   -0.005196840   -0.001660350
      4        9          -0.000524024    0.002363092   -0.001624763
      5        9           0.000947555    0.001922122   -0.002497907
      6        9          -0.000052869    0.000865064    0.001985453
      7        9          -0.000384257    0.000076708   -0.001869764
      8        9           0.000023676   -0.000580780    0.001128913
      9        6           0.004869799   -0.010845578    0.020366540
     10        6          -0.009262160    0.004768978   -0.010858556
     11        6           0.009734509    0.002857319    0.007504657
     12        6           0.002882894    0.008270713   -0.005076122
     13        6           0.001842986   -0.002738695    0.001008789
     14        6           0.000137643   -0.001624658   -0.007392844
     15        6           0.000535866   -0.003965107    0.000648524
     16        6           0.001411671    0.001967845   -0.000367001
     17        6          -0.014422712   -0.004318169    0.000249575
     18        6          -0.002115195   -0.001520777   -0.006297313
     19        6           0.003456259    0.002157776    0.005499155
     20        6          -0.001608259    0.005762301   -0.001104541
     21        6           0.002674678   -0.003445881   -0.007107310
     22        6          -0.002137194   -0.000214241   -0.000008855
     23        6          -0.000150920    0.001279990    0.000983629
     24        6           0.001384652    0.000321270   -0.000844864
     25        6          -0.000777145    0.000383362    0.000476268
     26        6          -0.000704507   -0.000796289   -0.000021956
     27        6           0.000023380    0.000181965    0.000054791
     28        6           0.003281768    0.005889827    0.001389712
     29        6           0.000639621   -0.000369492    0.000655105
     30        6           0.002522500   -0.000292912   -0.000651762
     31        6          -0.001102935    0.000171187    0.000740502
     32        6          -0.001894854   -0.000083456   -0.000771137
     33        6           0.000631439    0.000751771   -0.000500153
     34        6           0.000786591   -0.000965945    0.000030015
     35        6           0.000104594   -0.000084775    0.000087436
     36        6           0.003519300   -0.004543320    0.001981990
     37        6          -0.000330780   -0.001148061    0.000396944
     38        1          -0.001046675    0.000697630    0.001578987
     39        1           0.000790830   -0.000676254   -0.000477342
     40        1           0.000153640    0.000116794    0.000010708
     41        1           0.000389165    0.000327076    0.001131315
     42        1          -0.000843417    0.000400579   -0.000913295
     43        1           0.000668510   -0.001521951   -0.001050903
     44        1          -0.000548504   -0.002076978    0.000743214
     45        1          -0.000219738    0.000174729    0.000174611
     46        1           0.000285515   -0.000374881   -0.000111454
     47        1          -0.000055949    0.000482314    0.000097857
     48        1           0.000379912    0.000138822   -0.000169989
     49        1          -0.001113798   -0.000435932    0.001815255
     50        1           0.001444715    0.002722675    0.001099459
     51        1           0.001645656    0.001833094   -0.001102197
     52        1          -0.000634631    0.000500526   -0.000464988
     53        1           0.000602416    0.000231940   -0.000223492
     54        1          -0.000405418   -0.000316954    0.000026439
     55        1           0.000073890    0.000437137    0.000018663
     56        1          -0.000390732    0.000189089    0.000075684
     57        1           0.000106824    0.001048617    0.000501534
     58        1           0.001504650    0.000435376    0.000798946
     59        1           0.000865774   -0.000778736   -0.000757274
 -------------------------------------------------------------------
 Cartesian Forces:  Max     0.020366540 RMS     0.003219110
 Leave Link  716 at Thu Dec 13 10:23:01 2018, MaxMem=   939524096 cpu:         0.3
 (Enter /pbs_home/pkowalski/g09d01/g09/l103.exe)

 GradGradGradGradGradGradGradGradGradGradGradGradGradGradGradGradGradGrad
 Berny optimization.
 Using GEDIIS/GDIIS optimizer.
 FormGI is forming the generalized inverse of G from B-inverse, IUseBI=4.
 GSVD:  received Info=                   1 from GESDD.
 Internal  Forces:  Max     0.011059881 RMS     0.002223253
 Search for a local minimum.
 Step number   6 out of a maximum of  337
 All quantities printed in internal units (Hartrees-Bohrs-Radians)
 RMS Force = .22233D-02 SwitMx=.10000D-02 MixMth= 1
 Mixed Optimization -- RFO/linear search
 Update second derivatives using D2CorX and points    4    5    6
 DE= -1.84D-02 DEPred=-2.14D-02 R= 8.59D-01
 TightC=F SS=  1.41D+00  RLast= 7.74D-01 DXNew= 7.1352D-01 2.3226D+00
 Trust test= 8.59D-01 RLast= 7.74D-01 DXMaxT set to 7.14D-01
 ITU=  1  0 -1  1  1  0
 Use linear search instead of GDIIS.
     Eigenvalues ---    0.00251   0.00443   0.00535   0.00663   0.00693
     Eigenvalues ---    0.00722   0.00745   0.00760   0.00852   0.00870
     Eigenvalues ---    0.00895   0.00900   0.00938   0.00992   0.01080
     Eigenvalues ---    0.01093   0.01195   0.01259   0.01355   0.01407
     Eigenvalues ---    0.01413   0.01532   0.01595   0.01736   0.01879
     Eigenvalues ---    0.01918   0.01958   0.01966   0.01989   0.02019
     Eigenvalues ---    0.02036   0.02081   0.02089   0.02137   0.02144
     Eigenvalues ---    0.02155   0.02156   0.02170   0.02173   0.02192
     Eigenvalues ---    0.02218   0.02851   0.04858   0.05191   0.06580
     Eigenvalues ---    0.06773   0.06882   0.07007   0.07103   0.07382
     Eigenvalues ---    0.07415   0.07488   0.07608   0.08008   0.09285
     Eigenvalues ---    0.09499   0.10352   0.11076   0.11934   0.12336
     Eigenvalues ---    0.13713   0.14585   0.15819   0.15983   0.15997
     Eigenvalues ---    0.15998   0.15998   0.15999   0.15999   0.16000
     Eigenvalues ---    0.16000   0.16000   0.16000   0.16000   0.16000
     Eigenvalues ---    0.16000   0.16000   0.16000   0.16000   0.16000
     Eigenvalues ---    0.16004   0.16034   0.16054   0.16963   0.18221
     Eigenvalues ---    0.21999   0.22000   0.22002   0.22012   0.22764
     Eigenvalues ---    0.23087   0.23469   0.23497   0.23603   0.23911
     Eigenvalues ---    0.24045   0.24429   0.24543   0.24688   0.24706
     Eigenvalues ---    0.24847   0.24900   0.24954   0.24979   0.24996
     Eigenvalues ---    0.25018   0.25162   0.25690   0.26385   0.26952
     Eigenvalues ---    0.27412   0.28453   0.28957   0.29315   0.30223
     Eigenvalues ---    0.30545   0.30672   0.31420   0.31552   0.31785
     Eigenvalues ---    0.32175   0.32201   0.32391   0.32554   0.32575
     Eigenvalues ---    0.32581   0.32592   0.32606   0.32613   0.32620
     Eigenvalues ---    0.32673   0.32702   0.32775   0.32898   0.33076
     Eigenvalues ---    0.33267   0.33290   0.33602   0.34043   0.35652
     Eigenvalues ---    0.35676   0.35690   0.35700   0.35706   0.35730
     Eigenvalues ---    0.35798   0.36115   0.36256   0.37813   0.40578
     Eigenvalues ---    0.40705   0.41085   0.41158   0.43816   0.44288
     Eigenvalues ---    0.44713   0.45610   0.45902   0.45952   0.46021
     Eigenvalues ---    0.46526   0.47074   0.47504   0.48243   0.48328
     Eigenvalues ---    0.48498   0.49030   0.49595   0.50624   0.52333
     Eigenvalues ---    1.28929
 RFO step:  Lambda=-2.10119209D-02 EMin= 2.51143626D-03
 Quartic linear search produced a step of  0.68610.
 Iteration  1 RMS(Cart)=  0.28597290 RMS(Int)=  0.01769466
 Iteration  2 RMS(Cart)=  0.07808668 RMS(Int)=  0.00205832
 Iteration  3 RMS(Cart)=  0.00414978 RMS(Int)=  0.00167314
 Iteration  4 RMS(Cart)=  0.00001197 RMS(Int)=  0.00167314
 Iteration  5 RMS(Cart)=  0.00000008 RMS(Int)=  0.00167314
 ITry= 1 IFail=0 DXMaxC= 1.44D+00 DCOld= 1.00D+10 DXMaxT= 7.14D-01 DXLimC= 3.00D+00 Rises=F
 Variable       Old X    -DE/DX   Delta X   Delta X   Delta X     New X
                                 (Linear)    (Quad)   (Total)
    R1        3.26208  -0.00110  -0.00200  -0.00912  -0.00994   3.25214
    R2        3.28577   0.00144   0.01132  -0.01022  -0.00002   3.28575
    R3        3.23562   0.00031  -0.00426  -0.00337  -0.00752   3.22810
    R4        3.30920   0.00034   0.00328  -0.00111  -0.00005   3.30915
    R5        2.54863   0.00409   0.00810  -0.00334   0.00475   2.55338
    R6        2.55630   0.00250   0.00890  -0.00530   0.00360   2.55990
    R7        2.51720   0.00220   0.00987  -0.00883   0.00104   2.51824
    R8        2.55228   0.00166   0.00867  -0.00761   0.00107   2.55334
    R9        2.57993   0.00113   0.00713  -0.00591   0.00122   2.58116
   R10        2.54410   0.00097   0.00788  -0.00860  -0.00072   2.54338
   R11        2.66859  -0.00693  -0.00337  -0.02912  -0.03042   2.63817
   R12        2.79113  -0.00804   0.02670  -0.06738  -0.04068   2.75045
   R13        2.76863  -0.00728   0.00513  -0.02977  -0.02305   2.74558
   R14        2.80900   0.00001   0.00216   0.00012   0.00228   2.81127
   R15        2.61787  -0.00115   0.02433  -0.03350  -0.00766   2.61021
   R16        2.81666  -0.00200  -0.00571  -0.00098  -0.00669   2.80998
   R17        2.89184  -0.00667   0.00496  -0.02283  -0.01763   2.87422
   R18        2.61040  -0.00714  -0.00798  -0.02101  -0.02824   2.58217
   R19        2.90570   0.00062   0.00108   0.01049   0.01118   2.91688
   R20        2.83359   0.00197  -0.00206   0.00522   0.00351   2.83710
   R21        2.78306  -0.00151   0.00960  -0.01882  -0.00922   2.77384
   R22        2.86885   0.00086  -0.00183   0.01111   0.00842   2.87727
   R23        2.70168   0.00183   0.01584  -0.01522   0.00059   2.70227
   R24        2.07797   0.00126   0.00374  -0.00024   0.00350   2.08147
   R25        2.07437   0.00019   0.00122  -0.00158  -0.00036   2.07402
   R26        2.07720  -0.00007   0.00156  -0.00260  -0.00104   2.07616
   R27        2.07627   0.00013   0.00048  -0.00024   0.00024   2.07651
   R28        2.06444  -0.00029   0.00074   0.00234   0.00307   2.06752
   R29        2.07894   0.00086   0.00234  -0.00042   0.00193   2.08086
   R30        2.76064   0.00039   0.01136  -0.01307  -0.00170   2.75893
   R31        2.63134  -0.00722   0.00421  -0.01523  -0.01258   2.61875
   R32        2.76034   0.00267   0.00657  -0.00070   0.00587   2.76620
   R33        2.61626   0.00335   0.00096   0.01130   0.01117   2.62743
   R34        2.66372   0.00115   0.00039   0.00258   0.00297   2.66670
   R35        2.66807  -0.00019  -0.00050   0.00008  -0.00042   2.66766
   R36        2.62963   0.00021  -0.00040   0.00031  -0.00008   2.62955
   R37        2.05772  -0.00201   0.00011  -0.00462  -0.00452   2.05320
   R38        2.62296   0.00058   0.00023   0.00045   0.00068   2.62364
   R39        2.06656  -0.00031  -0.00068   0.00062  -0.00006   2.06651
   R40        2.63179  -0.00032   0.00004  -0.00087  -0.00083   2.63097
   R41        2.06600  -0.00047  -0.00123   0.00057  -0.00066   2.06534
   R42        2.63628  -0.00022   0.00017  -0.00035  -0.00018   2.63610
   R43        2.06566  -0.00048  -0.00132   0.00060  -0.00072   2.06494
   R44        2.06488  -0.00043  -0.00102   0.00037  -0.00065   2.06423
   R45        2.82908   0.00047   0.00012   0.00080   0.00092   2.83000
   R46        2.07924  -0.00025   0.00213  -0.00325  -0.00112   2.07812
   R47        2.07244   0.00099   0.00208  -0.00011   0.00197   2.07440
   R48        2.05890   0.00260  -0.00041   0.00470   0.00429   2.06319
   R49        2.66188  -0.00118   0.00309  -0.00640  -0.00330   2.65858
   R50        2.66169  -0.00005  -0.00063   0.00038  -0.00024   2.66145
   R51        2.63033  -0.00014   0.00053  -0.00142  -0.00090   2.62944
   R52        2.06270   0.00047  -0.00252   0.00503   0.00251   2.06521
   R53        2.62567   0.00088   0.00086   0.00071   0.00158   2.62724
   R54        2.06881  -0.00067  -0.00114   0.00001  -0.00113   2.06769
   R55        2.63402   0.00029  -0.00021   0.00084   0.00063   2.63464
   R56        2.06618  -0.00051  -0.00116   0.00043  -0.00074   2.06545
   R57        2.63628   0.00032  -0.00091   0.00202   0.00111   2.63738
   R58        2.06579  -0.00044  -0.00109   0.00052  -0.00056   2.06523
   R59        2.06525  -0.00044  -0.00112   0.00047  -0.00065   2.06460
   R60        2.82046  -0.00013  -0.00290   0.00119  -0.00171   2.81875
   R61        2.08094  -0.00012   0.00217  -0.00333  -0.00116   2.07978
   R62        2.07485   0.00123   0.00268   0.00073   0.00340   2.07825
   R63        2.06971   0.00137  -0.00132   0.00557   0.00425   2.07396
    A1        1.62712  -0.00108  -0.00386  -0.00273  -0.00402   1.62310
    A2        1.63294  -0.00072  -0.00580   0.00789   0.00174   1.63468
    A3        2.06944   0.00808   0.01416  -0.01111  -0.01158   2.05785
    A4        1.93151   0.00438   0.00118   0.03593   0.03239   1.96389
    A5        2.19208  -0.01106   0.04279   0.01288   0.04372   2.23580
    A6        1.94440  -0.00070   0.00682  -0.01615  -0.00833   1.93607
    A7        2.03529   0.00172   0.00831   0.01848   0.02203   2.05732
    A8        2.24104  -0.00018   0.00551   0.01991   0.02028   2.26133
    A9        1.91702   0.00080   0.01001   0.00167   0.00732   1.92434
   A10        2.09912   0.00083   0.01333   0.00914   0.01178   2.11089
   A11        2.23369  -0.00079   0.00891   0.01374   0.01194   2.24563
   A12        2.20047  -0.01052   0.01554   0.01416   0.02676   2.22724
   A13        2.21755   0.00445  -0.01583  -0.04075  -0.05836   2.15919
   A14        1.86465   0.00602   0.00046   0.02532   0.02498   1.88963
   A15        1.86820  -0.00081   0.00262  -0.00685  -0.00434   1.86386
   A16        2.04604  -0.00398   0.00512  -0.02425  -0.01882   2.02722
   A17        1.85190   0.00609  -0.00980   0.03542   0.02491   1.87681
   A18        1.93100   0.00137   0.00081   0.00795   0.00864   1.93965
   A19        1.93670  -0.00011  -0.00245  -0.00147  -0.00302   1.93368
   A20        1.82832  -0.00226   0.00285  -0.00900  -0.00641   1.82190
   A21        1.95450  -0.00267   0.00475  -0.00845  -0.00423   1.95027
   A22        2.28596  -0.00013   0.00679  -0.04380  -0.03893   2.24703
   A23        2.04095   0.00273  -0.01266   0.05121   0.03652   2.07746
   A24        1.89482   0.00031   0.00360   0.00062   0.00418   1.89900
   A25        1.98655  -0.00108  -0.00643  -0.00537  -0.01145   1.97511
   A26        2.01365   0.00086   0.00180  -0.00658  -0.00450   2.00915
   A27        1.88096   0.00128  -0.00115   0.00936   0.00807   1.88903
   A28        1.88618  -0.00124  -0.00298   0.00051  -0.00259   1.88359
   A29        1.79471  -0.00012   0.00492   0.00276   0.00726   1.80197
   A30        1.85807   0.00070   0.00360   0.00121   0.00483   1.86290
   A31        1.96782  -0.00073  -0.00109  -0.00279  -0.00420   1.96362
   A32        1.90135   0.00096   0.00488  -0.00661  -0.00188   1.89947
   A33        1.97412   0.00059  -0.00714   0.00910   0.00211   1.97623
   A34        1.96369  -0.00053  -0.00050   0.00216   0.00163   1.96532
   A35        1.80000  -0.00102   0.00052  -0.00374  -0.00299   1.79701
   A36        2.07662   0.00359   0.00095   0.01621   0.01505   2.09168
   A37        1.99836  -0.00175  -0.01336   0.00393  -0.00695   1.99141
   A38        2.20811  -0.00183   0.01322  -0.01980  -0.00866   2.19945
   A39        1.91416   0.00264   0.00781   0.01058   0.01840   1.93257
   A40        1.97551  -0.00205  -0.00566  -0.00530  -0.01094   1.96457
   A41        1.94372  -0.00020   0.00008  -0.00026  -0.00021   1.94352
   A42        1.87978  -0.00025   0.00044  -0.00297  -0.00247   1.87730
   A43        1.87498  -0.00088  -0.00480  -0.00153  -0.00636   1.86862
   A44        1.87178   0.00072   0.00195  -0.00072   0.00120   1.87298
   A45        1.98327  -0.00103  -0.00376  -0.00090  -0.00466   1.97861
   A46        1.97029  -0.00025   0.00634  -0.00738  -0.00106   1.96922
   A47        1.87561   0.00195   0.00339   0.01159   0.01497   1.89058
   A48        1.89135   0.00036   0.00397  -0.00531  -0.00136   1.88999
   A49        1.87504  -0.00048  -0.00323  -0.00170  -0.00492   1.87012
   A50        1.86206  -0.00053  -0.00756   0.00458  -0.00300   1.85905
   A51        2.06661   0.00481  -0.00781   0.02886   0.02153   2.08814
   A52        1.93322   0.00065   0.00601  -0.00442   0.00055   1.93377
   A53        2.28332  -0.00546   0.00178  -0.02430  -0.02204   2.26128
   A54        2.06120  -0.00096   0.00737  -0.01383  -0.00628   2.05492
   A55        1.91888  -0.00141   0.00672  -0.00605  -0.00055   1.91833
   A56        2.29692   0.00247  -0.01578   0.02509   0.00960   2.30652
   A57        2.13643   0.00301  -0.00650   0.01677   0.01024   2.14668
   A58        2.10902  -0.00265   0.00432  -0.01270  -0.00840   2.10062
   A59        2.03759  -0.00036   0.00217  -0.00425  -0.00209   2.03550
   A60        2.11713   0.00012  -0.00027   0.00152   0.00124   2.11837
   A61        2.09883   0.00066  -0.00263   0.00245  -0.00020   2.09863
   A62        2.06707  -0.00078   0.00288  -0.00413  -0.00128   2.06579
   A63        2.12628   0.00009  -0.00234   0.00317   0.00083   2.12712
   A64        2.08890  -0.00006   0.00177  -0.00449  -0.00272   2.08618
   A65        2.06798  -0.00003   0.00056   0.00130   0.00185   2.06984
   A66        2.11011  -0.00014  -0.00140   0.00085  -0.00055   2.10956
   A67        2.07665   0.00023   0.00027   0.00044   0.00071   2.07736
   A68        2.09640  -0.00009   0.00113  -0.00130  -0.00017   2.09623
   A69        2.10187   0.00002   0.00057  -0.00039   0.00017   2.10205
   A70        2.08247   0.00008  -0.00089   0.00088   0.00000   2.08247
   A71        2.09882  -0.00010   0.00031  -0.00048  -0.00017   2.09866
   A72        2.07331   0.00027   0.00124  -0.00097   0.00026   2.07357
   A73        2.10518  -0.00005  -0.00049   0.00086   0.00037   2.10555
   A74        2.10468  -0.00022  -0.00075   0.00010  -0.00065   2.10403
   A75        1.97453  -0.00122  -0.00927  -0.00838  -0.01513   1.95940
   A76        2.16281  -0.00589   0.02460  -0.02877  -0.00593   2.15688
   A77        2.12705   0.00703  -0.02115   0.03580   0.01211   2.13916
   A78        1.89424   0.00109  -0.00671   0.01076   0.00405   1.89829
   A79        2.00677   0.00031   0.00337   0.00315   0.00648   2.01325
   A80        1.95295  -0.00146   0.00649  -0.01212  -0.00565   1.94730
   A81        1.87153  -0.00004  -0.00603   0.00202  -0.00403   1.86749
   A82        1.85473   0.00098   0.00075   0.00802   0.00879   1.86352
   A83        1.87611  -0.00076   0.00158  -0.01079  -0.00926   1.86685
   A84        2.12423  -0.00372   0.00917  -0.02643  -0.01730   2.10693
   A85        2.10560   0.00258  -0.00723   0.02045   0.01318   2.11878
   A86        2.05274   0.00115  -0.00208   0.00664   0.00453   2.05727
   A87        2.11081   0.00000   0.00093  -0.00101  -0.00008   2.11073
   A88        2.08775  -0.00050  -0.00037  -0.00540  -0.00579   2.08197
   A89        2.08343   0.00052  -0.00074   0.00696   0.00620   2.08963
   A90        2.11634  -0.00095   0.00108  -0.00513  -0.00405   2.11228
   A91        2.07824   0.00063  -0.00224   0.00294   0.00070   2.07894
   A92        2.08843   0.00032   0.00114   0.00226   0.00340   2.09183
   A93        2.10477  -0.00042  -0.00041  -0.00167  -0.00208   2.10269
   A94        2.08268   0.00026   0.00067   0.00033   0.00100   2.08368
   A95        2.09560   0.00016  -0.00029   0.00136   0.00107   2.09667
   A96        2.10083  -0.00018   0.00030  -0.00026   0.00003   2.10085
   A97        2.08567   0.00017   0.00005   0.00011   0.00016   2.08583
   A98        2.09669   0.00000  -0.00035   0.00014  -0.00021   2.09647
   A99        2.08058   0.00040   0.00012   0.00169   0.00180   2.08238
   A100       2.10139  -0.00019   0.00019  -0.00103  -0.00084   2.10055
   A101       2.10115  -0.00021  -0.00032  -0.00060  -0.00092   2.10022
   A102       1.94872   0.00140   0.00110   0.00213   0.00317   1.95189
   A103       2.13704   0.00235  -0.00142   0.01751   0.01601   2.15305
   A104       2.19479  -0.00369   0.00008  -0.01775  -0.01779   2.17700
   A105       1.93897   0.00082   0.00012   0.00988   0.00999   1.94896
   A106       1.96089  -0.00062  -0.00221  -0.00100  -0.00323   1.95766
   A107       1.95706  -0.00018   0.00135  -0.00489  -0.00358   1.95348
   A108       1.83977  -0.00001   0.00003  -0.00426  -0.00422   1.83555
   A109       1.87810   0.00020   0.00268   0.00632   0.00896   1.88706
   A110       1.88317  -0.00018  -0.00189  -0.00603  -0.00796   1.87520
    D1       -0.02295   0.00051  -0.01599   0.02048   0.00414  -0.01881
    D2       -2.91115  -0.00248  -0.10959  -0.07265  -0.18219  -3.09334
    D3       -3.11394  -0.00045   0.01319  -0.01987  -0.00663  -3.12057
    D4        0.01885  -0.00014   0.00577  -0.00473   0.00118   0.02002
    D5        0.06868  -0.00095  -0.02417  -0.01722  -0.04174   0.02694
    D6       -2.73274  -0.00305  -0.07325  -0.07912  -0.15223  -2.88497
    D7        3.09403   0.00081   0.01099   0.02443   0.03509   3.12912
    D8        0.05795  -0.00027   0.02802  -0.02160   0.00749   0.06544
    D9        2.55246   0.00118   0.13024   0.13130   0.25735   2.80981
   D10       -0.97962   0.00404   0.18749   0.20060   0.38372  -0.59590
   D11       -0.17082   0.00112   0.01410   0.04519   0.06069  -0.11013
   D12        2.58028   0.00398   0.07135   0.11449   0.18707   2.76735
   D13        2.95380  -0.00392  -0.05163  -0.10890  -0.16272   2.79108
   D14       -0.22687  -0.00545  -0.11078  -0.15611  -0.26702  -0.49389
   D15       -0.67416   0.00121   0.06668  -0.00419   0.06263  -0.61153
   D16        2.42835  -0.00032   0.00753  -0.05140  -0.04167   2.38668
   D17        0.22027  -0.00141   0.00543  -0.06275  -0.05741   0.16286
   D18       -2.71699  -0.00191   0.04356  -0.06009  -0.01591  -2.73291
   D19       -2.46713  -0.00749  -0.10793  -0.14986  -0.26214  -2.72927
   D20        0.87879  -0.00799  -0.06980  -0.14721  -0.22064   0.65816
   D21       -0.75923  -0.00015   0.01011  -0.00950   0.00201  -0.75722
   D22       -2.92210   0.00040   0.00262   0.00441   0.00843  -2.91367
   D23        1.31275  -0.00005   0.00612  -0.00438   0.00312   1.31587
   D24        2.78993  -0.00266  -0.04926  -0.07546  -0.12609   2.66383
   D25        0.62706  -0.00211  -0.05675  -0.06155  -0.11968   0.50739
   D26       -1.42127  -0.00256  -0.05325  -0.07034  -0.12499  -1.54626
   D27       -3.13385   0.00020   0.04835  -0.00688   0.04187  -3.09198
   D28        0.02176  -0.00076   0.02266  -0.03159  -0.00855   0.01322
   D29       -0.27052   0.00381   0.15244   0.09431   0.24646  -0.02407
   D30        2.88509   0.00285   0.12675   0.06961   0.19604   3.08113
   D31        1.41589   0.00195   0.05727   0.05678   0.11443   1.53032
   D32       -0.68368   0.00176   0.05492   0.05662   0.11199  -0.57169
   D33       -2.79420   0.00243   0.05638   0.06152   0.11831  -2.67589
   D34       -1.42187  -0.00195  -0.05554  -0.05281  -0.10879  -1.53066
   D35        2.76175  -0.00214  -0.05789  -0.05296  -0.11123   2.65052
   D36        0.65122  -0.00147  -0.05643  -0.04806  -0.10491   0.54631
   D37        0.76833  -0.00412  -0.01248  -0.04625  -0.06086   0.70747
   D38       -1.38001  -0.00106  -0.02071  -0.02465  -0.04762  -1.42763
   D39        2.81504  -0.00032  -0.01987  -0.02177  -0.04473   2.77032
   D40       -2.34068  -0.00289   0.03636  -0.00564   0.03205  -2.30863
   D41        1.79416   0.00017   0.02812   0.01595   0.04530   1.83946
   D42       -0.29397   0.00091   0.02896   0.01884   0.04819  -0.24578
   D43        3.11403   0.00054   0.02978   0.02506   0.05101  -3.11815
   D44       -0.09502  -0.00060  -0.02999   0.00774  -0.02408  -0.11910
   D45       -0.06056  -0.00106  -0.02060  -0.01471  -0.03548  -0.09604
   D46        3.01358  -0.00221  -0.08037  -0.03203  -0.11057   2.90301
   D47       -1.39674  -0.00316  -0.02165  -0.04169  -0.06351  -1.46025
   D48        0.70573  -0.00256  -0.02199  -0.03774  -0.05987   0.64586
   D49        2.69575  -0.00350  -0.02355  -0.03225  -0.05622   2.63953
   D50        0.62662  -0.00073  -0.02542  -0.03049  -0.05599   0.57064
   D51        2.72909  -0.00013  -0.02577  -0.02653  -0.05234   2.67674
   D52       -1.56408  -0.00107  -0.02733  -0.02104  -0.04869  -1.61277
   D53        2.71093  -0.00049  -0.02405  -0.02709  -0.05103   2.65990
   D54       -1.46979   0.00011  -0.02439  -0.02314  -0.04739  -1.51718
   D55        0.52023  -0.00083  -0.02596  -0.01765  -0.04374   0.47650
   D56       -1.65479   0.00058  -0.00149   0.01573   0.01381  -1.64098
   D57        2.51897  -0.00023  -0.00008   0.00945   0.00903   2.52800
   D58        0.39311   0.00076   0.00408   0.00434   0.00784   0.40096
   D59        1.54391   0.00164   0.04933   0.03405   0.08376   1.62768
   D60       -0.56551   0.00083   0.05074   0.02778   0.07898  -0.48654
   D61       -2.69137   0.00182   0.05490   0.02267   0.07779  -2.61358
   D62       -1.08888   0.00435   0.08081   0.14900   0.22898  -0.85990
   D63        2.03684   0.00545   0.10899   0.17723   0.28593   2.32277
   D64        1.98254   0.00298   0.01846   0.12891   0.14765   2.13019
   D65       -1.17492   0.00408   0.04664   0.15714   0.20461  -0.97032
   D66       -0.62273  -0.00014   0.01917   0.00776   0.02694  -0.59579
   D67        1.43336   0.00102   0.02647   0.00628   0.03271   1.46607
   D68       -2.71694   0.00080   0.01789   0.01605   0.03423  -2.68271
   D69       -2.74671  -0.00018   0.01554   0.01102   0.02651  -2.72020
   D70       -0.69062   0.00098   0.02284   0.00953   0.03228  -0.65834
   D71        1.44226   0.00075   0.01426   0.01931   0.03380   1.47606
   D72        1.55026  -0.00107   0.01574  -0.00095   0.01512   1.56539
   D73       -2.67683   0.00009   0.02304  -0.00244   0.02089  -2.65593
   D74       -0.54395  -0.00014   0.01446   0.00734   0.02241  -0.52154
   D75       -0.00797   0.00068  -0.01890   0.02881   0.00973   0.00175
   D76        3.05980   0.00122  -0.02231   0.05438   0.03219   3.09199
   D77       -3.13430  -0.00042  -0.04635   0.00156  -0.04457   3.10431
   D78       -0.06654   0.00012  -0.04976   0.02713  -0.02210  -0.08864
   D79       -2.50271  -0.00009   0.04219  -0.01624   0.02593  -2.47677
   D80        0.60032   0.00048   0.03751   0.00460   0.04205   0.64237
   D81        0.64977  -0.00052   0.05136  -0.03516   0.01627   0.66604
   D82       -2.53039   0.00005   0.04669  -0.01431   0.03239  -2.49801
   D83       -0.00964  -0.00026   0.00584  -0.01219  -0.00615  -0.01579
   D84       -3.07445  -0.00114   0.00946  -0.04062  -0.03073  -3.10518
   D85        3.12172   0.00017  -0.00277   0.00578   0.00296   3.12468
   D86        0.05690  -0.00071   0.00085  -0.02265  -0.02162   0.03528
   D87        3.06441  -0.00230  -0.00456  -0.10273  -0.10674   2.95768
   D88       -0.05882  -0.00195  -0.00384  -0.09079  -0.09406  -0.15288
   D89       -0.20997  -0.00130  -0.02431  -0.04794  -0.07282  -0.28279
   D90        2.94999  -0.00094  -0.02359  -0.03600  -0.06015   2.88984
   D91       -0.16670   0.00135  -0.02342   0.05425   0.02904  -0.13766
   D92        2.77530   0.00016  -0.05623   0.04325  -0.01432   2.76098
   D93        3.09946   0.00040  -0.00505   0.00354  -0.00247   3.09699
   D94       -0.24173  -0.00079  -0.03786  -0.00747  -0.04583  -0.28755
   D95       -3.13589   0.00015  -0.00086   0.00515   0.00434  -3.13155
   D96       -0.01355  -0.00022  -0.00262  -0.00470  -0.00727  -0.02082
   D97       -0.01195  -0.00022  -0.00153  -0.00642  -0.00796  -0.01991
   D98        3.11039  -0.00059  -0.00329  -0.01628  -0.01957   3.09082
   D99        3.13071   0.00001  -0.00002  -0.00173  -0.00169   3.12902
   D100      -0.01765  -0.00011  -0.00075  -0.00487  -0.00556  -0.02321
   D101       0.00647   0.00031   0.00075   0.00934   0.01007   0.01655
   D102       3.14130   0.00019   0.00002   0.00620   0.00620  -3.13569
   D103       0.00722  -0.00002   0.00092  -0.00047   0.00046   0.00768
   D104       3.14046  -0.00004   0.00069  -0.00135  -0.00066   3.13981
   D105      -3.11547   0.00033   0.00270   0.00913   0.01185  -3.10361
   D106       0.01778   0.00031   0.00247   0.00826   0.01073   0.02851
   D107       0.00390  -0.00017   0.00065  -0.00533  -0.00468  -0.00078
   D108       3.13975  -0.00012  -0.00053  -0.00325  -0.00379   3.13596
   D109      -3.13101  -0.00006   0.00136  -0.00220  -0.00082  -3.13183
   D110       0.00484   0.00000   0.00019  -0.00013   0.00007   0.00491
   D111       0.00350   0.00017   0.00051   0.00481   0.00531   0.00881
   D112       3.14011   0.00007   0.00064   0.00135   0.00198  -3.14110
   D113      -3.12965   0.00019   0.00074   0.00569   0.00644  -3.12321
   D114       0.00695   0.00009   0.00087   0.00222   0.00310   0.01006
   D115      -0.00896  -0.00008  -0.00128  -0.00195  -0.00324  -0.01220
   D116       3.13762   0.00002  -0.00142   0.00151   0.00009   3.13771
   D117       3.13843  -0.00013  -0.00009  -0.00405  -0.00413   3.13430
   D118       0.00182  -0.00003  -0.00022  -0.00058  -0.00080   0.00102
   D119       2.18080   0.00142   0.02641   0.05820   0.08437   2.26517
   D120      -2.00703   0.00237   0.01594   0.07074   0.08645  -1.92058
   D121       0.13970   0.00039   0.02585   0.04873   0.07439   0.21409
   D122      -0.73926   0.00197   0.06625   0.06690   0.13335  -0.60591
   D123       1.35609   0.00292   0.05578   0.07945   0.13544   1.49153
   D124      -2.78036   0.00094   0.06569   0.05743   0.12337  -2.65699
   D125       3.12848   0.00040  -0.00090   0.01179   0.01073   3.13921
   D126       0.03960   0.00000   0.00351  -0.00073   0.00267   0.04227
   D127       0.02433  -0.00019   0.00374  -0.00877  -0.00504   0.01929
   D128      -3.06454  -0.00058   0.00815  -0.02130  -0.01310  -3.07764
   D129      -3.12798  -0.00007   0.00164  -0.00570  -0.00423  -3.13221
   D130       0.03382  -0.00021   0.00289  -0.00996  -0.00722   0.02661
   D131      -0.02342   0.00037  -0.00264   0.01358   0.01097  -0.01245
   D132       3.13839   0.00023  -0.00140   0.00931   0.00798  -3.13682
   D133      -0.00770  -0.00008  -0.00198  -0.00110  -0.00312  -0.01082
   D134      -3.13163  -0.00010   0.00059  -0.00257  -0.00199  -3.13361
   D135       3.08131   0.00029  -0.00637   0.01103   0.00461   3.08592
   D136      -0.04262   0.00027  -0.00379   0.00955   0.00575  -0.03687
   D137       0.00576  -0.00026  -0.00022  -0.00846  -0.00871  -0.00295
   D138      -3.13152  -0.00016   0.00071  -0.00512  -0.00440  -3.13592
   D139       3.12702  -0.00012  -0.00151  -0.00416  -0.00573   3.12129
   D140      -0.01025  -0.00001  -0.00058  -0.00082  -0.00142  -0.01168
   D141      -0.01066   0.00020  -0.00101   0.00663   0.00565  -0.00501
   D142      -3.13959   0.00004   0.00081   0.00075   0.00159  -3.13800
   D143       3.11314   0.00022  -0.00360   0.00811   0.00450   3.11764
   D144      -0.01579   0.00006  -0.00178   0.00223   0.00044  -0.01535
   D145       0.01162  -0.00004   0.00211  -0.00193   0.00021   0.01183
   D146       3.14055   0.00013   0.00030   0.00395   0.00427  -3.13837
   D147      -3.13431  -0.00014   0.00117  -0.00529  -0.00413  -3.13844
   D148      -0.00539   0.00002  -0.00065   0.00059  -0.00007  -0.00545
   D149      -0.71493   0.00055   0.03188   0.01431   0.04621  -0.66872
   D150       1.34128   0.00068   0.03055   0.01488   0.04543   1.38671
   D151      -2.81731  -0.00015   0.02745   0.00268   0.03014  -2.78716
   D152       2.34209   0.00145   0.02800   0.04477   0.07277   2.41485
   D153      -1.88489   0.00157   0.02667   0.04534   0.07198  -1.81291
   D154       0.23971   0.00075   0.02357   0.03314   0.05670   0.29641
         Item               Value     Threshold  Converged?
 Maximum Force            0.011060     0.000450     NO 
 RMS     Force            0.002223     0.000300     NO
[truncated: 2,574,789 more chars]
