# Supplementary material for: Wide-range IR spectra of diarylethene derivatives and their simulation using the density functional theory
Source: Sci Rep. 2022 Oct 7;12:16834. doi: 10.1038/s41598-022-20264-x (PMC9546887; doi:10.1038/s41598-022-20264-x)
Supplement: Supplementary file 1 — Supplementary Information 1. [file 41598_2022_20264_MOESM1_ESM.zip › IR_files/1_0018/open/open_WB97XD_air.log]

 Entering Gaussian System, Link 0=g09
 Input=open_WB97XD_air.gjf
 Output=open_WB97XD_air.log
 AtFile(1): /pbs_home/ewapastorczak/DAE/0068/Def2SVP.gbs
            H     0
            S   3   1.00
                 13.0107010              0.19682158E-01
                  1.9622572              0.13796524
                  0.44453796             0.47831935
            S   1   1.00
                  0.12194962             1.0000000
            P   1   1.00
                  0.8000000              1.0000000
            ****
            C     0
            S   5   1.00
               1238.4016938              0.54568832082E-02
                186.29004992             0.40638409211E-01
                 42.251176346            0.18025593888
                 11.676557932            0.46315121755
                  3.5930506482           0.44087173314
            S   1   1.00
                  0.40245147363          1.0000000
            S   1   1.00
                  0.13090182668          1.0000000
            P   3   1.00
                  9.4680970621           0.38387871728E-01
                  2.0103545142           0.21117025112
                  0.54771004707          0.51328172114
            P   1   1.00
                  0.15268613795          1.0000000
            D   1   1.00
                  0.8000000              1.0000000
            ****
            F     0
            S   5   1.00
               2894.8325990             -0.53408255515E-02
                435.41939120            -0.39904258866E-01
                 98.843328866           -0.17912768038
                 27.485198001           -0.46758090825
                  8.5405498171          -0.44653131020
            S   1   1.00
                  1.0654578038           1.0000000
            S   1   1.00
                  0.33247346748          1.0000000
            P   3   1.00
                 22.696633924           -0.45212874436E-01
                  4.9872339257          -0.23754317067
                  1.3491613954          -0.51287353587
            P   1   1.00
                  0.34829881977          1.0000000
            D   1   1.00
                  1.4000000              1.0000000
            ****
            S     0
            S   5   1.00
               9184.9303010             -0.22294387756E-02
               1381.5105503             -0.16683029937E-01
                313.87147580            -0.75262436116E-01
                 88.053870623           -0.19376827038
                 27.039914905           -0.17718020803
            S   3   1.00
                 45.648731303           -0.10736062573
                  4.9664522326           0.65066293018
                  2.0116242047           0.59712155354
            S   1   1.00
                  0.35661077013          1.0000000
            S   1   1.00
                  0.13507221477          1.0000000
            P   5   1.00
                261.98233439            -0.92729929822E-02
                 61.306894736           -0.66547669241E-01
                 19.103729887           -0.24828595903
                  6.6567720378          -0.48703847402
                  2.3959635161          -0.39337850312
            P   1   1.00
                  0.61776161679          1.0000000
            P   1   1.00
                  0.16993376871          1.0000000
            D   1   1.00
                  0.5500000              1.0000000
            ****
 Initial command:
 /pbs_home/pkowalski/g09d01/g09/l1.exe "/pbs_home/daria/obliczenia/0018/open/WB97XD/Gau-15460.inp" -scrdir="/pbs_home/daria/obliczenia/0018/open/WB97XD/"
 Entering Link 1 = /pbs_home/pkowalski/g09d01/g09/l1.exe PID=     15461.
  
 Copyright (c) 1988,1990,1992,1993,1995,1998,2003,2009,2013,
            Gaussian, Inc.  All Rights Reserved.
  
 This is part of the Gaussian(R) 09 program.  It is based on
 the Gaussian(R) 03 system (copyright 2003, Gaussian, Inc.),
 the Gaussian(R) 98 system (copyright 1998, Gaussian, Inc.),
 the Gaussian(R) 94 system (copyright 1995, Gaussian, Inc.),
 the Gaussian 92(TM) system (copyright 1992, Gaussian, Inc.),
 the Gaussian 90(TM) system (copyright 1990, Gaussian, Inc.),
 the Gaussian 88(TM) system (copyright 1988, Gaussian, Inc.),
 the Gaussian 86(TM) system (copyright 1986, Carnegie Mellon
 University), and the Gaussian 82(TM) system (copyright 1983,
 Carnegie Mellon University). Gaussian is a federally registered
 trademark of Gaussian, Inc.
  
 This software contains proprietary and confidential information,
 including trade secrets, belonging to Gaussian, Inc.
  
 This software is provided under written license and may be
 used, copied, transmitted, or stored only in accord with that
 written license.
  
 The following legend is applicable only to US Government
 contracts under FAR:
  
                    RESTRICTED RIGHTS LEGEND
  
 Use, reproduction and disclosure by the US Government is
 subject to restrictions as set forth in subparagraphs (a)
 and (c) of the Commercial Computer Software - Restricted
 Rights clause in FAR 52.227-19.
  
 Gaussian, Inc.
 340 Quinnipiac St., Bldg. 40, Wallingford CT 06492
  
  
 ---------------------------------------------------------------
 Warning -- This program may not be used in any manner that
 competes with the business of Gaussian, Inc. or will provide
 assistance to any competitor of Gaussian, Inc.  The licensee
 of this program is prohibited from giving any competitor of
 Gaussian, Inc. access to this program.  By using this program,
 the user acknowledges that Gaussian, Inc. is engaged in the
 business of creating and licensing software in the field of
 computational chemistry and represents and warrants to the
 licensee that it is not a competitor of Gaussian, Inc. and that
 it will not use this program in any manner prohibited above.
 ---------------------------------------------------------------
  

 Cite this work as:
 Gaussian 09, Revision D.01,
 M. J. Frisch, G. W. Trucks, H. B. Schlegel, G. E. Scuseria, 
 M. A. Robb, J. R. Cheeseman, G. Scalmani, V. Barone, B. Mennucci, 
 G. A. Petersson, H. Nakatsuji, M. Caricato, X. Li, H. P. Hratchian, 
 A. F. Izmaylov, J. Bloino, G. Zheng, J. L. Sonnenberg, M. Hada, 
 M. Ehara, K. Toyota, R. Fukuda, J. Hasegawa, M. Ishida, T. Nakajima, 
 Y. Honda, O. Kitao, H. Nakai, T. Vreven, J. A. Montgomery, Jr., 
 J. E. Peralta, F. Ogliaro, M. Bearpark, J. J. Heyd, E. Brothers, 
 K. N. Kudin, V. N. Staroverov, T. Keith, R. Kobayashi, J. Normand, 
 K. Raghavachari, A. Rendell, J. C. Burant, S. S. Iyengar, J. Tomasi, 
 M. Cossi, N. Rega, J. M. Millam, M. Klene, J. E. Knox, J. B. Cross, 
 V. Bakken, C. Adamo, J. Jaramillo, R. Gomperts, R. E. Stratmann, 
 O. Yazyev, A. J. Austin, R. Cammi, C. Pomelli, J. W. Ochterski, 
 R. L. Martin, K. Morokuma, V. G. Zakrzewski, G. A. Voth, 
 P. Salvador, J. J. Dannenberg, S. Dapprich, A. D. Daniels, 
 O. Farkas, J. B. Foresman, J. V. Ortiz, J. Cioslowski, 
 and D. J. Fox, Gaussian, Inc., Wallingford CT, 2013.
 
 ******************************************
 Gaussian 09:  ES64L-G09RevD.01 24-Apr-2013
                 5-Dec-2018 
 ******************************************
 %chk=dae0068freq_open_wb97xd_air.chk
 %NProcShared=8
 Will use up to    8 processors via shared memory.
 %Mem=4GB
 ----------------------------
 #P opt freq=Raman wB97XD/Gen
 ----------------------------
 1/14=-1,18=20,19=15,26=3,38=1/1,3;
 2/9=110,12=2,17=6,18=5,40=1/2;
 3/5=7,11=2,16=1,25=1,30=1,71=1,74=-58/1,2,3;
 4//1;
 5/5=2,38=5/2;
 6/7=2,8=2,9=2,10=2,28=1/1;
 7//1,2,3,16;
 1/14=-1,18=20,19=15,26=3/3(2);
 2/9=110/2;
 99//99;
 2/9=110/2;
 3/5=7,6=1,11=2,16=1,25=1,30=1,71=1,74=-58,82=7/1,2,3;
 4/5=5,16=3,69=1/1;
 5/5=2,38=5/2;
 7//1,2,3,16;
 1/14=-1,18=20,19=15,26=3/3(-5);
 2/9=110/2;
 6/7=2,8=2,9=2,10=2,19=2,28=1/1;
 99/9=1/99;
 Leave Link    1 at Wed Dec  5 16:46:20 2018, MaxMem=   536870912 cpu:         0.5
 (Enter /pbs_home/pkowalski/g09d01/g09/l101.exe)
 -------------------
 Title Card Required
 -------------------
 Symbolic Z-matrix:
 Charge =  0 Multiplicity = 1
 S1                    1.99062  -2.18701   1.44623 
 S2                   -1.49883  -1.95076  -0.28828 
 F3                   -2.43817   3.31493  -0.00919 
 F4                   -0.64095   3.76781  -1.31656 
 F5                   -0.23505   4.98433   1.13158 
 F6                   -1.13007   3.19521   2.17979 
 F7                    1.8307    3.4464    0.24342 
 F8                    1.42817   2.75012   2.36925 
 C9                   -1.28177   0.5992   -1.17052 
 C10                  -0.57639  -0.70681  -1.16138 
 C11                   0.88506  -0.79594   1.61942 
 C12                  -0.6438    1.66289  -0.2425 
 C13                  -1.08463   3.11245  -0.18033 
 C14                   0.48261   1.52957   0.51554 
 C15                  -0.38768   3.60973   1.07953 
 C16                   0.91299   2.84734   1.08756 
 C17                   1.32045   0.29016   0.71196 
 C18                   0.48104  -0.43798   3.01189 
 C19                   0.13134  -1.12317  -2.40639 
 C20                   3.10997  -1.22625   0.39159 
 C21                  -3.00187  -0.97476  -0.47678 
 C22                  -4.33954  -1.63648  -0.17246 
 C23                  -5.59487  -0.97704  -0.20535 
 C24                  -4.35524  -3.01098   0.18068 
 C25                  -6.78208  -1.65481   0.09134 
 C26                  -5.54578  -3.68041   0.47459 
 C27                  -6.75883  -3.00346   0.42949 
 C28                  -2.74197   0.28133  -0.93308 
 C29                  -3.77259   1.30337  -1.31819 
 C30                   4.41722  -1.8446   -0.01566 
 C31                   5.57562  -1.08179  -0.28411 
 C32                   4.52322  -3.25058  -0.0854 
 C33                   6.7774   -1.70282  -0.63826 
 C34                   5.72629  -3.86542  -0.44363 
 C35                   6.85155  -3.09221  -0.72406 
 C36                   2.63283  -0.00165   0.06269 
 C37                   3.23781   0.9883   -0.90056 
 H38                   1.36057  -0.06325   3.57647 
 H39                   0.07115  -1.33326   3.52385 
 H40                  -0.30382   0.34682   2.9921 
 H41                   0.75256  -2.01985  -2.20139 
 H42                   0.79394  -0.30477  -2.75703 
 H43                  -0.60843  -1.36099  -3.19933 
 H44                  -5.71879   0.05472  -0.44413 
 H45                  -3.4514   -3.59835   0.23435 
 H46                  -7.72724  -1.12736   0.05998 
 H47                  -5.52483  -4.73011   0.7388 
 H48                  -7.68041  -3.52304   0.65828 
 H49                  -4.45895   0.87431  -2.07775 
 H50                  -4.31929   1.66733  -0.42454 
 H51                  -3.29964   2.17026  -1.82088 
 H52                   5.5862   -0.00791  -0.1908 
 H53                   3.67274  -3.88594   0.12194 
 H54                   7.65682  -1.10374  -0.83722 
 H55                   5.78541  -4.94469  -0.50174 
 H56                   7.7836   -3.56997  -0.99716 
 H57                   2.46513   1.27679  -1.64317 
 H58                   3.57915   1.89083  -0.3576 
 H59                   4.06084   0.58098  -1.50939 
 
 NAtoms=     59 NQM=       59 NQMF=       0 NMMI=      0 NMMIF=      0
                NMic=       0 NMicF=      0.
                    Isotopes and Nuclear Properties:
 (Nuclear quadrupole moments (NQMom) in fm**2, nuclear magnetic moments (NMagM)
  in nuclear magnetons)

  Atom         1           2           3           4           5           6           7           8           9          10
 IAtWgt=          32          32          19          19          19          19          19          19          12          12
 AtmWgt=  31.9720718  31.9720718  18.9984033  18.9984033  18.9984033  18.9984033  18.9984033  18.9984033  12.0000000  12.0000000
 NucSpn=           0           0           1           1           1           1           1           1           0           0
 AtZEff=   0.0000000   0.0000000   0.0000000   0.0000000   0.0000000   0.0000000   0.0000000   0.0000000   0.0000000   0.0000000
 NQMom=    0.0000000   0.0000000   0.0000000   0.0000000   0.0000000   0.0000000   0.0000000   0.0000000   0.0000000   0.0000000
 NMagM=    0.0000000   0.0000000   2.6288670   2.6288670   2.6288670   2.6288670   2.6288670   2.6288670   0.0000000   0.0000000
 AtZNuc=  16.0000000  16.0000000   9.0000000   9.0000000   9.0000000   9.0000000   9.0000000   9.0000000   6.0000000   6.0000000

  Atom        11          12          13          14          15          16          17          18          19          20
 IAtWgt=          12          12          12          12          12          12          12          12          12          12
 AtmWgt=  12.0000000  12.0000000  12.0000000  12.0000000  12.0000000  12.0000000  12.0000000  12.0000000  12.0000000  12.0000000
 NucSpn=           0           0           0           0           0           0           0           0           0           0
 AtZEff=   0.0000000   0.0000000   0.0000000   0.0000000   0.0000000   0.0000000   0.0000000   0.0000000   0.0000000   0.0000000
 NQMom=    0.0000000   0.0000000   0.0000000   0.0000000   0.0000000   0.0000000   0.0000000   0.0000000   0.0000000   0.0000000
 NMagM=    0.0000000   0.0000000   0.0000000   0.0000000   0.0000000   0.0000000   0.0000000   0.0000000   0.0000000   0.0000000
 AtZNuc=   6.0000000   6.0000000   6.0000000   6.0000000   6.0000000   6.0000000   6.0000000   6.0000000   6.0000000   6.0000000

  Atom        21          22          23          24          25          26          27          28          29          30
 IAtWgt=          12          12          12          12          12          12          12          12          12          12
 AtmWgt=  12.0000000  12.0000000  12.0000000  12.0000000  12.0000000  12.0000000  12.0000000  12.0000000  12.0000000  12.0000000
 NucSpn=           0           0           0           0           0           0           0           0           0           0
 AtZEff=   0.0000000   0.0000000   0.0000000   0.0000000   0.0000000   0.0000000   0.0000000   0.0000000   0.0000000   0.0000000
 NQMom=    0.0000000   0.0000000   0.0000000   0.0000000   0.0000000   0.0000000   0.0000000   0.0000000   0.0000000   0.0000000
 NMagM=    0.0000000   0.0000000   0.0000000   0.0000000   0.0000000   0.0000000   0.0000000   0.0000000   0.0000000   0.0000000
 AtZNuc=   6.0000000   6.0000000   6.0000000   6.0000000   6.0000000   6.0000000   6.0000000   6.0000000   6.0000000   6.0000000

  Atom        31          32          33          34          35          36          37          38          39          40
 IAtWgt=          12          12          12          12          12          12          12           1           1           1
 AtmWgt=  12.0000000  12.0000000  12.0000000  12.0000000  12.0000000  12.0000000  12.0000000   1.0078250   1.0078250   1.0078250
 NucSpn=           0           0           0           0           0           0           0           1           1           1
 AtZEff=   0.0000000   0.0000000   0.0000000   0.0000000   0.0000000   0.0000000   0.0000000   0.0000000   0.0000000   0.0000000
 NQMom=    0.0000000   0.0000000   0.0000000   0.0000000   0.0000000   0.0000000   0.0000000   0.0000000   0.0000000   0.0000000
 NMagM=    0.0000000   0.0000000   0.0000000   0.0000000   0.0000000   0.0000000   0.0000000   2.7928460   2.7928460   2.7928460
 AtZNuc=   6.0000000   6.0000000   6.0000000   6.0000000   6.0000000   6.0000000   6.0000000   1.0000000   1.0000000   1.0000000

  Atom        41          42          43          44          45          46          47          48          49          50
 IAtWgt=           1           1           1           1           1           1           1           1           1           1
 AtmWgt=   1.0078250   1.0078250   1.0078250   1.0078250   1.0078250   1.0078250   1.0078250   1.0078250   1.0078250   1.0078250
 NucSpn=           1           1           1           1           1           1           1           1           1           1
 AtZEff=   0.0000000   0.0000000   0.0000000   0.0000000   0.0000000   0.0000000   0.0000000   0.0000000   0.0000000   0.0000000
 NQMom=    0.0000000   0.0000000   0.0000000   0.0000000   0.0000000   0.0000000   0.0000000   0.0000000   0.0000000   0.0000000
 NMagM=    2.7928460   2.7928460   2.7928460   2.7928460   2.7928460   2.7928460   2.7928460   2.7928460   2.7928460   2.7928460
 AtZNuc=   1.0000000   1.0000000   1.0000000   1.0000000   1.0000000   1.0000000   1.0000000   1.0000000   1.0000000   1.0000000

  Atom        51          52          53          54          55          56          57          58          59
 IAtWgt=           1           1           1           1           1           1           1           1           1
 AtmWgt=   1.0078250   1.0078250   1.0078250   1.0078250   1.0078250   1.0078250   1.0078250   1.0078250   1.0078250
 NucSpn=           1           1           1           1           1           1           1           1           1
 AtZEff=   0.0000000   0.0000000   0.0000000   0.0000000   0.0000000   0.0000000   0.0000000   0.0000000   0.0000000
 NQMom=    0.0000000   0.0000000   0.0000000   0.0000000   0.0000000   0.0000000   0.0000000   0.0000000   0.0000000
 NMagM=    2.7928460   2.7928460   2.7928460   2.7928460   2.7928460   2.7928460   2.7928460   2.7928460   2.7928460
 AtZNuc=   1.0000000   1.0000000   1.0000000   1.0000000   1.0000000   1.0000000   1.0000000   1.0000000   1.0000000
 Leave Link  101 at Wed Dec  5 16:46:20 2018, MaxMem=   536870912 cpu:         2.3
 (Enter /pbs_home/pkowalski/g09d01/g09/l103.exe)

 GradGradGradGradGradGradGradGradGradGradGradGradGradGradGradGradGradGrad
 Berny optimization.
 Initialization pass.
                           ----------------------------
                           !    Initial Parameters    !
                           ! (Angstroms and Degrees)  !
 --------------------------                            --------------------------
 ! Name  Definition              Value          Derivative Info.                !
 --------------------------------------------------------------------------------
 ! R1    R(1,11)                 1.7853         estimate D2E/DX2                !
 ! R2    R(1,20)                 1.8134         estimate D2E/DX2                !
 ! R3    R(2,10)                 1.7778         estimate D2E/DX2                !
 ! R4    R(2,21)                 1.802          estimate D2E/DX2                !
 ! R5    R(3,13)                 1.3793         estimate D2E/DX2                !
 ! R6    R(4,13)                 1.3847         estimate D2E/DX2                !
 ! R7    R(5,15)                 1.384          estimate D2E/DX2                !
 ! R8    R(6,15)                 1.3905         estimate D2E/DX2                !
 ! R9    R(7,16)                 1.3833         estimate D2E/DX2                !
 ! R10   R(8,16)                 1.3848         estimate D2E/DX2                !
 ! R11   R(9,10)                 1.4843         estimate D2E/DX2                !
 ! R12   R(9,12)                 1.5491         estimate D2E/DX2                !
 ! R13   R(9,28)                 1.5131         estimate D2E/DX2                !
 ! R14   R(10,19)                1.4914         estimate D2E/DX2                !
 ! R15   R(11,17)                1.4808         estimate D2E/DX2                !
 ! R16   R(11,18)                1.4934         estimate D2E/DX2                !
 ! R17   R(12,13)                1.5164         estimate D2E/DX2                !
 ! R18   R(12,14)                1.3643         estimate D2E/DX2                !
 ! R19   R(13,15)                1.5232         estimate D2E/DX2                !
 ! R20   R(14,16)                1.4997         estimate D2E/DX2                !
 ! R21   R(14,17)                1.5089         estimate D2E/DX2                !
 ! R22   R(15,16)                1.5077         estimate D2E/DX2                !
 ! R23   R(17,36)                1.493          estimate D2E/DX2                !
 ! R24   R(18,38)                1.1103         estimate D2E/DX2                !
 ! R25   R(18,39)                1.1098         estimate D2E/DX2                !
 ! R26   R(18,40)                1.1101         estimate D2E/DX2                !
 ! R27   R(19,41)                1.1099         estimate D2E/DX2                !
 ! R28   R(19,42)                1.1098         estimate D2E/DX2                !
 ! R29   R(19,43)                1.1102         estimate D2E/DX2                !
 ! R30   R(20,30)                1.5024         estimate D2E/DX2                !
 ! R31   R(20,36)                1.3548         estimate D2E/DX2                !
 ! R32   R(21,22)                1.5231         estimate D2E/DX2                !
 ! R33   R(21,28)                1.3614         estimate D2E/DX2                !
 ! R34   R(22,23)                1.4184         estimate D2E/DX2                !
 ! R35   R(22,24)                1.4192         estimate D2E/DX2                !
 ! R36   R(23,25)                1.3989         estimate D2E/DX2                !
 ! R37   R(23,44)                1.0662         estimate D2E/DX2                !
 ! R38   R(24,26)                1.3971         estimate D2E/DX2                !
 ! R39   R(24,45)                1.0793         estimate D2E/DX2                !
 ! R40   R(25,27)                1.3906         estimate D2E/DX2                !
 ! R41   R(25,46)                1.0828         estimate D2E/DX2                !
 ! R42   R(26,27)                1.3899         estimate D2E/DX2                !
 ! R43   R(26,47)                1.0826         estimate D2E/DX2                !
 ! R44   R(27,48)                1.0824         estimate D2E/DX2                !
 ! R45   R(28,29)                1.5017         estimate D2E/DX2                !
 ! R46   R(29,49)                1.11           estimate D2E/DX2                !
 ! R47   R(29,50)                1.109          estimate D2E/DX2                !
 ! R48   R(29,51)                1.1081         estimate D2E/DX2                !
 ! R49   R(30,31)                1.4127         estimate D2E/DX2                !
 ! R50   R(30,32)                1.4117         estimate D2E/DX2                !
 ! R51   R(31,33)                1.3984         estimate D2E/DX2                !
 ! R52   R(31,52)                1.078          estimate D2E/DX2                !
 ! R53   R(32,34)                1.3978         estimate D2E/DX2                !
 ! R54   R(32,53)                1.0817         estimate D2E/DX2                !
 ! R55   R(33,35)                1.394          estimate D2E/DX2                !
 ! R56   R(33,54)                1.0825         estimate D2E/DX2                !
 ! R57   R(34,35)                1.3938         estimate D2E/DX2                !
 ! R58   R(34,55)                1.0825         estimate D2E/DX2                !
 ! R59   R(35,56)                1.0824         estimate D2E/DX2                !
 ! R60   R(36,37)                1.5079         estimate D2E/DX2                !
 ! R61   R(37,57)                1.1098         estimate D2E/DX2                !
 ! R62   R(37,58)                1.1072         estimate D2E/DX2                !
 ! R63   R(37,59)                1.1018         estimate D2E/DX2                !
 ! A1    A(11,1,20)             91.4809         estimate D2E/DX2                !
 ! A2    A(10,2,21)             90.1389         estimate D2E/DX2                !
 ! A3    A(10,9,12)            113.8759         estimate D2E/DX2                !
 ! A4    A(10,9,28)            105.8301         estimate D2E/DX2                !
 ! A5    A(12,9,28)            116.5937         estimate D2E/DX2                !
 ! A6    A(2,10,9)             111.8452         estimate D2E/DX2                !
 ! A7    A(2,10,19)            117.4425         estimate D2E/DX2                !
 ! A8    A(9,10,19)            117.7746         estimate D2E/DX2                !
 ! A9    A(1,11,17)            109.2674         estimate D2E/DX2                !
 ! A10   A(1,11,18)            116.4068         estimate D2E/DX2                !
 ! A11   A(17,11,18)           118.3685         estimate D2E/DX2                !
 ! A12   A(9,12,13)            124.141          estimate D2E/DX2                !
 ! A13   A(9,12,14)            127.2869         estimate D2E/DX2                !
 ! A14   A(13,12,14)           108.0994         estimate D2E/DX2                !
 ! A15   A(3,13,4)             110.2907         estimate D2E/DX2                !
 ! A16   A(3,13,12)            115.5124         estimate D2E/DX2                !
 ! A17   A(3,13,15)            107.3649         estimate D2E/DX2                !
 ! A18   A(4,13,12)            109.0046         estimate D2E/DX2                !
 ! A19   A(4,13,15)            112.183          estimate D2E/DX2                !
 ! A20   A(12,13,15)           102.2965         estimate D2E/DX2                !
 ! A21   A(12,14,16)           111.2859         estimate D2E/DX2                !
 ! A22   A(12,14,17)           127.667          estimate D2E/DX2                !
 ! A23   A(16,14,17)           120.8494         estimate D2E/DX2                !
 ! A24   A(5,15,6)             108.9778         estimate D2E/DX2                !
 ! A25   A(5,15,13)            113.941          estimate D2E/DX2                !
 ! A26   A(5,15,16)            114.0096         estimate D2E/DX2                !
 ! A27   A(6,15,13)            108.2308         estimate D2E/DX2                !
 ! A28   A(6,15,16)            107.7965         estimate D2E/DX2                !
 ! A29   A(13,15,16)           103.5352         estimate D2E/DX2                !
 ! A30   A(7,16,8)             110.3888         estimate D2E/DX2                !
 ! A31   A(7,16,14)            109.7645         estimate D2E/DX2                !
 ! A32   A(7,16,15)            110.493          estimate D2E/DX2                !
 ! A33   A(8,16,14)            113.4604         estimate D2E/DX2                !
 ! A34   A(8,16,15)            111.1854         estimate D2E/DX2                !
 ! A35   A(14,16,15)           101.229          estimate D2E/DX2                !
 ! A36   A(11,17,14)           121.2646         estimate D2E/DX2                !
 ! A37   A(11,17,36)           112.4332         estimate D2E/DX2                !
 ! A38   A(14,17,36)           126.3019         estimate D2E/DX2                !
 ! A39   A(11,18,38)           109.9205         estimate D2E/DX2                !
 ! A40   A(11,18,39)           109.6747         estimate D2E/DX2                !
 ! A41   A(11,18,40)           110.1273         estimate D2E/DX2                !
 ! A42   A(38,18,39)           109.285          estimate D2E/DX2                !
 ! A43   A(38,18,40)           109.3014         estimate D2E/DX2                !
 ! A44   A(39,18,40)           108.5061         estimate D2E/DX2                !
 ! A45   A(10,19,41)           109.6906         estimate D2E/DX2                !
 ! A46   A(10,19,42)           109.9492         estimate D2E/DX2                !
 ! A47   A(10,19,43)           109.8661         estimate D2E/DX2                !
 ! A48   A(41,19,42)           108.6591         estimate D2E/DX2                !
 ! A49   A(41,19,43)           109.3776         estimate D2E/DX2                !
 ! A50   A(42,19,43)           109.2763         estimate D2E/DX2                !
 ! A51   A(1,20,30)            118.4702         estimate D2E/DX2                !
 ! A52   A(1,20,36)            113.7473         estimate D2E/DX2                !
 ! A53   A(30,20,36)           127.7823         estimate D2E/DX2                !
 ! A54   A(2,21,22)            118.4463         estimate D2E/DX2                !
 ! A55   A(2,21,28)            112.0578         estimate D2E/DX2                !
 ! A56   A(22,21,28)           129.4539         estimate D2E/DX2                !
 ! A57   A(21,22,23)           124.7973         estimate D2E/DX2                !
 ! A58   A(21,22,24)           118.6979         estimate D2E/DX2                !
 ! A59   A(23,22,24)           116.5035         estimate D2E/DX2                !
 ! A60   A(22,23,25)           121.3957         estimate D2E/DX2                !
 ! A61   A(22,23,44)           123.9131         estimate D2E/DX2                !
 ! A62   A(25,23,44)           114.6894         estimate D2E/DX2                !
 ! A63   A(22,24,26)           121.7238         estimate D2E/DX2                !
 ! A64   A(22,24,45)           122.0179         estimate D2E/DX2                !
 ! A65   A(26,24,45)           116.258          estimate D2E/DX2                !
 ! A66   A(23,25,27)           120.4829         estimate D2E/DX2                !
 ! A67   A(23,25,46)           119.9096         estimate D2E/DX2                !
 ! A68   A(27,25,46)           119.6075         estimate D2E/DX2                !
 ! A69   A(24,26,27)           120.2337         estimate D2E/DX2                !
 ! A70   A(24,26,47)           119.962          estimate D2E/DX2                !
 ! A71   A(27,26,47)           119.8044         estimate D2E/DX2                !
 ! A72   A(25,27,26)           119.6598         estimate D2E/DX2                !
 ! A73   A(25,27,48)           120.1792         estimate D2E/DX2                !
 ! A74   A(26,27,48)           120.1609         estimate D2E/DX2                !
 ! A75   A(9,28,21)            115.5073         estimate D2E/DX2                !
 ! A76   A(9,28,29)            118.6258         estimate D2E/DX2                !
 ! A77   A(21,28,29)           125.6522         estimate D2E/DX2                !
 ! A78   A(28,29,49)           109.6812         estimate D2E/DX2                !
 ! A79   A(28,29,50)           110.7956         estimate D2E/DX2                !
 ! A80   A(28,29,51)           110.8458         estimate D2E/DX2                !
 ! A81   A(49,29,50)           111.9276         estimate D2E/DX2                !
 ! A82   A(49,29,51)           104.8255         estimate D2E/DX2                !
 ! A83   A(50,29,51)           108.6149         estimate D2E/DX2                !
 ! A84   A(20,30,31)           122.8712         estimate D2E/DX2                !
 ! A85   A(20,30,32)           119.2517         estimate D2E/DX2                !
 ! A86   A(31,30,32)           117.827          estimate D2E/DX2                !
 ! A87   A(30,31,33)           120.8656         estimate D2E/DX2                !
 ! A88   A(30,31,52)           121.9718         estimate D2E/DX2                !
 ! A89   A(33,31,52)           117.1237         estimate D2E/DX2                !
 ! A90   A(30,32,34)           121.0234         estimate D2E/DX2                !
 ! A91   A(30,32,53)           121.0976         estimate D2E/DX2                !
 ! A92   A(34,32,53)           117.8727         estimate D2E/DX2                !
 ! A93   A(31,33,35)           120.2616         estimate D2E/DX2                !
 ! A94   A(31,33,54)           119.9304         estimate D2E/DX2                !
 ! A95   A(35,33,54)           119.8052         estimate D2E/DX2                !
 ! A96   A(32,34,35)           120.1606         estimate D2E/DX2                !
 ! A97   A(32,34,55)           119.957          estimate D2E/DX2                !
 ! A98   A(35,34,55)           119.8823         estimate D2E/DX2                !
 ! A99   A(33,35,34)           119.84           estimate D2E/DX2                !
 ! A100  A(33,35,56)           120.0841         estimate D2E/DX2                !
 ! A101  A(34,35,56)           120.0725         estimate D2E/DX2                !
 ! A102  A(17,36,20)           112.3753         estimate D2E/DX2                !
 ! A103  A(17,36,37)           120.1419         estimate D2E/DX2                !
 ! A104  A(20,36,37)           127.3864         estimate D2E/DX2                !
 ! A105  A(36,37,57)           108.5878         estimate D2E/DX2                !
 ! A106  A(36,37,58)           110.2171         estimate D2E/DX2                !
 ! A107  A(36,37,59)           114.2035         estimate D2E/DX2                !
 ! A108  A(57,37,58)           109.3217         estimate D2E/DX2                !
 ! A109  A(57,37,59)           104.2656         estimate D2E/DX2                !
 ! A110  A(58,37,59)           110.0008         estimate D2E/DX2                !
 ! D1    D(20,1,11,17)           7.7484         estimate D2E/DX2                !
 ! D2    D(20,1,11,18)        -129.6046         estimate D2E/DX2                !
 ! D3    D(11,1,20,30)         173.7198         estimate D2E/DX2                !
 ! D4    D(11,1,20,36)          -6.4446         estimate D2E/DX2                !
 ! D5    D(21,2,10,9)           19.5911         estimate D2E/DX2                !
 ! D6    D(21,2,10,19)        -121.1124         estimate D2E/DX2                !
 ! D7    D(10,2,21,22)         166.9784         estimate D2E/DX2                !
 ! D8    D(10,2,21,28)         -10.8858         estimate D2E/DX2                !
 ! D9    D(12,9,10,2)          107.0822         estimate D2E/DX2                !
 ! D10   D(12,9,10,19)        -112.3568         estimate D2E/DX2                !
 ! D11   D(28,9,10,2)          -22.2902         estimate D2E/DX2                !
 ! D12   D(28,9,10,19)         118.2708         estimate D2E/DX2                !
 ! D13   D(10,9,12,13)         173.3976         estimate D2E/DX2                !
 ! D14   D(10,9,12,14)           2.2434         estimate D2E/DX2                !
 ! D15   D(28,9,12,13)         -62.8776         estimate D2E/DX2                !
 ! D16   D(28,9,12,14)         125.9682         estimate D2E/DX2                !
 ! D17   D(10,9,28,21)          14.5153         estimate D2E/DX2                !
 ! D18   D(10,9,28,29)        -160.4622         estimate D2E/DX2                !
 ! D19   D(12,9,28,21)        -113.2505         estimate D2E/DX2                !
 ! D20   D(12,9,28,29)          71.7719         estimate D2E/DX2                !
 ! D21   D(2,10,19,41)         -51.4382         estimate D2E/DX2                !
 ! D22   D(2,10,19,42)        -170.8703         estimate D2E/DX2                !
 ! D23   D(2,10,19,43)          68.827          estimate D2E/DX2                !
 ! D24   D(9,10,19,41)         170.1984         estimate D2E/DX2                !
 ! D25   D(9,10,19,42)          50.7663         estimate D2E/DX2                !
 ! D26   D(9,10,19,43)         -69.5364         estimate D2E/DX2                !
 ! D27   D(1,11,17,14)         172.5007         estimate D2E/DX2                !
 ! D28   D(1,11,17,36)          -7.675          estimate D2E/DX2                !
 ! D29   D(18,11,17,14)        -51.0982         estimate D2E/DX2                !
 ! D30   D(18,11,17,36)        128.7261         estimate D2E/DX2                !
 ! D31   D(1,11,18,38)          66.9447         estimate D2E/DX2                !
 ! D32   D(1,11,18,39)         -53.2303         estimate D2E/DX2                !
 ! D33   D(1,11,18,40)        -172.5741         estimate D2E/DX2                !
 ! D34   D(17,11,18,38)        -66.4351         estimate D2E/DX2                !
 ! D35   D(17,11,18,39)        173.3898         estimate D2E/DX2                !
 ! D36   D(17,11,18,40)         54.046          estimate D2E/DX2                !
 ! D37   D(9,12,13,3)           50.9336         estimate D2E/DX2                !
 ! D38   D(9,12,13,4)          -73.8707         estimate D2E/DX2                !
 ! D39   D(9,12,13,15)         167.1966         estimate D2E/DX2                !
 ! D40   D(14,12,13,3)        -136.4618         estimate D2E/DX2                !
 ! D41   D(14,12,13,4)          98.734          estimate D2E/DX2                !
 ! D42   D(14,12,13,15)        -20.1988         estimate D2E/DX2                !
 ! D43   D(9,12,14,16)         170.0372         estimate D2E/DX2                !
 ! D44   D(9,12,14,17)          -4.8283         estimate D2E/DX2                !
 ! D45   D(13,12,14,16)         -2.2678         estimate D2E/DX2                !
 ! D46   D(13,12,14,17)       -177.1333         estimate D2E/DX2                !
 ! D47   D(3,13,15,5)          -79.2068         estimate D2E/DX2                !
 ! D48   D(3,13,15,6)           42.1832         estimate D2E/DX2                !
 ! D49   D(3,13,15,16)         156.4053         estimate D2E/DX2                !
 ! D50   D(4,13,15,5)           42.1183         estimate D2E/DX2                !
 ! D51   D(4,13,15,6)          163.5084         estimate D2E/DX2                !
 ! D52   D(4,13,15,16)         -82.2696         estimate D2E/DX2                !
 ! D53   D(12,13,15,5)         158.7856         estimate D2E/DX2                !
 ! D54   D(12,13,15,6)         -79.8244         estimate D2E/DX2                !
 ! D55   D(12,13,15,16)         34.3977         estimate D2E/DX2                !
 ! D56   D(12,14,16,7)         -92.8504         estimate D2E/DX2                !
 ! D57   D(12,14,16,8)         143.1284         estimate D2E/DX2                !
 ! D58   D(12,14,16,15)         23.9321         estimate D2E/DX2                !
 ! D59   D(17,14,16,7)          82.4164         estimate D2E/DX2                !
 ! D60   D(17,14,16,8)         -41.6048         estimate D2E/DX2                !
 ! D61   D(17,14,16,15)       -160.801          estimate D2E/DX2                !
 ! D62   D(12,14,17,11)        -77.3899         estimate D2E/DX2                !
 ! D63   D(12,14,17,36)        102.8116         estimate D2E/DX2                !
 ! D64   D(16,14,17,11)        108.184          estimate D2E/DX2                !
 ! D65   D(16,14,17,36)        -71.6145         estimate D2E/DX2                !
 ! D66   D(5,15,16,7)          -43.2969         estimate D2E/DX2                !
 ! D67   D(5,15,16,8)           79.6417         estimate D2E/DX2                !
 ! D68   D(5,15,16,14)        -159.5443         estimate D2E/DX2                !
 ! D69   D(6,15,16,7)         -164.42           estimate D2E/DX2                !
 ! D70   D(6,15,16,8)          -41.4813         estimate D2E/DX2                !
 ! D71   D(6,15,16,14)          79.3327         estimate D2E/DX2                !
 ! D72   D(13,15,16,7)          81.0463         estimate D2E/DX2                !
 ! D73   D(13,15,16,8)        -156.015          estimate D2E/DX2                !
 ! D74   D(13,15,16,14)        -35.201          estimate D2E/DX2                !
 ! D75   D(11,17,36,20)          3.1085         estimate D2E/DX2                !
 ! D76   D(11,17,36,37)        179.7972         estimate D2E/DX2                !
 ! D77   D(14,17,36,20)       -177.0778         estimate D2E/DX2                !
 ! D78   D(14,17,36,37)         -0.3891         estimate D2E/DX2                !
 ! D79   D(1,20,30,31)        -150.7234         estimate D2E/DX2                !
 ! D80   D(1,20,30,32)          26.6425         estimate D2E/DX2                !
 ! D81   D(36,20,30,31)         29.4671         estimate D2E/DX2                !
 ! D82   D(36,20,30,32)       -153.167          estimate D2E/DX2                !
 ! D83   D(1,20,36,17)           2.9851         estimate D2E/DX2                !
 ! D84   D(1,20,36,37)        -173.4106         estimate D2E/DX2                !
 ! D85   D(30,20,36,17)       -177.1978         estimate D2E/DX2                !
 ! D86   D(30,20,36,37)          6.4065         estimate D2E/DX2                !
 ! D87   D(2,21,22,23)         176.4101         estimate D2E/DX2                !
 ! D88   D(2,21,22,24)          -3.1623         estimate D2E/DX2                !
 ! D89   D(28,21,22,23)         -6.1538         estimate D2E/DX2                !
 ! D90   D(28,21,22,24)        174.2739         estimate D2E/DX2                !
 ! D91   D(2,21,28,9)           -0.5459         estimate D2E/DX2                !
 ! D92   D(2,21,28,29)         174.0275         estimate D2E/DX2                !
 ! D93   D(22,21,28,9)        -178.1137         estimate D2E/DX2                !
 ! D94   D(22,21,28,29)         -3.5403         estimate D2E/DX2                !
 ! D95   D(21,22,23,25)       -179.8105         estimate D2E/DX2                !
 ! D96   D(21,22,23,44)         -0.3065         estimate D2E/DX2                !
 ! D97   D(24,22,23,25)         -0.2297         estimate D2E/DX2                !
 ! D98   D(24,22,23,44)        179.2743         estimate D2E/DX2                !
 ! D99   D(21,22,24,26)        179.8852         estimate D2E/DX2                !
 ! D100  D(21,22,24,45)         -0.32           estimate D2E/DX2                !
 ! D101  D(23,22,24,26)          0.2777         estimate D2E/DX2                !
 ! D102  D(23,22,24,45)       -179.9276         estimate D2E/DX2                !
 ! D103  D(22,23,25,27)          0.0429         estimate D2E/DX2                !
 ! D104  D(22,23,25,46)        179.9296         estimate D2E/DX2                !
 ! D105  D(44,23,25,27)       -179.5041         estimate D2E/DX2                !
 ! D106  D(44,23,25,46)          0.3826         estimate D2E/DX2                !
 ! D107  D(22,24,26,27)         -0.1383         estimate D2E/DX2                !
 ! D108  D(22,24,26,47)        179.877          estimate D2E/DX2                !
 ! D109  D(45,24,26,27)       -179.9442         estimate D2E/DX2                !
 ! D110  D(45,24,26,47)          0.071          estimate D2E/DX2                !
 ! D111  D(23,25,27,26)          0.1089         estimate D2E/DX2                !
 ! D112  D(23,25,27,48)        179.992          estimate D2E/DX2                !
 ! D113  D(46,25,27,26)       -179.7782         estimate D2E/DX2                !
 ! D114  D(46,25,27,48)          0.1049         estimate D2E/DX2                !
 ! D115  D(24,26,27,25)         -0.062          estimate D2E/DX2                !
 ! D116  D(24,26,27,48)       -179.9451         estimate D2E/DX2                !
 ! D117  D(47,26,27,25)        179.9228         estimate D2E/DX2                !
 ! D118  D(47,26,27,48)          0.0397         estimate D2E/DX2                !
 ! D119  D(9,28,29,49)         119.6742         estimate D2E/DX2                !
 ! D120  D(9,28,29,50)        -116.2644         estimate D2E/DX2                !
 ! D121  D(9,28,29,51)           4.3979         estimate D2E/DX2                !
 ! D122  D(21,28,29,49)        -54.7457         estimate D2E/DX2                !
 ! D123  D(21,28,29,50)         69.3158         estimate D2E/DX2                !
 ! D124  D(21,28,29,51)       -170.0219         estimate D2E/DX2                !
 ! D125  D(20,30,31,33)        178.9009         estimate D2E/DX2                !
 ! D126  D(20,30,31,52)          1.2362         estimate D2E/DX2                !
 ! D127  D(32,30,31,33)          1.4996         estimate D2E/DX2                !
 ! D128  D(32,30,31,52)       -176.1651         estimate D2E/DX2                !
 ! D129  D(20,30,32,34)       -179.1837         estimate D2E/DX2                !
 ! D130  D(20,30,32,53)          1.7487         estimate D2E/DX2                !
 ! D131  D(31,30,32,34)         -1.6853         estimate D2E/DX2                !
 ! D132  D(31,30,32,53)        179.2471         estimate D2E/DX2                !
 ! D133  D(30,31,33,35)         -0.3865         estimate D2E/DX2                !
 ! D134  D(30,31,33,54)       -179.7775         estimate D2E/DX2                !
 ! D135  D(52,31,33,35)        177.3877         estimate D2E/DX2                !
 ! D136  D(52,31,33,54)         -2.0033         estimate D2E/DX2                !
 ! D137  D(30,32,34,35)          0.7565         estimate D2E/DX2                !
 ! D138  D(30,32,34,55)       -179.3604         estimate D2E/DX2                !
 ! D139  D(53,32,34,35)        179.8533         estimate D2E/DX2                !
 ! D140  D(53,32,34,55)         -0.2636         estimate D2E/DX2                !
 ! D141  D(31,33,35,34)         -0.5916         estimate D2E/DX2                !
 ! D142  D(31,33,35,56)       -179.9187         estimate D2E/DX2                !
 ! D143  D(54,33,35,34)        178.8002         estimate D2E/DX2                !
 ! D144  D(54,33,35,56)         -0.5269         estimate D2E/DX2                !
 ! D145  D(32,34,35,33)          0.4089         estimate D2E/DX2                !
 ! D146  D(32,34,35,56)        179.7361         estimate D2E/DX2                !
 ! D147  D(55,34,35,33)       -179.4743         estimate D2E/DX2                !
 ! D148  D(55,34,35,56)         -0.1471         estimate D2E/DX2                !
 ! D149  D(17,36,37,57)        -49.5429         estimate D2E/DX2                !
 ! D150  D(17,36,37,58)         70.1828         estimate D2E/DX2                !
 ! D151  D(17,36,37,59)       -165.4044         estimate D2E/DX2                !
 ! D152  D(20,36,37,57)        126.6027         estimate D2E/DX2                !
 ! D153  D(20,36,37,58)       -113.6717         estimate D2E/DX2                !
 ! D154  D(20,36,37,59)         10.7411         estimate D2E/DX2                !
 --------------------------------------------------------------------------------
 Trust Radius=3.00D-01 FncErr=1.00D-07 GrdErr=1.00D-06
 Number of steps in this run=    337 maximum allowed number of steps=    354.
 GradGradGradGradGradGradGradGradGradGradGradGradGradGradGradGradGradGrad

 Leave Link  103 at Wed Dec  5 16:46:20 2018, MaxMem=   536870912 cpu:         0.2
 (Enter /pbs_home/pkowalski/g09d01/g09/l202.exe)
 Stoichiometry    C29H22F6S2
 Framework group  C1[X(C29H22F6S2)]
 Deg. of freedom   171
 Full point group                 C1      NOp   1
 Largest Abelian subgroup         C1      NOp   1
 Largest concise Abelian subgroup C1      NOp   1
                         Standard orientation:                         
 ---------------------------------------------------------------------
 Center     Atomic      Atomic             Coordinates (Angstroms)
 Number     Number       Type             X           Y           Z
 ---------------------------------------------------------------------
      1         16           0        2.192999   -1.847338    1.474042
      2         16           0       -1.310956   -2.103134   -0.228143
      3          9           0       -2.731737    3.056272   -0.450887
      4          9           0       -0.989843    3.541121   -1.820217
      5          9           0       -0.687347    5.024352    0.492043
      6          9           0       -1.408539    3.272508    1.721545
      7          9           0        1.507782    3.602196   -0.269726
      8          9           0        1.180697    3.084277    1.919052
      9          6           0       -1.334402    0.356893   -1.357511
     10          6           0       -0.511303   -0.871803   -1.230636
     11          6           0        0.964376   -0.553061    1.525710
     12          6           0       -0.793396    1.560551   -0.546214
     13          6           0       -1.366043    2.962733   -0.619672
     14          6           0        0.343843    1.606055    0.205987
     15          6           0       -0.712500    3.643118    0.576252
     16          6           0        0.653094    3.007505    0.641037
     17          6           0        1.293512    0.473884    0.510956
     18          6           0        0.535135   -0.098492    2.881975
     19          6           0        0.226398   -1.341939   -2.438553
     20          6           0        3.214101   -0.896440    0.315849
     21          6           0       -2.898586   -1.292106   -0.490629
     22          6           0       -4.168019   -2.040387   -0.105311
     23          6           0       -5.479062   -1.505079   -0.185417
     24          6           0       -4.055051   -3.369172    0.380269
     25          6           0       -6.597225   -2.256245    0.191846
     26          6           0       -5.177311   -4.112647    0.753994
     27          6           0       -6.447928   -3.557318    0.659461
     28          6           0       -2.757912   -0.068438   -1.070604
     29          6           0       -3.880275    0.812136   -1.539575
     30          6           0        4.571095   -1.429522   -0.046756
     31          6           0        5.652839   -0.593951   -0.403817
     32          6           0        4.806294   -2.819920    0.019417
     33          6           0        6.905309   -1.134137   -0.711898
     34          6           0        6.059450   -3.354244   -0.293336
     35          6           0        7.107182   -2.512581   -0.662885
     36          6           0        2.624368    0.241064   -0.124377
     37          6           0        3.131006    1.182769   -1.187550
     38          1           0        1.378743    0.408845    3.395480
     39          1           0        0.212004   -0.972884    3.484208
     40          1           0       -0.318988    0.605395    2.796363
     41          1           0        0.928728   -2.153481   -2.155520
     42          1           0        0.808958   -0.504751   -2.876149
     43          1           0       -0.491712   -1.723258   -3.194526
     44          1           0       -5.698863   -0.517484   -0.521911
     45          1           0       -3.100560   -3.863194    0.478751
     46          1           0       -7.587212   -1.823185    0.121950
     47          1           0       -5.058267   -5.124952    1.118927
     48          1           0       -7.316525   -4.134083    0.950168
     49          1           0       -4.527375    0.249490   -2.244418
     50          1           0       -4.454335    1.210571   -0.678381
     51          1           0       -3.491691    1.665071   -2.130667
     52          1           0        5.564533    0.480331   -0.415748
     53          1           0        4.019099   -3.507006    0.299106
     54          1           0        7.724702   -0.479528   -0.980090
     55          1           0        6.217813   -4.424036   -0.246798
     56          1           0        8.078181   -2.927524   -0.900640
     57          1           0        2.331707    1.324931   -1.944278
     58          1           0        3.389853    2.161733   -0.739766
     59          1           0        3.985473    0.794666   -1.764806
 ---------------------------------------------------------------------
 Rotational constants (GHZ):      0.1231490      0.0711140      0.0515132
 Leave Link  202 at Wed Dec  5 16:46:20 2018, MaxMem=   536870912 cpu:         0.1
 (Enter /pbs_home/pkowalski/g09d01/g09/l301.exe)
 General basis read from cards:  (5D, 7F)
 Centers:      38     39     40     41     42     43     44     45     46     47
 Centers:      48     49     50     51     52     53     54     55     56     57
 Centers:      58     59
 S 3 1.00
     Exponent=  1.3010701000D+01 Coefficients=  1.9682158000D-02
     Exponent=  1.9622572000D+00 Coefficients=  1.3796524000D-01
     Exponent=  4.4453796000D-01 Coefficients=  4.7831935000D-01
 S 1 1.00
     Exponent=  1.2194962000D-01 Coefficients=  1.0000000000D+00
 P 1 1.00
     Exponent=  8.0000000000D-01 Coefficients=  1.0000000000D+00
 ****
 Centers:       9     10     11     12     13     14     15     16     17     18
 Centers:      19     20     21     22     23     24     25     26     27     28
 Centers:      29     30     31     32     33     34     35     36     37
 S 5 1.00
     Exponent=  1.2384016938D+03 Coefficients=  5.4568832082D-03
     Exponent=  1.8629004992D+02 Coefficients=  4.0638409211D-02
     Exponent=  4.2251176346D+01 Coefficients=  1.8025593888D-01
     Exponent=  1.1676557932D+01 Coefficients=  4.6315121755D-01
     Exponent=  3.5930506482D+00 Coefficients=  4.4087173314D-01
 S 1 1.00
     Exponent=  4.0245147363D-01 Coefficients=  1.0000000000D+00
 S 1 1.00
     Exponent=  1.3090182668D-01 Coefficients=  1.0000000000D+00
 P 3 1.00
     Exponent=  9.4680970621D+00 Coefficients=  3.8387871728D-02
     Exponent=  2.0103545142D+00 Coefficients=  2.1117025112D-01
     Exponent=  5.4771004707D-01 Coefficients=  5.1328172114D-01
 P 1 1.00
     Exponent=  1.5268613795D-01 Coefficients=  1.0000000000D+00
 D 1 1.00
     Exponent=  8.0000000000D-01 Coefficients=  1.0000000000D+00
 ****
 Centers:       3      4      5      6      7      8
 S 5 1.00
     Exponent=  2.8948325990D+03 Coefficients= -5.3408255515D-03
     Exponent=  4.3541939120D+02 Coefficients= -3.9904258866D-02
     Exponent=  9.8843328866D+01 Coefficients= -1.7912768038D-01
     Exponent=  2.7485198001D+01 Coefficients= -4.6758090825D-01
     Exponent=  8.5405498171D+00 Coefficients= -4.4653131020D-01
 S 1 1.00
     Exponent=  1.0654578038D+00 Coefficients=  1.0000000000D+00
 S 1 1.00
     Exponent=  3.3247346748D-01 Coefficients=  1.0000000000D+00
 P 3 1.00
     Exponent=  2.2696633924D+01 Coefficients= -4.5212874436D-02
     Exponent=  4.9872339257D+00 Coefficients= -2.3754317067D-01
     Exponent=  1.3491613954D+00 Coefficients= -5.1287353587D-01
 P 1 1.00
     Exponent=  3.4829881977D-01 Coefficients=  1.0000000000D+00
 D 1 1.00
     Exponent=  1.4000000000D+00 Coefficients=  1.0000000000D+00
 ****
 Centers:       1      2
 S 5 1.00
     Exponent=  9.1849303010D+03 Coefficients= -2.2294387756D-03
     Exponent=  1.3815105503D+03 Coefficients= -1.6683029937D-02
     Exponent=  3.1387147580D+02 Coefficients= -7.5262436116D-02
     Exponent=  8.8053870623D+01 Coefficients= -1.9376827038D-01
     Exponent=  2.7039914905D+01 Coefficients= -1.7718020803D-01
 S 3 1.00
     Exponent=  4.5648731303D+01 Coefficients= -1.0736062573D-01
     Exponent=  4.9664522326D+00 Coefficients=  6.5066293018D-01
     Exponent=  2.0116242047D+00 Coefficients=  5.9712155354D-01
 S 1 1.00
     Exponent=  3.5661077013D-01 Coefficients=  1.0000000000D+00
 S 1 1.00
     Exponent=  1.3507221477D-01 Coefficients=  1.0000000000D+00
 P 5 1.00
     Exponent=  2.6198233439D+02 Coefficients= -9.2729929822D-03
     Exponent=  6.1306894736D+01 Coefficients= -6.6547669241D-02
     Exponent=  1.9103729887D+01 Coefficients= -2.4828595903D-01
     Exponent=  6.6567720378D+00 Coefficients= -4.8703847402D-01
     Exponent=  2.3959635161D+00 Coefficients= -3.9337850312D-01
 P 1 1.00
     Exponent=  6.1776161679D-01 Coefficients=  1.0000000000D+00
 P 1 1.00
     Exponent=  1.6993376871D-01 Coefficients=  1.0000000000D+00
 D 1 1.00
     Exponent=  5.5000000000D-01 Coefficients=  1.0000000000D+00
 ****
 Ernie: Thresh=  0.10000D-02 Tol=  0.10000D-05 Strict=F.
 There are   673 symmetry adapted cartesian basis functions of A   symmetry.
 There are   636 symmetry adapted basis functions of A   symmetry.
   636 basis functions,  1103 primitive gaussians,   673 cartesian basis functions
   141 alpha electrons      141 beta electrons
       nuclear repulsion energy      4636.7104385458 Hartrees.
 IExCor= 4639 DFT=T Ex+Corr=wB97XD ExCW=0 ScaHFX=  1.000000
 ScaDFX=  1.000000  1.000000  1.000000  1.000000 ScalE2=  1.000000  1.000000
 IRadAn=      0 IRanWt=     -1 IRanGd=            0 ICorTp=0 IEmpDi=121
  HFx wShort=  0.000000 wLong=  0.200000 cFull=  0.222036 cShort=  0.000000 cLong=  0.777964
  DFx wShort=  0.000000 wLong=  0.200000 cFull=  0.000000 cShort=  0.000000 cLong=  1.000000
 NAtoms=   59 NActive=   59 NUniq=   59 SFac= 1.00D+00 NAtFMM=   60 NAOKFM=F Big=F
 Integral buffers will be    131072 words long.
 Raffenetti 2 integral format.
 Two-electron integral symmetry is turned on.
 R6Disp:  Grimme-D2 Dispersion energy=       -0.0563581694 Hartrees.
 Nuclear repulsion after empirical dispersion term =     4636.6540803764 Hartrees.
 Leave Link  301 at Wed Dec  5 16:46:20 2018, MaxMem=   536870912 cpu:         1.0
 (Enter /pbs_home/pkowalski/g09d01/g09/l302.exe)
 NPDir=0 NMtPBC=     1 NCelOv=     1 NCel=       1 NClECP=     1 NCelD=      1
         NCelK=      1 NCelE2=     1 NClLst=     1 CellRange=     0.0.
 One-electron integrals computed using PRISM.
 NBasis=   636 RedAO= T EigKep=  3.02D-04  NBF=   636
 NBsUse=   636 1.00D-06 EigRej= -1.00D+00 NBFU=   636
 Precomputing XC quadrature grid using
 IXCGrd= 4 IRadAn=           0 IRanWt=          -1 IRanGd=           0 AccXCQ= 0.00D+00.
 Generated NRdTot=       0 NPtTot=           0 NUsed=           0 NTot=          32
 NSgBfM=   614   620   623   623   623 MxSgAt=    59 MxSgA2=    59.
 Leave Link  302 at Wed Dec  5 16:46:23 2018, MaxMem=   536870912 cpu:        16.9
 (Enter /pbs_home/pkowalski/g09d01/g09/l303.exe)
 DipDrv:  MaxL=1.
 Leave Link  303 at Wed Dec  5 16:46:23 2018, MaxMem=   536870912 cpu:         1.6
 (Enter /pbs_home/pkowalski/g09d01/g09/l401.exe)
 ExpMin= 1.22D-01 ExpMax= 9.18D+03 ExpMxC= 1.38D+03 IAcc=1 IRadAn=         1 AccDes= 0.00D+00
 Harris functional with IExCor= 4639 and IRadAn=       1 diagonalized for initial guess.
 HarFok:  IExCor= 4639 AccDes= 0.00D+00 IRadAn=         1 IDoV= 1 UseB2=F ITyADJ=14
 ICtDFT=  3500011 ScaDFX=  1.000000  1.000000  1.000000  1.000000
 FoFCou: FMM=F IPFlag=           0 FMFlag=      100000 FMFlg1=           0
         NFxFlg=           0 DoJE=T BraDBF=F KetDBF=T FulRan=T
         wScrn=  0.000000 ICntrl=     500 IOpCl=  0 I1Cent=   200000004 NGrid=           0
         NMat0=    1 NMatS0=      1 NMatT0=    0 NMatD0=    1 NMtDS0=    0 NMtDT0=    0
 Petite list used in FoFCou.
 Harris En= -2428.65202837438    
 JPrj=0 DoOrth=F DoCkMO=F.
 Leave Link  401 at Wed Dec  5 16:46:27 2018, MaxMem=   536870912 cpu:        30.5
 (Enter /pbs_home/pkowalski/g09d01/g09/l502.exe)
 Closed shell SCF:
 Using DIIS extrapolation, IDIIS=  1040.
 Integral symmetry usage will be decided dynamically.
 IVT=     1387805 IEndB=     1387805 NGot=   536870912 MDV=   535953350
 LenX=   535953350 LenY=   535499748
 Requested convergence on RMS density matrix=1.00D-08 within 128 cycles.
 Requested convergence on MAX density matrix=1.00D-06.
 Requested convergence on             energy=1.00D-06.
 No special actions if energy rises.
 Fock matrices will be formed incrementally for  20 cycles.
 Integral accuracy reduced to 1.0D-05 until final iterations.

 Cycle   1  Pass 0  IDiag  1:
 FoFJK:  IHMeth= 1 ICntrl=       0 DoSepK=T KAlg= 0 I1Cent=   0 FoldK=F
 IRaf=         1 NMat=   1 IRICut=       1 DoRegI=T DoRafI=F ISym2E= 0.
 FoFCou: FMM=F IPFlag=           0 FMFlag=      100000 FMFlg1=           0
         NFxFlg=           0 DoJE=T BraDBF=F KetDBF=F FulRan=T
         wScrn=  0.000000 ICntrl=     500 IOpCl=  0 I1Cent=           0 NGrid=           0
         NMat0=    1 NMatS0=      1 NMatT0=    0 NMatD0=    1 NMtDS0=    0 NMtDT0=    0
 Symmetry not used in FoFCou.
 E= -2510.72793817113    
 DIIS: error= 3.19D-02 at cycle   1 NSaved=   1.
 NSaved= 1 IEnMin= 1 EnMin= -2510.72793817113     IErMin= 1 ErrMin= 3.19D-02
 ErrMax= 3.19D-02  0.00D+00 EMaxC= 1.00D-01 BMatC= 1.60D+00 BMatP= 1.60D+00
 IDIUse=3 WtCom= 6.81D-01 WtEn= 3.19D-01
 Coeff-Com:  0.100D+01
 Coeff-En:   0.100D+01
 Coeff:      0.100D+01
 Gap=     0.198 Goal=   None    Shift=    0.000
 GapD=    0.198 DampG=1.000 DampE=0.500 DampFc=0.5000 IDamp=-1.
 Damping current iteration by 5.00D-01
 RMSDP=4.50D-03 MaxDP=3.57D-01              OVMax= 2.09D-01

 Cycle   2  Pass 0  IDiag  1:
 RMSU=  2.16D-03    CP:  9.60D-01
 E= -2511.12901119697     Delta-E=       -0.401073025840 Rises=F Damp=T
 DIIS: error= 8.94D-03 at cycle   2 NSaved=   2.
 NSaved= 2 IEnMin= 2 EnMin= -2511.12901119697     IErMin= 2 ErrMin= 8.94D-03
 ErrMax= 8.94D-03  0.00D+00 EMaxC= 1.00D-01 BMatC= 1.92D-01 BMatP= 1.60D+00
 IDIUse=3 WtCom= 9.11D-01 WtEn= 8.94D-02
 Coeff-Com: -0.167D+00 0.117D+01
 Coeff-En:   0.000D+00 0.100D+01
 Coeff:     -0.152D+00 0.115D+01
 Gap=     0.229 Goal=   None    Shift=    0.000
 RMSDP=1.61D-03 MaxDP=9.89D-02 DE=-4.01D-01 OVMax= 1.93D-01

 Cycle   3  Pass 0  IDiag  1:
 RMSU=  1.52D-03    CP:  9.39D-01  1.19D+00
 E= -2511.47808827088     Delta-E=       -0.349077073906 Rises=F Damp=F
 DIIS: error= 7.47D-03 at cycle   3 NSaved=   3.
 NSaved= 3 IEnMin= 3 EnMin= -2511.47808827088     IErMin= 3 ErrMin= 7.47D-03
 ErrMax= 7.47D-03  0.00D+00 EMaxC= 1.00D-01 BMatC= 9.42D-02 BMatP= 1.92D-01
 IDIUse=3 WtCom= 9.25D-01 WtEn= 7.47D-02
 Coeff-Com: -0.179D+00 0.532D+00 0.647D+00
 Coeff-En:   0.000D+00 0.000D+00 0.100D+01
 Coeff:     -0.166D+00 0.492D+00 0.674D+00
 Gap=     0.232 Goal=   None    Shift=    0.000
 RMSDP=9.74D-04 MaxDP=4.07D-02 DE=-3.49D-01 OVMax= 9.73D-02

 Cycle   4  Pass 0  IDiag  1:
 RMSU=  5.73D-04    CP:  9.30D-01  1.42D+00  6.06D-01
 E= -2511.55728504594     Delta-E=       -0.079196775060 Rises=F Damp=F
 DIIS: error= 3.07D-03 at cycle   4 NSaved=   4.
 NSaved= 4 IEnMin= 4 EnMin= -2511.55728504594     IErMin= 4 ErrMin= 3.07D-03
 ErrMax= 3.07D-03  0.00D+00 EMaxC= 1.00D-01 BMatC= 1.41D-02 BMatP= 9.42D-02
 IDIUse=3 WtCom= 9.69D-01 WtEn= 3.07D-02
 Coeff-Com: -0.562D-01 0.123D+00 0.342D+00 0.592D+00
 Coeff-En:   0.000D+00 0.000D+00 0.105D+00 0.895D+00
 Coeff:     -0.545D-01 0.119D+00 0.334D+00 0.601D+00
 Gap=     0.218 Goal=   None    Shift=    0.000
 RMSDP=3.07D-04 MaxDP=1.57D-02 DE=-7.92D-02 OVMax= 3.78D-02

 Cycle   5  Pass 0  IDiag  1:
 RMSU=  1.35D-04    CP:  9.30D-01  1.40D+00  7.57D-01  7.52D-01
 E= -2511.57159601878     Delta-E=       -0.014310972842 Rises=F Damp=F
 DIIS: error= 4.60D-04 at cycle   5 NSaved=   5.
 NSaved= 5 IEnMin= 5 EnMin= -2511.57159601878     IErMin= 5 ErrMin= 4.60D-04
 ErrMax= 4.60D-04  0.00D+00 EMaxC= 1.00D-01 BMatC= 7.21D-04 BMatP= 1.41D-02
 IDIUse=3 WtCom= 9.95D-01 WtEn= 4.60D-03
 Coeff-Com: -0.132D-01 0.209D-01 0.123D+00 0.287D+00 0.582D+00
 Coeff-En:   0.000D+00 0.000D+00 0.000D+00 0.000D+00 0.100D+01
 Coeff:     -0.132D-01 0.208D-01 0.123D+00 0.286D+00 0.584D+00
 Gap=     0.216 Goal=   None    Shift=    0.000
 RMSDP=7.02D-05 MaxDP=4.77D-03 DE=-1.43D-02 OVMax= 8.36D-03

 Cycle   6  Pass 0  IDiag  1:
 RMSU=  6.20D-05    CP:  9.30D-01  1.40D+00  7.60D-01  7.73D-01  7.92D-01
 E= -2511.57238732175     Delta-E=       -0.000791302963 Rises=F Damp=F
 DIIS: error= 1.85D-04 at cycle   6 NSaved=   6.
 NSaved= 6 IEnMin= 6 EnMin= -2511.57238732175     IErMin= 6 ErrMin= 1.85D-04
 ErrMax= 1.85D-04  0.00D+00 EMaxC= 1.00D-01 BMatC= 7.16D-05 BMatP= 7.21D-04
 IDIUse=3 WtCom= 9.98D-01 WtEn= 1.85D-03
 Coeff-Com:  0.704D-02-0.174D-01-0.214D-01-0.224D-01 0.187D+00 0.867D+00
 Coeff-En:   0.000D+00 0.000D+00 0.000D+00 0.000D+00 0.000D+00 0.100D+01
 Coeff:      0.702D-02-0.173D-01-0.214D-01-0.224D-01 0.187D+00 0.867D+00
 Gap=     0.217 Goal=   None    Shift=    0.000
 RMSDP=4.18D-05 MaxDP=2.05D-03 DE=-7.91D-04 OVMax= 5.92D-03

 Cycle   7  Pass 0  IDiag  1:
 RMSU=  2.65D-05    CP:  9.30D-01  1.40D+00  7.71D-01  7.97D-01  9.65D-01
                    CP:  1.05D+00
 E= -2511.57256935319     Delta-E=       -0.000182031445 Rises=F Damp=F
 DIIS: error= 7.70D-05 at cycle   7 NSaved=   7.
 NSaved= 7 IEnMin= 7 EnMin= -2511.57256935319     IErMin= 7 ErrMin= 7.70D-05
 ErrMax= 7.70D-05  0.00D+00 EMaxC= 1.00D-01 BMatC= 1.61D-05 BMatP= 7.16D-05
 IDIUse=1 WtCom= 1.00D+00 WtEn= 0.00D+00
 Coeff-Com:  0.494D-02-0.101D-01-0.261D-01-0.535D-01-0.103D-01 0.363D+00
 Coeff-Com:  0.732D+00
 Coeff:      0.494D-02-0.101D-01-0.261D-01-0.535D-01-0.103D-01 0.363D+00
 Coeff:      0.732D+00
 Gap=     0.218 Goal=   None    Shift=    0.000
 RMSDP=1.80D-05 MaxDP=1.08D-03 DE=-1.82D-04 OVMax= 3.90D-03

 Cycle   8  Pass 0  IDiag  1:
 RMSU=  1.23D-05    CP:  9.29D-01  1.40D+00  7.73D-01  8.04D-01  1.00D+00
                    CP:  1.22D+00  1.13D+00
 E= -2511.57261589259     Delta-E=       -0.000046539394 Rises=F Damp=F
 DIIS: error= 4.41D-05 at cycle   8 NSaved=   8.
 NSaved= 8 IEnMin= 8 EnMin= -2511.57261589259     IErMin= 8 ErrMin= 4.41D-05
 ErrMax= 4.41D-05  0.00D+00 EMaxC= 1.00D-01 BMatC= 3.22D-06 BMatP= 1.61D-05
 IDIUse=1 WtCom= 1.00D+00 WtEn= 0.00D+00
 Coeff-Com:  0.442D-03-0.281D-03-0.490D-02-0.162D-01-0.433D-01-0.594D-01
 Coeff-Com:  0.250D+00 0.873D+00
 Coeff:      0.442D-03-0.281D-03-0.490D-02-0.162D-01-0.433D-01-0.594D-01
 Coeff:      0.250D+00 0.873D+00
 Gap=     0.218 Goal=   None    Shift=    0.000
 RMSDP=1.17D-05 MaxDP=7.57D-04 DE=-4.65D-05 OVMax= 2.90D-03

 Cycle   9  Pass 0  IDiag  1:
 RMSU=  5.45D-06    CP:  9.29D-01  1.40D+00  7.74D-01  8.04D-01  1.03D+00
                    CP:  1.30D+00  1.41D+00  1.18D+00
 E= -2511.57263315219     Delta-E=       -0.000017259607 Rises=F Damp=F
 DIIS: error= 2.26D-05 at cycle   9 NSaved=   9.
 NSaved= 9 IEnMin= 9 EnMin= -2511.57263315219     IErMin= 9 ErrMin= 2.26D-05
 ErrMax= 2.26D-05  0.00D+00 EMaxC= 1.00D-01 BMatC= 1.07D-06 BMatP= 3.22D-06
 IDIUse=1 WtCom= 1.00D+00 WtEn= 0.00D+00
 Coeff-Com: -0.131D-02 0.288D-02 0.600D-02 0.804D-02-0.168D-01-0.133D+00
 Coeff-Com: -0.983D-01 0.406D+00 0.827D+00
 Coeff:     -0.131D-02 0.288D-02 0.600D-02 0.804D-02-0.168D-01-0.133D+00
 Coeff:     -0.983D-01 0.406D+00 0.827D+00
 Gap=     0.218 Goal=   None    Shift=    0.000
 RMSDP=7.11D-06 MaxDP=4.17D-04 DE=-1.73D-05 OVMax= 1.78D-03

 Initial convergence to 1.0D-05 achieved.  Increase integral accuracy.
 Cycle  10  Pass 1  IDiag  1:
 E= -2511.57121016146     Delta-E=        0.001422990735 Rises=F Damp=F
 DIIS: error= 1.85D-04 at cycle   1 NSaved=   1.
 NSaved= 1 IEnMin= 1 EnMin= -2511.57121016146     IErMin= 1 ErrMin= 1.85D-04
 ErrMax= 1.85D-04  0.00D+00 EMaxC= 1.00D-01 BMatC= 2.69D-05 BMatP= 2.69D-05
 IDIUse=3 WtCom= 9.98D-01 WtEn= 1.85D-03
 Coeff-Com:  0.100D+01
 Coeff-En:   0.100D+01
 Coeff:      0.100D+01
 Gap=     0.218 Goal=   None    Shift=    0.000
 RMSDP=7.11D-06 MaxDP=4.17D-04 DE= 1.42D-03 OVMax= 9.10D-04

 Cycle  11  Pass 1  IDiag  1:
 RMSU=  1.60D-04    CP:  1.00D+00
 E= -2511.57123738698     Delta-E=       -0.000027225521 Rises=F Damp=F
 DIIS: error= 2.38D-05 at cycle   2 NSaved=   2.
 NSaved= 2 IEnMin= 2 EnMin= -2511.57123738698     IErMin= 2 ErrMin= 2.38D-05
 ErrMax= 2.38D-05  0.00D+00 EMaxC= 1.00D-01 BMatC= 1.49D-06 BMatP= 2.69D-05
 IDIUse=1 WtCom= 1.00D+00 WtEn= 0.00D+00
 Coeff-Com:  0.486D-01 0.951D+00
 Coeff:      0.486D-01 0.951D+00
 Gap=     0.218 Goal=   None    Shift=    0.000
 RMSDP=9.97D-06 MaxDP=6.95D-04 DE=-2.72D-05 OVMax= 5.05D-04

 Cycle  12  Pass 1  IDiag  1:
 RMSU=  6.57D-06    CP:  1.00D+00  1.05D+00
 E= -2511.57123786005     Delta-E=       -0.000000473066 Rises=F Damp=F
 DIIS: error= 2.58D-05 at cycle   3 NSaved=   3.
 NSaved= 3 IEnMin= 3 EnMin= -2511.57123786005     IErMin= 2 ErrMin= 2.38D-05
 ErrMax= 2.58D-05  0.00D+00 EMaxC= 1.00D-01 BMatC= 1.26D-06 BMatP= 1.49D-06
 IDIUse=1 WtCom= 1.00D+00 WtEn= 0.00D+00
 Coeff-Com: -0.303D-01 0.482D+00 0.548D+00
 Coeff:     -0.303D-01 0.482D+00 0.548D+00
 Gap=     0.218 Goal=   None    Shift=    0.000
 RMSDP=3.43D-06 MaxDP=2.82D-04 DE=-4.73D-07 OVMax= 4.47D-04

 Cycle  13  Pass 1  IDiag  1:
 RMSU=  2.23D-06    CP:  1.00D+00  1.05D+00  6.32D-01
 E= -2511.57123926139     Delta-E=       -0.000001401348 Rises=F Damp=F
 DIIS: error= 6.23D-06 at cycle   4 NSaved=   4.
 NSaved= 4 IEnMin= 4 EnMin= -2511.57123926139     IErMin= 4 ErrMin= 6.23D-06
 ErrMax= 6.23D-06  0.00D+00 EMaxC= 1.00D-01 BMatC= 7.65D-08 BMatP= 1.26D-06
 IDIUse=1 WtCom= 1.00D+00 WtEn= 0.00D+00
 Coeff-Com: -0.169D-01 0.171D+00 0.267D+00 0.579D+00
 Coeff:     -0.169D-01 0.171D+00 0.267D+00 0.579D+00
 Gap=     0.218 Goal=   None    Shift=    0.000
 RMSDP=8.08D-07 MaxDP=4.61D-05 DE=-1.40D-06 OVMax= 1.09D-04

 Cycle  14  Pass 1  IDiag  1:
 RMSU=  6.86D-07    CP:  1.00D+00  1.05D+00  6.88D-01  9.15D-01
 E= -2511.57123935696     Delta-E=       -0.000000095572 Rises=F Damp=F
 DIIS: error= 2.13D-06 at cycle   5 NSaved=   5.
 NSaved= 5 IEnMin= 5 EnMin= -2511.57123935696     IErMin= 5 ErrMin= 2.13D-06
 ErrMax= 2.13D-06  0.00D+00 EMaxC= 1.00D-01 BMatC= 7.27D-09 BMatP= 7.65D-08
 IDIUse=1 WtCom= 1.00D+00 WtEn= 0.00D+00
 Coeff-Com:  0.136D-03-0.358D-01-0.307D-02 0.178D+00 0.861D+00
 Coeff:      0.136D-03-0.358D-01-0.307D-02 0.178D+00 0.861D+00
 Gap=     0.218 Goal=   None    Shift=    0.000
 RMSDP=4.39D-07 MaxDP=2.19D-05 DE=-9.56D-08 OVMax= 1.15D-04

 Cycle  15  Pass 1  IDiag  1:
 RMSU=  3.13D-07    CP:  1.00D+00  1.05D+00  7.12D-01  1.02D+00  1.20D+00
 E= -2511.57123938209     Delta-E=       -0.000000025130 Rises=F Damp=F
 DIIS: error= 1.04D-06 at cycle   6 NSaved=   6.
 NSaved= 6 IEnMin= 6 EnMin= -2511.57123938209     IErMin= 6 ErrMin= 1.04D-06
 ErrMax= 1.04D-06  0.00D+00 EMaxC= 1.00D-01 BMatC= 1.99D-09 BMatP= 7.27D-09
 IDIUse=1 WtCom= 1.00D+00 WtEn= 0.00D+00
 Coeff-Com:  0.291D-02-0.440D-01-0.422D-01-0.442D-01 0.316D+00 0.811D+00
 Coeff:      0.291D-02-0.440D-01-0.422D-01-0.442D-01 0.316D+00 0.811D+00
 Gap=     0.218 Goal=   None    Shift=    0.000
 RMSDP=2.76D-07 MaxDP=1.73D-05 DE=-2.51D-08 OVMax= 7.08D-05

 Cycle  16  Pass 1  IDiag  1:
 RMSU=  1.82D-07    CP:  1.00D+00  1.05D+00  7.26D-01  1.06D+00  1.37D+00
                    CP:  1.33D+00
 E= -2511.57123939042     Delta-E=       -0.000000008328 Rises=F Damp=F
 DIIS: error= 6.53D-07 at cycle   7 NSaved=   7.
 NSaved= 7 IEnMin= 7 EnMin= -2511.57123939042     IErMin= 7 ErrMin= 6.53D-07
 ErrMax= 6.53D-07  0.00D+00 EMaxC= 1.00D-01 BMatC= 5.47D-10 BMatP= 1.99D-09
 IDIUse=1 WtCom= 1.00D+00 WtEn= 0.00D+00
 Coeff-Com:  0.105D-02-0.736D-02-0.989D-02-0.673D-01-0.118D+00 0.297D+00
 Coeff-Com:  0.904D+00
 Coeff:      0.105D-02-0.736D-02-0.989D-02-0.673D-01-0.118D+00 0.297D+00
 Coeff:      0.904D+00
 Gap=     0.218 Goal=   None    Shift=    0.000
 RMSDP=1.77D-07 MaxDP=1.00D-05 DE=-8.33D-09 OVMax= 5.31D-05

 Cycle  17  Pass 1  IDiag  1:
 RMSU=  6.86D-08    CP:  1.00D+00  1.05D+00  7.31D-01  1.08D+00  1.50D+00
                    CP:  1.72D+00  1.18D+00
 E= -2511.57123939314     Delta-E=       -0.000000002718 Rises=F Damp=F
 DIIS: error= 2.95D-07 at cycle   8 NSaved=   8.
 NSaved= 8 IEnMin= 8 EnMin= -2511.57123939314     IErMin= 8 ErrMin= 2.95D-07
 ErrMax= 2.95D-07  0.00D+00 EMaxC= 1.00D-01 BMatC= 1.42D-10 BMatP= 5.47D-10
 IDIUse=1 WtCom= 1.00D+00 WtEn= 0.00D+00
 Coeff-Com: -0.386D-03 0.902D-02 0.107D-01-0.168D-01-0.139D+00-0.112D+00
 Coeff-Com:  0.360D+00 0.888D+00
 Coeff:     -0.386D-03 0.902D-02 0.107D-01-0.168D-01-0.139D+00-0.112D+00
 Coeff:      0.360D+00 0.888D+00
 Gap=     0.218 Goal=   None    Shift=    0.000
 RMSDP=1.00D-07 MaxDP=5.72D-06 DE=-2.72D-09 OVMax= 2.94D-05

 Cycle  18  Pass 1  IDiag  1:
 RMSU=  3.60D-08    CP:  1.00D+00  1.05D+00  7.35D-01  1.09D+00  1.57D+00
                    CP:  1.91D+00  1.44D+00  1.20D+00
 E= -2511.57123939407     Delta-E=       -0.000000000933 Rises=F Damp=F
 DIIS: error= 1.29D-07 at cycle   9 NSaved=   9.
 NSaved= 9 IEnMin= 9 EnMin= -2511.57123939407     IErMin= 9 ErrMin= 1.29D-07
 ErrMax= 1.29D-07  0.00D+00 EMaxC= 1.00D-01 BMatC= 2.82D-11 BMatP= 1.42D-10
 IDIUse=1 WtCom= 1.00D+00 WtEn= 0.00D+00
 Coeff-Com: -0.369D-03 0.565D-02 0.772D-02 0.288D-02-0.483D-01-0.104D+00
 Coeff-Com:  0.172D-01 0.425D+00 0.694D+00
 Coeff:     -0.369D-03 0.565D-02 0.772D-02 0.288D-02-0.483D-01-0.104D+00
 Coeff:      0.172D-01 0.425D+00 0.694D+00
 Gap=     0.218 Goal=   None    Shift=    0.000
 RMSDP=3.18D-08 MaxDP=1.79D-06 DE=-9.33D-10 OVMax= 8.00D-06

 Cycle  19  Pass 1  IDiag  1:
 RMSU=  1.33D-08    CP:  1.00D+00  1.05D+00  7.36D-01  1.09D+00  1.58D+00
                    CP:  1.97D+00  1.51D+00  1.39D+00  9.99D-01
 E= -2511.57123939400     Delta-E=        0.000000000072 Rises=F Damp=F
 DIIS: error= 2.84D-08 at cycle  10 NSaved=  10.
 NSaved=10 IEnMin= 9 EnMin= -2511.57123939407     IErMin=10 ErrMin= 2.84D-08
 ErrMax= 2.84D-08  0.00D+00 EMaxC= 1.00D-01 BMatC= 2.47D-12 BMatP= 2.82D-11
 IDIUse=1 WtCom= 1.00D+00 WtEn= 0.00D+00
 Coeff-Com: -0.750D-04 0.584D-03 0.132D-02 0.387D-02 0.439D-02-0.173D-01
 Coeff-Com: -0.507D-01 0.110D-01 0.224D+00 0.823D+00
 Coeff:     -0.750D-04 0.584D-03 0.132D-02 0.387D-02 0.439D-02-0.173D-01
 Coeff:     -0.507D-01 0.110D-01 0.224D+00 0.823D+00
 Gap=     0.218 Goal=   None    Shift=    0.000
 RMSDP=9.07D-09 MaxDP=5.31D-07 DE= 7.19D-11 OVMax= 2.30D-06

 SCF Done:  E(RwB97XD) =  -2511.57123939     A.U. after   19 cycles
            NFock= 19  Conv=0.91D-08     -V/T= 2.0076
 KE= 2.492747173885D+03 PE=-1.517408969025D+04 EE= 5.533117196595D+03
 Leave Link  502 at Wed Dec  5 17:00:26 2018, MaxMem=   536870912 cpu:      6690.0
 (Enter /pbs_home/pkowalski/g09d01/g09/l601.exe)
 Copying SCF densities to generalized density rwf, IOpCl= 0 IROHF=0.

 **********************************************************************

            Population analysis using the SCF density.

 **********************************************************************

 Orbital symmetries:
       Occupied  (A) (A) (A) (A) (A) (A) (A) (A) (A) (A) (A) (A)
                 (A) (A) (A) (A) (A) (A) (A) (A) (A) (A) (A) (A)
                 (A) (A) (A) (A) (A) (A) (A) (A) (A) (A) (A) (A)
                 (A) (A) (A) (A) (A) (A) (A) (A) (A) (A) (A) (A)
                 (A) (A) (A) (A) (A) (A) (A) (A) (A) (A) (A) (A)
                 (A) (A) (A) (A) (A) (A) (A) (A) (A) (A) (A) (A)
                 (A) (A) (A) (A) (A) (A) (A) (A) (A) (A) (A) (A)
                 (A) (A) (A) (A) (A) (A) (A) (A) (A) (A) (A) (A)
                 (A) (A) (A) (A) (A) (A) (A) (A) (A) (A) (A) (A)
                 (A) (A) (A) (A) (A) (A) (A) (A) (A) (A) (A) (A)
                 (A) (A) (A) (A) (A) (A) (A) (A) (A) (A) (A) (A)
                 (A) (A) (A) (A) (A) (A) (A) (A) (A)
       Virtual   (A) (A) (A) (A) (A) (A) (A) (A) (A) (A) (A) (A)
                 (A) (A) (A) (A) (A) (A) (A) (A) (A) (A) (A) (A)
                 (A) (A) (A) (A) (A) (A) (A) (A) (A) (A) (A) (A)
                 (A) (A) (A) (A) (A) (A) (A) (A) (A) (A) (A) (A)
                 (A) (A) (A) (A) (A) (A) (A) (A) (A) (A) (A) (A)
                 (A) (A) (A) (A) (A) (A) (A) (A) (A) (A) (A) (A)
                 (A) (A) (A) (A) (A) (A) (A) (A) (A) (A) (A) (A)
                 (A) (A) (A) (A) (A) (A) (A) (A) (A) (A) (A) (A)
                 (A) (A) (A) (A) (A) (A) (A) (A) (A) (A) (A) (A)
                 (A) (A) (A) (A) (A) (A) (A) (A) (A) (A) (A) (A)
                 (A) (A) (A) (A) (A) (A) (A) (A) (A) (A) (A) (A)
                 (A) (A) (A) (A) (A) (A) (A) (A) (A) (A) (A) (A)
                 (A) (A) (A) (A) (A) (A) (A) (A) (A) (A) (A) (A)
                 (A) (A) (A) (A) (A) (A) (A) (A) (A) (A) (A) (A)
                 (A) (A) (A) (A) (A) (A) (A) (A) (A) (A) (A) (A)
                 (A) (A) (A) (A) (A) (A) (A) (A) (A) (A) (A) (A)
                 (A) (A) (A) (A) (A) (A) (A) (A) (A) (A) (A) (A)
                 (A) (A) (A) (A) (A) (A) (A) (A) (A) (A) (A) (A)
                 (A) (A) (A) (A) (A) (A) (A) (A) (A) (A) (A) (A)
                 (A) (A) (A) (A) (A) (A) (A) (A) (A) (A) (A) (A)
                 (A) (A) (A) (A) (A) (A) (A) (A) (A) (A) (A) (A)
                 (A) (A) (A) (A) (A) (A) (A) (A) (A) (A) (A) (A)
                 (A) (A) (A) (A) (A) (A) (A) (A) (A) (A) (A) (A)
                 (A) (A) (A) (A) (A) (A) (A) (A) (A) (A) (A) (A)
                 (A) (A) (A) (A) (A) (A) (A) (A) (A) (A) (A) (A)
                 (A) (A) (A) (A) (A) (A) (A) (A) (A) (A) (A) (A)
                 (A) (A) (A) (A) (A) (A) (A) (A) (A) (A) (A) (A)
                 (A) (A) (A) (A) (A) (A) (A) (A) (A) (A) (A) (A)
                 (A) (A) (A) (A) (A) (A) (A) (A) (A) (A) (A) (A)
                 (A) (A) (A) (A) (A) (A) (A) (A) (A) (A) (A) (A)
                 (A) (A) (A) (A) (A) (A) (A) (A) (A) (A) (A) (A)
                 (A) (A) (A) (A) (A) (A) (A) (A) (A) (A) (A) (A)
                 (A) (A) (A) (A) (A) (A) (A) (A) (A) (A) (A) (A)
                 (A) (A) (A) (A) (A) (A) (A) (A) (A) (A) (A) (A)
                 (A) (A) (A) (A) (A) (A) (A) (A) (A) (A) (A) (A)
                 (A) (A) (A) (A) (A) (A) (A) (A) (A) (A) (A) (A)
                 (A) (A) (A) (A) (A) (A) (A) (A) (A) (A) (A) (A)
                 (A) (A) (A) (A) (A) (A) (A) (A) (A) (A) (A) (A)
                 (A) (A) (A) (A) (A) (A) (A) (A) (A) (A) (A) (A)
                 (A) (A) (A) (A) (A) (A) (A) (A) (A) (A) (A) (A)
                 (A) (A) (A) (A) (A) (A) (A) (A) (A) (A) (A) (A)
                 (A) (A) (A)
 The electronic state is 1-A.
 Alpha  occ. eigenvalues --  -89.04831 -89.04422 -24.85010 -24.84948 -24.84848
 Alpha  occ. eigenvalues --  -24.84824 -24.84788 -24.84558 -10.49603 -10.49274
 Alpha  occ. eigenvalues --  -10.49092 -10.37798 -10.37216 -10.35104 -10.35002
 Alpha  occ. eigenvalues --  -10.34566 -10.34537 -10.34149 -10.33780 -10.33567
 Alpha  occ. eigenvalues --  -10.33279 -10.33038 -10.32943 -10.32918 -10.31360
 Alpha  occ. eigenvalues --  -10.31325 -10.31283 -10.31260 -10.31219 -10.31121
 Alpha  occ. eigenvalues --  -10.31086 -10.30969 -10.30961 -10.30951 -10.30846
 Alpha  occ. eigenvalues --  -10.30724 -10.30720  -8.09867  -8.09422  -6.05234
 Alpha  occ. eigenvalues --   -6.04883  -6.04799  -6.04470  -6.04428  -6.04038
 Alpha  occ. eigenvalues --   -1.36970  -1.35134  -1.33880  -1.30568  -1.29768
 Alpha  occ. eigenvalues --   -1.29182  -1.00948  -0.98475  -0.97985  -0.95672
 Alpha  occ. eigenvalues --   -0.95476  -0.89188  -0.88678  -0.88154  -0.87134
 Alpha  occ. eigenvalues --   -0.85141  -0.84766  -0.84568  -0.84249  -0.83396
 Alpha  occ. eigenvalues --   -0.82404  -0.79078  -0.78099  -0.76284  -0.76133
 Alpha  occ. eigenvalues --   -0.73404  -0.72489  -0.70811  -0.70323  -0.70103
 Alpha  occ. eigenvalues --   -0.69504  -0.68785  -0.68054  -0.67097  -0.65025
 Alpha  occ. eigenvalues --   -0.64557  -0.64132  -0.63733  -0.63025  -0.62511
 Alpha  occ. eigenvalues --   -0.62276  -0.59447  -0.59290  -0.57296  -0.57086
 Alpha  occ. eigenvalues --   -0.56456  -0.55964  -0.55871  -0.54838  -0.54524
 Alpha  occ. eigenvalues --   -0.54516  -0.54472  -0.53797  -0.53644  -0.53437
 Alpha  occ. eigenvalues --   -0.53062  -0.52898  -0.52555  -0.52098  -0.51903
 Alpha  occ. eigenvalues --   -0.51642  -0.51342  -0.51182  -0.50962  -0.50868
 Alpha  occ. eigenvalues --   -0.50611  -0.50376  -0.50090  -0.49746  -0.49406
 Alpha  occ. eigenvalues --   -0.48533  -0.47853  -0.47462  -0.47041  -0.46556
 Alpha  occ. eigenvalues --   -0.46276  -0.45380  -0.45178  -0.44927  -0.44124
 Alpha  occ. eigenvalues --   -0.43306  -0.43039  -0.42769  -0.42597  -0.42412
 Alpha  occ. eigenvalues --   -0.41825  -0.40955  -0.39187  -0.36123  -0.34595
 Alpha  occ. eigenvalues --   -0.34052  -0.33951  -0.32928  -0.31197  -0.29049
 Alpha  occ. eigenvalues --   -0.26619
 Alpha virt. eigenvalues --   -0.04856  -0.00271   0.02046   0.03131   0.04890
 Alpha virt. eigenvalues --    0.05107   0.05501   0.08453   0.09549   0.10966
 Alpha virt. eigenvalues --    0.11355   0.12044   0.12586   0.13648   0.14121
 Alpha virt. eigenvalues --    0.14221   0.16245   0.16449   0.16945   0.17379
 Alpha virt. eigenvalues --    0.17473   0.18301   0.18619   0.18935   0.19680
 Alpha virt. eigenvalues --    0.19918   0.20275   0.20866   0.21151   0.21283
 Alpha virt. eigenvalues --    0.21407   0.21718   0.21914   0.23251   0.23681
 Alpha virt. eigenvalues --    0.23849   0.24404   0.24514   0.25026   0.25654
 Alpha virt. eigenvalues --    0.26258   0.26607   0.26974   0.27812   0.28764
 Alpha virt. eigenvalues --    0.29391   0.29947   0.30168   0.31586   0.32202
 Alpha virt. eigenvalues --    0.32731   0.33644   0.34091   0.34646   0.35867
 Alpha virt. eigenvalues --    0.36088   0.36302   0.36386   0.36761   0.36819
 Alpha virt. eigenvalues --    0.36946   0.37455   0.37940   0.38411   0.39171
 Alpha virt. eigenvalues --    0.39815   0.40726   0.41358   0.42076   0.42903
 Alpha virt. eigenvalues --    0.43719   0.44885   0.45101   0.45663   0.46112
 Alpha virt. eigenvalues --    0.46705   0.47245   0.48406   0.48669   0.49018
 Alpha virt. eigenvalues --    0.49334   0.49577   0.49818   0.50205   0.51290
 Alpha virt. eigenvalues --    0.51985   0.52303   0.53164   0.53268   0.53475
 Alpha virt. eigenvalues --    0.54132   0.54409   0.54484   0.54733   0.55485
 Alpha virt. eigenvalues --    0.56044   0.56179   0.56618   0.57006   0.57248
 Alpha virt. eigenvalues --    0.57363   0.57794   0.58267   0.58457   0.59211
 Alpha virt. eigenvalues --    0.59680   0.60413   0.60725   0.61104   0.61799
 Alpha virt. eigenvalues --    0.61919   0.62770   0.62976   0.63407   0.63923
 Alpha virt. eigenvalues --    0.64933   0.65204   0.65875   0.66391   0.66648
 Alpha virt. eigenvalues --    0.66906   0.67930   0.68217   0.68693   0.68746
 Alpha virt. eigenvalues --    0.69036   0.69669   0.70444   0.71133   0.71214
 Alpha virt. eigenvalues --    0.71592   0.71973   0.72205   0.72501   0.72829
 Alpha virt. eigenvalues --    0.72992   0.73555   0.73587   0.73946   0.74100
 Alpha virt. eigenvalues --    0.74425   0.74564   0.74962   0.75333   0.75579
 Alpha virt. eigenvalues --    0.75700   0.76008   0.76363   0.76829   0.76942
 Alpha virt. eigenvalues --    0.77387   0.77725   0.77827   0.78129   0.78617
 Alpha virt. eigenvalues --    0.78964   0.79035   0.79236   0.80189   0.80579
 Alpha virt. eigenvalues --    0.80797   0.81203   0.81540   0.81749   0.82085
 Alpha virt. eigenvalues --    0.82433   0.82910   0.83387   0.83667   0.83877
 Alpha virt. eigenvalues --    0.84402   0.84543   0.85342   0.85808   0.86185
 Alpha virt. eigenvalues --    0.87014   0.87340   0.87954   0.88969   0.89542
 Alpha virt. eigenvalues --    0.90133   0.91078   0.91646   0.91986   0.92779
 Alpha virt. eigenvalues --    0.93382   0.94279   0.94678   0.95371   0.97226
 Alpha virt. eigenvalues --    0.97600   0.98508   1.00139   1.00808   1.02316
 Alpha virt. eigenvalues --    1.02831   1.03316   1.04324   1.05608   1.05742
 Alpha virt. eigenvalues --    1.06388   1.07001   1.07310   1.09358   1.11098
 Alpha virt. eigenvalues --    1.11559   1.11923   1.13671   1.14941   1.16213
 Alpha virt. eigenvalues --    1.16377   1.17590   1.18523   1.18973   1.20540
 Alpha virt. eigenvalues --    1.21213   1.21941   1.23455   1.23589   1.24707
 Alpha virt. eigenvalues --    1.26030   1.26680   1.27712   1.27842   1.28870
 Alpha virt. eigenvalues --    1.29136   1.30491   1.31776   1.32243   1.32589
 Alpha virt. eigenvalues --    1.32950   1.33752   1.34295   1.34811   1.35496
 Alpha virt. eigenvalues --    1.35766   1.36403   1.36775   1.37140   1.37332
 Alpha virt. eigenvalues --    1.38199   1.38284   1.38965   1.39688   1.40137
 Alpha virt. eigenvalues --    1.40602   1.41883   1.42819   1.43133   1.45051
 Alpha virt. eigenvalues --    1.45621   1.46168   1.46924   1.48642   1.49726
 Alpha virt. eigenvalues --    1.50696   1.52016   1.53197   1.54401   1.55278
 Alpha virt. eigenvalues --    1.55416   1.56248   1.57314   1.58008   1.58975
 Alpha virt. eigenvalues --    1.59710   1.60166   1.60516   1.61434   1.61587
 Alpha virt. eigenvalues --    1.62874   1.63191   1.63827   1.65443   1.66570
 Alpha virt. eigenvalues --    1.67306   1.67864   1.68441   1.69351   1.70566
 Alpha virt. eigenvalues --    1.72355   1.74335   1.74507   1.74705   1.75164
 Alpha virt. eigenvalues --    1.75702   1.76536   1.76974   1.77647   1.77941
 Alpha virt. eigenvalues --    1.79714   1.79912   1.79946   1.80703   1.80945
 Alpha virt. eigenvalues --    1.81323   1.82186   1.83124   1.83442   1.83533
 Alpha virt. eigenvalues --    1.83769   1.84174   1.84483   1.84692   1.84819
 Alpha virt. eigenvalues --    1.85145   1.85685   1.85955   1.86103   1.86443
 Alpha virt. eigenvalues --    1.87226   1.87523   1.88055   1.88405   1.88863
 Alpha virt. eigenvalues --    1.89420   1.89730   1.90546   1.90934   1.91289
 Alpha virt. eigenvalues --    1.91825   1.92395   1.92713   1.93420   1.93765
 Alpha virt. eigenvalues --    1.94602   1.94926   1.95980   1.96092   1.97810
 Alpha virt. eigenvalues --    1.98545   1.99658   2.00441   2.01763   2.02022
 Alpha virt. eigenvalues --    2.02422   2.03023   2.03243   2.04264   2.04665
 Alpha virt. eigenvalues --    2.06181   2.06735   2.06839   2.07137   2.07395
 Alpha virt. eigenvalues --    2.07830   2.08095   2.08446   2.09954   2.10920
 Alpha virt. eigenvalues --    2.11618   2.12781   2.12942   2.14280   2.14876
 Alpha virt. eigenvalues --    2.15631   2.16633   2.17228   2.17619   2.18666
 Alpha virt. eigenvalues --    2.18757   2.19948   2.20787   2.21684   2.21886
 Alpha virt. eigenvalues --    2.22195   2.22484   2.23695   2.23949   2.24262
 Alpha virt. eigenvalues --    2.25153   2.25320   2.27085   2.27267   2.27947
 Alpha virt. eigenvalues --    2.28857   2.29880   2.30430   2.30956   2.31851
 Alpha virt. eigenvalues --    2.33781   2.34265   2.35145   2.36537   2.37263
 Alpha virt. eigenvalues --    2.37686   2.37862   2.38507   2.39832   2.40061
 Alpha virt. eigenvalues --    2.40838   2.41911   2.42386   2.42696   2.43556
 Alpha virt. eigenvalues --    2.44082   2.44658   2.45903   2.46974   2.48590
 Alpha virt. eigenvalues --    2.48899   2.49788   2.51203   2.52304   2.52611
 Alpha virt. eigenvalues --    2.53556   2.55342   2.57091   2.58815   2.59991
 Alpha virt. eigenvalues --    2.62358   2.62479   2.63199   2.63940   2.64841
 Alpha virt. eigenvalues --    2.65696   2.67277   2.67456   2.68439   2.69185
 Alpha virt. eigenvalues --    2.70222   2.70609   2.71159   2.71951   2.72230
 Alpha virt. eigenvalues --    2.74039   2.75139   2.78225   2.80149   2.82961
 Alpha virt. eigenvalues --    2.83042   2.83552   2.83930   2.85009   2.85833
 Alpha virt. eigenvalues --    2.87367   2.88208   2.91185   2.94915   2.95246
 Alpha virt. eigenvalues --    2.95721   2.96885   2.97245   2.97801   2.98832
 Alpha virt. eigenvalues --    2.99428   3.00048   3.00556   3.01056   3.02650
 Alpha virt. eigenvalues --    3.03512   3.04889   3.05662   3.07640   3.13268
 Alpha virt. eigenvalues --    3.13549   3.13898   3.14216   3.14542   3.14616
 Alpha virt. eigenvalues --    3.15390   3.15705   3.16567   3.17208   3.18637
 Alpha virt. eigenvalues --    3.19404   3.19781   3.20727   3.21537   3.22455
 Alpha virt. eigenvalues --    3.22927   3.23405   3.24311   3.26825   3.27221
 Alpha virt. eigenvalues --    3.29566   3.34509   3.35290   3.35364   3.38887
 Alpha virt. eigenvalues --    3.42339   3.42859   3.43389   3.48770   3.52459
 Alpha virt. eigenvalues --    3.59439   3.60688   3.70865   3.71071   3.73906
 Alpha virt. eigenvalues --    3.78709   3.79655   3.92377   3.93565   3.94764
          Condensed to atoms (all electrons):
 Mulliken charges:
               1
     1  S    0.088550
     2  S    0.115533
     3  F   -0.212426
     4  F   -0.212193
     5  F   -0.206269
     6  F   -0.212243
     7  F   -0.210801
     8  F   -0.213255
     9  C   -0.035050
    10  C   -0.191717
    11  C   -0.193604
    12  C    0.005767
    13  C    0.425911
    14  C   -0.224394
    15  C    0.379059
    16  C    0.486734
    17  C   -0.062763
    18  C    0.012157
    19  C    0.050938
    20  C   -0.152203
    21  C   -0.083261
    22  C    0.094893
    23  C   -0.051137
    24  C   -0.066087
    25  C   -0.015060
    26  C   -0.009228
    27  C   -0.013969
    28  C   -0.159266
    29  C    0.032785
    30  C    0.061142
    31  C   -0.043455
    32  C   -0.052929
    33  C   -0.016200
    34  C   -0.009728
    35  C   -0.015267
    36  C   -0.047453
    37  C    0.041592
    38  H    0.077332
    39  H    0.050000
    40  H    0.066885
    41  H    0.059634
    42  H    0.059611
    43  H    0.088471
    44  H   -0.008188
    45  H    0.017171
    46  H    0.018760
    47  H    0.018935
    48  H    0.018970
    49  H    0.061974
    50  H    0.074657
    51  H    0.051148
    52  H    0.015255
    53  H    0.014526
    54  H    0.020681
    55  H    0.019815
    56  H    0.019987
    57  H    0.049951
    58  H    0.071954
    59  H    0.047369
 Sum of Mulliken charges =   0.00000
 Mulliken charges with hydrogens summed into heavy atoms:
               1
     1  S    0.088550
     2  S    0.115533
     3  F   -0.212426
     4  F   -0.212193
     5  F   -0.206269
     6  F   -0.212243
     7  F   -0.210801
     8  F   -0.213255
     9  C   -0.035050
    10  C   -0.191717
    11  C   -0.193604
    12  C    0.005767
    13  C    0.425911
    14  C   -0.224394
    15  C    0.379059
    16  C    0.486734
    17  C   -0.062763
    18  C    0.206373
    19  C    0.258654
    20  C   -0.152203
    21  C   -0.083261
    22  C    0.094893
    23  C   -0.059325
    24  C   -0.048916
    25  C    0.003700
    26  C    0.009706
    27  C    0.005001
    28  C   -0.159266
    29  C    0.220564
    30  C    0.061142
    31  C   -0.028200
    32  C   -0.038403
    33  C    0.004482
    34  C    0.010086
    35  C    0.004721
    36  C   -0.047453
    37  C    0.210866
 Electronic spatial extent (au):  <R**2>=          20278.7163
 Charge=              0.0000 electrons
 Dipole moment (field-independent basis, Debye):
    X=              0.3305    Y=             -3.9181    Z=             -1.4355  Tot=              4.1859
 Quadrupole moment (field-independent basis, Debye-Ang):
   XX=           -200.8730   YY=           -230.4218   ZZ=           -226.5138
   XY=              2.5755   XZ=             -5.1342   YZ=             -2.8763
 Traceless Quadrupole moment (field-independent basis, Debye-Ang):
   XX=             18.3966   YY=            -11.1523   ZZ=             -7.2443
   XY=              2.5755   XZ=             -5.1342   YZ=             -2.8763
 Octapole moment (field-independent basis, Debye-Ang**2):
  XXX=            -21.1841  YYY=             20.8908  ZZZ=             11.4720  XYY=              5.8524
  XXY=             -1.1023  XXZ=            -28.8772  XZZ=             -9.5631  YZZ=             43.3097
  YYZ=             18.3471  XYZ=             19.5744
 Hexadecapole moment (field-independent basis, Debye-Ang**3):
 XXXX=         -15260.9557 YYYY=          -7697.6101 ZZZZ=          -1919.1425 XXXY=            -32.3923
 XXXZ=           -313.5335 YYYX=            -47.8762 YYYZ=            -60.2142 ZZZX=             51.4806
 ZZZY=             43.9654 XXYY=          -3836.6530 XXZZ=          -3368.0966 YYZZ=          -1673.3685
 XXYZ=            -73.3675 YYXZ=           -100.9897 ZZXY=             -8.7389
 N-N= 4.636654080376D+03 E-N=-1.517408968679D+04  KE= 2.492747173885D+03
 No NMR shielding tensors so no spin-rotation constants.
 Leave Link  601 at Wed Dec  5 17:00:28 2018, MaxMem=   536870912 cpu:         6.7
 (Enter /pbs_home/pkowalski/g09d01/g09/l701.exe)
 Compute integral first derivatives.
 ... and contract with generalized density number  0.
 R6Disp: Adding Grimme-D2 dispersion energy 1st derivatives to the gradient.
 Leave Link  701 at Wed Dec  5 17:00:29 2018, MaxMem=   536870912 cpu:         6.3
 (Enter /pbs_home/pkowalski/g09d01/g09/l702.exe)
 L702 exits ... SP integral derivatives will be done elsewhere.
 Leave Link  702 at Wed Dec  5 17:00:29 2018, MaxMem=   536870912 cpu:         0.2
 (Enter /pbs_home/pkowalski/g09d01/g09/l703.exe)
 Compute integral first derivatives, UseDBF=F ICtDFT=           0.
 Integral derivatives from FoFJK, PRISM(SPDF).
 Calling FoFJK, ICntrl=      2127 FMM=F ISym2X=0 I1Cent= 0 IOpClX= 0 NMat=1 NMatS=1 NMatT=0.
 FoFJK:  IHMeth= 1 ICntrl=    2127 DoSepK=T KAlg= 0 I1Cent=   0 FoldK=F
 IRaf=         1 NMat=   1 IRICut=       1 DoRegI=T DoRafI=F ISym2E= 0.
 FoFCou: FMM=F IPFlag=           0 FMFlag=      100000 FMFlg1=         800
         NFxFlg=           0 DoJE=F BraDBF=F KetDBF=F FulRan=T
         wScrn=  0.000000 ICntrl=    2527 IOpCl=  0 I1Cent=           0 NGrid=           0
         NMat0=    1 NMatS0=      1 NMatT0=    0 NMatD0=    1 NMtDS0=    0 NMtDT0=    0
 Symmetry not used in FoFCou.
 Leave Link  703 at Wed Dec  5 17:04:26 2018, MaxMem=   536870912 cpu:      1893.2
 (Enter /pbs_home/pkowalski/g09d01/g09/l716.exe)
 Dipole        = 1.30023287D-01-1.54151012D+00-5.64753311D-01
 ***** Axes restored to original set *****
 -------------------------------------------------------------------
 Center     Atomic                   Forces (Hartrees/Bohr)
 Number     Number              X              Y              Z
 -------------------------------------------------------------------
      1       16           0.006820713    0.041862393   -0.010962619
      2       16          -0.011483701    0.019019615   -0.031768557
      3        9           0.027972789    0.000248313   -0.012595887
      4        9          -0.018337688   -0.008243098    0.027406515
      5        9          -0.006484340   -0.039034649   -0.000857645
      6        9           0.017797830    0.016018262   -0.027046544
      7        9          -0.011046811   -0.004248088    0.025141793
      8        9          -0.003887736    0.005130698   -0.034622293
      9        6           0.002329987   -0.029883355    0.066332167
     10        6          -0.045959393    0.022726706   -0.011337633
     11        6           0.065783670    0.051857293   -0.038704566
     12        6          -0.006604896   -0.015405137   -0.047567299
     13        6          -0.018094694    0.002494653   -0.012468639
     14        6           0.017063027   -0.025114064   -0.001180495
     15        6          -0.010305690    0.041319035    0.028320162
     16        6           0.018078769   -0.008562480    0.013291637
     17        6          -0.003160217   -0.050188167    0.020699443
     18        6          -0.030114233   -0.010333265    0.004213568
     19        6           0.040515970   -0.004489405    0.018455499
     20        6           0.012336707   -0.032901890    0.007888747
     21        6          -0.016906878   -0.015473031    0.008494086
     22        6           0.014881259   -0.000420904    0.002766003
     23        6           0.001256200   -0.016773112    0.004568693
     24        6          -0.013726172    0.007473495   -0.000724244
     25        6           0.012685796   -0.006061386   -0.000449581
     26        6           0.004401656    0.010797685   -0.002606216
     27        6           0.001161613    0.002104872   -0.000728599
     28        6           0.020766914    0.016958637   -0.002146405
     29        6          -0.000618605    0.006249652   -0.003873257
     30        6          -0.011094609   -0.004186283    0.002435102
     31        6           0.001549074   -0.012077490    0.000979061
     32        6           0.013048331    0.005571797   -0.005865619
     33        6          -0.011452021   -0.006632005    0.002537592
     34        6          -0.003721615    0.011346520    0.001906211
     35        6          -0.004167556    0.002959298    0.001043461
     36        6          -0.044494252    0.020018051    0.002962651
     37        6          -0.003897337   -0.000599294   -0.005247435
     38        1          -0.005549920   -0.002678668   -0.004028393
     39        1           0.000699864    0.007549194    0.002501127
     40        1           0.005144424   -0.003678665    0.002533051
     41        1          -0.001917798    0.002628717   -0.006918924
     42        1          -0.004452463   -0.004479224   -0.001052147
     43        1           0.001613577    0.002602463    0.007214960
     44        1           0.005786385    0.015767225   -0.003909085
     45        1           0.010484829   -0.001062364   -0.001389146
     46        1          -0.004623068    0.004705309   -0.000693392
     47        1           0.001501865   -0.006392867    0.001577372
     48        1          -0.006051164   -0.003408202    0.001434023
     49        1          -0.000118099    0.000683106    0.008517020
     50        1          -0.000749996   -0.000686163   -0.008988170
     51        1          -0.002571637   -0.006034035    0.005913966
     52        1          -0.003858996    0.008334154    0.002240086
     53        1          -0.007988505   -0.002134789    0.001784360
     54        1           0.004800530    0.004684951   -0.000943246
     55        1          -0.000392803   -0.006813173    0.000011563
     56        1           0.005978787   -0.003170137   -0.001810314
     57        1           0.001847006    0.004307995    0.007350385
     58        1          -0.001250525   -0.003518483   -0.006403130
     59        1          -0.001224154   -0.000736218    0.006369176
 -------------------------------------------------------------------
 Cartesian Forces:  Max     0.066332167 RMS     0.016606474
 Leave Link  716 at Wed Dec  5 17:04:26 2018, MaxMem=   536870912 cpu:         0.2
 (Enter /pbs_home/pkowalski/g09d01/g09/l103.exe)

 GradGradGradGradGradGradGradGradGradGradGradGradGradGradGradGradGradGrad
 Berny optimization.
 FormGI is forming the generalized inverse of G from B-inverse, IUseBI=4.
 GSVD:  received Info=                   1 from GESDD.
 Internal  Forces:  Max     0.067571454 RMS     0.009514657
 Search for a local minimum.
 Step number   1 out of a maximum of  337
 All quantities printed in internal units (Hartrees-Bohrs-Radians)
 RMS Force = .95147D-02 SwitMx=.10000D-02 MixMth= 1
 Mixed Optimization -- RFO/linear search
 Second derivative matrix not updated -- first step.
 ITU=  0
     Eigenvalues ---    0.00230   0.00460   0.00649   0.00661   0.00734
     Eigenvalues ---    0.00735   0.00744   0.00760   0.00853   0.00880
     Eigenvalues ---    0.00884   0.00889   0.00948   0.01067   0.01165
     Eigenvalues ---    0.01211   0.01215   0.01325   0.01408   0.01475
     Eigenvalues ---    0.01562   0.01730   0.01880   0.01886   0.01953
     Eigenvalues ---    0.01955   0.01980   0.02010   0.02028   0.02081
     Eigenvalues ---    0.02089   0.02137   0.02144   0.02154   0.02156
     Eigenvalues ---    0.02169   0.02173   0.02192   0.02218   0.02346
     Eigenvalues ---    0.02684   0.04142   0.05097   0.05175   0.06816
     Eigenvalues ---    0.07151   0.07468   0.07491   0.07496   0.07507
     Eigenvalues ---    0.07532   0.07551   0.07959   0.08226   0.09383
     Eigenvalues ---    0.09880   0.10463   0.11174   0.11820   0.11994
     Eigenvalues ---    0.13801   0.15368   0.15988   0.15998   0.15999
     Eigenvalues ---    0.15999   0.15999   0.16000   0.16000   0.16000
     Eigenvalues ---    0.16000   0.16000   0.16000   0.16000   0.16000
     Eigenvalues ---    0.16000   0.16000   0.16000   0.16000   0.16000
     Eigenvalues ---    0.16000   0.16000   0.16000   0.16000   0.16843
     Eigenvalues ---    0.19278   0.20147   0.21012   0.21998   0.22000
     Eigenvalues ---    0.22000   0.22000   0.22676   0.23451   0.23456
     Eigenvalues ---    0.23985   0.24277   0.24290   0.24619   0.24881
     Eigenvalues ---    0.24882   0.24930   0.24960   0.24972   0.24981
     Eigenvalues ---    0.24999   0.25000   0.25000   0.25069   0.25691
     Eigenvalues ---    0.27050   0.27545   0.27729   0.28952   0.29539
     Eigenvalues ---    0.30069   0.30526   0.30572   0.31464   0.31560
     Eigenvalues ---    0.31774   0.32131   0.32202   0.32558   0.32569
     Eigenvalues ---    0.32577   0.32590   0.32599   0.32606   0.32617
     Eigenvalues ---    0.32618   0.32621   0.32703   0.32802   0.32874
     Eigenvalues ---    0.32899   0.33076   0.33296   0.33484   0.33610
     Eigenvalues ---    0.35656   0.35677   0.35692   0.35700   0.35704
     Eigenvalues ---    0.35708   0.35794   0.36083   0.36241   0.37708
     Eigenvalues ---    0.40290   0.40691   0.40900   0.41171   0.43836
     Eigenvalues ---    0.44307   0.45571   0.45882   0.45945   0.45959
     Eigenvalues ---    0.46526   0.47077   0.47230   0.48241   0.48255
     Eigenvalues ---    0.48373   0.48496   0.49238   0.49540   0.50327
     Eigenvalues ---    0.51715
 RFO step:  Lambda=-9.91964415D-02 EMin= 2.30000000D-03
 Linear search not attempted -- first point.
 Maximum step size (   0.300) exceeded in Quadratic search.
    -- Step size scaled by   0.762
 Iteration  1 RMS(Cart)=  0.12030876 RMS(Int)=  0.00319012
 Iteration  2 RMS(Cart)=  0.00802591 RMS(Int)=  0.00027728
 Iteration  3 RMS(Cart)=  0.00001634 RMS(Int)=  0.00027717
 Iteration  4 RMS(Cart)=  0.00000001 RMS(Int)=  0.00027717
 ITry= 1 IFail=0 DXMaxC= 6.89D-01 DCOld= 1.00D+10 DXMaxT= 3.00D-01 DXLimC= 3.00D+00 Rises=F
 Variable       Old X    -DE/DX   Delta X   Delta X   Delta X     New X
                                 (Linear)    (Quad)   (Total)
    R1        3.37375  -0.02003   0.00000  -0.04361  -0.04332   3.33042
    R2        3.42675  -0.03496   0.00000  -0.07132  -0.07159   3.35516
    R3        3.35958  -0.01804   0.00000  -0.03572  -0.03560   3.32397
    R4        3.40530  -0.02157   0.00000  -0.04159  -0.04189   3.36342
    R5        2.60642  -0.02898   0.00000  -0.03730  -0.03730   2.56912
    R6        2.61669  -0.03227   0.00000  -0.04225  -0.04225   2.57444
    R7        2.61543  -0.03952   0.00000  -0.05163  -0.05163   2.56380
    R8        2.62768  -0.03567   0.00000  -0.04754  -0.04754   2.58014
    R9        2.61414  -0.02451   0.00000  -0.03196  -0.03196   2.58218
   R10        2.61683  -0.03385   0.00000  -0.04432  -0.04432   2.57251
   R11        2.80501  -0.02661   0.00000  -0.04918  -0.04888   2.75613
   R12        2.92736  -0.04390   0.00000  -0.08881  -0.08881   2.83855
   R13        2.85943  -0.01458   0.00000  -0.02981  -0.02970   2.82973
   R14        2.81835   0.00324   0.00000   0.00571   0.00571   2.82406
   R15        2.79824  -0.06757   0.00000  -0.12020  -0.11985   2.67840
   R16        2.82218   0.01074   0.00000   0.01902   0.01902   2.84120
   R17        2.86556   0.00321   0.00000   0.00602   0.00601   2.87157
   R18        2.57807  -0.00023   0.00000  -0.00039  -0.00044   2.57763
   R19        2.87852   0.00526   0.00000   0.01016   0.01019   2.88871
   R20        2.83394   0.00384   0.00000   0.00679   0.00677   2.84071
   R21        2.85135  -0.02428   0.00000  -0.04469  -0.04469   2.80666
   R22        2.84907   0.00860   0.00000   0.01591   0.01595   2.86502
   R23        2.82135  -0.03337   0.00000  -0.05998  -0.05999   2.76136
   R24        2.09815  -0.00735   0.00000  -0.01318  -0.01318   2.08497
   R25        2.09722  -0.00519   0.00000  -0.00929  -0.00929   2.08793
   R26        2.09778  -0.00629   0.00000  -0.01126  -0.01126   2.08652
   R27        2.09749  -0.00448   0.00000  -0.00802  -0.00802   2.08947
   R28        2.09730  -0.00563   0.00000  -0.01007  -0.01007   2.08723
   R29        2.09801  -0.00679   0.00000  -0.01216  -0.01216   2.08584
   R30        2.83905  -0.01535   0.00000  -0.02780  -0.02780   2.81125
   R31        2.56021   0.01216   0.00000   0.01700   0.01663   2.57684
   R32        2.87826  -0.02734   0.00000  -0.05208  -0.05208   2.82618
   R33        2.57275  -0.00194   0.00000  -0.00164  -0.00186   2.57089
   R34        2.68035  -0.01315   0.00000  -0.01969  -0.01968   2.66067
   R35        2.68196  -0.01116   0.00000  -0.01683  -0.01682   2.66514
   R36        2.64350  -0.00390   0.00000  -0.00534  -0.00534   2.63816
   R37        2.01492   0.01546   0.00000   0.02472   0.02472   2.03964
   R38        2.64014  -0.00495   0.00000  -0.00671  -0.00671   2.63343
   R39        2.03951   0.00929   0.00000   0.01538   0.01538   2.05489
   R40        2.62784   0.00130   0.00000   0.00233   0.00232   2.63016
   R41        2.04624   0.00635   0.00000   0.01061   0.01061   2.05684
   R42        2.62651   0.00237   0.00000   0.00376   0.00375   2.63027
   R43        2.04589   0.00661   0.00000   0.01104   0.01104   2.05693
   R44        2.04547   0.00709   0.00000   0.01184   0.01184   2.05731
   R45        2.83776   0.00253   0.00000   0.00458   0.00458   2.84234
   R46        2.09761  -0.00602   0.00000  -0.01078  -0.01078   2.08682
   R47        2.09576  -0.00710   0.00000  -0.01268  -0.01268   2.08308
   R48        2.09401  -0.00850   0.00000  -0.01515  -0.01515   2.07885
   R49        2.66970  -0.00912   0.00000  -0.01333  -0.01333   2.65637
   R50        2.66773  -0.00633   0.00000  -0.00932  -0.00932   2.65841
   R51        2.64251  -0.00413   0.00000  -0.00565  -0.00565   2.63686
   R52        2.03707   0.00846   0.00000   0.01396   0.01396   2.05103
   R53        2.64137  -0.00531   0.00000  -0.00722  -0.00722   2.63415
   R54        2.04404   0.00788   0.00000   0.01312   0.01312   2.05717
   R55        2.63430  -0.00108   0.00000  -0.00114  -0.00114   2.63316
   R56        2.04566   0.00667   0.00000   0.01113   0.01113   2.05679
   R57        2.63392  -0.00072   0.00000  -0.00063  -0.00063   2.63329
   R58        2.04553   0.00677   0.00000   0.01130   0.01130   2.05684
   R59        2.04540   0.00700   0.00000   0.01169   0.01169   2.05709
   R60        2.84956  -0.00350   0.00000  -0.00643  -0.00643   2.84313
   R61        2.09728  -0.00509   0.00000  -0.00911  -0.00911   2.08817
   R62        2.09230  -0.00639   0.00000  -0.01137  -0.01137   2.08093
   R63        2.08210  -0.00416   0.00000  -0.00731  -0.00731   2.07479
    A1        1.59664   0.00830   0.00000   0.01890   0.01923   1.61588
    A2        1.57322   0.01067   0.00000   0.03020   0.02966   1.60288
    A3        1.98751  -0.00514   0.00000   0.00047  -0.00171   1.98580
    A4        1.84708   0.01156   0.00000   0.03660   0.03597   1.88305
    A5        2.03494   0.00695   0.00000   0.03489   0.03397   2.06891
    A6        1.95207  -0.00764   0.00000  -0.01505  -0.01617   1.93589
    A7        2.04976  -0.00452   0.00000   0.00054  -0.00032   2.04943
    A8        2.05555   0.01981   0.00000   0.05883   0.05850   2.11406
    A9        1.90708  -0.00414   0.00000  -0.00721  -0.00820   1.89888
   A10        2.03168   0.00191   0.00000   0.02002   0.01847   2.05015
   A11        2.06592   0.01279   0.00000   0.04696   0.04568   2.11160
   A12        2.16667   0.00121   0.00000   0.00302   0.00300   2.16967
   A13        2.22158  -0.00406   0.00000  -0.00819  -0.00819   2.21338
   A14        1.88669   0.00263   0.00000   0.00410   0.00410   1.89079
   A15        1.92494  -0.00742   0.00000  -0.02893  -0.02888   1.89605
   A16        2.01607   0.00167   0.00000   0.00758   0.00737   2.02344
   A17        1.87387   0.00391   0.00000   0.01392   0.01383   1.88770
   A18        1.90249   0.00378   0.00000   0.01215   0.01221   1.91470
   A19        1.95796  -0.00216   0.00000  -0.00955  -0.00966   1.94830
   A20        1.78541   0.00075   0.00000   0.00714   0.00711   1.79252
   A21        1.94230  -0.00128   0.00000  -0.00404  -0.00402   1.93828
   A22        2.22821   0.00474   0.00000   0.01120   0.01119   2.23940
   A23        2.10922  -0.00350   0.00000  -0.00710  -0.00711   2.10211
   A24        1.90202  -0.00302   0.00000  -0.01052  -0.01054   1.89148
   A25        1.98864   0.00147   0.00000   0.00442   0.00441   1.99306
   A26        1.98984   0.00317   0.00000   0.01040   0.01036   2.00020
   A27        1.88898  -0.00017   0.00000  -0.00057  -0.00052   1.88846
   A28        1.88140   0.00141   0.00000   0.00560   0.00561   1.88702
   A29        1.80703  -0.00284   0.00000  -0.00917  -0.00915   1.79788
   A30        1.92665  -0.00795   0.00000  -0.03134  -0.03131   1.89534
   A31        1.91575   0.00501   0.00000   0.01742   0.01747   1.93323
   A32        1.92847  -0.00185   0.00000  -0.00800  -0.00818   1.92029
   A33        1.98026   0.00044   0.00000   0.00383   0.00365   1.98390
   A34        1.94055   0.00342   0.00000   0.01160   0.01152   1.95207
   A35        1.76678   0.00187   0.00000   0.01028   0.01023   1.77701
   A36        2.11647  -0.00978   0.00000  -0.01739  -0.01769   2.09878
   A37        1.96233   0.01756   0.00000   0.03045   0.03100   1.99333
   A38        2.20438  -0.00778   0.00000  -0.01303  -0.01334   2.19105
   A39        1.91847  -0.00313   0.00000  -0.01023  -0.01021   1.90826
   A40        1.91419   0.00921   0.00000   0.02822   0.02815   1.94233
   A41        1.92208   0.00225   0.00000   0.00648   0.00638   1.92847
   A42        1.90738  -0.00289   0.00000  -0.00825  -0.00821   1.89917
   A43        1.90767  -0.00153   0.00000  -0.00677  -0.00677   1.90090
   A44        1.89379  -0.00398   0.00000  -0.00964  -0.00982   1.88397
   A45        1.91446   0.01047   0.00000   0.03268   0.03259   1.94705
   A46        1.91898   0.00295   0.00000   0.00917   0.00894   1.92791
   A47        1.91752  -0.00909   0.00000  -0.02912  -0.02903   1.88850
   A48        1.89646  -0.00255   0.00000  -0.00273  -0.00311   1.89335
   A49        1.90900  -0.00159   0.00000  -0.00566  -0.00544   1.90356
   A50        1.90723  -0.00016   0.00000  -0.00421  -0.00426   1.90297
   A51        2.06770   0.00077   0.00000  -0.00216  -0.00195   2.06574
   A52        1.98526  -0.01843   0.00000  -0.03252  -0.03294   1.95233
   A53        2.23022   0.01766   0.00000   0.03468   0.03489   2.26511
   A54        2.06728  -0.00249   0.00000  -0.00792  -0.00767   2.05961
   A55        1.95578  -0.00817   0.00000  -0.01321  -0.01375   1.94203
   A56        2.25940   0.01065   0.00000   0.02078   0.02102   2.28041
   A57        2.17812  -0.00698   0.00000  -0.01426  -0.01427   2.16386
   A58        2.07167   0.00125   0.00000   0.00368   0.00368   2.07535
   A59        2.03337   0.00573   0.00000   0.01057   0.01059   2.04396
   A60        2.11876  -0.00167   0.00000  -0.00496  -0.00495   2.11380
   A61        2.16269  -0.00684   0.00000  -0.02008  -0.02008   2.14261
   A62        2.00171   0.00851   0.00000   0.02504   0.02503   2.02674
   A63        2.12448  -0.00016   0.00000  -0.00127  -0.00126   2.12322
   A64        2.12961  -0.00516   0.00000  -0.01477  -0.01477   2.11484
   A65        2.02908   0.00532   0.00000   0.01603   0.01603   2.04511
   A66        2.10282   0.00099   0.00000   0.00360   0.00359   2.10641
   A67        2.09282  -0.00247   0.00000  -0.00759  -0.00758   2.08523
   A68        2.08754   0.00148   0.00000   0.00399   0.00399   2.09154
   A69        2.09847  -0.00075   0.00000  -0.00046  -0.00046   2.09801
   A70        2.09373  -0.00103   0.00000  -0.00389  -0.00389   2.08984
   A71        2.09098   0.00178   0.00000   0.00435   0.00435   2.09533
   A72        2.08846  -0.00414   0.00000  -0.00749  -0.00750   2.08095
   A73        2.09752   0.00205   0.00000   0.00370   0.00371   2.10123
   A74        2.09720   0.00208   0.00000   0.00379   0.00380   2.10100
   A75        2.01598  -0.00307   0.00000  -0.00927  -0.00939   2.00659
   A76        2.07041   0.00563   0.00000   0.01355   0.01362   2.08403
   A77        2.19304  -0.00269   0.00000  -0.00531  -0.00532   2.18772
   A78        1.91430  -0.00073   0.00000  -0.00254  -0.00252   1.91178
   A79        1.93375   0.00669   0.00000   0.01848   0.01849   1.95224
   A80        1.93462  -0.00155   0.00000  -0.00305  -0.00306   1.93157
   A81        1.95351  -0.00567   0.00000  -0.01949  -0.01946   1.93404
   A82        1.82955   0.00313   0.00000   0.01159   0.01160   1.84115
   A83        1.89569  -0.00220   0.00000  -0.00578  -0.00579   1.88990
   A84        2.14451  -0.00435   0.00000  -0.00898  -0.00898   2.13553
   A85        2.08133   0.00285   0.00000   0.00674   0.00674   2.08808
   A86        2.05647   0.00149   0.00000   0.00219   0.00219   2.05866
   A87        2.10950  -0.00027   0.00000  -0.00122  -0.00122   2.10829
   A88        2.12881  -0.00415   0.00000  -0.01198  -0.01198   2.11683
   A89        2.04419   0.00441   0.00000   0.01315   0.01315   2.05735
   A90        2.11226   0.00089   0.00000   0.00162   0.00162   2.11388
   A91        2.11355  -0.00358   0.00000  -0.01002  -0.01003   2.10353
   A92        2.05727   0.00269   0.00000   0.00841   0.00840   2.06567
   A93        2.09896   0.00113   0.00000   0.00329   0.00329   2.10225
   A94        2.09318  -0.00180   0.00000  -0.00526  -0.00526   2.08792
   A95        2.09100   0.00066   0.00000   0.00196   0.00196   2.09296
   A96        2.09720  -0.00022   0.00000   0.00013   0.00013   2.09733
   A97        2.09364  -0.00075   0.00000  -0.00258  -0.00258   2.09107
   A98        2.09234   0.00096   0.00000   0.00245   0.00245   2.09479
   A99        2.09160  -0.00303   0.00000  -0.00602  -0.00603   2.08558
   A100       2.09586   0.00161   0.00000   0.00328   0.00328   2.09914
   A101       2.09566   0.00142   0.00000   0.00274   0.00274   2.09840
   A102       1.96132  -0.00266   0.00000  -0.00368  -0.00385   1.95747
   A103       2.09687   0.00003   0.00000  -0.00123  -0.00117   2.09571
   A104       2.22331   0.00257   0.00000   0.00447   0.00455   2.22786
   A105       1.89521   0.00143   0.00000   0.00526   0.00528   1.90050
   A106       1.92365   0.00484   0.00000   0.01232   0.01233   1.93598
   A107       1.99323  -0.00578   0.00000  -0.01617  -0.01614   1.97709
   A108       1.90802  -0.00472   0.00000  -0.01569  -0.01569   1.89233
   A109       1.81978   0.00510   0.00000   0.01872   0.01877   1.83855
   A110       1.91988  -0.00104   0.00000  -0.00474  -0.00471   1.91516
    D1        0.13524  -0.00298   0.00000  -0.03204  -0.03252   0.10271
    D2       -2.26203  -0.02004   0.00000  -0.11727  -0.11660  -2.37863
    D3        3.03198   0.00412   0.00000   0.02897   0.02878   3.06076
    D4       -0.11248   0.00370   0.00000   0.02866   0.02852  -0.08396
    D5        0.34193  -0.00808   0.00000  -0.06944  -0.06940   0.27253
    D6       -2.11381  -0.02593   0.00000  -0.15018  -0.14902  -2.26283
    D7        2.91432   0.00572   0.00000   0.04223   0.04264   2.95697
    D8       -0.18999   0.00581   0.00000   0.05041   0.05095  -0.13904
    D9        1.86894   0.02245   0.00000   0.14130   0.14085   2.00979
   D10       -1.96100   0.02989   0.00000   0.19719   0.19714  -1.76385
   D11       -0.38904   0.00775   0.00000   0.06561   0.06537  -0.32367
   D12        2.06421   0.01518   0.00000   0.12150   0.12165   2.18587
   D13        3.02636  -0.00506   0.00000  -0.01027  -0.01021   3.01615
   D14        0.03915  -0.00318   0.00000  -0.00066  -0.00067   0.03848
   D15       -1.09742   0.01271   0.00000   0.07216   0.07217  -1.02525
   D16        2.19856   0.01459   0.00000   0.08177   0.08171   2.28027
   D17        0.25334  -0.00187   0.00000  -0.02418  -0.02422   0.22912
   D18       -2.80059  -0.00013   0.00000  -0.01193  -0.01184  -2.81243
   D19       -1.97659  -0.01002   0.00000  -0.08207  -0.08305  -2.05964
   D20        1.25266  -0.00827   0.00000  -0.06983  -0.07067   1.18199
   D21       -0.89777   0.00567   0.00000   0.03567   0.03639  -0.86138
   D22       -2.98225   0.00050   0.00000   0.01317   0.01351  -2.96874
   D23        1.20126   0.00458   0.00000   0.03098   0.03135   1.23260
   D24        2.97052  -0.00173   0.00000  -0.01912  -0.01936   2.95117
   D25        0.88604  -0.00689   0.00000  -0.04163  -0.04224   0.84380
   D26       -1.21364  -0.00281   0.00000  -0.02382  -0.02440  -1.23804
   D27        3.01070   0.00243   0.00000   0.02237   0.02243   3.03314
   D28       -0.13395   0.00343   0.00000   0.03296   0.03316  -0.10080
   D29       -0.89183   0.01440   0.00000   0.09581   0.09565  -0.79618
   D30        2.24669   0.01540   0.00000   0.10640   0.10638   2.35307
   D31        1.16841   0.00578   0.00000   0.03459   0.03519   1.20359
   D32       -0.92904   0.00553   0.00000   0.03346   0.03416  -0.89488
   D33       -3.01199   0.00331   0.00000   0.02378   0.02432  -2.98766
   D34       -1.15951  -0.00498   0.00000  -0.03384  -0.03447  -1.19398
   D35        3.02622  -0.00524   0.00000  -0.03497  -0.03549   2.99073
   D36        0.94328  -0.00745   0.00000  -0.04464  -0.04533   0.89795
   D37        0.88896  -0.00371   0.00000  -0.01249  -0.01250   0.87646
   D38       -1.28929   0.00186   0.00000   0.01058   0.01066  -1.27863
   D39        2.91813   0.00229   0.00000   0.01251   0.01259   2.93072
   D40       -2.38171  -0.00578   0.00000  -0.02149  -0.02150  -2.40321
   D41        1.72323  -0.00021   0.00000   0.00158   0.00166   1.72489
   D42       -0.35254   0.00021   0.00000   0.00351   0.00359  -0.34894
   D43        2.96771  -0.00165   0.00000  -0.00702  -0.00697   2.96074
   D44       -0.08427  -0.00096   0.00000  -0.00731  -0.00730  -0.09157
   D45       -0.03958  -0.00002   0.00000   0.00123   0.00121  -0.03837
   D46       -3.09156   0.00068   0.00000   0.00093   0.00088  -3.09068
   D47       -1.38242   0.00453   0.00000   0.01525   0.01531  -1.36711
   D48        0.73624   0.00152   0.00000   0.00432   0.00437   0.74061
   D49        2.72979   0.00171   0.00000   0.00611   0.00622   2.73601
   D50        0.73510  -0.00340   0.00000  -0.01726  -0.01725   0.71786
   D51        2.85376  -0.00641   0.00000  -0.02819  -0.02818   2.82558
   D52       -1.43587  -0.00622   0.00000  -0.02640  -0.02633  -1.46221
   D53        2.77133   0.00048   0.00000  -0.00330  -0.00334   2.76799
   D54       -1.39320  -0.00254   0.00000  -0.01423  -0.01427  -1.40747
   D55        0.60035  -0.00234   0.00000  -0.01244  -0.01242   0.58793
   D56       -1.62055  -0.00141   0.00000  -0.00898  -0.00910  -1.62965
   D57        2.49806   0.00485   0.00000   0.01595   0.01595   2.51401
   D58        0.41769  -0.00055   0.00000  -0.00586  -0.00591   0.41178
   D59        1.43844  -0.00158   0.00000  -0.00764  -0.00774   1.43070
   D60       -0.72614   0.00468   0.00000   0.01729   0.01732  -0.70883
   D61       -2.80651  -0.00072   0.00000  -0.00453  -0.00454  -2.81105
   D62       -1.35071  -0.00321   0.00000  -0.01886  -0.01890  -1.36961
   D63        1.79440  -0.00440   0.00000  -0.03108  -0.03100   1.76340
   D64        1.88817  -0.00261   0.00000  -0.01944  -0.01952   1.86865
   D65       -1.24991  -0.00380   0.00000  -0.03166  -0.03162  -1.28153
   D66       -0.75567   0.00590   0.00000   0.02812   0.02811  -0.72756
   D67        1.39001  -0.00319   0.00000  -0.00951  -0.00954   1.38047
   D68       -2.78457  -0.00003   0.00000   0.00618   0.00623  -2.77834
   D69       -2.86967   0.00670   0.00000   0.03079   0.03077  -2.83890
   D70       -0.72399  -0.00239   0.00000  -0.00684  -0.00689  -0.73088
   D71        1.38462   0.00077   0.00000   0.00885   0.00889   1.39350
   D72        1.41453   0.00762   0.00000   0.03338   0.03331   1.44784
   D73       -2.72298  -0.00147   0.00000  -0.00426  -0.00435  -2.72732
   D74       -0.61437   0.00169   0.00000   0.01143   0.01143  -0.60294
   D75        0.05425  -0.00119   0.00000  -0.01311  -0.01324   0.04101
   D76        3.13805  -0.00210   0.00000  -0.02043  -0.02058   3.11748
   D77       -3.09059  -0.00012   0.00000  -0.00188  -0.00186  -3.09245
   D78       -0.00679  -0.00104   0.00000  -0.00921  -0.00919  -0.01598
   D79       -2.63062   0.00277   0.00000   0.02165   0.02167  -2.60895
   D80        0.46500   0.00263   0.00000   0.02051   0.02053   0.48553
   D81        0.51430   0.00333   0.00000   0.02215   0.02213   0.53642
   D82       -2.67327   0.00319   0.00000   0.02101   0.02099  -2.65228
   D83        0.05210  -0.00107   0.00000  -0.01210  -0.01228   0.03982
   D84       -3.02659   0.00005   0.00000  -0.00386  -0.00400  -3.03058
   D85       -3.09268  -0.00158   0.00000  -0.01254  -0.01267  -3.10536
   D86        0.11182  -0.00046   0.00000  -0.00430  -0.00439   0.10743
   D87        3.07894  -0.00049   0.00000  -0.00060  -0.00039   3.07855
   D88       -0.05519  -0.00047   0.00000  -0.00040  -0.00018  -0.05537
   D89       -0.10740  -0.00114   0.00000  -0.01143  -0.01165  -0.11905
   D90        3.04165  -0.00112   0.00000  -0.01123  -0.01144   3.03021
   D91       -0.00953  -0.00207   0.00000  -0.02065  -0.02108  -0.03061
   D92        3.03735  -0.00348   0.00000  -0.03282  -0.03324   3.00412
   D93       -3.10867  -0.00154   0.00000  -0.01042  -0.01047  -3.11914
   D94       -0.06179  -0.00295   0.00000  -0.02259  -0.02263  -0.08442
   D95       -3.13828  -0.00019   0.00000  -0.00116  -0.00116  -3.13945
   D96       -0.00535  -0.00021   0.00000  -0.00137  -0.00137  -0.00672
   D97       -0.00401  -0.00022   0.00000  -0.00139  -0.00139  -0.00540
   D98        3.12893  -0.00024   0.00000  -0.00160  -0.00160   3.12733
   D99        3.13959  -0.00009   0.00000  -0.00052  -0.00052   3.13907
   D100      -0.00559  -0.00022   0.00000  -0.00140  -0.00140  -0.00698
   D101       0.00485  -0.00003   0.00000  -0.00023  -0.00023   0.00462
   D102      -3.14033  -0.00016   0.00000  -0.00111  -0.00110  -3.14143
   D103       0.00075   0.00026   0.00000   0.00173   0.00172   0.00247
   D104       3.14036   0.00008   0.00000   0.00055   0.00055   3.14091
   D105      -3.13294   0.00034   0.00000   0.00212   0.00212  -3.13082
   D106       0.00668   0.00016   0.00000   0.00094   0.00094   0.00762
   D107      -0.00241   0.00025   0.00000   0.00155   0.00155  -0.00086
   D108       3.13945   0.00005   0.00000   0.00028   0.00028   3.13973
   D109      -3.14062   0.00039   0.00000   0.00244   0.00245  -3.13817
   D110       0.00124   0.00019   0.00000   0.00117   0.00118   0.00242
   D111       0.00190  -0.00007   0.00000  -0.00042  -0.00042   0.00148
   D112       3.14145  -0.00009   0.00000  -0.00059  -0.00059   3.14087
   D113      -3.13772   0.00012   0.00000   0.00077   0.00077  -3.13695
   D114       0.00183   0.00010   0.00000   0.00060   0.00061   0.00244
   D115      -0.00108  -0.00019   0.00000  -0.00119  -0.00119  -0.00227
   D116      -3.14063  -0.00016   0.00000  -0.00102  -0.00102   3.14153
   D117       3.14024   0.00002   0.00000   0.00008   0.00009   3.14034
   D118       0.00069   0.00004   0.00000   0.00025   0.00025   0.00095
   D119       2.08871   0.00151   0.00000   0.00561   0.00554   2.09425
   D120      -2.02920  -0.00161   0.00000  -0.00824  -0.00833  -2.03753
   D121       0.07676  -0.00096   0.00000  -0.00522  -0.00529   0.07146
   D122      -0.95549   0.00341   0.00000   0.01929   0.01938  -0.93611
   D123       1.20979   0.00028   0.00000   0.00544   0.00550   1.21529
   D124      -2.96744   0.00093   0.00000   0.00846   0.00854  -2.95890
   D125       3.12241  -0.00002   0.00000  -0.00047  -0.00046   3.12194
   D126       0.02158   0.00008   0.00000   0.00048   0.00048   0.02206
   D127       0.02617   0.00009   0.00000   0.00053   0.00053   0.02671
   D128      -3.07466   0.00018   0.00000   0.00149   0.00148  -3.07318
   D129      -3.12735   0.00028   0.00000   0.00151   0.00152  -3.12583
   D130       0.03052   0.00025   0.00000   0.00147   0.00147   0.03199
   D131      -0.02941  -0.00001   0.00000   0.00013   0.00013  -0.02929
   D132       3.12845  -0.00004   0.00000   0.00009   0.00008   3.12854
   D133      -0.00675  -0.00004   0.00000  -0.00043  -0.00043  -0.00718
   D134      -3.13771   0.00007   0.00000   0.00031   0.00031  -3.13740
   D135       3.09600  -0.00032   0.00000  -0.00189  -0.00190   3.09410
   D136      -0.03496  -0.00021   0.00000  -0.00115  -0.00116  -0.03613
   D137       0.01320  -0.00015   0.00000  -0.00098  -0.00098   0.01223
   D138      -3.13043  -0.00009   0.00000  -0.00054  -0.00054  -3.13097
   D139       3.13903  -0.00018   0.00000  -0.00110  -0.00110   3.13793
   D140      -0.00460  -0.00012   0.00000  -0.00067  -0.00067  -0.00527
   D141      -0.01032  -0.00006   0.00000  -0.00031  -0.00031  -0.01063
   D142      -3.14017   0.00004   0.00000   0.00030   0.00030  -3.13987
   D143       3.12065  -0.00018   0.00000  -0.00109  -0.00109   3.11956
   D144      -0.00920  -0.00008   0.00000  -0.00048  -0.00048  -0.00968
   D145       0.00714   0.00015   0.00000   0.00100   0.00100   0.00813
   D146       3.13699   0.00005   0.00000   0.00039   0.00039   3.13738
   D147      -3.13242   0.00008   0.00000   0.00057   0.00057  -3.13185
   D148      -0.00257  -0.00001   0.00000  -0.00004  -0.00004  -0.00261
   D149      -0.86469   0.00368   0.00000   0.02085   0.02086  -0.84383
   D150       1.22492   0.00169   0.00000   0.01229   0.01233   1.23725
   D151      -2.88685  -0.00020   0.00000   0.00360   0.00364  -2.88321
   D152       2.20963   0.00241   0.00000   0.01198   0.01193   2.22156
   D153      -1.98394   0.00042   0.00000   0.00342   0.00340  -1.98054
   D154       0.18747  -0.00147   0.00000  -0.00526  -0.00529   0.18218
         Item               Value     Threshold  Converged?
 Maximum Force            0.067571     0.000450     NO 
 RMS     Force            0.009515     0.000300     NO 
 Maximum Displacement     0.688742     0.001800     NO 
 RMS     Displacement     0.121732     0.001200     NO 
 Predicted change in Energy=-6.117368D-02
 Lowest energy point so far.  Saving SCF results.
 GradGradGradGradGradGradGradGradGradGradGradGradGradGradGradGradGradGrad

 Leave Link  103 at Wed Dec  5 17:04:27 2018, MaxMem=   536870912 cpu:         3.0
 (Enter /pbs_home/pkowalski/g09d01/g09/l202.exe)
 Stoichiometry    C29H22F6S2
 Framework group  C1[X(C29H22F6S2)]
 Deg. of freedom   171
 Full point group                 C1      NOp   1
 RotChk:  IX=0 Diff= 2.13D-02
 Largest Abelian subgroup         C1      NOp   1
 Largest concise Abelian subgroup C1      NOp   1
                         Standard orientation:                         
 ---------------------------------------------------------------------
 Center     Atomic      Atomic             Coordinates (Angstroms)
 Number     Number       Type             X           Y           Z
 ---------------------------------------------------------------------
      1         16           0        2.256491   -1.688061    1.578099
      2         16           0       -1.372120   -2.131350   -0.213888
      3          9           0       -2.706750    3.029271   -0.439662
      4          9           0       -1.039449    3.454142   -1.828022
      5          9           0       -0.647788    5.011648    0.382574
      6          9           0       -1.328294    3.366059    1.687027
      7          9           0        1.521090    3.576399   -0.350289
      8          9           0        1.271999    3.138171    1.806685
      9          6           0       -1.327128    0.321706   -1.230531
     10          6           0       -0.504439   -0.873841   -1.085542
     11          6           0        1.030727   -0.421771    1.574434
     12          6           0       -0.787827    1.519916   -0.502699
     13          6           0       -1.363072    2.921785   -0.616485
     14          6           0        0.372719    1.588954    0.210690
     15          6           0       -0.671247    3.662914    0.527563
     16          6           0        0.695979    3.009830    0.579939
     17          6           0        1.322453    0.493232    0.532062
     18          6           0        0.525452    0.058064    2.906711
     19          6           0        0.427746   -1.306375   -2.170557
     20          6           0        3.214678   -0.875525    0.323520
     21          6           0       -2.929720   -1.305266   -0.457415
     22          6           0       -4.180515   -2.048601   -0.111531
     23          6           0       -5.472031   -1.492743   -0.184866
     24          6           0       -4.080219   -3.385879    0.325112
     25          6           0       -6.600051   -2.241616    0.155309
     26          6           0       -5.207923   -4.130715    0.664945
     27          6           0       -6.475084   -3.561144    0.580032
     28          6           0       -2.753984   -0.071331   -1.002725
     29          6           0       -3.855126    0.827621   -1.494346
     30          6           0        4.526343   -1.465465   -0.056761
     31          6           0        5.602348   -0.680481   -0.506184
     32          6           0        4.733606   -2.849734    0.084123
     33          6           0        6.826365   -1.265697   -0.832302
     34          6           0        5.956450   -3.432212   -0.245146
     35          6           0        7.006090   -2.641992   -0.709451
     36          6           0        2.587546    0.237564   -0.153087
     37          6           0        3.012529    1.110740   -1.302232
     38          1           0        1.328337    0.609682    3.424794
     39          1           0        0.206090   -0.787119    3.542671
     40          1           0       -0.340959    0.729233    2.772619
     41          1           0        1.108058   -2.107193   -1.826406
     42          1           0        1.038011   -0.453810   -2.517921
     43          1           0       -0.176170   -1.683968   -3.013789
     44          1           0       -5.653067   -0.474754   -0.494508
     45          1           0       -3.115259   -3.880523    0.406486
     46          1           0       -7.585875   -1.784997    0.089426
     47          1           0       -5.094569   -5.161221    0.996611
     48          1           0       -7.357975   -4.140494    0.844767
     49          1           0       -4.485162    0.278870   -2.216427
     50          1           0       -4.463746    1.222554   -0.664454
     51          1           0       -3.440526    1.679179   -2.053932
     52          1           0        5.522133    0.399759   -0.574334
     53          1           0        3.932793   -3.495231    0.440626
     54          1           0        7.648026   -0.639361   -1.174660
     55          1           0        6.090344   -4.506972   -0.137226
     56          1           0        7.962716   -3.095288   -0.963152
     57          1           0        2.165802    1.215015   -2.004538
     58          1           0        3.297500    2.114142   -0.949281
     59          1           0        3.830277    0.680231   -1.895030
 ---------------------------------------------------------------------
 Rotational constants (GHZ):      0.1238144      0.0719301      0.0517966
 Leave Link  202 at Wed Dec  5 17:04:27 2018, MaxMem=   536870912 cpu:         0.0
 (Enter /pbs_home/pkowalski/g09d01/g09/l301.exe)
 Basis read from rwf:  (5D, 7F)
 No pseudopotential information found on rwf file.
 There are   673 symmetry adapted cartesian basis functions of A   symmetry.
 There are   636 symmetry adapted basis functions of A   symmetry.
   636 basis functions,  1103 primitive gaussians,   673 cartesian basis functions
   141 alpha electrons      141 beta electrons
       nuclear repulsion energy      4667.8297136078 Hartrees.
 IExCor= 4639 DFT=T Ex+Corr=wB97XD ExCW=0 ScaHFX=  1.000000
 ScaDFX=  1.000000  1.000000  1.000000  1.000000 ScalE2=  1.000000  1.000000
 IRadAn=      0 IRanWt=     -1 IRanGd=            0 ICorTp=0 IEmpDi=121
  HFx wShort=  0.000000 wLong=  0.200000 cFull=  0.222036 cShort=  0.000000 cLong=  0.777964
  DFx wShort=  0.000000 wLong=  0.200000 cFull=  0.000000 cShort=  0.000000 cLong=  1.000000
 NAtoms=   59 NActive=   59 NUniq=   59 SFac= 1.00D+00 NAtFMM=   60 NAOKFM=F Big=F
 Integral buffers will be    131072 words long.
 Raffenetti 2 integral format.
 Two-electron integral symmetry is turned on.
 R6Disp:  Grimme-D2 Dispersion energy=       -0.0578827123 Hartrees.
 Nuclear repulsion after empirical dispersion term =     4667.7718308955 Hartrees.
 No density basis found on file   724.
 Leave Link  301 at Wed Dec  5 17:04:27 2018, MaxMem=   536870912 cpu:         0.5
 (Enter /pbs_home/pkowalski/g09d01/g09/l302.exe)
 NPDir=0 NMtPBC=     1 NCelOv=     1 NCel=       1 NClECP=     1 NCelD=      1
         NCelK=      1 NCelE2=     1 NClLst=     1 CellRange=     0.0.
 One-electron integrals computed using PRISM.
 NBasis=   636 RedAO= T EigKep=  2.93D-04  NBF=   636
 NBsUse=   636 1.00D-06 EigRej= -1.00D+00 NBFU=   636
 Precomputing XC quadrature grid using
 IXCGrd= 4 IRadAn=           0 IRanWt=          -1 IRanGd=           0 AccXCQ= 0.00D+00.
 Generated NRdTot=       0 NPtTot=           0 NUsed=           0 NTot=          32
 NSgBfM=   614   615   615   620   632 MxSgAt=    59 MxSgA2=    59.
 Leave Link  302 at Wed Dec  5 17:04:29 2018, MaxMem=   536870912 cpu:        16.3
 (Enter /pbs_home/pkowalski/g09d01/g09/l303.exe)
 DipDrv:  MaxL=1.
 Leave Link  303 at Wed Dec  5 17:04:30 2018, MaxMem=   536870912 cpu:         1.5
 (Enter /pbs_home/pkowalski/g09d01/g09/l401.exe)
 Initial guess from the checkpoint file:  "dae0068freq_open_wb97xd_air.chk"
 B after Tr=     0.000000    0.000000    0.000000
         Rot=    0.999967    0.007573   -0.000856    0.002828 Ang=   0.93 deg.
 Guess basis will be translated and rotated to current coordinates.
 JPrj=2 DoOrth=T DoCkMO=T.
 Generating alternative initial guess.
 ExpMin= 1.22D-01 ExpMax= 9.18D+03 ExpMxC= 1.38D+03 IAcc=1 IRadAn=         1 AccDes= 0.00D+00
 Harris functional with IExCor= 4639 and IRadAn=       1 diagonalized for initial guess.
 HarFok:  IExCor= 4639 AccDes= 0.00D+00 IRadAn=         1 IDoV= 1 UseB2=F ITyADJ=14
 ICtDFT=  3500011 ScaDFX=  1.000000  1.000000  1.000000  1.000000
 FoFCou: FMM=F IPFlag=           0 FMFlag=      100000 FMFlg1=           0
         NFxFlg=           0 DoJE=T BraDBF=F KetDBF=T FulRan=T
         wScrn=  0.000000 ICntrl=     500 IOpCl=  0 I1Cent=   200000004 NGrid=           0
         NMat0=    1 NMatS0=      1 NMatT0=    0 NMatD0=    1 NMtDS0=    0 NMtDT0=    0
 Petite list used in FoFCou.
 Harris En= -2428.65237291360    
 Leave Link  401 at Wed Dec  5 17:04:35 2018, MaxMem=   536870912 cpu:        42.3
 (Enter /pbs_home/pkowalski/g09d01/g09/l502.exe)
 Closed shell SCF:
 Using DIIS extrapolation, IDIIS=  1040.
 Integral symmetry usage will be decided dynamically.
 IVT=     1387805 IEndB=     1387805 NGot=   536870912 MDV=   535953350
 LenX=   535953350 LenY=   535499748
 Requested convergence on RMS density matrix=1.00D-08 within 128 cycles.
 Requested convergence on MAX density matrix=1.00D-06.
 Requested convergence on             energy=1.00D-06.
 No special actions if energy rises.
 Fock matrices will be formed incrementally for  20 cycles.
 Integral accuracy reduced to 1.0D-05 until final iterations.

 Cycle   1  Pass 0  IDiag  1:
 FoFJK:  IHMeth= 1 ICntrl=       0 DoSepK=T KAlg= 0 I1Cent=   0 FoldK=F
 IRaf=         1 NMat=   1 IRICut=       1 DoRegI=T DoRafI=F ISym2E= 0.
 FoFCou: FMM=F IPFlag=           0 FMFlag=      100000 FMFlg1=           0
         NFxFlg=           0 DoJE=T BraDBF=F KetDBF=F FulRan=T
         wScrn=  0.000000 ICntrl=     500 IOpCl=  0 I1Cent=           0 NGrid=           0
         NMat0=    1 NMatS0=      1 NMatT0=    0 NMatD0=    1 NMtDS0=    0 NMtDT0=    0
 Symmetry not used in FoFCou.
 E= -2511.58518482213    
 DIIS: error= 4.14D-03 at cycle   1 NSaved=   1.
 NSaved= 1 IEnMin= 1 EnMin= -2511.58518482213     IErMin= 1 ErrMin= 4.14D-03
 ErrMax= 4.14D-03  0.00D+00 EMaxC= 1.00D-01 BMatC= 2.89D-02 BMatP= 2.89D-02
 IDIUse=3 WtCom= 9.59D-01 WtEn= 4.14D-02
 Coeff-Com:  0.100D+01
 Coeff-En:   0.100D+01
 Coeff:      0.100D+01
 Gap=     0.620 Goal=   None    Shift=    0.000
 GapD=    0.620 DampG=2.000 DampE=1.000 DampFc=2.0000 IDamp=-1.
 RMSDP=5.80D-04 MaxDP=2.60D-02              OVMax= 2.68D-02

 Cycle   2  Pass 0  IDiag  1:
 RMSU=  5.80D-04    CP:  1.00D+00
 E= -2511.62908245984     Delta-E=       -0.043897637704 Rises=F Damp=F
 DIIS: error= 1.11D-03 at cycle   2 NSaved=   2.
 NSaved= 2 IEnMin= 2 EnMin= -2511.62908245984     IErMin= 2 ErrMin= 1.11D-03
 ErrMax= 1.11D-03  0.00D+00 EMaxC= 1.00D-01 BMatC= 1.72D-03 BMatP= 2.89D-02
 IDIUse=3 WtCom= 9.89D-01 WtEn= 1.11D-02
 Coeff-Com: -0.785D-01 0.108D+01
 Coeff-En:   0.000D+00 0.100D+01
 Coeff:     -0.776D-01 0.108D+01
 Gap=     0.236 Goal=   None    Shift=    0.000
 RMSDP=1.95D-04 MaxDP=1.10D-02 DE=-4.39D-02 OVMax= 1.59D-02

 Cycle   3  Pass 0  IDiag  1:
 RMSU=  1.85D-04    CP:  1.00D+00  1.10D+00
 E= -2511.63163391092     Delta-E=       -0.002551451081 Rises=F Damp=F
 DIIS: error= 1.01D-03 at cycle   3 NSaved=   3.
 NSaved= 3 IEnMin= 3 EnMin= -2511.63163391092     IErMin= 3 ErrMin= 1.01D-03
 ErrMax= 1.01D-03  0.00D+00 EMaxC= 1.00D-01 BMatC= 1.24D-03 BMatP= 1.72D-03
 IDIUse=3 WtCom= 9.90D-01 WtEn= 1.01D-02
 Coeff-Com: -0.872D-01 0.525D+00 0.562D+00
 Coeff-En:   0.000D+00 0.000D+00 0.100D+01
 Coeff:     -0.863D-01 0.520D+00 0.567D+00
 Gap=     0.235 Goal=   None    Shift=    0.000
 RMSDP=1.12D-04 MaxDP=6.12D-03 DE=-2.55D-03 OVMax= 1.03D-02

 Cycle   4  Pass 0  IDiag  1:
 RMSU=  7.05D-05    CP:  1.00D+00  1.16D+00  5.66D-01
 E= -2511.63300753990     Delta-E=       -0.001373628988 Rises=F Damp=F
 DIIS: error= 3.12D-04 at cycle   4 NSaved=   4.
 NSaved= 4 IEnMin= 4 EnMin= -2511.63300753990     IErMin= 4 ErrMin= 3.12D-04
 ErrMax= 3.12D-04  0.00D+00 EMaxC= 1.00D-01 BMatC= 8.88D-05 BMatP= 1.24D-03
 IDIUse=3 WtCom= 9.97D-01 WtEn= 3.12D-03
 Coeff-Com: -0.153D-01 0.605D-02 0.187D+00 0.822D+00
 Coeff-En:   0.000D+00 0.000D+00 0.000D+00 0.100D+01
 Coeff:     -0.152D-01 0.603D-02 0.186D+00 0.823D+00
 Gap=     0.235 Goal=   None    Shift=    0.000
 RMSDP=3.71D-05 MaxDP=1.90D-03 DE=-1.37D-03 OVMax= 2.59D-03

 Cycle   5  Pass 0  IDiag  1:
 RMSU=  2.44D-05    CP:  1.00D+00  1.16D+00  7.16D-01  1.01D+00
 E= -2511.63312426611     Delta-E=       -0.000116726208 Rises=F Damp=F
 DIIS: error= 1.10D-04 at cycle   5 NSaved=   5.
 NSaved= 5 IEnMin= 5 EnMin= -2511.63312426611     IErMin= 5 ErrMin= 1.10D-04
 ErrMax= 1.10D-04  0.00D+00 EMaxC= 1.00D-01 BMatC= 2.33D-05 BMatP= 8.88D-05
 IDIUse=3 WtCom= 9.99D-01 WtEn= 1.10D-03
 Coeff-Com:  0.515D-02-0.774D-01 0.161D-01 0.424D+00 0.632D+00
 Coeff-En:   0.000D+00 0.000D+00 0.000D+00 0.000D+00 0.100D+01
 Coeff:      0.514D-02-0.773D-01 0.161D-01 0.424D+00 0.632D+00
 Gap=     0.235 Goal=   None    Shift=    0.000
 RMSDP=1.38D-05 MaxDP=8.88D-04 DE=-1.17D-04 OVMax= 1.94D-03

 Cycle   6  Pass 0  IDiag  1:
 RMSU=  8.90D-06    CP:  1.00D+00  1.17D+00  7.26D-01  1.12D+00  7.53D-01
 E= -2511.63315470957     Delta-E=       -0.000030443453 Rises=F Damp=F
 DIIS: error= 4.07D-05 at cycle   6 NSaved=   6.
 NSaved= 6 IEnMin= 6 EnMin= -2511.63315470957     IErMin= 6 ErrMin= 4.07D-05
 ErrMax= 4.07D-05  0.00D+00 EMaxC= 1.00D-01 BMatC= 1.99D-06 BMatP= 2.33D-05
 IDIUse=1 WtCom= 1.00D+00 WtEn= 0.00D+00
 Coeff-Com:  0.364D-02-0.300D-01-0.134D-01 0.628D-01 0.253D+00 0.724D+00
 Coeff:      0.364D-02-0.300D-01-0.134D-01 0.628D-01 0.253D+00 0.724D+00
 Gap=     0.235 Goal=   None    Shift=    0.000
 RMSDP=4.84D-06 MaxDP=2.18D-04 DE=-3.04D-05 OVMax= 3.88D-04

 Initial convergence to 1.0D-05 achieved.  Increase integral accuracy.
 Cycle   7  Pass 1  IDiag  1:
 E= -2511.63251737247     Delta-E=        0.000637337092 Rises=F Damp=F
 DIIS: error= 1.47D-04 at cycle   1 NSaved=   1.
 NSaved= 1 IEnMin= 1 EnMin= -2511.63251737247     IErMin= 1 ErrMin= 1.47D-04
 ErrMax= 1.47D-04  0.00D+00 EMaxC= 1.00D-01 BMatC= 2.70D-05 BMatP= 2.70D-05
 IDIUse=3 WtCom= 9.99D-01 WtEn= 1.47D-03
 Coeff-Com:  0.100D+01
 Coeff-En:   0.100D+01
 Coeff:      0.100D+01
 Gap=     0.235 Goal=   None    Shift=    0.000
 RMSDP=4.84D-06 MaxDP=2.18D-04 DE= 6.37D-04 OVMax= 7.02D-04

 Cycle   8  Pass 1  IDiag  1:
 RMSU=  1.80D-04    CP:  1.00D+00
 E= -2511.63254469590     Delta-E=       -0.000027323431 Rises=F Damp=F
 DIIS: error= 3.46D-05 at cycle   2 NSaved=   2.
 NSaved= 2 IEnMin= 2 EnMin= -2511.63254469590     IErMin= 2 ErrMin= 3.46D-05
 ErrMax= 3.46D-05  0.00D+00 EMaxC= 1.00D-01 BMatC= 1.69D-06 BMatP= 2.70D-05
 IDIUse=1 WtCom= 1.00D+00 WtEn= 0.00D+00
 Coeff-Com:  0.625D-01 0.937D+00
 Coeff:      0.625D-01 0.937D+00
 Gap=     0.235 Goal=   None    Shift=    0.000
 RMSDP=1.06D-05 MaxDP=6.86D-04 DE=-2.73D-05 OVMax= 6.36D-04

 Cycle   9  Pass 1  IDiag  1:
 RMSU=  6.82D-06    CP:  1.00D+00  1.04D+00
 E= -2511.63254504831     Delta-E=       -0.000000352400 Rises=F Damp=F
 DIIS: error= 3.13D-05 at cycle   3 NSaved=   3.
 NSaved= 3 IEnMin= 3 EnMin= -2511.63254504831     IErMin= 3 ErrMin= 3.13D-05
 ErrMax= 3.13D-05  0.00D+00 EMaxC= 1.00D-01 BMatC= 1.58D-06 BMatP= 1.69D-06
 IDIUse=1 WtCom= 1.00D+00 WtEn= 0.00D+00
 Coeff-Com: -0.296D-01 0.497D+00 0.533D+00
 Coeff:     -0.296D-01 0.497D+00 0.533D+00
 Gap=     0.235 Goal=   None    Shift=    0.000
 RMSDP=3.82D-06 MaxDP=2.71D-04 DE=-3.52D-07 OVMax= 3.44D-04

 Cycle  10  Pass 1  IDiag  1:
 RMSU=  2.28D-06    CP:  1.00D+00  1.05D+00  5.85D-01
 E= -2511.63254677343     Delta-E=       -0.000001725123 Rises=F Damp=F
 DIIS: error= 6.12D-06 at cycle   4 NSaved=   4.
 NSaved= 4 IEnMin= 4 EnMin= -2511.63254677343     IErMin= 4 ErrMin= 6.12D-06
 ErrMax= 6.12D-06  0.00D+00 EMaxC= 1.00D-01 BMatC= 5.27D-08 BMatP= 1.58D-06
 IDIUse=1 WtCom= 1.00D+00 WtEn= 0.00D+00
 Coeff-Com: -0.157D-01 0.164D+00 0.225D+00 0.626D+00
 Coeff:     -0.157D-01 0.164D+00 0.225D+00 0.626D+00
 Gap=     0.235 Goal=   None    Shift=    0.000
 RMSDP=6.88D-07 MaxDP=3.92D-05 DE=-1.73D-06 OVMax= 7.66D-05

 Cycle  11  Pass 1  IDiag  1:
 RMSU=  6.06D-07    CP:  1.00D+00  1.05D+00  6.27D-01  9.42D-01
 E= -2511.63254683800     Delta-E=       -0.000000064569 Rises=F Damp=F
 DIIS: error= 1.54D-06 at cycle   5 NSaved=   5.
 NSaved= 5 IEnMin= 5 EnMin= -2511.63254683800     IErMin= 5 ErrMin= 1.54D-06
 ErrMax= 1.54D-06  0.00D+00 EMaxC= 1.00D-01 BMatC= 5.79D-09 BMatP= 5.27D-08
 IDIUse=1 WtCom= 1.00D+00 WtEn= 0.00D+00
 Coeff-Com: -0.646D-04-0.284D-01-0.183D-01 0.186D+00 0.861D+00
 Coeff:     -0.646D-04-0.284D-01-0.183D-01 0.186D+00 0.861D+00
 Gap=     0.235 Goal=   None    Shift=    0.000
 RMSDP=3.83D-07 MaxDP=1.61D-05 DE=-6.46D-08 OVMax= 8.11D-05

 Cycle  12  Pass 1  IDiag  1:
 RMSU=  2.84D-07    CP:  1.00D+00  1.05D+00  6.37D-01  1.04D+00  1.15D+00
 E= -2511.63254685296     Delta-E=       -0.000000014966 Rises=F Damp=F
 DIIS: error= 1.19D-06 at cycle   6 NSaved=   6.
 NSaved= 6 IEnMin= 6 EnMin= -2511.63254685296     IErMin= 6 ErrMin= 1.19D-06
 ErrMax= 1.19D-06  0.00D+00 EMaxC= 1.00D-01 BMatC= 1.67D-09 BMatP= 5.79D-09
 IDIUse=1 WtCom= 1.00D+00 WtEn= 0.00D+00
 Coeff-Com:  0.254D-02-0.391D-01-0.482D-01-0.368D-01 0.369D+00 0.752D+00
 Coeff:      0.254D-02-0.391D-01-0.482D-01-0.368D-01 0.369D+00 0.752D+00
 Gap=     0.235 Goal=   None    Shift=    0.000
 RMSDP=2.10D-07 MaxDP=9.14D-06 DE=-1.50D-08 OVMax= 4.54D-05

 Cycle  13  Pass 1  IDiag  1:
 RMSU=  1.55D-07    CP:  1.00D+00  1.05D+00  6.41D-01  1.09D+00  1.28D+00
                    CP:  1.21D+00
 E= -2511.63254685764     Delta-E=       -0.000000004677 Rises=F Damp=F
 DIIS: error= 5.21D-07 at cycle   7 NSaved=   7.
 NSaved= 7 IEnMin= 7 EnMin= -2511.63254685764     IErMin= 7 ErrMin= 5.21D-07
 ErrMax= 5.21D-07  0.00D+00 EMaxC= 1.00D-01 BMatC= 2.78D-10 BMatP= 1.67D-09
 IDIUse=1 WtCom= 1.00D+00 WtEn= 0.00D+00
 Coeff-Com:  0.877D-03-0.738D-02-0.134D-01-0.554D-01-0.479D-01 0.244D+00
 Coeff-Com:  0.879D+00
 Coeff:      0.877D-03-0.738D-02-0.134D-01-0.554D-01-0.479D-01 0.244D+00
 Coeff:      0.879D+00
 Gap=     0.235 Goal=   None    Shift=    0.000
 RMSDP=1.20D-07 MaxDP=5.64D-06 DE=-4.68D-09 OVMax= 3.22D-05

 Cycle  14  Pass 1  IDiag  1:
 RMSU=  5.22D-08    CP:  1.00D+00  1.05D+00  6.40D-01  1.10D+00  1.36D+00
                    CP:  1.50D+00  1.17D+00
 E= -2511.63254685899     Delta-E=       -0.000000001350 Rises=F Damp=F
 DIIS: error= 1.93D-07 at cycle   8 NSaved=   8.
 NSaved= 8 IEnMin= 8 EnMin= -2511.63254685899     IErMin= 8 ErrMin= 1.93D-07
 ErrMax= 1.93D-07  0.00D+00 EMaxC= 1.00D-01 BMatC= 6.33D-11 BMatP= 2.78D-10
 IDIUse=1 WtCom= 1.00D+00 WtEn= 0.00D+00
 Coeff-Com: -0.329D-03 0.742D-02 0.797D-02-0.119D-01-0.104D+00-0.109D+00
 Coeff-Com:  0.309D+00 0.901D+00
 Coeff:     -0.329D-03 0.742D-02 0.797D-02-0.119D-01-0.104D+00-0.109D+00
 Coeff:      0.309D+00 0.901D+00
 Gap=     0.235 Goal=   None    Shift=    0.000
 RMSDP=6.37D-08 MaxDP=3.22D-06 DE=-1.35D-09 OVMax= 1.98D-05

 Cycle  15  Pass 1  IDiag  1:
 RMSU=  2.73D-08    CP:  1.00D+00  1.05D+00  6.41D-01  1.11D+00  1.40D+00
                    CP:  1.62D+00  1.39D+00  1.24D+00
 E= -2511.63254685912     Delta-E=       -0.000000000128 Rises=F Damp=F
 DIIS: error= 1.10D-07 at cycle   9 NSaved=   9.
 NSaved= 9 IEnMin= 9 EnMin= -2511.63254685912     IErMin= 9 ErrMin= 1.10D-07
 ErrMax= 1.10D-07  0.00D+00 EMaxC= 1.00D-01 BMatC= 1.52D-11 BMatP= 6.33D-11
 IDIUse=1 WtCom= 1.00D+00 WtEn= 0.00D+00
 Coeff-Com: -0.291D-03 0.458D-02 0.596D-02 0.266D-02-0.393D-01-0.930D-01
 Coeff-Com: -0.787D-02 0.390D+00 0.737D+00
 Coeff:     -0.291D-03 0.458D-02 0.596D-02 0.266D-02-0.393D-01-0.930D-01
 Coeff:     -0.787D-02 0.390D+00 0.737D+00
 Gap=     0.235 Goal=   None    Shift=    0.000
 RMSDP=2.63D-08 MaxDP=1.25D-06 DE=-1.28D-10 OVMax= 7.02D-06

 Cycle  16  Pass 1  IDiag  1:
 RMSU=  1.27D-08    CP:  1.00D+00  1.05D+00  6.41D-01  1.11D+00  1.41D+00
                    CP:  1.67D+00  1.48D+00  1.45D+00  1.13D+00
 E= -2511.63254685960     Delta-E=       -0.000000000487 Rises=F Damp=F
 DIIS: error= 4.66D-08 at cycle  10 NSaved=  10.
 NSaved=10 IEnMin=10 EnMin= -2511.63254685960     IErMin=10 ErrMin= 4.66D-08
 ErrMax= 4.66D-08  0.00D+00 EMaxC= 1.00D-01 BMatC= 2.24D-12 BMatP= 1.52D-11
 IDIUse=1 WtCom= 1.00D+00 WtEn= 0.00D+00
 Coeff-Com: -0.395D-04 0.596D-04 0.528D-03 0.357D-02 0.990D-02-0.923D-02
 Coeff-Com: -0.658D-01-0.582D-01 0.259D+00 0.861D+00
 Coeff:     -0.395D-04 0.596D-04 0.528D-03 0.357D-02 0.990D-02-0.923D-02
 Coeff:     -0.658D-01-0.582D-01 0.259D+00 0.861D+00
 Gap=     0.235 Goal=   None    Shift=    0.000
 RMSDP=1.03D-08 MaxDP=3.60D-07 DE=-4.87D-10 OVMax= 3.47D-06

 Cycle  17  Pass 1  IDiag  1:
 RMSU=  4.89D-09    CP:  1.00D+00  1.05D+00  6.42D-01  1.11D+00  1.41D+00
                    CP:  1.68D+00  1.50D+00  1.54D+00  1.34D+00  1.08D+00
 E= -2511.63254685955     Delta-E=        0.000000000055 Rises=F Damp=F
 DIIS: error= 1.84D-08 at cycle  11 NSaved=  11.
 NSaved=11 IEnMin=10 EnMin= -2511.63254685960     IErMin=11 ErrMin= 1.84D-08
 ErrMax= 1.84D-08  0.00D+00 EMaxC= 1.00D-01 BMatC= 4.33D-13 BMatP= 2.24D-12
 IDIUse=1 WtCom= 1.00D+00 WtEn= 0.00D+00
 Coeff-Com:  0.419D-04-0.809D-03-0.913D-03 0.402D-03 0.100D-01 0.133D-01
 Coeff-Com: -0.177D-01-0.899D-01-0.758D-01 0.261D+00 0.900D+00
 Coeff:      0.419D-04-0.809D-03-0.913D-03 0.402D-03 0.100D-01 0.133D-01
 Coeff:     -0.177D-01-0.899D-01-0.758D-01 0.261D+00 0.900D+00
 Gap=     0.235 Goal=   None    Shift=    0.000
 RMSDP=5.12D-09 MaxDP=1.60D-07 DE= 5.55D-11 OVMax= 1.62D-06

 SCF Done:  E(RwB97XD) =  -2511.63254686     A.U. after   17 cycles
            NFock= 17  Conv=0.51D-08     -V/T= 2.0072
 KE= 2.493594386222D+03 PE=-1.523699634829D+04 EE= 5.563997584311D+03
 Leave Link  502 at Wed Dec  5 17:18:04 2018, MaxMem=   536870912 cpu:      6445.7
 (Enter /pbs_home/pkowalski/g09d01/g09/l701.exe)
 Compute integral first derivatives.
 ... and contract with generalized density number  0.
 R6Disp: Adding Grimme-D2 dispersion energy 1st derivatives to the gradient.
 Leave Link  701 at Wed Dec  5 17:18:05 2018, MaxMem=   536870912 cpu:         5.9
 (Enter /pbs_home/pkowalski/g09d01/g09/l702.exe)
 L702 exits ... SP integral derivatives will be done elsewhere.
 Leave Link  702 at Wed Dec  5 17:18:05 2018, MaxMem=   536870912 cpu:         0.2
 (Enter /pbs_home/pkowalski/g09d01/g09/l703.exe)
 Compute integral first derivatives, UseDBF=F ICtDFT=           0.
 Integral derivatives from FoFJK, PRISM(SPDF).
 Calling FoFJK, ICntrl=      2127 FMM=F ISym2X=0 I1Cent= 0 IOpClX= 0 NMat=1 NMatS=1 NMatT=0.
 FoFJK:  IHMeth= 1 ICntrl=    2127 DoSepK=T KAlg= 0 I1Cent=   0 FoldK=F
 IRaf=         1 NMat=   1 IRICut=       1 DoRegI=T DoRafI=F ISym2E= 0.
 FoFCou: FMM=F IPFlag=           0 FMFlag=      100000 FMFlg1=         800
         NFxFlg=           0 DoJE=F BraDBF=F KetDBF=F FulRan=T
         wScrn=  0.000000 ICntrl=    2527 IOpCl=  0 I1Cent=           0 NGrid=           0
         NMat0=    1 NMatS0=      1 NMatT0=    0 NMatD0=    1 NMtDS0=    0 NMtDT0=    0
 Symmetry not used in FoFCou.
 Leave Link  703 at Wed Dec  5 17:22:10 2018, MaxMem=   536870912 cpu:      1951.6
 (Enter /pbs_home/pkowalski/g09d01/g09/l716.exe)
 Dipole        = 1.07034435D-01-1.49394123D+00-4.77561105D-01
 ***** Axes restored to original set *****
 -------------------------------------------------------------------
 Center     Atomic                   Forces (Hartrees/Bohr)
 Number     Number              X              Y              Z
 -------------------------------------------------------------------
      1       16           0.002278476    0.022426693   -0.003368366
      2       16          -0.001807511    0.013075207   -0.024432557
      3        9           0.013498785    0.000609121   -0.004818142
      4        9          -0.008593697   -0.002426645    0.012413775
      5        9          -0.002182371   -0.019927587   -0.001848648
      6        9           0.007579292    0.007564191   -0.012332013
      7        9          -0.003589152    0.000347040    0.012360279
      8        9          -0.002310578    0.001732365   -0.016207234
      9        6          -0.001073967   -0.031836751    0.051584203
     10        6          -0.041247360    0.011246432   -0.015808718
     11        6           0.047925343    0.025809778   -0.011524284
     12        6           0.001276855   -0.001635856   -0.038792082
     13        6          -0.009804224   -0.000085544   -0.003974752
     14        6           0.009954732   -0.005017947   -0.002087378
     15        6          -0.005285390    0.024005136    0.016016343
     16        6           0.008117834   -0.007058741    0.007941962
     17        6          -0.004638817   -0.025661723    0.008971438
     18        6          -0.024512555   -0.010950237   -0.002678370
     19        6           0.028462588   -0.000493185    0.019753200
     20        6           0.004608466   -0.018750971    0.006386369
     21        6          -0.006003868   -0.012514482    0.005136351
     22        6           0.010575828    0.000272798    0.002210053
     23        6          -0.003718197   -0.005125042    0.001730695
     24        6          -0.007392403   -0.000306683    0.000423870
     25        6           0.005004466   -0.003264554   -0.000186298
     26        6           0.001966202    0.004597063   -0.000520847
     27        6          -0.000110247    0.001080751   -0.000310948
     28        6           0.014633868    0.018492532   -0.002627516
     29        6           0.001311067    0.002624708   -0.003314742
     30        6          -0.008143800   -0.001861062    0.001475632
     31        6           0.002693435   -0.003694384    0.000707811
     32        6           0.005413066   -0.000169017   -0.004364638
     33        6          -0.004376785   -0.002744333    0.001052060
     34        6          -0.001510821    0.004545572    0.000903076
     35        6          -0.000804126    0.001199360    0.000214649
     36        6          -0.024368258    0.011372664   -0.001890149
     37        6          -0.001335377   -0.003036605   -0.003644320
     38        1          -0.001854322   -0.001230946   -0.001918744
     39        1           0.000185241    0.003803451    0.000852161
     40        1           0.002716698   -0.001183528    0.001338241
     41        1          -0.000592821    0.001951861   -0.003273261
     42        1          -0.003225023   -0.003408100   -0.001733611
     43        1           0.000130613    0.001130192    0.003019822
     44        1           0.004039261    0.005120707   -0.000738299
     45        1           0.003841996    0.000324637   -0.000885882
     46        1          -0.001689909    0.001991442   -0.000259355
     47        1           0.000755475   -0.002404722    0.000462125
     48        1          -0.002107085   -0.001125672    0.000359723
     49        1          -0.001589494   -0.000763825    0.005041582
     50        1          -0.000972909    0.000397968   -0.004453058
     51        1          -0.001805638   -0.003204882    0.002413918
     52        1          -0.002757314    0.003482093    0.001061788
     53        1          -0.003318619   -0.000121585    0.000608934
     54        1           0.001766005    0.001888048   -0.000442687
     55        1          -0.000300470   -0.002476506    0.000275908
     56        1           0.002022888   -0.001097929   -0.000716184
     57        1           0.001313479    0.004688454    0.004476242
     58        1          -0.000033112   -0.001377153   -0.003319478
     59        1           0.000984261   -0.000824069    0.003280350
 -------------------------------------------------------------------
 Cartesian Forces:  Max     0.051584203 RMS     0.010618524
 Leave Link  716 at Wed Dec  5 17:22:10 2018, MaxMem=   536870912 cpu:         0.2
 (Enter /pbs_home/pkowalski/g09d01/g09/l103.exe)

 GradGradGradGradGradGradGradGradGradGradGradGradGradGradGradGradGradGrad
 Berny optimization.
 Using GEDIIS/GDIIS optimizer.
 FormGI is forming the generalized inverse of G from B-inverse, IUseBI=4.
 GSVD:  received Info=                   1 from GESDD.
 Internal  Forces:  Max     0.027864748 RMS     0.005204302
 Search for a local minimum.
 Step number   2 out of a maximum of  337
 All quantities printed in internal units (Hartrees-Bohrs-Radians)
 RMS Force = .52043D-02 SwitMx=.10000D-02 MixMth= 1
 Mixed Optimization -- RFO/linear search
 Update second derivatives using D2CorX and points    1    2
 DE= -6.13D-02 DEPred=-6.12D-02 R= 1.00D+00
 TightC=F SS=  1.41D+00  RLast= 5.38D-01 DXNew= 5.0454D-01 1.6142D+00
 Trust test= 1.00D+00 RLast= 5.38D-01 DXMaxT set to 5.05D-01
 ITU=  1  0
 Use linear search instead of GDIIS.
     Eigenvalues ---    0.00232   0.00460   0.00645   0.00661   0.00730
     Eigenvalues ---    0.00735   0.00743   0.00759   0.00853   0.00879
     Eigenvalues ---    0.00884   0.00931   0.01026   0.01066   0.01147
     Eigenvalues ---    0.01207   0.01256   0.01314   0.01412   0.01480
     Eigenvalues ---    0.01563   0.01698   0.01877   0.01879   0.01953
     Eigenvalues ---    0.01959   0.01983   0.02011   0.02030   0.02041
     Eigenvalues ---    0.02081   0.02089   0.02137   0.02144   0.02155
     Eigenvalues ---    0.02155   0.02169   0.02173   0.02192   0.02218
     Eigenvalues ---    0.02234   0.03378   0.04995   0.05159   0.06856
     Eigenvalues ---    0.07058   0.07323   0.07330   0.07434   0.07485
     Eigenvalues ---    0.07489   0.07641   0.07827   0.08214   0.09360
     Eigenvalues ---    0.09940   0.10391   0.11150   0.11934   0.12092
     Eigenvalues ---    0.14052   0.15643   0.15989   0.15998   0.15999
     Eigenvalues ---    0.15999   0.16000   0.16000   0.16000   0.16000
     Eigenvalues ---    0.16000   0.16000   0.16000   0.16000   0.16000
     Eigenvalues ---    0.16000   0.16000   0.16000   0.16000   0.16000
     Eigenvalues ---    0.16000   0.16000   0.16092   0.16473   0.16905
     Eigenvalues ---    0.19480   0.20318   0.21463   0.21994   0.22000
     Eigenvalues ---    0.22000   0.22013   0.22603   0.23459   0.23492
     Eigenvalues ---    0.23671   0.24049   0.24329   0.24478   0.24643
     Eigenvalues ---    0.24863   0.24886   0.24941   0.24969   0.24980
     Eigenvalues ---    0.24987   0.24999   0.25016   0.25308   0.25691
     Eigenvalues ---    0.26573   0.27253   0.28282   0.28936   0.29546
     Eigenvalues ---    0.30159   0.30300   0.30591   0.31500   0.31555
     Eigenvalues ---    0.31698   0.32001   0.32189   0.32225   0.32568
     Eigenvalues ---    0.32576   0.32589   0.32598   0.32607   0.32617
     Eigenvalues ---    0.32620   0.32642   0.32699   0.32792   0.32872
     Eigenvalues ---    0.32931   0.33128   0.33295   0.33483   0.34743
     Eigenvalues ---    0.35658   0.35680   0.35693   0.35701   0.35707
     Eigenvalues ---    0.35764   0.35873   0.36166   0.36270   0.37861
     Eigenvalues ---    0.40579   0.40710   0.41002   0.41156   0.43822
     Eigenvalues ---    0.44303   0.45604   0.45789   0.45910   0.45952
     Eigenvalues ---    0.46110   0.46531   0.47079   0.47554   0.48252
     Eigenvalues ---    0.48334   0.48522   0.49133   0.49682   0.50754
     Eigenvalues ---    0.51687
 RFO step:  Lambda=-2.78327517D-02 EMin= 2.32398318D-03
 Quartic linear search produced a step of  1.07729.
 Iteration  1 RMS(Cart)=  0.16083286 RMS(Int)=  0.01788850
 Iteration  2 RMS(Cart)=  0.08767127 RMS(Int)=  0.00229654
 Iteration  3 RMS(Cart)=  0.00425028 RMS(Int)=  0.00172441
 Iteration  4 RMS(Cart)=  0.00000965 RMS(Int)=  0.00172441
 Iteration  5 RMS(Cart)=  0.00000002 RMS(Int)=  0.00172441
 ITry= 1 IFail=0 DXMaxC= 1.03D+00 DCOld= 1.00D+10 DXMaxT= 5.05D-01 DXLimC= 3.00D+00 Rises=F
 Variable       Old X    -DE/DX   Delta X   Delta X   Delta X     New X
                                 (Linear)    (Quad)   (Total)
    R1        3.33042  -0.01201  -0.04667  -0.01067  -0.05565   3.27478
    R2        3.35516  -0.01850  -0.07713   0.00623  -0.07245   3.28271
    R3        3.32397  -0.01500  -0.03836  -0.03525  -0.07334   3.25063
    R4        3.36342  -0.01339  -0.04512  -0.00343  -0.05080   3.31262
    R5        2.56912  -0.01378  -0.04019   0.00564  -0.03454   2.53457
    R6        2.57444  -0.01398  -0.04551   0.01148  -0.03403   2.54041
    R7        2.56380  -0.02006  -0.05562   0.00321  -0.05241   2.51140
    R8        2.58014  -0.01597  -0.05121   0.01107  -0.04014   2.54000
    R9        2.58218  -0.00992  -0.03443   0.01122  -0.02321   2.55897
   R10        2.57251  -0.01575  -0.04775   0.00802  -0.03972   2.53279
   R11        2.75613  -0.01869  -0.05265  -0.02874  -0.07911   2.67703
   R12        2.83855  -0.01664  -0.09567   0.04437  -0.05130   2.78725
   R13        2.82973  -0.00927  -0.03199  -0.00967  -0.04043   2.78930
   R14        2.82406   0.00193   0.00615   0.00100   0.00714   2.83120
   R15        2.67840  -0.02786  -0.12911   0.03984  -0.08714   2.59126
   R16        2.84120   0.00297   0.02049  -0.01477   0.00572   2.84692
   R17        2.87157   0.00471   0.00647   0.01582   0.02244   2.89401
   R18        2.57763   0.00341  -0.00047   0.01159   0.01134   2.58896
   R19        2.88871   0.00451   0.01098   0.01123   0.02233   2.91104
   R20        2.84071   0.00229   0.00730   0.00165   0.00897   2.84968
   R21        2.80666  -0.00703  -0.04814   0.03337  -0.01478   2.79188
   R22        2.86502   0.00464   0.01718  -0.00047   0.01624   2.88126
   R23        2.76136  -0.01480  -0.06462   0.01738  -0.04731   2.71406
   R24        2.08497  -0.00289  -0.01420   0.00570  -0.00850   2.07648
   R25        2.08793  -0.00268  -0.01001   0.00062  -0.00939   2.07854
   R26        2.08652  -0.00287  -0.01213   0.00276  -0.00937   2.07714
   R27        2.08947  -0.00266  -0.00864  -0.00130  -0.00993   2.07954
   R28        2.08723  -0.00417  -0.01085  -0.00608  -0.01693   2.07030
   R29        2.08584  -0.00272  -0.01310   0.00496  -0.00814   2.07770
   R30        2.81125  -0.00766  -0.02995   0.00331  -0.02664   2.78462
   R31        2.57684   0.00725   0.01791   0.00511   0.02080   2.59764
   R32        2.82618  -0.00994  -0.05610   0.02774  -0.02836   2.79782
   R33        2.57089   0.00448  -0.00201   0.02198   0.01880   2.58969
   R34        2.66067  -0.00309  -0.02120   0.01678  -0.00441   2.65626
   R35        2.66514  -0.00219  -0.01812   0.01620  -0.00191   2.66322
   R36        2.63816  -0.00158  -0.00576   0.00187  -0.00389   2.63426
   R37        2.03964   0.00482   0.02663  -0.01606   0.01058   2.05022
   R38        2.63343  -0.00219  -0.00723   0.00172  -0.00551   2.62792
   R39        2.05489   0.00305   0.01657  -0.00936   0.00721   2.06210
   R40        2.63016   0.00000   0.00250  -0.00317  -0.00068   2.62948
   R41        2.05684   0.00246   0.01143  -0.00461   0.00682   2.06366
   R42        2.63027   0.00119   0.00404  -0.00079   0.00324   2.63351
   R43        2.05693   0.00246   0.01190  -0.00530   0.00660   2.06353
   R44        2.05731   0.00241   0.01275  -0.00679   0.00596   2.06327
   R45        2.84234   0.00149   0.00493   0.00068   0.00561   2.84795
   R46        2.08682  -0.00234  -0.01162   0.00483  -0.00679   2.08003
   R47        2.08308  -0.00285  -0.01366   0.00516  -0.00850   2.07458
   R48        2.07885  -0.00435  -0.01632   0.00120  -0.01512   2.06373
   R49        2.65637  -0.00271  -0.01436   0.00888  -0.00547   2.65090
   R50        2.65841  -0.00149  -0.01004   0.00785  -0.00218   2.65623
   R51        2.63686  -0.00163  -0.00608   0.00211  -0.00397   2.63289
   R52        2.05103   0.00350   0.01503  -0.00500   0.01004   2.06106
   R53        2.63415  -0.00202  -0.00778   0.00313  -0.00466   2.62949
   R54        2.05717   0.00284   0.01414  -0.00677   0.00737   2.06454
   R55        2.63316  -0.00027  -0.00123   0.00088  -0.00035   2.63281
   R56        2.05679   0.00255   0.01199  -0.00501   0.00698   2.06378
   R57        2.63329   0.00056  -0.00068   0.00335   0.00267   2.63596
   R58        2.05684   0.00246   0.01218  -0.00573   0.00645   2.06328
   R59        2.05709   0.00241   0.01260  -0.00658   0.00601   2.06311
   R60        2.84313  -0.00058  -0.00692   0.00717   0.00025   2.84338
   R61        2.08817  -0.00270  -0.00981   0.00021  -0.00960   2.07857
   R62        2.08093  -0.00257  -0.01225   0.00458  -0.00766   2.07327
   R63        2.07479  -0.00086  -0.00787   0.00714  -0.00073   2.07406
    A1        1.61588   0.00413   0.02072  -0.01189   0.01063   1.62650
    A2        1.60288   0.00607   0.03195   0.00171   0.03010   1.63298
    A3        1.98580  -0.00206  -0.00184   0.03938   0.02611   2.01191
    A4        1.88305   0.00587   0.03875   0.00374   0.03753   1.92058
    A5        2.06891   0.00645   0.03659   0.04625   0.07429   2.14320
    A6        1.93589  -0.00125  -0.01742   0.02523   0.00336   1.93925
    A7        2.04943  -0.00563  -0.00035  -0.00230  -0.01084   2.03860
    A8        2.11406   0.01268   0.06302   0.03392   0.09212   2.20618
    A9        1.89888  -0.00126  -0.00883   0.02379   0.00759   1.90647
   A10        2.05015  -0.00007   0.01989   0.01964   0.02624   2.07639
   A11        2.11160   0.00939   0.04921   0.04738   0.08591   2.19751
   A12        2.16967   0.00434   0.00323   0.02833   0.03018   2.19984
   A13        2.21338  -0.00254  -0.00883   0.00060  -0.00981   2.20357
   A14        1.89079  -0.00167   0.00441  -0.01635  -0.01247   1.87832
   A15        1.89605  -0.00322  -0.03111   0.01114  -0.02010   1.87596
   A16        2.02344   0.00136   0.00794   0.00404   0.01186   2.03530
   A17        1.88770  -0.00031   0.01490  -0.03151  -0.01722   1.87049
   A18        1.91470   0.00172   0.01316  -0.00102   0.01211   1.92681
   A19        1.94830  -0.00104  -0.01041   0.00688  -0.00365   1.94465
   A20        1.79252   0.00167   0.00766   0.00987   0.01758   1.81010
   A21        1.93828   0.00134  -0.00433   0.01725   0.01304   1.95132
   A22        2.23940   0.00204   0.01206  -0.00351   0.00789   2.24729
   A23        2.10211  -0.00331  -0.00766  -0.00966  -0.01805   2.08406
   A24        1.89148  -0.00095  -0.01135   0.01132  -0.00013   1.89135
   A25        1.99306   0.00064   0.00475  -0.00652  -0.00174   1.99132
   A26        2.00020   0.00122   0.01116  -0.00562   0.00563   2.00584
   A27        1.88846  -0.00040  -0.00056  -0.00179  -0.00214   1.88632
   A28        1.88702   0.00081   0.00605  -0.00375   0.00236   1.88938
   A29        1.79788  -0.00132  -0.00985   0.00591  -0.00426   1.79363
   A30        1.89534  -0.00418  -0.03373   0.00554  -0.02819   1.86715
   A31        1.93323   0.00302   0.01882   0.00379   0.02285   1.95608
   A32        1.92029  -0.00162  -0.00881  -0.00593  -0.01550   1.90479
   A33        1.98390   0.00048   0.00393  -0.00003   0.00352   1.98742
   A34        1.95207   0.00163   0.01241  -0.00466   0.00792   1.95999
   A35        1.77701   0.00103   0.01102   0.00057   0.01144   1.78844
   A36        2.09878  -0.00423  -0.01906   0.01054  -0.01018   2.08860
   A37        1.99333   0.00737   0.03340  -0.02115   0.01509   2.00842
   A38        2.19105  -0.00315  -0.01437   0.01046  -0.00562   2.18543
   A39        1.90826  -0.00207  -0.01100  -0.00331  -0.01425   1.89401
   A40        1.94233   0.00442   0.03032  -0.00724   0.02295   1.96529
   A41        1.92847   0.00110   0.00688  -0.00113   0.00555   1.93402
   A42        1.89917  -0.00111  -0.00884   0.00464  -0.00409   1.89508
   A43        1.90090  -0.00071  -0.00730   0.00173  -0.00559   1.89531
   A44        1.88397  -0.00174  -0.01058   0.00567  -0.00526   1.87871
   A45        1.94705   0.00470   0.03510  -0.01196   0.02287   1.96992
   A46        1.92791   0.00252   0.00963   0.00926   0.01843   1.94635
   A47        1.88850  -0.00436  -0.03127   0.00773  -0.02333   1.86517
   A48        1.89335  -0.00145  -0.00335  -0.00045  -0.00462   1.88872
   A49        1.90356  -0.00061  -0.00586   0.00248  -0.00301   1.90055
   A50        1.90297  -0.00093  -0.00459  -0.00713  -0.01170   1.89128
   A51        2.06574   0.00298  -0.00211   0.01579   0.01490   2.08064
   A52        1.95233  -0.00706  -0.03548   0.02346  -0.01486   1.93747
   A53        2.26511   0.00409   0.03759  -0.03916  -0.00033   2.26478
   A54        2.05961   0.00010  -0.00826   0.00519  -0.00165   2.05796
   A55        1.94203  -0.00600  -0.01481  -0.00206  -0.02031   1.92172
   A56        2.28041   0.00585   0.02264  -0.00436   0.01958   2.29999
   A57        2.16386  -0.00425  -0.01537  -0.00395  -0.01933   2.14452
   A58        2.07535   0.00363   0.00396   0.01896   0.02291   2.09825
   A59        2.04396   0.00062   0.01141  -0.01502  -0.00360   2.04036
   A60        2.11380   0.00008  -0.00534   0.00840   0.00307   2.11687
   A61        2.14261  -0.00454  -0.02163  -0.00625  -0.02790   2.11471
   A62        2.02674   0.00447   0.02697  -0.00219   0.02478   2.05152
   A63        2.12322   0.00028  -0.00136   0.00374   0.00239   2.12562
   A64        2.11484  -0.00269  -0.01592   0.00195  -0.01397   2.10087
   A65        2.04511   0.00242   0.01727  -0.00570   0.01157   2.05668
   A66        2.10641   0.00051   0.00387  -0.00189   0.00196   2.10837
   A67        2.08523  -0.00119  -0.00817   0.00268  -0.00548   2.07975
   A68        2.09154   0.00067   0.00430  -0.00079   0.00351   2.09505
   A69        2.09801   0.00011  -0.00050   0.00242   0.00191   2.09992
   A70        2.08984  -0.00078  -0.00419  -0.00064  -0.00483   2.08501
   A71        2.09533   0.00067   0.00469  -0.00178   0.00291   2.09825
   A72        2.08095  -0.00159  -0.00808   0.00235  -0.00575   2.07520
   A73        2.10123   0.00073   0.00399  -0.00176   0.00225   2.10348
   A74        2.10100   0.00086   0.00409  -0.00059   0.00350   2.10450
   A75        2.00659  -0.00271  -0.01012  -0.00869  -0.01886   1.98773
   A76        2.08403   0.00608   0.01467   0.02005   0.03425   2.11827
   A77        2.18772  -0.00354  -0.00574  -0.01427  -0.02047   2.16725
   A78        1.91178  -0.00111  -0.00272  -0.00874  -0.01138   1.90040
   A79        1.95224   0.00428   0.01992   0.00485   0.02473   1.97697
   A80        1.93157  -0.00008  -0.00329   0.00994   0.00654   1.93811
   A81        1.93404  -0.00374  -0.02097  -0.00947  -0.03032   1.90373
   A82        1.84115   0.00197   0.01249   0.00310   0.01561   1.85676
   A83        1.88990  -0.00149  -0.00624   0.00038  -0.00606   1.88384
   A84        2.13553  -0.00481  -0.00967  -0.01680  -0.02651   2.10902
   A85        2.08808   0.00423   0.00726   0.01784   0.02508   2.11316
   A86        2.05866   0.00059   0.00236  -0.00043   0.00190   2.06056
   A87        2.10829   0.00011  -0.00131   0.00232   0.00100   2.10929
   A88        2.11683  -0.00307  -0.01290  -0.00725  -0.02015   2.09668
   A89        2.05735   0.00295   0.01417   0.00507   0.01923   2.07658
   A90        2.11388  -0.00010   0.00175  -0.00382  -0.00208   2.11179
   A91        2.10353  -0.00177  -0.01080   0.00125  -0.00955   2.09398
   A92        2.06567   0.00187   0.00905   0.00259   0.01165   2.07732
   A93        2.10225   0.00029   0.00354  -0.00319   0.00035   2.10260
   A94        2.08792  -0.00077  -0.00567   0.00221  -0.00346   2.08446
   A95        2.09296   0.00048   0.00212   0.00098   0.00310   2.09605
   A96        2.09733   0.00022   0.00014   0.00222   0.00235   2.09969
   A97        2.09107  -0.00059  -0.00278  -0.00111  -0.00388   2.08719
   A98        2.09479   0.00037   0.00263  -0.00111   0.00153   2.09631
   A99        2.08558  -0.00111  -0.00649   0.00322  -0.00329   2.08229
   A100       2.09914   0.00053   0.00353  -0.00230   0.00123   2.10037
   A101       2.09840   0.00057   0.00296  -0.00087   0.00208   2.10049
   A102       1.95747  -0.00272  -0.00415  -0.00632  -0.01181   1.94566
   A103       2.09571   0.00533  -0.00126   0.03541   0.03477   2.13047
   A104       2.22786  -0.00262   0.00490  -0.02773  -0.02223   2.20563
   A105       1.90050   0.00247   0.00569   0.01940   0.02511   1.92561
   A106       1.93598   0.00270   0.01328  -0.00354   0.00969   1.94567
   A107       1.97709  -0.00373  -0.01738  -0.00447  -0.02185   1.95524
   A108       1.89233  -0.00383  -0.01691  -0.01329  -0.03023   1.86210
   A109       1.83855   0.00338   0.02022   0.01168   0.03198   1.87052
   A110       1.91516  -0.00103  -0.00508  -0.00921  -0.01434   1.90082
    D1        0.10271  -0.00309  -0.03504  -0.05831  -0.09574   0.00698
    D2       -2.37863  -0.01702  -0.12561  -0.19180  -0.31216  -2.69079
    D3        3.06076   0.00297   0.03100   0.03303   0.06358   3.12434
    D4       -0.08396   0.00321   0.03072   0.05981   0.09026   0.00629
    D5        0.27253  -0.00595  -0.07476  -0.06623  -0.14207   0.13046
    D6       -2.26283  -0.01911  -0.16054  -0.16131  -0.31554  -2.57837
    D7        2.95697   0.00479   0.04594   0.04449   0.09200   3.04897
    D8       -0.13904   0.00562   0.05489   0.06952   0.12576  -0.01328
    D9        2.00979   0.01767   0.15174   0.15049   0.29991   2.30970
   D10       -1.76385   0.02382   0.21238   0.23504   0.44823  -1.31562
   D11       -0.32367   0.00506   0.07042   0.04837   0.11871  -0.20496
   D12        2.18587   0.01121   0.13106   0.13292   0.26703   2.45290
   D13        3.01615  -0.00285  -0.01100   0.01425   0.00201   3.01815
   D14        0.03848  -0.00394  -0.00072  -0.09405  -0.09680  -0.05831
   D15       -1.02525   0.01030   0.07775   0.10700   0.18677  -0.83848
   D16        2.28027   0.00921   0.08803  -0.00130   0.08797   2.36824
   D17        0.22912  -0.00099  -0.02609  -0.00192  -0.02694   0.20218
   D18       -2.81243   0.00102  -0.01275   0.02897   0.01792  -2.79451
   D19       -2.05964  -0.00973  -0.08947  -0.10470  -0.19679  -2.25643
   D20        1.18199  -0.00771  -0.07613  -0.07381  -0.15193   1.03006
   D21       -0.86138   0.00510   0.03920   0.02982   0.07099  -0.79039
   D22       -2.96874   0.00207   0.01455   0.03208   0.04782  -2.92092
   D23        1.23260   0.00439   0.03377   0.03061   0.06575   1.29835
   D24        2.95117  -0.00350  -0.02085  -0.07044  -0.09234   2.85882
   D25        0.84380  -0.00653  -0.04550  -0.06817  -0.11551   0.72829
   D26       -1.23804  -0.00421  -0.02628  -0.06965  -0.09758  -1.33562
   D27        3.03314   0.00199   0.02416   0.02621   0.05078   3.08392
   D28       -0.10080   0.00293   0.03572   0.04561   0.08227  -0.01853
   D29       -0.79618   0.01205   0.10305   0.15245   0.25620  -0.53998
   D30        2.35307   0.01300   0.11460   0.17185   0.28769   2.64076
   D31        1.20359   0.00554   0.03791   0.06385   0.10431   1.30791
   D32       -0.89488   0.00548   0.03680   0.06482   0.10442  -0.79046
   D33       -2.98766   0.00404   0.02620   0.06318   0.09188  -2.89579
   D34       -1.19398  -0.00537  -0.03713  -0.07566  -0.11546  -1.30944
   D35        2.99073  -0.00543  -0.03824  -0.07468  -0.11535   2.87538
   D36        0.89795  -0.00688  -0.04883  -0.07632  -0.12790   0.77005
   D37        0.87646  -0.00189  -0.01347  -0.04873  -0.06288   0.81357
   D38       -1.27863   0.00001   0.01148  -0.06588  -0.05482  -1.33345
   D39        2.93072  -0.00045   0.01357  -0.07862  -0.06594   2.86479
   D40       -2.40321  -0.00116  -0.02316   0.04306   0.02010  -2.38311
   D41        1.72489   0.00074   0.00179   0.02591   0.02816   1.75305
   D42       -0.34894   0.00028   0.00387   0.01317   0.01704  -0.33190
   D43        2.96074   0.00177  -0.00751   0.09851   0.08986   3.05060
   D44       -0.09157   0.00089  -0.00787   0.04519   0.03565  -0.05592
   D45       -0.03837   0.00032   0.00131   0.00103   0.00262  -0.03575
   D46       -3.09068  -0.00056   0.00095  -0.05229  -0.05159   3.14091
   D47       -1.36711   0.00198   0.01649  -0.03068  -0.01432  -1.38144
   D48        0.74061   0.00089   0.00471  -0.02177  -0.01714   0.72347
   D49        2.73601   0.00103   0.00670  -0.02397  -0.01730   2.71871
   D50        0.71786  -0.00281  -0.01858  -0.03300  -0.05161   0.66625
   D51        2.82558  -0.00390  -0.03036  -0.02410  -0.05442   2.77116
   D52       -1.46221  -0.00377  -0.02837  -0.02630  -0.05458  -1.51679
   D53        2.76799  -0.00034  -0.00360  -0.02546  -0.02904   2.73896
   D54       -1.40747  -0.00144  -0.01538  -0.01656  -0.03185  -1.43932
   D55        0.58793  -0.00130  -0.01338  -0.01875  -0.03201   0.55591
   D56       -1.62965  -0.00081  -0.00981  -0.00918  -0.01923  -1.64888
   D57        2.51401   0.00202   0.01718  -0.01933  -0.00214   2.51187
   D58        0.41178  -0.00083  -0.00637  -0.01408  -0.02087   0.39091
   D59        1.43070   0.00028  -0.00833   0.03955   0.03062   1.46132
   D60       -0.70883   0.00311   0.01865   0.02940   0.04771  -0.66112
   D61       -2.81105   0.00025  -0.00490   0.03465   0.02898  -2.78208
   D62       -1.36961   0.00088  -0.02036   0.15113   0.13055  -1.23905
   D63        1.76340  -0.00013  -0.03340   0.12925   0.09574   1.85914
   D64        1.86865  -0.00031  -0.02102   0.09218   0.07127   1.93992
   D65       -1.28153  -0.00132  -0.03406   0.07029   0.03645  -1.24507
   D66       -0.72756   0.00446   0.03029   0.03309   0.06328  -0.66428
   D67        1.38047  -0.00085  -0.01028   0.03295   0.02261   1.40308
   D68       -2.77834   0.00115   0.00672   0.03096   0.03787  -2.74047
   D69       -2.83890   0.00429   0.03314   0.02501   0.05797  -2.78093
   D70       -0.73088  -0.00102  -0.00742   0.02488   0.01730  -0.71357
   D71        1.39350   0.00098   0.00957   0.02289   0.03256   1.42606
   D72        1.44784   0.00503   0.03589   0.02580   0.06141   1.50925
   D73       -2.72732  -0.00028  -0.00468   0.02566   0.02074  -2.70658
   D74       -0.60294   0.00172   0.01232   0.02367   0.03599  -0.56695
   D75        0.04101  -0.00074  -0.01427  -0.00283  -0.01717   0.02384
   D76        3.11748  -0.00103  -0.02217   0.01644  -0.00583   3.11165
   D77       -3.09245   0.00027  -0.00200   0.01777   0.01634  -3.07611
   D78       -0.01598  -0.00003  -0.00990   0.03705   0.02768   0.01169
   D79       -2.60895   0.00233   0.02335   0.03112   0.05466  -2.55429
   D80        0.48553   0.00260   0.02212   0.04687   0.06917   0.55470
   D81        0.53642   0.00206   0.02384  -0.00138   0.02228   0.55871
   D82       -2.65228   0.00233   0.02261   0.01437   0.03679  -2.61549
   D83        0.03982  -0.00170  -0.01323  -0.04336  -0.05719  -0.01737
   D84       -3.03058  -0.00174  -0.00431  -0.06742  -0.07176  -3.10235
   D85       -3.10536  -0.00143  -0.01365  -0.01255  -0.02687  -3.13222
   D86        0.10743  -0.00147  -0.00473  -0.03661  -0.04144   0.06598
   D87        3.07855  -0.00023  -0.00042  -0.00884  -0.00864   3.06991
   D88       -0.05537  -0.00014  -0.00019  -0.00541  -0.00499  -0.06036
   D89       -0.11905  -0.00167  -0.01255  -0.03944  -0.05261  -0.17166
   D90        3.03021  -0.00158  -0.01232  -0.03602  -0.04895   2.98126
   D91       -0.03061  -0.00300  -0.02271  -0.05029  -0.07425  -0.10486
   D92        3.00412  -0.00452  -0.03581  -0.08100  -0.11695   2.88716
   D93       -3.11914  -0.00177  -0.01128  -0.02148  -0.03325   3.13079
   D94       -0.08442  -0.00328  -0.02438  -0.05220  -0.07596  -0.16037
   D95       -3.13945  -0.00009  -0.00125   0.00177   0.00047  -3.13898
   D96       -0.00672  -0.00022  -0.00147  -0.00327  -0.00471  -0.01143
   D97       -0.00540  -0.00017  -0.00150  -0.00146  -0.00296  -0.00836
   D98        3.12733  -0.00030  -0.00172  -0.00651  -0.00814   3.11919
   D99        3.13907  -0.00013  -0.00057  -0.00281  -0.00340   3.13567
   D100      -0.00698  -0.00024  -0.00150  -0.00408  -0.00558  -0.01256
   D101       0.00462  -0.00002  -0.00025   0.00035   0.00012   0.00474
   D102      -3.14143  -0.00013  -0.00118  -0.00092  -0.00207   3.13969
   D103       0.00247   0.00018   0.00186   0.00078   0.00261   0.00508
   D104       3.14091   0.00004   0.00059  -0.00026   0.00032   3.14123
   D105      -3.13082   0.00035   0.00228   0.00553   0.00786  -3.12296
   D106       0.00762   0.00021   0.00101   0.00449   0.00557   0.01319
   D107      -0.00086   0.00019   0.00167   0.00146   0.00312   0.00226
   D108       3.13973   0.00001   0.00030  -0.00082  -0.00052   3.13921
   D109      -3.13817   0.00031   0.00264   0.00266   0.00531  -3.13286
   D110       0.00242   0.00013   0.00127   0.00038   0.00168   0.00410
   D111       0.00148  -0.00001  -0.00046   0.00112   0.00068   0.00216
   D112       3.14087  -0.00005  -0.00063   0.00010  -0.00052   3.14034
   D113      -3.13695   0.00013   0.00083   0.00215   0.00301  -3.13394
   D114       0.00244   0.00009   0.00065   0.00113   0.00180   0.00424
   D115      -0.00227  -0.00017  -0.00128  -0.00222  -0.00349  -0.00576
   D116       3.14153  -0.00013  -0.00110  -0.00119  -0.00228   3.13925
   D117       3.14034   0.00001   0.00010   0.00007   0.00018   3.14051
   D118       0.00095   0.00005   0.00027   0.00109   0.00139   0.00233
   D119       2.09425   0.00140   0.00597   0.02324   0.02903   2.12328
   D120      -2.03753  -0.00124  -0.00897   0.00825  -0.00107  -2.03860
   D121       0.07146  -0.00029  -0.00570   0.01890   0.01307   0.08453
   D122      -0.93611   0.00350   0.02088   0.05693   0.07806  -0.85805
   D123       1.21529   0.00087   0.00593   0.04194   0.04796   1.26325
   D124      -2.95890   0.00181   0.00920   0.05259   0.06210  -2.89680
   D125       3.12194   0.00020  -0.00050   0.00676   0.00606   3.12801
   D126       0.02206   0.00014   0.00052   0.00287   0.00324   0.02530
   D127       0.02671  -0.00016   0.00057  -0.00922  -0.00865   0.01806
   D128      -3.07318  -0.00023   0.00159  -0.01311  -0.01146  -3.08465
   D129      -3.12583   0.00019   0.00163  -0.00215  -0.00072  -3.12655
   D130       0.03199   0.00014   0.00159  -0.00307  -0.00164   0.03035
   D131      -0.02929   0.00030   0.00014   0.01245   0.01260  -0.01668
   D132       3.12854   0.00025   0.00009   0.01153   0.01168   3.14022
   D133      -0.00718  -0.00001  -0.00046   0.00073   0.00022  -0.00695
   D134      -3.13740   0.00007   0.00033   0.00148   0.00180  -3.13560
   D135       3.09410  -0.00009  -0.00205   0.00420   0.00210   3.09620
   D136      -0.03613   0.00000  -0.00125   0.00495   0.00367  -0.03245
   D137       0.01223  -0.00025  -0.00105  -0.00700  -0.00809   0.00414
   D138      -3.13097  -0.00017  -0.00059  -0.00461  -0.00520  -3.13617
   D139       3.13793  -0.00024  -0.00119  -0.00612  -0.00737   3.13056
   D140      -0.00527  -0.00015  -0.00072  -0.00372  -0.00448  -0.00974
   D141      -0.01063   0.00008  -0.00033   0.00492   0.00461  -0.00602
   D142      -3.13987   0.00004   0.00032   0.00058   0.00093  -3.13895
   D143       3.11956  -0.00001  -0.00118   0.00418   0.00298   3.12254
   D144      -0.00968  -0.00005  -0.00052  -0.00016  -0.00070  -0.01038
   D145       0.00813   0.00005   0.00107  -0.00182  -0.00072   0.00741
   D146       3.13738   0.00009   0.00042   0.00251   0.00295   3.14033
   D147      -3.13185  -0.00004   0.00061  -0.00422  -0.00363  -3.13548
   D148      -0.00261   0.00000  -0.00004   0.00011   0.00005  -0.00256
   D149      -0.84383   0.00306   0.02247   0.02704   0.04964  -0.79418
   D150       1.23725   0.00154   0.01329   0.02077   0.03422   1.27148
   D151      -2.88321  -0.00052   0.00392   0.00249   0.00665  -2.87656
   D152       2.22156   0.00278   0.01285   0.05104   0.06367   2.28523
   D153      -1.98054   0.00126   0.00367   0.04477   0.04825  -1.93229
   D154       0.18218  -0.00080  -0.00570   0.02649   0.02067   0.20285
         Item               Value     Threshold  Converged?
 Maximum Force            0.027865     0.000450     NO 
 RMS     Force            0.005204     0.000300     NO 
 Maximum Displacement     1.033726     0.001800     NO 
 RMS     Displacement     0.184327     0.001200     NO 
 Predicted change in Energy=-6.219502D-02
 Lowest energy point so far.  Saving SCF results.
 GradGradGradGradGradGradGradGradGradGradGradGradGradGradGradGradGradGrad

 Leave Link  103 at Wed Dec  5 17:22:11 2018, MaxMem=   536870912 cpu:         2.0
 (Enter /pbs_home/pkowalski/g09d01/g09/l202.exe)
 Stoichiometry    C29H22F6S2
 Framework group  C1[X(C29H22F6S2)]
 Deg. of freedom   171
 Full point group                 C1      NOp   1
 RotChk:  IX=0 Diff= 4.55D-02
 Largest Abelian subgroup         C1      NOp   1
 Largest concise Abelian subgroup C1      NOp   1
                         Standard orientation:                         
 ---------------------------------------------------------------------
 Center     Atomic      Atomic             Coordinates (Angstroms)
 Number     Number       Type             X           Y           Z
 ---------------------------------------------------------------------
      1         16           0        2.250277   -1.650293    1.605898
      2         16           0       -1.537624   -2.178698   -0.371826
      3          9           0       -2.578182    3.121472   -0.320585
      4          9           0       -1.044176    3.454765   -1.812341
      5          9           0       -0.415573    5.025742    0.288370
      6          9           0       -1.085939    3.501770    1.676403
      7          9           0        1.661337    3.539128   -0.440982
      8          9           0        1.492336    3.114973    1.676017
      9          6           0       -1.364197    0.314949   -1.059421
     10          6           0       -0.593367   -0.870030   -0.967411
     11          6           0        1.033692   -0.421742    1.489038
     12          6           0       -0.735712    1.520940   -0.488397
     13          6           0       -1.274897    2.950892   -0.587557
     14          6           0        0.468210    1.575942    0.163144
     15          6           0       -0.485639    3.714447    0.492745
     16          6           0        0.857472    2.992876    0.501953
     17          6           0        1.384695    0.469657    0.507971
     18          6           0        0.184957   -0.118174    2.696150
     19          6           0        0.598442   -1.222690   -1.803979
     20          6           0        3.219115   -0.947050    0.347154
     21          6           0       -3.035495   -1.270330   -0.436018
     22          6           0       -4.293261   -1.984509   -0.119814
     23          6           0       -5.541199   -1.340658   -0.057332
     24          6           0       -4.275251   -3.367889    0.148724
     25          6           0       -6.704959   -2.045296    0.246583
     26          6           0       -5.435828   -4.069644    0.456076
     27          6           0       -6.663610   -3.412109    0.504016
     28          6           0       -2.796189    0.001570   -0.886589
     29          6           0       -3.869106    0.947128   -1.362009
     30          6           0        4.495213   -1.585887   -0.020035
     31          6           0        5.590467   -0.815971   -0.438939
     32          6           0        4.663638   -2.978078    0.075847
     33          6           0        6.802160   -1.418359   -0.770782
     34          6           0        5.875036   -3.577772   -0.254402
     35          6           0        6.950865   -2.800918   -0.684287
     36          6           0        2.635553    0.196975   -0.142968
     37          6           0        3.153981    1.051876   -1.267403
     38          1           0        0.790048    0.453530    3.413392
     39          1           0       -0.182519   -1.027497    3.194050
     40          1           0       -0.690145    0.485293    2.416480
     41          1           0        1.195310   -2.041344   -1.374408
     42          1           0        1.256597   -0.359124   -1.950029
     43          1           0        0.217027   -1.537480   -2.785952
     44          1           0       -5.631790   -0.273630   -0.231438
     45          1           0       -3.337276   -3.924448    0.114159
     46          1           0       -7.656045   -1.510111    0.286183
     47          1           0       -5.378338   -5.141716    0.655482
     48          1           0       -7.577787   -3.959281    0.742739
     49          1           0       -4.513278    0.421382   -2.083246
     50          1           0       -4.490397    1.342774   -0.547962
     51          1           0       -3.435793    1.794932   -1.896894
     52          1           0        5.513785    0.271425   -0.474261
     53          1           0        3.831651   -3.607514    0.400156
     54          1           0        7.641473   -0.796131   -1.088709
     55          1           0        5.978892   -4.661854   -0.176280
     56          1           0        7.902032   -3.270535   -0.942465
     57          1           0        2.352004    1.258793   -1.991189
     58          1           0        3.507759    2.024210   -0.902587
     59          1           0        3.967401    0.560669   -1.816651
 ---------------------------------------------------------------------
 Rotational constants (GHZ):      0.1251716      0.0715165      0.0509866
 Leave Link  202 at Wed Dec  5 17:22:11 2018, MaxMem=   536870912 cpu:         0.0
 (Enter /pbs_home/pkowalski/g09d01/g09/l301.exe)
 Basis read from rwf:  (5D, 7F)
 No pseudopotential information found on rwf file.
 There are   673 symmetry adapted cartesian basis functions of A   symmetry.
 There are   636 symmetry adapted basis functions of A   symmetry.
   636 basis functions,  1103 primitive gaussians,   673 cartesian basis functions
   141 alpha electrons      141 beta electrons
       nuclear repulsion energy      4683.1258144499 Hartrees.
 IExCor= 4639 DFT=T Ex+Corr=wB97XD ExCW=0 ScaHFX=  1.000000
 ScaDFX=  1.000000  1.000000  1.000000  1.000000 ScalE2=  1.000000  1.000000
 IRadAn=      0 IRanWt=     -1 IRanGd=            0 ICorTp=0 IEmpDi=121
  HFx wShort=  0.000000 wLong=  0.200000 cFull=  0.222036 cShort=  0.000000 cLong=  0.777964
  DFx wShort=  0.000000 wLong=  0.200000 cFull=  0.000000 cShort=  0.000000 cLong=  1.000000
 NAtoms=   59 NActive=   59 NUniq=   59 SFac= 1.00D+00 NAtFMM=   60 NAOKFM=F Big=F
 Integral buffers will be    131072 words long.
 Raffenetti 2 integral format.
 Two-electron integral symmetry is turned on.
 R6Disp:  Grimme-D2 Dispersion energy=       -0.0589288126 Hartrees.
 Nuclear repulsion after empirical dispersion term =     4683.0668856374 Hartrees.
 No density basis found on file   724.
 Leave Link  301 at Wed Dec  5 17:22:11 2018, MaxMem=   536870912 cpu:         0.6
 (Enter /pbs_home/pkowalski/g09d01/g09/l302.exe)
 NPDir=0 NMtPBC=     1 NCelOv=     1 NCel=       1 NClECP=     1 NCelD=      1
         NCelK=      1 NCelE2=     1 NClLst=     1 CellRange=     0.0.
 One-electron integrals computed using PRISM.
 NBasis=   636 RedAO= T EigKep=  2.91D-04  NBF=   636
 NBsUse=   636 1.00D-06 EigRej= -1.00D+00 NBFU=   636
 Precomputing XC quadrature grid using
 IXCGrd= 4 IRadAn=           0 IRanWt=          -1 IRanGd=           0 AccXCQ= 0.00D+00.
 Generated NRdTot=       0 NPtTot=           0 NUsed=           0 NTot=          32
 NSgBfM=   613   614   617   620   623 MxSgAt=    59 MxSgA2=    59.
 Leave Link  302 at Wed Dec  5 17:22:13 2018, MaxMem=   536870912 cpu:        16.2
 (Enter /pbs_home/pkowalski/g09d01/g09/l303.exe)
 DipDrv:  MaxL=1.
 Leave Link  303 at Wed Dec  5 17:22:14 2018, MaxMem=   536870912 cpu:         1.5
 (Enter /pbs_home/pkowalski/g09d01/g09/l401.exe)
 Initial guess from the checkpoint file:  "dae0068freq_open_wb97xd_air.chk"
 B after Tr=     0.000000    0.000000    0.000000
         Rot=    0.999895   -0.001121    0.001881    0.014356 Ang=  -1.66 deg.
 Guess basis will be translated and rotated to current coordinates.
 JPrj=2 DoOrth=T DoCkMO=T.
 Generating alternative initial guess.
 ExpMin= 1.22D-01 ExpMax= 9.18D+03 ExpMxC= 1.38D+03 IAcc=1 IRadAn=         1 AccDes= 0.00D+00
 Harris functional with IExCor= 4639 and IRadAn=       1 diagonalized for initial guess.
 HarFok:  IExCor= 4639 AccDes= 0.00D+00 IRadAn=         1 IDoV= 1 UseB2=F ITyADJ=14
 ICtDFT=  3500011 ScaDFX=  1.000000  1.000000  1.000000  1.000000
 FoFCou: FMM=F IPFlag=           0 FMFlag=      100000 FMFlg1=           0
         NFxFlg=           0 DoJE=T BraDBF=F KetDBF=T FulRan=T
         wScrn=  0.000000 ICntrl=     500 IOpCl=  0 I1Cent=   200000004 NGrid=           0
         NMat0=    1 NMatS0=      1 NMatT0=    0 NMatD0=    1 NMtDS0=    0 NMtDT0=    0
 Petite list used in FoFCou.
 Harris En= -2428.65097943800    
 Leave Link  401 at Wed Dec  5 17:22:20 2018, MaxMem=   536870912 cpu:        42.4
 (Enter /pbs_home/pkowalski/g09d01/g09/l502.exe)
 Closed shell SCF:
 Using DIIS extrapolation, IDIIS=  1040.
 Integral symmetry usage will be decided dynamically.
 IVT=     1387805 IEndB=     1387805 NGot=   536870912 MDV=   535953350
 LenX=   535953350 LenY=   535499748
 Requested convergence on RMS density matrix=1.00D-08 within 128 cycles.
 Requested convergence on MAX density matrix=1.00D-06.
 Requested convergence on             energy=1.00D-06.
 No special actions if energy rises.
 Fock matrices will be formed incrementally for  20 cycles.
 Integral accuracy reduced to 1.0D-05 until final iterations.

 Cycle   1  Pass 0  IDiag  1:
 FoFJK:  IHMeth= 1 ICntrl=       0 DoSepK=T KAlg= 0 I1Cent=   0 FoldK=F
 IRaf=         1 NMat=   1 IRICut=       1 DoRegI=T DoRafI=F ISym2E= 0.
 FoFCou: FMM=F IPFlag=           0 FMFlag=      100000 FMFlg1=           0
         NFxFlg=           0 DoJE=T BraDBF=F KetDBF=F FulRan=T
         wScrn=  0.000000 ICntrl=     500 IOpCl=  0 I1Cent=           0 NGrid=           0
         NMat0=    1 NMatS0=      1 NMatT0=    0 NMatD0=    1 NMtDS0=    0 NMtDT0=    0
 Symmetry not used in FoFCou.
 E= -2511.55131037123    
 DIIS: error= 8.84D-03 at cycle   1 NSaved=   1.
 NSaved= 1 IEnMin= 1 EnMin= -2511.55131037123     IErMin= 1 ErrMin= 8.84D-03
 ErrMax= 8.84D-03  0.00D+00 EMaxC= 1.00D-01 BMatC= 8.11D-02 BMatP= 8.11D-02
 IDIUse=3 WtCom= 9.12D-01 WtEn= 8.84D-02
 Coeff-Com:  0.100D+01
 Coeff-En:   0.100D+01
 Coeff:      0.100D+01
 Gap=     0.637 Goal=   None    Shift=    0.000
 GapD=    0.637 DampG=2.000 DampE=1.000 DampFc=2.0000 IDamp=-1.
 RMSDP=9.44D-04 MaxDP=3.47D-02              OVMax= 4.56D-02

 Cycle   2  Pass 0  IDiag  1:
 RMSU=  9.43D-04    CP:  9.97D-01
 E= -2511.67750367239     Delta-E=       -0.126193301152 Rises=F Damp=F
 DIIS: error= 2.70D-03 at cycle   2 NSaved=   2.
 NSaved= 2 IEnMin= 2 EnMin= -2511.67750367239     IErMin= 2 ErrMin= 2.70D-03
 ErrMax= 2.70D-03  0.00D+00 EMaxC= 1.00D-01 BMatC= 4.12D-03 BMatP= 8.11D-02
 IDIUse=3 WtCom= 9.73D-01 WtEn= 2.70D-02
 Coeff-Com: -0.116D+00 0.112D+01
 Coeff-En:   0.000D+00 0.100D+01
 Coeff:     -0.113D+00 0.111D+01
 Gap=     0.260 Goal=   None    Shift=    0.000
 RMSDP=3.12D-04 MaxDP=1.63D-02 DE=-1.26D-01 OVMax= 2.37D-02

 Cycle   3  Pass 0  IDiag  1:
 RMSU=  2.91D-04    CP:  9.96D-01  1.12D+00
 E= -2511.68487805737     Delta-E=       -0.007374384981 Rises=F Damp=F
 DIIS: error= 1.11D-03 at cycle   3 NSaved=   3.
 NSaved= 3 IEnMin= 3 EnMin= -2511.68487805737     IErMin= 3 ErrMin= 1.11D-03
 ErrMax= 1.11D-03  0.00D+00 EMaxC= 1.00D-01 BMatC= 2.63D-03 BMatP= 4.12D-03
 IDIUse=3 WtCom= 9.89D-01 WtEn= 1.11D-02
 Coeff-Com: -0.912D-01 0.538D+00 0.553D+00
 Coeff-En:   0.000D+00 0.000D+00 0.100D+01
 Coeff:     -0.902D-01 0.532D+00 0.558D+00
 Gap=     0.257 Goal=   None    Shift=    0.000
 RMSDP=1.71D-04 MaxDP=1.07D-02 DE=-7.37D-03 OVMax= 1.54D-02

 Cycle   4  Pass 0  IDiag  1:
 RMSU=  1.17D-04    CP:  9.96D-01  1.17D+00  6.01D-01
 E= -2511.68767932331     Delta-E=       -0.002801265941 Rises=F Damp=F
 DIIS: error= 4.12D-04 at cycle   4 NSaved=   4.
 NSaved= 4 IEnMin= 4 EnMin= -2511.68767932331     IErMin= 4 ErrMin= 4.12D-04
 ErrMax= 4.12D-04  0.00D+00 EMaxC= 1.00D-01 BMatC= 2.25D-04 BMatP= 2.63D-03
 IDIUse=3 WtCom= 9.96D-01 WtEn= 4.12D-03
 Coeff-Com: -0.685D-02-0.387D-01 0.191D+00 0.855D+00
 Coeff-En:   0.000D+00 0.000D+00 0.000D+00 0.100D+01
 Coeff:     -0.682D-02-0.385D-01 0.190D+00 0.855D+00
 Gap=     0.257 Goal=   None    Shift=    0.000
 RMSDP=5.87D-05 MaxDP=3.27D-03 DE=-2.80D-03 OVMax= 5.29D-03

 Cycle   5  Pass 0  IDiag  1:
 RMSU=  3.55D-05    CP:  9.96D-01  1.17D+00  7.61D-01  1.02D+00
 E= -2511.68798513319     Delta-E=       -0.000305809887 Rises=F Damp=F
 DIIS: error= 1.94D-04 at cycle   5 NSaved=   5.
 NSaved= 5 IEnMin= 5 EnMin= -2511.68798513319     IErMin= 5 ErrMin= 1.94D-04
 ErrMax= 1.94D-04  0.00D+00 EMaxC= 1.00D-01 BMatC= 4.66D-05 BMatP= 2.25D-04
 IDIUse=3 WtCom= 9.98D-01 WtEn= 1.94D-03
 Coeff-Com:  0.682D-02-0.823D-01 0.372D-01 0.431D+00 0.607D+00
 Coeff-En:   0.000D+00 0.000D+00 0.000D+00 0.000D+00 0.100D+01
 Coeff:      0.681D-02-0.822D-01 0.371D-01 0.430D+00 0.608D+00
 Gap=     0.257 Goal=   None    Shift=    0.000
 RMSDP=1.91D-05 MaxDP=1.09D-03 DE=-3.06D-04 OVMax= 2.45D-03

 Cycle   6  Pass 0  IDiag  1:
 RMSU=  1.28D-05    CP:  9.96D-01  1.17D+00  7.77D-01  1.10D+00  7.31D-01
 E= -2511.68804640236     Delta-E=       -0.000061269165 Rises=F Damp=F
 DIIS: error= 4.60D-05 at cycle   6 NSaved=   6.
 NSaved= 6 IEnMin= 6 EnMin= -2511.68804640236     IErMin= 6 ErrMin= 4.60D-05
 ErrMax= 4.60D-05  0.00D+00 EMaxC= 1.00D-01 BMatC= 2.77D-06 BMatP= 4.66D-05
 IDIUse=1 WtCom= 1.00D+00 WtEn= 0.00D+00
 Coeff-Com:  0.262D-02-0.191D-01-0.671D-02 0.243D-01 0.176D+00 0.823D+00
 Coeff:      0.262D-02-0.191D-01-0.671D-02 0.243D-01 0.176D+00 0.823D+00
 Gap=     0.257 Goal=   None    Shift=    0.000
 RMSDP=7.15D-06 MaxDP=2.80D-04 DE=-6.13D-05 OVMax= 1.41D-03

 Initial convergence to 1.0D-05 achieved.  Increase integral accuracy.
 Cycle   7  Pass 1  IDiag  1:
 E= -2511.68788804115     Delta-E=        0.000158361214 Rises=F Damp=F
 DIIS: error= 1.49D-04 at cycle   1 NSaved=   1.
 NSaved= 1 IEnMin= 1 EnMin= -2511.68788804115     IErMin= 1 ErrMin= 1.49D-04
 ErrMax= 1.49D-04  0.00D+00 EMaxC= 1.00D-01 BMatC= 2.80D-05 BMatP= 2.80D-05
 IDIUse=3 WtCom= 9.99D-01 WtEn= 1.49D-03
 Coeff-Com:  0.100D+01
 Coeff-En:   0.100D+01
 Coeff:      0.100D+01
 Gap=     0.257 Goal=   None    Shift=    0.000
 RMSDP=7.15D-06 MaxDP=2.80D-04 DE= 1.58D-04 OVMax= 7.85D-04

 Cycle   8  Pass 1  IDiag  1:
 RMSU=  1.77D-04    CP:  1.00D+00
 E= -2511.68791613887     Delta-E=       -0.000028097726 Rises=F Damp=F
 DIIS: error= 3.86D-05 at cycle   2 NSaved=   2.
 NSaved= 2 IEnMin= 2 EnMin= -2511.68791613887     IErMin= 2 ErrMin= 3.86D-05
 ErrMax= 3.86D-05  0.00D+00 EMaxC= 1.00D-01 BMatC= 2.12D-06 BMatP= 2.80D-05
 IDIUse=1 WtCom= 1.00D+00 WtEn= 0.00D+00
 Coeff-Com:  0.881D-01 0.912D+00
 Coeff:      0.881D-01 0.912D+00
 Gap=     0.257 Goal=   None    Shift=    0.000
 RMSDP=1.03D-05 MaxDP=7.55D-04 DE=-2.81D-05 OVMax= 5.62D-04

 Cycle   9  Pass 1  IDiag  1:
 RMSU=  6.93D-06    CP:  1.00D+00  1.04D+00
 E= -2511.68791708783     Delta-E=       -0.000000948953 Rises=F Damp=F
 DIIS: error= 2.76D-05 at cycle   3 NSaved=   3.
 NSaved= 3 IEnMin= 3 EnMin= -2511.68791708783     IErMin= 3 ErrMin= 2.76D-05
 ErrMax= 2.76D-05  0.00D+00 EMaxC= 1.00D-01 BMatC= 1.60D-06 BMatP= 2.12D-06
 IDIUse=1 WtCom= 1.00D+00 WtEn= 0.00D+00
 Coeff-Com: -0.288D-01 0.464D+00 0.565D+00
 Coeff:     -0.288D-01 0.464D+00 0.565D+00
 Gap=     0.257 Goal=   None    Shift=    0.000
 RMSDP=3.83D-06 MaxDP=2.74D-04 DE=-9.49D-07 OVMax= 2.96D-04

 Cycle  10  Pass 1  IDiag  1:
 RMSU=  2.45D-06    CP:  1.00D+00  1.05D+00  6.28D-01
 E= -2511.68791878036     Delta-E=       -0.000001692531 Rises=F Damp=F
 DIIS: error= 4.49D-06 at cycle   4 NSaved=   4.
 NSaved= 4 IEnMin= 4 EnMin= -2511.68791878036     IErMin= 4 ErrMin= 4.49D-06
 ErrMax= 4.49D-06  0.00D+00 EMaxC= 1.00D-01 BMatC= 5.26D-08 BMatP= 1.60D-06
 IDIUse=1 WtCom= 1.00D+00 WtEn= 0.00D+00
 Coeff-Com: -0.157D-01 0.148D+00 0.224D+00 0.643D+00
 Coeff:     -0.157D-01 0.148D+00 0.224D+00 0.643D+00
 Gap=     0.257 Goal=   None    Shift=    0.000
 RMSDP=7.83D-07 MaxDP=3.75D-05 DE=-1.69D-06 OVMax= 1.35D-04

 Cycle  11  Pass 1  IDiag  1:
 RMSU=  7.17D-07    CP:  1.00D+00  1.05D+00  6.69D-01  9.57D-01
 E= -2511.68791886062     Delta-E=       -0.000000080268 Rises=F Damp=F
 DIIS: error= 3.09D-06 at cycle   5 NSaved=   5.
 NSaved= 5 IEnMin= 5 EnMin= -2511.68791886062     IErMin= 5 ErrMin= 3.09D-06
 ErrMax= 3.09D-06  0.00D+00 EMaxC= 1.00D-01 BMatC= 8.39D-09 BMatP= 5.26D-08
 IDIUse=1 WtCom= 1.00D+00 WtEn= 0.00D+00
 Coeff-Com:  0.303D-03-0.344D-01-0.387D-01 0.200D+00 0.873D+00
 Coeff:      0.303D-03-0.344D-01-0.387D-01 0.200D+00 0.873D+00
 Gap=     0.257 Goal=   None    Shift=    0.000
 RMSDP=5.00D-07 MaxDP=1.94D-05 DE=-8.03D-08 OVMax= 1.29D-04

 Cycle  12  Pass 1  IDiag  1:
 RMSU=  3.38D-07    CP:  1.00D+00  1.05D+00  6.78D-01  1.09D+00  1.21D+00
 E= -2511.68791888618     Delta-E=       -0.000000025559 Rises=F Damp=F
 DIIS: error= 1.33D-06 at cycle   6 NSaved=   6.
 NSaved= 6 IEnMin= 6 EnMin= -2511.68791888618     IErMin= 6 ErrMin= 1.33D-06
 ErrMax= 1.33D-06  0.00D+00 EMaxC= 1.00D-01 BMatC= 2.31D-09 BMatP= 8.39D-09
 IDIUse=1 WtCom= 1.00D+00 WtEn= 0.00D+00
 Coeff-Com:  0.336D-02-0.459D-01-0.679D-01-0.407D-01 0.376D+00 0.775D+00
 Coeff:      0.336D-02-0.459D-01-0.679D-01-0.407D-01 0.376D+00 0.775D+00
 Gap=     0.257 Goal=   None    Shift=    0.000
 RMSDP=2.89D-07 MaxDP=1.57D-05 DE=-2.56D-08 OVMax= 7.60D-05

 Cycle  13  Pass 1  IDiag  1:
 RMSU=  1.94D-07    CP:  1.00D+00  1.05D+00  6.83D-01  1.16D+00  1.37D+00
                    CP:  1.24D+00
 E= -2511.68791889402     Delta-E=       -0.000000007834 Rises=F Damp=F
 DIIS: error= 6.06D-07 at cycle   7 NSaved=   7.
 NSaved= 7 IEnMin= 7 EnMin= -2511.68791889402     IErMin= 7 ErrMin= 6.06D-07
 ErrMax= 6.06D-07  0.00D+00 EMaxC= 1.00D-01 BMatC= 3.69D-10 BMatP= 2.31D-09
 IDIUse=1 WtCom= 1.00D+00 WtEn= 0.00D+00
 Coeff-Com:  0.951D-03-0.666D-02-0.138D-01-0.502D-01-0.777D-01 0.241D+00
 Coeff-Com:  0.907D+00
 Coeff:      0.951D-03-0.666D-02-0.138D-01-0.502D-01-0.777D-01 0.241D+00
 Coeff:      0.907D+00
 Gap=     0.257 Goal=   None    Shift=    0.000
 RMSDP=1.48D-07 MaxDP=6.36D-06 DE=-7.83D-09 OVMax= 4.62D-05

 Cycle  14  Pass 1  IDiag  1:
 RMSU=  5.95D-08    CP:  1.00D+00  1.05D+00  6.83D-01  1.18D+00  1.47D+00
                    CP:  1.53D+00  1.14D+00
 E= -2511.68791889558     Delta-E=       -0.000000001566 Rises=F Damp=F
 DIIS: error= 2.44D-07 at cycle   8 NSaved=   8.
 NSaved= 8 IEnMin= 8 EnMin= -2511.68791889558     IErMin= 8 ErrMin= 2.44D-07
 ErrMax= 2.44D-07  0.00D+00 EMaxC= 1.00D-01 BMatC= 7.57D-11 BMatP= 3.69D-10
 IDIUse=1 WtCom= 1.00D+00 WtEn= 0.00D+00
 Coeff-Com: -0.402D-03 0.798D-02 0.104D-01-0.818D-02-0.115D+00-0.927D-01
 Coeff-Com:  0.328D+00 0.870D+00
 Coeff:     -0.402D-03 0.798D-02 0.104D-01-0.818D-02-0.115D+00-0.927D-01
 Coeff:      0.328D+00 0.870D+00
 Gap=     0.257 Goal=   None    Shift=    0.000
 RMSDP=6.68D-08 MaxDP=2.63D-06 DE=-1.57D-09 OVMax= 2.07D-05

 Cycle  15  Pass 1  IDiag  1:
 RMSU=  2.58D-08    CP:  1.00D+00  1.05D+00  6.84D-01  1.19D+00  1.50D+00
                    CP:  1.64D+00  1.33D+00  1.17D+00
 E= -2511.68791889615     Delta-E=       -0.000000000564 Rises=F Damp=F
 DIIS: error= 8.25D-08 at cycle   9 NSaved=   9.
 NSaved= 9 IEnMin= 9 EnMin= -2511.68791889615     IErMin= 9 ErrMin= 8.25D-08
 ErrMax= 8.25D-08  0.00D+00 EMaxC= 1.00D-01 BMatC= 9.60D-12 BMatP= 7.57D-11
 IDIUse=1 WtCom= 1.00D+00 WtEn= 0.00D+00
 Coeff-Com: -0.251D-03 0.386D-02 0.557D-02 0.199D-02-0.380D-01-0.632D-01
 Coeff-Com:  0.399D-01 0.338D+00 0.712D+00
 Coeff:     -0.251D-03 0.386D-02 0.557D-02 0.199D-02-0.380D-01-0.632D-01
 Coeff:      0.399D-01 0.338D+00 0.712D+00
 Gap=     0.257 Goal=   None    Shift=    0.000
 RMSDP=1.72D-08 MaxDP=6.60D-07 DE=-5.64D-10 OVMax= 4.11D-06

 Cycle  16  Pass 1  IDiag  1:
 RMSU=  1.12D-08    CP:  1.00D+00  1.05D+00  6.85D-01  1.19D+00  1.50D+00
                    CP:  1.66D+00  1.36D+00  1.27D+00  1.09D+00
 E= -2511.68791889597     Delta-E=        0.000000000174 Rises=F Damp=F
 DIIS: error= 3.47D-08 at cycle  10 NSaved=  10.
 NSaved=10 IEnMin= 9 EnMin= -2511.68791889615     IErMin=10 ErrMin= 3.47D-08
 ErrMax= 3.47D-08  0.00D+00 EMaxC= 1.00D-01 BMatC= 2.11D-12 BMatP= 9.60D-12
 IDIUse=1 WtCom= 1.00D+00 WtEn= 0.00D+00
 Coeff-Com: -0.456D-04 0.289D-03 0.636D-03 0.263D-02 0.454D-02-0.108D-01
 Coeff-Com: -0.405D-01-0.176D-01 0.325D+00 0.736D+00
 Coeff:     -0.456D-04 0.289D-03 0.636D-03 0.263D-02 0.454D-02-0.108D-01
 Coeff:     -0.405D-01-0.176D-01 0.325D+00 0.736D+00
 Gap=     0.257 Goal=   None    Shift=    0.000
 RMSDP=6.25D-09 MaxDP=2.37D-07 DE= 1.74D-10 OVMax= 1.37D-06

 SCF Done:  E(RwB97XD) =  -2511.68791890     A.U. after   16 cycles
            NFock= 16  Conv=0.62D-08     -V/T= 2.0070
 KE= 2.494321758614D+03 PE=-1.526804615314D+04 EE= 5.578969589992D+03
 Leave Link  502 at Wed Dec  5 17:35:24 2018, MaxMem=   536870912 cpu:      6251.7
 (Enter /pbs_home/pkowalski/g09d01/g09/l701.exe)
 Compute integral first derivatives.
 ... and contract with generalized density number  0.
 R6Disp: Adding Grimme-D2 dispersion energy 1st derivatives to the gradient.
 Leave Link  701 at Wed Dec  5 17:35:26 2018, MaxMem=   536870912 cpu:         5.9
 (Enter /pbs_home/pkowalski/g09d01/g09/l702.exe)
 L702 exits ... SP integral derivatives will be done elsewhere.
 Leave Link  702 at Wed Dec  5 17:35:26 2018, MaxMem=   536870912 cpu:         0.2
 (Enter /pbs_home/pkowalski/g09d01/g09/l703.exe)
 Compute integral first derivatives, UseDBF=F ICtDFT=           0.
 Integral derivatives from FoFJK, PRISM(SPDF).
 Calling FoFJK, ICntrl=      2127 FMM=F ISym2X=0 I1Cent= 0 IOpClX= 0 NMat=1 NMatS=1 NMatT=0.
 FoFJK:  IHMeth= 1 ICntrl=    2127 DoSepK=T KAlg= 0 I1Cent=   0 FoldK=F
 IRaf=         1 NMat=   1 IRICut=       1 DoRegI=T DoRafI=F ISym2E= 0.
 FoFCou: FMM=F IPFlag=           0 FMFlag=      100000 FMFlg1=         800
         NFxFlg=           0 DoJE=F BraDBF=F KetDBF=F FulRan=T
         wScrn=  0.000000 ICntrl=    2527 IOpCl=  0 I1Cent=           0 NGrid=           0
         NMat0=    1 NMatS0=      1 NMatT0=    0 NMatD0=    1 NMtDS0=    0 NMtDT0=    0
 Symmetry not used in FoFCou.
 Leave Link  703 at Wed Dec  5 17:39:35 2018, MaxMem=   536870912 cpu:      1984.8
 (Enter /pbs_home/pkowalski/g09d01/g09/l716.exe)
 Dipole        =-1.78980204D-02-1.42148357D+00-3.60835795D-01
 ***** Axes restored to original set *****
 -------------------------------------------------------------------
 Center     Atomic                   Forces (Hartrees/Bohr)
 Number     Number              X              Y              Z
 -------------------------------------------------------------------
      1       16          -0.002527780    0.000622682    0.001299964
      2       16           0.000109596    0.001584946   -0.007619221
      3        9          -0.004827541   -0.002176444   -0.001160506
      4        9          -0.000541657    0.002664315   -0.001798058
      5        9           0.000995573    0.002119026   -0.003428304
      6        9          -0.001246420    0.001125933    0.002338073
      7        9           0.002316855    0.002378616   -0.000865706
      8        9           0.000453058   -0.002247111    0.001509984
      9        6          -0.001029295   -0.022097982    0.033482130
     10        6          -0.020481271   -0.000129055   -0.021944536
     11        6           0.021624861    0.001507598    0.019037754
     12        6           0.009346345    0.012305559   -0.016443920
     13        6           0.000818467   -0.004194884    0.004132638
     14        6           0.001423979    0.003672756   -0.006360483
     15        6           0.000774143   -0.000982964    0.001782950
     16        6          -0.002015520   -0.003129566    0.000268118
     17        6          -0.008376444    0.004924191   -0.002614230
     18        6          -0.010217173   -0.006519103   -0.010235716
     19        6           0.007740277    0.002759782    0.010593607
     20        6           0.003478964   -0.001074795    0.003767623
     21        6           0.001333246   -0.006327344   -0.002337803
     22        6           0.000850519    0.000088144    0.000404568
     23        6          -0.001741351   -0.000411255    0.001036734
     24        6          -0.000741613   -0.000279317   -0.000368054
     25        6           0.000439350   -0.000189227   -0.000140940
     26        6           0.000082810    0.000816142    0.000122990
     27        6          -0.000090454   -0.000132460    0.000064342
     28        6           0.004288151    0.012463003    0.000153819
     29        6           0.001263208   -0.000809360   -0.000320806
     30        6          -0.001313897   -0.001106593   -0.000427318
     31        6           0.003827022    0.000026368    0.001197662
     32        6          -0.000214793   -0.000112518   -0.001806590
     33        6          -0.000320231   -0.000104997   -0.000217306
     34        6           0.000584545    0.000655652    0.000052985
     35        6          -0.000416591   -0.000194990    0.000012798
     36        6          -0.000430860    0.002410675   -0.001928877
     37        6          -0.000942101   -0.003547432   -0.001428792
     38        1          -0.000390831    0.000686847    0.000842620
     39        1           0.000269230    0.000060186   -0.000489322
     40        1           0.000409469    0.000698252    0.000231822
     41        1          -0.000437023    0.000683077   -0.000217828
     42        1          -0.003996374   -0.002707299   -0.003813029
     43        1          -0.000031199   -0.001059486   -0.000561712
     44        1           0.001119102    0.000594830    0.000290472
     45        1           0.001067094    0.000374112   -0.000365907
     46        1           0.000008828    0.000133246    0.000010872
     47        1           0.000259514   -0.000033534   -0.000006661
     48        1          -0.000015363   -0.000024985   -0.000068867
     49        1          -0.001857183   -0.000984193    0.002135685
     50        1          -0.000097445    0.001597641   -0.000250768
     51        1           0.000526513    0.000650941   -0.000315009
     52        1           0.000197047   -0.001068180    0.001016539
     53        1          -0.000766649    0.000555934    0.000105966
     54        1           0.000072874    0.000073581    0.000010797
     55        1           0.000016834   -0.000168719    0.000106268
     56        1           0.000039139   -0.000102941   -0.000002215
     57        1          -0.000630006    0.002948128    0.000809082
     58        1           0.001461832    0.000379691    0.000347591
     59        1          -0.001501378    0.000354877    0.000372033
 -------------------------------------------------------------------
 Cartesian Forces:  Max     0.033482130 RMS     0.005331916
 Leave Link  716 at Wed Dec  5 17:39:35 2018, MaxMem=   536870912 cpu:         0.3
 (Enter /pbs_home/pkowalski/g09d01/g09/l103.exe)

 GradGradGradGradGradGradGradGradGradGradGradGradGradGradGradGradGradGrad
 Berny optimization.
 Using GEDIIS/GDIIS optimizer.
 FormGI is forming the generalized inverse of G from B-inverse, IUseBI=4.
 GSVD:  received Info=                   1 from GESDD.
 Internal  Forces:  Max     0.035677357 RMS     0.004746542
 Search for a local minimum.
 Step number   3 out of a maximum of  337
 All quantities printed in internal units (Hartrees-Bohrs-Radians)
 RMS Force = .47465D-02 SwitMx=.10000D-02 MixMth= 1
 Mixed Optimization -- RFO/linear search
 Update second derivatives using D2CorX and points    2    3
 DE= -5.54D-02 DEPred=-6.22D-02 R= 8.90D-01
 TightC=F SS=  1.41D+00  RLast= 1.14D+00 DXNew= 8.4853D-01 3.4163D+00
 Trust test= 8.90D-01 RLast= 1.14D+00 DXMaxT set to 8.49D-01
 ITU=  1  1  0
 Use linear search instead of GDIIS.
     Eigenvalues ---    0.00210   0.00459   0.00581   0.00661   0.00712
     Eigenvalues ---    0.00727   0.00743   0.00757   0.00831   0.00853
     Eigenvalues ---    0.00881   0.00896   0.01008   0.01031   0.01115
     Eigenvalues ---    0.01180   0.01256   0.01359   0.01390   0.01411
     Eigenvalues ---    0.01470   0.01562   0.01713   0.01828   0.01879
     Eigenvalues ---    0.01935   0.01959   0.01967   0.01987   0.02013
     Eigenvalues ---    0.02032   0.02081   0.02089   0.02137   0.02144
     Eigenvalues ---    0.02155   0.02155   0.02169   0.02173   0.02192
     Eigenvalues ---    0.02218   0.02307   0.04902   0.05181   0.06911
     Eigenvalues ---    0.06945   0.07066   0.07160   0.07247   0.07455
     Eigenvalues ---    0.07539   0.07637   0.07718   0.08151   0.09346
     Eigenvalues ---    0.09873   0.10349   0.11161   0.12111   0.12173
     Eigenvalues ---    0.14132   0.14545   0.15990   0.15998   0.15999
     Eigenvalues ---    0.15999   0.16000   0.16000   0.16000   0.16000
     Eigenvalues ---    0.16000   0.16000   0.16000   0.16000   0.16000
     Eigenvalues ---    0.16000   0.16000   0.16000   0.16000   0.16000
     Eigenvalues ---    0.16000   0.16008   0.16085   0.17021   0.17875
     Eigenvalues ---    0.20764   0.22000   0.22000   0.22002   0.22009
     Eigenvalues ---    0.22316   0.22680   0.23284   0.23466   0.23500
     Eigenvalues ---    0.24205   0.24411   0.24466   0.24628   0.24728
     Eigenvalues ---    0.24922   0.24954   0.24966   0.24979   0.24987
     Eigenvalues ---    0.24994   0.25016   0.25329   0.25670   0.26439
     Eigenvalues ---    0.27243   0.28216   0.28922   0.29558   0.29887
     Eigenvalues ---    0.30295   0.30576   0.31197   0.31554   0.31691
     Eigenvalues ---    0.31905   0.32179   0.32211   0.32563   0.32572
     Eigenvalues ---    0.32577   0.32590   0.32601   0.32607   0.32620
     Eigenvalues ---    0.32624   0.32700   0.32792   0.32884   0.32956
     Eigenvalues ---    0.33113   0.33286   0.33448   0.33882   0.35654
     Eigenvalues ---    0.35677   0.35691   0.35701   0.35706   0.35722
     Eigenvalues ---    0.35802   0.36110   0.36216   0.37738   0.40003
     Eigenvalues ---    0.40595   0.40721   0.41152   0.41574   0.43823
     Eigenvalues ---    0.44313   0.45607   0.45892   0.45947   0.45952
     Eigenvalues ---    0.46526   0.47001   0.47105   0.47648   0.48259
     Eigenvalues ---    0.48335   0.48543   0.49149   0.50478   0.51415
     Eigenvalues ---    0.53208
 RFO step:  Lambda=-4.77036794D-02 EMin= 2.10255816D-03
 Quartic linear search produced a step of  0.37412.
 Iteration  1 RMS(Cart)=  0.34761528 RMS(Int)=  0.02456534
 Iteration  2 RMS(Cart)=  0.15514707 RMS(Int)=  0.00427120
 Iteration  3 RMS(Cart)=  0.00929759 RMS(Int)=  0.00219671
 Iteration  4 RMS(Cart)=  0.00010296 RMS(Int)=  0.00219665
 Iteration  5 RMS(Cart)=  0.00000052 RMS(Int)=  0.00219665
 ITry= 1 IFail=0 DXMaxC= 1.82D+00 DCOld= 1.00D+10 DXMaxT= 8.49D-01 DXLimC= 3.00D+00 Rises=F
 Variable       Old X    -DE/DX   Delta X   Delta X   Delta X     New X
                                 (Linear)    (Quad)   (Total)
    R1        3.27478  -0.00277  -0.02082  -0.01934  -0.03874   3.23604
    R2        3.28271  -0.00004  -0.02711  -0.01225  -0.04059   3.24212
    R3        3.25063  -0.00371  -0.02744  -0.02270  -0.05052   3.20012
    R4        3.31262  -0.00437  -0.01901  -0.01754  -0.03918   3.27344
    R5        2.53457   0.00405  -0.01292   0.00039  -0.01254   2.52204
    R6        2.54041   0.00266  -0.01273  -0.00233  -0.01506   2.52535
    R7        2.51140   0.00241  -0.01961  -0.00576  -0.02537   2.48603
    R8        2.54000   0.00234  -0.01502  -0.00394  -0.01896   2.52104
    R9        2.55897   0.00303  -0.00868   0.00042  -0.00826   2.55071
   R10        2.53279   0.00160  -0.01486  -0.00515  -0.02001   2.51278
   R11        2.67703  -0.00580  -0.02960  -0.03033  -0.05739   2.61964
   R12        2.78725   0.01078  -0.01919   0.02037   0.00118   2.78843
   R13        2.78930  -0.00405  -0.01513  -0.02092  -0.03448   2.75483
   R14        2.83120  -0.00084   0.00267  -0.00094   0.00173   2.83293
   R15        2.59126   0.00606  -0.03260  -0.00480  -0.03568   2.55558
   R16        2.84692  -0.00318   0.00214  -0.00620  -0.00406   2.84287
   R17        2.89401   0.00005   0.00839   0.00299   0.01149   2.90550
   R18        2.58896   0.01131   0.00424   0.02130   0.02554   2.61450
   R19        2.91104  -0.00207   0.00835  -0.00373   0.00442   2.91545
   R20        2.84968   0.00027   0.00336   0.00269   0.00590   2.85558
   R21        2.79188   0.00234  -0.00553   0.00138  -0.00414   2.78774
   R22        2.88126  -0.00233   0.00607  -0.00308   0.00324   2.88450
   R23        2.71406   0.00233  -0.01770  -0.00332  -0.02109   2.69296
   R24        2.07648   0.00065  -0.00318  -0.00021  -0.00339   2.07309
   R25        2.07854  -0.00033  -0.00351  -0.00263  -0.00614   2.07240
   R26        2.07714   0.00007  -0.00351  -0.00171  -0.00522   2.07193
   R27        2.07954  -0.00084  -0.00372  -0.00392  -0.00764   2.07190
   R28        2.07030  -0.00443  -0.00633  -0.01428  -0.02061   2.04969
   R29        2.07770   0.00072  -0.00305   0.00006  -0.00298   2.07472
   R30        2.78462   0.00215  -0.00997   0.00065  -0.00932   2.77530
   R31        2.59764   0.00584   0.00778   0.01456   0.02052   2.61816
   R32        2.79782  -0.00134  -0.01061  -0.01075  -0.02136   2.77646
   R33        2.58969   0.00285   0.00703   0.00859   0.01519   2.60488
   R34        2.65626   0.00013  -0.00165  -0.00169  -0.00334   2.65292
   R35        2.66322  -0.00104  -0.00072  -0.00366  -0.00437   2.65885
   R36        2.63426  -0.00034  -0.00146  -0.00148  -0.00293   2.63133
   R37        2.05022   0.00055   0.00396   0.00430   0.00825   2.05847
   R38        2.62792  -0.00052  -0.00206  -0.00220  -0.00427   2.62365
   R39        2.06210   0.00071   0.00270   0.00365   0.00635   2.06844
   R40        2.62948   0.00024  -0.00025   0.00059   0.00033   2.62981
   R41        2.06366   0.00007   0.00255   0.00173   0.00428   2.06794
   R42        2.63351   0.00021   0.00121   0.00108   0.00229   2.63580
   R43        2.06353   0.00003   0.00247   0.00164   0.00411   2.06764
   R44        2.06327   0.00001   0.00223   0.00159   0.00382   2.06709
   R45        2.84795   0.00011   0.00210   0.00127   0.00337   2.85132
   R46        2.08003   0.00001  -0.00254  -0.00154  -0.00409   2.07594
   R47        2.07458   0.00037  -0.00318  -0.00092  -0.00410   2.07048
   R48        2.06373   0.00088  -0.00566  -0.00054  -0.00620   2.05753
   R49        2.65090   0.00213  -0.00205   0.00283   0.00078   2.65168
   R50        2.65623  -0.00052  -0.00082  -0.00195  -0.00277   2.65346
   R51        2.63289  -0.00012  -0.00148  -0.00105  -0.00253   2.63036
   R52        2.06106  -0.00100   0.00376  -0.00021   0.00354   2.06461
   R53        2.62949   0.00005  -0.00174  -0.00107  -0.00281   2.62668
   R54        2.06454   0.00032   0.00276   0.00260   0.00535   2.06989
   R55        2.63281  -0.00011  -0.00013  -0.00037  -0.00050   2.63231
   R56        2.06378   0.00010   0.00261   0.00186   0.00447   2.06825
   R57        2.63596  -0.00058   0.00100  -0.00094   0.00006   2.63601
   R58        2.06328   0.00017   0.00241   0.00198   0.00439   2.06767
   R59        2.06311   0.00008   0.00225   0.00175   0.00400   2.06711
   R60        2.84338  -0.00059   0.00009  -0.00204  -0.00195   2.84143
   R61        2.07857   0.00080  -0.00359   0.00034  -0.00325   2.07532
   R62        2.07327   0.00100  -0.00287   0.00090  -0.00197   2.07130
   R63        2.07406  -0.00143  -0.00027  -0.00429  -0.00456   2.06950
    A1        1.62650   0.00168   0.00398   0.00392   0.01029   1.63679
    A2        1.63298  -0.00127   0.01126   0.00074   0.00884   1.64182
    A3        2.01191   0.02977   0.00977   0.14689   0.14896   2.16087
    A4        1.92058  -0.00248   0.01404   0.00602   0.01396   1.93454
    A5        2.14320  -0.02133   0.02779  -0.05730  -0.04780   2.09540
    A6        1.93925   0.00398   0.00126   0.00420   0.00646   1.94572
    A7        2.03860  -0.00463  -0.00405  -0.02062  -0.03177   2.00683
    A8        2.20618   0.00191   0.03446   0.02376   0.05517   2.26135
    A9        1.90647   0.00124   0.00284   0.00712   0.00440   1.91087
   A10        2.07639   0.00046   0.00982   0.01512   0.01296   2.08935
   A11        2.19751   0.00152   0.03214   0.02698   0.04872   2.24623
   A12        2.19984  -0.03165   0.01129  -0.10112  -0.09216   2.10769
   A13        2.20357   0.03568  -0.00367   0.11637   0.10942   2.31300
   A14        1.87832  -0.00379  -0.00466  -0.01141  -0.01702   1.86130
   A15        1.87596  -0.00004  -0.00752  -0.00899  -0.01656   1.85939
   A16        2.03530  -0.00292   0.00444  -0.01206  -0.00864   2.02666
   A17        1.87049   0.00013  -0.00644   0.00474  -0.00041   1.87008
   A18        1.92681  -0.00082   0.00453  -0.00037   0.00455   1.93137
   A19        1.94465  -0.00066  -0.00136  -0.00187  -0.00540   1.93925
   A20        1.81010   0.00444   0.00658   0.01970   0.02701   1.83711
   A21        1.95132  -0.00225   0.00488  -0.00395   0.00086   1.95219
   A22        2.24729   0.02503   0.00295   0.08358   0.08443   2.33172
   A23        2.08406  -0.02266  -0.00675  -0.07765  -0.08601   1.99804
   A24        1.89135   0.00033  -0.00005   0.00263   0.00222   1.89358
   A25        1.99132  -0.00032  -0.00065  -0.00172  -0.00233   1.98900
   A26        2.00584   0.00092   0.00211   0.00558   0.00753   2.01337
   A27        1.88632  -0.00006  -0.00080  -0.00085  -0.00058   1.88574
   A28        1.88938  -0.00012   0.00088   0.00088   0.00289   1.89227
   A29        1.79363  -0.00082  -0.00159  -0.00704  -0.01029   1.78333
   A30        1.86715   0.00042  -0.01055  -0.00508  -0.01561   1.85153
   A31        1.95608  -0.00064   0.00855   0.00361   0.01272   1.96880
   A32        1.90479   0.00014  -0.00580   0.00269  -0.00423   1.90056
   A33        1.98742  -0.00177   0.00132  -0.00935  -0.00876   1.97866
   A34        1.95999  -0.00136   0.00296  -0.00475  -0.00108   1.95891
   A35        1.78844   0.00325   0.00428   0.01384   0.01821   1.80665
   A36        2.08860   0.00041  -0.00381   0.00076  -0.00477   2.08383
   A37        2.00842  -0.00221   0.00564  -0.00539   0.00288   2.01130
   A38        2.18543   0.00190  -0.00210   0.00645   0.00262   2.18805
   A39        1.89401   0.00127  -0.00533   0.00413  -0.00120   1.89281
   A40        1.96529  -0.00072   0.00859   0.00098   0.00953   1.97481
   A41        1.93402  -0.00009   0.00208   0.00018   0.00220   1.93622
   A42        1.89508  -0.00005  -0.00153  -0.00053  -0.00204   1.89305
   A43        1.89531  -0.00089  -0.00209  -0.00569  -0.00779   1.88752
   A44        1.87871   0.00045  -0.00197   0.00058  -0.00147   1.87724
   A45        1.96992  -0.00004   0.00856   0.00566   0.01392   1.98383
   A46        1.94635   0.00234   0.00690   0.01460   0.02121   1.96755
   A47        1.86517  -0.00055  -0.00873  -0.00942  -0.01802   1.84714
   A48        1.88872   0.00055  -0.00173   0.00628   0.00397   1.89270
   A49        1.90055  -0.00053  -0.00113  -0.00543  -0.00646   1.89409
   A50        1.89128  -0.00195  -0.00438  -0.01322  -0.01746   1.87382
   A51        2.08064  -0.00454   0.00557  -0.01406  -0.00769   2.07295
   A52        1.93747  -0.00067  -0.00556  -0.00496  -0.01225   1.92522
   A53        2.26478   0.00523  -0.00012   0.01925   0.01991   2.28469
   A54        2.05796  -0.00039  -0.00062  -0.00300  -0.00293   2.05503
   A55        1.92172  -0.00123  -0.00760  -0.00503  -0.01421   1.90752
   A56        2.29999   0.00146   0.00733   0.00736   0.01524   2.31523
   A57        2.14452   0.00072  -0.00723  -0.00070  -0.00794   2.13658
   A58        2.09825  -0.00132   0.00857  -0.00161   0.00695   2.10520
   A59        2.04036   0.00060  -0.00135   0.00227   0.00092   2.04128
   A60        2.11687  -0.00027   0.00115  -0.00094   0.00020   2.11707
   A61        2.11471  -0.00097  -0.01044  -0.00875  -0.01920   2.09552
   A62        2.05152   0.00123   0.00927   0.00966   0.01892   2.07044
   A63        2.12562  -0.00024   0.00090  -0.00089   0.00000   2.12562
   A64        2.10087  -0.00085  -0.00523  -0.00644  -0.01166   2.08921
   A65        2.05668   0.00109   0.00433   0.00732   0.01165   2.06833
   A66        2.10837  -0.00017   0.00073   0.00008   0.00081   2.10919
   A67        2.07975  -0.00003  -0.00205  -0.00144  -0.00349   2.07625
   A68        2.09505   0.00020   0.00131   0.00136   0.00267   2.09772
   A69        2.09992   0.00015   0.00071   0.00070   0.00141   2.10132
   A70        2.08501  -0.00034  -0.00181  -0.00226  -0.00406   2.08095
   A71        2.09825   0.00019   0.00109   0.00156   0.00265   2.10089
   A72        2.07520  -0.00007  -0.00215  -0.00123  -0.00338   2.07182
   A73        2.10348   0.00005   0.00084   0.00062   0.00146   2.10493
   A74        2.10450   0.00002   0.00131   0.00061   0.00192   2.10642
   A75        1.98773   0.00080  -0.00705  -0.00809  -0.01390   1.97383
   A76        2.11827   0.00066   0.01281   0.00973   0.02113   2.13940
   A77        2.16725  -0.00163  -0.00766  -0.00202  -0.00979   2.15746
   A78        1.90040  -0.00009  -0.00426  -0.00095  -0.00516   1.89524
   A79        1.97697   0.00131   0.00925   0.00868   0.01792   1.99489
   A80        1.93811  -0.00025   0.00245  -0.00047   0.00192   1.94003
   A81        1.90373  -0.00128  -0.01134  -0.01105  -0.02231   1.88141
   A82        1.85676   0.00115   0.00584   0.00995   0.01580   1.87256
   A83        1.88384  -0.00087  -0.00227  -0.00625  -0.00863   1.87520
   A84        2.10902   0.00466  -0.00992   0.01173   0.00180   2.11082
   A85        2.11316  -0.00358   0.00938  -0.00883   0.00055   2.11371
   A86        2.06056  -0.00109   0.00071  -0.00310  -0.00240   2.05816
   A87        2.10929   0.00021   0.00038   0.00108   0.00145   2.11074
   A88        2.09668  -0.00027  -0.00754  -0.00404  -0.01159   2.08509
   A89        2.07658   0.00004   0.00719   0.00279   0.00998   2.08656
   A90        2.11179   0.00066  -0.00078   0.00215   0.00137   2.11316
   A91        2.09398  -0.00124  -0.00357  -0.00702  -0.01059   2.08338
   A92        2.07732   0.00058   0.00436   0.00485   0.00920   2.08652
   A93        2.10260   0.00004   0.00013   0.00048   0.00061   2.10320
   A94        2.08446  -0.00004  -0.00129  -0.00092  -0.00221   2.08225
   A95        2.09605   0.00000   0.00116   0.00041   0.00156   2.09762
   A96        2.09969   0.00023   0.00088   0.00063   0.00150   2.10119
   A97        2.08719  -0.00014  -0.00145  -0.00085  -0.00230   2.08488
   A98        2.09631  -0.00009   0.00057   0.00023   0.00080   2.09711
   A99        2.08229  -0.00006  -0.00123  -0.00134  -0.00257   2.07972
   A100       2.10037   0.00010   0.00046   0.00101   0.00147   2.10184
   A101       2.10049  -0.00005   0.00078   0.00031   0.00109   2.10158
   A102       1.94566  -0.00003  -0.00442  -0.00066  -0.00568   1.93998
   A103       2.13047  -0.00172   0.01301  -0.00251   0.01076   2.14124
   A104       2.20563   0.00178  -0.00832   0.00348  -0.00459   2.20105
   A105       1.92561   0.00129   0.00939   0.00892   0.01829   1.94390
   A106       1.94567  -0.00029   0.00362  -0.00046   0.00313   1.94880
   A107       1.95524  -0.00008  -0.00817  -0.00289  -0.01112   1.94412
   A108       1.86210  -0.00112  -0.01131  -0.01032  -0.02164   1.84046
   A109       1.87052   0.00040   0.01196   0.00782   0.01975   1.89027
   A110       1.90082  -0.00024  -0.00537  -0.00321  -0.00865   1.89217
    D1        0.00698   0.00031  -0.03582   0.00817  -0.02912  -0.02215
    D2       -2.69079  -0.00659  -0.11679  -0.09773  -0.20952  -2.90031
    D3        3.12434   0.00021   0.02379   0.00021   0.02424  -3.13461
    D4        0.00629  -0.00037   0.03377  -0.00922   0.02499   0.03128
    D5        0.13046  -0.00189  -0.05315  -0.01495  -0.06754   0.06292
    D6       -2.57837  -0.00508  -0.11805  -0.03674  -0.14785  -2.72622
    D7        3.04897   0.00189   0.03442   0.02104   0.05576   3.10473
    D8       -0.01328   0.00364   0.04705   0.02832   0.07391   0.06062
    D9        2.30970  -0.00121   0.11220   0.09610   0.21727   2.52697
   D10       -1.31562   0.00045   0.16769   0.10621   0.28305  -1.03257
   D11       -0.20496   0.00010   0.04441  -0.00221   0.04152  -0.16344
   D12        2.45290   0.00176   0.09990   0.00790   0.10730   2.56020
   D13        3.01815  -0.00812   0.00075  -0.15052  -0.15031   2.86784
   D14       -0.05831  -0.01333  -0.03621  -0.23625  -0.27584  -0.33415
   D15       -0.83848   0.00146   0.06988   0.00128   0.07452  -0.76396
   D16        2.36824  -0.00375   0.03291  -0.08445  -0.05101   2.31723
   D17        0.20218   0.00235  -0.01008   0.02300   0.01285   0.21503
   D18       -2.79451   0.00370   0.00670   0.02602   0.03161  -2.76290
   D19       -2.25643  -0.01880  -0.07362  -0.17387  -0.23824  -2.49467
   D20        1.03006  -0.01744  -0.05684  -0.17085  -0.21948   0.81058
   D21       -0.79039   0.00152   0.02656  -0.00647   0.02000  -0.77038
   D22       -2.92092  -0.00091   0.01789  -0.02967  -0.01239  -2.93330
   D23        1.29835   0.00047   0.02460  -0.01604   0.00823   1.30658
   D24        2.85882  -0.00240  -0.03455  -0.02387  -0.05782   2.80101
   D25        0.72829  -0.00483  -0.04322  -0.04707  -0.09021   0.63809
   D26       -1.33562  -0.00344  -0.03651  -0.03344  -0.06959  -1.40522
   D27        3.08392   0.00253   0.01900   0.04274   0.06193  -3.13734
   D28       -0.01853  -0.00017   0.03078  -0.00532   0.02613   0.00760
   D29       -0.53998   0.00968   0.09585   0.15349   0.25023  -0.28975
   D30        2.64076   0.00698   0.10763   0.10543   0.21444   2.85520
   D31        1.30791   0.00408   0.03903   0.05960   0.10019   1.40810
   D32       -0.79046   0.00374   0.03907   0.05686   0.09753  -0.69293
   D33       -2.89579   0.00372   0.03437   0.05531   0.09122  -2.80457
   D34       -1.30944  -0.00392  -0.04320  -0.05931  -0.10409  -1.41353
   D35        2.87538  -0.00426  -0.04316  -0.06206  -0.10675   2.76863
   D36        0.77005  -0.00427  -0.04785  -0.06361  -0.11306   0.65699
   D37        0.81357  -0.00635  -0.02353  -0.07561  -0.09479   0.71879
   D38       -1.33345  -0.00336  -0.02051  -0.05382  -0.06967  -1.40312
   D39        2.86479  -0.00468  -0.02467  -0.06256  -0.08125   2.78353
   D40       -2.38311  -0.00044   0.00752   0.00178   0.00675  -2.37636
   D41        1.75305   0.00256   0.01054   0.02358   0.03188   1.78493
   D42       -0.33190   0.00123   0.00638   0.01483   0.02029  -0.31161
   D43        3.05060   0.00248   0.03362   0.06049   0.10205  -3.13054
   D44       -0.05592  -0.00114   0.01334  -0.00574   0.00923  -0.04669
   D45       -0.03575  -0.00073   0.00098  -0.00832  -0.00736  -0.04311
   D46        3.14091  -0.00436  -0.01930  -0.07456  -0.10018   3.04074
   D47       -1.38144  -0.00138  -0.00536  -0.01696  -0.02229  -1.40373
   D48        0.72347  -0.00121  -0.00641  -0.01532  -0.02138   0.70210
   D49        2.71871  -0.00175  -0.00647  -0.01791  -0.02307   2.69564
   D50        0.66625  -0.00171  -0.01931  -0.02600  -0.04536   0.62089
   D51        2.77116  -0.00155  -0.02036  -0.02436  -0.04445   2.72671
   D52       -1.51679  -0.00208  -0.02042  -0.02695  -0.04614  -1.56293
   D53        2.73896  -0.00043  -0.01086  -0.01591  -0.02675   2.71221
   D54       -1.43932  -0.00027  -0.01192  -0.01427  -0.02584  -1.46516
   D55        0.55591  -0.00080  -0.01198  -0.01686  -0.02753   0.52839
   D56       -1.64888  -0.00175  -0.00720  -0.01439  -0.02024  -1.66912
   D57        2.51187  -0.00049  -0.00080  -0.00344  -0.00273   2.50914
   D58        0.39091  -0.00003  -0.00781  -0.00176  -0.00862   0.38229
   D59        1.46132   0.00253   0.01145   0.04837   0.05709   1.51841
   D60       -0.66112   0.00379   0.01785   0.05932   0.07460  -0.58651
   D61       -2.78208   0.00425   0.01084   0.06100   0.06871  -2.71337
   D62       -1.23905   0.00631   0.04884   0.10022   0.15016  -1.08889
   D63        1.85914   0.00920   0.03582   0.15321   0.18985   2.04898
   D64        1.93992   0.00200   0.02666   0.02805   0.05389   1.99381
   D65       -1.24507   0.00489   0.01364   0.08103   0.09358  -1.15150
   D66       -0.66428   0.00214   0.02368   0.03005   0.05393  -0.61035
   D67        1.40308   0.00192   0.00846   0.02255   0.03120   1.43428
   D68       -2.74047   0.00112   0.01417   0.01752   0.03159  -2.70888
   D69       -2.78093   0.00120   0.02169   0.02227   0.04376  -2.73717
   D70       -0.71357   0.00098   0.00647   0.01477   0.02104  -0.69253
   D71        1.42606   0.00018   0.01218   0.00974   0.02143   1.44749
   D72        1.50925   0.00169   0.02297   0.02613   0.04804   1.55729
   D73       -2.70658   0.00147   0.00776   0.01864   0.02532  -2.68126
   D74       -0.56695   0.00067   0.01347   0.01361   0.02571  -0.54124
   D75        0.02384  -0.00013  -0.00642  -0.00159  -0.00799   0.01585
   D76        3.11165   0.00038  -0.00218   0.00448   0.00226   3.11391
   D77       -3.07611  -0.00296   0.00611  -0.05254  -0.04604  -3.12216
   D78        0.01169  -0.00244   0.01035  -0.04647  -0.03579  -0.02410
   D79       -2.55429   0.00313   0.02045   0.05342   0.07406  -2.48023
   D80        0.55470   0.00272   0.02588   0.04632   0.07239   0.62709
   D81        0.55871   0.00370   0.00834   0.06436   0.07250   0.63121
   D82       -2.61549   0.00329   0.01376   0.05726   0.07083  -2.54466
   D83       -0.01737   0.00032  -0.02139   0.00764  -0.01419  -0.03156
   D84       -3.10235  -0.00009  -0.02685   0.00149  -0.02544  -3.12779
   D85       -3.13222  -0.00016  -0.01005  -0.00243  -0.01274   3.13822
   D86        0.06598  -0.00056  -0.01550  -0.00858  -0.02400   0.04199
   D87        3.06991  -0.00018  -0.00323  -0.01786  -0.02169   3.04822
   D88       -0.06036   0.00013  -0.00187  -0.01308  -0.01556  -0.07592
   D89       -0.17166  -0.00256  -0.01968  -0.02789  -0.04696  -0.21862
   D90        2.98126  -0.00225  -0.01832  -0.02311  -0.04083   2.94043
   D91       -0.10486  -0.00414  -0.02778  -0.03303  -0.05959  -0.16444
   D92        2.88716  -0.00531  -0.04375  -0.03504  -0.07563   2.81154
   D93        3.13079  -0.00192  -0.01244  -0.02362  -0.03624   3.09455
   D94       -0.16037  -0.00309  -0.02842  -0.02563  -0.05228  -0.21266
   D95       -3.13898   0.00018   0.00018   0.00262   0.00274  -3.13624
   D96       -0.01143  -0.00004  -0.00176  -0.00043  -0.00215  -0.01358
   D97       -0.00836  -0.00013  -0.00111  -0.00203  -0.00314  -0.01150
   D98        3.11919  -0.00036  -0.00305  -0.00507  -0.00804   3.11116
   D99        3.13567  -0.00020  -0.00127  -0.00306  -0.00435   3.13132
   D100      -0.01256  -0.00025  -0.00209  -0.00374  -0.00584  -0.01840
   D101       0.00474   0.00009   0.00005   0.00146   0.00152   0.00626
   D102       3.13969   0.00005  -0.00077   0.00077   0.00003   3.13972
   D103       0.00508   0.00006   0.00098   0.00105   0.00201   0.00709
   D104       3.14123  -0.00003   0.00012  -0.00032  -0.00022   3.14102
   D105      -3.12296   0.00030   0.00294   0.00413   0.00713  -3.11583
   D106       0.01319   0.00020   0.00208   0.00276   0.00490   0.01810
   D107       0.00226   0.00001   0.00117   0.00012   0.00127   0.00353
   D108       3.13921  -0.00002  -0.00019  -0.00028  -0.00047   3.13874
   D109      -3.13286   0.00006   0.00199   0.00084   0.00283  -3.13003
   D110       0.00410   0.00003   0.00063   0.00044   0.00109   0.00518
   D111       0.00216   0.00004   0.00026   0.00057   0.00084   0.00300
   D112       3.14034  -0.00001  -0.00020  -0.00013  -0.00032   3.14002
   D113      -3.13394   0.00014   0.00113   0.00196   0.00311  -3.13082
   D114       0.00424   0.00009   0.00068   0.00126   0.00195   0.00620
   D115      -0.00576  -0.00008  -0.00131  -0.00115  -0.00245  -0.00821
   D116       3.13925  -0.00003  -0.00085  -0.00045  -0.00129   3.13796
   D117       3.14051  -0.00005   0.00007  -0.00074  -0.00067   3.13984
   D118       0.00233   0.00000   0.00052  -0.00004   0.00049   0.00282
   D119       2.12328   0.00134   0.01086   0.02504   0.03661   2.15989
   D120      -2.03860   0.00052  -0.00040   0.01604   0.01624  -2.02236
   D121       0.08453   0.00014   0.00489   0.01377   0.01938   0.10391
   D122      -0.85805   0.00261   0.02920   0.02874   0.05730  -0.80075
   D123       1.26325   0.00179   0.01794   0.01974   0.03694   1.30019
   D124      -2.89680   0.00140   0.02323   0.01747   0.04007  -2.85673
   D125       3.12801  -0.00008   0.00227  -0.00096   0.00123   3.12924
   D126       0.02530   0.00028   0.00121   0.00421   0.00535   0.03065
   D127       0.01806   0.00037  -0.00324   0.00604   0.00280   0.02086
   D128      -3.08465   0.00072  -0.00429   0.01121   0.00692  -3.07773
   D129      -3.12655   0.00004  -0.00027   0.00197   0.00161  -3.12494
   D130       0.03035   0.00015  -0.00061   0.00359   0.00290   0.03325
   D131      -0.01668  -0.00025   0.00472  -0.00466   0.00006  -0.01662
   D132       3.14022  -0.00014   0.00437  -0.00304   0.00135   3.14157
   D133      -0.00695  -0.00021   0.00008  -0.00303  -0.00296  -0.00991
   D134      -3.13560   0.00000   0.00067  -0.00018   0.00049  -3.13511
   D135       3.09620  -0.00057   0.00078  -0.00830  -0.00756   3.08864
   D136      -0.03245  -0.00036   0.00137  -0.00544  -0.00410  -0.03656
   D137       0.00414  -0.00002  -0.00303   0.00025  -0.00279   0.00135
   D138      -3.13617   0.00003  -0.00194   0.00070  -0.00124  -3.13741
   D139       3.13056  -0.00015  -0.00276  -0.00146  -0.00425   3.12632
   D140      -0.00974  -0.00009  -0.00167  -0.00101  -0.00270  -0.01245
   D141      -0.00602  -0.00008   0.00172  -0.00155   0.00018  -0.00584
   D142      -3.13895   0.00010   0.00035   0.00132   0.00167  -3.13727
   D143       3.12254  -0.00029   0.00112  -0.00443  -0.00333   3.11921
   D144      -0.01038  -0.00011  -0.00026  -0.00157  -0.00184  -0.01222
   D145       0.00741   0.00020  -0.00027   0.00293   0.00267   0.01008
   D146       3.14033   0.00002   0.00110   0.00007   0.00118   3.14151
   D147      -3.13548   0.00015  -0.00136   0.00248   0.00111  -3.13436
   D148      -0.00256  -0.00003   0.00002  -0.00038  -0.00038  -0.00293
   D149      -0.79418   0.00197   0.01857   0.02884   0.04751  -0.74667
   D150       1.27148   0.00123   0.01280   0.02145   0.03431   1.30579
   D151      -2.87656   0.00065   0.00249   0.01486   0.01745  -2.85911
   D152       2.28523   0.00248   0.02382   0.03567   0.05942   2.34466
   D153      -1.93229   0.00174   0.01805   0.02828   0.04622  -1.88607
   D154       0.20285   0.00116   0.00773   0.02170   0.02936   0.23222
         Item               Value     Threshold  Converged?
 Maximum Force            0.035677     0.000450     NO 
 RMS     Force            0.004747     0.000300     NO 
 Maximum Displacement     1.824379     0.001800     NO 
 RMS     Displacement     0.490194     0.001200     NO 
 Predicted change in Energy=-4.235165D-02
 Lowest energy point so far.  Saving SCF results.
 GradGradGradGradGradGradGradGradGradGradGradGradGradGradGradGradGradGrad

 Leave Link  103 at Wed Dec  5 17:39:35 2018, MaxMem=   536870912 cpu:         2.3
 (Enter /pbs_home/pkowalski/g09d01/g09/l202.exe)
 Stoichiometry    C29H22F6S2
 Framework group  C1[X(C29H22F6S2)]
 Deg. of freedom   171
 Full point group                 C1      NOp   1
 RotChk:  IX=0 Diff= 6.78D-02
 Largest Abelian subgroup         C1      NOp   1
 Largest concise Abelian subgroup C1      NOp   1
                         Standard orientation:                         
 ---------------------------------------------------------------------
 Center     Atomic      Atomic             Coordinates (Angstroms)
 Number     Number       Type             X           Y           Z
 ---------------------------------------------------------------------
      1         16           0        2.531554   -1.688904    1.559838
      2         16           0       -2.144820   -2.263637   -0.995466
      3          9           0       -2.477102    2.920969   -0.147260
      4          9           0       -1.109119    3.312382   -1.746525
      5          9           0       -0.255297    4.801013    0.293502
      6          9           0       -0.827863    3.283941    1.705779
      7          9           0        1.749874    3.334935   -0.584620
      8          9           0        1.714572    2.817285    1.492722
      9          6           0       -1.528970    0.211591   -1.047268
     10          6           0       -1.040371   -1.040737   -1.385861
     11          6           0        1.222602   -0.609851    1.325884
     12          6           0       -0.685111    1.315255   -0.550135
     13          6           0       -1.209791    2.760391   -0.533667
     14          6           0        0.578209    1.345883    0.013119
     15          6           0       -0.324817    3.502014    0.489574
     16          6           0        0.999345    2.751617    0.373680
     17          6           0        1.552602    0.301939    0.383226
     18          6           0        0.110222   -0.556673    2.337290
     19          6           0       -0.010948   -1.419861   -2.407588
     20          6           0        3.509962   -0.940507    0.365649
     21          6           0       -3.365671   -1.159229   -0.456557
     22          6           0       -4.650060   -1.720909   -0.016639
     23          6           0       -5.666337   -0.928944    0.540864
     24          6           0       -4.902390   -3.101076   -0.122120
     25          6           0       -6.872714   -1.486873    0.955903
     26          6           0       -6.102480   -3.659317    0.297093
     27          6           0       -7.104820   -2.853904    0.837565
     28          6           0       -2.932023    0.133418   -0.659345
     29          6           0       -3.854159    1.326974   -0.700895
     30          6           0        4.847271   -1.487692    0.102862
     31          6           0        5.931792   -0.641094   -0.172957
     32          6           0        5.089692   -2.869589    0.159766
     33          6           0        7.202280   -1.159038   -0.407597
     34          6           0        6.359921   -3.385222   -0.069769
     35          6           0        7.425242   -2.533260   -0.361391
     36          6           0        2.853677    0.151668   -0.178383
     37          6           0        3.378672    1.050960   -1.263063
     38          1           0        0.437321    0.063745    3.180834
     39          1           0       -0.170903   -1.544692    2.721296
     40          1           0       -0.789276   -0.100927    1.906793
     41          1           0        0.428009   -2.411025   -2.243259
     42          1           0        0.793583   -0.696071   -2.480551
     43          1           0       -0.534660   -1.425952   -3.372503
     44          1           0       -5.513689    0.141525    0.672627
     45          1           0       -4.141477   -3.760265   -0.551738
     46          1           0       -7.638400   -0.833880    1.385820
     47          1           0       -6.255301   -4.737733    0.193033
     48          1           0       -8.053442   -3.288196    1.166240
     49          1           0       -4.717759    1.080438   -1.333516
     50          1           0       -4.234355    1.637288    0.278701
     51          1           0       -3.361316    2.188938   -1.147670
     52          1           0        5.784450    0.441429   -0.163824
     53          1           0        4.260106   -3.552164    0.373414
     54          1           0        8.030355   -0.473841   -0.614136
     55          1           0        6.518134   -4.466862   -0.022608
     56          1           0        8.425031   -2.938646   -0.542011
     57          1           0        2.615093    1.242458   -2.028794
     58          1           0        3.654431    2.037311   -0.872589
     59          1           0        4.255757    0.615426   -1.753320
 ---------------------------------------------------------------------
 Rotational constants (GHZ):      0.1390791      0.0629846      0.0483498
 Leave Link  202 at Wed Dec  5 17:39:35 2018, MaxMem=   536870912 cpu:         0.0
 (Enter /pbs_home/pkowalski/g09d01/g09/l301.exe)
 Basis read from rwf:  (5D, 7F)
 No pseudopotential information found on rwf file.
 There are   673 symmetry adapted cartesian basis functions of A   symmetry.
 There are   636 symmetry adapted basis functions of A   symmetry.
   636 basis functions,  1103 primitive gaussians,   673 cartesian basis functions
   141 alpha electrons      141 beta electrons
       nuclear repulsion energy      4635.7001700832 Hartrees.
 IExCor= 4639 DFT=T Ex+Corr=wB97XD ExCW=0 ScaHFX=  1.000000
 ScaDFX=  1.000000  1.000000  1.000000  1.000000 ScalE2=  1.000000  1.000000
 IRadAn=      0 IRanWt=     -1 IRanGd=            0 ICorTp=0 IEmpDi=121
  HFx wShort=  0.000000 wLong=  0.200000 cFull=  0.222036 cShort=  0.000000 cLong=  0.777964
  DFx wShort=  0.000000 wLong=  0.200000 cFull=  0.000000 cShort=  0.000000 cLong=  1.000000
 NAtoms=   59 NActive=   59 NUniq=   59 SFac= 1.00D+00 NAtFMM=   60 NAOKFM=F Big=F
 Integral buffers will be    131072 words long.
 Raffenetti 2 integral format.
 Two-electron integral symmetry is turned on.
 R6Disp:  Grimme-D2 Dispersion energy=       -0.0557331831 Hartrees.
 Nuclear repulsion after empirical dispersion term =     4635.6444369001 Hartrees.
 No density basis found on file   724.
 Leave Link  301 at Wed Dec  5 17:39:35 2018, MaxMem=   536870912 cpu:         0.6
 (Enter /pbs_home/pkowalski/g09d01/g09/l302.exe)
 NPDir=0 NMtPBC=     1 NCelOv=     1 NCel=       1 NClECP=     1 NCelD=      1
         NCelK=      1 NCelE2=     1 NClLst=     1 CellRange=     0.0.
 One-electron integrals computed using PRISM.
 NBasis=   636 RedAO= T EigKep=  2.89D-04  NBF=   636
 NBsUse=   636 1.00D-06 EigRej= -1.00D+00 NBFU=   636
 Precomputing XC quadrature grid using
 IXCGrd= 4 IRadAn=           0 IRanWt=          -1 IRanGd=           0 AccXCQ= 0.00D+00.
 Generated NRdTot=       0 NPtTot=           0 NUsed=           0 NTot=          32
 NSgBfM=   616   624   634   636   638 MxSgAt=    59 MxSgA2=    59.
 Leave Link  302 at Wed Dec  5 17:39:37 2018, MaxMem=   536870912 cpu:        16.3
 (Enter /pbs_home/pkowalski/g09d01/g09/l303.exe)
 DipDrv:  MaxL=1.
 Leave Link  303 at Wed Dec  5 17:39:38 2018, MaxMem=   536870912 cpu:         1.5
 (Enter /pbs_home/pkowalski/g09d01/g09/l401.exe)
 Initial guess from the checkpoint file:  "dae0068freq_open_wb97xd_air.chk"
 B after Tr=     0.000000    0.000000    0.000000
         Rot=    0.999858   -0.006546   -0.007180    0.013780 Ang=  -1.93 deg.
 Guess basis will be translated and rotated to current coordinates.
 JPrj=2 DoOrth=T DoCkMO=T.
 Generating alternative initial guess.
 ExpMin= 1.22D-01 ExpMax= 9.18D+03 ExpMxC= 1.38D+03 IAcc=1 IRadAn=         1 AccDes= 0.00D+00
 Harris functional with IExCor= 4639 and IRadAn=       1 diagonalized for initial guess.
 HarFok:  IExCor= 4639 AccDes= 0.00D+00 IRadAn=         1 IDoV= 1 UseB2=F ITyADJ=14
 ICtDFT=  3500011 ScaDFX=  1.000000  1.000000  1.000000  1.000000
 FoFCou: FMM=F IPFlag=           0 FMFlag=      100000 FMFlg1=           0
         NFxFlg=           0 DoJE=T BraDBF=F KetDBF=T FulRan=T
         wScrn=  0.000000 ICntrl=     500 IOpCl=  0 I1Cent=   200000004 NGrid=           0
         NMat0=    1 NMatS0=      1 NMatT0=    0 NMatD0=    1 NMtDS0=    0 NMtDT0=    0
 Petite list used in FoFCou.
 Harris En= -2428.60542122176    
 Leave Link  401 at Wed Dec  5 17:39:43 2018, MaxMem=   536870912 cpu:        41.6
 (Enter /pbs_home/pkowalski/g09d01/g09/l502.exe)
 Closed shell SCF:
 Using DIIS extrapolation, IDIIS=  1040.
 Integral symmetry usage will be decided dynamically.
 IVT=     1387805 IEndB=     1387805 NGot=   536870912 MDV=   535953350
 LenX=   535953350 LenY=   535499748
 Requested convergence on RMS density matrix=1.00D-08 within 128 cycles.
 Requested convergence on MAX density matrix=1.00D-06.
 Requested convergence on             energy=1.00D-06.
 No special actions if energy rises.
 Fock matrices will be formed incrementally for  20 cycles.
 Integral accuracy reduced to 1.0D-05 until final iterations.

 Cycle   1  Pass 0  IDiag  1:
 FoFJK:  IHMeth= 1 ICntrl=       0 DoSepK=T KAlg= 0 I1Cent=   0 FoldK=F
 IRaf=         1 NMat=   1 IRICut=       1 DoRegI=T DoRafI=F ISym2E= 0.
 FoFCou: FMM=F IPFlag=           0 FMFlag=      100000 FMFlg1=           0
         NFxFlg=           0 DoJE=T BraDBF=F KetDBF=F FulRan=T
         wScrn=  0.000000 ICntrl=     500 IOpCl=  0 I1Cent=           0 NGrid=           0
         NMat0=    1 NMatS0=      1 NMatT0=    0 NMatD0=    1 NMtDS0=    0 NMtDT0=    0
 Symmetry not used in FoFCou.
 E= -2511.03600597617    
 DIIS: error= 2.85D-02 at cycle   1 NSaved=   1.
 NSaved= 1 IEnMin= 1 EnMin= -2511.03600597617     IErMin= 1 ErrMin= 2.85D-02
 ErrMax= 2.85D-02  0.00D+00 EMaxC= 1.00D-01 BMatC= 3.42D-01 BMatP= 3.42D-01
 IDIUse=3 WtCom= 7.15D-01 WtEn= 2.85D-01
 Coeff-Com:  0.100D+01
 Coeff-En:   0.100D+01
 Coeff:      0.100D+01
 Recover alternate guess density for next cycle.
 RMSDP=3.80D-03 MaxDP=2.53D-01              OVMax= 0.00D+00

 Cycle   2  Pass 0  IDiag  1:
 RMSU=  3.80D-03    CP:  1.01D+00
 E= -2510.85183725803     Delta-E=        0.184168718138 Rises=F Damp=F
 Switch densities from cycles 1 and 2 for lowest energy.
 DIIS: error= 2.61D-02 at cycle   2 NSaved=   2.
 NSaved= 2 IEnMin= 1 EnMin= -2511.03600597617     IErMin= 2 ErrMin= 2.61D-02
 ErrMax= 2.61D-02  0.00D+00 EMaxC= 1.00D+00 BMatC= 1.57D+00 BMatP= 3.42D-01
 IDIUse=1 WtCom= 1.00D+00 WtEn= 0.00D+00
 Coeff-Com:  0.819D+00 0.181D+00
 Coeff:      0.819D+00 0.181D+00
 Gap=     0.400 Goal=   None    Shift=    0.000
 RMSDP=1.69D-03 MaxDP=6.17D-02 DE= 1.84D-01 OVMax= 1.69D-01

 Cycle   3  Pass 0  IDiag  1:
 RMSU=  1.55D-03    CP:  9.86D-01  1.74D-01
 E= -2511.61403758241     Delta-E=       -0.762200324386 Rises=F Damp=F
 DIIS: error= 6.62D-03 at cycle   3 NSaved=   3.
 NSaved= 3 IEnMin= 3 EnMin= -2511.61403758241     IErMin= 3 ErrMin= 6.62D-03
 ErrMax= 6.62D-03  0.00D+00 EMaxC= 1.00D+00 BMatC= 3.58D-02 BMatP= 3.42D-01
 IDIUse=1 WtCom= 1.00D+00 WtEn= 0.00D+00
 Coeff-Com: -0.778D-01 0.100D+00 0.977D+00
 Coeff:     -0.778D-01 0.100D+00 0.977D+00
 Gap=     0.265 Goal=   None    Shift=    0.000
 RMSDP=6.24D-04 MaxDP=3.66D-02 DE=-7.62D-01 OVMax= 4.70D-02

 Cycle   4  Pass 0  IDiag  1:
 RMSU=  5.09D-04    CP:  9.85D-01  2.69D-01  9.94D-01
 E= -2511.65599328120     Delta-E=       -0.041955698790 Rises=F Damp=F
 DIIS: error= 2.30D-03 at cycle   4 NSaved=   4.
 NSaved= 4 IEnMin= 4 EnMin= -2511.65599328120     IErMin= 4 ErrMin= 2.30D-03
 ErrMax= 2.30D-03  0.00D+00 EMaxC= 1.00D+00 BMatC= 9.66D-03 BMatP= 3.58D-02
 IDIUse=1 WtCom= 1.00D+00 WtEn= 0.00D+00
 Coeff-Com: -0.601D-01 0.116D-01 0.395D+00 0.654D+00
 Coeff:     -0.601D-01 0.116D-01 0.395D+00 0.654D+00
 Gap=     0.275 Goal=   None    Shift=    0.000
 RMSDP=2.91D-04 MaxDP=1.52D-02 DE=-4.20D-02 OVMax= 2.40D-02

 Cycle   5  Pass 0  IDiag  1:
 RMSU=  1.87D-04    CP:  9.83D-01  2.52D-01  1.07D+00  6.67D-01
 E= -2511.66479606669     Delta-E=       -0.008802785483 Rises=F Damp=F
 DIIS: error= 6.84D-04 at cycle   5 NSaved=   5.
 NSaved= 5 IEnMin= 5 EnMin= -2511.66479606669     IErMin= 5 ErrMin= 6.84D-04
 ErrMax= 6.84D-04  0.00D+00 EMaxC= 1.00D+00 BMatC= 8.16D-04 BMatP= 9.66D-03
 IDIUse=1 WtCom= 1.00D+00 WtEn= 0.00D+00
 Coeff-Com: -0.151D-01-0.459D-02 0.406D-01 0.252D+00 0.728D+00
 Coeff:     -0.151D-01-0.459D-02 0.406D-01 0.252D+00 0.728D+00
 Gap=     0.269 Goal=   None    Shift=    0.000
 RMSDP=8.64D-05 MaxDP=2.84D-03 DE=-8.80D-03 OVMax= 6.51D-03

 Cycle   6  Pass 0  IDiag  1:
 RMSU=  5.42D-05    CP:  9.83D-01  2.53D-01  1.08D+00  7.89D-01  8.66D-01
 E= -2511.66579278723     Delta-E=       -0.000996720542 Rises=F Damp=F
 DIIS: error= 3.03D-04 at cycle   6 NSaved=   6.
 NSaved= 6 IEnMin= 6 EnMin= -2511.66579278723     IErMin= 6 ErrMin= 3.03D-04
 ErrMax= 3.03D-04  0.00D+00 EMaxC= 1.00D+00 BMatC= 7.00D-05 BMatP= 8.16D-04
 IDIUse=1 WtCom= 1.00D+00 WtEn= 0.00D+00
 Coeff-Com:  0.164D-02-0.157D-02-0.370D-01-0.445D-02 0.208D+00 0.834D+00
 Coeff:      0.164D-02-0.157D-02-0.370D-01-0.445D-02 0.208D+00 0.834D+00
 Gap=     0.269 Goal=   None    Shift=    0.000
 RMSDP=2.89D-05 MaxDP=1.29D-03 DE=-9.97D-04 OVMax= 3.23D-03

 Cycle   7  Pass 0  IDiag  1:
 RMSU=  2.22D-05    CP:  9.83D-01  2.54D-01  1.08D+00  8.03D-01  9.52D-01
                    CP:  1.01D+00
 E= -2511.66590725973     Delta-E=       -0.000114472503 Rises=F Damp=F
 DIIS: error= 1.22D-04 at cycle   7 NSaved=   7.
 NSaved= 7 IEnMin= 7 EnMin= -2511.66590725973     IErMin= 7 ErrMin= 1.22D-04
 ErrMax= 1.22D-04  0.00D+00 EMaxC= 1.00D+00 BMatC= 1.53D-05 BMatP= 7.00D-05
 IDIUse=1 WtCom= 1.00D+00 WtEn= 0.00D+00
 Coeff-Com:  0.239D-02 0.260D-04-0.212D-01-0.325D-01 0.274D-02 0.381D+00
 Coeff-Com:  0.668D+00
 Coeff:      0.239D-02 0.260D-04-0.212D-01-0.325D-01 0.274D-02 0.381D+00
 Coeff:      0.668D+00
 Gap=     0.269 Goal=   None    Shift=    0.000
 RMSDP=1.22D-05 MaxDP=4.99D-04 DE=-1.14D-04 OVMax= 1.08D-03

 Cycle   8  Pass 0  IDiag  1:
 RMSU=  8.74D-06    CP:  9.83D-01  2.54D-01  1.08D+00  8.08D-01  9.77D-01
                    CP:  1.10D+00  8.10D-01
 E= -2511.66592711737     Delta-E=       -0.000019857642 Rises=F Damp=F
 DIIS: error= 3.74D-05 at cycle   8 NSaved=   8.
 NSaved= 8 IEnMin= 8 EnMin= -2511.66592711737     IErMin= 8 ErrMin= 3.74D-05
 ErrMax= 3.74D-05  0.00D+00 EMaxC= 1.00D+00 BMatC= 1.21D-06 BMatP= 1.53D-05
 IDIUse=1 WtCom= 1.00D+00 WtEn= 0.00D+00
 Coeff-Com:  0.669D-03 0.178D-03-0.305D-02-0.102D-01-0.231D-01 0.338D-01
 Coeff-Com:  0.222D+00 0.780D+00
 Coeff:      0.669D-03 0.178D-03-0.305D-02-0.102D-01-0.231D-01 0.338D-01
 Coeff:      0.222D+00 0.780D+00
 Gap=     0.269 Goal=   None    Shift=    0.000
 RMSDP=4.36D-06 MaxDP=1.60D-04 DE=-1.99D-05 OVMax= 6.29D-04

 Initial convergence to 1.0D-05 achieved.  Increase integral accuracy.
 Cycle   9  Pass 1  IDiag  1:
 E= -2511.66484141952     Delta-E=        0.001085697857 Rises=F Damp=F
 DIIS: error= 1.57D-04 at cycle   1 NSaved=   1.
 NSaved= 1 IEnMin= 1 EnMin= -2511.66484141952     IErMin= 1 ErrMin= 1.57D-04
 ErrMax= 1.57D-04  0.00D+00 EMaxC= 1.00D+00 BMatC= 2.50D-05 BMatP= 2.50D-05
 IDIUse=1 WtCom= 1.00D+00 WtEn= 0.00D+00
 Coeff-Com:  0.100D+01
 Coeff:      0.100D+01
 Gap=     0.269 Goal=   None    Shift=    0.000
 RMSDP=4.36D-06 MaxDP=1.60D-04 DE= 1.09D-03 OVMax= 6.61D-04

 Cycle  10  Pass 1  IDiag  1:
 RMSU=  1.40D-04    CP:  1.00D+00
 E= -2511.66486595773     Delta-E=       -0.000024538215 Rises=F Damp=F
 DIIS: error= 2.26D-05 at cycle   2 NSaved=   2.
 NSaved= 2 IEnMin= 2 EnMin= -2511.66486595773     IErMin= 2 ErrMin= 2.26D-05
 ErrMax= 2.26D-05  0.00D+00 EMaxC= 1.00D+00 BMatC= 1.19D-06 BMatP= 2.50D-05
 IDIUse=1 WtCom= 1.00D+00 WtEn= 0.00D+00
 Coeff-Com:  0.344D-01 0.966D+00
 Coeff:      0.344D-01 0.966D+00
 Gap=     0.269 Goal=   None    Shift=    0.000
 RMSDP=8.78D-06 MaxDP=4.85D-04 DE=-2.45D-05 OVMax= 3.91D-04

 Cycle  11  Pass 1  IDiag  1:
 RMSU=  5.67D-06    CP:  1.00D+00  1.05D+00
 E= -2511.66486618555     Delta-E=       -0.000000227818 Rises=F Damp=F
 DIIS: error= 3.35D-05 at cycle   3 NSaved=   3.
 NSaved= 3 IEnMin= 3 EnMin= -2511.66486618555     IErMin= 2 ErrMin= 2.26D-05
 ErrMax= 3.35D-05  0.00D+00 EMaxC= 1.00D+00 BMatC= 1.14D-06 BMatP= 1.19D-06
 IDIUse=1 WtCom= 1.00D+00 WtEn= 0.00D+00
 Coeff-Com: -0.293D-01 0.503D+00 0.527D+00
 Coeff:     -0.293D-01 0.503D+00 0.527D+00
 Gap=     0.269 Goal=   None    Shift=    0.000
 RMSDP=2.95D-06 MaxDP=1.73D-04 DE=-2.28D-07 OVMax= 2.46D-04

 Cycle  12  Pass 1  IDiag  1:
 RMSU=  1.93D-06    CP:  1.00D+00  1.05D+00  6.33D-01
 E= -2511.66486734739     Delta-E=       -0.000001161842 Rises=F Damp=F
 DIIS: error= 6.39D-06 at cycle   4 NSaved=   4.
 NSaved= 4 IEnMin= 4 EnMin= -2511.66486734739     IErMin= 4 ErrMin= 6.39D-06
 ErrMax= 6.39D-06  0.00D+00 EMaxC= 1.00D+00 BMatC= 4.17D-08 BMatP= 1.14D-06
 IDIUse=1 WtCom= 1.00D+00 WtEn= 0.00D+00
 Coeff-Com: -0.141D-01 0.141D+00 0.215D+00 0.658D+00
 Coeff:     -0.141D-01 0.141D+00 0.215D+00 0.658D+00
 Gap=     0.269 Goal=   None    Shift=    0.000
 RMSDP=5.92D-07 MaxDP=4.67D-05 DE=-1.16D-06 OVMax= 6.83D-05

 Cycle  13  Pass 1  IDiag  1:
 RMSU=  5.27D-07    CP:  1.00D+00  1.05D+00  6.74D-01  9.43D-01
 E= -2511.66486739697     Delta-E=       -0.000000049582 Rises=F Damp=F
 DIIS: error= 1.73D-06 at cycle   5 NSaved=   5.
 NSaved= 5 IEnMin= 5 EnMin= -2511.66486739697     IErMin= 5 ErrMin= 1.73D-06
 ErrMax= 1.73D-06  0.00D+00 EMaxC= 1.00D+00 BMatC= 3.91D-09 BMatP= 4.17D-08
 IDIUse=1 WtCom= 1.00D+00 WtEn= 0.00D+00
 Coeff-Com: -0.859D-04-0.245D-01-0.704D-02 0.197D+00 0.835D+00
 Coeff:     -0.859D-04-0.245D-01-0.704D-02 0.197D+00 0.835D+00
 Gap=     0.269 Goal=   None    Shift=    0.000
 RMSDP=2.92D-07 MaxDP=1.62D-05 DE=-4.96D-08 OVMax= 4.33D-05

 Cycle  14  Pass 1  IDiag  1:
 RMSU=  2.37D-07    CP:  1.00D+00  1.05D+00  6.89D-01  1.02D+00  1.03D+00
 E= -2511.66486740452     Delta-E=       -0.000000007550 Rises=F Damp=F
 DIIS: error= 7.74D-07 at cycle   6 NSaved=   6.
 NSaved= 6 IEnMin= 6 EnMin= -2511.66486740452     IErMin= 6 ErrMin= 7.74D-07
 ErrMax= 7.74D-07  0.00D+00 EMaxC= 1.00D+00 BMatC= 8.68D-10 BMatP= 3.91D-09
 IDIUse=1 WtCom= 1.00D+00 WtEn= 0.00D+00
 Coeff-Com:  0.186D-02-0.312D-01-0.342D-01-0.323D-02 0.354D+00 0.713D+00
 Coeff:      0.186D-02-0.312D-01-0.342D-01-0.323D-02 0.354D+00 0.713D+00
 Gap=     0.269 Goal=   None    Shift=    0.000
 RMSDP=1.42D-07 MaxDP=5.97D-06 DE=-7.55D-09 OVMax= 2.37D-05

 Cycle  15  Pass 1  IDiag  1:
 RMSU=  1.11D-07    CP:  1.00D+00  1.05D+00  6.93D-01  1.05D+00  1.13D+00
                    CP:  1.01D+00
 E= -2511.66486740658     Delta-E=       -0.000000002060 Rises=F Damp=F
 DIIS: error= 3.00D-07 at cycle   7 NSaved=   7.
 NSaved= 7 IEnMin= 7 EnMin= -2511.66486740658     IErMin= 7 ErrMin= 3.00D-07
 ErrMax= 3.00D-07  0.00D+00 EMaxC= 1.00D+00 BMatC= 1.62D-10 BMatP= 8.68D-10
 IDIUse=1 WtCom= 1.00D+00 WtEn= 0.00D+00
 Coeff-Com:  0.759D-03-0.768D-02-0.115D-01-0.343D-01-0.328D-01 0.278D+00
 Coeff-Com:  0.808D+00
 Coeff:      0.759D-03-0.768D-02-0.115D-01-0.343D-01-0.328D-01 0.278D+00
 Coeff:      0.808D+00
 Gap=     0.269 Goal=   None    Shift=    0.000
 RMSDP=6.55D-08 MaxDP=2.78D-06 DE=-2.06D-09 OVMax= 1.45D-05

 Cycle  16  Pass 1  IDiag  1:
 RMSU=  3.36D-08    CP:  1.00D+00  1.05D+00  6.94D-01  1.06D+00  1.17D+00
                    CP:  1.21D+00  1.11D+00
 E= -2511.66486740676     Delta-E=       -0.000000000171 Rises=F Damp=F
 DIIS: error= 1.24D-07 at cycle   8 NSaved=   8.
 NSaved= 8 IEnMin= 8 EnMin= -2511.66486740676     IErMin= 8 ErrMin= 1.24D-07
 ErrMax= 1.24D-07  0.00D+00 EMaxC= 1.00D+00 BMatC= 2.26D-11 BMatP= 1.62D-10
 IDIUse=1 WtCom= 1.00D+00 WtEn= 0.00D+00
 Coeff-Com: -0.155D-03 0.422D-02 0.419D-02-0.800D-02-0.932D-01-0.518D-01
 Coeff-Com:  0.233D+00 0.912D+00
 Coeff:     -0.155D-03 0.422D-02 0.419D-02-0.800D-02-0.932D-01-0.518D-01
 Coeff:      0.233D+00 0.912D+00
 Gap=     0.269 Goal=   None    Shift=    0.000
 RMSDP=3.26D-08 MaxDP=1.39D-06 DE=-1.71D-10 OVMax= 8.24D-06

 Cycle  17  Pass 1  IDiag  1:
 RMSU=  1.60D-08    CP:  1.00D+00  1.05D+00  6.95D-01  1.07D+00  1.19D+00
                    CP:  1.29D+00  1.26D+00  1.27D+00
 E= -2511.66486740688     Delta-E=       -0.000000000129 Rises=F Damp=F
 DIIS: error= 5.61D-08 at cycle   9 NSaved=   9.
 NSaved= 9 IEnMin= 9 EnMin= -2511.66486740688     IErMin= 9 ErrMin= 5.61D-08
 ErrMax= 5.61D-08  0.00D+00 EMaxC= 1.00D+00 BMatC= 4.48D-12 BMatP= 2.26D-11
 IDIUse=1 WtCom= 1.00D+00 WtEn= 0.00D+00
 Coeff-Com: -0.167D-03 0.273D-02 0.334D-02 0.179D-02-0.342D-01-0.552D-01
 Coeff-Com: -0.302D-01 0.358D+00 0.753D+00
 Coeff:     -0.167D-03 0.273D-02 0.334D-02 0.179D-02-0.342D-01-0.552D-01
 Coeff:     -0.302D-01 0.358D+00 0.753D+00
 Gap=     0.269 Goal=   None    Shift=    0.000
 RMSDP=1.17D-08 MaxDP=4.16D-07 DE=-1.29D-10 OVMax= 2.40D-06

 Cycle  18  Pass 1  IDiag  1:
 RMSU=  6.67D-09    CP:  1.00D+00  1.05D+00  6.95D-01  1.07D+00  1.19D+00
                    CP:  1.31D+00  1.30D+00  1.42D+00  1.04D+00
 E= -2511.66486740720     Delta-E=       -0.000000000314 Rises=F Damp=F
 DIIS: error= 1.50D-08 at cycle  10 NSaved=  10.
 NSaved=10 IEnMin=10 EnMin= -2511.66486740720     IErMin=10 ErrMin= 1.50D-08
 ErrMax= 1.50D-08  0.00D+00 EMaxC= 1.00D+00 BMatC= 5.10D-13 BMatP= 4.48D-12
 IDIUse=1 WtCom= 1.00D+00 WtEn= 0.00D+00
 Coeff-Com: -0.389D-04 0.373D-03 0.638D-03 0.197D-02 0.786D-03-0.106D-01
 Coeff-Com: -0.459D-01 0.879D-03 0.264D+00 0.788D+00
 Coeff:     -0.389D-04 0.373D-03 0.638D-03 0.197D-02 0.786D-03-0.106D-01
 Coeff:     -0.459D-01 0.879D-03 0.264D+00 0.788D+00
 Gap=     0.269 Goal=   None    Shift=    0.000
 RMSDP=3.58D-09 MaxDP=1.28D-07 DE=-3.14D-10 OVMax= 7.60D-07

 SCF Done:  E(RwB97XD) =  -2511.66486741     A.U. after   18 cycles
            NFock= 18  Conv=0.36D-08     -V/T= 2.0067
 KE= 2.494944279970D+03 PE=-1.517358630624D+04 EE= 5.531332721966D+03
 Leave Link  502 at Wed Dec  5 17:53:21 2018, MaxMem=   536870912 cpu:      6521.1
 (Enter /pbs_home/pkowalski/g09d01/g09/l701.exe)
 Compute integral first derivatives.
 ... and contract with generalized density number  0.
 R6Disp: Adding Grimme-D2 dispersion energy 1st derivatives to the gradient.
 Leave Link  701 at Wed Dec  5 17:53:22 2018, MaxMem=   536870912 cpu:         5.9
 (Enter /pbs_home/pkowalski/g09d01/g09/l702.exe)
 L702 exits ... SP integral derivatives will be done elsewhere.
 Leave Link  702 at Wed Dec  5 17:53:23 2018, MaxMem=   536870912 cpu:         0.3
 (Enter /pbs_home/pkowalski/g09d01/g09/l703.exe)
 Compute integral first derivatives, UseDBF=F ICtDFT=           0.
 Integral derivatives from FoFJK, PRISM(SPDF).
 Calling FoFJK, ICntrl=      2127 FMM=F ISym2X=0 I1Cent= 0 IOpClX= 0 NMat=1 NMatS=1 NMatT=0.
 FoFJK:  IHMeth= 1 ICntrl=    2127 DoSepK=T KAlg= 0 I1Cent=   0 FoldK=F
 IRaf=         1 NMat=   1 IRICut=       1 DoRegI=T DoRafI=F ISym2E= 0.
 FoFCou: FMM=F IPFlag=           0 FMFlag=      100000 FMFlg1=         800
         NFxFlg=           0 DoJE=F BraDBF=F KetDBF=F FulRan=T
         wScrn=  0.000000 ICntrl=    2527 IOpCl=  0 I1Cent=           0 NGrid=           0
         NMat0=    1 NMatS0=      1 NMatT0=    0 NMatD0=    1 NMtDS0=    0 NMtDT0=    0
 Symmetry not used in FoFCou.
 Leave Link  703 at Wed Dec  5 17:57:21 2018, MaxMem=   536870912 cpu:      1899.0
 (Enter /pbs_home/pkowalski/g09d01/g09/l716.exe)
 Dipole        =-1.10355569D-01-1.16371596D+00-3.38764968D-01
 ***** Axes restored to original set *****
 -------------------------------------------------------------------
 Center     Atomic                   Forces (Hartrees/Bohr)
 Number     Number              X              Y              Z
 -------------------------------------------------------------------
      1       16          -0.002905345   -0.012197263    0.008483044
      2       16          -0.003450770   -0.010530553    0.000822201
      3        9           0.040470010    0.045177653    0.044064043
      4        9           0.001835931    0.006069700   -0.009947297
      5        9           0.002461477    0.013706421   -0.004950987
      6        9          -0.004540700   -0.001737903    0.010230417
      7        9           0.001012838    0.004611660   -0.007086141
      8        9           0.003373443   -0.003253399    0.010760088
      9        6           0.003148995   -0.005604293    0.024104013
     10        6           0.004467577   -0.000832395   -0.013783154
     11        6          -0.000981127   -0.014768397    0.025060249
     12        6           0.015739309    0.018374069    0.000560386
     13        6           0.016010728   -0.003224486    0.006258953
     14        6          -0.010157572    0.003463651   -0.011455264
     15        6           0.001673138   -0.014949641   -0.005271542
     16        6          -0.005877636    0.003821980   -0.003931808
     17        6          -0.019804667    0.010361952   -0.021727938
     18        6          -0.001164856   -0.000929089   -0.008726520
     19        6           0.004625121    0.001741520    0.008538240
     20        6          -0.001322753    0.010186772   -0.003173127
     21        6           0.003061953    0.000074765   -0.008150696
     22        6          -0.005662165    0.000795248    0.001673955
     23        6           0.000635743    0.003065109    0.001497531
     24        6           0.002800084   -0.001061354   -0.002314858
     25        6          -0.002033866    0.001580430    0.001468641
     26        6          -0.001637630   -0.002218002    0.000154428
     27        6          -0.000037406   -0.000412272   -0.000130152
     28        6          -0.008210550    0.006285614    0.005166933
     29        6          -0.024456798   -0.021402801   -0.021132023
     30        6           0.004469362    0.000274553   -0.001659520
     31        6           0.000218440    0.002088275    0.001631963
     32        6          -0.003785368   -0.000988290   -0.001024277
     33        6           0.002381715    0.001543575   -0.000559762
     34        6           0.001744837   -0.002272338   -0.000094230
     35        6           0.000182516   -0.000706488   -0.000079521
     36        6           0.009992012   -0.004903143   -0.007378939
     37        6           0.000507865   -0.003388459   -0.000887329
     38        1          -0.001001349    0.001210423    0.002878543
     39        1           0.001222492   -0.001879872   -0.000481356
     40        1          -0.001126912    0.001022555   -0.000792134
     41        1           0.000169930   -0.001593033    0.001618815
     42        1           0.007754523    0.006859959    0.002260834
     43        1           0.001573449   -0.001315752   -0.003160065
     44        1          -0.000725652   -0.001974358    0.000011758
     45        1          -0.001660883    0.000224098    0.000741120
     46        1           0.000788668   -0.000993393   -0.000632346
     47        1          -0.000040540    0.001428883    0.000338203
     48        1           0.001375329    0.000429486   -0.000432686
     49        1          -0.004397620   -0.006707992    0.001500627
     50        1           0.000560563    0.001128260    0.000858356
     51        1          -0.029682399   -0.024343637   -0.021059013
     52        1           0.000621843   -0.001221393   -0.000079410
     53        1           0.001438673    0.000794197   -0.000389406
     54        1          -0.001048798   -0.001062048    0.000083970
     55        1          -0.000020443    0.001365224    0.000025126
     56        1          -0.001311558    0.000435565    0.000222342
     57        1          -0.001987889   -0.001094231   -0.000804471
     58        1           0.002605162    0.000131001    0.001883803
     59        1           0.000109528   -0.000686318   -0.001602611
 -------------------------------------------------------------------
 Cartesian Forces:  Max     0.045177653 RMS     0.009295753
 Leave Link  716 at Wed Dec  5 17:57:21 2018, MaxMem=   536870912 cpu:         0.2
 (Enter /pbs_home/pkowalski/g09d01/g09/l103.exe)

 GradGradGradGradGradGradGradGradGradGradGradGradGradGradGradGradGradGrad
 Berny optimization.
 Using GEDIIS/GDIIS optimizer.
 FormGI is forming the generalized inverse of G from B-inverse, IUseBI=4.
 Internal  Forces:  Max     0.239453601 RMS     0.028914714
 Search for a local minimum.
 Step number   4 out of a maximum of  337
 All quantities printed in internal units (Hartrees-Bohrs-Radians)
 RMS Force = .28915D-01 SwitMx=.10000D-02 MixMth= 1
 Mixed Optimization -- RFO/linear search
 Update second derivatives using D2CorX and points    4    3
 DE=  2.31D-02 DEPred=-4.24D-02 R=-5.44D-01
 Trust test=-5.44D-01 RLast= 9.66D-01 DXMaxT set to 4.24D-01
 ITU= -1  1  1  0
 Use linear search instead of GDIIS.
 Energy rises -- skip Quadratic/GDIIS search.
 Quartic linear search produced a step of -0.60908.
 Iteration  1 RMS(Cart)=  0.27545779 RMS(Int)=  0.01041363
 Iteration  2 RMS(Cart)=  0.03750518 RMS(Int)=  0.00050875
 Iteration  3 RMS(Cart)=  0.00051790 RMS(Int)=  0.00045706
 Iteration  4 RMS(Cart)=  0.00000040 RMS(Int)=  0.00045706
 ITry= 1 IFail=0 DXMaxC= 1.07D+00 DCOld= 1.00D+10 DXMaxT= 4.24D-01 DXLimC= 3.00D+00 Rises=T
 Variable       Old X    -DE/DX   Delta X   Delta X   Delta X     New X
                                 (Linear)    (Quad)   (Total)
    R1        3.23604   0.00464   0.02359   0.00000   0.02337   3.25941
    R2        3.24212   0.01184   0.02472   0.00000   0.02491   3.26703
    R3        3.20012  -0.00184   0.03077   0.00000   0.03089   3.23101
    R4        3.27344  -0.01108   0.02386   0.00000   0.02425   3.29769
    R5        2.52204  -0.02051   0.00763   0.00000   0.00763   2.52967
    R6        2.52535   0.01176   0.00917   0.00000   0.00917   2.53452
    R7        2.48603   0.01422   0.01545   0.00000   0.01545   2.50148
    R8        2.52104   0.01131   0.01155   0.00000   0.01155   2.53259
    R9        2.55071   0.00745   0.00503   0.00000   0.00503   2.55574
   R10        2.51278   0.01101   0.01219   0.00000   0.01219   2.52497
   R11        2.61964   0.01668   0.03495   0.00000   0.03455   2.65419
   R12        2.78843   0.07698  -0.00072   0.00000  -0.00072   2.78771
   R13        2.75483   0.07433   0.02100   0.00000   0.02075   2.77557
   R14        2.83293   0.00219  -0.00106   0.00000  -0.00106   2.83188
   R15        2.55558   0.02628   0.02173   0.00000   0.02146   2.57704
   R16        2.84287  -0.00314   0.00247   0.00000   0.00247   2.84534
   R17        2.90550   0.05024  -0.00700   0.00000  -0.00701   2.89848
   R18        2.61450  -0.01730  -0.01555   0.00000  -0.01554   2.59896
   R19        2.91545  -0.00022  -0.00269   0.00000  -0.00262   2.91283
   R20        2.85558  -0.01064  -0.00360   0.00000  -0.00356   2.85202
   R21        2.78774   0.00339   0.00252   0.00000   0.00252   2.79026
   R22        2.88450  -0.02073  -0.00197   0.00000  -0.00208   2.88242
   R23        2.69296   0.01195   0.01285   0.00000   0.01287   2.70583
   R24        2.07309   0.00265   0.00206   0.00000   0.00206   2.07515
   R25        2.07240   0.00123   0.00374   0.00000   0.00374   2.07614
   R26        2.07193   0.00168   0.00318   0.00000   0.00318   2.07510
   R27        2.07190   0.00169   0.00465   0.00000   0.00465   2.07655
   R28        2.04969   0.01034   0.01255   0.00000   0.01255   2.06225
   R29        2.07472   0.00200   0.00182   0.00000   0.00182   2.07654
   R30        2.77530   0.00468   0.00567   0.00000   0.00567   2.78098
   R31        2.61816  -0.00198  -0.01250   0.00000  -0.01221   2.60595
   R32        2.77646   0.00580   0.01301   0.00000   0.01301   2.78947
   R33        2.60488   0.00684  -0.00925   0.00000  -0.00923   2.59565
   R34        2.65292   0.00201   0.00203   0.00000   0.00203   2.65495
   R35        2.65885   0.00144   0.00266   0.00000   0.00266   2.66151
   R36        2.63133   0.00046   0.00179   0.00000   0.00179   2.63312
   R37        2.05847  -0.00203  -0.00503   0.00000  -0.00503   2.05344
   R38        2.62365   0.00121   0.00260   0.00000   0.00260   2.62625
   R39        2.06844  -0.00158  -0.00387   0.00000  -0.00387   2.06458
   R40        2.62981   0.00022  -0.00020   0.00000  -0.00020   2.62961
   R41        2.06794  -0.00140  -0.00260   0.00000  -0.00260   2.06533
   R42        2.63580  -0.00033  -0.00140   0.00000  -0.00140   2.63441
   R43        2.06764  -0.00144  -0.00250   0.00000  -0.00250   2.06514
   R44        2.06709  -0.00149  -0.00233   0.00000  -0.00233   2.06476
   R45        2.85132  -0.00785  -0.00205   0.00000  -0.00205   2.84927
   R46        2.07594   0.00361   0.00249   0.00000   0.00249   2.07843
   R47        2.07048   0.00084   0.00250   0.00000   0.00250   2.07298
   R48        2.05753  -0.02657   0.00377   0.00000   0.00377   2.06131
   R49        2.65168   0.00163  -0.00047   0.00000  -0.00047   2.65120
   R50        2.65346   0.00064   0.00168   0.00000   0.00168   2.65515
   R51        2.63036   0.00084   0.00154   0.00000   0.00154   2.63190
   R52        2.06461  -0.00128  -0.00216   0.00000  -0.00216   2.06245
   R53        2.62668   0.00125   0.00171   0.00000   0.00171   2.62839
   R54        2.06989  -0.00166  -0.00326   0.00000  -0.00326   2.06663
   R55        2.63231   0.00048   0.00030   0.00000   0.00030   2.63261
   R56        2.06825  -0.00148  -0.00272   0.00000  -0.00272   2.06552
   R57        2.63601  -0.00032  -0.00003   0.00000  -0.00003   2.63598
   R58        2.06767  -0.00136  -0.00267   0.00000  -0.00267   2.06500
   R59        2.06711  -0.00139  -0.00244   0.00000  -0.00244   2.06467
   R60        2.84143  -0.00177   0.00119   0.00000   0.00119   2.84262
   R61        2.07532   0.00164   0.00198   0.00000   0.00198   2.07730
   R62        2.07130   0.00161   0.00120   0.00000   0.00120   2.07250
   R63        2.06950   0.00108   0.00278   0.00000   0.00278   2.07228
    A1        1.63679  -0.00215  -0.00627   0.00000  -0.00674   1.63005
    A2        1.64182  -0.00755  -0.00538   0.00000  -0.00489   1.63694
    A3        2.16087  -0.19340  -0.09073   0.00000  -0.09005   2.07082
    A4        1.93454  -0.03488  -0.00850   0.00000  -0.00746   1.92708
    A5        2.09540   0.22557   0.02912   0.00000   0.03306   2.12846
    A6        1.94572   0.02934  -0.00394   0.00000  -0.00446   1.94126
    A7        2.00683  -0.00805   0.01935   0.00000   0.02046   2.02729
    A8        2.26135  -0.01972  -0.03360   0.00000  -0.03333   2.22801
    A9        1.91087   0.00192  -0.00268   0.00000  -0.00187   1.90899
   A10        2.08935   0.00175  -0.00789   0.00000  -0.00600   2.08335
   A11        2.24623  -0.00283  -0.02967   0.00000  -0.02812   2.21811
   A12        2.10769   0.23945   0.05613   0.00000   0.05670   2.16438
   A13        2.31300  -0.20133  -0.06665   0.00000  -0.06615   2.24685
   A14        1.86130  -0.03767   0.01037   0.00000   0.01056   1.87185
   A15        1.85939   0.01096   0.01009   0.00000   0.01008   1.86948
   A16        2.02666   0.04433   0.00526   0.00000   0.00552   2.03218
   A17        1.87008  -0.05804   0.00025   0.00000  -0.00010   1.86998
   A18        1.93137  -0.00335  -0.00277   0.00000  -0.00288   1.92849
   A19        1.93925  -0.00321   0.00329   0.00000   0.00381   1.94306
   A20        1.83711   0.00612  -0.01645   0.00000  -0.01664   1.82047
   A21        1.95219   0.03684  -0.00053   0.00000  -0.00050   1.95169
   A22        2.33172  -0.04909  -0.05143   0.00000  -0.05104   2.28068
   A23        1.99804   0.01240   0.05239   0.00000   0.05277   2.05082
   A24        1.89358   0.00150  -0.00135   0.00000  -0.00127   1.89230
   A25        1.98900   0.00196   0.00142   0.00000   0.00141   1.99040
   A26        2.01337  -0.00729  -0.00459   0.00000  -0.00454   2.00882
   A27        1.88574  -0.00434   0.00035   0.00000   0.00012   1.88586
   A28        1.89227   0.00509  -0.00176   0.00000  -0.00202   1.89025
   A29        1.78333   0.00328   0.00627   0.00000   0.00664   1.78997
   A30        1.85153   0.00211   0.00951   0.00000   0.00950   1.86103
   A31        1.96880  -0.00214  -0.00775   0.00000  -0.00786   1.96094
   A32        1.90056  -0.00148   0.00258   0.00000   0.00279   1.90335
   A33        1.97866   0.00406   0.00534   0.00000   0.00550   1.98416
   A34        1.95891   0.00240   0.00066   0.00000   0.00052   1.95943
   A35        1.80665  -0.00521  -0.01109   0.00000  -0.01113   1.79552
   A36        2.08383  -0.00032   0.00291   0.00000   0.00321   2.08704
   A37        2.01130  -0.00705  -0.00176   0.00000  -0.00222   2.00909
   A38        2.18805   0.00737  -0.00160   0.00000  -0.00129   2.18676
   A39        1.89281   0.00343   0.00073   0.00000   0.00073   1.89354
   A40        1.97481  -0.00331  -0.00580   0.00000  -0.00580   1.96902
   A41        1.93622  -0.00029  -0.00134   0.00000  -0.00134   1.93488
   A42        1.89305  -0.00016   0.00124   0.00000   0.00124   1.89429
   A43        1.88752  -0.00094   0.00474   0.00000   0.00475   1.89226
   A44        1.87724   0.00130   0.00090   0.00000   0.00090   1.87814
   A45        1.98383  -0.00273  -0.00848   0.00000  -0.00843   1.97541
   A46        1.96755  -0.00311  -0.01292   0.00000  -0.01287   1.95469
   A47        1.84714   0.00594   0.01098   0.00000   0.01096   1.85810
   A48        1.89270   0.00115  -0.00242   0.00000  -0.00232   1.89038
   A49        1.89409  -0.00102   0.00393   0.00000   0.00392   1.89801
   A50        1.87382   0.00002   0.01064   0.00000   0.01061   1.88443
   A51        2.07295  -0.00112   0.00469   0.00000   0.00458   2.07753
   A52        1.92522   0.00646   0.00746   0.00000   0.00767   1.93289
   A53        2.28469  -0.00531  -0.01213   0.00000  -0.01223   2.27246
   A54        2.05503  -0.00625   0.00179   0.00000   0.00173   2.05676
   A55        1.90752   0.02188   0.00865   0.00000   0.00877   1.91629
   A56        2.31523  -0.01584  -0.00928   0.00000  -0.00933   2.30591
   A57        2.13658  -0.00073   0.00484   0.00000   0.00484   2.14142
   A58        2.10520   0.00047  -0.00423   0.00000  -0.00423   2.10097
   A59        2.04128   0.00026  -0.00056   0.00000  -0.00056   2.04072
   A60        2.11707  -0.00013  -0.00012   0.00000  -0.00012   2.11695
   A61        2.09552   0.00059   0.01169   0.00000   0.01169   2.10721
   A62        2.07044  -0.00046  -0.01152   0.00000  -0.01152   2.05892
   A63        2.12562  -0.00081   0.00000   0.00000   0.00000   2.12562
   A64        2.08921   0.00136   0.00710   0.00000   0.00710   2.09631
   A65        2.06833  -0.00055  -0.00709   0.00000  -0.00709   2.06123
   A66        2.10919  -0.00057  -0.00049   0.00000  -0.00050   2.10869
   A67        2.07625   0.00054   0.00213   0.00000   0.00213   2.07838
   A68        2.09772   0.00003  -0.00163   0.00000  -0.00163   2.09609
   A69        2.10132   0.00003  -0.00086   0.00000  -0.00086   2.10047
   A70        2.08095   0.00029   0.00247   0.00000   0.00247   2.08343
   A71        2.10089  -0.00032  -0.00161   0.00000  -0.00161   2.09928
   A72        2.07182   0.00122   0.00206   0.00000   0.00206   2.07388
   A73        2.10493  -0.00043  -0.00089   0.00000  -0.00089   2.10405
   A74        2.10642  -0.00079  -0.00117   0.00000  -0.00117   2.10525
   A75        1.97383  -0.01147   0.00847   0.00000   0.00820   1.98204
   A76        2.13940   0.11228  -0.01287   0.00000  -0.01261   2.12679
   A77        2.15746  -0.10236   0.00596   0.00000   0.00596   2.16342
   A78        1.89524  -0.01434   0.00314   0.00000   0.00314   1.89838
   A79        1.99489   0.00417  -0.01091   0.00000  -0.01091   1.98397
   A80        1.94003   0.01387  -0.00117   0.00000  -0.00116   1.93886
   A81        1.88141   0.00025   0.01359   0.00000   0.01358   1.89499
   A82        1.87256  -0.01151  -0.00962   0.00000  -0.00962   1.86294
   A83        1.87520   0.00626   0.00526   0.00000   0.00527   1.88047
   A84        2.11082   0.00162  -0.00110   0.00000  -0.00110   2.10973
   A85        2.11371  -0.00183  -0.00034   0.00000  -0.00034   2.11338
   A86        2.05816   0.00021   0.00146   0.00000   0.00146   2.05962
   A87        2.11074  -0.00032  -0.00088   0.00000  -0.00088   2.10986
   A88        2.08509   0.00065   0.00706   0.00000   0.00706   2.09215
   A89        2.08656  -0.00033  -0.00608   0.00000  -0.00608   2.08048
   A90        2.11316  -0.00024  -0.00083   0.00000  -0.00083   2.11233
   A91        2.08338   0.00041   0.00645   0.00000   0.00645   2.08983
   A92        2.08652  -0.00017  -0.00561   0.00000  -0.00561   2.08092
   A93        2.10320  -0.00035  -0.00037   0.00000  -0.00037   2.10283
   A94        2.08225   0.00037   0.00135   0.00000   0.00135   2.08360
   A95        2.09762  -0.00003  -0.00095   0.00000  -0.00095   2.09667
   A96        2.10119  -0.00020  -0.00092   0.00000  -0.00092   2.10027
   A97        2.08488   0.00024   0.00140   0.00000   0.00140   2.08629
   A98        2.09711  -0.00005  -0.00049   0.00000  -0.00049   2.09662
   A99        2.07972   0.00089   0.00156   0.00000   0.00156   2.08129
   A100       2.10184  -0.00034  -0.00089   0.00000  -0.00089   2.10095
   A101       2.10158  -0.00055  -0.00066   0.00000  -0.00066   2.10091
   A102       1.93998   0.00086   0.00346   0.00000   0.00351   1.94349
   A103       2.14124   0.00419  -0.00656   0.00000  -0.00657   2.13466
   A104       2.20105  -0.00509   0.00279   0.00000   0.00278   2.20382
   A105       1.94390  -0.00211  -0.01114   0.00000  -0.01114   1.93277
   A106       1.94880  -0.00059  -0.00190   0.00000  -0.00190   1.94690
   A107       1.94412   0.00057   0.00677   0.00000   0.00678   1.95091
   A108       1.84046   0.00240   0.01318   0.00000   0.01318   1.85363
   A109       1.89027   0.00001  -0.01203   0.00000  -0.01201   1.87825
   A110       1.89217  -0.00015   0.00527   0.00000   0.00528   1.89745
    D1       -0.02215  -0.00061   0.01774   0.00000   0.01788  -0.00427
    D2       -2.90031  -0.00305   0.12762   0.00000   0.12693  -2.77338
    D3       -3.13461   0.00037  -0.01476   0.00000  -0.01481   3.13376
    D4        0.03128  -0.00045  -0.01522   0.00000  -0.01530   0.01599
    D5        0.06292   0.01284   0.04114   0.00000   0.04082   0.10375
    D6       -2.72622   0.01342   0.09005   0.00000   0.08885  -2.63737
    D7        3.10473  -0.00387  -0.03396   0.00000  -0.03388   3.07084
    D8        0.06062  -0.00104  -0.04502   0.00000  -0.04457   0.01605
    D9        2.52697   0.04509  -0.13234   0.00000  -0.13474   2.39223
   D10       -1.03257   0.04997  -0.17240   0.00000  -0.17463  -1.20720
   D11       -0.16344  -0.01439  -0.02529   0.00000  -0.02501  -0.18845
   D12        2.56020  -0.00952  -0.06535   0.00000  -0.06489   2.49531
   D13        2.86784   0.01443   0.09155   0.00000   0.09164   2.95948
   D14       -0.33415   0.02678   0.16801   0.00000   0.16883  -0.16532
   D15       -0.76396   0.00321  -0.04539   0.00000  -0.04621  -0.81017
   D16        2.31723   0.01556   0.03107   0.00000   0.03098   2.34821
   D17        0.21503   0.00934  -0.00783   0.00000  -0.00781   0.20722
   D18       -2.76290   0.03063  -0.01925   0.00000  -0.01894  -2.78185
   D19       -2.49467   0.07261   0.14511   0.00000   0.14290  -2.35177
   D20        0.81058   0.09390   0.13368   0.00000   0.13177   0.94235
   D21       -0.77038   0.00467  -0.01218   0.00000  -0.01208  -0.78246
   D22       -2.93330   0.00780   0.00754   0.00000   0.00774  -2.92556
   D23        1.30658   0.00578  -0.00501   0.00000  -0.00487   1.30171
   D24        2.80101  -0.00738   0.03522   0.00000   0.03503   2.83603
   D25        0.63809  -0.00424   0.05494   0.00000   0.05484   0.69293
   D26       -1.40522  -0.00627   0.04239   0.00000   0.04224  -1.36298
   D27       -3.13734  -0.00006  -0.03772   0.00000  -0.03771   3.10814
   D28        0.00760   0.00178  -0.01592   0.00000  -0.01597  -0.00837
   D29       -0.28975   0.00367  -0.15241   0.00000  -0.15259  -0.44234
   D30        2.85520   0.00550  -0.13061   0.00000  -0.13086   2.72434
   D31        1.40810   0.00186  -0.06102   0.00000  -0.06128   1.34682
   D32       -0.69293   0.00179  -0.05941   0.00000  -0.05966  -0.75259
   D33       -2.80457   0.00265  -0.05556   0.00000  -0.05582  -2.86038
   D34       -1.41353  -0.00211   0.06340   0.00000   0.06366  -1.34987
   D35        2.76863  -0.00218   0.06502   0.00000   0.06527   2.83390
   D36        0.65699  -0.00132   0.06886   0.00000   0.06912   0.72612
   D37        0.71879   0.04794   0.05773   0.00000   0.05666   0.77545
   D38       -1.40312   0.00299   0.04243   0.00000   0.04130  -1.36182
   D39        2.78353   0.00497   0.04949   0.00000   0.04800   2.83154
   D40       -2.37636   0.04650  -0.00411   0.00000  -0.00350  -2.37986
   D41        1.78493   0.00155  -0.01942   0.00000  -0.01887   1.76606
   D42       -0.31161   0.00354  -0.01236   0.00000  -0.01216  -0.32377
   D43       -3.13054  -0.01944  -0.06215   0.00000  -0.06422   3.08843
   D44       -0.04669  -0.01472  -0.00562   0.00000  -0.00619  -0.05288
   D45       -0.04311  -0.00003   0.00448   0.00000   0.00453  -0.03859
   D46        3.04074   0.00469   0.06101   0.00000   0.06255   3.10329
   D47       -1.40373   0.01706   0.01358   0.00000   0.01355  -1.39017
   D48        0.70210   0.01714   0.01302   0.00000   0.01292   0.71502
   D49        2.69564   0.02266   0.01405   0.00000   0.01373   2.70937
   D50        0.62089  -0.00520   0.02763   0.00000   0.02764   0.64853
   D51        2.72671  -0.00512   0.02707   0.00000   0.02701   2.75372
   D52       -1.56293   0.00040   0.02810   0.00000   0.02782  -1.53511
   D53        2.71221  -0.00725   0.01629   0.00000   0.01630   2.72850
   D54       -1.46516  -0.00718   0.01574   0.00000   0.01567  -1.44949
   D55        0.52839  -0.00165   0.01677   0.00000   0.01647   0.54486
   D56       -1.66912   0.00426   0.01233   0.00000   0.01200  -1.65712
   D57        2.50914   0.00007   0.00166   0.00000   0.00130   2.51044
   D58        0.38229  -0.00167   0.00525   0.00000   0.00498   0.38727
   D59        1.51841   0.00293  -0.03477   0.00000  -0.03418   1.48423
   D60       -0.58651  -0.00127  -0.04544   0.00000  -0.04488  -0.63139
   D61       -2.71337  -0.00301  -0.04185   0.00000  -0.04120  -2.75456
   D62       -1.08889  -0.00292  -0.09146   0.00000  -0.09176  -1.18065
   D63        2.04898  -0.00498  -0.11563   0.00000  -0.11588   1.93311
   D64        1.99381   0.00243  -0.03282   0.00000  -0.03258   1.96123
   D65       -1.15150   0.00036  -0.05699   0.00000  -0.05669  -1.20819
   D66       -0.61035   0.00049  -0.03285   0.00000  -0.03291  -0.64325
   D67        1.43428   0.00357  -0.01901   0.00000  -0.01905   1.41523
   D68       -2.70888   0.00647  -0.01924   0.00000  -0.01921  -2.72809
   D69       -2.73717  -0.00035  -0.02666   0.00000  -0.02663  -2.76379
   D70       -0.69253   0.00273  -0.01281   0.00000  -0.01277  -0.70531
   D71        1.44749   0.00563  -0.01305   0.00000  -0.01293   1.43456
   D72        1.55729   0.00105  -0.02926   0.00000  -0.02903   1.52826
   D73       -2.68126   0.00413  -0.01542   0.00000  -0.01518  -2.69645
   D74       -0.54124   0.00703  -0.01566   0.00000  -0.01534  -0.55658
   D75        0.01585  -0.00223   0.00487   0.00000   0.00484   0.02069
   D76        3.11391  -0.00314  -0.00138   0.00000  -0.00139   3.11252
   D77       -3.12216  -0.00025   0.02804   0.00000   0.02799  -3.09417
   D78       -0.02410  -0.00117   0.02180   0.00000   0.02176  -0.00234
   D79       -2.48023   0.00110  -0.04511   0.00000  -0.04513  -2.52536
   D80        0.62709   0.00126  -0.04409   0.00000  -0.04411   0.58298
   D81        0.63121   0.00233  -0.04416   0.00000  -0.04414   0.58707
   D82       -2.54466   0.00249  -0.04314   0.00000  -0.04312  -2.58778
   D83       -0.03156   0.00150   0.00864   0.00000   0.00870  -0.02286
   D84       -3.12779   0.00216   0.01550   0.00000   0.01551  -3.11228
   D85        3.13822   0.00043   0.00776   0.00000   0.00778  -3.13718
   D86        0.04199   0.00110   0.01462   0.00000   0.01459   0.05658
   D87        3.04822  -0.00093   0.01321   0.00000   0.01338   3.06160
   D88       -0.07592  -0.00077   0.00948   0.00000   0.00965  -0.06627
   D89       -0.21862  -0.00178   0.02860   0.00000   0.02843  -0.19019
   D90        2.94043  -0.00162   0.02487   0.00000   0.02470   2.96513
   D91       -0.16444  -0.00650   0.03629   0.00000   0.03598  -0.12846
   D92        2.81154  -0.00469   0.04606   0.00000   0.04538   2.85691
   D93        3.09455  -0.00442   0.02207   0.00000   0.02211   3.11666
   D94       -0.21266  -0.00260   0.03184   0.00000   0.03151  -0.18115
   D95       -3.13624   0.00012  -0.00167   0.00000  -0.00166  -3.13790
   D96       -0.01358  -0.00002   0.00131   0.00000   0.00131  -0.01228
   D97       -0.01150  -0.00003   0.00191   0.00000   0.00191  -0.00958
   D98        3.11116  -0.00017   0.00489   0.00000   0.00488   3.11604
   D99        3.13132  -0.00009   0.00265   0.00000   0.00265   3.13397
   D100      -0.01840  -0.00011   0.00356   0.00000   0.00356  -0.01485
   D101       0.00626   0.00007  -0.00093   0.00000  -0.00093   0.00533
   D102       3.13972   0.00006  -0.00002   0.00000  -0.00002   3.13970
   D103       0.00709  -0.00004  -0.00122   0.00000  -0.00122   0.00587
   D104       3.14102   0.00000   0.00013   0.00000   0.00013   3.14115
   D105      -3.11583   0.00009  -0.00434   0.00000  -0.00435  -3.12018
   D106       0.01810   0.00013  -0.00299   0.00000  -0.00300   0.01510
   D107       0.00353  -0.00005  -0.00077   0.00000  -0.00077   0.00275
   D108       3.13874  -0.00004   0.00029   0.00000   0.00029   3.13902
   D109      -3.13003  -0.00004  -0.00172   0.00000  -0.00172  -3.13175
   D110       0.00518  -0.00003  -0.00066   0.00000  -0.00066   0.00452
   D111       0.00300   0.00006  -0.00051   0.00000  -0.00052   0.00249
   D112       3.14002   0.00002   0.00019   0.00000   0.00019   3.14022
   D113      -3.13082   0.00002  -0.00190   0.00000  -0.00190  -3.13273
   D114       0.00620  -0.00002  -0.00119   0.00000  -0.00119   0.00500
   D115      -0.00821  -0.00002   0.00149   0.00000   0.00149  -0.00672
   D116       3.13796   0.00001   0.00078   0.00000   0.00078   3.13874
   D117       3.13984  -0.00004   0.00041   0.00000   0.00041   3.14025
   D118       0.00282   0.00000  -0.00030   0.00000  -0.00030   0.00252
   D119       2.15989   0.00470  -0.02230   0.00000  -0.02248   2.13741
   D120      -2.02236  -0.00257  -0.00989   0.00000  -0.01006  -2.03241
   D121       0.10391   0.01947  -0.01180   0.00000  -0.01198   0.09193
   D122      -0.80075   0.01674  -0.03490   0.00000  -0.03473  -0.83548
   D123       1.30019   0.00946  -0.02250   0.00000  -0.02231   1.27788
   D124      -2.85673   0.03151  -0.02441   0.00000  -0.02424  -2.88097
   D125       3.12924   0.00017  -0.00075   0.00000  -0.00075   3.12849
   D126       0.03065   0.00012  -0.00326   0.00000  -0.00325   0.02740
   D127       0.02086   0.00006  -0.00171   0.00000  -0.00171   0.01915
   D128      -3.07773   0.00001  -0.00422   0.00000  -0.00421  -3.08194
   D129      -3.12494  -0.00012  -0.00098   0.00000  -0.00098  -3.12592
   D130       0.03325  -0.00008  -0.00177   0.00000  -0.00176   0.03149
   D131      -0.01662   0.00007  -0.00004   0.00000  -0.00004  -0.01666
   D132       3.14157   0.00011  -0.00082   0.00000  -0.00082   3.14075
   D133      -0.00991  -0.00011   0.00180   0.00000   0.00180  -0.00811
   D134      -3.13511  -0.00010  -0.00030   0.00000  -0.00030  -3.13541
   D135       3.08864  -0.00004   0.00460   0.00000   0.00461   3.09325
   D136      -0.03656  -0.00002   0.00250   0.00000   0.00250  -0.03405
   D137       0.00135  -0.00013   0.00170   0.00000   0.00170   0.00305
   D138      -3.13741  -0.00002   0.00076   0.00000   0.00076  -3.13666
   D139       3.12632  -0.00017   0.00259   0.00000   0.00259   3.12891
   D140      -0.01245  -0.00005   0.00165   0.00000   0.00165  -0.01080
   D141      -0.00584   0.00004  -0.00011   0.00000  -0.00011  -0.00595
   D142      -3.13727   0.00002  -0.00102   0.00000  -0.00102  -3.13829
   D143       3.11921   0.00003   0.00203   0.00000   0.00203   3.12124
   D144      -0.01222   0.00001   0.00112   0.00000   0.00112  -0.01110
   D145       0.01008   0.00008  -0.00163   0.00000  -0.00163   0.00845
   D146       3.14151   0.00010  -0.00072   0.00000  -0.00072   3.14079
   D147      -3.13436  -0.00003  -0.00068   0.00000  -0.00068  -3.13504
   D148      -0.00293  -0.00001   0.00023   0.00000   0.00023  -0.00270
   D149      -0.74667   0.00071  -0.02894   0.00000  -0.02896  -0.77563
   D150       1.30579   0.00197  -0.02090   0.00000  -0.02091   1.28488
   D151      -2.85911   0.00177  -0.01063   0.00000  -0.01064  -2.86975
   D152       2.34466  -0.00014  -0.03619   0.00000  -0.03618   2.30847
   D153      -1.88607   0.00112  -0.02815   0.00000  -0.02813  -1.91420
   D154       0.23222   0.00091  -0.01788   0.00000  -0.01787   0.21435
         Item               Value     Threshold  Converged?
 Maximum Force            0.239454     0.000450     NO 
 RMS     Force            0.028915     0.000300     NO 
 Maximum Displacement     1.070080     0.001800     NO 
 RMS     Displacement     0.300638     0.001200     NO 
 Predicted change in Energy=-1.797657D-02
 GradGradGradGradGradGradGradGradGradGradGradGradGradGradGradGradGradGrad

 Leave Link  103 at Wed Dec  5 17:57:21 2018, MaxMem=   536870912 cpu:         1.4
 (Enter /pbs_home/pkowalski/g09d01/g09/l202.exe)
 Stoichiometry    C29H22F6S2
 Framework group  C1[X(C29H22F6S2)]
 Deg. of freedom   171
 Full point group                 C1      NOp   1
 RotChk:  IX=0 Diff= 3.98D-02
 Largest Abelian subgroup         C1      NOp   1
 Largest concise Abelian subgroup C1      NOp   1
                         Standard orientation:                         
 ---------------------------------------------------------------------
 Center     Atomic      Atomic             Coordinates (Angstroms)
 Number     Number       Type             X           Y           Z
 ---------------------------------------------------------------------
      1         16           0        2.355403   -1.663983    1.593851
      2         16           0       -1.750154   -2.237177   -0.637188
      3          9           0       -2.536971    3.060662   -0.245600
      4          9           0       -1.068373    3.410562   -1.784513
      5          9           0       -0.343340    4.949022    0.293876
      6          9           0       -0.978609    3.430471    1.693872
      7          9           0        1.701925    3.463923   -0.495096
      8          9           0        1.586227    3.004917    1.608382
      9          6           0       -1.435090    0.285191   -1.053503
     10          6           0       -0.756998   -0.941402   -1.145073
     11          6           0        1.103363   -0.488979    1.430416
     12          6           0       -0.716063    1.451794   -0.507396
     13          6           0       -1.247472    2.889584   -0.561665
     14          6           0        0.512643    1.494133    0.109023
     15          6           0       -0.416702    3.642852    0.495847
     16          6           0        0.918193    2.905967    0.455451
     17          6           0        1.449021    0.409116    0.464155
     18          6           0        0.139681   -0.273835    2.567134
     19          6           0        0.373970   -1.296031   -2.062051
     20          6           0        3.330750   -0.946639    0.359754
     21          6           0       -3.164593   -1.232236   -0.450901
     22          6           0       -4.434736   -1.890268   -0.086650
     23          6           0       -5.612141   -1.171920    0.180838
     24          6           0       -4.504506   -3.292689    0.022776
     25          6           0       -6.794505   -1.823114    0.526505
     26          6           0       -5.682422   -3.942042    0.372440
     27          6           0       -6.842078   -3.210401    0.624084
     28          6           0       -2.863986    0.062696   -0.796525
     29          6           0       -3.899904    1.116566   -1.095843
     30          6           0        4.630761   -1.554256    0.033464
     31          6           0        5.726844   -0.757673   -0.330327
     32          6           0        4.823056   -2.943693    0.114921
     33          6           0        6.961433   -1.331449   -0.624105
     34          6           0        6.057449   -3.514890   -0.175895
     35          6           0        7.134109   -2.711971   -0.552548
     36          6           0        2.721084    0.179548   -0.151790
     37          6           0        3.245701    1.049211   -1.261397
     38          1           0        0.641132    0.322894    3.340657
     39          1           0       -0.202765   -1.214774    3.019221
     40          1           0       -0.749140    0.274486    2.227782
     41          1           0        0.926068   -2.190631   -1.742084
     42          1           0        1.084761   -0.475135   -2.170808
     43          1           0       -0.072902   -1.490265   -3.046968
     44          1           0       -5.622117   -0.086177    0.137936
     45          1           0       -3.620004   -3.902580   -0.175478
     46          1           0       -7.689260   -1.228548    0.727486
     47          1           0       -5.692581   -5.032507    0.443485
     48          1           0       -7.771263   -3.716478    0.896724
     49          1           0       -4.640040    0.697311   -1.793061
     50          1           0       -4.426347    1.482105   -0.205569
     51          1           0       -3.451599    1.977337   -1.593770
     52          1           0        5.626790    0.328977   -0.348675
     53          1           0        3.988093   -3.591302    0.396754
     54          1           0        7.800400   -0.687100   -0.899165
     55          1           0        6.178566   -4.598854   -0.109130
     56          1           0        8.104219   -3.159957   -0.780399
     57          1           0        2.459307    1.251504   -2.002363
     58          1           0        3.572143    2.026933   -0.886847
     59          1           0        4.083629    0.576276   -1.787467
 ---------------------------------------------------------------------
 Rotational constants (GHZ):      0.1299082      0.0680809      0.0498698
 Leave Link  202 at Wed Dec  5 17:57:21 2018, MaxMem=   536870912 cpu:         0.0
 (Enter /pbs_home/pkowalski/g09d01/g09/l301.exe)
 Basis read from rwf:  (5D, 7F)
 No pseudopotential information found on rwf file.
 There are   673 symmetry adapted cartesian basis functions of A   symmetry.
 There are   636 symmetry adapted basis functions of A   symmetry.
   636 basis functions,  1103 primitive gaussians,   673 cartesian basis functions
   141 alpha electrons      141 beta electrons
       nuclear repulsion energy      4659.8508128407 Hartrees.
 IExCor= 4639 DFT=T Ex+Corr=wB97XD ExCW=0 ScaHFX=  1.000000
 ScaDFX=  1.000000  1.000000  1.000000  1.000000 ScalE2=  1.000000  1.000000
 IRadAn=      0 IRanWt=     -1 IRanGd=            0 ICorTp=0 IEmpDi=121
  HFx wShort=  0.000000 wLong=  0.200000 cFull=  0.222036 cShort=  0.000000 cLong=  0.777964
  DFx wShort=  0.000000 wLong=  0.200000 cFull=  0.000000 cShort=  0.000000 cLong=  1.000000
 NAtoms=   59 NActive=   59 NUniq=   59 SFac= 1.00D+00 NAtFMM=   60 NAOKFM=F Big=F
 Integral buffers will be    131072 words long.
 Raffenetti 2 integral format.
 Two-electron integral symmetry is turned on.
 R6Disp:  Grimme-D2 Dispersion energy=       -0.0576842466 Hartrees.
 Nuclear repulsion after empirical dispersion term =     4659.7931285941 Hartrees.
 No density basis found on file   724.
 Leave Link  301 at Wed Dec  5 17:57:21 2018, MaxMem=   536870912 cpu:         0.8
 (Enter /pbs_home/pkowalski/g09d01/g09/l302.exe)
 NPDir=0 NMtPBC=     1 NCelOv=     1 NCel=       1 NClECP=     1 NCelD=      1
         NCelK=      1 NCelE2=     1 NClLst=     1 CellRange=     0.0.
 One-electron integrals computed using PRISM.
 NBasis=   636 RedAO= T EigKep=  2.90D-04  NBF=   636
 NBsUse=   636 1.00D-06 EigRej= -1.00D+00 NBFU=   636
 Precomputing XC quadrature grid using
 IXCGrd= 4 IRadAn=           0 IRanWt=          -1 IRanGd=           0 AccXCQ= 0.00D+00.
 Generated NRdTot=       0 NPtTot=           0 NUsed=           0 NTot=          32
 NSgBfM=   607   607   614   621   623 MxSgAt=    59 MxSgA2=    59.
 Leave Link  302 at Wed Dec  5 17:57:23 2018, MaxMem=   536870912 cpu:        16.2
 (Enter /pbs_home/pkowalski/g09d01/g09/l303.exe)
 DipDrv:  MaxL=1.
 Leave Link  303 at Wed Dec  5 17:57:24 2018, MaxMem=   536870912 cpu:         1.5
 (Enter /pbs_home/pkowalski/g09d01/g09/l401.exe)
 Lowest energy guess from the checkpoint file:  "dae0068freq_open_wb97xd_air.chk"
 B after Tr=     0.000000    0.000000    0.000000
         Rot=    0.999977   -0.003127   -0.002388    0.005590 Ang=  -0.78 deg.
 Guess basis will be translated and rotated to current coordinates.
 B after Tr=     0.000000    0.000000    0.000000
         Rot=    0.999948    0.003414    0.004933   -0.008215 Ang=   1.17 deg.
 Guess basis will be translated and rotated to current coordinates.
 CkInt1:  FT= 3.91D-01
 Max alpha theta= 14.096 degrees.
 JPrj=2 DoOrth=T DoCkMO=T.
 Leave Link  401 at Wed Dec  5 17:57:27 2018, MaxMem=   536870912 cpu:        22.4
 (Enter /pbs_home/pkowalski/g09d01/g09/l502.exe)
 Closed shell SCF:
 Using DIIS extrapolation, IDIIS=  1040.
 Integral symmetry usage will be decided dynamically.
 IVT=     1387805 IEndB=     1387805 NGot=   536870912 MDV=   535953350
 LenX=   535953350 LenY=   535499748
 Requested convergence on RMS density matrix=1.00D-08 within 128 cycles.
 Requested convergence on MAX density matrix=1.00D-06.
 Requested convergence on             energy=1.00D-06.
 No special actions if energy rises.
 Fock matrices will be formed incrementally for  20 cycles.
 Integral accuracy reduced to 1.0D-05 until final iterations.

 Cycle   1  Pass 0  IDiag  1:
 FoFJK:  IHMeth= 1 ICntrl=       0 DoSepK=T KAlg= 0 I1Cent=   0 FoldK=F
 IRaf=         1 NMat=   1 IRICut=       1 DoRegI=T DoRafI=F ISym2E= 0.
 FoFCou: FMM=F IPFlag=           0 FMFlag=      100000 FMFlg1=           0
         NFxFlg=           0 DoJE=T BraDBF=F KetDBF=F FulRan=T
         wScrn=  0.000000 ICntrl=     500 IOpCl=  0 I1Cent=           0 NGrid=           0
         NMat0=    1 NMatS0=      1 NMatT0=    0 NMatD0=    1 NMtDS0=    0 NMtDT0=    0
 Symmetry not used in FoFCou.
 E= -2511.69554199189    
 DIIS: error= 1.66D-03 at cycle   1 NSaved=   1.
 NSaved= 1 IEnMin= 1 EnMin= -2511.69554199189     IErMin= 1 ErrMin= 1.66D-03
 ErrMax= 1.66D-03  0.00D+00 EMaxC= 1.00D-01 BMatC= 2.17D-03 BMatP= 2.17D-03
 IDIUse=3 WtCom= 9.83D-01 WtEn= 1.66D-02
 Coeff-Com:  0.100D+01
 Coeff-En:   0.100D+01
 Coeff:      0.100D+01
 Gap=    79.454 Goal=   None    Shift=    0.000
 GapD=   79.454 DampG=2.000 DampE=1.000 DampFc=2.0000 IDamp=-1.
 RMSDP=2.10D-04 MaxDP=6.05D-03              OVMax= 5.63D-03

 Cycle   2  Pass 0  IDiag  1:
 RMSU=  2.10D-04    CP:  1.00D+00
 E= -2511.69731073311     Delta-E=       -0.001768741221 Rises=F Damp=F
 DIIS: error= 3.10D-04 at cycle   2 NSaved=   2.
 NSaved= 2 IEnMin= 2 EnMin= -2511.69731073311     IErMin= 2 ErrMin= 3.10D-04
 ErrMax= 3.10D-04  0.00D+00 EMaxC= 1.00D-01 BMatC= 1.02D-04 BMatP= 2.17D-03
 IDIUse=3 WtCom= 9.97D-01 WtEn= 3.10D-03
 Coeff-Com:  0.128D-01 0.987D+00
 Coeff-En:   0.000D+00 0.100D+01
 Coeff:      0.128D-01 0.987D+00
 Gap=     0.263 Goal=   None    Shift=    0.000
 RMSDP=4.92D-05 MaxDP=3.60D-03 DE=-1.77D-03 OVMax= 3.63D-03

 Cycle   3  Pass 0  IDiag  1:
 RMSU=  4.89D-05    CP:  1.00D+00  1.02D+00
 E= -2511.69736273108     Delta-E=       -0.000051997967 Rises=F Damp=F
 DIIS: error= 2.36D-04 at cycle   3 NSaved=   3.
 NSaved= 3 IEnMin= 3 EnMin= -2511.69736273108     IErMin= 3 ErrMin= 2.36D-04
 ErrMax= 2.36D-04  0.00D+00 EMaxC= 1.00D-01 BMatC= 8.23D-05 BMatP= 1.02D-04
 IDIUse=3 WtCom= 9.98D-01 WtEn= 2.36D-03
 Coeff-Com: -0.383D-01 0.484D+00 0.554D+00
 Coeff-En:   0.000D+00 0.329D+00 0.671D+00
 Coeff:     -0.382D-01 0.484D+00 0.554D+00
 Gap=     0.263 Goal=   None    Shift=    0.000
 RMSDP=2.56D-05 MaxDP=1.83D-03 DE=-5.20D-05 OVMax= 2.12D-03

 Cycle   4  Pass 0  IDiag  1:
 RMSU=  1.36D-05    CP:  1.00D+00  1.06D+00  5.84D-01
 E= -2511.69745289561     Delta-E=       -0.000090164533 Rises=F Damp=F
 DIIS: error= 3.84D-05 at cycle   4 NSaved=   4.
 NSaved= 4 IEnMin= 4 EnMin= -2511.69745289561     IErMin= 4 ErrMin= 3.84D-05
 ErrMax= 3.84D-05  0.00D+00 EMaxC= 1.00D-01 BMatC= 2.53D-06 BMatP= 8.23D-05
 IDIUse=1 WtCom= 1.00D+00 WtEn= 0.00D+00
 Coeff-Com: -0.116D-01 0.679D-01 0.162D+00 0.782D+00
 Coeff:     -0.116D-01 0.679D-01 0.162D+00 0.782D+00
 Gap=     0.263 Goal=   None    Shift=    0.000
 RMSDP=5.84D-06 MaxDP=2.65D-04 DE=-9.02D-05 OVMax= 9.90D-04

 Initial convergence to 1.0D-05 achieved.  Increase integral accuracy.
 Cycle   5  Pass 1  IDiag  1:
 E= -2511.69698333782     Delta-E=        0.000469557789 Rises=F Damp=F
 DIIS: error= 1.39D-04 at cycle   1 NSaved=   1.
 NSaved= 1 IEnMin= 1 EnMin= -2511.69698333782     IErMin= 1 ErrMin= 1.39D-04
 ErrMax= 1.39D-04  0.00D+00 EMaxC= 1.00D-01 BMatC= 2.61D-05 BMatP= 2.61D-05
 IDIUse=3 WtCom= 9.99D-01 WtEn= 1.39D-03
 Coeff-Com:  0.100D+01
 Coeff-En:   0.100D+01
 Coeff:      0.100D+01
 Gap=     0.263 Goal=   None    Shift=    0.000
 RMSDP=5.84D-06 MaxDP=2.65D-04 DE= 4.70D-04 OVMax= 5.96D-04

 Cycle   6  Pass 1  IDiag  1:
 RMSU=  1.59D-04    CP:  1.00D+00
 E= -2511.69700882755     Delta-E=       -0.000025489733 Rises=F Damp=F
 DIIS: error= 2.44D-05 at cycle   2 NSaved=   2.
 NSaved= 2 IEnMin= 2 EnMin= -2511.69700882755     IErMin= 2 ErrMin= 2.44D-05
 ErrMax= 2.44D-05  0.00D+00 EMaxC= 1.00D-01 BMatC= 1.94D-06 BMatP= 2.61D-05
 IDIUse=1 WtCom= 1.00D+00 WtEn= 0.00D+00
 Coeff-Com:  0.859D-01 0.914D+00
 Coeff:      0.859D-01 0.914D+00
 Gap=     0.263 Goal=   None    Shift=    0.000
 RMSDP=9.42D-06 MaxDP=5.03D-04 DE=-2.55D-05 OVMax= 6.29D-04

 Cycle   7  Pass 1  IDiag  1:
 RMSU=  6.34D-06    CP:  1.00D+00  1.04D+00
 E= -2511.69700945098     Delta-E=       -0.000000623421 Rises=F Damp=F
 DIIS: error= 2.76D-05 at cycle   3 NSaved=   3.
 NSaved= 3 IEnMin= 3 EnMin= -2511.69700945098     IErMin= 2 ErrMin= 2.44D-05
 ErrMax= 2.76D-05  0.00D+00 EMaxC= 1.00D-01 BMatC= 1.64D-06 BMatP= 1.94D-06
 IDIUse=1 WtCom= 1.00D+00 WtEn= 0.00D+00
 Coeff-Com: -0.264D-01 0.480D+00 0.546D+00
 Coeff:     -0.264D-01 0.480D+00 0.546D+00
 Gap=     0.263 Goal=   None    Shift=    0.000
 RMSDP=3.33D-06 MaxDP=2.02D-04 DE=-6.23D-07 OVMax= 2.40D-04

 Cycle   8  Pass 1  IDiag  1:
 RMSU=  2.18D-06    CP:  1.00D+00  1.05D+00  6.56D-01
 E= -2511.69701103918     Delta-E=       -0.000001588203 Rises=F Damp=F
 DIIS: error= 5.83D-06 at cycle   4 NSaved=   4.
 NSaved= 4 IEnMin= 4 EnMin= -2511.69701103918     IErMin= 4 ErrMin= 5.83D-06
 ErrMax= 5.83D-06  0.00D+00 EMaxC= 1.00D-01 BMatC= 5.92D-08 BMatP= 1.64D-06
 IDIUse=1 WtCom= 1.00D+00 WtEn= 0.00D+00
 Coeff-Com: -0.164D-01 0.170D+00 0.236D+00 0.610D+00
 Coeff:     -0.164D-01 0.170D+00 0.236D+00 0.610D+00
 Gap=     0.263 Goal=   None    Shift=    0.000
 RMSDP=7.95D-07 MaxDP=5.61D-05 DE=-1.59D-06 OVMax= 1.23D-04

 Cycle   9  Pass 1  IDiag  1:
 RMSU=  7.14D-07    CP:  1.00D+00  1.05D+00  6.95D-01  8.98D-01
 E= -2511.69701111273     Delta-E=       -0.000000073552 Rises=F Damp=F
 DIIS: error= 1.65D-06 at cycle   5 NSaved=   5.
 NSaved= 5 IEnMin= 5 EnMin= -2511.69701111273     IErMin= 5 ErrMin= 1.65D-06
 ErrMax= 1.65D-06  0.00D+00 EMaxC= 1.00D-01 BMatC= 5.90D-09 BMatP= 5.92D-08
 IDIUse=1 WtCom= 1.00D+00 WtEn= 0.00D+00
 Coeff-Com:  0.154D-03-0.279D-01-0.364D-01 0.161D+00 0.903D+00
 Coeff:      0.154D-03-0.279D-01-0.364D-01 0.161D+00 0.903D+00
 Gap=     0.263 Goal=   None    Shift=    0.000
 RMSDP=3.79D-07 MaxDP=1.54D-05 DE=-7.36D-08 OVMax= 7.88D-05

 Cycle  10  Pass 1  IDiag  1:
 RMSU=  2.61D-07    CP:  1.00D+00  1.05D+00  6.99D-01  1.02D+00  1.08D+00
 E= -2511.69701112671     Delta-E=       -0.000000013977 Rises=F Damp=F
 DIIS: error= 8.63D-07 at cycle   6 NSaved=   6.
 NSaved= 6 IEnMin= 6 EnMin= -2511.69701112671     IErMin= 6 ErrMin= 8.63D-07
 ErrMax= 8.63D-07  0.00D+00 EMaxC= 1.00D-01 BMatC= 9.79D-10 BMatP= 5.90D-09
 IDIUse=1 WtCom= 1.00D+00 WtEn= 0.00D+00
 Coeff-Com:  0.234D-02-0.333D-01-0.507D-01-0.243D-01 0.288D+00 0.818D+00
 Coeff:      0.234D-02-0.333D-01-0.507D-01-0.243D-01 0.288D+00 0.818D+00
 Gap=     0.263 Goal=   None    Shift=    0.000
 RMSDP=1.83D-07 MaxDP=7.68D-06 DE=-1.40D-08 OVMax= 4.55D-05

 Cycle  11  Pass 1  IDiag  1:
 RMSU=  1.21D-07    CP:  1.00D+00  1.05D+00  7.03D-01  1.06D+00  1.17D+00
                    CP:  1.29D+00
 E= -2511.69701112988     Delta-E=       -0.000000003171 Rises=F Damp=F
 DIIS: error= 3.48D-07 at cycle   7 NSaved=   7.
 NSaved= 7 IEnMin= 7 EnMin= -2511.69701112988     IErMin= 7 ErrMin= 3.48D-07
 ErrMax= 3.48D-07  0.00D+00 EMaxC= 1.00D-01 BMatC= 1.96D-10 BMatP= 9.79D-10
 IDIUse=1 WtCom= 1.00D+00 WtEn= 0.00D+00
 Coeff-Com:  0.659D-03-0.485D-02-0.104D-01-0.301D-01-0.856D-01 0.256D+00
 Coeff-Com:  0.875D+00
 Coeff:      0.659D-03-0.485D-02-0.104D-01-0.301D-01-0.856D-01 0.256D+00
 Coeff:      0.875D+00
 Gap=     0.263 Goal=   None    Shift=    0.000
 RMSDP=8.98D-08 MaxDP=3.88D-06 DE=-3.17D-09 OVMax= 2.69D-05

 Cycle  12  Pass 1  IDiag  1:
 RMSU=  4.83D-08    CP:  1.00D+00  1.05D+00  7.02D-01  1.08D+00  1.21D+00
                    CP:  1.51D+00  1.13D+00
 E= -2511.69701113075     Delta-E=       -0.000000000869 Rises=F Damp=F
 DIIS: error= 1.62D-07 at cycle   8 NSaved=   8.
 NSaved= 8 IEnMin= 8 EnMin= -2511.69701113075     IErMin= 8 ErrMin= 1.62D-07
 ErrMax= 1.62D-07  0.00D+00 EMaxC= 1.00D-01 BMatC= 5.14D-11 BMatP= 1.96D-10
 IDIUse=1 WtCom= 1.00D+00 WtEn= 0.00D+00
 Coeff-Com: -0.233D-03 0.559D-02 0.683D-02-0.488D-02-0.107D+00-0.885D-01
 Coeff-Com:  0.369D+00 0.820D+00
 Coeff:     -0.233D-03 0.559D-02 0.683D-02-0.488D-02-0.107D+00-0.885D-01
 Coeff:      0.369D+00 0.820D+00
 Gap=     0.263 Goal=   None    Shift=    0.000
 RMSDP=4.68D-08 MaxDP=1.97D-06 DE=-8.69D-10 OVMax= 1.28D-05

 Cycle  13  Pass 1  IDiag  1:
 RMSU=  2.34D-08    CP:  1.00D+00  1.05D+00  7.02D-01  1.08D+00  1.22D+00
                    CP:  1.63D+00  1.31D+00  1.05D+00
 E= -2511.69701113090     Delta-E=       -0.000000000153 Rises=F Damp=F
 DIIS: error= 6.36D-08 at cycle   9 NSaved=   9.
 NSaved= 9 IEnMin= 9 EnMin= -2511.69701113090     IErMin= 9 ErrMin= 6.36D-08
 ErrMax= 6.36D-08  0.00D+00 EMaxC= 1.00D-01 BMatC= 7.72D-12 BMatP= 5.14D-11
 IDIUse=1 WtCom= 1.00D+00 WtEn= 0.00D+00
 Coeff-Com: -0.219D-03 0.344D-02 0.488D-02 0.288D-02-0.393D-01-0.798D-01
 Coeff-Com:  0.483D-01 0.359D+00 0.700D+00
 Coeff:     -0.219D-03 0.344D-02 0.488D-02 0.288D-02-0.393D-01-0.798D-01
 Coeff:      0.483D-01 0.359D+00 0.700D+00
 Gap=     0.263 Goal=   None    Shift=    0.000
 RMSDP=1.48D-08 MaxDP=6.79D-07 DE=-1.53D-10 OVMax= 3.68D-06

 Cycle  14  Pass 1  IDiag  1:
 RMSU=  8.31D-09    CP:  1.00D+00  1.05D+00  7.02D-01  1.08D+00  1.22D+00
                    CP:  1.65D+00  1.37D+00  1.19D+00  1.01D+00
 E= -2511.69701113088     Delta-E=        0.000000000020 Rises=F Damp=F
 DIIS: error= 2.52D-08 at cycle  10 NSaved=  10.
 NSaved=10 IEnMin= 9 EnMin= -2511.69701113090     IErMin=10 ErrMin= 2.52D-08
 ErrMax= 2.52D-08  0.00D+00 EMaxC= 1.00D-01 BMatC= 1.04D-12 BMatP= 7.72D-12
 IDIUse=1 WtCom= 1.00D+00 WtEn= 0.00D+00
 Coeff-Com: -0.448D-04 0.392D-03 0.744D-03 0.211D-02 0.266D-02-0.145D-01
 Coeff-Com: -0.362D-01-0.792D-02 0.269D+00 0.783D+00
 Coeff:     -0.448D-04 0.392D-03 0.744D-03 0.211D-02 0.266D-02-0.145D-01
 Coeff:     -0.362D-01-0.792D-02 0.269D+00 0.783D+00
 Gap=     0.263 Goal=   None    Shift=    0.000
 RMSDP=4.74D-09 MaxDP=1.88D-07 DE= 2.00D-11 OVMax= 1.02D-06

 SCF Done:  E(RwB97XD) =  -2511.69701113     A.U. after   14 cycles
            NFock= 14  Conv=0.47D-08     -V/T= 2.0069
 KE= 2.494483135317D+03 PE=-1.522166094829D+04 EE= 5.555687673244D+03
 Leave Link  502 at Wed Dec  5 18:09:10 2018, MaxMem=   536870912 cpu:      5608.6
 (Enter /pbs_home/pkowalski/g09d01/g09/l701.exe)
 Compute integral first derivatives.
 ... and contract with generalized density number  0.
 R6Disp: Adding Grimme-D2 dispersion energy 1st derivatives to the gradient.
 Leave Link  701 at Wed Dec  5 18:09:12 2018, MaxMem=   536870912 cpu:         5.9
 (Enter /pbs_home/pkowalski/g09d01/g09/l702.exe)
 L702 exits ... SP integral derivatives will be done elsewhere.
 Leave Link  702 at Wed Dec  5 18:09:12 2018, MaxMem=   536870912 cpu:         0.2
 (Enter /pbs_home/pkowalski/g09d01/g09/l703.exe)
 Compute integral first derivatives, UseDBF=F ICtDFT=           0.
 Integral derivatives from FoFJK, PRISM(SPDF).
 Calling FoFJK, ICntrl=      2127 FMM=F ISym2X=0 I1Cent= 0 IOpClX= 0 NMat=1 NMatS=1 NMatT=0.
 FoFJK:  IHMeth= 1 ICntrl=    2127 DoSepK=T KAlg= 0 I1Cent=   0 FoldK=F
 IRaf=         1 NMat=   1 IRICut=       1 DoRegI=T DoRafI=F ISym2E= 0.
 FoFCou: FMM=F IPFlag=           0 FMFlag=      100000 FMFlg1=         800
         NFxFlg=           0 DoJE=F BraDBF=F KetDBF=F FulRan=T
         wScrn=  0.000000 ICntrl=    2527 IOpCl=  0 I1Cent=           0 NGrid=           0
         NMat0=    1 NMatS0=      1 NMatT0=    0 NMatD0=    1 NMtDS0=    0 NMtDT0=    0
 Symmetry not used in FoFCou.
 Leave Link  703 at Wed Dec  5 18:13:14 2018, MaxMem=   536870912 cpu:      1935.1
 (Enter /pbs_home/pkowalski/g09d01/g09/l716.exe)
 Dipole        =-1.33372501D-01-1.34670209D+00-3.66283007D-01
 ***** Axes restored to original set *****
 -------------------------------------------------------------------
 Center     Atomic                   Forces (Hartrees/Bohr)
 Number     Number              X              Y              Z
 -------------------------------------------------------------------
      1       16          -0.003057677   -0.003896799    0.003637704
      2       16          -0.000739568   -0.001796670   -0.003582923
      3        9          -0.000092431    0.005900189    0.007636308
      4        9           0.000689712    0.003960059   -0.004990563
      5        9           0.001682643    0.006572672   -0.003909587
      6        9          -0.002567827    0.000037574    0.005341798
      7        9           0.002032316    0.002952194   -0.003274595
      8        9           0.001414597   -0.002805136    0.005040063
      9        6           0.000966863   -0.017159973    0.028942311
     10        6          -0.011286815    0.001695569   -0.015889514
     11        6           0.011805438   -0.004450203    0.021379031
     12        6           0.011674243    0.015292771   -0.009425672
     13        6           0.004713003   -0.004274601    0.005221364
     14        6          -0.003531827    0.002970445   -0.009180456
     15        6           0.001000922   -0.006265827   -0.001066875
     16        6          -0.003439041   -0.000273610   -0.001323086
     17        6          -0.013773411    0.006433944   -0.011005039
     18        6          -0.006163171   -0.004814830   -0.010318135
     19        6           0.008250748    0.002145441    0.011906857
     20        6           0.000984374    0.002675875    0.000614240
     21        6           0.002318680   -0.004535531   -0.004939725
     22        6          -0.001640230    0.000105778    0.000465588
     23        6          -0.000932002    0.000955486    0.001208326
     24        6           0.000627708   -0.000640801   -0.000745335
     25        6          -0.000604701    0.000573820    0.000121152
     26        6          -0.000339810   -0.000346868    0.000001509
     27        6          -0.000192987   -0.000231045    0.000148077
     28        6           0.000478101    0.010122550    0.001549052
     29        6          -0.002589734   -0.004414755   -0.004535727
     30        6           0.001017380   -0.000678406   -0.000992407
     31        6           0.002384257    0.000864238    0.001470176
     32        6          -0.001532264   -0.000343532   -0.001406199
     33        6           0.000775029    0.000416906   -0.000411042
     34        6           0.000920072   -0.000482360    0.000011916
     35        6          -0.000097794   -0.000395891   -0.000093620
     36        6           0.001767369   -0.001448178   -0.006389245
     37        6          -0.000811986   -0.003931675   -0.001566150
     38        1          -0.000494319    0.000914906    0.001684267
     39        1           0.000506959   -0.000709996   -0.000484302
     40        1          -0.000189851    0.000898640   -0.000143139
     41        1           0.000261595   -0.000203907    0.000956130
     42        1           0.002176835    0.002789689   -0.000186920
     43        1           0.000959737   -0.000998934   -0.001503061
     44        1           0.000483546   -0.000406105    0.000200370
     45        1          -0.000011832    0.000346968   -0.000105593
     46        1           0.000345637   -0.000359983   -0.000088810
     47        1           0.000018274    0.000504438    0.000161861
     48        1           0.000546743    0.000188807   -0.000223061
     49        1          -0.002129876   -0.002314691    0.001626868
     50        1           0.000418329    0.001684545    0.000385048
     51        1          -0.004034082   -0.004062763   -0.003205827
     52        1           0.000254483   -0.001060955    0.000529162
     53        1           0.000085609    0.000627328   -0.000159326
     54        1          -0.000372500   -0.000350621    0.000051289
     55        1           0.000043493    0.000427747    0.000073272
     56        1          -0.000479028    0.000132037    0.000141901
     57        1          -0.001536674    0.001091814    0.000055996
     58        1           0.001823909    0.000452272    0.000944337
     59        1          -0.000787166   -0.000080054   -0.000360040
 -------------------------------------------------------------------
 Cartesian Forces:  Max     0.028942311 RMS     0.004925628
 Leave Link  716 at Wed Dec  5 18:13:14 2018, MaxMem=   536870912 cpu:         0.3
 (Enter /pbs_home/pkowalski/g09d01/g09/l103.exe)

 GradGradGradGradGradGradGradGradGradGradGradGradGradGradGradGradGradGrad
 Berny optimization.
 Using GEDIIS/GDIIS optimizer.
 FormGI is forming the generalized inverse of G from B-inverse, IUseBI=4.
 GSVD:  received Info=                   1 from GESDD.
 Internal  Forces:  Max     0.044095415 RMS     0.005561057
 Search for a local minimum.
 Step number   5 out of a maximum of  337
 All quantities printed in internal units (Hartrees-Bohrs-Radians)
 RMS Force = .55611D-02 SwitMx=.10000D-02 MixMth= 1
 Mixed Optimization -- RFO/linear search
 Update second derivatives using D2CorX and points    4    3    5
 ITU=  0 -1  1  1  0
 Use linear search instead of GDIIS.
     Eigenvalues ---    0.00265   0.00459   0.00651   0.00665   0.00700
     Eigenvalues ---    0.00718   0.00741   0.00758   0.00853   0.00876
     Eigenvalues ---    0.00881   0.00951   0.00994   0.01087   0.01132
     Eigenvalues ---    0.01184   0.01271   0.01328   0.01380   0.01410
     Eigenvalues ---    0.01465   0.01558   0.01627   0.01709   0.01872
     Eigenvalues ---    0.01879   0.01949   0.01964   0.01987   0.02009
     Eigenvalues ---    0.02030   0.02068   0.02084   0.02089   0.02137
     Eigenvalues ---    0.02144   0.02155   0.02155   0.02169   0.02173
     Eigenvalues ---    0.02192   0.02218   0.04860   0.05196   0.06864
     Eigenvalues ---    0.06974   0.07004   0.07129   0.07213   0.07457
     Eigenvalues ---    0.07533   0.07565   0.07745   0.08204   0.09302
     Eigenvalues ---    0.09917   0.10316   0.11146   0.12216   0.12259
     Eigenvalues ---    0.14481   0.15274   0.15989   0.15998   0.15999
     Eigenvalues ---    0.15999   0.15999   0.16000   0.16000   0.16000
     Eigenvalues ---    0.16000   0.16000   0.16000   0.16000   0.16000
     Eigenvalues ---    0.16000   0.16000   0.16000   0.16000   0.16000
     Eigenvalues ---    0.16005   0.16013   0.16130   0.17077   0.19421
     Eigenvalues ---    0.21830   0.22000   0.22000   0.22004   0.22010
     Eigenvalues ---    0.22856   0.23089   0.23465   0.23478   0.23639
     Eigenvalues ---    0.24222   0.24486   0.24566   0.24665   0.24815
     Eigenvalues ---    0.24917   0.24971   0.24988   0.24991   0.24993
     Eigenvalues ---    0.25010   0.25173   0.25374   0.25683   0.26742
     Eigenvalues ---    0.27360   0.28406   0.28960   0.29574   0.30273
     Eigenvalues ---    0.30354   0.30648   0.31552   0.31612   0.31711
     Eigenvalues ---    0.32086   0.32185   0.32230   0.32568   0.32576
     Eigenvalues ---    0.32589   0.32598   0.32606   0.32616   0.32619
     Eigenvalues ---    0.32653   0.32698   0.32788   0.32887   0.32960
     Eigenvalues ---    0.33142   0.33294   0.33486   0.35208   0.35659
     Eigenvalues ---    0.35681   0.35694   0.35701   0.35707   0.35773
     Eigenvalues ---    0.35951   0.36190   0.36418   0.37912   0.40576
     Eigenvalues ---    0.40698   0.41051   0.41148   0.43820   0.44302
     Eigenvalues ---    0.45606   0.45853   0.45924   0.45951   0.46306
     Eigenvalues ---    0.46532   0.47078   0.47567   0.48251   0.48329
     Eigenvalues ---    0.48522   0.49019   0.49170   0.50875   0.51679
     Eigenvalues ---    1.45127
 RFO step:  Lambda=-2.78101648D-02 EMin= 2.65368680D-03
 Quartic linear search produced a step of -0.05436.
 Iteration  1 RMS(Cart)=  0.19127856 RMS(Int)=  0.00646763
 Iteration  2 RMS(Cart)=  0.01694276 RMS(Int)=  0.00070278
 Iteration  3 RMS(Cart)=  0.00016087 RMS(Int)=  0.00070102
 Iteration  4 RMS(Cart)=  0.00000034 RMS(Int)=  0.00070102
 ITry= 1 IFail=0 DXMaxC= 7.27D-01 DCOld= 1.00D+10 DXMaxT= 4.24D-01 DXLimC= 3.00D+00 Rises=F
 Variable       Old X    -DE/DX   Delta X   Delta X   Delta X     New X
                                 (Linear)    (Quad)   (Total)
    R1        3.25941  -0.00025   0.00084  -0.00858  -0.00724   3.25216
    R2        3.26703   0.00446   0.00085   0.01080   0.01123   3.27826
    R3        3.23101  -0.00089   0.00107  -0.01039  -0.00920   3.22181
    R4        3.29769  -0.00150   0.00081  -0.00618  -0.00644   3.29125
    R5        2.52967   0.00281   0.00027   0.00727   0.00754   2.53721
    R6        2.53452   0.00628   0.00032   0.01004   0.01036   2.54488
    R7        2.50148   0.00696   0.00054   0.01040   0.01094   2.51242
    R8        2.53259   0.00578   0.00040   0.00919   0.00959   2.54218
    R9        2.55574   0.00470   0.00018   0.00862   0.00879   2.56453
   R10        2.52497   0.00514   0.00043   0.00740   0.00783   2.53279
   R11        2.65419  -0.00172   0.00124  -0.01717  -0.01491   2.63928
   R12        2.78771   0.00986  -0.00002   0.03872   0.03869   2.82641
   R13        2.77557   0.00856   0.00075   0.00691   0.00835   2.78393
   R14        2.83188   0.00093  -0.00004   0.00040   0.00037   2.83225
   R15        2.57704   0.01338   0.00077   0.02882   0.03020   2.60724
   R16        2.84534  -0.00339   0.00009  -0.01071  -0.01062   2.83472
   R17        2.89848   0.00616  -0.00024   0.01084   0.01057   2.90905
   R18        2.59896  -0.01440  -0.00054  -0.00626  -0.00665   2.59231
   R19        2.91283   0.00120  -0.00010   0.00116   0.00110   2.91393
   R20        2.85202  -0.00183  -0.00013  -0.00313  -0.00310   2.84892
   R21        2.79026   0.00137   0.00009   0.00572   0.00581   2.79608
   R22        2.88242  -0.00066  -0.00006  -0.00433  -0.00470   2.87772
   R23        2.70583   0.00521   0.00045   0.01290   0.01331   2.71914
   R24        2.07515   0.00145   0.00007   0.00348   0.00355   2.07871
   R25        2.07614   0.00028   0.00013  -0.00014  -0.00001   2.07613
   R26        2.07510   0.00069   0.00011   0.00120   0.00132   2.07642
   R27        2.07655   0.00051   0.00016  -0.00050  -0.00034   2.07621
   R28        2.06225   0.00353   0.00044  -0.00074  -0.00030   2.06195
   R29        2.07654   0.00106   0.00006   0.00289   0.00295   2.07949
   R30        2.78098   0.00318   0.00020   0.00891   0.00911   2.79009
   R31        2.60595   0.00274  -0.00045   0.01036   0.00927   2.61522
   R32        2.78947   0.00145   0.00045  -0.00012   0.00033   2.78980
   R33        2.59565   0.00401  -0.00032   0.00947   0.00858   2.60424
   R34        2.65495   0.00092   0.00007   0.00118   0.00125   2.65620
   R35        2.66151  -0.00007   0.00009  -0.00166  -0.00157   2.65995
   R36        2.63312  -0.00006   0.00006  -0.00052  -0.00045   2.63266
   R37        2.05344  -0.00038  -0.00018   0.00053   0.00035   2.05379
   R38        2.62625   0.00014   0.00009  -0.00057  -0.00048   2.62577
   R39        2.06458  -0.00019  -0.00013   0.00093   0.00080   2.06537
   R40        2.62961   0.00020  -0.00001   0.00056   0.00056   2.63016
   R41        2.06533  -0.00050  -0.00009  -0.00058  -0.00067   2.06466
   R42        2.63441   0.00008  -0.00005   0.00037   0.00032   2.63472
   R43        2.06514  -0.00051  -0.00009  -0.00064  -0.00073   2.06441
   R44        2.06476  -0.00061  -0.00008  -0.00081  -0.00089   2.06387
   R45        2.84927  -0.00051  -0.00007  -0.00065  -0.00072   2.84855
   R46        2.07843   0.00105   0.00009   0.00175   0.00183   2.08026
   R47        2.07298   0.00061   0.00009   0.00152   0.00161   2.07459
   R48        2.06131  -0.00385   0.00013  -0.00556  -0.00543   2.05587
   R49        2.65120   0.00189  -0.00002   0.00512   0.00510   2.65630
   R50        2.65515  -0.00012   0.00006  -0.00089  -0.00083   2.65432
   R51        2.63190   0.00034   0.00005   0.00031   0.00036   2.63226
   R52        2.06245  -0.00104  -0.00008  -0.00293  -0.00301   2.05944
   R53        2.62839   0.00052   0.00006   0.00053   0.00059   2.62898
   R54        2.06663  -0.00046  -0.00011  -0.00011  -0.00022   2.06641
   R55        2.63261   0.00010   0.00001  -0.00007  -0.00006   2.63256
   R56        2.06552  -0.00051  -0.00009  -0.00054  -0.00064   2.06489
   R57        2.63598  -0.00045   0.00000  -0.00139  -0.00139   2.63459
   R58        2.06500  -0.00042  -0.00009  -0.00030  -0.00039   2.06461
   R59        2.06467  -0.00051  -0.00008  -0.00055  -0.00064   2.06403
   R60        2.84262  -0.00139   0.00004  -0.00364  -0.00360   2.83902
   R61        2.07730   0.00134   0.00007   0.00357   0.00364   2.08093
   R62        2.07250   0.00138   0.00004   0.00389   0.00393   2.07643
   R63        2.07228  -0.00037   0.00010  -0.00297  -0.00287   2.06941
    A1        1.63005   0.00024  -0.00019  -0.00300  -0.00216   1.62790
    A2        1.63694  -0.00155  -0.00021  -0.00802  -0.00831   1.62862
    A3        2.07082  -0.03278  -0.00320   0.01218   0.00311   2.07393
    A4        1.92708  -0.00113  -0.00035   0.00022  -0.00189   1.92519
    A5        2.12846   0.03683   0.00080   0.07216   0.06940   2.19786
    A6        1.94126   0.00376  -0.00011   0.01367   0.01405   1.95531
    A7        2.02729   0.00054   0.00061   0.00993   0.00823   2.03552
    A8        2.22801  -0.00231  -0.00119   0.01606   0.01222   2.24023
    A9        1.90899   0.00131  -0.00014   0.01307   0.01107   1.92006
   A10        2.08335   0.00118  -0.00038   0.02177   0.01718   2.10053
   A11        2.21811  -0.00045  -0.00112   0.02092   0.01556   2.23367
   A12        2.16438   0.04410   0.00193   0.03574   0.03738   2.20176
   A13        2.24685  -0.04320  -0.00235  -0.02737  -0.02994   2.21692
   A14        1.87185  -0.00090   0.00035  -0.00785  -0.00757   1.86428
   A15        1.86948   0.00104   0.00035   0.00246   0.00259   1.87207
   A16        2.03218   0.00670   0.00017   0.01508   0.01545   2.04763
   A17        1.86998  -0.00600   0.00003  -0.02208  -0.02237   1.84761
   A18        1.92849   0.00065  -0.00009   0.00058   0.00047   1.92896
   A19        1.94306  -0.00055   0.00009  -0.00661  -0.00615   1.93691
   A20        1.82047  -0.00230  -0.00056   0.00900   0.00824   1.82872
   A21        1.95169   0.00603  -0.00002   0.01058   0.01031   1.96200
   A22        2.28068  -0.01442  -0.00181   0.01635   0.01382   2.29450
   A23        2.05082   0.00840   0.00181  -0.02692  -0.02568   2.02514
   A24        1.89230   0.00067  -0.00005   0.00517   0.00508   1.89739
   A25        1.99040  -0.00017   0.00005  -0.00752  -0.00744   1.98296
   A26        2.00882  -0.00070  -0.00016  -0.00094  -0.00096   2.00786
   A27        1.88586  -0.00057   0.00003  -0.00074  -0.00064   1.88522
   A28        1.89025   0.00065  -0.00005   0.00047   0.00038   1.89064
   A29        1.78997   0.00010   0.00020   0.00357   0.00358   1.79356
   A30        1.86103   0.00072   0.00033   0.00570   0.00605   1.86709
   A31        1.96094   0.00016  -0.00026   0.00111   0.00084   1.96178
   A32        1.90335   0.00016   0.00008   0.00109   0.00086   1.90421
   A33        1.98416   0.00013   0.00018  -0.01038  -0.01028   1.97388
   A34        1.95943   0.00106   0.00003  -0.00043  -0.00018   1.95925
   A35        1.79552  -0.00225  -0.00038   0.00297   0.00271   1.79823
   A36        2.08704   0.00077   0.00008   0.00444   0.00389   2.09092
   A37        2.00909  -0.00366  -0.00004  -0.01611  -0.01508   1.99401
   A38        2.18676   0.00287  -0.00007   0.01220   0.01149   2.19825
   A39        1.89354   0.00216   0.00003   0.01167   0.01170   1.90524
   A40        1.96902  -0.00163  -0.00020  -0.00759  -0.00779   1.96123
   A41        1.93488  -0.00030  -0.00005  -0.00184  -0.00189   1.93299
   A42        1.89429  -0.00014   0.00004   0.00036   0.00042   1.89471
   A43        1.89226  -0.00090   0.00017  -0.00586  -0.00569   1.88657
   A44        1.87814   0.00078   0.00003   0.00310   0.00312   1.88126
   A45        1.97541  -0.00136  -0.00030  -0.00443  -0.00472   1.97069
   A46        1.95469  -0.00051  -0.00045   0.00541   0.00495   1.95964
   A47        1.85810   0.00279   0.00038   0.00711   0.00749   1.86559
   A48        1.89038   0.00029  -0.00009   0.00385   0.00376   1.89414
   A49        1.89801  -0.00057   0.00014  -0.00441  -0.00427   1.89375
   A50        1.88443  -0.00060   0.00037  -0.00818  -0.00782   1.87661
   A51        2.07753  -0.00283   0.00017  -0.01649  -0.01617   2.06136
   A52        1.93289   0.00191   0.00025   0.00457   0.00427   1.93716
   A53        2.27246   0.00095  -0.00042   0.01246   0.01220   2.28466
   A54        2.05676  -0.00019   0.00007  -0.00369  -0.00345   2.05331
   A55        1.91629   0.00384   0.00030   0.00906   0.00885   1.92514
   A56        2.30591  -0.00362  -0.00032  -0.00736  -0.00759   2.29832
   A57        2.14142  -0.00007   0.00017   0.00116   0.00131   2.14273
   A58        2.10097  -0.00037  -0.00015  -0.00367  -0.00383   2.09714
   A59        2.04072   0.00044  -0.00002   0.00243   0.00241   2.04313
   A60        2.11695  -0.00017   0.00000  -0.00096  -0.00097   2.11598
   A61        2.10721  -0.00035   0.00041  -0.00411  -0.00371   2.10350
   A62        2.05892   0.00052  -0.00040   0.00502   0.00462   2.06353
   A63        2.12562  -0.00048   0.00000  -0.00188  -0.00188   2.12374
   A64        2.09631  -0.00006   0.00025  -0.00293  -0.00268   2.09363
   A65        2.06123   0.00054  -0.00025   0.00480   0.00456   2.06579
   A66        2.10869  -0.00033  -0.00002  -0.00105  -0.00107   2.10762
   A67        2.07838   0.00027   0.00007   0.00051   0.00058   2.07897
   A68        2.09609   0.00007  -0.00006   0.00053   0.00047   2.09657
   A69        2.10047   0.00014  -0.00003   0.00060   0.00056   2.10103
   A70        2.08343  -0.00002   0.00009  -0.00090  -0.00081   2.08261
   A71        2.09928  -0.00012  -0.00006   0.00031   0.00025   2.09953
   A72        2.07388   0.00040   0.00007   0.00084   0.00091   2.07479
   A73        2.10405  -0.00011  -0.00003  -0.00005  -0.00009   2.10396
   A74        2.10525  -0.00030  -0.00004  -0.00079  -0.00083   2.10442
   A75        1.98204  -0.00498   0.00031  -0.01628  -0.01494   1.96710
   A76        2.12679   0.02030  -0.00046   0.04799   0.04610   2.17289
   A77        2.16342  -0.01568   0.00021  -0.03960  -0.04042   2.12300
   A78        1.89838  -0.00272   0.00011  -0.01169  -0.01157   1.88681
   A79        1.98397   0.00125  -0.00038   0.00817   0.00773   1.99170
   A80        1.93886   0.00276  -0.00004   0.01060   0.01051   1.94937
   A81        1.89499  -0.00051   0.00047  -0.00925  -0.00878   1.88621
   A82        1.86294  -0.00091  -0.00034  -0.00018  -0.00049   1.86245
   A83        1.88047  -0.00005   0.00018   0.00158   0.00165   1.88212
   A84        2.10973   0.00332  -0.00004   0.01683   0.01678   2.12650
   A85        2.11338  -0.00273  -0.00001  -0.01377  -0.01379   2.09959
   A86        2.05962  -0.00059   0.00005  -0.00330  -0.00326   2.05636
   A87        2.10986   0.00002  -0.00003   0.00087   0.00084   2.11069
   A88        2.09215   0.00004   0.00025  -0.00066  -0.00042   2.09173
   A89        2.08048  -0.00006  -0.00021  -0.00042  -0.00064   2.07984
   A90        2.11233   0.00032  -0.00003   0.00219   0.00215   2.11448
   A91        2.08983  -0.00061   0.00023  -0.00527  -0.00505   2.08478
   A92        2.08092   0.00029  -0.00020   0.00306   0.00286   2.08378
   A93        2.10283  -0.00010  -0.00001  -0.00009  -0.00011   2.10272
   A94        2.08360   0.00013   0.00005   0.00024   0.00029   2.08389
   A95        2.09667  -0.00003  -0.00003  -0.00019  -0.00022   2.09644
   A96        2.10027   0.00009  -0.00003   0.00016   0.00013   2.10040
   A97        2.08629   0.00001   0.00005   0.00005   0.00010   2.08639
   A98        2.09662  -0.00010  -0.00002  -0.00022  -0.00023   2.09639
   A99        2.08129   0.00026   0.00005   0.00003   0.00008   2.08137
   A100       2.10095  -0.00003  -0.00003   0.00054   0.00051   2.10146
   A101       2.10091  -0.00023  -0.00002  -0.00061  -0.00063   2.10029
   A102       1.94349   0.00023   0.00012   0.00208   0.00210   1.94559
   A103       2.13466   0.00029  -0.00023  -0.00392  -0.00410   2.13056
   A104       2.20382  -0.00055   0.00010   0.00174   0.00188   2.20570
   A105       1.93277  -0.00051  -0.00039   0.00223   0.00184   1.93460
   A106       1.94690  -0.00027  -0.00007  -0.00273  -0.00279   1.94410
   A107       1.95091   0.00018   0.00024   0.00092   0.00116   1.95206
   A108       1.85363   0.00043   0.00046  -0.00233  -0.00187   1.85177
   A109       1.87825   0.00038  -0.00042   0.00398   0.00356   1.88181
   A110       1.89745  -0.00018   0.00018  -0.00207  -0.00189   1.89556
    D1       -0.00427  -0.00075   0.00061  -0.00416  -0.00377  -0.00803
    D2       -2.77338  -0.00558   0.00449  -0.14431  -0.13992  -2.91330
    D3        3.13376   0.00065  -0.00051   0.00867   0.00802  -3.14140
    D4        0.01599  -0.00017  -0.00053  -0.01245  -0.01291   0.00308
    D5        0.10375   0.00013   0.00145  -0.02781  -0.02699   0.07675
    D6       -2.63737  -0.00360   0.00321  -0.11798  -0.11544  -2.75281
    D7        3.07084   0.00076  -0.00119   0.01812   0.01750   3.08834
    D8        0.01605   0.00064  -0.00159   0.03886   0.03803   0.05408
    D9        2.39223   0.01775  -0.00449   0.16967   0.16257   2.55480
   D10       -1.20720   0.02310  -0.00589   0.27091   0.26288  -0.94432
   D11       -0.18845  -0.00040  -0.00090   0.01027   0.00996  -0.17849
   D12        2.49531   0.00496  -0.00231   0.11152   0.11026   2.60557
   D13        2.95948   0.00021   0.00319  -0.10772  -0.10617   2.85332
   D14       -0.16532   0.00113   0.00582  -0.15295  -0.14882  -0.31414
   D15       -0.81017   0.00419  -0.00154   0.04390   0.04405  -0.76612
   D16        2.34821   0.00512   0.00109  -0.00133   0.00139   2.34961
   D17        0.20722  -0.00010  -0.00027   0.01632   0.01599   0.22321
   D18       -2.78185   0.00398  -0.00069   0.07504   0.07585  -2.70600
   D19       -2.35177   0.00780   0.00518  -0.12558  -0.12259  -2.47437
   D20        0.94235   0.01188   0.00477  -0.06687  -0.06273   0.87961
   D21       -0.78246   0.00217  -0.00043   0.02789   0.02787  -0.75460
   D22       -2.92556   0.00321   0.00025   0.02198   0.02265  -2.90292
   D23        1.30171   0.00251  -0.00018   0.02456   0.02477   1.32649
   D24        2.83603  -0.00406   0.00124  -0.07849  -0.07766   2.75837
   D25        0.69293  -0.00302   0.00192  -0.08440  -0.08288   0.61005
   D26       -1.36298  -0.00372   0.00149  -0.08182  -0.08075  -1.44373
   D27        3.10814   0.00041  -0.00132   0.04222   0.04092  -3.13412
   D28       -0.00837   0.00153  -0.00055   0.01983   0.01943   0.01106
   D29       -0.44234   0.00621  -0.00531   0.19610   0.19060  -0.25175
   D30        2.72434   0.00733  -0.00454   0.17371   0.16910   2.89344
   D31        1.34682   0.00316  -0.00212   0.08268   0.08091   1.42772
   D32       -0.75259   0.00289  -0.00206   0.07908   0.07738  -0.67522
   D33       -2.86038   0.00323  -0.00192   0.08167   0.08008  -2.78030
   D34       -1.34987  -0.00313   0.00220  -0.08299  -0.08114  -1.43102
   D35        2.83390  -0.00339   0.00225  -0.08659  -0.08467   2.74923
   D36        0.72612  -0.00306   0.00239  -0.08400  -0.08196   0.64415
   D37        0.77545   0.00742   0.00207   0.00609   0.00758   0.78303
   D38       -1.36182   0.00039   0.00154  -0.00915  -0.00829  -1.37011
   D39        2.83154   0.00204   0.00181  -0.00682  -0.00602   2.82552
   D40       -2.37986   0.00620  -0.00018   0.04276   0.04287  -2.33699
   D41        1.76606  -0.00084  -0.00071   0.02752   0.02699   1.79305
   D42       -0.32377   0.00081  -0.00044   0.02985   0.02927  -0.29450
   D43        3.08843  -0.00068  -0.00206   0.02230   0.01940   3.10783
   D44       -0.05288  -0.00175  -0.00017  -0.04260  -0.04425  -0.09713
   D45       -0.03859  -0.00032   0.00015  -0.01734  -0.01699  -0.05558
   D46        3.10329  -0.00139   0.00205  -0.08224  -0.08064   3.02265
   D47       -1.39017   0.00120   0.00047  -0.02215  -0.02183  -1.41200
   D48        0.71502   0.00153   0.00046  -0.02095  -0.02061   0.69441
   D49        2.70937   0.00209   0.00051  -0.01908  -0.01879   2.69058
   D50        0.64853  -0.00140   0.00096  -0.03588  -0.03492   0.61361
   D51        2.75372  -0.00107   0.00095  -0.03468  -0.03370   2.72002
   D52       -1.53511  -0.00051   0.00100  -0.03281  -0.03188  -1.56699
   D53        2.72850  -0.00227   0.00057  -0.03326  -0.03268   2.69583
   D54       -1.44949  -0.00193   0.00055  -0.03206  -0.03145  -1.48095
   D55        0.54486  -0.00137   0.00060  -0.03019  -0.02963   0.51523
   D56       -1.65712   0.00095   0.00045  -0.00545  -0.00480  -1.66192
   D57        2.51044  -0.00021   0.00008  -0.00609  -0.00578   2.50467
   D58        0.38727  -0.00009   0.00020  -0.00193  -0.00182   0.38545
   D59        1.48423   0.00186  -0.00125   0.05004   0.04827   1.53250
   D60       -0.63139   0.00069  -0.00162   0.04941   0.04730  -0.58409
   D61       -2.75456   0.00082  -0.00150   0.05357   0.05126  -2.70330
   D62       -1.18065   0.00177  -0.00317   0.10399   0.10048  -1.08018
   D63        1.93311   0.00042  -0.00402   0.12837   0.12427   2.05737
   D64        1.96123   0.00066  -0.00116   0.03606   0.03499   1.99622
   D65       -1.20819  -0.00069  -0.00201   0.06045   0.05877  -1.14941
   D66       -0.64325   0.00104  -0.00114   0.03291   0.03174  -0.61151
   D67        1.41523   0.00268  -0.00066   0.04042   0.03971   1.45494
   D68       -2.72809   0.00198  -0.00067   0.02957   0.02894  -2.69914
   D69       -2.76379   0.00016  -0.00093   0.02650   0.02552  -2.73827
   D70       -0.70531   0.00180  -0.00045   0.03402   0.03349  -0.67182
   D71        1.43456   0.00109  -0.00046   0.02317   0.02273   1.45729
   D72        1.52826   0.00050  -0.00103   0.02551   0.02443   1.55269
   D73       -2.69645   0.00213  -0.00055   0.03302   0.03240  -2.66405
   D74       -0.55658   0.00143  -0.00056   0.02217   0.02164  -0.53494
   D75        0.02069  -0.00173   0.00017  -0.02987  -0.02966  -0.00897
   D76        3.11252  -0.00221  -0.00005  -0.03200  -0.03200   3.08052
   D77       -3.09417  -0.00049   0.00098  -0.05357  -0.05255   3.13647
   D78       -0.00234  -0.00097   0.00076  -0.05569  -0.05488  -0.05722
   D79       -2.52536   0.00213  -0.00157   0.07889   0.07734  -2.44802
   D80        0.58298   0.00196  -0.00154   0.07002   0.06848   0.65146
   D81        0.58707   0.00313  -0.00154   0.10449   0.10295   0.69002
   D82       -2.58778   0.00296  -0.00151   0.09561   0.09409  -2.49369
   D83       -0.02286   0.00101   0.00030   0.02496   0.02543   0.00258
   D84       -3.11228   0.00148   0.00054   0.02739   0.02810  -3.08418
   D85       -3.13718   0.00014   0.00027   0.00133   0.00153  -3.13565
   D86        0.05658   0.00062   0.00051   0.00376   0.00420   0.06078
   D87        3.06160  -0.00164   0.00045  -0.02910  -0.02863   3.03297
   D88       -0.06627  -0.00135   0.00032  -0.02124  -0.02091  -0.08718
   D89       -0.19019  -0.00098   0.00101  -0.05437  -0.05338  -0.24356
   D90        2.96513  -0.00069   0.00088  -0.04651  -0.04566   2.91947
   D91       -0.12846  -0.00036   0.00128  -0.03727  -0.03669  -0.16516
   D92        2.85691  -0.00090   0.00164  -0.08853  -0.08598   2.77094
   D93        3.11666  -0.00083   0.00077  -0.01300  -0.01281   3.10385
   D94       -0.18115  -0.00137   0.00113  -0.06426  -0.06210  -0.24325
   D95       -3.13790   0.00016  -0.00006   0.00460   0.00455  -3.13335
   D96       -0.01228   0.00001   0.00005   0.00062   0.00069  -0.01159
   D97       -0.00958  -0.00012   0.00007  -0.00305  -0.00299  -0.01257
   D98        3.11604  -0.00027   0.00017  -0.00703  -0.00685   3.10919
   D99        3.13397  -0.00018   0.00009  -0.00480  -0.00470   3.12927
   D100      -0.01485  -0.00020   0.00012  -0.00547  -0.00534  -0.02018
   D101       0.00533   0.00009  -0.00003   0.00262   0.00259   0.00792
   D102       3.13970   0.00007   0.00000   0.00195   0.00195  -3.14153
   D103       0.00587   0.00006  -0.00004   0.00139   0.00134   0.00722
   D104       3.14115  -0.00002   0.00000  -0.00039  -0.00039   3.14076
   D105      -3.12018   0.00021  -0.00015   0.00534   0.00520  -3.11498
   D106       0.01510   0.00014  -0.00010   0.00356   0.00346   0.01856
   D107       0.00275  -0.00001  -0.00003  -0.00052  -0.00054   0.00221
   D108       3.13902   0.00004   0.00001   0.00022   0.00022   3.13925
   D109      -3.13175   0.00001  -0.00006   0.00017   0.00011  -3.13164
   D110       0.00452   0.00006  -0.00002   0.00090   0.00088   0.00540
   D111       0.00249   0.00003  -0.00002   0.00081   0.00079   0.00328
   D112       3.14022  -0.00001   0.00001  -0.00013  -0.00013   3.14009
   D113      -3.13273   0.00010  -0.00007   0.00261   0.00255  -3.13018
   D114       0.00500   0.00007  -0.00004   0.00167   0.00163   0.00663
   D115      -0.00672  -0.00005   0.00005  -0.00125  -0.00120  -0.00791
   D116       3.13874  -0.00002   0.00003  -0.00030  -0.00028   3.13847
   D117       3.14025  -0.00010   0.00001  -0.00198  -0.00197   3.13828
   D118       0.00252  -0.00007  -0.00001  -0.00104  -0.00105   0.00147
   D119       2.13741   0.00182  -0.00077   0.04391   0.04289   2.18031
   D120      -2.03241   0.00005  -0.00034   0.02912   0.02850  -2.00391
   D121       0.09193   0.00298  -0.00040   0.04510   0.04451   0.13643
   D122      -0.83548   0.00492  -0.00123   0.10563   0.10463  -0.73085
   D123       1.27788   0.00315  -0.00079   0.09084   0.09025   1.36812
   D124      -2.88097   0.00607  -0.00086   0.10682   0.10625  -2.77472
   D125       3.12849   0.00003  -0.00003  -0.00033  -0.00043   3.12806
   D126       0.02740   0.00019  -0.00011   0.00572   0.00555   0.03295
   D127       0.01915   0.00023  -0.00006   0.00849   0.00843   0.02758
   D128      -3.08194   0.00039  -0.00015   0.01454   0.01441  -3.06753
   D129      -3.12592  -0.00001  -0.00003   0.00207   0.00196  -3.12396
   D130       0.03149   0.00005  -0.00006   0.00424   0.00411   0.03560
   D131      -0.01666  -0.00010   0.00000  -0.00617  -0.00616  -0.02282
   D132       3.14075  -0.00003  -0.00003  -0.00401  -0.00401   3.13674
   D133      -0.00811  -0.00018   0.00006  -0.00458  -0.00454  -0.01265
   D134      -3.13541  -0.00006  -0.00001  -0.00111  -0.00112  -3.13653
   D135       3.09325  -0.00033   0.00016  -0.01060  -0.01047   3.08278
   D136      -0.03405  -0.00021   0.00009  -0.00713  -0.00706  -0.04111
   D137       0.00305  -0.00009   0.00006  -0.00009  -0.00004   0.00301
   D138      -3.13666   0.00000   0.00003   0.00097   0.00100  -3.13566
   D139       3.12891  -0.00016   0.00009  -0.00233  -0.00226   3.12664
   D140      -0.01080  -0.00008   0.00006  -0.00127  -0.00122  -0.01202
   D141      -0.00595  -0.00002   0.00000  -0.00191  -0.00191  -0.00786
   D142      -3.13829   0.00008  -0.00004   0.00185   0.00182  -3.13647
   D143       3.12124  -0.00014   0.00007  -0.00541  -0.00535   3.11589
   D144      -0.01110  -0.00004   0.00004  -0.00165  -0.00162  -0.01271
   D145       0.00845   0.00016  -0.00006   0.00424   0.00419   0.01264
   D146       3.14079   0.00006  -0.00003   0.00048   0.00047   3.14126
   D147      -3.13504   0.00007  -0.00002   0.00317   0.00315  -3.13189
   D148      -0.00270  -0.00003   0.00001  -0.00058  -0.00058  -0.00328
   D149      -0.77563   0.00150  -0.00101   0.04395   0.04294  -0.73269
   D150       1.28488   0.00154  -0.00073   0.04074   0.04001   1.32489
   D151      -2.86975   0.00124  -0.00037   0.03677   0.03640  -2.83336
   D152       2.30847   0.00098  -0.00126   0.04146   0.04021   2.34868
   D153      -1.91420   0.00101  -0.00098   0.03826   0.03728  -1.87693
   D154       0.21435   0.00072  -0.00062   0.03428   0.03366   0.24801
         Item               Value     Threshold  Converged?
 Maximum Force            0.044095     0.000450     NO 
 RMS     Force            0.005561     0.000300     NO 
 Maximum Displacement     0.727150     0.001800     NO 
 RMS     Displacement     0.194444     0.001200     NO 
 Predicted change in Energy=-2.195357D-02
 Lowest energy point so far.  Saving SCF results.
 GradGradGradGradGradGradGradGradGradGradGradGradGradGradGradGradGradGrad

 Leave Link  103 at Wed Dec  5 18:13:15 2018, MaxMem=   536870912 cpu:         1.9
 (Enter /pbs_home/pkowalski/g09d01/g09/l202.exe)
 Stoichiometry    C29H22F6S2
 Framework group  C1[X(C29H22F6S2)]
 Deg. of freedom   171
 Full point group                 C1      NOp   1
 RotChk:  IX=0 Diff= 3.85D-02
 Largest Abelian subgroup         C1      NOp   1
 Largest concise Abelian subgroup C1      NOp   1
                         Standard orientation:                         
 ---------------------------------------------------------------------
 Center     Atomic      Atomic             Coordinates (Angstroms)
 Number     Number       Type             X           Y           Z
 ---------------------------------------------------------------------
      1         16           0        2.266432   -1.692802    1.571731
      2         16           0       -1.842163   -2.163154   -0.864393
      3          9           0       -2.407192    3.291407   -0.011134
      4          9           0       -1.090993    3.565917   -1.708656
      5          9           0       -0.060399    5.033107    0.261694
      6          9           0       -0.672882    3.567706    1.745743
      7          9           0        1.821582    3.425069   -0.653591
      8          9           0        1.823416    2.938752    1.459164
      9          6           0       -1.529693    0.393572   -0.960362
     10          6           0       -0.877040   -0.808994   -1.240546
     11          6           0        1.048769   -0.495896    1.356197
     12          6           0       -0.720645    1.561084   -0.491980
     13          6           0       -1.174261    3.032041   -0.475114
     14          6           0        0.548209    1.531092    0.028524
     15          6           0       -0.202566    3.732172    0.496146
     16          6           0        1.069883    2.908248    0.351169
     17          6           0        1.435727    0.401215    0.382027
     18          6           0       -0.055358   -0.348376    2.360858
     19          6           0        0.283097   -1.045410   -2.159497
     20          6           0        3.293648   -1.009768    0.351998
     21          6           0       -3.220436   -1.188498   -0.435713
     22          6           0       -4.465432   -1.888893   -0.063027
     23          6           0       -5.600319   -1.216718    0.422696
     24          6           0       -4.545092   -3.290698   -0.162446
     25          6           0       -6.755873   -1.910982    0.774188
     26          6           0       -5.695900   -3.983304    0.193430
     27          6           0       -6.815604   -3.296948    0.661484
     28          6           0       -2.948469    0.145236   -0.651010
     29          6           0       -4.050476    1.158758   -0.825833
     30          6           0        4.584294   -1.672577    0.078464
     31          6           0        5.756520   -0.938419   -0.172066
     32          6           0        4.682654   -3.073334    0.111939
     33          6           0        6.967655   -1.583214   -0.412181
     34          6           0        5.894311   -3.715490   -0.122482
     35          6           0        7.043447   -2.974116   -0.393679
     36          6           0        2.717000    0.116855   -0.207833
     37          6           0        3.273949    0.934712   -1.338299
     38          1           0        0.306299    0.250877    3.209450
     39          1           0       -0.406543   -1.317292    2.741484
     40          1           0       -0.916980    0.170961    1.918991
     41          1           0        0.838071   -1.962994   -1.920429
     42          1           0        0.983163   -0.208482   -2.165677
     43          1           0       -0.128223   -1.140781   -3.175685
     44          1           0       -5.589940   -0.137519    0.550762
     45          1           0       -3.690015   -3.860924   -0.534229
     46          1           0       -7.617717   -1.353641    1.148770
     47          1           0       -5.716294   -5.071443    0.098771
     48          1           0       -7.722785   -3.837889    0.939333
     49          1           0       -4.826217    0.713430   -1.467497
     50          1           0       -4.524310    1.472690    0.113394
     51          1           0       -3.697589    2.052471   -1.336050
     52          1           0        5.732429    0.150553   -0.136812
     53          1           0        3.788129   -3.670532    0.309204
     54          1           0        7.864474   -0.987691   -0.599383
     55          1           0        5.939680   -4.806757   -0.095482
     56          1           0        7.994736   -3.478381   -0.577400
     57          1           0        2.490950    1.166576   -2.077052
     58          1           0        3.654131    1.902599   -0.983309
     59          1           0        4.082461    0.411733   -1.859846
 ---------------------------------------------------------------------
 Rotational constants (GHZ):      0.1255302      0.0685923      0.0492660
 Leave Link  202 at Wed Dec  5 18:13:15 2018, MaxMem=   536870912 cpu:         0.1
 (Enter /pbs_home/pkowalski/g09d01/g09/l301.exe)
 Basis read from rwf:  (5D, 7F)
 No pseudopotential information found on rwf file.
 There are   673 symmetry adapted cartesian basis functions of A   symmetry.
 There are   636 symmetry adapted basis functions of A   symmetry.
   636 basis functions,  1103 primitive gaussians,   673 cartesian basis functions
   141 alpha electrons      141 beta electrons
       nuclear repulsion energy      4643.9422111167 Hartrees.
 IExCor= 4639 DFT=T Ex+Corr=wB97XD ExCW=0 ScaHFX=  1.000000
 ScaDFX=  1.000000  1.000000  1.000000  1.000000 ScalE2=  1.000000  1.000000
 IRadAn=      0 IRanWt=     -1 IRanGd=            0 ICorTp=0 IEmpDi=121
  HFx wShort=  0.000000 wLong=  0.200000 cFull=  0.222036 cShort=  0.000000 cLong=  0.777964
  DFx wShort=  0.000000 wLong=  0.200000 cFull=  0.000000 cShort=  0.000000 cLong=  1.000000
 NAtoms=   59 NActive=   59 NUniq=   59 SFac= 1.00D+00 NAtFMM=   60 NAOKFM=F Big=F
 Integral buffers will be    131072 words long.
 Raffenetti 2 integral format.
 Two-electron integral symmetry is turned on.
 R6Disp:  Grimme-D2 Dispersion energy=       -0.0578249717 Hartrees.
 Nuclear repulsion after empirical dispersion term =     4643.8843861451 Hartrees.
 No density basis found on file   724.
 Leave Link  301 at Wed Dec  5 18:13:15 2018, MaxMem=   536870912 cpu:         0.6
 (Enter /pbs_home/pkowalski/g09d01/g09/l302.exe)
 NPDir=0 NMtPBC=     1 NCelOv=     1 NCel=       1 NClECP=     1 NCelD=      1
         NCelK=      1 NCelE2=     1 NClLst=     1 CellRange=     0.0.
 One-electron integrals computed using PRISM.
 NBasis=   636 RedAO= T EigKep=  2.90D-04  NBF=   636
 NBsUse=   636 1.00D-06 EigRej= -1.00D+00 NBFU=   636
 Precomputing XC quadrature grid using
 IXCGrd= 4 IRadAn=           0 IRanWt=          -1 IRanGd=           0 AccXCQ= 0.00D+00.
 Generated NRdTot=       0 NPtTot=           0 NUsed=           0 NTot=          32
 NSgBfM=   605   611   614   622   622 MxSgAt=    59 MxSgA2=    59.
 Leave Link  302 at Wed Dec  5 18:13:17 2018, MaxMem=   536870912 cpu:        16.2
 (Enter /pbs_home/pkowalski/g09d01/g09/l303.exe)
 DipDrv:  MaxL=1.
 Leave Link  303 at Wed Dec  5 18:13:18 2018, MaxMem=   536870912 cpu:         1.6
 (Enter /pbs_home/pkowalski/g09d01/g09/l401.exe)
 Initial guess from the checkpoint file:  "dae0068freq_open_wb97xd_air.chk"
 B after Tr=     0.000000    0.000000    0.000000
         Rot=    0.999919   -0.005036   -0.001997    0.011512 Ang=  -1.46 deg.
 Guess basis will be translated and rotated to current coordinates.
 JPrj=2 DoOrth=T DoCkMO=T.
 Generating alternative initial guess.
 ExpMin= 1.22D-01 ExpMax= 9.18D+03 ExpMxC= 1.38D+03 IAcc=1 IRadAn=         1 AccDes= 0.00D+00
 Harris functional with IExCor= 4639 and IRadAn=       1 diagonalized for initial guess.
 HarFok:  IExCor= 4639 AccDes= 0.00D+00 IRadAn=         1 IDoV= 1 UseB2=F ITyADJ=14
 ICtDFT=  3500011 ScaDFX=  1.000000  1.000000  1.000000  1.000000
 FoFCou: FMM=F IPFlag=           0 FMFlag=      100000 FMFlg1=           0
         NFxFlg=           0 DoJE=T BraDBF=F KetDBF=T FulRan=T
         wScrn=  0.000000 ICntrl=     500 IOpCl=  0 I1Cent=   200000004 NGrid=           0
         NMat0=    1 NMatS0=      1 NMatT0=    0 NMatD0=    1 NMtDS0=    0 NMtDT0=    0
 Petite list used in FoFCou.
 Harris En= -2428.67738760474    
 Leave Link  401 at Wed Dec  5 18:13:24 2018, MaxMem=   536870912 cpu:        42.2
 (Enter /pbs_home/pkowalski/g09d01/g09/l502.exe)
 Closed shell SCF:
 Using DIIS extrapolation, IDIIS=  1040.
 Integral symmetry usage will be decided dynamically.
 IVT=     1387805 IEndB=     1387805 NGot=   536870912 MDV=   535953350
 LenX=   535953350 LenY=   535499748
 Requested convergence on RMS density matrix=1.00D-08 within 128 cycles.
 Requested convergence on MAX density matrix=1.00D-06.
 Requested convergence on             energy=1.00D-06.
 No special actions if energy rises.
 Fock matrices will be formed incrementally for  20 cycles.
 Integral accuracy reduced to 1.0D-05 until final iterations.

 Cycle   1  Pass 0  IDiag  1:
 FoFJK:  IHMeth= 1 ICntrl=       0 DoSepK=T KAlg= 0 I1Cent=   0 FoldK=F
 IRaf=         1 NMat=   1 IRICut=       1 DoRegI=T DoRafI=F ISym2E= 0.
 FoFCou: FMM=F IPFlag=           0 FMFlag=      100000 FMFlg1=           0
         NFxFlg=           0 DoJE=T BraDBF=F KetDBF=F FulRan=T
         wScrn=  0.000000 ICntrl=     500 IOpCl=  0 I1Cent=           0 NGrid=           0
         NMat0=    1 NMatS0=      1 NMatT0=    0 NMatD0=    1 NMtDS0=    0 NMtDT0=    0
 Symmetry not used in FoFCou.
 E= -2511.58222799662    
 DIIS: error= 1.06D-02 at cycle   1 NSaved=   1.
 NSaved= 1 IEnMin= 1 EnMin= -2511.58222799662     IErMin= 1 ErrMin= 1.06D-02
 ErrMax= 1.06D-02  0.00D+00 EMaxC= 1.00D-01 BMatC= 7.99D-02 BMatP= 7.99D-02
 IDIUse=3 WtCom= 8.94D-01 WtEn= 1.06D-01
 Coeff-Com:  0.100D+01
 Coeff-En:   0.100D+01
 Coeff:      0.100D+01
 Recover alternate guess density for next cycle.
 RMSDP=3.43D-03 MaxDP=2.69D-01              OVMax= 0.00D+00

 Cycle   2  Pass 0  IDiag  1:
 RMSU=  3.41D-03    CP:  1.02D+00
 E= -2510.91686074287     Delta-E=        0.665367253750 Rises=F Damp=F
 Switch densities from cycles 1 and 2 for lowest energy.
 DIIS: error= 3.10D-02 at cycle   2 NSaved=   2.
 NSaved= 2 IEnMin= 1 EnMin= -2511.58222799662     IErMin= 1 ErrMin= 1.06D-02
 ErrMax= 3.10D-02  0.00D+00 EMaxC= 1.00D+00 BMatC= 1.55D+00 BMatP= 7.99D-02
 IDIUse=1 WtCom= 1.00D+00 WtEn= 0.00D+00
 Coeff-Com:  0.949D+00 0.512D-01
 Coeff:      0.949D+00 0.512D-01
 Gap=     0.393 Goal=   None    Shift=    0.000
 RMSDP=7.56D-04 MaxDP=2.79D-02 DE= 6.65D-01 OVMax= 1.80D-01

 Cycle   3  Pass 0  IDiag  1:
 RMSU=  7.40D-04    CP:  9.97D-01  4.30D-02
 E= -2511.70559205472     Delta-E=       -0.788731311854 Rises=F Damp=F
 DIIS: error= 2.94D-03 at cycle   3 NSaved=   3.
 NSaved= 3 IEnMin= 3 EnMin= -2511.70559205472     IErMin= 3 ErrMin= 2.94D-03
 ErrMax= 2.94D-03  0.00D+00 EMaxC= 1.00D+00 BMatC= 4.17D-03 BMatP= 7.99D-02
 IDIUse=1 WtCom= 1.00D+00 WtEn= 0.00D+00
 Coeff-Com: -0.138D+00 0.255D-01 0.111D+01
 Coeff:     -0.138D+00 0.255D-01 0.111D+01
 Gap=     0.267 Goal=   None    Shift=    0.000
 RMSDP=2.36D-04 MaxDP=1.20D-02 DE=-7.89D-01 OVMax= 1.76D-02

 Cycle   4  Pass 0  IDiag  1:
 RMSU=  1.80D-04    CP:  9.97D-01  7.48D-02  1.14D+00
 E= -2511.71383789443     Delta-E=       -0.008245839704 Rises=F Damp=F
 DIIS: error= 7.63D-04 at cycle   4 NSaved=   4.
 NSaved= 4 IEnMin= 4 EnMin= -2511.71383789443     IErMin= 4 ErrMin= 7.63D-04
 ErrMax= 7.63D-04  0.00D+00 EMaxC= 1.00D+00 BMatC= 9.03D-04 BMatP= 4.17D-03
 IDIUse=1 WtCom= 1.00D+00 WtEn= 0.00D+00
 Coeff-Com: -0.616D-01 0.477D-03 0.363D+00 0.698D+00
 Coeff:     -0.616D-01 0.477D-03 0.363D+00 0.698D+00
 Gap=     0.269 Goal=   None    Shift=    0.000
 RMSDP=1.00D-04 MaxDP=3.93D-03 DE=-8.25D-03 OVMax= 9.40D-03

 Cycle   5  Pass 0  IDiag  1:
 RMSU=  8.28D-05    CP:  9.96D-01  6.59D-02  1.18D+00  7.79D-01
 E= -2511.71475211233     Delta-E=       -0.000914217906 Rises=F Damp=F
 DIIS: error= 3.64D-04 at cycle   5 NSaved=   5.
 NSaved= 5 IEnMin= 5 EnMin= -2511.71475211233     IErMin= 5 ErrMin= 3.64D-04
 ErrMax= 3.64D-04  0.00D+00 EMaxC= 1.00D+00 BMatC= 1.69D-04 BMatP= 9.03D-04
 IDIUse=1 WtCom= 1.00D+00 WtEn= 0.00D+00
 Coeff-Com: -0.217D-02-0.262D-02-0.499D-01 0.288D+00 0.767D+00
 Coeff:     -0.217D-02-0.262D-02-0.499D-01 0.288D+00 0.767D+00
 Gap=     0.267 Goal=   None    Shift=    0.000
 RMSDP=3.94D-05 MaxDP=1.35D-03 DE=-9.14D-04 OVMax= 3.11D-03

 Cycle   6  Pass 0  IDiag  1:
 RMSU=  2.14D-05    CP:  9.96D-01  6.71D-02  1.18D+00  9.51D-01  8.74D-01
 E= -2511.71497132343     Delta-E=       -0.000219211099 Rises=F Damp=F
 DIIS: error= 9.76D-05 at cycle   6 NSaved=   6.
 NSaved= 6 IEnMin= 6 EnMin= -2511.71497132343     IErMin= 6 ErrMin= 9.76D-05
 ErrMax= 9.76D-05  0.00D+00 EMaxC= 1.00D+00 BMatC= 1.40D-05 BMatP= 1.69D-04
 IDIUse=1 WtCom= 1.00D+00 WtEn= 0.00D+00
 Coeff-Com:  0.503D-02-0.417D-03-0.559D-01 0.295D-01 0.266D+00 0.756D+00
 Coeff:      0.503D-02-0.417D-03-0.559D-01 0.295D-01 0.266D+00 0.756D+00
 Gap=     0.268 Goal=   None    Shift=    0.000
 RMSDP=1.15D-05 MaxDP=5.00D-04 DE=-2.19D-04 OVMax= 1.30D-03

 Cycle   7  Pass 0  IDiag  1:
 RMSU=  8.60D-06    CP:  9.96D-01  6.77D-02  1.19D+00  9.67D-01  9.54D-01
                    CP:  9.58D-01
 E= -2511.71499231323     Delta-E=       -0.000020989793 Rises=F Damp=F
 DIIS: error= 3.61D-05 at cycle   7 NSaved=   7.
 NSaved= 7 IEnMin= 7 EnMin= -2511.71499231323     IErMin= 7 ErrMin= 3.61D-05
 ErrMax= 3.61D-05  0.00D+00 EMaxC= 1.00D+00 BMatC= 1.98D-06 BMatP= 1.40D-05
 IDIUse=1 WtCom= 1.00D+00 WtEn= 0.00D+00
 Coeff-Com:  0.216D-02 0.164D-03-0.156D-01-0.210D-01 0.123D-01 0.293D+00
 Coeff-Com:  0.729D+00
 Coeff:      0.216D-02 0.164D-03-0.156D-01-0.210D-01 0.123D-01 0.293D+00
 Coeff:      0.729D+00
 Gap=     0.268 Goal=   None    Shift=    0.000
 RMSDP=4.84D-06 MaxDP=1.88D-04 DE=-2.10D-05 OVMax= 6.25D-04

 Initial convergence to 1.0D-05 achieved.  Increase integral accuracy.
 Cycle   8  Pass 1  IDiag  1:
 E= -2511.71426380244     Delta-E=        0.000728510789 Rises=F Damp=F
 DIIS: error= 1.57D-04 at cycle   1 NSaved=   1.
 NSaved= 1 IEnMin= 1 EnMin= -2511.71426380244     IErMin= 1 ErrMin= 1.57D-04
 ErrMax= 1.57D-04  0.00D+00 EMaxC= 1.00D+00 BMatC= 2.63D-05 BMatP= 2.63D-05
 IDIUse=1 WtCom= 1.00D+00 WtEn= 0.00D+00
 Coeff-Com:  0.100D+01
 Coeff:      0.100D+01
 Gap=     0.268 Goal=   None    Shift=    0.000
 RMSDP=4.84D-06 MaxDP=1.88D-04 DE= 7.29D-04 OVMax= 7.82D-04

 Cycle   9  Pass 1  IDiag  1:
 RMSU=  1.65D-04    CP:  1.00D+00
 E= -2511.71429004118     Delta-E=       -0.000026238742 Rises=F Damp=F
 DIIS: error= 3.28D-05 at cycle   2 NSaved=   2.
 NSaved= 2 IEnMin= 2 EnMin= -2511.71429004118     IErMin= 2 ErrMin= 3.28D-05
 ErrMax= 3.28D-05  0.00D+00 EMaxC= 1.00D+00 BMatC= 1.53D-06 BMatP= 2.63D-05
 IDIUse=1 WtCom= 1.00D+00 WtEn= 0.00D+00
 Coeff-Com:  0.583D-01 0.942D+00
 Coeff:      0.583D-01 0.942D+00
 Gap=     0.268 Goal=   None    Shift=    0.000
 RMSDP=9.52D-06 MaxDP=5.95D-04 DE=-2.62D-05 OVMax= 5.82D-04

 Cycle  10  Pass 1  IDiag  1:
 RMSU=  6.07D-06    CP:  1.00D+00  1.04D+00
 E= -2511.71429043450     Delta-E=       -0.000000393319 Rises=F Damp=F
 DIIS: error= 4.22D-05 at cycle   3 NSaved=   3.
 NSaved= 3 IEnMin= 3 EnMin= -2511.71429043450     IErMin= 2 ErrMin= 3.28D-05
 ErrMax= 4.22D-05  0.00D+00 EMaxC= 1.00D+00 BMatC= 1.34D-06 BMatP= 1.53D-06
 IDIUse=1 WtCom= 1.00D+00 WtEn= 0.00D+00
 Coeff-Com: -0.265D-01 0.487D+00 0.540D+00
 Coeff:     -0.265D-01 0.487D+00 0.540D+00
 Gap=     0.268 Goal=   None    Shift=    0.000
 RMSDP=3.38D-06 MaxDP=2.28D-04 DE=-3.93D-07 OVMax= 3.22D-04

 Cycle  11  Pass 1  IDiag  1:
 RMSU=  2.23D-06    CP:  1.00D+00  1.05D+00  6.18D-01
 E= -2511.71429178832     Delta-E=       -0.000001353824 Rises=F Damp=F
 DIIS: error= 6.29D-06 at cycle   4 NSaved=   4.
 NSaved= 4 IEnMin= 4 EnMin= -2511.71429178832     IErMin= 4 ErrMin= 6.29D-06
 ErrMax= 6.29D-06  0.00D+00 EMaxC= 1.00D+00 BMatC= 6.63D-08 BMatP= 1.34D-06
 IDIUse=1 WtCom= 1.00D+00 WtEn= 0.00D+00
 Coeff-Com: -0.158D-01 0.169D+00 0.252D+00 0.595D+00
 Coeff:     -0.158D-01 0.169D+00 0.252D+00 0.595D+00
 Gap=     0.268 Goal=   None    Shift=    0.000
 RMSDP=7.67D-07 MaxDP=3.71D-05 DE=-1.35D-06 OVMax= 7.34D-05

 Cycle  12  Pass 1  IDiag  1:
 RMSU=  6.71D-07    CP:  1.00D+00  1.05D+00  6.56D-01  8.80D-01
 E= -2511.71429186068     Delta-E=       -0.000000072358 Rises=F Damp=F
 DIIS: error= 1.64D-06 at cycle   5 NSaved=   5.
 NSaved= 5 IEnMin= 5 EnMin= -2511.71429186068     IErMin= 5 ErrMin= 1.64D-06
 ErrMax= 1.64D-06  0.00D+00 EMaxC= 1.00D+00 BMatC= 3.74D-09 BMatP= 6.63D-08
 IDIUse=1 WtCom= 1.00D+00 WtEn= 0.00D+00
 Coeff-Com: -0.746D-03-0.174D-01-0.998D-03 0.152D+00 0.867D+00
 Coeff:     -0.746D-03-0.174D-01-0.998D-03 0.152D+00 0.867D+00
 Gap=     0.268 Goal=   None    Shift=    0.000
 RMSDP=2.87D-07 MaxDP=1.17D-05 DE=-7.24D-08 OVMax= 4.21D-05

 Cycle  13  Pass 1  IDiag  1:
 RMSU=  2.20D-07    CP:  1.00D+00  1.05D+00  6.70D-01  9.54D-01  1.04D+00
 E= -2511.71429186906     Delta-E=       -0.000000008384 Rises=F Damp=F
 DIIS: error= 6.50D-07 at cycle   6 NSaved=   6.
 NSaved= 6 IEnMin= 6 EnMin= -2511.71429186906     IErMin= 6 ErrMin= 6.50D-07
 ErrMax= 6.50D-07  0.00D+00 EMaxC= 1.00D+00 BMatC= 9.29D-10 BMatP= 3.74D-09
 IDIUse=1 WtCom= 1.00D+00 WtEn= 0.00D+00
 Coeff-Com:  0.185D-02-0.312D-01-0.356D-01-0.207D-01 0.355D+00 0.730D+00
 Coeff:      0.185D-02-0.312D-01-0.356D-01-0.207D-01 0.355D+00 0.730D+00
 Gap=     0.268 Goal=   None    Shift=    0.000
 RMSDP=1.38D-07 MaxDP=6.94D-06 DE=-8.38D-09 OVMax= 2.30D-05

 Cycle  14  Pass 1  IDiag  1:
 RMSU=  1.04D-07    CP:  1.00D+00  1.05D+00  6.73D-01  9.82D-01  1.13D+00
                    CP:  1.09D+00
 E= -2511.71429187077     Delta-E=       -0.000000001705 Rises=F Damp=F
 DIIS: error= 3.05D-07 at cycle   7 NSaved=   7.
 NSaved= 7 IEnMin= 7 EnMin= -2511.71429187077     IErMin= 7 ErrMin= 3.05D-07
 ErrMax= 3.05D-07  0.00D+00 EMaxC= 1.00D+00 BMatC= 1.33D-10 BMatP= 9.29D-10
 IDIUse=1 WtCom= 1.00D+00 WtEn= 0.00D+00
 Coeff-Com:  0.753D-03-0.817D-02-0.115D-01-0.299D-01-0.121D-01 0.245D+00
 Coeff-Com:  0.816D+00
 Coeff:      0.753D-03-0.817D-02-0.115D-01-0.299D-01-0.121D-01 0.245D+00
 Coeff:      0.816D+00
 Gap=     0.268 Goal=   None    Shift=    0.000
 RMSDP=6.11D-08 MaxDP=2.56D-06 DE=-1.71D-09 OVMax= 1.36D-05

 Cycle  15  Pass 1  IDiag  1:
 RMSU=  3.46D-08    CP:  1.00D+00  1.05D+00  6.74D-01  9.89D-01  1.16D+00
                    CP:  1.27D+00  1.14D+00
 E= -2511.71429187142     Delta-E=       -0.000000000652 Rises=F Damp=F
 DIIS: error= 1.12D-07 at cycle   8 NSaved=   8.
 NSaved= 8 IEnMin= 8 EnMin= -2511.71429187142     IErMin= 8 ErrMin= 1.12D-07
 ErrMax= 1.12D-07  0.00D+00 EMaxC= 1.00D+00 BMatC= 2.79D-11 BMatP= 1.33D-10
 IDIUse=1 WtCom= 1.00D+00 WtEn= 0.00D+00
 Coeff-Com: -0.187D-03 0.464D-02 0.531D-02-0.409D-02-0.902D-01-0.103D+00
 Coeff-Com:  0.258D+00 0.929D+00
 Coeff:     -0.187D-03 0.464D-02 0.531D-02-0.409D-02-0.902D-01-0.103D+00
 Coeff:      0.258D+00 0.929D+00
 Gap=     0.268 Goal=   None    Shift=    0.000
 RMSDP=3.70D-08 MaxDP=1.87D-06 DE=-6.52D-10 OVMax= 8.87D-06

 Cycle  16  Pass 1  IDiag  1:
 RMSU=  1.66D-08    CP:  1.00D+00  1.05D+00  6.74D-01  9.91D-01  1.18D+00
                    CP:  1.36D+00  1.36D+00  1.25D+00
 E= -2511.71429187150     Delta-E=       -0.000000000076 Rises=F Damp=F
 DIIS: error= 4.35D-08 at cycle   9 NSaved=   9.
 NSaved= 9 IEnMin= 9 EnMin= -2511.71429187150     IErMin= 9 ErrMin= 4.35D-08
 ErrMax= 4.35D-08  0.00D+00 EMaxC= 1.00D+00 BMatC= 4.78D-12 BMatP= 2.79D-11
 IDIUse=1 WtCom= 1.00D+00 WtEn= 0.00D+00
 Coeff-Com: -0.175D-03 0.294D-02 0.386D-02 0.264D-02-0.346D-01-0.739D-01
 Coeff-Com: -0.112D-01 0.371D+00 0.740D+00
 Coeff:     -0.175D-03 0.294D-02 0.386D-02 0.264D-02-0.346D-01-0.739D-01
 Coeff:     -0.112D-01 0.371D+00 0.740D+00
 Gap=     0.268 Goal=   None    Shift=    0.000
 RMSDP=1.20D-08 MaxDP=5.22D-07 DE=-7.64D-11 OVMax= 2.49D-06

 Cycle  17  Pass 1  IDiag  1:
 RMSU=  6.84D-09    CP:  1.00D+00  1.05D+00  6.75D-01  9.91D-01  1.17D+00
                    CP:  1.38D+00  1.40D+00  1.39D+00  1.11D+00
 E= -2511.71429187159     Delta-E=       -0.000000000095 Rises=F Damp=F
 DIIS: error= 1.72D-08 at cycle  10 NSaved=  10.
 NSaved=10 IEnMin=10 EnMin= -2511.71429187159     IErMin=10 ErrMin= 1.72D-08
 ErrMax= 1.72D-08  0.00D+00 EMaxC= 1.00D+00 BMatC= 6.62D-13 BMatP= 4.78D-12
 IDIUse=1 WtCom= 1.00D+00 WtEn= 0.00D+00
 Coeff-Com: -0.405D-04 0.391D-03 0.704D-03 0.176D-02 0.938D-03-0.107D-01
 Coeff-Com: -0.470D-01-0.103D-01 0.274D+00 0.790D+00
 Coeff:     -0.405D-04 0.391D-03 0.704D-03 0.176D-02 0.938D-03-0.107D-01
 Coeff:     -0.470D-01-0.103D-01 0.274D+00 0.790D+00
 Gap=     0.268 Goal=   None    Shift=    0.000
 RMSDP=4.26D-09 MaxDP=1.86D-07 DE=-9.55D-11 OVMax= 9.63D-07

 SCF Done:  E(RwB97XD) =  -2511.71429187     A.U. after   17 cycles
            NFock= 17  Conv=0.43D-08     -V/T= 2.0070
 KE= 2.494237102431D+03 PE=-1.518962769327D+04 EE= 5.539791912827D+03
 Leave Link  502 at Wed Dec  5 18:26:38 2018, MaxMem=   536870912 cpu:      6329.8
 (Enter /pbs_home/pkowalski/g09d01/g09/l701.exe)
 Compute integral first derivatives.
 ... and contract with generalized density number  0.
 R6Disp: Adding Grimme-D2 dispersion energy 1st derivatives to the gradient.
 Leave Link  701 at Wed Dec  5 18:26:40 2018, MaxMem=   536870912 cpu:         5.9
 (Enter /pbs_home/pkowalski/g09d01/g09/l702.exe)
 L702 exits ... SP integral derivatives will be done elsewhere.
 Leave Link  702 at Wed Dec  5 18:26:40 2018, MaxMem=   536870912 cpu:         0.2
 (Enter /pbs_home/pkowalski/g09d01/g09/l703.exe)
 Compute integral first derivatives, UseDBF=F ICtDFT=           0.
 Integral derivatives from FoFJK, PRISM(SPDF).
 Calling FoFJK, ICntrl=      2127 FMM=F ISym2X=0 I1Cent= 0 IOpClX= 0 NMat=1 NMatS=1 NMatT=0.
 FoFJK:  IHMeth= 1 ICntrl=    2127 DoSepK=T KAlg= 0 I1Cent=   0 FoldK=F
 IRaf=         1 NMat=   1 IRICut=       1 DoRegI=T DoRafI=F ISym2E= 0.
 FoFCou: FMM=F IPFlag=           0 FMFlag=      100000 FMFlg1=         800
         NFxFlg=           0 DoJE=F BraDBF=F KetDBF=F FulRan=T
         wScrn=  0.000000 ICntrl=    2527 IOpCl=  0 I1Cent=           0 NGrid=           0
         NMat0=    1 NMatS0=      1 NMatT0=    0 NMatD0=    1 NMtDS0=    0 NMtDT0=    0
 Symmetry not used in FoFCou.
 Leave Link  703 at Wed Dec  5 18:30:43 2018, MaxMem=   536870912 cpu:      1936.6
 (Enter /pbs_home/pkowalski/g09d01/g09/l716.exe)
 Dipole        =-2.31527942D-01-1.41827753D+00-3.71265277D-01
 ***** Axes restored to original set *****
 -------------------------------------------------------------------
 Center     Atomic                   Forces (Hartrees/Bohr)
 Number     Number              X              Y              Z
 -------------------------------------------------------------------
      1       16          -0.001925144    0.000686900    0.000988005
      2       16          -0.000524549   -0.001139343    0.000725360
      3        9          -0.007041342   -0.006377437   -0.003367835
      4        9          -0.000762762    0.001185532   -0.000980886
      5        9           0.000608026    0.000704908   -0.002228462
      6        9           0.000575845    0.001685026    0.000458903
      7        9          -0.000659618    0.000759759   -0.000082949
      8        9           0.000182319   -0.001010085    0.000323999
      9        6           0.004238087   -0.007586518    0.021118296
     10        6          -0.003479098    0.005606192   -0.012256141
     11        6           0.008944503    0.004635360    0.005870659
     12        6           0.000806851    0.008389273   -0.005251456
     13        6           0.000988706   -0.001505473   -0.000198785
     14        6          -0.000294327   -0.002781764   -0.005264903
     15        6           0.000156624   -0.003166425    0.001424890
     16        6           0.001689262    0.002456972   -0.000311236
     17        6          -0.013660087   -0.007232926   -0.001829885
     18        6          -0.002561217   -0.001777548   -0.006303135
     19        6           0.003964146    0.001217071    0.007184875
     20        6          -0.000470662    0.004433733   -0.001494210
     21        6           0.001028691   -0.002215483   -0.006681019
     22        6          -0.001591291    0.000696966    0.000022938
     23        6           0.000031331    0.000246285    0.001219922
     24        6           0.000173421   -0.000547264   -0.001112367
     25        6          -0.000398876    0.000326776    0.000300126
     26        6          -0.000367157   -0.000655610    0.000175939
     27        6           0.000188400   -0.000031897   -0.000113742
     28        6           0.003100425    0.004141149    0.002131917
     29        6           0.000643820   -0.000648074    0.002266277
     30        6           0.001481315    0.000269381   -0.000661267
     31        6          -0.001501116   -0.000236154    0.001107913
     32        6          -0.001268978   -0.000860689   -0.001913397
     33        6           0.000256315    0.000765975   -0.000153327
     34        6           0.000476559   -0.000585564    0.000162171
     35        6          -0.000119027   -0.000329222    0.000107779
     36        6           0.000236434   -0.003876454    0.000577437
     37        6           0.000616921   -0.000992062    0.000669313
     38        1          -0.000942713    0.000224413    0.001086266
     39        1           0.000491598   -0.000357940   -0.000121289
     40        1          -0.000006817   -0.000215450    0.000171000
     41        1           0.000753072    0.000104655    0.001096681
     42        1           0.000775199    0.001417822    0.000062640
     43        1           0.000859652   -0.001338279   -0.000846459
     44        1           0.000095161   -0.000774146    0.000579926
     45        1          -0.000676971    0.000098813    0.000123849
     46        1           0.000173820   -0.000237456   -0.000094861
     47        1          -0.000146785    0.000231605    0.000038638
     48        1           0.000204591    0.000109286   -0.000134646
     49        1          -0.000971898   -0.000182324    0.001942728
     50        1           0.001365590    0.002349223    0.000910221
     51        1           0.002457557    0.003162586   -0.001040286
     52        1          -0.001066298    0.001427767   -0.000555578
     53        1           0.000276692    0.000343746   -0.000240357
     54        1          -0.000226780   -0.000267417   -0.000049795
     55        1           0.000025670    0.000222568    0.000014886
     56        1          -0.000175437    0.000209636   -0.000013403
     57        1           0.000163179    0.000596891    0.000849518
     58        1           0.001398181   -0.000487404    0.000163014
     59        1           0.001410986   -0.001289857   -0.000574411
 -------------------------------------------------------------------
 Cartesian Forces:  Max     0.021118296 RMS     0.003094297
 Leave Link  716 at Wed Dec  5 18:30:43 2018, MaxMem=   536870912 cpu:         0.3
 (Enter /pbs_home/pkowalski/g09d01/g09/l103.exe)

 GradGradGradGradGradGradGradGradGradGradGradGradGradGradGradGradGradGrad
 Berny optimization.
 Using GEDIIS/GDIIS optimizer.
 FormGI is forming the generalized inverse of G from B-inverse, IUseBI=4.
 Internal  Forces:  Max     0.016322799 RMS     0.002810904
 Search for a local minimum.
 Step number   6 out of a maximum of  337
 All quantities printed in internal units (Hartrees-Bohrs-Radians)
 RMS Force = .28109D-02 SwitMx=.10000D-02 MixMth= 1
 Mixed Optimization -- RFO/linear search
 Update second derivatives using D2CorX and points    4    5    6
 DE= -1.73D-02 DEPred=-2.20D-02 R= 7.87D-01
 TightC=F SS=  1.41D+00  RLast= 7.22D-01 DXNew= 7.1352D-01 2.1659D+00
 Trust test= 7.87D-01 RLast= 7.22D-01 DXMaxT set to 7.14D-01
 ITU=  1  0 -1  1  1  0
 Use linear search instead of GDIIS.
     Eigenvalues ---    0.00262   0.00450   0.00615   0.00662   0.00693
     Eigenvalues ---    0.00727   0.00754   0.00758   0.00853   0.00874
     Eigenvalues ---    0.00886   0.00908   0.00930   0.01019   0.01072
     Eigenvalues ---    0.01193   0.01241   0.01262   0.01370   0.01412
     Eigenvalues ---    0.01440   0.01521   0.01579   0.01744   0.01879
     Eigenvalues ---    0.01933   0.01963   0.01971   0.01988   0.02019
     Eigenvalues ---    0.02035   0.02080   0.02089   0.02137   0.02144
     Eigenvalues ---    0.02155   0.02156   0.02170   0.02173   0.02192
     Eigenvalues ---    0.02218   0.02372   0.04867   0.05231   0.06760
     Eigenvalues ---    0.06950   0.06994   0.07169   0.07210   0.07486
     Eigenvalues ---    0.07494   0.07555   0.07705   0.08155   0.09302
     Eigenvalues ---    0.09789   0.10365   0.11135   0.12156   0.12301
     Eigenvalues ---    0.14461   0.14761   0.15923   0.15988   0.15997
     Eigenvalues ---    0.15998   0.15998   0.15999   0.16000   0.16000
     Eigenvalues ---    0.16000   0.16000   0.16000   0.16000   0.16000
     Eigenvalues ---    0.16000   0.16000   0.16000   0.16000   0.16001
     Eigenvalues ---    0.16005   0.16030   0.16086   0.17058   0.18036
     Eigenvalues ---    0.22000   0.22000   0.22002   0.22011   0.23036
     Eigenvalues ---    0.23453   0.23466   0.23489   0.23990   0.24081
     Eigenvalues ---    0.24167   0.24509   0.24589   0.24733   0.24840
     Eigenvalues ---    0.24873   0.24937   0.24990   0.24998   0.25001
     Eigenvalues ---    0.25015   0.25348   0.25743   0.26564   0.26990
     Eigenvalues ---    0.27468   0.28693   0.28978   0.29380   0.30241
     Eigenvalues ---    0.30424   0.30749   0.31551   0.31645   0.31788
     Eigenvalues ---    0.32191   0.32197   0.32357   0.32568   0.32576
     Eigenvalues ---    0.32587   0.32596   0.32607   0.32619   0.32625
     Eigenvalues ---    0.32703   0.32709   0.32794   0.32888   0.32947
     Eigenvalues ---    0.33138   0.33295   0.33534   0.35555   0.35661
     Eigenvalues ---    0.35682   0.35694   0.35701   0.35707   0.35784
     Eigenvalues ---    0.36026   0.36182   0.36901   0.37978   0.40575
     Eigenvalues ---    0.40699   0.41124   0.41164   0.43820   0.44315
     Eigenvalues ---    0.45604   0.45706   0.45908   0.45952   0.46088
     Eigenvalues ---    0.46532   0.47079   0.47494   0.48240   0.48333
     Eigenvalues ---    0.48510   0.48958   0.49840   0.50873   0.52449
     Eigenvalues ---    1.14216
 RFO step:  Lambda=-2.53705830D-02 EMin= 2.61826633D-03
 Quartic linear search produced a step of  0.51500.
 Iteration  1 RMS(Cart)=  0.29371464 RMS(Int)=  0.01249892
 Iteration  2 RMS(Cart)=  0.03572462 RMS(Int)=  0.00099674
 Iteration  3 RMS(Cart)=  0.00092290 RMS(Int)=  0.00096505
 Iteration  4 RMS(Cart)=  0.00000140 RMS(Int)=  0.00096505
 Iteration  5 RMS(Cart)=  0.00000001 RMS(Int)=  0.00096505
 ITry= 1 IFail=0 DXMaxC= 1.14D+00 DCOld= 1.00D+10 DXMaxT= 7.14D-01 DXLimC= 3.00D+00 Rises=F
 Variable       Old X    -DE/DX   Delta X   Delta X   Delta X     New X
                                 (Linear)    (Quad)   (Total)
    R1        3.25216  -0.00069  -0.00373   0.00719   0.00421   3.25637
    R2        3.27826   0.00037   0.00578   0.01197   0.01711   3.29536
    R3        3.22181   0.00278  -0.00474   0.01988   0.01553   3.23734
    R4        3.29125   0.00268  -0.00332   0.02240   0.01810   3.30935
    R5        2.53721   0.00404   0.00388   0.00852   0.01240   2.54961
    R6        2.54488   0.00134   0.00533   0.00545   0.01078   2.55566
    R7        2.51242   0.00103   0.00563   0.00668   0.01232   2.52474
    R8        2.54218  -0.00008   0.00494   0.00338   0.00832   2.55050
    R9        2.56453  -0.00001   0.00453   0.00107   0.00560   2.57013
   R10        2.53279   0.00042   0.00403   0.00483   0.00887   2.54166
   R11        2.63928  -0.00475  -0.00768  -0.00146  -0.00811   2.63117
   R12        2.82641  -0.01632   0.01993  -0.05197  -0.03204   2.79436
   R13        2.78393  -0.00895   0.00430  -0.01710  -0.01229   2.77164
   R14        2.83225   0.00015   0.00019  -0.00003   0.00015   2.83240
   R15        2.60724  -0.00222   0.01555  -0.00027   0.01618   2.62342
   R16        2.83472  -0.00137  -0.00547  -0.00257  -0.00804   2.82667
   R17        2.90905  -0.00927   0.00544  -0.03052  -0.02494   2.88411
   R18        2.59231  -0.01298  -0.00343  -0.03137  -0.03433   2.55798
   R19        2.91393   0.00248   0.00057   0.00920   0.00942   2.92336
   R20        2.84892   0.00302  -0.00160   0.00671   0.00532   2.85423
   R21        2.79608  -0.00144   0.00299  -0.00222   0.00078   2.79685
   R22        2.87772   0.00388  -0.00242   0.01318   0.01037   2.88809
   R23        2.71914   0.00134   0.00686   0.00876   0.01555   2.73469
   R24        2.07871   0.00067   0.00183   0.00283   0.00466   2.08336
   R25        2.07613   0.00011  -0.00001   0.00193   0.00192   2.07805
   R26        2.07642  -0.00017   0.00068   0.00073   0.00141   2.07783
   R27        2.07621   0.00046  -0.00017   0.00324   0.00306   2.07928
   R28        2.06195   0.00158  -0.00015   0.00950   0.00934   2.07129
   R29        2.07949   0.00050   0.00152   0.00225   0.00377   2.08326
   R30        2.79009  -0.00159   0.00469  -0.00386   0.00083   2.79092
   R31        2.61522  -0.00767   0.00477  -0.02082  -0.01701   2.59821
   R32        2.78980   0.00246   0.00017   0.01534   0.01551   2.80532
   R33        2.60424   0.00227   0.00442   0.00237   0.00597   2.61021
   R34        2.65620   0.00054   0.00064   0.00287   0.00352   2.65972
   R35        2.65995   0.00107  -0.00081   0.00492   0.00411   2.66406
   R36        2.63266   0.00007  -0.00023   0.00101   0.00077   2.63344
   R37        2.05379  -0.00066   0.00018  -0.00475  -0.00457   2.04923
   R38        2.62577   0.00039  -0.00025   0.00210   0.00185   2.62763
   R39        2.06537  -0.00062   0.00041  -0.00396  -0.00355   2.06183
   R40        2.63016  -0.00007   0.00029  -0.00058  -0.00030   2.62986
   R41        2.06466  -0.00029  -0.00034  -0.00207  -0.00241   2.06225
   R42        2.63472  -0.00032   0.00016  -0.00144  -0.00128   2.63345
   R43        2.06441  -0.00022  -0.00038  -0.00185  -0.00223   2.06218
   R44        2.06387  -0.00025  -0.00046  -0.00191  -0.00238   2.06149
   R45        2.84855   0.00045  -0.00037  -0.00015  -0.00052   2.84803
   R46        2.08026  -0.00044   0.00094  -0.00021   0.00073   2.08100
   R47        2.07459   0.00077   0.00083   0.00348   0.00431   2.07889
   R48        2.05587   0.00395  -0.00280   0.01239   0.00959   2.06546
   R49        2.65630  -0.00205   0.00263  -0.00566  -0.00303   2.65328
   R50        2.65432   0.00036  -0.00043   0.00207   0.00164   2.65596
   R51        2.63226  -0.00024   0.00019  -0.00005   0.00014   2.63240
   R52        2.05944   0.00137  -0.00155   0.00324   0.00169   2.06113
   R53        2.62898   0.00042   0.00030   0.00184   0.00214   2.63112
   R54        2.06641  -0.00045  -0.00011  -0.00296  -0.00308   2.06333
   R55        2.63256   0.00065  -0.00003   0.00168   0.00165   2.63421
   R56        2.06489  -0.00032  -0.00033  -0.00222  -0.00255   2.06234
   R57        2.63459   0.00041  -0.00071   0.00145   0.00073   2.63532
   R58        2.06461  -0.00023  -0.00020  -0.00200  -0.00220   2.06241
   R59        2.06403  -0.00025  -0.00033  -0.00197  -0.00230   2.06174
   R60        2.83902  -0.00063  -0.00185  -0.00063  -0.00249   2.83653
   R61        2.08093  -0.00051   0.00187  -0.00137   0.00051   2.08144
   R62        2.07643   0.00016   0.00203   0.00067   0.00269   2.07913
   R63        2.06941   0.00192  -0.00148   0.00787   0.00639   2.07580
    A1        1.62790  -0.00139  -0.00111  -0.01160  -0.01111   1.61679
    A2        1.62862   0.00054  -0.00428   0.00074  -0.00340   1.62522
    A3        2.07393   0.00191   0.00160  -0.02275  -0.02824   2.04569
    A4        1.92519   0.00788  -0.00097   0.03311   0.02978   1.95497
    A5        2.19786  -0.00888   0.03574   0.00970   0.04130   2.23917
    A6        1.95531  -0.00449   0.00724  -0.01539  -0.00906   1.94625
    A7        2.03552   0.00444   0.00424   0.03369   0.03465   2.07017
    A8        2.24023   0.00110   0.00629   0.00084   0.00324   2.24348
    A9        1.92006   0.00074   0.00570   0.00921   0.01222   1.93228
   A10        2.10053   0.00045   0.00885   0.00907   0.01148   2.11201
   A11        2.23367  -0.00044   0.00801  -0.00097   0.00050   2.23417
   A12        2.20176  -0.00543   0.01925   0.01676   0.03521   2.23697
   A13        2.21692  -0.00552  -0.01542  -0.05683  -0.07274   2.14418
   A14        1.86428   0.01094  -0.00390   0.03956   0.03579   1.90007
   A15        1.87207  -0.00170   0.00133   0.00190   0.00282   1.87489
   A16        2.04763  -0.00440   0.00796  -0.02929  -0.02088   2.02675
   A17        1.84761   0.00888  -0.01152   0.04375   0.03168   1.87929
   A18        1.92896   0.00170   0.00024   0.00129   0.00141   1.93037
   A19        1.93691   0.00153  -0.00317   0.00685   0.00405   1.94096
   A20        1.82872  -0.00546   0.00425  -0.02163  -0.01758   1.81114
   A21        1.96200  -0.00352   0.00531  -0.01211  -0.00715   1.95485
   A22        2.29450  -0.00976   0.00712  -0.06086  -0.05454   2.23996
   A23        2.02514   0.01326  -0.01323   0.07148   0.05708   2.08221
   A24        1.89739   0.00017   0.00262   0.00079   0.00342   1.90080
   A25        1.98296  -0.00112  -0.00383  -0.00919  -0.01275   1.97021
   A26        2.00786   0.00086  -0.00050  -0.00738  -0.00766   2.00020
   A27        1.88522   0.00092  -0.00033   0.00732   0.00676   1.89198
   A28        1.89064  -0.00131   0.00020  -0.00152  -0.00156   1.88907
   A29        1.79356   0.00049   0.00185   0.01129   0.01301   1.80657
   A30        1.86709  -0.00002   0.00312   0.00887   0.01198   1.87907
   A31        1.96178   0.00081   0.00043  -0.00388  -0.00372   1.95807
   A32        1.90421   0.00013   0.00044  -0.00506  -0.00438   1.89983
   A33        1.97388   0.00049  -0.00529   0.00251  -0.00253   1.97135
   A34        1.95925   0.00108  -0.00009   0.00505   0.00468   1.96393
   A35        1.79823  -0.00250   0.00139  -0.00837  -0.00703   1.79120
   A36        2.09092   0.00088   0.00200   0.00628   0.00729   2.09821
   A37        1.99401  -0.00153  -0.00777  -0.00970  -0.01582   1.97819
   A38        2.19825   0.00066   0.00592   0.00345   0.00838   2.20663
   A39        1.90524   0.00208   0.00603   0.01304   0.01908   1.92432
   A40        1.96123  -0.00130  -0.00401  -0.01171  -0.01572   1.94551
   A41        1.93299   0.00014  -0.00097   0.00023  -0.00080   1.93219
   A42        1.89471  -0.00048   0.00021  -0.00186  -0.00156   1.89314
   A43        1.88657  -0.00068  -0.00293   0.00072  -0.00226   1.88431
   A44        1.88126   0.00021   0.00160  -0.00024   0.00130   1.88256
   A45        1.97069  -0.00089  -0.00243  -0.01111  -0.01359   1.95711
   A46        1.95964  -0.00062   0.00255  -0.00948  -0.00703   1.95261
   A47        1.86559   0.00230   0.00386   0.02039   0.02426   1.88985
   A48        1.89414  -0.00002   0.00194  -0.00445  -0.00266   1.89148
   A49        1.89375  -0.00052  -0.00220   0.00003  -0.00210   1.89164
   A50        1.87661  -0.00019  -0.00403   0.00613   0.00207   1.87868
   A51        2.06136   0.00576  -0.00833   0.02826   0.02021   2.08157
   A52        1.93716   0.00103   0.00220   0.00786   0.00937   1.94654
   A53        2.28466  -0.00680   0.00628  -0.03614  -0.02958   2.25508
   A54        2.05331   0.00211  -0.00177   0.00819   0.00655   2.05986
   A55        1.92514  -0.00174   0.00456   0.00362   0.00688   1.93201
   A56        2.29832  -0.00018  -0.00391  -0.00582  -0.00960   2.28871
   A57        2.14273   0.00018   0.00068   0.00220   0.00285   2.14559
   A58        2.09714   0.00039  -0.00197   0.00111  -0.00090   2.09624
   A59        2.04313  -0.00058   0.00124  -0.00345  -0.00222   2.04090
   A60        2.11598   0.00025  -0.00050   0.00173   0.00122   2.11721
   A61        2.10350   0.00000  -0.00191   0.00531   0.00338   2.10689
   A62        2.06353  -0.00025   0.00238  -0.00716  -0.00480   2.05874
   A63        2.12374   0.00012  -0.00097   0.00122   0.00026   2.12399
   A64        2.09363   0.00024  -0.00138   0.00501   0.00362   2.09725
   A65        2.06579  -0.00036   0.00235  -0.00625  -0.00391   2.06188
   A66        2.10762   0.00000  -0.00055  -0.00054  -0.00109   2.10653
   A67        2.07897   0.00011   0.00030   0.00190   0.00220   2.08116
   A68        2.09657  -0.00012   0.00024  -0.00136  -0.00112   2.09545
   A69        2.10103  -0.00008   0.00029  -0.00080  -0.00052   2.10051
   A70        2.08261   0.00019  -0.00042   0.00226   0.00184   2.08446
   A71        2.09953  -0.00011   0.00013  -0.00146  -0.00132   2.09821
   A72        2.07479   0.00028   0.00047   0.00180   0.00226   2.07705
   A73        2.10396  -0.00010  -0.00004  -0.00067  -0.00071   2.10325
   A74        2.10442  -0.00018  -0.00043  -0.00113  -0.00156   2.10286
   A75        1.96710  -0.00137  -0.00769  -0.00263  -0.00991   1.95719
   A76        2.17289  -0.00756   0.02374  -0.02940  -0.00628   2.16662
   A77        2.12300   0.00891  -0.02082   0.03093   0.00898   2.13198
   A78        1.88681   0.00166  -0.00596   0.01302   0.00707   1.89388
   A79        1.99170   0.00011   0.00398  -0.00550  -0.00158   1.99012
   A80        1.94937  -0.00189   0.00541  -0.01200  -0.00664   1.94274
   A81        1.88621  -0.00023  -0.00452   0.00757   0.00304   1.88926
   A82        1.86245   0.00119  -0.00025   0.00450   0.00427   1.86672
   A83        1.88212  -0.00072   0.00085  -0.00625  -0.00549   1.87663
   A84        2.12650  -0.00514   0.00864  -0.02393  -0.01533   2.11117
   A85        2.09959   0.00343  -0.00710   0.01656   0.00943   2.10902
   A86        2.05636   0.00174  -0.00168   0.00799   0.00629   2.06265
   A87        2.11069  -0.00036   0.00043  -0.00234  -0.00192   2.10878
   A88        2.09173  -0.00076  -0.00022  -0.00169  -0.00192   2.08981
   A89        2.07984   0.00114  -0.00033   0.00441   0.00407   2.08391
   A90        2.11448  -0.00113   0.00111  -0.00563  -0.00452   2.10997
   A91        2.08478   0.00045  -0.00260   0.00510   0.00250   2.08729
   A92        2.08378   0.00069   0.00147   0.00057   0.00204   2.08582
   A93        2.10272  -0.00034  -0.00006  -0.00201  -0.00207   2.10065
   A94        2.08389   0.00028   0.00015   0.00225   0.00240   2.08628
   A95        2.09644   0.00006  -0.00012  -0.00020  -0.00032   2.09613
   A96        2.10040  -0.00036   0.00007  -0.00125  -0.00119   2.09921
   A97        2.08639   0.00021   0.00005   0.00124   0.00129   2.08768
   A98        2.09639   0.00015  -0.00012   0.00001  -0.00011   2.09628
   A99        2.08137   0.00047   0.00004   0.00349   0.00352   2.08489
   A100       2.10146  -0.00035   0.00026  -0.00254  -0.00228   2.09918
   A101       2.10029  -0.00012  -0.00032  -0.00089  -0.00121   2.09908
   A102       1.94559   0.00115   0.00108   0.00429   0.00526   1.95085
   A103       2.13056   0.00602  -0.00211   0.02531   0.02326   2.15382
   A104       2.20570  -0.00716   0.00097  -0.02912  -0.02813   2.17758
   A105       1.93460   0.00040   0.00095   0.00058   0.00153   1.93613
   A106       1.94410   0.00012  -0.00144  -0.00113  -0.00258   1.94152
   A107       1.95206  -0.00094   0.00059  -0.00392  -0.00334   1.94873
   A108       1.85177   0.00016  -0.00096   0.00806   0.00709   1.85886
   A109       1.88181   0.00063   0.00183   0.00010   0.00193   1.88374
   A110       1.89556  -0.00031  -0.00097  -0.00312  -0.00411   1.89145
    D1       -0.00803  -0.00050  -0.00194   0.00286   0.00079  -0.00724
    D2       -2.91330  -0.00344  -0.07206  -0.06625  -0.13917  -3.05247
    D3       -3.14140   0.00026   0.00413  -0.00442  -0.00020   3.14159
    D4        0.00308   0.00064  -0.00665   0.00144  -0.00524  -0.00217
    D5        0.07675  -0.00234  -0.01390  -0.02688  -0.04082   0.03594
    D6       -2.75281  -0.00550  -0.05945  -0.08180  -0.14224  -2.89506
    D7        3.08834   0.00107   0.00901   0.02033   0.02980   3.11814
    D8        0.05408  -0.00049   0.01959  -0.02903  -0.00874   0.04534
    D9        2.55480   0.00301   0.08373   0.11637   0.19687   2.75167
   D10       -0.94432   0.00717   0.13538   0.18604   0.31756  -0.62676
   D11       -0.17849   0.00319   0.00513   0.06822   0.07432  -0.10417
   D12        2.60557   0.00735   0.05679   0.13788   0.19502   2.80058
   D13        2.85332  -0.00322  -0.05468  -0.09465  -0.15034   2.70298
   D14       -0.31414  -0.00347  -0.07664  -0.12325  -0.19955  -0.51369
   D15       -0.76612   0.00141   0.02269  -0.03430  -0.01195  -0.77808
   D16        2.34961   0.00116   0.00072  -0.06290  -0.06117   2.28844
   D17        0.22321  -0.00330   0.00823  -0.09090  -0.08277   0.14043
   D18       -2.70600  -0.00443   0.03906  -0.08950  -0.04962  -2.75562
   D19       -2.47437  -0.00667  -0.06314  -0.13454  -0.20168  -2.67605
   D20        0.87961  -0.00779  -0.03231  -0.13315  -0.16853   0.71109
   D21       -0.75460   0.00002   0.01435  -0.00895   0.00654  -0.74805
   D22       -2.90292   0.00121   0.01166   0.01277   0.02545  -2.87747
   D23        1.32649   0.00036   0.01276  -0.00207   0.01171   1.33819
   D24        2.75837  -0.00275  -0.03999  -0.07257  -0.11354   2.64483
   D25        0.61005  -0.00156  -0.04268  -0.05085  -0.09463   0.51541
   D26       -1.44373  -0.00241  -0.04159  -0.06569  -0.10838  -1.55211
   D27       -3.13412   0.00005   0.02108   0.00367   0.02475  -3.10938
   D28        0.01106   0.00023   0.01000  -0.00649   0.00359   0.01465
   D29       -0.25175   0.00345   0.09816   0.08137   0.17911  -0.07264
   D30        2.89344   0.00363   0.08709   0.07121   0.15796   3.05139
   D31        1.42772   0.00179   0.04167   0.04495   0.08673   1.51446
   D32       -0.67522   0.00182   0.03985   0.04595   0.08603  -0.58919
   D33       -2.78030   0.00234   0.04124   0.05411   0.09552  -2.68478
   D34       -1.43102  -0.00193  -0.04179  -0.03965  -0.08165  -1.51267
   D35        2.74923  -0.00190  -0.04361  -0.03864  -0.08236   2.66687
   D36        0.64415  -0.00138  -0.04221  -0.03049  -0.07287   0.57128
   D37        0.78303  -0.00503   0.00390  -0.03796  -0.03525   0.74778
   D38       -1.37011  -0.00071  -0.00427  -0.01859  -0.02410  -1.39422
   D39        2.82552  -0.00024  -0.00310  -0.01482  -0.01950   2.80602
   D40       -2.33699  -0.00466   0.02208  -0.01292   0.00981  -2.32718
   D41        1.79305  -0.00034   0.01390   0.00644   0.02096   1.81401
   D42       -0.29450   0.00013   0.01507   0.01022   0.02556  -0.26893
   D43        3.10783   0.00028   0.00999   0.02320   0.03070   3.13853
   D44       -0.09713   0.00017  -0.02279  -0.00442  -0.02744  -0.12456
   D45       -0.05558  -0.00009  -0.00875  -0.00092  -0.00984  -0.06542
   D46        3.02265  -0.00020  -0.04153  -0.02854  -0.06798   2.95467
   D47       -1.41200  -0.00362  -0.01124  -0.04563  -0.05710  -1.46910
   D48        0.69441  -0.00348  -0.01061  -0.04535  -0.05623   0.63818
   D49        2.69058  -0.00437  -0.00968  -0.03897  -0.04914   2.64144
   D50        0.61361   0.00017  -0.01799  -0.01518  -0.03307   0.58054
   D51        2.72002   0.00031  -0.01736  -0.01491  -0.03220   2.68783
   D52       -1.56699  -0.00058  -0.01642  -0.00852  -0.02511  -1.59210
   D53        2.69583  -0.00022  -0.01683  -0.02282  -0.03960   2.65623
   D54       -1.48095  -0.00008  -0.01620  -0.02255  -0.03872  -1.51967
   D55        0.51523  -0.00097  -0.01526  -0.01616  -0.03164   0.48359
   D56       -1.66192   0.00077  -0.00247   0.00341   0.00043  -1.66149
   D57        2.50467  -0.00018  -0.00298  -0.00721  -0.01066   2.49401
   D58        0.38545  -0.00015  -0.00094  -0.00929  -0.01050   0.37496
   D59        1.53250   0.00166   0.02486   0.03112   0.05683   1.58934
   D60       -0.58409   0.00072   0.02436   0.02050   0.04574  -0.53835
   D61       -2.70330   0.00074   0.02640   0.01842   0.04590  -2.65740
   D62       -1.08018   0.00293   0.05175   0.11903   0.17021  -0.90997
   D63        2.05737   0.00272   0.06400   0.13044   0.19429   2.25166
   D64        1.99622   0.00229   0.01802   0.08801   0.10618   2.10240
   D65       -1.14941   0.00209   0.03027   0.09942   0.13026  -1.01915
   D66       -0.61151   0.00025   0.01635   0.00768   0.02405  -0.58747
   D67        1.45494   0.00098   0.02045   0.01851   0.03898   1.49392
   D68       -2.69914   0.00058   0.01491   0.01895   0.03399  -2.66515
   D69       -2.73827   0.00044   0.01314   0.01282   0.02597  -2.71230
   D70       -0.67182   0.00117   0.01725   0.02365   0.04091  -0.63091
   D71        1.45729   0.00077   0.01170   0.02409   0.03591   1.49320
   D72        1.55269  -0.00030   0.01258  -0.00006   0.01286   1.56555
   D73       -2.66405   0.00044   0.01669   0.01077   0.02780  -2.63624
   D74       -0.53494   0.00003   0.01114   0.01121   0.02281  -0.51213
   D75       -0.00897   0.00025  -0.01528   0.00775  -0.00758  -0.01655
   D76        3.08052   0.00026  -0.01648   0.01622  -0.00006   3.08046
   D77        3.13647   0.00044  -0.02706  -0.00315  -0.03029   3.10618
   D78       -0.05722   0.00045  -0.02826   0.00533  -0.02277  -0.08000
   D79       -2.44802   0.00050   0.03983   0.02205   0.06186  -2.38615
   D80        0.65146   0.00126   0.03527   0.03990   0.07510   0.72655
   D81        0.69002   0.00006   0.05302   0.01493   0.06802   0.75803
   D82       -2.49369   0.00082   0.04846   0.03278   0.08125  -2.41244
   D83        0.00258  -0.00061   0.01310  -0.00523   0.00809   0.01066
   D84       -3.08418  -0.00112   0.01447  -0.01620  -0.00144  -3.08562
   D85       -3.13565  -0.00019   0.00079   0.00145   0.00229  -3.13336
   D86        0.06078  -0.00071   0.00216  -0.00952  -0.00723   0.05354
   D87        3.03297  -0.00309  -0.01474  -0.11345  -0.12776   2.90521
   D88       -0.08718  -0.00281  -0.01077  -0.10556  -0.11589  -0.20307
   D89       -0.24356  -0.00119  -0.02749  -0.05037  -0.07830  -0.32186
   D90        2.91947  -0.00091  -0.02351  -0.04248  -0.06643   2.85304
   D91       -0.16516   0.00284  -0.01890   0.07453   0.05428  -0.11088
   D92        2.77094   0.00169  -0.04428   0.06500   0.01984   2.79077
   D93        3.10385   0.00082  -0.00660   0.01463   0.00753   3.11137
   D94       -0.24325  -0.00032  -0.03198   0.00510  -0.02692  -0.27016
   D95       -3.13335   0.00010   0.00234   0.00348   0.00584  -3.12751
   D96       -0.01159  -0.00022   0.00035  -0.00387  -0.00351  -0.01511
   D97       -0.01257  -0.00016  -0.00154  -0.00413  -0.00567  -0.01824
   D98        3.10919  -0.00048  -0.00353  -0.01148  -0.01502   3.09417
   D99        3.12927  -0.00005  -0.00242  -0.00153  -0.00393   3.12534
   D100      -0.02018  -0.00020  -0.00275  -0.00498  -0.00772  -0.02790
   D101       0.00792   0.00020   0.00134   0.00586   0.00718   0.01511
   D102      -3.14153   0.00005   0.00101   0.00241   0.00340  -3.13814
   D103       0.00722   0.00000   0.00069  -0.00041   0.00029   0.00751
   D104       3.14076  -0.00003  -0.00020  -0.00079  -0.00098   3.13977
   D105      -3.11498   0.00030   0.00268   0.00664   0.00931  -3.10568
   D106       0.01856   0.00027   0.00178   0.00626   0.00803   0.02659
   D107       0.00221  -0.00008  -0.00028  -0.00304  -0.00332  -0.00110
   D108       3.13925  -0.00013   0.00012  -0.00339  -0.00327   3.13597
   D109      -3.13164   0.00006   0.00006   0.00031   0.00036  -3.13128
   D110       0.00540   0.00002   0.00045  -0.00004   0.00040   0.00580
   D111       0.00328   0.00013   0.00041   0.00344   0.00384   0.00713
   D112       3.14009   0.00006  -0.00007   0.00152   0.00145   3.14154
   D113      -3.13018   0.00017   0.00131   0.00380   0.00511  -3.12507
   D114       0.00663   0.00009   0.00084   0.00188   0.00272   0.00935
   D115      -0.00791  -0.00009  -0.00062  -0.00173  -0.00235  -0.01026
   D116       3.13847  -0.00002  -0.00014   0.00019   0.00004   3.13851
   D117       3.13828  -0.00005  -0.00101  -0.00139  -0.00240   3.13588
   D118       0.00147   0.00003  -0.00054   0.00053  -0.00001   0.00146
   D119       2.18031   0.00136   0.02209   0.05683   0.07855   2.25886
   D120      -2.00391   0.00231   0.01468   0.07215   0.08644  -1.91747
   D121       0.13643  -0.00004   0.02292   0.05021   0.07283   0.20926
   D122      -0.73085   0.00156   0.05389   0.06308   0.11731  -0.61354
   D123       1.36812   0.00252   0.04648   0.07839   0.12519   1.49332
   D124      -2.77472   0.00016   0.05472   0.05646   0.11158  -2.66314
   D125       3.12806   0.00042  -0.00022   0.00880   0.00846   3.13652
   D126       0.03295  -0.00002   0.00286  -0.00079   0.00199   0.03493
   D127       0.02758  -0.00037   0.00434  -0.00885  -0.00452   0.02306
   D128      -3.06753  -0.00081   0.00742  -0.01844  -0.01100  -3.07852
   D129      -3.12396  -0.00006   0.00101  -0.00449  -0.00362  -3.12757
   D130       0.03560  -0.00020   0.00212  -0.00736  -0.00535   0.03025
   D131      -0.02282   0.00050  -0.00317   0.01188   0.00874  -0.01408
   D132       3.13674   0.00037  -0.00207   0.00901   0.00700  -3.13944
   D133      -0.01265   0.00004  -0.00234   0.00069  -0.00167  -0.01432
   D134      -3.13653  -0.00007  -0.00058  -0.00179  -0.00238  -3.13891
   D135       3.08278   0.00042  -0.00539   0.01006   0.00462   3.08740
   D136      -0.04111   0.00032  -0.00363   0.00757   0.00392  -0.03719
   D137       0.00301  -0.00030  -0.00002  -0.00671  -0.00675  -0.00374
   D138      -3.13566  -0.00017   0.00051  -0.00360  -0.00307  -3.13873
   D139       3.12664  -0.00016  -0.00117  -0.00380  -0.00501   3.12164
   D140      -0.01202  -0.00004  -0.00063  -0.00069  -0.00133  -0.01336
   D141      -0.00786   0.00020  -0.00099   0.00488   0.00391  -0.00396
   D142      -3.13647  -0.00002   0.00094  -0.00048   0.00048  -3.13599
   D143       3.11589   0.00031  -0.00275   0.00741   0.00464   3.12053
   D144      -0.01271   0.00008  -0.00083   0.00205   0.00121  -0.01150
   D145       0.01264  -0.00008   0.00216  -0.00192   0.00026   0.01290
   D146       3.14126   0.00014   0.00024   0.00342   0.00368  -3.13825
   D147      -3.13189  -0.00021   0.00162  -0.00505  -0.00343  -3.13532
   D148      -0.00328   0.00002  -0.00030   0.00029  -0.00001  -0.00329
   D149      -0.73269   0.00053   0.02212   0.01757   0.03967  -0.69302
   D150       1.32489   0.00106   0.02061   0.02728   0.04787   1.37276
   D151      -2.83336   0.00008   0.01874   0.01968   0.03842  -2.79494
   D152       2.34868   0.00089   0.02071   0.02876   0.04949   2.39816
   D153      -1.87693   0.00142   0.01920   0.03848   0.05768  -1.81924
   D154       0.24801   0.00044   0.01734   0.03088   0.04824   0.29624
         Item               Value     Threshold  Converged?
 Maximum Force            0.016323     0.000450     NO 
 RMS     Force            0.002811     0.000300     NO 
 Maximum Displacement     1.140761     0.001800     NO 
 RMS     Displacement     0.310029     0.001200     NO 
 Predicted change in Energy=-1.688281D-02
 Lowest energy point so far.  Saving SCF results.
 GradGradGradGradGradGradGradGradGradGradGradGradGradGradGradGradGradGrad

 Leave Link  103 at Wed Dec  5 18:30:43 2018, MaxMem=   536870912 cpu:         1.8
 (Enter /pbs_home/pkowalski/g09d01/g09/l202.exe)
 Stoichiometry    C29H22F6S2
 Framework group  C1[X(C29H22F6S2)]
 Deg. of freedom   171
 Full point group                 C1      NOp   1
 RotChk:  IX=0 Diff= 7.00D-02
 Largest Abelian subgroup         C1      NOp   1
 Largest concise Abelian subgroup C1      NOp   1
                         Standard orientation:                         
 ---------------------------------------------------------------------
 Center     Atomic      Atomic             Coordinates (Angstroms)
 Number     Number       Type             X           Y           Z
 ---------------------------------------------------------------------
      1         16           0        1.910322   -1.832847    1.460991
      2         16           0       -1.760776   -2.004510   -1.120944
      3          9           0       -2.322741    3.438590    0.108667
      4          9           0       -1.105862    3.715872   -1.675802
      5          9           0        0.141633    5.141279    0.182530
      6          9           0       -0.443438    3.738789    1.752863
      7          9           0        1.908872    3.450819   -0.776303
      8          9           0        1.990329    2.958032    1.349564
      9          6           0       -1.507969    0.541071   -0.840082
     10          6           0       -0.832934   -0.578207   -1.319869
     11          6           0        0.806059   -0.536468    1.197514
     12          6           0       -0.690908    1.717709   -0.473300
     13          6           0       -1.113420    3.183699   -0.432535
     14          6           0        0.583080    1.616794   -0.027121
     15          6           0       -0.046127    3.849625    0.467773
     16          6           0        1.187129    2.968707    0.270791
     17          6           0        1.341400    0.393047    0.316226
     18          6           0       -0.473557   -0.445778    1.966805
     19          6           0        0.388609   -0.631652   -2.186761
     20          6           0        3.096843   -1.148029    0.382038
     21          6           0       -3.121751   -1.138525   -0.439306
     22          6           0       -4.330652   -1.917623   -0.071432
     23          6           0       -5.364674   -1.394095    0.727114
     24          6           0       -4.463651   -3.256848   -0.491199
     25          6           0       -6.477447   -2.161620    1.065691
     26          6           0       -5.572693   -4.022842   -0.149561
     27          6           0       -6.592660   -3.477579    0.627848
     28          6           0       -2.878007    0.220992   -0.425694
     29          6           0       -3.989109    1.234068   -0.323147
     30          6           0        4.374243   -1.858078    0.169233
     31          6           0        5.592824   -1.161048    0.145225
     32          6           0        4.405685   -3.255213    0.019608
     33          6           0        6.796578   -1.834428   -0.049719
     34          6           0        5.610976   -3.927495   -0.164489
     35          6           0        6.811554   -3.219320   -0.207777
     36          6           0        2.658594    0.035053   -0.164442
     37          6           0        3.413174    0.838712   -1.183180
     38          1           0       -0.309145    0.083038    2.920091
     39          1           0       -0.882086   -1.442623    2.187364
     40          1           0       -1.231350    0.110686    1.396644
     41          1           0        0.981246   -1.542161   -2.012315
     42          1           0        1.037617    0.237958   -2.031978
     43          1           0        0.065314   -0.623862   -3.240674
     44          1           0       -5.304212   -0.385284    1.120278
     45          1           0       -3.691226   -3.716905   -1.109376
     46          1           0       -7.258669   -1.722268    1.688260
     47          1           0       -5.640142   -5.054422   -0.499046
     48          1           0       -7.465082   -4.075651    0.894760
     49          1           0       -4.863349    0.850950   -0.872331
     50          1           0       -4.300164    1.454786    0.708723
     51          1           0       -3.708064    2.180671   -0.791758
     52          1           0        5.603608   -0.084163    0.317964
     53          1           0        3.471370   -3.820065    0.032752
     54          1           0        7.731758   -1.272010   -0.062106
     55          1           0        5.610925   -5.012623   -0.281137
     56          1           0        7.755641   -3.745922   -0.355163
     57          1           0        2.738257    1.208496   -1.971179
     58          1           0        3.876861    1.726069   -0.727012
     59          1           0        4.201887    0.244833   -1.664700
 ---------------------------------------------------------------------
 Rotational constants (GHZ):      0.1198186      0.0733020      0.0502832
 Leave Link  202 at Wed Dec  5 18:30:44 2018, MaxMem=   536870912 cpu:         0.0
 (Enter /pbs_home/pkowalski/g09d01/g09/l301.exe)
 Basis read from rwf:  (5D, 7F)
 No pseudopotential information found on rwf file.
 There are   673 symmetry adapted cartesian basis functions of A   symmetry.
 There are   636 symmetry adapted basis functions of A   symmetry.
   636 basis functions,  1103 primitive gaussians,   673 cartesian basis functions
   141 alpha electrons      141 beta electrons
       nuclear repulsion energy      4677.2730422430 Hartrees.
[truncated: 2,564,535 more chars]
